# Supplementary material for: Spatiotemporal prediction of alpine wetlands under multi-climate scenarios in the west of Sichuan, China
Source: PeerJ. 2024 Nov 27;12:e18586. doi: 10.7717/peerj.18586 (PMC11608022; doi:10.7717/peerj.18586)
Supplement: Supplemental Information 2 [file peerj-12-18586-s002.zip › Maxent_data2/2.5mBIOssp245_2081-2100/RES/wetland_0.lambdas]

2.5mbiossp245_2081-2100_1	0.0	-4.254167079925537	19.024999618530273
2.5mbiossp245_2081-2100_10	0.0	4.683332920074463	25.433330535888672
2.5mbiossp245_2081-2100_11	0.0	-15.016670227050781	12.683329582214355
2.5mbiossp245_2081-2100_12	0.0	484.0	985.0
2.5mbiossp245_2081-2100_13	0.0	106.0	205.0
2.5mbiossp245_2081-2100_14	0.0	1.0	10.0
2.5mbiossp245_2081-2100_15	0.0	70.6949234008789	109.06430053710938
2.5mbiossp245_2081-2100_16	0.0	294.0	567.0
2.5mbiossp245_2081-2100_17	0.0	6.0	39.0
2.5mbiossp245_2081-2100_18	0.0	290.0	567.0
2.5mbiossp245_2081-2100_19	0.0	6.0	48.0
2.5mbiossp245_2081-2100_2	0.0	9.066666603088379	16.616670608520508
2.5mbiossp245_2081-2100_3	0.0	32.087860107421875	49.456520080566406
2.5mbiossp245_2081-2100_4	0.0	496.7554016113281	863.6826171875
2.5mbiossp245_2081-2100_5	0.0	10.300000190734863	31.200000762939453
2.5mbiossp245_2081-2100_6	0.0	-24.700000762939453	5.300000190734863
2.5mbiossp245_2081-2100_7	0.3995396603985939	24.700000762939453	38.900001525878906
2.5mbiossp245_2081-2100_8	0.0	4.683332920074463	24.7166690826416
2.5mbiossp245_2081-2100_9	0.0	-13.75	13.016670227050781
wc2.1_2.5m_bioc_bcc-csm2-mr_ssp245_2081-2100	0.0	-4.254167079925537	19.024999618530273
wc2.1_2.5m_elev	0.0	1075.0	5259.0
2.5mbiossp245_2081-2100_7^2	0.23256407477644808	610.0900376892096	1513.2101187133812
2.5mbiossp245_2081-2100_9^2	1.573449175376762	0.0	189.0625
2.5mbiossp245_2081-2100_11*2.5mbiossp245_2081-2100_6	0.11211633006154274	-23.053333652814217	369.26500669479356
2.5mbiossp245_2081-2100_11*2.5mbiossp245_2081-2100_9	0.046273310912087036	-0.41333337446053875	206.47921562194824
2.5mbiossp245_2081-2100_12*2.5mbiossp245_2081-2100_2	0.07629814570319594	6280.709894180298	12799.800178527832
2.5mbiossp245_2081-2100_12*2.5mbiossp245_2081-2100_7	1.2018460951776233	17160.0	29222.60124206543
2.5mbiossp245_2081-2100_16*2.5mbiossp245_2081-2100_7	0.5204374033375596	8762.0	15514.199325561523
2.5mbiossp245_2081-2100_18*2.5mbiossp245_2081-2100_7	1.175479542025309	8762.0	15514.199325561523
2.5mbiossp245_2081-2100_2*2.5mbiossp245_2081-2100_4	0.5930046812149777	5756.5543605890125	12057.638015195262
2.5mbiossp245_2081-2100_2*2.5mbiossp245_2081-2100_7	0.21061048223958875	243.89332816441856	603.1851304117808
2.5mbiossp245_2081-2100_8*wc2.1_2.5m_elev	1.3408435603536035	24629.6478266716	57938.25
2.5mbiossp245_2081-2100_9*wc2.1_2.5m_elev	-0.052653857277686636	-67567.5	23588.642426490784
`2.5mbiossp245_2081-2100_7	-0.6561998312111931	24.700000762939453	33.75
`2.5mbiossp245_2081-2100_7	-0.41385542791382907	24.700000762939453	33.45000076293945
`2.5mbiossp245_2081-2100_13	0.36026002107831057	106.0	144.5
`2.5mbiossp245_2081-2100_7	-0.48409007213173527	24.700000762939453	33.25
`2.5mbiossp245_2081-2100_7	-0.7571036558526538	24.700000762939453	33.04999923706055
`2.5mbiossp245_2081-2100_15	0.5353311378738015	70.6949234008789	89.03190612792969
'2.5mbiossp245_2081-2100_13	4.87335195582066	154.5	205.0
`2.5mbiossp245_2081-2100_15	0.5139304587807212	70.6949234008789	88.05403518676758
`2.5mbiossp245_2081-2100_2	-0.046934693349620776	9.066666603088379	12.712500095367432
`2.5mbiossp245_2081-2100_15	0.2778337229133634	70.6949234008789	87.78680419921875
`2.5mbiossp245_2081-2100_3	0.2706257248795447	32.087860107421875	36.45003890991211
`2.5mbiossp245_2081-2100_7	-0.461093428967972	24.700000762939453	31.65000057220459
`2.5mbiossp245_2081-2100_15	0.22124130090814914	70.6949234008789	87.79104614257812
`2.5mbiossp245_2081-2100_2	-0.6890948612036641	9.066666603088379	12.837500095367432
`2.5mbiossp245_2081-2100_3	0.19800684131571963	32.087860107421875	36.46859931945801
'2.5mbiossp245_2081-2100_6	-0.6352236635149524	-13.949999809265137	5.300000190734863
'2.5mbiossp245_2081-2100_7	0.26441863485307676	34.35000038146973	38.900001525878906
'2.5mbiossp245_2081-2100_12	-2.1587627584309392	759.5	985.0
`2.5mbiossp245_2081-2100_14	-0.24513906932562401	1.0	1.5
`2.5mbiossp245_2081-2100_2	-1.0932866791112485	9.066666603088379	13.620834827423096
`2.5mbiossp245_2081-2100_3	0.6398210505854612	32.087860107421875	37.01944541931152
`2.5mbiossp245_2081-2100_15	0.7569519161762088	70.6949234008789	87.69144439697266
'2.5mbiossp245_2081-2100_9	1.6616060294516966	-0.8333332538604736	13.016670227050781
'2.5mbiossp245_2081-2100_2	-0.2792688778996747	15.579164981842041	16.616670608520508
`2.5mbiossp245_2081-2100_17	0.17860135955705467	6.0	7.5
'2.5mbiossp245_2081-2100_3	-0.31101271818253384	45.67407035827637	49.456520080566406
'2.5mbiossp245_2081-2100_3	0.11841937790370821	41.76601982116699	49.456520080566406
'2.5mbiossp245_2081-2100_15	-0.40313124761829483	98.43048095703125	109.06430053710938
'2.5mbiossp245_2081-2100_13	0.4095735032207446	153.5	205.0
`2.5mbiossp245_2081-2100_12	0.2583415183693054	484.0	546.5
`2.5mbiossp245_2081-2100_15	0.13772971364163916	70.6949234008789	87.54729843139648
`2.5mbiossp245_2081-2100_15	0.2495700867814334	70.6949234008789	87.72660827636719
`2.5mbiossp245_2081-2100_19	0.460630861243286	6.0	16.5
'2.5mbiossp245_2081-2100_16	-3.012282216752796	432.5	567.0
'2.5mbiossp245_2081-2100_4	-0.10855184800903192	835.1507568359375	863.6826171875
`2.5mbiossp245_2081-2100_15	0.07429164523127538	70.6949234008789	87.54473495483398
`2.5mbiossp245_2081-2100_15	0.09381632051917398	70.6949234008789	87.7198600769043
'2.5mbiossp245_2081-2100_18	0.4647670857871369	382.5	567.0
'2.5mbiossp245_2081-2100_15	-0.3401873156332968	98.34469223022461	109.06430053710938
`2.5mbiossp245_2081-2100_15	0.2996647540738372	70.6949234008789	87.83485412597656
`2.5mbiossp245_2081-2100_2	-0.1675365968966711	9.066666603088379	14.462500095367432
`2.5mbiossp245_2081-2100_15	0.1680179191974819	70.6949234008789	87.82247161865234
'2.5mbiossp245_2081-2100_9	0.5150113190213333	-1.4916664958000183	13.016670227050781
'2.5mbiossp245_2081-2100_4	-0.11462406766950757	834.9583740234375	863.6826171875
`2.5mbiossp245_2081-2100_4	-0.4162475415170951	496.7554016113281	614.1074829101562
`2.5mbiossp245_2081-2100_3	0.152937747265824	32.087860107421875	36.94568634033203
`2.5mbiossp245_2081-2100_2	-0.11464863060261726	9.066666603088379	13.720835208892822
`2.5mbiossp245_2081-2100_2	-0.26389436324202026	9.066666603088379	13.512500286102295
'2.5mbiossp245_2081-2100_15	-0.18951055083424645	98.09056091308594	109.06430053710938
'2.5mbiossp245_2081-2100_12	-0.3333128303053795	752.5	985.0
'2.5mbiossp245_2081-2100_7	-0.08618906329671554	37.95000076293945	38.900001525878906
`2.5mbiossp245_2081-2100_15	0.23000187309511755	70.6949234008789	88.02932739257812
`2.5mbiossp245_2081-2100_15	-0.026333432709519475	70.6949234008789	81.54363632202148
'2.5mbiossp245_2081-2100_2	-0.13032757401688455	15.087500095367432	16.616670608520508
`2.5mbiossp245_2081-2100_15	0.1591987524639007	70.6949234008789	87.81697463989258
`2.5mbiossp245_2081-2100_4	-0.5434220402286674	496.7554016113281	614.8649291992188
`2.5mbiossp245_2081-2100_15	-0.2573788008543638	70.6949234008789	81.64374923706055
`2.5mbiossp245_2081-2100_3	0.08707255786046585	32.087860107421875	36.969356536865234
'2.5mbiossp245_2081-2100_2	-0.2066437883640659	15.095835208892822	16.616670608520508
`2.5mbiossp245_2081-2100_3	0.01733747349558675	32.087860107421875	37.230079650878906
`2.5mbiossp245_2081-2100_15	0.19655673673368604	70.6949234008789	87.82550048828125
`2.5mbiossp245_2081-2100_13	0.12230301987150667	106.0	138.5
`2.5mbiossp245_2081-2100_2	-0.5193478107815868	9.066666603088379	13.504165172576904
`2.5mbiossp245_2081-2100_13	0.19792274419193281	106.0	129.5
`2.5mbiossp245_2081-2100_5	0.4324813182127163	10.300000190734863	17.550000190734863
'2.5mbiossp245_2081-2100_7	-0.0938893781415939	36.95000076293945	38.900001525878906
`2.5mbiossp245_2081-2100_7	-0.14653854506721062	24.700000762939453	36.35000038146973
'2.5mbiossp245_2081-2100_7	-0.07245377986104927	36.85000038146973	38.900001525878906
'2.5mbiossp245_2081-2100_12	-0.3527341465822223	751.5	985.0
`2.5mbiossp245_2081-2100_2	-0.1307363650696355	9.066666603088379	13.604165077209473
'2.5mbiossp245_2081-2100_12	-0.7425787178041293	750.5	985.0
`2.5mbiossp245_2081-2100_7	-0.3843006982090394	24.700000762939453	36.45000076293945
`2.5mbiossp245_2081-2100_13	0.11441390360739741	106.0	153.5
`2.5mbiossp245_2081-2100_15	0.10290381693270652	70.6949234008789	88.04119873046875
'2.5mbiossp245_2081-2100_2	-0.17990323028857041	15.462500095367432	16.616670608520508
`2.5mbiossp245_2081-2100_2	-0.09225563300761255	9.066666603088379	13.612499713897705
`2.5mbiossp245_2081-2100_15	0.07842265922261979	70.6949234008789	89.00587463378906
`2.5mbiossp245_2081-2100_3	0.14842453978468584	32.087860107421875	37.18290901184082
`2.5mbiossp245_2081-2100_12	0.10300908265874385	484.0	545.5
'wc2.1_2.5m_elev	-0.12327408952079355	4565.5	5259.0
`2.5mbiossp245_2081-2100_15	-0.1202880731950593	70.6949234008789	81.93290710449219
`2.5mbiossp245_2081-2100_4	-0.5410518022625651	496.7554016113281	615.6582336425781
'2.5mbiossp245_2081-2100_15	-0.16245318473634318	97.84541320800781	109.06430053710938
'2.5mbiossp245_2081-2100_16	-0.4980647760737144	431.5	567.0
`2.5mbiossp245_2081-2100_15	0.04053559508527014	70.6949234008789	87.82906341552734
'2.5mbiossp245_2081-2100_6	-0.4631743670991424	-14.349999904632568	5.300000190734863
`2.5mbiossp245_2081-2100_2	-0.04858570949267715	9.066666603088379	14.3125
`2.5mbiossp245_2081-2100_7	-0.07315574380534533	24.700000762939453	36.54999923706055
`2.5mbiossp245_2081-2100_13	0.040781678268518966	106.0	128.5
'2.5mbiossp245_2081-2100_17	0.10326040152108881	16.5	39.0
`2.5mbiossp245_2081-2100_15	0.09574369606722336	70.6949234008789	88.04641342163086
'2.5mbiossp245_2081-2100_14	-0.1470821826160806	4.5	10.0
`2.5mbiossp245_2081-2100_13	0.03507123040169703	106.0	140.5
`2.5mbiossp245_2081-2100_2	-0.05878373448169371	9.066666603088379	14.870834827423096
`2.5mbiossp245_2081-2100_7	-0.24177268319622824	24.700000762939453	32.75
linearPredictorNormalizer	5.927651726351216
densityNormalizer	1562.5253521672312
numBackgroundPoints	10589
entropy	8.644593096768547
