# Supplementary material for: Spatiotemporal prediction of alpine wetlands under multi-climate scenarios in the west of Sichuan, China
Source: PeerJ. 2024 Nov 27;12:e18586. doi: 10.7717/peerj.18586 (PMC11608022; doi:10.7717/peerj.18586)
Supplement: Supplemental Information 2 [file peerj-12-18586-s002.zip › Maxent_data2/2.5mBIOssp245_2081-2100/RES/wetland_0_omission.csv]

Raw value	Corresponding cumulative value	Corresponding Logistic value	Fractional area	Training omission	Test omission
1.63874E-8	0.000001639	0.000093061	1	0	0
2.09224E-8	0.000003731	0.000118812	0.999905562	0	0
2.51239E-8	0.000010752	0.000142667	0.99962225	0	0
3.56717E-8	0.000026928	0.000202552	0.999150061	0	0
4.01391E-8	0.000053893	0.000227912	0.998488998	0	0
4.68865E-8	0.000101594	0.000266214	0.997450184	0	0
6.4677E-8	0.000253189	0.000367189	0.994994806	0	0
8.89201E-8	0.000507097	0.000504754	0.991878364	0	0
1.23957E-7	0.001010822	0.000703499	0.987439796	0	0
2.00497E-7	0.002514028	0.001137396	0.978751535	0	0
2.93843E-7	0.00502078	0.001666061	0.969024459	0.000433088	0
4.56015E-7	0.01000205	0.002583179	0.956464255	0.000433088	0
8.02154E-7	0.025076715	0.004535057	0.9332326	0.000433088	0
1.22275E-6	0.050001044	0.006896564	0.909812069	0.000866176	0
2.00021E-6	0.100009469	0.011232288	0.880253093	0.001299264	0
3.26502E-6	0.200047193	0.018205617	0.843894608	0.001732352	0
4.40856E-6	0.300128758	0.024426185	0.81915195	0.002598528	0.003891051
5.40148E-6	0.400237115	0.029763872	0.799792237	0.003464703	0.003891051
6.31026E-6	0.500549408	0.03459826	0.783643404	0.003897791	0.003891051
7.35521E-6	0.600456114	0.040097838	0.76985551	0.004330879	0.003891051
8.19443E-6	0.700673134	0.044469515	0.757673057	0.005197055	0.003891051
8.59319E-6	0.75031317	0.046532793	0.752101237	0.005197055	0.003891051
8.98158E-6	0.800425396	0.048533884	0.746718293	0.006063231	0.007782101
9.78394E-6	0.900502146	0.052641362	0.736613467	0.006496319	0.007782101
1.06672E-5	1.000390077	0.057122262	0.72735858	0.00822867	0.007782101
1.14879E-5	1.100917138	0.061247639	0.718764756	0.009094846	0.007782101
1.23535E-5	1.200834804	0.065560164	0.710831995	0.01039411	0.007782101
1.32555E-5	1.300847887	0.070012207	0.703465861	0.011260286	0.007782101
1.4026E-5	1.400428303	0.073781339	0.696571914	0.011260286	0.007782101
1.47353E-5	1.501444516	0.077224272	0.689961281	0.012126462	0.007782101
1.65944E-5	1.751311796	0.086128143	0.674851261	0.014724989	0.015564202
1.85394E-5	2.00059516	0.095261691	0.661441118	0.016890429	0.019455253
2.01721E-5	2.250293424	0.102788817	0.649258665	0.019488956	0.019455253
2.22206E-5	2.502186914	0.112057278	0.638020587	0.021221308	0.019455253
2.3916E-5	2.750597803	0.119584421	0.627821324	0.023819835	0.019455253
2.56627E-5	3.000945726	0.127207572	0.618283124	0.026418363	0.019455253
2.71364E-5	3.251385726	0.133536765	0.60931155	0.02901689	0.027237354
2.88656E-5	3.500012602	0.140847634	0.600906601	0.030316154	0.027237354
3.02079E-5	3.751250744	0.1464382	0.592879403	0.032481594	0.031128405
3.19344E-5	4.002524734	0.15352301	0.585229956	0.035080121	0.038910506
3.37105E-5	4.252394761	0.16068924	0.578052696	0.037245561	0.042801556
3.55823E-5	4.50127011	0.1681116	0.571253187	0.038111737	0.042801556
3.71078E-5	4.752542855	0.174064667	0.564736991	0.041143352	0.042801556
3.83255E-5	5.00112078	0.17875558	0.558504108	0.042442616	0.046692607
3.97654E-5	5.251043669	0.184234038	0.5524601	0.046340407	0.046692607
4.15799E-5	5.502894372	0.191034886	0.546604967	0.047639671	0.050583658
4.29758E-5	5.751956855	0.196189826	0.541033148	0.048072759	0.050583658
4.45226E-5	6.001281589	0.201826092	0.535650203	0.049372023	0.050583658
4.6058E-5	6.25038056	0.207343139	0.530456134	0.050671286	0.050583658
4.73514E-5	6.502618796	0.211931584	0.525356502	0.05197055	0.058365759
4.86396E-5	6.752307205	0.216449315	0.520445746	0.054569078	0.062256809
4.97838E-5	7.003241921	0.220418864	0.515629427	0.055868341	0.070038911
5.0785E-5	7.254630101	0.223859142	0.510907546	0.057600693	0.070038911
5.21012E-5	7.501422589	0.228336386	0.50637454	0.061498484	0.073929961
5.34362E-5	7.754699983	0.232824729	0.501841534	0.065829363	0.077821012
5.46523E-5	8.002966288	0.236868362	0.497497403	0.068427891	0.081712062
5.59425E-5	8.252226643	0.241111831	0.49324771	0.07059333	0.085603113
5.74959E-5	8.502249198	0.246158972	0.489092454	0.072325682	0.085603113
5.89588E-5	8.75272928	0.250851132	0.485031637	0.07492421	0.085603113
5.99197E-5	9.002583681	0.253901324	0.481065256	0.076223473	0.085603113
6.12498E-5	9.251092681	0.25808282	0.477193314	0.077522737	0.089494163
6.21288E-5	9.503874942	0.260820723	0.473321371	0.08098744	0.097276265
6.31978E-5	9.754884563	0.264123105	0.469543866	0.082719792	0.101167315
6.44021E-5	10.003926012	0.267808151	0.465860799	0.08531832	0.108949416
6.56852E-5	10.251348411	0.2716942	0.462272169	0.088349935	0.112840467
6.6613E-5	10.503238364	0.274478482	0.45868354	0.090948463	0.116731518
6.75151E-5	10.751479442	0.27716531	0.455189347	0.092247726	0.120622568
6.85264E-5	11.003499016	0.280154027	0.451695155	0.09354699	0.120622568
6.95069E-5	11.252403956	0.283027849	0.448295401	0.097444781	0.128404669
7.06251E-5	11.504478215	0.286277718	0.444895646	0.098744045	0.128404669
7.17473E-5	11.753506464	0.289509605	0.44159033	0.101342573	0.13229572
7.27445E-5	12.006283408	0.292356842	0.438285013	0.104374188	0.13229572
7.39464E-5	12.25579067	0.29575881	0.435074134	0.107405803	0.13229572
7.47376E-5	12.501154336	0.297980409	0.431957692	0.109138155	0.13229572
7.56749E-5	12.756711609	0.300594059	0.428746813	0.111303595	0.13229572
7.63577E-5	13.000092152	0.302485871	0.425724809	0.11433521	0.13618677
7.72161E-5	13.25362001	0.304849677	0.422608367	0.11650065	0.13618677
7.84503E-5	13.502696568	0.308220483	0.419586363	0.118666089	0.13618677
7.96474E-5	13.755566041	0.311458705	0.416564359	0.119965353	0.13618677
8.04983E-5	14.003896186	0.313742295	0.413636793	0.121264617	0.140077821
8.14993E-5	14.255223388	0.316409171	0.410709227	0.122996968	0.140077821
8.23111E-5	14.500683964	0.318556887	0.407876098	0.125162408	0.143968872
8.33486E-5	14.757419951	0.321282285	0.404948531	0.127327848	0.143968872
8.40554E-5	15.000142402	0.323126314	0.40220984	0.128627111	0.143968872
8.47599E-5	15.253154445	0.324954547	0.399376712	0.130359463	0.143968872
8.55227E-5	15.508533193	0.326922987	0.396543583	0.132524903	0.147859922
8.64838E-5	15.758116554	0.329386563	0.393804892	0.133824166	0.151750973
8.72585E-5	16.001100887	0.331359464	0.391160638	0.134257254	0.151750973
8.81314E-5	16.255545116	0.333568741	0.388421947	0.135989606	0.155642023
8.90056E-5	16.503588684	0.33576645	0.385777694	0.138588133	0.155642023
8.9923E-5	16.754353488	0.338057183	0.38313344	0.140320485	0.159533074
9.0783E-5	17.007467523	0.340190398	0.380489187	0.143785188	0.163424125
9.1553E-5	17.253549739	0.34208875	0.377939371	0.146816804	0.163424125
9.21232E-5	17.501557083	0.343487523	0.375389555	0.148549155	0.163424125
9.30866E-5	17.751626238	0.345837296	0.372839739	0.151580771	0.163424125
9.37848E-5	18.003914716	0.347529825	0.370289924	0.15374621	0.163424125
9.48532E-5	18.258656409	0.350102855	0.367740108	0.157644002	0.167315175
9.53692E-5	18.506159708	0.351338377	0.365284729	0.159809441	0.167315175
9.62896E-5	18.755340691	0.353530411	0.362829351	0.160242529	0.175097276
9.71799E-5	19.006948121	0.355636517	0.360373973	0.162407969	0.182879377
9.76002E-5	19.250421898	0.356626138	0.358013032	0.163274145	0.186770428
9.82459E-5	19.505158743	0.358140562	0.355557654	0.16414032	0.186770428
9.90168E-5	19.751771704	0.359939342	0.353196714	0.16630576	0.186770428
9.97351E-5	20.000167877	0.361606053	0.350835773	0.168038112	0.186770428
1.0046E-4	20.250373977	0.363280262	0.348474832	0.170203551	0.190661479
1.01064E-4	20.502388311	0.364668316	0.346113892	0.172802079	0.190661479
1.02071E-4	20.756253356	0.366967472	0.343752951	0.174101343	0.19844358
1.027E-4	21.002016513	0.368395792	0.341486448	0.17669987	0.206225681
1.03367E-4	21.259679381	0.369903719	0.339125508	0.179298398	0.206225681
1.04001E-4	21.508483313	0.371329895	0.336859005	0.181030749	0.206225681
1.04541E-4	21.758814871	0.372539916	0.334592502	0.183629277	0.206225681
1.05172E-4	22.010485825	0.373947343	0.332325999	0.185794716	0.206225681
1.05668E-4	22.253078145	0.375048995	0.330153933	0.188393244	0.206225681
1.06093E-4	22.507305138	0.375991178	0.32788743	0.190991771	0.206225681
1.06727E-4	22.752078709	0.377389254	0.325715365	0.192724123	0.210116732
1.07713E-4	23.009515119	0.379551832	0.323448862	0.193157211	0.214007782
1.08306E-4	23.258016074	0.380847359	0.321276797	0.194889563	0.217898833
1.08979E-4	23.507817209	0.382308644	0.319104731	0.196621914	0.221789883
1.09798E-4	23.759478631	0.38407766	0.316932666	0.19965353	0.221789883
1.10545E-4	24.002000129	0.385682838	0.314855038	0.201818969	0.221789883
1.11175E-4	24.256972358	0.387029811	0.312682973	0.204417497	0.225680934
1.11779E-4	24.502244361	0.388316129	0.310605345	0.206582936	0.225680934
1.12694E-4	24.76050763	0.390255001	0.30843328	0.208748376	0.229571984
1.13347E-4	25.009280719	0.391631317	0.306355652	0.211346903	0.233463035
1.14108E-4	25.259704262	0.393225744	0.304278024	0.213079255	0.233463035
1.14671E-4	25.511312886	0.394401599	0.302200397	0.215244695	0.233463035
1.15172E-4	25.752606891	0.395441618	0.300217207	0.217410134	0.233463035
1.15816E-4	26.006647762	0.396776766	0.298139579	0.218709398	0.233463035
1.1665E-4	26.250826878	0.398494589	0.296156389	0.221307926	0.233463035
1.17357E-4	26.508361917	0.399943794	0.294078761	0.223906453	0.233463035
1.18051E-4	26.755613731	0.401360239	0.292095571	0.226504981	0.233463035
1.186E-4	27.004059269	0.402476298	0.290112381	0.22867042	0.241245136
1.19093E-4	27.253812324	0.403474105	0.288129191	0.229969684	0.241245136
1.19727E-4	27.504561977	0.404752325	0.286146001	0.231268948	0.241245136
1.20257E-4	27.756552419	0.405816421	0.28416281	0.233001299	0.241245136
1.20947E-4	28.00991061	0.407197915	0.28217962	0.234733651	0.245136187
1.21781E-4	28.252639281	0.408857017	0.280290868	0.236899091	0.249027237
1.22361E-4	28.508952403	0.410004912	0.278307678	0.237765266	0.252918288
1.22926E-4	28.754161051	0.411121478	0.276418925	0.239930706	0.252918288
1.23592E-4	29.000744694	0.412429574	0.274530173	0.242529233	0.252918288
1.24165E-4	29.260895138	0.413550375	0.272546983	0.246860113	0.252918288
1.2489E-4	29.509930892	0.414962934	0.27065823	0.250757904	0.260700389
1.2567E-4	29.760615778	0.416476046	0.268769478	0.253356431	0.260700389
1.26266E-4	30.012590288	0.417626885	0.266880725	0.256388047	0.260700389
1.26744E-4	30.252982138	0.418545302	0.26508641	0.258120398	0.272373541
1.27312E-4	30.507169619	0.41963326	0.263197658	0.25985275	0.272373541
1.28075E-4	30.762540285	0.421090394	0.261308905	0.263317453	0.272373541
1.28873E-4	31.006790352	0.422605411	0.259514591	0.265915981	0.280155642
1.29926E-4	31.252885676	0.424591833	0.257720276	0.267648333	0.280155642
1.30499E-4	31.500396254	0.42566705	0.255925961	0.269380684	0.280155642
1.31384E-4	31.762091116	0.427320713	0.254037208	0.271979212	0.284046693
1.32351E-4	32.012710198	0.429114912	0.252242894	0.274144651	0.287937743
1.32936E-4	32.251462884	0.430195585	0.250543016	0.276743179	0.295719844
1.33496E-4	32.504557538	0.431227846	0.248748701	0.279341706	0.295719844
1.34189E-4	32.758949542	0.432497989	0.246954387	0.28280641	0.295719844
1.34814E-4	33.001117529	0.433638083	0.245254509	0.284538761	0.299610895
1.3579E-4	33.258091604	0.43541124	0.243460195	0.286704201	0.299610895
1.3653E-4	33.503324339	0.43674676	0.241760317	0.289735816	0.299610895
1.37461E-4	33.763691909	0.438419294	0.239966002	0.294499783	0.299610895
1.38414E-4	34.011996548	0.440121433	0.238266125	0.296665223	0.303501946
1.38979E-4	34.261732661	0.441125406	0.236566248	0.299263751	0.303501946
1.40067E-4	34.51292346	0.443048401	0.234866371	0.300129926	0.311284047
1.40627E-4	34.751605959	0.444033056	0.233260931	0.302295366	0.315175097
1.41678E-4	35.005548435	0.445873141	0.231561054	0.305760069	0.319066148
1.42106E-4	35.260998173	0.446617777	0.229861177	0.307059333	0.322957198
1.42568E-4	35.502964652	0.447420422	0.228255737	0.309224773	0.322957198
1.43261E-4	35.760185799	0.448620452	0.22655586	0.3118233	0.322957198
1.4401E-4	36.004438805	0.449910461	0.22495042	0.313122564	0.322957198
1.4467E-4	36.264239704	0.451041993	0.223250543	0.316587267	0.3307393
1.45217E-4	36.510676586	0.45197623	0.221645103	0.318319619	0.33463035
1.46364E-4	36.758614863	0.453926275	0.220039664	0.320918146	0.33463035
1.47303E-4	37.008313272	0.455510691	0.218434224	0.323516674	0.338521401
1.47919E-4	37.259264937	0.456546738	0.216828785	0.326548289	0.342412451
1.49224E-4	37.511775257	0.458726112	0.215223345	0.329146817	0.342412451
1.49945E-4	37.75112145	0.459923249	0.213712343	0.331745344	0.342412451
1.50877E-4	38.006880612	0.461463757	0.212106903	0.334343872	0.342412451
1.51668E-4	38.264016655	0.462763701	0.210501464	0.336942399	0.350194553
1.52554E-4	38.507569435	0.464211845	0.208990462	0.339107839	0.354085603
1.5322E-4	38.752165338	0.46529465	0.20747946	0.341706366	0.357976654
1.54169E-4	39.013487	0.466831393	0.20587402	0.343871806	0.357976654
1.55041E-4	39.261011061	0.468236025	0.204363018	0.346037246	0.365758755
1.55656E-4	39.509572467	0.469221277	0.202852016	0.346903421	0.365758755
1.56359E-4	39.759204134	0.470343898	0.201341014	0.349935037	0.369649805
1.5697E-4	40.009908937	0.47131564	0.199830012	0.352966652	0.369649805
1.5797E-4	40.261753605	0.472898992	0.19831901	0.355132092	0.369649805
1.58554E-4	40.514961479	0.47381767	0.196808008	0.356864443	0.369649805
1.59433E-4	40.753398141	0.475197454	0.195391444	0.359029883	0.369649805
1.60454E-4	41.009447522	0.476789774	0.193880442	0.361195323	0.373540856
1.61197E-4	41.250807024	0.477941836	0.192463878	0.362927674	0.377431907
1.6188E-4	41.509297846	0.478996296	0.190952876	0.366825466	0.377431907
1.62995E-4	41.753037571	0.480710636	0.189536311	0.368990905	0.377431907
1.64181E-4	42.014966857	0.482520791	0.188025309	0.371589433	0.377431907
1.65088E-4	42.256746097	0.483896147	0.186608745	0.375054136	0.377431907
1.65715E-4	42.509993124	0.484843001	0.185192181	0.377219576	0.385214008
1.67108E-4	42.759745645	0.486934089	0.183775616	0.379818103	0.389105058
1.68145E-4	43.011094642	0.48847909	0.182359052	0.383282806	0.392996109
1.69718E-4	43.264268003	0.490805674	0.180942487	0.386314422	0.392996109
1.71029E-4	43.502879043	0.492728777	0.179620361	0.389779125	0.392996109
1.71705E-4	43.76002963	0.493714939	0.178203796	0.392810741	0.39688716
1.72689E-4	44.001165865	0.495143341	0.17688167	0.394110004	0.39688716
1.7385E-4	44.261329499	0.496819417	0.175465105	0.39714162	0.404669261
1.74978E-4	44.505619753	0.498435056	0.174142979	0.398873971	0.408560311
1.76058E-4	44.751261622	0.499973678	0.172820852	0.400606323	0.412451362
1.77062E-4	45.016145998	0.501395178	0.171404287	0.404071026	0.416342412
1.78317E-4	45.264701763	0.503161393	0.170082161	0.405803378	0.424124514
1.79269E-4	45.515088553	0.504492976	0.168760034	0.408834994	0.431906615
1.80215E-4	45.766757604	0.505808683	0.167437907	0.411000433	0.439688716
1.81189E-4	46.001859776	0.507155527	0.166210218	0.413165873	0.447470817
1.82447E-4	46.256626528	0.508884601	0.164888091	0.414898224	0.459143969
1.8298E-4	46.512418954	0.50961367	0.163565965	0.418796016	0.459143969
1.83724E-4	46.750791588	0.510628249	0.162338276	0.422260719	0.463035019
1.84914E-4	47.008872697	0.51224072	0.161016149	0.424859246	0.46692607
1.85588E-4	47.268224136	0.513150145	0.159694022	0.427890862	0.46692607
1.87104E-4	47.510318293	0.515181973	0.158466333	0.430922477	0.474708171
1.88742E-4	47.754778496	0.517358422	0.157238644	0.433954093	0.478599222
1.89888E-4	48.00107433	0.518870798	0.156010955	0.436985708	0.478599222
1.91777E-4	48.268095919	0.521340865	0.154688828	0.439151148	0.478599222
1.92964E-4	48.518399996	0.522880449	0.153461139	0.443048939	0.482490272
1.94286E-4	48.750766098	0.524583052	0.152327887	0.445647466	0.482490272
1.95685E-4	49.004154325	0.52637316	0.151100198	0.448679082	0.490272374
1.97677E-4	49.259958935	0.528897602	0.149872509	0.450844521	0.490272374
1.98755E-4	49.517631539	0.530251313	0.14864482	0.453876137	0.494163424
2.00292E-4	49.757008501	0.53217038	0.147511569	0.45734084	0.498054475
2.01296E-4	50.018080593	0.53341497	0.146283879	0.460372456	0.501945525
2.0247E-4	50.260389936	0.53486223	0.145150628	0.461671719	0.501945525
2.03528E-4	50.504035867	0.536158368	0.144017377	0.464703335	0.505836576
2.0488E-4	50.769528959	0.537803959	0.142789687	0.468168038	0.505836576
2.06213E-4	51.016361908	0.539416645	0.141656436	0.470766566	0.509727626
2.07649E-4	51.264718931	0.541139624	0.140523184	0.472932005	0.517509728
2.08626E-4	51.514616639	0.542304774	0.139389933	0.476396709	0.521400778
2.09677E-4	51.7657863	0.543551679	0.138256681	0.478562148	0.529182879
2.10851E-4	52.018071936	0.544937136	0.13712343	0.482459939	0.529182879
2.11841E-4	52.250462771	0.546098653	0.136084616	0.485491555	0.529182879
2.13243E-4	52.505628405	0.547733105	0.134951365	0.486790819	0.536964981
2.14895E-4	52.762530079	0.549643531	0.133818113	0.489389346	0.536964981
2.16133E-4	53.021414651	0.55106587	0.132684862	0.492854049	0.536964981
2.17031E-4	53.259681091	0.552091436	0.131646048	0.495452577	0.536964981
2.18404E-4	53.520893313	0.553649933	0.130512796	0.497618016	0.536964981
2.19622E-4	53.761718137	0.555023676	0.129473982	0.499783456	0.536964981
2.21731E-4	54.004676331	0.557382804	0.128435169	0.500649632	0.544747082
2.23994E-4	54.27236823	0.559886918	0.127301917	0.504547423	0.552529183
2.26416E-4	54.520088288	0.562534954	0.126263103	0.507579039	0.556420233
2.28203E-4	54.770326645	0.564468211	0.125224289	0.510610654	0.556420233
2.29574E-4	55.022090066	0.565940498	0.124185475	0.513642269	0.568093385
2.30721E-4	55.252353452	0.567164015	0.123241099	0.517106973	0.571984436
2.33128E-4	55.507310688	0.569710923	0.122202285	0.520138588	0.575875486
2.35508E-4	55.765054546	0.572198453	0.121163472	0.523170204	0.579766537
2.37243E-4	56.001469249	0.573994315	0.120219095	0.525335643	0.583657588
2.3859E-4	56.263418879	0.575378317	0.119180281	0.528800346	0.587548638
2.40229E-4	56.502787124	0.577050357	0.118235905	0.531831962	0.595330739
2.41693E-4	56.768015074	0.57853214	0.117197091	0.535296665	0.595330739
2.42543E-4	57.010193088	0.579388377	0.116252715	0.539194456	0.595330739
2.43667E-4	57.25333053	0.580513949	0.115308339	0.543092248	0.595330739
2.4456E-4	57.5218077	0.581404529	0.114269525	0.546556951	0.59922179
2.46916E-4	57.767384539	0.583736125	0.113325149	0.550454742	0.59922179
2.48244E-4	58.015135008	0.585038781	0.112380772	0.553486358	0.59922179
2.49945E-4	58.264091201	0.586695586	0.111436396	0.556951061	0.60311284
2.5063E-4	58.51442657	0.587359829	0.11049202	0.560415764	0.60311284
2.52208E-4	58.766015508	0.588880102	0.109547644	0.563880468	0.60311284
2.55071E-4	59.020062746	0.59160952	0.108603268	0.567778259	0.60311284
2.55769E-4	59.250007255	0.592270117	0.107753329	0.570809874	0.60311284
2.57088E-4	59.506585233	0.593511068	0.106808953	0.574274578	0.60311284
2.59547E-4	59.765032527	0.595806044	0.105864576	0.577739281	0.60311284
2.60863E-4	60.0253647	0.59702308	0.1049202	0.58207016	0.60311284
2.62568E-4	60.261060178	0.598589402	0.104070262	0.585101776	0.60311284
2.64254E-4	60.52459675	0.600127054	0.103125885	0.588566479	0.607003891
2.65565E-4	60.763046991	0.601313853	0.102275947	0.591165006	0.610894942
2.67174E-4	61.002737092	0.602760969	0.101426008	0.594196622	0.610894942
2.69135E-4	61.270962193	0.604510267	0.100481632	0.597228237	0.614785992
2.70458E-4	61.513744302	0.605682363	0.099631693	0.600259853	0.614785992
2.72009E-4	61.757795165	0.60704732	0.098781755	0.602425292	0.614785992
2.74267E-4	62.00340121	0.609017533	0.097931816	0.605889996	0.614785992
2.75781E-4	62.25108157	0.610327394	0.097081877	0.608488523	0.622568093
2.77571E-4	62.500229715	0.611865169	0.096231939	0.611087051	0.622568093
2.78571E-4	62.750613458	0.612719106	0.095382	0.614118666	0.626459144
2.80152E-4	63.00222554	0.61406129	0.094532062	0.617583369	0.626459144
2.82236E-4	63.255668528	0.615815546	0.093682123	0.620614985	0.630350195
2.84391E-4	63.510781238	0.617613488	0.092832184	0.624079688	0.634241245
2.86115E-4	63.767675539	0.619040163	0.091982246	0.627111304	0.638132296
2.87331E-4	64.025903137	0.620039828	0.091132307	0.630142919	0.642023346
2.88045E-4	64.256132736	0.620624253	0.090376806	0.633174534	0.642023346
2.89515E-4	64.51602199	0.621821788	0.089526868	0.635773062	0.649805447
2.90621E-4	64.777162128	0.622718356	0.088676929	0.637938502	0.657587549
2.91797E-4	65.01010967	0.623666731	0.087921428	0.640970117	0.66536965
2.93077E-4	65.273524711	0.624693692	0.087071489	0.644001732	0.673151751
2.95163E-4	65.508981014	0.626354674	0.086315988	0.647033348	0.677042802
2.9686E-4	65.775454326	0.627695352	0.08546605	0.650931139	0.677042802
2.98409E-4	66.013839965	0.628911073	0.084710549	0.653962754	0.680933852
3.00898E-4	66.253489987	0.630847629	0.083955048	0.657427458	0.680933852
3.02896E-4	66.525132112	0.632387637	0.083105109	0.660892161	0.684824903
3.03946E-4	66.764326169	0.633191244	0.082349608	0.663057601	0.688715953
3.0465E-4	67.011165114	0.633728539	0.081594107	0.665656128	0.700389105
3.05863E-4	67.255389433	0.634650164	0.080838606	0.668687744	0.700389105
3.076E-4	67.500900033	0.635962227	0.080083105	0.671286271	0.704280156
3.09315E-4	67.772021754	0.637248704	0.079233166	0.674317887	0.708171206
3.10278E-4	68.026589303	0.637966997	0.078477666	0.677349502	0.715953307
3.11201E-4	68.275147402	0.638652682	0.077722165	0.680381117	0.719844358
3.12859E-4	68.524855778	0.639877839	0.076966664	0.683845821	0.723735409
3.14345E-4	68.775972746	0.640969082	0.076211163	0.686444348	0.73151751
3.15676E-4	69.027871752	0.641940749	0.075455662	0.689475964	0.73540856
3.17058E-4	69.28094887	0.642944489	0.074700161	0.692507579	0.73540856
3.18147E-4	69.503277153	0.643731379	0.074039097	0.694673019	0.747081712
3.19681E-4	69.758653009	0.644833469	0.073283596	0.697271546	0.750972763
3.20378E-4	70.014748611	0.645332637	0.072528095	0.699870074	0.754863813
3.21195E-4	70.271470105	0.645915283	0.071772594	0.702901689	0.758754864
3.23046E-4	70.529120625	0.647228412	0.071017093	0.706366392	0.758754864
3.2412E-4	70.755642514	0.647985575	0.07035603	0.70896492	0.758754864
3.2539E-4	71.015691146	0.648877225	0.069600529	0.711563447	0.758754864
3.26737E-4	71.276630592	0.649817949	0.068845028	0.715028151	0.758754864
3.28205E-4	71.505833638	0.650837007	0.068183964	0.718059766	0.758754864
3.29271E-4	71.765985593	0.651573676	0.067428463	0.721091382	0.762645914
3.30496E-4	72.032911188	0.652416385	0.066672963	0.724556085	0.770428016
3.31297E-4	72.264761232	0.652965305	0.066011899	0.7275877	0.770428016
3.32503E-4	72.530314602	0.65378767	0.065256398	0.731052404	0.770428016
3.33457E-4	72.763546952	0.654436014	0.064595335	0.734084019	0.770428016
3.34259E-4	73.030627646	0.654978916	0.063839834	0.737115634	0.770428016
3.35316E-4	73.265048352	0.655692528	0.06317877	0.739281074	0.778210117
3.37169E-4	73.50062127	0.656935633	0.062517707	0.741446514	0.782101167
3.38215E-4	73.770843597	0.657633318	0.061762206	0.744478129	0.785992218
3.39635E-4	74.007881269	0.65857592	0.061101143	0.746210481	0.793774319
3.41028E-4	74.280089313	0.65949529	0.060345642	0.749242096	0.793774319
3.42266E-4	74.519270404	0.660308601	0.059684578	0.751840624	0.79766537
3.43453E-4	74.759447848	0.661084633	0.059023515	0.754439151	0.80155642
3.44306E-4	75.000197828	0.661640241	0.058362452	0.757470767	0.80155642
3.44852E-4	75.275901752	0.661995175	0.057606951	0.760502382	0.805447471
3.45621E-4	75.517623727	0.662493259	0.056945887	0.762234734	0.809338521
3.46683E-4	75.759957869	0.663178896	0.056284824	0.764833261	0.809338521
3.48143E-4	76.003232137	0.664117066	0.055623761	0.767864877	0.809338521
3.49806E-4	76.282646472	0.665179358	0.05486826	0.770896492	0.809338521
3.50788E-4	76.5265441	0.665803567	0.054207196	0.773928107	0.809338521
3.52276E-4	76.773974745	0.666744379	0.053546133	0.776526635	0.817120623
3.53194E-4	77.020911688	0.667322817	0.052885069	0.778692074	0.821011673
3.54741E-4	77.268865568	0.668292386	0.052224006	0.78172369	0.821011673
3.5508E-4	77.517312722	0.66850349	0.051562943	0.784755305	0.821011673
3.55731E-4	77.766163519	0.668909616	0.050901879	0.787353833	0.824902724
3.57358E-4	78.015674372	0.669919369	0.050240816	0.790385448	0.824902724
3.58967E-4	78.266428445	0.67091229	0.049579753	0.792983976	0.828793774
3.59785E-4	78.517987784	0.671414413	0.048918689	0.795582503	0.832684825
3.60782E-4	78.770122077	0.672024525	0.048257626	0.798614119	0.832684825
3.61915E-4	79.023051669	0.672715295	0.047596562	0.801212646	0.832684825
3.63186E-4	79.276945132	0.6734869	0.046935499	0.804244262	0.836575875
3.64261E-4	79.531651534	0.674136456	0.046274436	0.806842789	0.844357977
3.65785E-4	79.750704221	0.675052983	0.04570781	0.809441317	0.844357977
3.66722E-4	80.007126611	0.675613943	0.045046747	0.812472932	0.848249027
3.67097E-4	80.263948037	0.675837658	0.044385683	0.815504547	0.848249027
3.6806E-4	80.52129186	0.676411178	0.04372462	0.818536163	0.848249027
3.6975E-4	80.779723637	0.677413555	0.043063557	0.820701602	0.856031128
3.70443E-4	81.001739485	0.677822601	0.042496931	0.822867042	0.856031128
3.71276E-4	81.261453359	0.678312732	0.041835867	0.82546557	0.859922179
3.73289E-4	81.522227022	0.679491177	0.041174804	0.828064097	0.86381323
3.74342E-4	81.771057851	0.680104363	0.040513741	0.830662625	0.86770428
3.75535E-4	82.009063895	0.68079653	0.039947115	0.832828064	0.875486381
3.77064E-4	82.272542067	0.681678948	0.039286052	0.835426592	0.875486381
3.77793E-4	82.511009702	0.682097838	0.038624988	0.838458207	0.879377432
3.79571E-4	82.764191723	0.68311483	0.038058362	0.840190559	0.898832685
3.81156E-4	83.030491475	0.684016351	0.037397299	0.843222174	0.898832685
3.81486E-4	83.259277057	0.684203292	0.036830673	0.845820702	0.898832685
3.83183E-4	83.526837428	0.685161668	0.03616961	0.848852317	0.898832685
3.837E-4	83.756917296	0.685452411	0.035602984	0.850584669	0.902723735
3.84484E-4	84.025863072	0.685892464	0.034941921	0.853183196	0.906614786
3.85484E-4	84.2568569	0.686451753	0.034375295	0.854915548	0.906614786
3.86616E-4	84.527029302	0.687082247	0.033714232	0.857080987	0.910505837
3.87452E-4	84.759261335	0.687546394	0.033147606	0.859246427	0.914396887
3.88516E-4	85.030955017	0.688135698	0.032486543	0.861844955	0.918287938
3.89463E-4	85.264335425	0.688657518	0.031919917	0.864010394	0.922178988
3.90101E-4	85.519825239	0.689008616	0.031258854	0.866608922	0.926070039
3.91827E-4	85.771856359	0.689953958	0.030692228	0.868774361	0.93385214
3.93008E-4	86.007346541	0.69059706	0.030125602	0.871372889	0.93385214
3.94442E-4	86.283045035	0.691374858	0.029464539	0.87310524	0.937743191
3.96875E-4	86.520513044	0.692685444	0.028897913	0.875703768	0.937743191
3.9819E-4	86.75916645	0.693389344	0.028331287	0.878302295	0.937743191
3.99307E-4	87.038381688	0.693984586	0.027670224	0.881333911	0.937743191
4.00642E-4	87.278432552	0.694692585	0.027103598	0.883932438	0.937743191
4.01137E-4	87.519011229	0.694954536	0.026536972	0.886097878	0.941634241
4.02464E-4	87.760196654	0.695654146	0.025970347	0.88783023	0.945525292
4.03949E-4	88.002124966	0.696433146	0.025403721	0.890428757	0.945525292
4.05098E-4	88.285411732	0.697033761	0.024742657	0.893027285	0.945525292
4.05834E-4	88.528765088	0.697416876	0.024176032	0.895625812	0.945525292
4.06267E-4	88.77245287	0.697641666	0.023609406	0.89822434	0.945525292
4.07428E-4	89.016607576	0.698243272	0.02304278	0.900822867	0.945525292
4.09656E-4	89.261667064	0.699391095	0.022476154	0.903421395	0.949416342
4.10961E-4	89.508036531	0.700059619	0.021909529	0.906019922	0.949416342
4.13007E-4	89.755462866	0.701101067	0.021342903	0.90861845	0.949416342
4.13984E-4	90.003606011	0.701595969	0.020776277	0.910783889	0.949416342
4.15703E-4	90.252555853	0.702462739	0.020209652	0.913382417	0.949416342
4.16432E-4	90.502259973	0.702829199	0.019643026	0.915547856	0.953307393
4.17817E-4	90.752550583	0.70352197	0.0190764	0.918146384	0.953307393
4.19066E-4	91.003686465	0.704144077	0.018509774	0.920744911	0.953307393
4.20475E-4	91.255627059	0.704842822	0.017943149	0.923343439	0.953307393
4.21892E-4	91.508262088	0.7055423	0.017376523	0.925941966	0.953307393
4.23575E-4	91.762163117	0.706368742	0.016809897	0.928107406	0.953307393
4.24906E-4	92.01666222	0.707019392	0.016243271	0.930705933	0.953307393
4.26741E-4	92.272201422	0.707910876	0.015676646	0.932871373	0.957198444
4.28354E-4	92.528678675	0.708690453	0.01511002	0.9354699	0.957198444
4.32322E-4	92.787147683	0.710590275	0.014543394	0.938068428	0.957198444
4.33777E-4	93.003677929	0.711281024	0.014071206	0.93980078	0.961089494
4.34888E-4	93.264401219	0.711805883	0.01350458	0.941966219	0.964980545
4.37075E-4	93.526140298	0.71283402	0.012937954	0.944564747	0.964980545
4.38887E-4	93.789010371	0.71368005	0.012371329	0.947163274	0.964980545
4.41113E-4	94.009215686	0.714712852	0.011899141	0.949328714	0.968871595
4.44352E-4	94.274964787	0.716202078	0.011332515	0.951927241	0.968871595
4.47489E-4	94.542547929	0.717629896	0.010765889	0.954092681	0.972762646
4.49872E-4	94.767255512	0.718704759	0.010293701	0.955825032	0.976653696
4.52316E-4	95.038246634	0.719798659	0.009727075	0.957990472	0.976653696
4.53804E-4	95.264766978	0.720460489	0.009254887	0.959722824	0.980544747
4.57123E-4	95.538694057	0.721926085	0.008688261	0.961888263	0.980544747
4.60366E-4	95.768266434	0.723343	0.008216073	0.964053703	0.980544747
4.64408E-4	96.045867408	0.72508879	0.007649448	0.966219142	0.984435798
4.66138E-4	96.278484207	0.725829233	0.007177259	0.968384582	0.984435798
4.677E-4	96.512032299	0.726494567	0.006705071	0.970550022	0.988326848
4.70167E-4	96.793659719	0.727538566	0.006138446	0.973148549	0.988326848
4.73844E-4	97.02961557	0.729080321	0.005666257	0.975313989	0.988326848
4.75828E-4	97.267243671	0.729904576	0.005194069	0.977479428	0.988326848
4.79476E-4	97.506248757	0.731407853	0.004721881	0.979644868	0.988326848
4.84949E-4	97.796763158	0.73363162	0.004155255	0.982243395	0.988326848
4.86593E-4	98.039744546	0.734292259	0.003683067	0.984408835	0.988326848
4.91139E-4	98.284489454	0.736102896	0.003210879	0.986574275	0.988326848
4.96716E-4	98.531512267	0.738290406	0.002738691	0.988306626	0.992217899
5.03042E-4	98.781216149	0.740728258	0.002266503	0.990472066	0.992217899
5.07778E-4	99.034216942	0.742523475	0.001794315	0.992637505	0.992217899
5.14268E-4	99.290522606	0.744944303	0.001322127	0.993936769	1
5.25276E-4	99.550196116	0.748947588	0.000849939	0.996102209	1
5.48677E-4	99.764589487	0.757053484	0.000472188	0.99783456	1
6.3999E-4	100	0.784237643	0.000094438	0.999566912	1
6.3999E-4	100	0.784237643	0	0.999566912	1
