# Supplementary material for: Spatiotemporal prediction of alpine wetlands under multi-climate scenarios in the west of Sichuan, China
Source: PeerJ. 2024 Nov 27;12:e18586. doi: 10.7717/peerj.18586 (PMC11608022; doi:10.7717/peerj.18586)
Supplement: Supplemental Information 2 [file peerj-12-18586-s002.zip › Maxent_data2/2.5mBIOssp245_2081-2100/RES/wetland_0_sampleAverages.csv]

Predictor variable	Categorical	Sample average
2.5mbiossp245_2081-2100_1	false	2.725821067834811
2.5mbiossp245_2081-2100_10	false	11.108228763805007
2.5mbiossp245_2081-2100_11	false	-6.148635760614396
2.5mbiossp245_2081-2100_12	false	697.5959289735816
2.5mbiossp245_2081-2100_13	false	137.71242962321352
2.5mbiossp245_2081-2100_14	false	3.6630576006929405
2.5mbiossp245_2081-2100_15	false	90.03311620144784
2.5mbiossp245_2081-2100_16	false	377.4127327847553
2.5mbiossp245_2081-2100_17	false	16.333044608055435
2.5mbiossp245_2081-2100_18	false	375.8306626245128
2.5mbiossp245_2081-2100_19	false	17.044174967518405
2.5mbiossp245_2081-2100_2	false	14.166663087255875
2.5mbiossp245_2081-2100_3	false	40.64916331843413
2.5mbiossp245_2081-2100_4	false	699.3401607151618
2.5mbiossp245_2081-2100_5	false	18.68094411274219
2.5mbiossp245_2081-2100_6	false	-16.264097006600263
2.5mbiossp245_2081-2100_7	false	34.945041117909774
2.5mbiossp245_2081-2100_8	false	10.914046604533173
2.5mbiossp245_2081-2100_9	false	-5.428591001932112
wc2.1_2.5m_bioc_bcc-csm2-mr_ssp245_2081-2100	false	2.725821067834811
wc2.1_2.5m_elev	false	4094.164573408402
