# Supplementary material for: Spatiotemporal prediction of alpine wetlands under multi-climate scenarios in the west of Sichuan, China
Source: PeerJ. 2024 Nov 27;12:e18586. doi: 10.7717/peerj.18586 (PMC11608022; doi:10.7717/peerj.18586)
Supplement: Supplemental Information 2 [file peerj-12-18586-s002.zip › Maxent_data2/2.5mBIOssp245_2081-2100/RES/wetland_0_samplePredictions.csv]

X	Y	Test or train	Raw prediction	Cumulative prediction	Logistic prediction
101.194681438	28.1482989818	train	2.2533011080607906E-7	0.0031809066041111594	0.0012780942652300229
100.289760198	29.08940812	train	4.9742617393660765E-5	6.9942101559013485	0.22027656725221484
100.38306165	29.1516495211	train	6.41350782213495E-5	9.94870763562395	0.266994331988892
100.270100613	29.16179269	train	3.3047974591124434E-5	4.159187598225424	0.15803030813036573
100.342297416	29.1791374782	train	5.368046791177991E-5	7.804567174750401	0.23364041400022895
100.301283292	29.1885668757	train	4.903742788336434E-5	6.839554912506477	0.2178340117723588
100.352697673	29.1880571989	train	7.536859051178192E-5	12.673195533567332	0.29974197680401377
100.39407234	29.2056812934	train	5.283956755372046E-5	7.641506341674511	0.2308252660656165
100.312025956	29.2245597833	train	3.6868112166115405E-5	4.713062671477688	0.1731349071418995
100.188687839	29.2347373586	train	8.172556416495773E-5	14.323637938700523	0.31700919752280243
100.260813662	29.2431013186	train	7.538800487855964E-5	12.678488910960628	0.29979604040461966
100.137446541	29.253232403	train	2.4329623188792183E-5	2.8098808545937253	0.12140171309689489
100.158128312	29.2620794835	train	6.936988536314202E-5	11.217622089639717	0.28262767009648376
100.240454057	29.261340783	train	1.0097950718534091E-4	20.46713433680448	0.36447351821540663
100.055587951	29.2990277912	train	6.113646329558198E-5	9.2299174377264	0.2577283816864834
100.096767482	29.2986959704	train	3.854844315445637E-5	5.0398169375418505	0.17960856425936342
100.076272463	29.3078874289	train	9.417792912817661E-5	18.097649627717825	0.34847901229428835
100.117455265	29.3075491379	train	1.0629699977660088E-4	22.58606500204069	0.37644138940703753
100.230704188	29.3065533766	train	7.167000691481713E-5	11.736354297128768	0.2892878844637758
100.148544026	29.3253345326	train	1.3453396957547028E-4	32.89261448226861	0.43312787728835217
100.004554611	29.3445454321	train	7.109441153078198E-5	11.608623491016884	0.2876328234751356
100.045753105	29.3442288966	train	9.887404231745985E-5	19.706103141544787	0.3596068988953448
100.107549577	29.3437302511	train	1.496560764638993E-4	37.65520917755368	0.45944488252925414
100.241436313	29.3425517137	train	6.548796315383996E-5	10.21331488777647	0.27109954309801876
100.056145686	29.3531717353	train	1.5423016292485597E-4	39.030848577457554	0.46693049384024365
100.190047217	29.3520444351	train	1.0887903992842627E-4	23.470714475963153	0.38209158474217203
100.159249729	29.3613401386	train	1.4755746502752426E-4	37.11197954203488	0.4559396390996889
100.427181135	29.3677662762	train	8.877663246912067E-5	16.438621944906593	0.3351921741462029
100.437481529	29.3676556373	train	9.536923643994586E-5	18.506169573429734	0.35133837667282186
100.015301869	29.3895877497	train	1.1430539161296173E-4	25.347919949613573	0.39363841565775815
100.468641447	29.3853639207	train	1.1828250237148472E-4	26.860378268762837	0.40183102653706876
99.994781196	29.3987671943	train	7.174732033954812E-5	11.75351161980507	0.2895096050008075
100.06691656	29.3982092495	train	9.937611407944204E-5	19.876026531006012	0.3607741541761744
100.489376788	29.3941577022	train	1.0467686646613666E-4	21.813004479794326	0.3728430397781273
100.551466448	29.4114967571	train	4.918360172650497E-5	6.871612325384577	0.21834156861783705
99.0672195669	29.4295389628	train	5.6383662580170104E-5	8.323232562572887	0.24255213826149594
100.077602249	29.4342215783	train	1.4431989216315633E-4	36.12642405133495	0.4504419613246873
100.118835909	29.4338815463	train	1.3869048775534657E-4	34.134207127313886	0.4406134644789773
100.479596718	29.4303620127	train	1.14671334483182E-4	25.511473981382412	0.3944015988008907
100.026149953	29.4436525946	train	1.1523750988830425E-4	25.77844879951541	0.3955785938514388
100.139553247	29.4427303302	train	1.4408361992343332E-4	36.033418384230735	0.45003639742394125
100.551877893	29.4385629755	train	5.2822762292098324E-5	7.638318032409236	0.23076879496374375
100.428316143	29.4489697197	train	9.037052294190083E-5	16.88606783402278	0.3391690683796852
99.0672433613	29.4656403961	train	4.464988653850083E-5	6.021932198458584	0.20228630733638586
100.459370839	29.4576567322	train	1.270570912437268E-4	30.393094593221953	0.41914580232864396
100.119232	29.469976069	train	1.7488474507574688E-4	44.4854235924215	0.49830243056981993
100.232660882	29.4689737165	train	1.6782693217312871E-4	42.934001074727036	0.48800625658911734
99.9852599486	29.4800600485	train	5.366535799696175E-5	7.801482491976971	0.23359001117893038
100.067766149	29.4794234892	train	1.5129406712793093E-4	38.14245961445453	0.46214953849974116
100.15026959	29.4787357872	train	1.686356081051317E-4	43.09005770805851	0.48920736684957883
100.552427364	29.4746510873	train	5.595173059713497E-5	8.253712324395558	0.24114211057283483
100.202045767	29.4963266398	train	1.6418143451652585E-4	42.015082686190055	0.482520791406809
100.006243523	29.5160013017	train	5.374275881421419E-5	7.817283836359213	0.2338481305798741
100.119728131	29.5150939401	train	2.416929312321049E-4	56.76800261555202	0.5785321401294848
100.140361125	29.514918562	train	2.3721454424037138E-4	55.997591808100154	0.5739651477140271
100.563292079	29.510618109	train	3.3710479282260846E-5	4.252391846331883	0.16068924047619373
100.511854362	29.5202366559	train	9.102622641356957E-5	17.085199594221987	0.3407913260617522
100.099485352	29.55136044	train	2.8329403069782424E-4	63.38092007258707	0.6167007481940633
100.182046247	29.550651491	train	2.7678545978348064E-4	62.39089123021302	0.6111919361302346
99.9758121916	29.5703754854	train	1.2736944837877395E-4	30.52639718223476	0.4197437146411394
100.017102401	29.5700656654	train	1.8588174590531204E-4	47.3151332173448	0.5135449940362806
100.068714233	29.5696603435	train	2.2190332435444713E-4	54.02506070293367	0.5575745769526788
99.9656613175	29.5884987329	train	3.979311787083292E-5	5.254890880493489	0.18433883340328056
99.9657472653	29.597522613	train	5.352737463671343E-5	7.7733132468488275	0.23312942698870884
99.9760726718	29.5974470807	train	1.6453998504170565E-4	42.11066159851594	0.48306551708956175
100.027699103	29.5970573739	train	1.7992853195282043E-4	45.690547094934985	0.5054103553591999
100.058674465	29.5968139143	train	2.3114995661714354E-4	55.297789926229676	0.5676204545403897
100.461445007	29.602013691	train	1.0129951901083096E-4	20.561762734319718	0.36520673275978677
100.430600173	29.6113735114	train	7.772493959053746E-5	13.356310022789824	0.3062433331714122
100.513198909	29.610457135	train	9.719755586371889E-5	19.017175910259663	0.35567820132629174
99.9764205327	29.6335423659	train	1.4516895596169814E-4	36.489031571378796	0.4518944647239406
100.028065355	29.6331520901	train	1.611701178679975E-4	41.24207450987777	0.47790015307490874
100.090037761	29.632657223	train	1.3579016893652845E-4	33.25814758882015	0.435411240375619
100.399998898	29.6387711617	train	1.227243374256483E-4	28.666639976293837	0.410723135600208
99.5323346008	29.6541180994	train	2.2433218778487365E-5	2.533339927909485	0.11300827372337112
100.431110282	29.6474626812	train	1.1980638447548949E-4	27.54230561674818	0.404911771107078
100.111091277	29.6685793781	train	1.5343872936271342E-4	38.81239581280766	0.46565016046510127
100.255737451	29.6672877329	train	7.238559974903024E-5	11.915306965319527	0.2913347998423902
100.266068951	29.6671894344	train	6.288875708565563E-5	9.682318852240115	0.26317134446674445
100.379711974	29.6660550248	train	1.2375325252841178E-4	29.07395571819275	0.412745337371413
100.018190619	29.6783500118	train	1.415047294701808E-4	34.963682833325294	0.44557046362022207
100.121523587	29.6775156738	train	6.68087377841097E-5	10.557101747807476	0.2750632010251087
100.235184573	29.6765048691	train	6.418577982070868E-5	9.959192398366644	0.267149015402593
100.266181993	29.6762122823	train	7.691958820586486E-5	13.166045452638844	0.30403492622185446
100.307511165	29.6758108925	train	6.91543687398926E-5	11.162912092516924	0.28199722016622425
100.431493474	29.6745294244	train	9.074781234020533E-5	16.997111138636235	0.340103483550174
100.142393743	29.6953856188	train	7.062710506612835E-5	11.504923160737901	0.2862834550793969
100.380081684	29.6931222901	train	1.125290632564079E-4	24.7139534195319	0.38990633930311525
100.008127303	29.7054999056	train	1.1889448919697492E-4	27.15324705116832	0.4030720698417498
99.9256838552	29.7331750242	train	5.136939927138251E-5	7.364207179080745	0.22585345842840626
100.256523361	29.7304476524	train	5.6013339245237087E-5	8.263628348348556	0.24134355087622647
99.5123112967	29.7805443633	train	2.663517455360264E-5	3.1662076702249067	0.13139450417194767
99.5640370912	29.7803338491	train	2.1343402373914944E-5	2.3943224417255164	0.10811181156599597
100.153761067	29.7855273887	train	7.423531930513051E-5	12.345389127893066	0.2965715996706855
100.257198993	29.7845842311	train	4.764657345466959E-5	6.559831488342403	0.2129713932126083
99.1812886214	29.7994622467	train	1.4955471533816501E-5	1.5310360722843082	0.07828787273733775
99.9366947119	29.805292044	train	8.261453110536052E-5	14.57576992479155	0.3193562317256071
100.278115307	29.8024311736	train	5.095033291296352E-5	7.285630648742405	0.22442446854077625
99.1709717943	29.8175256984	train	9.965833538851684E-6	0.9210724981705531	0.05356761394191478
99.9264310836	29.8143886595	train	6.753159925478063E-5	10.75559111525337	0.2772143170935846
99.9266808397	29.8414596456	train	6.149962816429342E-5	9.322938105609296	0.25886303774961705
99.1606946188	29.8626626555	train	5.893127211509504E-6	0.4545057599234956	0.032385258824506206
99.2021107499	29.8626057467	train	1.0657962549460117E-5	0.9993454131160431	0.057075557684761316
99.9371999163	29.8594338194	train	9.870125206113912E-5	19.650827078834702	0.359204196110471
99.3574841928	29.8803258461	train	2.1472465918229332E-5	2.410192720763408	0.108694504382941
99.937537485	29.8955280852	train	9.708364645015593E-5	18.979745932631314	0.3554095150953183
101.532347269	29.9016131775	train	2.4221497174866107E-5	2.79438356083483	0.1209274226712193
100.18649945	29.9296188006	train	1.289485924147156E-4	31.02445696148849	0.4227477587547836
100.238292743	29.9291424414	train	1.4658171401580472E-4	36.81650926487799	0.45429434465883306
99.9275995294	29.940718961	train	7.299985509556083E-5	12.059293600804002	0.2930824636299138
100.279841942	29.9377691524	train	1.2367491041527737E-4	29.038387244343163	0.41259185418732647
101.284585294	29.9332029461	train	3.283880284761005E-5	4.129760342327909	0.15718730415178045
101.31564422	29.9326607529	train	3.628936668269887E-5	4.617734604434474	0.17088150888533252
100.114288531	29.9573204563	train	1.4403943825153125E-4	36.01602681138304	0.44996049265562116
99.9279347375	29.9768128804	train	1.1071606354000673E-4	24.071232592644673	0.38604954341500963
99.93829926	29.9767394477	train	1.066494787750243E-4	22.722149454953314	0.37721879042917483
101.326837084	29.9685472467	train	2.630974118322429E-5	3.1109036509010592	0.12999780110293868
99.6483729	30.0236074506	train	3.290168262327568E-5	4.138606562272352	0.157440899630639
99.2646883862	30.033963144	train	1.0756156522459683E-5	1.0112863091916078	0.05757113268115909
101.390054448	30.0125181936	train	3.898043304154527E-5	5.114797256036219	0.18125650519028622
99.9388939065	30.0399031357	train	1.8766283414109984E-4	47.59372043437765	0.5159269738436854
100.084183161	30.0478095709	train	1.0909179185260702E-4	23.54247576579743	0.38255258022180605
99.7730923109	30.0590303697	train	1.8701849861253616E-4	47.496664344239846	0.5150679545332716
99.9079451328	30.0581683525	train	1.7783572115754123E-4	45.16938333203135	0.5024856665483887
100.042791644	30.0571680768	train	1.2371596265822643E-4	29.057025567607372	0.4126722912912364
100.063826173	30.0840707775	train	8.541046649705242E-5	15.470958400831142	0.3266339841658312
100.354315222	30.0813981813	train	1.191197987572988E-4	27.26441134465221	0.4035276773753756
99.6903538119	30.0955875006	train	8.35529142379292E-5	14.827583579472515	0.3218162962338424
99.7837502842	30.0950636016	train	1.389515027809982E-4	34.2495785926959	0.4410769419453446
99.8148818761	30.0948742191	train	1.6729339788035835E-4	42.804682550760845	0.487210711099097
100.032793918	30.0933420747	train	1.3300300458086222E-4	32.28174592187453	0.43031998512297504
99.5658730591	30.1052068083	train	4.6488859128360304E-5	6.334406496680146	0.20887751674999921
99.9187350542	30.1032129971	train	1.3632802332486083E-4	33.43639016001273	0.43638327089151785
99.960420238	30.1209625061	train	1.6393919075669835E-4	41.96156304380759	0.48215211377268996
99.8671612393	30.1396592594	train	1.4775398838247244E-4	37.19204100816415	0.45626981379020265
101.734870938	30.1140334728	train	4.515761784798116E-5	6.104305095902919	0.20411705828840387
101.330848324	30.139871284	train	2.8754562167193665E-5	3.484047421865574	0.1403819763249896
99.90901872	30.1754714049	train	9.446983893160017E-5	18.16725052394341	0.3491819805923114
99.9505597138	30.1751769739	train	1.3370240290573902E-4	32.58032557381872	0.4316061717972669
99.5559494675	30.1864669632	train	3.0280177979095784E-5	3.7617700467492234	0.14673722535877823
99.5456119014	30.1955345178	train	1.884187550055391E-5	2.0468544895711656	0.09666556141335031
100.085860386	30.2011974364	train	1.5855352884471978E-4	40.514757197789685	0.47381766973392864
101.663985988	30.1786281177	train	5.184385855741082E-5	7.453170093268277	0.22746499207736082
99.1093099578	30.2146726276	train	7.729835910963107E-6	0.6451927651898047	0.04205428505368785
99.8470149963	30.2119818123	train	8.80755138239306E-5	16.239254687564056	0.33342762389074604
101.612344153	30.1886870813	train	4.627330898571986E-5	6.292370013187665	0.20811058686943165
99.0989282524	30.223705176	train	1.4601899587590115E-5	1.4824460605167282	0.07657875475660168
99.6600620502	30.2220804736	train	2.3748932471198507E-4	56.049371748750815	0.5742482129611781
99.7224065746	30.2217516766	train	1.706017975431871E-4	43.42512525008568	0.4921043340026528
99.7535784394	30.2215761594	train	1.2218793376494763E-4	28.432471115036105	0.4096633697132081
99.8886531308	30.220729936	train	1.339374525771727E-4	32.666609494389505	0.43203712293610314
100.16927869	30.227550179	train	2.627997617534535E-4	60.29728657066064	0.5988017591183912
99.5978257247	30.2404272186	train	3.141623169028987E-4	68.74510139643813	0.6408355071464706
101.550776852	30.2169593779	train	5.939620458182734E-5	8.866463757871918	0.25224262606530484
101.73761122	30.2131881152	train	5.176213667899275E-5	7.437846931363682	0.22718789655700913
99.0054044464	30.2508152526	train	1.2989113313158428E-5	1.271311131100686	0.0687016870692199
101.436805733	30.2281492406	train	6.940158481158922E-5	11.225669156762391	0.28272030698146045
101.696341564	30.2230634305	train	6.09532136557772E-5	9.195680023443076	0.25715452486663426
98.9742184303	30.2598370863	train	1.2873735681035717E-5	1.2585181458481005	0.068133012974948
99.6395139699	30.2582783493	train	1.0179267571624473E-4	20.6860877087109	0.36633335205245937
101.603153957	30.233968386	train	7.881521230583395E-5	13.579778835536082	0.3092108072097892
101.675825409	30.2325035994	train	7.485912930639176E-5	12.534289616199574	0.2983202792453554
99.6916135666	30.2760614346	train	1.19075195935767E-4	27.244792811964277	0.4034375394349353
101.416702177	30.2555826035	train	7.468693666766258E-5	12.485442833277444	0.29783845391444025
99.837237503	30.2842349552	train	1.3309274613067406E-4	32.32230504062284	0.43048534438834635
99.8476344461	30.2841680456	train	2.0465074514740367E-4	50.724510039124404	0.5375261469299424
101.323438586	30.2662916799	train	9.109683627385493E-5	17.107765608365458	0.34096554504150584
101.406536311	30.2647901884	train	1.1144863916412525E-4	24.368091606152724	0.38761380817035285
101.54155643	30.2622379711	train	7.632426445168663E-5	12.988174223025178	0.30239339055177317
101.593482567	30.2612193405	train	1.0017113134240085E-4	20.150668224164964	0.3626137932554729
101.614252274	30.2608061327	train	1.0234359613913996E-4	20.862762239531076	0.3675872131961907
99.5877552547	30.2946168261	train	1.4863986823465068E-4	37.39874897424864	0.4577532003731417
101.437919227	30.273229597	train	9.636144258156251E-5	18.775644102559596	0.35370077339822187
101.510629015	30.2718548309	train	9.179391332237429E-5	17.358334504374017	0.34268054640635054
99.8373908131	30.3022814355	train	1.7621845519467466E-4	44.793594365144784	0.500201746703896
101.365420863	30.2835805495	train	9.53672663762351E-5	18.505232230750313	0.35133366886297857
99.5254593527	30.312929763	train	7.410119397618256E-5	12.303794736570865	0.29619447716616176
99.5566612441	30.312800731	train	7.544941895659925E-5	12.69523361842634	0.29996700653751274
99.4734991599	30.3221521465	train	6.402277564680527E-5	9.9254841897293	0.2666514801007903
101.230762634	30.3039873246	train	6.194043593091758E-5	9.449705322803396	0.2602356257686143
101.272330881	30.303271761	train	9.46666373184051E-5	18.214173730826936	0.349655049010932
101.365853888	30.3016135269	train	1.1685651396432217E-4	26.326052594910546	0.3989191574604135
101.397245982	30.310062213	train	1.0007412920004406E-4	20.117187016093865	0.36238990142134236
101.438811838	30.3092936317	train	1.1705776485785667E-4	26.399361161692994	0.3993318288911138
101.58451612	30.3155147419	train	9.049951972919295E-5	16.924033993712946	0.3394888463141749
99.4424156132	30.3493330124	train	3.7078400016022076E-5	4.747700236398172	0.17395065118675884
99.484078442	30.3582093602	train	2.9981771316632393E-5	3.7089262634351607	0.14550155772864629
101.335536241	30.338240283	train	1.0548691865424989E-4	22.16451172610032	0.3746473587458982
101.491451648	30.3353611868	train	7.81377272332713E-5	13.43961558528948	0.3073698413143129
101.626559591	30.3327158444	train	1.0654574459761648E-4	22.68209995173745	0.37699020353650126
101.346146445	30.3470706663	train	1.2008655803913252E-4	27.67551516418049	0.4054747315916241
101.418915735	30.3457439375	train	1.2355421560599763E-4	28.98675518420773	0.4123552390600998
101.46049599	30.3449676485	train	1.2261943173201003E-4	28.6211111562858	0.41051617416663005
101.502074612	30.3441781558	train	8.781870118040237E-5	16.16439560281209	0.3327789408578087
101.616407181	30.3419389846	train	1.0503687415004569E-4	21.956591606984052	0.3736462085378063
99.7235319967	30.3751508208	train	2.0325018166270819E-4	50.440057315546	0.5358185836267947
101.221591903	30.3582682581	train	4.312014390722968E-5	5.775223280054668	0.19671917045757284
101.252785623	30.3577341449	train	7.274324942240544E-5	12.005966403203981	0.2923534250720147
98.9741853247	30.3861754012	train	2.376734190256791E-5	2.728816341315351	0.1189296836949913
99.1823619841	30.3860506841	train	8.857367830551794E-6	0.7843988548755148	0.047894835046942426
101.596096657	30.3603831956	train	8.433731878781811E-5	15.101389880305103	0.3238590863610559
99.6716207864	30.3934754891	train	1.2976569869653287E-4	31.21542185718294	0.42428998128921613
99.9006092419	30.392097449	train	2.6717396090211796E-4	61.00273126765239	0.6027609693714973
99.6925022076	30.4023901984	train	1.3084792268273362E-4	31.603572834007508	0.4263199519853717
99.9527372878	30.400751104	train	2.5664317618951803E-4	59.42005604887588	0.5930936470586444
101.253406224	30.3847854364	train	6.855940158249984E-5	11.011876636512012	0.28025099891289507
101.295007974	30.3840609406	train	1.0471402153563608E-4	21.827823579298062	0.37292602718228907
99.8591341622	30.4104239317	train	1.900660837827574E-4	48.02624755109424	0.5191042850681283
99.8383907178	30.419582325	train	1.9907982659562572E-4	49.568221001353734	0.5306585951563204
101.305831914	30.4019112236	train	1.1792176264488966E-4	26.709570257674937	0.4010970648736025
101.378643962	30.4006047986	train	1.2171859631110182E-4	28.234477213288063	0.40873297403389935
99.9009406441	30.428189155	train	3.085344798436193E-4	67.64863051897193	0.6366644913542456
101.389484686	30.4184472025	train	1.1229639401225839E-4	24.648281376264347	0.3894140942653469
101.306468243	30.4289613313	train	7.649191855043475E-5	13.03973350986998	0.30285645991581156
101.441723997	30.4265002046	train	6.646047780474512E-5	10.46182986152726	0.27402226005901426
101.847384539	30.418277542	train	1.041683141305136E-5	0.9720758771747013	0.05585637908779499
101.285868593	30.4383443492	train	5.266145516501933E-5	7.607714699989614	0.23022632888906974
99.5575316294	30.4662027168	train	8.40845054242811E-5	15.010595237854853	0.32320204098483385
99.8596089364	30.464561867	train	2.0235871636977795E-4	50.23742139824382	0.5347251287475562
99.8909389085	30.4733750772	train	2.8674638446007244E-4	63.90175522036434	0.619559909250025
101.359143188	30.45508029	train	8.481312699075633E-5	15.270974374547928	0.32509222711592456
99.5263780322	30.4843796858	train	7.391279571506164E-5	12.248814621138663	0.2956640710986512
99.807751959	30.4919638235	train	1.7166000628530143E-4	43.742914008482174	0.4936499293688966
101.203428907	30.4758457133	train	2.971711794454923E-5	3.6593911211598056	0.14440266015838313
101.578149345	30.4689733123	train	7.616791800971191E-5	12.932445339100271	0.30196099884305366
99.9849615775	30.4997687663	train	1.267306646656314E-4	30.24627564072126	0.41851964023158983
99.0262634359	30.5125111877	train	2.875277598402688E-5	3.48379060186747	0.14037448014708107
99.7974801069	30.5100740439	train	1.5016870690858533E-4	37.812511033125965	0.4602942595274882
99.8079011025	30.5100098632	train	1.849460704992279E-4	47.0212132461457	0.5122842301220647
101.245484915	30.4931691939	train	3.89075984006637E-5	5.102155375441456	0.18097912215352466
99.7454434865	30.5194055855	train	2.1020148411740255E-4	51.87849482566508	0.5441718089396638
99.8496632151	30.5187677161	train	3.196417907298001E-4	69.75212556379763	0.644805570875878
101.006351017	30.5151126843	train	1.865209331180676E-5	2.017830000645899	0.09578517217880472
99.7143089533	30.5376270515	train	2.531211400824506E-4	58.847042652901735	0.5897545338407147
100.933793223	30.5342526925	train	1.5518694516334464E-5	1.6067345256624217	0.0809973873403672
99.8082745518	30.5551247408	train	2.0906695885172983E-4	51.619997690668825	0.5428290654829317
99.8604030937	30.5547907445	train	3.008982989196969E-4	66.25353062723106	0.6308476288879648
100.902712796	30.543731939	train	2.377829844655785E-5	2.7304216998342303	0.11897798623812013
99.0158499411	30.5666560686	train	5.224250141952067E-5	7.52823042068891	0.228813832189727
100.861204876	30.553353405	train	2.68675407418445E-5	3.205695889118366	0.13238903813202738
101.090450055	30.5498741311	train	5.3194134167231E-5	7.708775036707737	0.2320147943786398
99.6728610586	30.5739419007	train	1.6598949488287897E-4	42.55920761718063	0.48525603603946704
99.693717255	30.5738324269	train	2.1697265437537865E-4	53.24420023992193	0.552024495491861
101.226099414	30.5566457493	train	5.873701585504947E-5	8.714755043337542	0.2501434554298838
101.351121801	30.5544474293	train	8.832447921746653E-5	16.310328984688	0.3340552825924298
99.0575781998	30.5937157262	train	3.830003581423607E-5	4.9959225912351055	0.1786579404535126
99.7981442471	30.5912808023	train	1.875619096770589E-4	47.57865815417795	0.5157926237986754
99.8398627302	30.591018237	train	3.332968543400815E-4	72.7243948046152	0.654327475239547
99.8503710554	30.599973298	train	3.0619943486453625E-4	67.30294172168924	0.6349053218952067
101.341353691	30.5816840047	train	4.505648404839669E-5	6.0878974331376385	0.2037530658398359
101.2477695	30.5923550964	train	5.0063621204375264E-5	7.073501352974935	0.22138337840081182
99.047160353	30.6207912323	train	3.943930499436249E-5	5.1944434843362055	0.18299975907140414
99.7567058005	30.6276219152	train	2.1735558307077596E-4	53.32143277719153	0.5524605116868451
99.7672106611	30.6365837095	train	1.6816730302165865E-4	43.014684299313274	0.4885124903724781
99.8506865758	30.6360643374	train	3.0292893350922364E-4	66.53263449264995	0.6324125670365437
99.8298948348	30.64522198	train	2.828147150911629E-4	63.32417784364941	0.6163003888391497
99.0054274061	30.6659182816	train	2.9932708073880715E-5	3.699743101735521	0.1452980498162649
99.8927552859	30.6718749943	train	2.22329057285208E-4	54.07542095777336	0.5580473493826716
99.9553830825	30.6714295755	train	1.406265272735704E-4	34.75140447413293	0.4440330563580615
99.8719601015	30.6810393883	train	3.123713567405005E-4	68.45141271020931	0.63951858141061
99.8928382781	30.6808975714	train	2.7086414200370144E-4	61.57765101154474	0.606040788793256
101.332878986	30.663017407	train	9.318005036895441E-5	17.78539371343977	0.34606443994329805
99.6945546331	30.6911323757	train	1.1137677489208504E-4	24.33890900027948	0.38746070948844674
101.291372213	30.6727764646	train	6.571862148278187E-5	10.260422064510578	0.2717948718325813
101.281153095	30.6819765911	train	8.219565659817422E-5	14.465777824670665	0.31825233984552764
101.333529505	30.6900659108	train	9.148142998215294E-5	17.230676870700048	0.3419128564823361
99.8827276672	30.7170591821	train	2.3506702891770728E-4	55.717299256917414	0.571739849881669
99.9036135383	30.7169154829	train	2.948718159939321E-4	65.47611375150647	0.6261237742745307
99.934942059	30.7166936354	train	1.7662160729103692E-4	44.89995760366869	0.5007730421543358
100.989387458	30.7048165844	train	2.586203824013497E-5	3.034821188346069	0.1280689819612052
101.334180904	30.7171142894	train	8.343243814407152E-5	14.786210839251739	0.3215014516468735
99.4024312586	30.7465070375	train	6.418692408786918E-5	9.959429025412808	0.26715250564665943
99.9875234339	30.752396099	train	1.0380682105738013E-4	21.432280656161787	0.37089345804229534
99.8622433247	30.7623123389	train	1.5707962135347303E-4	40.037516490371125	0.4714897985681661
99.8935868952	30.7621001916	train	1.790033210470486E-4	45.4452119771596	0.5041216310914612
99.9458254215	30.761729786	train	1.3332302144198596E-4	32.42637905891074	0.43090921461927345
99.8414259242	30.7714721377	train	1.6560360974347889E-4	42.465002292579356	0.484674696496818
100.906957724	30.7601808779	train	8.373472535085613E-5	14.890019401414593	0.3222908770591213
99.7998538067	30.7988045131	train	1.503964235471718E-4	37.8750009651628	0.4606707074378484
101.325261897	30.7804144603	train	8.780354944188882E-5	16.159978977283288	0.33274062963856205
99.7999285386	30.8078271305	train	1.3468945712744924E-4	32.952861054214694	0.4334115042799288
99.8208344682	30.8076964044	train	1.3046038090978345E-4	31.48371452042001	0.4255946718085229
99.8940041089	30.8072123117	train	1.574403292097882E-4	40.12835884068981	0.4720613975870496
99.9462670166	30.8068412457	train	1.9034929033177127E-4	48.066280511778665	0.5194759643858643
99.9776242863	30.8066084925	train	6.493204373803616E-5	10.106115982384175	0.26941823240631796
100.855780642	30.8150508883	train	6.332111031745646E-5	9.780384338916305	0.2645020616258139
101.315684298	30.8166658487	train	8.03157664858882E-5	13.950624856787703	0.31325370369398914
99.852511914	30.8435838609	train	1.4228179249375466E-4	35.35306720059403	0.4469237406160028
99.9361645979	30.84300619	train	1.8349603492444895E-4	46.67775309939904	0.5103174347513657
99.9884462561	30.8426177153	train	8.507930311798024E-5	15.360087806794821	0.32578010947628006
99.9153373183	30.8521779545	train	1.8966368754714329E-4	47.952865584229556	0.5185751916451546
100.84584904	30.8422564595	train	6.241449761417493E-5	9.570958992378532	0.2617060973268191
100.020101221	30.8694404781	train	4.8196144272020394E-5	6.666353350644182	0.2148999758497805
101.348120992	30.8611809708	train	3.122727439274208E-5	3.899610008968508	0.1506354798412424
99.863372851	30.8886265299	train	1.4966069614660876E-4	37.65674274685933	0.45945254881557956
99.9052189319	30.8883405624	train	2.1681416170288043E-4	53.20214736147846	0.5518437814235521
99.947064401	30.8880410663	train	1.8249826109734138E-4	46.281227279310265	0.5089548382617154
99.9993703338	30.8876476727	train	5.644631712173938E-5	8.333316924981476	0.24275623688976786
100.533252116	30.9094884649	train	1.1601321636023565E-4	26.064388908886187	0.397183764731252
100.596018703	30.9087291061	train	1.1105848393649163E-4	24.20981623033804	0.38678170533236994
99.8427657727	30.9248539454	train	1.261423066222006E-4	29.960295693601932	0.4173876164851335
99.8636968842	30.9247158388	train	1.6619720097427857E-4	42.59644747357267	0.48556840452392713
99.9055586654	30.9244294644	train	1.9296391862362572E-4	48.51838283606887	0.5228804489179697
99.9474198337	30.9241295422	train	1.511814803726528E-4	38.10586023045146	0.4619645013800781
99.9788152907	30.9238957102	train	4.7760462412559696E-5	6.581906284723592	0.21337183621515818
100.5649294	30.9271525154	train	1.4442575556535025E-4	36.168095880215525	0.45062348303873695
100.50229092	30.9369173909	train	1.149072031796992E-4	25.625074185847012	0.39489249158591944
100.554612271	30.9362987297	train	1.523599277119286E-4	38.45422085116168	0.46389500245024823
100.617395717	30.9355284046	train	1.042173448710648E-4	21.60877581047956	0.371814860348344
98.8378938152	30.9726149418	train	2.8933495148362896E-5	3.512720529382484	0.1411322527232189
99.8326912774	30.9700334426	train	1.3389476763444816E-4	32.65094036290275	0.4319589109192608
99.8536322938	30.9698967872	train	1.491929652217994E-4	37.50577019816892	0.45867525203053516
99.8955138891	30.9696132969	train	1.245474438129433E-4	29.392263666715817	0.4142967534995447
101.465386645	30.9491937992	train	4.149837926872167E-5	5.491579379725808	0.1907316520150786
100.000309241	30.9778670774	train	3.840306580125006E-5	5.0145838462796135	0.17905249057173295
100.523792377	30.9727528151	train	1.5411962209166082E-4	38.99989003785745	0.46675203631776985
100.57613273	30.9721247982	train	1.4620311126519776E-4	36.72383676736305	0.4536532684662704
99.7595395357	30.9885299309	train	1.3192358536589317E-4	31.901936399413426	0.42832347937566545
100.471727318	30.9914001663	train	7.872181538902463E-5	13.560050133561813	0.3089575966277289
100.492668231	30.991159809	train	1.2751660879313438E-4	30.575650724861312	0.42002498192724685
101.099830259	30.9827139869	train	1.1817790315355997E-4	26.813042733295273	0.4016183940419633
98.8064052931	31.0086644554	train	1.7625083474219526E-5	1.8834106359345246	0.09099100150609384
99.4349529245	31.0080770067	train	1.5103183110426956E-4	38.05721266950341	0.46171835458806454
99.4140408778	31.0171688528	train	1.4598617837378758E-4	36.67694403212254	0.4532852635550469
99.7073751989	31.0158948377	train	1.0576141878679038E-4	22.30895950324806	0.37525643044730006
99.7388026527	31.0157188111	train	1.2298070575238426E-4	28.77441562114409	0.41122829654772036
99.8540341452	31.015007939	train	1.2731169672725904E-4	30.507033900454083	0.41963325951959213
99.9064106825	31.0146508224	train	9.271465554107614E-5	17.655080839878742	0.3449321912061616
99.9797362072	31.0141151699	train	3.608580228168541E-5	4.584204492453528	0.17008598978949616
100.587197983	31.0080757161	train	1.3913580576898832E-4	34.29793501982352	0.44140374153717554
100.796619449	31.0053309365	train	6.190464021209042E-5	9.439411212747368	0.2601243546862222
100.828030128	31.004889947	train	7.594206395538467E-5	12.851940824775557	0.3013354296111184
100.922257933	31.0035211728	train	7.470350651410042E-5	12.490581405404651	0.2978848480354407
100.932727288	31.003364846	train	7.764166990760585E-5	13.339505188880931	0.30601564375626683
101.089757529	31.0009181892	train	5.004114027877164E-5	7.067856687601173	0.2213059672032814
99.7703024081	31.0245575143	train	1.1949799305975053E-4	27.41398877384204	0.4042908778101265
99.9588766051	31.023294393	train	5.4301518295132575E-5	7.931354350059833	0.23570635899700834
100.074110067	31.0223869073	train	6.8338103799102E-5	10.956574929837503	0.2795993235133314
100.545455917	31.0176038493	train	1.5687824990520457E-4	39.972262145771	0.4711701547530754
100.911968545	31.0126948241	train	5.1569844380997957E-5	7.401791396759995	0.2265351035505759
98.7853930152	31.035700735	train	2.2976601478440843E-5	2.612956643470806	0.11542961970500025
98.8692233405	31.0358129079	train	1.0656087973546587E-5	0.9991334172037354	0.057066091820779534
101.058740771	31.0194575147	train	8.056953782289678E-5	14.021782302588633	0.31393275823393024
101.236722342	31.0164951905	train	9.33565652312127E-5	17.849175818772803	0.3464928559139736
100.608596056	31.0348753964	train	1.2056525089094129E-4	27.869737764076845	0.4064341217682145
98.816794772	31.0537954138	train	1.180555030345121E-5	1.1375840475714378	0.06283496713964591
99.5085206354	31.0529233075	train	1.2051995974045577E-4	27.85310749747493	0.4063434824562383
99.5190009298	31.0528815728	train	1.2712022428815252E-4	30.421347462113566	0.4192667505920076
99.9696268335	31.0502817766	train	6.206548933552876E-5	9.485668101373774	0.2606240920319671
100.042978266	31.0497096268	train	5.545650209579361E-5	8.158334215367276	0.23951897967635274
99.1626768189	31.0628460581	train	1.4560770646728062E-5	1.4765886097193428	0.0763795315082245
99.4142361591	31.0622835188	train	1.2361191173717649E-4	29.009784916106934	0.4124683727341696
100.525084781	31.0539328283	train	1.671268741724337E-4	42.76432038396858	0.48696190345814094
98.7328985483	31.0716951834	train	4.7725897205503015E-5	6.575206601788692	0.21325034516235417
100.095577589	31.0673184011	train	7.882650388249506E-5	13.58216401224616	0.3092414074966706
100.10605794	31.0672289449	train	5.363836451018664E-5	7.795971782972183	0.23349995128941914
101.237565879	31.0525602895	train	9.071312354338628E-5	16.986901578947673	0.34001768173947233
98.7643243309	31.0807795202	train	1.9672031336526836E-5	2.17381502799948	0.10049654339770382
99.0578752942	31.0900050006	train	1.5749167678691303E-5	1.6377106443172018	0.0821015443308379
98.9530229854	31.0990325238	train	9.437213524772614E-6	0.8572556496894755	0.05087075874258229
99.0159376573	31.0990400982	train	2.571162105924225E-5	3.0092593516202952	0.1274190253101793
99.519246059	31.0979953131	train	1.2567018596119063E-4	29.760694397932692	0.416476045512757
99.7499150426	31.0968597801	train	1.3679654184428494E-4	33.577866607850474	0.43722727150318447
99.9910523934	31.0952314074	train	6.770997727171784E-5	10.800043554529035	0.2777431781712058
100.022503563	31.0949857655	train	7.495985805668991E-5	12.56175357089806	0.29860182960079223
100.074921304	31.0945593157	train	8.16564769632568E-5	14.302748330023832	0.31682611672616573
100.599026656	31.0891232446	train	1.0782024568304798E-4	23.05445720105236	0.379787090837512
98.8900979952	31.1080173072	train	1.7901594183600963E-5	1.9188499777425612	0.09228677139543333
100.609811481	31.1070318328	train	1.1829670669952645E-4	26.866806323266033	0.40185988987691357
98.7327470147	31.1258331151	train	3.261889601236276E-5	4.098822823685533	0.15629921343216957
98.9949646695	31.1261101882	train	1.6594367280405064E-5	1.7513073984118177	0.08612814263766964
100.588996593	31.1163116346	train	1.331579301520315E-4	32.35176526800103	0.4306053933708491
98.9320257238	31.1351153956	train	2.3571024356879542E-5	2.7000517925063705	0.11806330816538324
99.0054539411	31.1351332136	train	2.166464552723775E-5	2.4338240570680045	0.10956074245769871
99.015943689	31.1351323424	train	3.086684231412827E-5	3.8471528954340246	0.1491561449556153
99.9075240559	31.1319366687	train	7.360858031661672E-5	12.185661321259946	0.2948059100865355
101.406706382	31.112649994	train	5.2573239870506006E-5	7.590978415416373	0.2299293424652627
98.8271121865	31.1440403275	train	1.165622973617886E-5	1.1203477229784975	0.062089555517984805
98.9215285571	31.1441324549	train	1.8476488404716847E-5	1.9925320165003646	0.094969020651191
99.9915212426	31.140339933	train	1.0607931779419488E-4	22.49912070026013	0.375960316329721
100.022987285	31.1400938558	train	1.1228662547763658E-4	24.645524159122523	0.38939341015897727
100.075429812	31.1396666505	train	1.142243481671957E-4	25.31170106884375	0.3934691372514868
100.599782885	31.1342209492	train	1.0295148201234551E-4	21.099164303931566	0.3689649784756671
98.8795542656	31.153123051	train	2.4622570168552433E-5	2.8518678402993993	0.12268414535929545
99.9076959231	31.1499804523	train	9.202924488169108E-5	17.460691493124518	0.3432575132432538
100.117488821	31.1483308198	train	1.007063188815283E-4	20.353148627463543	0.3638462447321207
99.5720507853	31.1609316301	train	1.1663210227038425E-4	26.245586767932878	0.39845832488441263
99.9392549033	31.1587765818	train	1.0580786962414938E-4	22.33674551902244	0.37535938004287894
99.8974609514	31.1771196216	train	1.149236407445636E-4	25.632990924087693	0.39492667198358256
99.9604187365	31.1766652509	train	1.3819620646983327E-4	33.95525033196161	0.43973367294648746
100.00238978	31.1763452343	train	1.820004983555158E-4	46.1662022245597	0.5082722361420094
100.044360139	31.1760115365	train	1.6403941632800283E-4	41.983697961455746	0.48230471359901395
100.065345053	31.1758395574	train	1.370615011604738E-4	33.65196629990736	0.43770345762196666
100.107314333	31.1754853392	train	1.1784675662186727E-4	26.682847814946967	0.40094423124819456
99.8871361247	31.1952361153	train	1.0568885608752674E-4	22.2655538636298	0.3750955408634883
101.387558103	31.185161158	train	3.666984964871191E-5	4.680405859299002	0.17236433456014935
101.136065636	31.1986032765	train	6.895840518471153E-5	11.113165741732088	0.28142300610343945
99.9188829423	31.2220804942	train	1.3457181542813885E-4	32.907278568599885	0.43319693857447655
99.9818701154	31.2216150397	train	2.1703139643716114E-4	53.25975651287308	0.5520914364461105
100.055353236	31.2210330336	train	2.0934021435675964E-4	51.685300728313656	0.5431531939720078
100.107839835	31.2205916189	train	1.0029549471958726E-4	20.193593421555832	0.36290060797705387
101.440450323	31.2022067993	train	4.213862370956502E-5	5.602584259825228	0.19310605215469615
98.7849456138	31.2342061332	train	3.591872062542157E-5	4.556683636072957	0.1694319017704988
98.8164474655	31.2342549578	train	3.906125476596186E-5	5.128825451647133	0.1815640863522701
98.6379038472	31.2428989596	train	5.109663490571053E-5	7.313062826822783	0.22492394812243713
98.7219157403	31.243108117	train	1.1630000681006824E-5	1.1173200589602732	0.06195849703010752
99.9505573313	31.2398949335	train	1.6169923017790106E-4	41.44088299986948	0.4787180022852388
98.9529472043	31.252423117	train	5.8821752111163894E-5	8.729263720882088	0.25041395590384946
101.3152513	31.2315804212	train	5.218317422381853E-5	7.516974812059123	0.22861339226697242
99.7511960724	31.25925936	train	1.1841447891047888E-4	26.920103190864445	0.402099096964874
99.8037083862	31.258941714	train	1.2431652727394715E-4	29.31294439168137	0.4138465145080708
99.8142107476	31.2588756107	train	1.3744712718887604E-4	33.759812177398054	0.43839506838871056
100.003246863	31.2575390431	train	1.5090681626714968E-4	38.01657319980266	0.4615125543876148
100.024250066	31.2573733783	train	1.02933961494545E-4	21.092396107731684	0.3689253524776577
101.231525926	31.2420810521	train	9.442453881303915E-5	18.156449486040625	0.3490729896817733
99.8878107366	31.2674106339	train	1.348676233865174E-4	33.01523619718512	0.4337361510827274
99.9088168364	31.2672637901	train	1.3235057331511326E-4	32.01259961333131	0.42911491164395904
99.9508285658	31.266959804	train	1.5693601191414528E-4	39.99596298549663	0.47126188191316165
100.076962217	31.2749867115	train	7.269209088311523E-5	11.992998393555684	0.29220789949289727
101.326406297	31.2584372598	train	7.213849921738823E-5	11.852670265310259	0.29062931594850194
103.496015553	31.2008121166	train	8.123367545994163E-7	0.02568014043857315	0.004592362399770382
99.4888096768	31.2966158179	train	1.001544495618646E-4	20.14491034963188	0.36257530102902336
99.8251057563	31.3039181107	train	1.4521021504365639E-4	36.50761979717765	0.4519648515272444
99.8776418465	31.3035698205	train	1.447724524592135E-4	36.310397043308605	0.4512171182847072
99.9616976126	31.3029678648	train	1.3841868921438735E-4	34.01406923149401	0.4401300213519969
99.9827111513	31.302808782	train	8.879119149485877E-5	16.44275289056054	0.3352287167734328
100.014231142	31.3025637128	train	7.023114137175015E-5	11.415668673511234	0.28513608482236696
101.26408271	31.2866094913	train	1.1404004549388955E-4	25.23734235900001	0.3930838254321155
101.390054613	31.2843264557	train	6.696490932376984E-5	10.600077239835136	0.2755290252912969
98.8478190754	31.3155013367	train	3.0537556990690884E-5	3.799228865854788	0.1478001352999215
99.8041677097	31.3130733111	train	1.437851216526953E-4	35.931104743166244	0.44952316522447133
101.264729798	31.3136566917	train	9.505210530650032E-5	18.354062842231464	0.35057965576121947
101.422237308	31.3107805816	train	9.233312477439986E-5	17.556047129655326	0.3440010446288887
101.432736996	31.3105819806	train	5.802728072931044E-5	8.59323305790218	0.2478701048372594
99.7308173176	31.3405790295	train	1.8953695146352426E-4	47.92562774006477	0.5184083106761921
99.131630762	31.3516150331	train	1.647057379696976E-5	1.7346692719056027	0.08554059024308153
99.6993490774	31.3497767955	train	1.469630142837028E-4	36.917904440858216	0.4549384696898611
99.9095967003	31.3484586707	train	1.4980068206373105E-4	37.703213060780044	0.45968475002443737
99.9516444675	31.3481537179	train	1.2344129050164248E-4	28.944945148745195	0.4121336833097888
101.254658384	31.331873098	train	9.5362103551634E-5	18.50275584291905	0.3513213310715412
101.727204081	31.3226982387	train	4.391558313603796E-5	5.9034380939516105	0.1996236460925175
103.069905068	31.2871228993	train	2.4573433881871807E-6	0.1361655586250457	0.01376403489546894
103.321372784	31.2788960107	train	1.7318032310247302E-6	0.08274478686099335	0.00973973140403154
99.6783883653	31.3589117576	train	1.1106789723232254E-4	24.213625958941595	0.38680180814182935
99.8571179465	31.3578422069	train	1.5892230050461347E-4	40.614866305999946	0.4743968994000673
101.359911959	31.3389994541	train	8.961141011654072E-5	16.66918259629077	0.3372809674097811
98.8897946359	31.3696806456	train	2.5296119939289376E-5	2.9484051885224027	0.12561858828660694
101.34963274	31.3482073871	train	9.457153700721857E-5	18.191498689385075	0.34942653062926765
99.7941897375	31.376291801	train	1.6776137591435316E-4	42.91811148949048	0.4879086396144712
99.8152205383	31.3761598488	train	1.7350969325964104E-4	44.185071584920344	0.4963290673507667
101.265810219	31.3587350786	train	9.314425316541973E-5	17.772458706283622	0.3459774886927547
99.8047820712	31.3852480537	train	1.5117482862130033E-4	38.103697897933394	0.4619535651969128
99.8678798644	31.3848365371	train	1.4723341071916482E-4	36.989808125346116	0.4553943257530015
101.087389753	31.3707833771	train	7.390786479353764E-5	12.247790991278784	0.2956501781182563
99.815376415	31.3942033847	train	1.5781532910313326E-4	40.22280056432933	0.47265433523040246
99.6997501899	31.4039089245	train	1.6387596414173302E-4	41.94759938266588	0.48205580093193867
99.7418249029	31.4036723539	train	1.5713851727678174E-4	40.05234911462336	0.4715832130685507
101.39256349	31.3834900409	train	8.643155995603975E-5	15.744550592341083	0.3292532185657131
99.2158843399	31.4146595524	train	2.7952922443492697E-5	3.3687865034169997	0.13700449968459363
101.182591217	31.3962571675	train	7.720146391602497E-5	13.249297252521325	0.30480947366450256
101.056649112	31.4073601464	train	9.721202136429632E-5	19.025555567794243	0.35571230610281435
101.634724142	31.3967773855	train	7.216433955535288E-5	11.859220447482972	0.290703157112322
99.594732123	31.4315063948	train	1.1335390850902205E-4	25.011554113620434	0.3916450411850864
99.7315162941	31.430798496	train	1.1664974935631191E-4	26.250753494361884	0.3984945890208451
99.8367313207	31.4301546154	train	1.2673582135085723E-4	30.248868998673778	0.41852954244786106
101.561413334	31.4072824482	train	6.92863154441476E-5	11.196407438264794	0.2823833348061118
99.6684497633	31.4401653578	train	1.6818092892651905E-4	43.01687738013347	0.48853273535043246
101.057042771	31.4253937598	train	1.31384274653743E-4	31.76216229849115	0.4273207125487129
103.084276136	31.3767877533	train	3.5559903134784722E-6	0.2255126461905015	0.019795940791055726
99.5527496717	31.4497392065	train	7.822456569027507E-5	13.457140641173885	0.30760636010293296
99.7106090378	31.4489607287	train	1.4048408278900188E-4	34.69069196423011	0.44378288474031147
101.046723563	31.4345790324	train	1.1428919909574373E-4	25.340683400810168	0.3936046013092806
101.183426735	31.4323214559	train	7.373626709465896E-5	12.212168333809178	0.2951663561598084
101.225486105	31.4315975071	train	6.237874197256766E-5	9.56256328606567	0.2615953923015115
101.435759422	31.4277709503	train	6.88959234880642E-5	11.097304443460693	0.28123972855505036
99.7843496558	31.4575526138	train	1.111747043806351E-4	24.256852715573956	0.38702981064738573
98.858098239	31.4688983617	train	3.071138055431667E-5	3.8245270647475014	0.14851648557906968
99.7107453011	31.4670044998	train	1.1322931256149098E-4	24.964445393403697	0.3913830394902921
99.5950172306	31.4766168925	train	1.1980303248331594E-4	27.540711899787063	0.40490502940253004
99.742393656	31.4758471398	train	1.0511982244517751E-4	21.989675088075174	0.373830972742531
99.984497882	31.4742143499	train	5.476982987897601E-5	8.025672488090425	0.23725686173025248
103.117317768	31.4117773628	train	4.434247318017678E-6	0.3027186093500446	0.024565030809809138
99.3634509077	31.4865061367	train	6.991510681784564E-5	11.344425446902509	0.28421767187691355
101.121147753	31.4694470767	train	1.1643529159336703E-4	26.187964397269294	0.3980535893967513
101.142392253	31.4781129094	train	9.838436538863879E-5	19.549454189216405	0.35846434639506475
99.6373088457	31.5034802026	train	1.4404652591530775E-4	36.01881678323296	0.449972670778192
101.594928508	31.478754798	train	5.988883590827029E-5	8.994558361870501	0.2538037409956432
99.6479010711	31.5124492607	train	1.0207102181176009E-4	20.756261878300503	0.3669674715255238
99.7005556654	31.5121717952	train	9.229088224941271E-5	17.54508226300741	0.3438977866546758
101.184892508	31.4954334235	train	9.528548030265986E-5	18.466002922567895	0.35113816649363816
101.237501705	31.4945240977	train	8.330714519948523E-5	14.747161696420674	0.3211737087610524
100.090486795	31.5365078285	train	7.63971771997722E-5	13.011751716186957	0.302594854936135
103.193976509	31.481379921	train	8.75641840171034E-6	0.771373801211224	0.04737482717166949
99.5744596124	31.5579114026	train	1.0788027659959715E-4	23.079613592438523	0.37991820929574827
100.101443099	31.572500677	train	9.177896457963725E-5	17.35183257876484	0.3426438620455565
102.911916935	31.5263767225	train	8.170863823001376E-6	0.6978589350633748	0.044347296108257044
99.6379222932	31.5936991373	train	6.34025699550157E-5	9.797229664975236	0.2647522440066244
99.9962681566	31.5914073989	train	1.1753695516290257E-4	26.572474655424102	0.40031214688641054
100.027884779	31.5911569475	train	1.2025686870788209E-4	27.756489995681463	0.40581642129934087
100.175423532	31.5898847661	train	9.910584637252203E-5	19.78256493545483	0.36014634419031333
103.679465333	31.5185762564	train	5.3935178661604995E-6	0.3994343553246117	0.029721293237597837
98.942212441	31.6313680434	train	5.1835581979803285E-5	7.451618203601138	0.22743693761303252
98.5941911481	31.6397584847	train	5.0780169642189177E-5	7.253417261548529	0.2238427153928697
99.4378663045	31.6396525595	train	1.2559931306033447E-4	29.737897640292633	0.41633895775133034
99.8491284165	31.6375795812	train	1.0412709216457786E-4	21.566936735241423	0.3716125237268672
100.123273753	31.6354617878	train	1.235152718138194E-4	28.972336412214425	0.4122788513473099
99.4273618957	31.6487103605	train	1.964021661259902E-4	49.09624990791372	0.5272846097622633
99.7015686313	31.647497778	train	8.086414690118443E-5	14.095751608612442	0.3147194060155506
99.9652096727	31.645776455	train	1.0605600666936935E-4	22.485176424571094	0.37590875517816574
99.9757548183	31.6456962789	train	1.1498380696021272E-4	25.661968463288623	0.3950517491433969
100.017934973	31.6453668653	train	1.0289755309870758E-4	21.078331502498177	0.36884299201708853
98.6046605175	31.6578357645	train	5.923745584890558E-5	8.825185716896087	0.2517381696560434
98.6468517624	31.6579594841	train	3.9145772603787125E-5	5.143495180240317	0.18188548661976195
99.026580477	31.6584453059	train	5.285586153349558E-5	7.64459765009049	0.23088001117925216
98.931640999	31.6674520562	train	6.204760227269597E-5	9.480524151219598	0.2605685526139114
99.385249372	31.6668888222	train	1.564050638339147E-4	39.7781049922766	0.470417526368089
99.7228003615	31.6654232702	train	9.286824472455587E-5	17.69494789129032	0.3453062881320454
100.165784972	31.6621450595	train	1.3763252876602353E-4	33.80838381700167	0.4387269762864893
103.220244459	31.5976623352	train	4.0920229235741174E-6	0.2724257253214519	0.02271222103703345
99.3536370435	31.6760025486	train	1.762440593787653E-4	44.800349492959356	0.5002380685510612
99.7228702351	31.6744448322	train	1.0254559043079409E-4	20.941685538120737	0.36804569752306393
99.8072617092	31.6739387722	train	9.438262077436224E-5	18.14645484719769	0.3489721034442169
98.667851162	31.6850824981	train	6.651710525028597E-5	10.477203740160366	0.2741917216475302
99.6490888066	31.6838635388	train	9.082919203497063E-5	17.02222991043782	0.34030468651288526
99.6912897476	31.6836418262	train	9.949718155524133E-5	19.91789301807731	0.3610549847457007
100.018525585	31.6994919609	train	1.0239316859105772E-4	20.882131209775178	0.3676997937669935
100.081831177	31.6989706199	train	1.2135938324987548E-4	28.12993127928649	0.40801890088914505
99.0793669908	31.7125569354	train	4.8445994166055375E-5	6.7147810967475925	0.21577364032403712
98.5621731579	31.7208520348	train	8.211762229935415E-5	14.44218291960029	0.3180462943321295
98.5199074054	31.7297219356	train	9.359281622756257E-5	17.93454305494452	0.3470653786867119
99.5755703666	31.7383485506	train	1.0963099998333479E-4	23.708163048987803	0.3837178730280881
99.3961431802	31.7480546573	train	9.329373158127385E-5	17.826471427609444	0.3463404178796465
99.5545108527	31.7474639091	train	8.749190694690543E-5	16.069137375313204	0.3319516635785151
100.145689772	31.7435198699	train	1.0941245182978882E-4	23.64100781199531	0.383246095009006
99.2694723101	31.7574076127	train	8.968982653684263E-5	16.69061717037774	0.33747650795361206
101.285530732	31.7371908248	train	2.5299947614127096E-5	2.948953794720114	0.1256352081593996
99.4067800676	31.7660652591	train	7.035784442681563E-5	11.444231165658136	0.2855036290188136
100.198699656	31.7610747668	train	1.0436905131426419E-4	21.679103422117965	0.37215467603979485
100.473173181	31.7581961168	train	9.27288841476614E-5	17.65877415067966	0.3449668657677381
100.114346917	31.770862006	train	1.051879468827462E-4	22.01828540419792	0.37398263585748276
100.76905459	31.7724708462	train	1.2431887820615314E-4	29.31375193123243	0.41385110182230384
99.1322533734	31.7937124329	train	3.7866597310944886E-5	4.9074416486686046	0.17699393914052572
99.6815317646	31.7919571219	train	8.165555437017962E-5	14.302469369407746	0.3168236711942361
99.1428306492	31.8027230953	train	6.943700178297118E-5	11.234659936096211	0.2828237794755986
99.1956526784	31.802652874	train	9.002275281461606E-5	16.783712601267535	0.3383054153561625
100.748281905	31.7907982287	train	1.1449489687587402E-4	25.43261117242373	0.39403387367319037
99.2801946877	31.8115169141	train	8.861939100948492E-5	16.39400660209536	0.3347972476178678
99.6500336692	31.8191873152	train	6.185984235885412E-5	9.426528274602862	0.25998505327817806
99.8507753409	31.8180036682	train	1.241183124038204E-4	29.239698281323875	0.4134594844627151
99.1217372919	31.8298112111	train	3.357501346155772E-5	4.233333883223573	0.16014692134917394
99.9777430187	31.8351344873	train	1.1062653225665708E-4	24.034997686484527	0.3858578195642306
100.189065938	31.8333349105	train	1.0253712544878666E-4	20.938378096622976	0.3680264971501277
100.833457261	31.8256799867	train	1.010298692877549E-4	20.488147534981135	0.3645890206926146
99.2485953501	31.8476706232	train	7.59817655300014E-5	12.866092246550854	0.30144547601170013
100.654059081	31.8371594	train	8.246750250941415E-5	14.539386761709608	0.31896916348389903
99.946227182	31.8534157598	train	1.2867730285313623E-4	30.946891804088743	0.4222338927902785
100.147137806	31.8607835469	train	1.2918870560884143E-4	31.080573518283426	0.42320180973975413
100.6226827	31.8556043788	train	9.814477111554297E-5	19.465262114589045	0.357903819575311
99.7455585615	31.8727937068	train	6.89234801126763E-5	11.104299833563374	0.2813205719192574
99.9252697409	31.8716129202	train	1.2462879521627523E-4	29.420207677843717	0.4144552070168084
100.358770781	31.8767400323	train	8.304294534517062E-5	14.68178375872167	0.32048157258854765
100.728678017	31.8722479222	train	9.263846336861625E-5	17.6353036837809	0.34474645136212567
101.700513934	31.8553155799	train	4.8075987303039525E-5	6.643063642202096	0.21447912252004558
98.8574517717	31.8929435899	train	6.0754196495210004E-5	9.158496687186108	0.256530285187703
99.7668510544	31.8907103148	train	7.686016333745762E-5	13.148494358045157	0.30387141625850794
100.559739826	31.8834535482	train	1.1434594365826408E-4	25.366042941299025	0.39372308273274165
102.534587677	31.8438692648	train	1.7712325329454324E-5	1.8945920977106332	0.0914002289755901
102.882617133	31.833710159	train	3.6471231359875746E-5	4.647690446225869	0.1715909377885744
100.750154046	31.8899942694	train	1.0929117593381116E-4	23.60374228765335	0.38298398601969014
100.834707222	31.8888016378	train	9.501818629799922E-5	18.337793333505047	0.3504984010889349
100.549472176	31.9016201321	train	1.0472441329469051E-4	21.831968276469166	0.3729492336813241
102.482518602	31.863336302	train	1.509915736139217E-5	1.5503477752109294	0.07898062361164651
98.7727878227	31.9198861944	train	6.462025400129913E-5	10.045993026537355	0.26847186285108987
100.634204219	31.9095789074	train	9.653576644607746E-5	18.824909720371878	0.3541140543566304
98.8679749648	31.9290426751	train	5.3278038884235574E-5	7.724693514660714	0.232295746462677
100.655510268	31.9183233087	train	8.145009427665861E-5	14.242869005612611	0.3162786184464772
102.250976958	31.8875044832	train	4.6463529066474305E-5	6.329466640388283	0.20878746913492013
98.6881053328	31.9377502437	train	5.206573686227309E-5	7.494773116281636	0.22821631680215876
98.6457519821	31.9466609981	train	4.3860949951729126E-5	5.894631910769962	0.19942482980486864
100.391430143	31.9395320834	train	9.430134277921749E-5	18.127075500429793	0.3487763985021086
98.8256085247	31.9560572103	train	5.5271267977711574E-5	8.122547886091784	0.23891008186799384
99.6086602559	31.9547181288	train	9.848616348682337E-5	19.582019671662206	0.3587022052307553
99.9049221917	31.9529523106	train	1.254051220413402E-4	29.675486417909557	0.41596300844971146
100.708875938	31.9446769499	train	1.3283317804903448E-4	32.2094987524226	0.4300067970015611
101.977318138	31.9212650262	train	2.4228779473145076E-5	2.7954273051806284	0.12095938226267595
102.188564646	31.9161342033	train	3.846929305517159E-5	5.026078885261907	0.1793059056930658
100.804232614	31.9523775495	train	9.288510031850797E-5	17.69932308761233	0.34534731725773843
103.634366629	31.8805797062	train	3.476857471169747E-5	4.393076838754986	0.16490120366489242
99.5452791148	31.9730495041	train	9.131619388170804E-5	17.177869512569295	0.3415061893052098
99.8945167785	31.9710688056	train	1.5078957908107055E-4	37.98289058950358	0.46131941476787525
101.460032445	31.9503801315	train	6.567242027901588E-5	10.248884075231594	0.2716557027294098
102.89657371	31.9143972397	train	2.0165075571502487E-5	2.249219137479867	0.10275648973906451
98.5080121062	31.9822889425	train	5.1110795905185315E-5	7.31571806789021	0.224972260070798
99.3230539745	31.982831385	train	1.6223647107094864E-4	41.5872226538955	0.47954579840906797
101.39683554	31.9606078045	train	6.692539144726798E-5	10.58920265801151	0.27541120901783034
101.703412412	31.9544463047	train	5.014342721740289E-5	7.093539595452034	0.22165805951374395
99.3548432529	31.9917682419	train	1.3645537257218787E-4	33.47859313869138	0.4366129313420278
100.339199154	31.9851975364	train	1.0384339322846066E-4	21.44663286431102	0.3709756523004917
101.418218113	31.9692204113	train	6.445584307684082E-5	10.014289382743977	0.267971841471548
101.523952961	31.9671609593	train	6.155899505764079E-5	9.340010799043759	0.2590481912124669
100.296995975	31.9946567424	train	1.1792924757910198E-4	26.712236919867543	0.4011123120313707
100.720292673	31.9896230708	train	1.3858080882257957E-4	34.08572785236306	0.44041848106618664
101.270393694	31.9809705977	train	7.629109856008752E-5	12.976352411797187	0.30230171173463405
99.3125608836	32.0099229398	train	1.6519610917591375E-4	42.300411690925955	0.4840593659164292
99.7572388811	32.0080479169	train	1.1693838532726377E-4	26.355875430339328	0.3990871057209473
100.085417943	32.0056643782	train	1.405001315192555E-4	34.69753223394923	0.4438110819697036
99.27023527	32.0190419129	train	1.8470109380982135E-4	46.962698692231704	0.5119530591713712
100.381934147	32.011801278	train	1.262792115667118E-4	30.01923454106119	0.41765142022361124
100.434859777	32.0112135566	train	1.7333720968644775E-4	44.14642046243346	0.49608043655049017
98.4230536936	32.0270391899	train	3.0259920293053162E-5	3.7588217527439545	0.14665345369316996
99.852687644	32.025484941	train	1.6623728213945025E-4	42.60363367030364	0.48562863881910917
100.826635608	32.015195821	train	1.0792872186198562E-4	23.09991493134031	0.3800239821590588
101.34511507	32.0066666936	train	7.345441141838228E-5	12.153656778715614	0.2943702162499001
99.683329888	32.0355320707	train	1.0431598078574776E-4	21.65450114788204	0.3720358422320532
99.842181412	32.0345764893	train	1.4691688155019908E-4	36.905636847504965	0.454860619198752
101.398243026	32.0146912434	train	5.244876682735497E-5	7.567363278343306	0.22950990035873498
103.395783291	31.9701623298	train	2.05034135787421E-5	2.291033347667922	0.10430075677242961
99.2703412858	32.0551285544	train	1.4229849040532118E-4	35.36181251416201	0.44695274799521806
99.8529385302	32.0525472075	train	1.7835843223395055E-4	45.27559891012333	0.5032193876662375
98.6558948489	32.0639714345	train	6.489175341826583E-5	10.098346730124762	0.26929607773970005
98.7088659485	32.0641041823	train	6.269458217192396E-5	9.636725052891663	0.26257213557084164
100.033096087	32.0602280032	train	1.5606788402008573E-4	39.655830353976754	0.4698799149182446
99.2174176352	32.0732737635	train	1.4747142752447593E-4	37.076928803979	0.4557949630904784
99.9061642762	32.0792415548	train	1.8519106282252173E-4	47.11548492506292	0.5126149730279819
100.001515868	32.0785237122	train	1.5590214147404775E-4	39.59697603241163	0.46961524878367417
100.308733921	32.0757227424	train	1.6710826865322262E-4	42.75981076141085	0.48693408944536165
101.367664639	32.0603578624	train	7.28644763330906E-5	12.031189778225674	0.29269802834324793
101.558175264	32.0566538146	train	5.465230930595711E-5	8.002968085865582	0.2368683619755462
99.8320814136	32.0887710163	train	1.7685688538605015E-4	44.96203080225838	0.5011058449915149
100.224108687	32.0855894281	train	1.528081269948097E-4	38.60090039862185	0.46462559913078594
100.457315728	32.0921416214	train	2.2306062914501058E-4	54.16195911968477	0.5588573974980356
100.160769203	32.104227385	train	1.858251453747954E-4	47.30609452491658	0.5134689136247176
100.478649275	32.100914716	train	2.1910047590371678E-4	53.65860159455406	0.5544366106891856
99.6309352109	32.1169967897	train	1.0587296935993552E-4	22.375686954490686	0.3755036043512579
100.330573413	32.1205982986	train	1.951015608265122E-4	48.898481260144806	0.5256282175156493
101.220556525	32.1081155225	train	1.13339953556014E-4	25.006596238698524	0.39161570777839233
102.987613495	32.0647755262	train	3.972799008811399E-5	5.24455044498737	0.18409267424866507
99.7158739518	32.1345877292	train	1.9004210055015733E-4	48.02285737593371	0.5190727831453543
99.779483566	32.1342120199	train	2.0095764543626954E-4	49.930097591216274	0.5329961515699934
100.288307519	32.1300560975	train	1.8298283898510705E-4	46.51332854587883	0.5096175414130242
103.252192944	32.0651714177	train	1.5873367081957616E-5	1.654403327374475	0.08269546271724545
98.3268894346	32.1438436854	train	2.387000216228026E-5	2.7438581759149234	0.1193820596756501
100.150625027	32.1404033307	train	1.8351639861866948E-4	46.684277491105114	0.510345165419646
100.299034653	32.1389670727	train	1.8245716309170748E-4	46.26150390489215	0.5088985506943594
100.532226631	32.13635872	train	1.992259893779312E-4	49.59098482880055	0.5308413817961087
103.125801454	32.0783680199	train	1.9762642704200405E-5	2.187672749079137	0.10091272842487768
99.4827248106	32.1537344604	train	7.76760731251901E-5	13.346448176257377	0.30610973270564173
100.034112252	32.1504299109	train	1.7141230795151782E-4	43.64868949379079	0.4932889907264165
100.574776822	32.144856541	train	1.7694328141271606E-4	44.98482458474073	0.5012279415385211
100.331097422	32.1566749959	train	1.9751969563904374E-4	49.23975854307946	0.5286986329229141
100.426655466	32.1646539439	train	2.0787993014426305E-4	51.323786396465145	0.5414156881977493
99.4828675533	32.1807982225	train	8.479384562588671E-5	15.26451914274387	0.32504234351325
101.25366076	32.1616418969	train	1.4850527196921042E-4	37.372705337423255	0.45752834351434285
99.6208243537	32.1892176787	train	1.3599265201844814E-4	33.325249588780146	0.4357775686146696
99.7481210464	32.1885287441	train	1.8266214510894054E-4	46.359876977076794	0.5091791645099975
100.129979369	32.1856934185	train	1.942480206711384E-4	48.74409052416933	0.5245348641085659
100.416331908	32.1828106752	train	2.293651354959485E-4	54.983735257783025	0.5657170473771844
103.624580976	32.1061584825	train	6.446233596605375E-6	0.5135497181964839	0.03531746594334841
100.321015947	32.1928627315	train	2.3878037552614906E-4	56.29122232963164	0.5755731697836084
101.285903058	32.1791001147	train	1.585318540417265E-4	40.505359542335405	0.47378358539382814
100.215068474	32.2029458385	train	2.0723648533753936E-4	51.19337428370712	0.540645889484804
103.150199318	32.1496602838	train	3.0168412886747727E-5	3.74385994539578	0.14627483779777214
99.8863702647	32.2237195933	train	1.5719414822792108E-4	40.06635947304357	0.47167141869263424
100.109204284	32.221960483	train	1.826580481016359E-4	46.3579107792573	0.509173558978991
100.172867368	32.2213857511	train	1.953577603581415E-4	48.944884365990255	0.5259554191358244
100.38506361	32.219238512	train	2.2802467706662107E-4	54.745355610940585	0.5642764712140128
100.395672811	32.2191218039	train	2.15724964338705E-4	52.93608820711059	0.550597918767551
100.204817209	32.2301058564	train	2.2957385380989616E-4	55.02206322039777	0.5659404980607989
101.308011754	32.214771838	train	1.2519793390071516E-4	29.60889803917476	0.41556136263312193
100.066972039	32.2403656587	train	1.9428555658810643E-4	48.75068816010795	0.5245830521690463
100.693038077	32.2335277971	train	1.2365459140892753E-4	29.029162116029813	0.4125520333015761
101.19158703	32.225863437	train	1.6211125603951456E-4	41.559850566606166	0.4793530985690523
102.463395078	32.1973962085	train	9.969024718834625E-5	19.98465727312546	0.3615023135540834
98.8887397741	32.2538428959	train	9.107284570239728E-5	17.100098526563634	0.34090636232260285
99.1329292341	32.2628433901	train	9.109437725915448E-5	17.10697973851265	0.3409594793482585
101.170805056	32.2442595652	train	1.7097941517358443E-4	43.493854262680216	0.4926569552270301
102.400521048	32.2171338321	train	1.684341050948708E-4	43.05762592524899	0.48890860591315805
102.443233065	32.2249907599	train	1.703418857098778E-4	43.37781950420143	0.4917232682947396
102.47501374	32.2241199892	train	1.6431299090352455E-4	42.05015170853371	0.4827207909236346
99.5683441526	32.2796772674	train	1.5296487582578807E-4	38.65846814915841	0.46488064110108956
100.173563249	32.2755031212	train	1.9817340211833367E-4	49.378613133944484	0.5295218607042461
102.305827622	32.2376784025	train	1.3065567261396057E-4	31.546724410033434	0.4259603871660329
98.9205573947	32.2899525974	train	8.029260818004827E-5	13.94386624185389	0.31319166855693237
99.5365406052	32.288837632	train	1.3106926022396918E-4	31.66902243548667	0.4267333616028519
100.69387531	32.2786152709	train	1.1778976522141223E-4	26.662543453066693	0.4008280523813983
101.33059923	32.2684666183	train	1.3660400622632165E-4	33.52402124696159	0.4368807393084284
102.263761826	32.2477881295	train	8.436008539029126E-5	15.109566210473874	0.32391819266060246
102.295556329	32.2469619667	train	1.5061683647238459E-4	37.935486614354204	0.4610345814571058
102.380335237	32.2447198501	train	1.6239792340858261E-4	41.6225162398825	0.479794055263012
99.6428027418	32.2973625269	train	1.760577688171076E-4	44.751209040335404	0.49997367797539893
99.8445916065	32.2961738116	train	1.483197251795312E-4	37.33680305448313	0.45721806267087284
100.025128189	32.2948369039	train	1.8552708310261125E-4	47.24478365380832	0.5130678760093891
100.290598673	32.2924020608	train	2.41359679833183E-4	56.70762858182887	0.5781956699676546
100.948795765	32.2839568701	train	8.286719044986973E-5	14.638292089791403	0.32002035733721185
101.150440153	32.2806826889	train	1.610291595412296E-4	41.19628496539398	0.47768184062309665
101.192887336	32.2799524024	train	1.4075677493908203E-4	34.78296216200023	0.4442616101320665
102.518428074	32.2499598208	train	1.42768622053427E-4	35.5774296371313	0.4477682071501722
99.5472689721	32.3068340098	train	1.528005826253728E-4	38.59812964508584	0.4646133177501241
99.6322445931	32.3064369894	train	1.559700177244509E-4	39.621078538155366	0.4697236689815454
100.16329206	32.3026599482	train	2.2298831981470038E-4	54.15340559695116	0.5587774637628753
100.503098543	32.2990707731	train	1.7910454384114906E-4	45.47183471927057	0.5042629511935313
101.384115943	32.2855033509	train	1.2331202729534406E-4	28.897086001125185	0.4118798675248302
102.402200855	32.2621614578	train	2.565498196453848E-4	59.401895902305164	0.5930058405934459
102.476387052	32.2601392578	train	2.387868828042371E-4	56.29217268700544	0.5755798270708368
102.5293726	32.2586682278	train	1.719785010968347E-4	43.82705302914541	0.49411327556253665
100.099680962	32.3122508255	train	1.987125394834372E-4	49.50748227010397	0.5301986480393616
101.702658713	32.2881005601	train	7.225832346283547E-5	11.883044118680955	0.2909715952630863
101.73448368	32.2874148618	train	7.100468875286645E-5	11.58871304164982	0.28737414084401147
102.275331376	32.2745336046	train	2.2478986163022887E-4	54.35376826682918	0.5607603720550175
102.317735694	32.2734255826	train	2.0487958836160704E-4	50.76944812530937	0.5378039586252767
98.4849186095	32.3250118679	train	1.0828548818681797E-4	23.24942044977653	0.38080181718978134
99.6961131238	32.3241430807	train	1.4634490822122278E-4	36.75448793820934	0.45389354515995295
99.8554660035	32.3231634047	train	1.4210577312692127E-4	35.260862764895975	0.44661777702095423
101.151079028	32.3077277396	train	1.4933750477614385E-4	37.54945477996442	0.45891569307850694
101.384588099	32.3035304634	train	1.1403891465861876E-4	25.23697023314579	0.3930814597437049
101.395200972	32.3033294276	train	1.120272420543876E-4	24.572311906868215	0.3888436729957882
98.2723670131	32.3329862986	train	5.860327036003931E-5	8.691854925381923	0.2497161070596186
98.4636170006	32.3339442947	train	1.0360016799695443E-4	21.351182716108557	0.3704286109634492
98.5379942282	32.3342385652	train	1.1269409251253241E-4	24.760542874453996	0.3902550014350625
101.448506266	32.3113239948	train	1.067017615623203E-4	22.742334698720313	0.3773339363375041
102.212356249	32.2941833737	train	1.1308234416091221E-4	24.90845491408154	0.39107370251897267
98.9523907866	32.3440967729	train	1.0532828493007855E-4	22.086924380985465	0.3742948342264157
100.42933775	32.3360082042	train	1.9793483619105708E-4	49.32158910453165	0.5292217625501308
102.329324616	32.3001647504	train	3.174944825210888E-4	69.37006035711956	0.6432602770088427
99.8769733835	32.3500784005	train	1.4318037077117168E-4	35.73025860892648	0.4484804263416071
100.248868177	32.3469443816	train	2.6225837085035533E-4	60.21825772027083	0.5983062357451886
101.523296987	32.3278852725	train	7.603150153623063E-5	12.883820389788584	0.30158328734097256
102.372072408	32.3080435154	train	2.508640406203336E-4	58.55174091164676	0.5875856949687868
102.594727582	32.3018918056	train	1.5032576994241308E-4	37.8556122240197	0.4605539632091431
102.605328496	32.3015890988	train	1.595615688454984E-4	40.785641013973304	0.47539798255153776
98.4422005273	32.360914832	train	1.1000740639250117E-4	23.827464644387096	0.3845287284942594
100.195862719	32.3564785444	train	2.5263654395472467E-4	58.80404219611017	0.5892908123449173
100.333996288	32.3550930091	train	1.9806027330276165E-4	49.35157213533977	0.5293796007983379
100.355246745	32.354866428	train	2.04241206632941E-4	50.64408870295741	0.5370281397433585
100.461495344	32.3536798438	train	1.7234090876719373E-4	43.915863619760756	0.4946394758224345
101.311211244	32.3409687277	train	1.07206366181091E-4	22.877237237129286	0.37844307643637665
102.436035368	32.3153309542	train	2.557252727851862E-4	59.23560205021448	0.5922286647508965
102.510262203	32.3132858893	train	3.0079450838392676E-4	66.24352543574697	0.6307672831817982
102.542071386	32.3123961062	train	2.0991751337044062E-4	51.81747119661679	0.5438364619335431
98.4846629596	32.3701166261	train	1.2044980507105119E-4	27.827347700184283	0.40620303014835835
101.353915337	32.3491967879	train	9.681101111057434E-5	18.902696536788	0.3547655198110015
101.396388458	32.3483966077	train	8.558105684820093E-5	15.523687597652332	0.32707299243063714
102.203020737	32.3304819468	train	2.0533001397050703E-4	50.85285849795832	0.5383497936630037
99.0161585572	32.3801899078	train	1.0547099301698973E-4	22.15672253801479	0.37461198586418876
99.5902253137	32.3788094063	train	1.5651082012174103E-4	39.82149878819398	0.470585923374505
99.7815675834	32.3777684528	train	1.325821909676936E-4	32.10706483819792	0.4295433043987621
102.28821128	32.3373033203	train	2.969927075778128E-4	65.7958775543648	0.6277999587567563
100.259993215	32.3829151529	train	2.2327603330044967E-4	54.18743943228838	0.5590953426412855
100.430047409	32.3811006234	train	1.8464953693014724E-4	46.95151730006123	0.5118833048749817
101.003849028	32.3732845846	train	8.660586701430078E-5	15.796402822298926	0.3296983035774206
102.203656026	32.3484963168	train	2.2857273861529696E-4	54.83822355139166	0.5648666204181593
102.288537377	32.3463097413	train	3.750003235885577E-4	81.90239481075231	0.6804867110285208
102.309756268	32.3457541944	train	4.108012122937095E-4	89.47787039151193	0.6999777621088619
102.468879013	32.3414741241	train	3.235593661240563E-4	70.63739684862183	0.6475906021131007
102.490092804	32.3408883236	train	3.81215143925709E-4	83.07149534610635	0.6840498693803772
99.5584450384	32.3969963289	train	1.4603729072455547E-4	36.68799260072133	0.4533720151719079
99.6541371708	32.3965360241	train	1.3271924165068454E-4	32.16299854534702	0.429796486415785
99.7498269485	32.3960030799	train	1.324749924356521E-4	32.06331451775319	0.4293451133019927
99.7923548927	32.3957429012	train	1.4425880014063032E-4	36.10237592652588	0.45033715354254406
100.366414678	32.390826629	train	1.9315336974421915E-4	48.55168525265729	0.523125258150286
102.352524817	32.3536382444	train	2.8784102013111737E-4	64.19035934185865	0.6204575762912242
102.394962653	32.352501837	train	2.5220825811857325E-4	58.7660384120554	0.5888801019379862
102.532868856	32.3487101714	train	3.0738122866920414E-4	67.46997851274295	0.6357977821367838
99.941291656	32.4037393229	train	1.646880374186523E-4	42.15012796144687	0.48329011036132935
100.430331717	32.3991374968	train	1.7706168748117933E-4	45.01606354645339	0.5013951782547478
101.13175141	32.3892234236	train	1.3530495132859537E-4	33.13038163098342	0.4345314558656257
101.907078462	32.3737196522	train	8.992296398575808E-5	16.75434364376159	0.33805718261656637
102.246742096	32.3654237081	train	3.013978400247628E-4	66.32144674700331	0.6312338420153436
102.565043274	32.3568176145	train	2.253806938218851E-4	54.41419807062164	0.5614068096854006
102.798374575	32.3499975079	train	5.797343207151213E-5	8.58401300443242	0.24769705963080998
98.3248877514	32.4144673525	train	1.010221812095232E-4	20.48493974373064	0.36457139125927795
99.8137805128	32.4136480778	train	1.5492106708851912E-4	39.2269671604297	0.46804319131347405
100.271001079	32.4098655261	train	2.111907299528273E-4	52.09781953944652	0.5453361893209943
102.045385991	32.3794680435	train	1.0984494972533024E-4	23.774721358868515	0.3841790258775318
102.109079338	32.3779120063	train	1.8186041058399993E-4	46.137832028578764	0.5080797857916318
102.607830946	32.3646129709	train	1.7369566547298517E-4	44.226745320361026	0.496596866962016
99.0799849798	32.4252717461	train	1.1200890653129261E-4	24.56713661491921	0.3888047752306881
99.5267043677	32.4241961552	train	1.4418918187850477E-4	36.07497155215159	0.45021766963464793
99.9733824266	32.4215368712	train	1.673779554527784E-4	42.82517769156754	0.48733695852772335
100.207328391	32.4195120947	train	2.1445432538763225E-4	52.69400099570304	0.5491357343897748
102.109388171	32.3869199486	train	2.629332140920992E-4	60.31814634044242	0.5989237173926084
102.162467425	32.3855982684	train	2.6649251470968564E-4	60.901217341803935	0.602149319811282
102.226157897	32.3839828183	train	3.302065327473761E-4	71.96983672380436	0.6522175098520376
102.268615358	32.3828880172	train	4.2599976613479177E-4	92.16897836455549	0.7075513966423591
102.640015959	32.372700339	train	9.414566285771643E-5	18.089956287804103	0.34840121642727023
99.9841147786	32.4304741277	train	1.7203165685886575E-4	43.84007922866241	0.49419052399452645
100.33505751	32.4272434074	train	1.7304580396729447E-4	44.08112057366231	0.4956598242823302
102.08846237	32.3964504835	train	2.282025798583461E-4	54.77026781144813	0.5644682112103162
102.332628217	32.3902250264	train	4.794763905902083E-4	97.50626949006785	0.7314078527316403
102.396311031	32.3885234055	train	3.475406378366685E-4	75.90286281209907	0.6637306938632016
102.438763235	32.3873711644	train	3.3127904507265917E-4	72.2595641649663	0.6529526967501077
102.608547368	32.3826196438	train	1.7543465289144276E-4	44.60948370646135	0.49908729205738084
99.5799986669	32.4420040718	train	1.376227958608245E-4	33.805847903557954	0.4387095620921609
99.6544627317	32.4416391485	train	1.403124502185623E-4	34.617538944904545	0.4434811515997906
99.7608374509	32.4410414717	train	1.5413473375856899E-4	39.0040512664265	0.46677643969809995
100.292650791	32.4367059523	train	1.735235317944209E-4	44.18817260429809	0.4963490046246266
102.364804616	32.398383875	train	3.771342107477594E-4	82.29550913280215	0.681719162840578
102.555847342	32.3931328231	train	3.141964322682921E-4	68.75086650217152	0.640860499414935
102.640738989	32.390706346	train	1.374444047448704E-4	33.75905080668892	0.43839019171573695
102.693791041	32.3891608516	train	1.4293443092568175E-4	35.638972996877534	0.44805523488946203
99.9311225051	32.448918342	train	1.7406968536617752E-4	44.308906621254955	0.4971345934829014
100.218325562	32.4464671902	train	2.1620862489538212E-4	53.04148021291322	0.551152000873032
100.399137426	32.4445880002	train	1.9193620767396288E-4	48.30166822724144	0.5215480458937456
100.441678865	32.4441081303	train	1.823811457606437E-4	46.243289905848776	0.5087944038250058
101.270994518	32.4318816573	train	8.993362745690472E-5	16.7574813467197	0.33808371774638935
102.216502028	32.4112752583	train	2.773322031274538E-4	62.466991839119174	0.6116607809279221
99.5056340886	32.4603666069	train	1.568358938206613E-4	39.95488264686548	0.47110287226355635
99.60139408	32.4599456417	train	1.393880586311229E-4	34.35617362091692	0.4418504084844242
100.175896383	32.4558909018	train	2.4073723167982776E-4	56.59486174597116	0.5775657688195258
102.046899994	32.4245102911	train	1.8255087123482402E-4	46.30647544947702	0.5090268739440824
102.524710953	32.412036289	train	3.6300001597523284E-4	79.23979318226687	0.6733740674309993
98.3564065588	32.4687579195	train	1.1347595914444242E-4	25.05171752038439	0.3919014719510434
100.239845474	32.4642976663	train	1.8364761828765444E-4	46.72631939719188	0.5105237811326099
102.121555792	32.4316964215	train	2.853691854170883E-4	63.656541249004235	0.6184244734553761
102.259621033	32.4281960375	train	3.557310640213408E-4	77.76617333708195	0.6689096159359936
102.312716593	32.4268095409	train	4.159270697683564E-4	90.32930639391364	0.7025755027503744
102.355190396	32.4256842711	train	3.603514765271334E-4	78.66124571646728	0.6717613961741725
102.397661817	32.4245447177	train	4.1381570704735593E-4	89.96086215987366	0.7015109502877246
100.133570959	32.4743198719	train	2.3036688968823804E-4	55.1812648387447	0.5667874177817658
100.176130845	32.4739293873	train	2.2694121048891718E-4	54.59363490793609	0.5631050782582142
101.175981438	32.4606147344	train	1.1894447744701865E-4	27.17857102310042	0.40317321316536064
101.824387483	32.4477328337	train	1.3727726102607423E-4	33.71230665641639	0.43809062738466525
102.079375919	32.4417512029	train	2.569373128364635E-4	59.47727286929208	0.593370049612532
102.153732991	32.4399095259	train	2.817014067686283E-4	63.19065465759529	0.6153672373160377
102.440473104	32.4323957727	train	3.4871318174552814E-4	76.09903307100835	0.6644820247023628
102.52541217	32.4300444605	train	3.4813229933815433E-4	76.0014491262619	0.6641102328488765
102.610341222	32.4276360389	train	2.956231518362338E-4	65.5812368677561	0.6267192945872204
102.642186986	32.4267181621	train	1.2308379257766887E-4	28.81258307598491	0.41143117990648737
99.6228601076	32.4869040123	train	1.5267418762414788E-4	38.55170967592774	0.4644074771459223
99.9527778285	32.4848388143	train	1.6853036710611985E-4	43.073119235436245	0.4890513735647549
101.18683219	32.4694450039	train	1.324570711732346E-4	32.05600041597766	0.4293119666257763
102.196537901	32.4478445719	train	3.1011820712384836E-4	67.9843483052538	0.6378480184009285
98.1114100151	32.494329031	train	8.919095136239813E-5	16.554253168481033	0.33623053238455364
100.197649391	32.4917670443	train	2.159475663149399E-4	52.98263765569211	0.550853101674315
101.176415313	32.4786439627	train	1.2497284329206543E-4	29.53655597049652	0.41512438532008544
102.685379113	32.4434867961	train	1.0321512849646262E-4	21.201011244314973	0.3695606650735525
99.4845954875	32.5055542644	train	1.6698656649927578E-4	42.73797369744815	0.48675207841668167
100.272268211	32.5000548693	train	1.9459327418472122E-4	48.806419894189695	0.5249777275569603
100.719199842	32.494741388	train	1.2449599152542754E-4	29.374589929865458	0.41419649219127463
97.8664007649	32.5104010471	train	8.543719334959097E-5	15.479906316587924	0.3267028026177064
99.8466100234	32.5126598184	train	1.816576460216628E-4	46.096768698716026	0.5078009640968691
100.123379186	32.5104927284	train	2.1568423532013575E-4	52.927571151746875	0.5505511971002213
100.229820299	32.5094971621	train	2.159447176533749E-4	52.982041957364146	0.5508498379016417
100.304325843	32.5087467049	train	2.1583041994274163E-4	52.95814057295552	0.5507188454185225
100.314969263	32.5086358964	train	2.2830198512744084E-4	54.78850376703692	0.5645752747089058
100.357542353	32.5081836621	train	2.1871186950300214E-4	53.581765742290195	0.5539980241369542
102.356861222	32.4707125194	train	3.046499446181942E-4	67.01114569583733	0.633728538556864
102.399353694	32.4695709971	train	3.9976322734266957E-4	87.1204174691148	0.6942267833175022
102.537437376	32.4657622667	train	3.8398061643195314E-4	83.85318082157397	0.6856099811541461
99.7402270305	32.5223515274	train	2.0066530593998194E-4	49.85407997779991	0.532633771452488
99.9425121854	32.5209984116	train	1.7457950929629035E-4	44.419318870707556	0.4978657172979368
102.197812225	32.4838728071	train	2.9294673377978345E-4	65.2467168346412	0.624589217524645
102.261569598	32.4822350955	train	3.289411996715818E-4	71.6854994764919	0.6513461327561583
102.590897254	32.4732605305	train	3.300617596173852E-4	71.93829088391634	0.6521180319367862
102.612139082	32.4726520232	train	3.2091195444601387E-4	70.18253023047201	0.6457133490095961
102.654620809	32.4714242869	train	1.4207815654739656E-4	35.244379942456625	0.4465697421010032
102.718338517	32.4695558836	train	7.094412723503981E-5	11.575273789519049	0.28719942775244106
99.2185189751	32.5333608402	train	1.1320202966247109E-4	24.954051440775743	0.3913256385964297
99.2930620037	32.5332092302	train	1.275342209941618E-4	30.58154540311308	0.42005862580873793
99.4740920806	32.5326571003	train	1.5814692236817453E-4	40.338462743199514	0.4731775312731678
99.6444677828	32.5318994347	train	1.9788800719436578E-4	49.31039564486546	0.5291628102070546
99.7083568766	32.5315558125	train	2.0176807161528183E-4	50.115514462631936	0.5339978130113364
100.687785701	32.522225013	train	1.356284912386699E-4	33.21556745999673	0.4351183946718266
102.049329435	32.496577085	train	2.6015469152568233E-4	59.88524655085605	0.5963691086946555
102.059959028	32.4963188183	train	2.4228973100114243E-4	56.93803287252812	0.5791333646525874
102.293774766	32.4904103248	train	3.219590663843359E-4	70.37782456271944	0.6464582314054621
102.442529988	32.4864247709	train	3.28204817506679E-4	71.50580514479493	0.6508370070377857
102.750568884	32.4776113782	train	6.645433070460058E-5	10.460160975165444	0.2740038596708403
100.145010973	32.5373585909	train	2.26716381645317E-4	54.56215152772976	0.5628612143974708
100.634732246	32.531945374	train	1.448906104982349E-4	36.363630130547484	0.4514191425610472
98.2280252599	32.5492227851	train	1.2113475146791461E-4	28.064554092356367	0.40757148224310435
99.633946251	32.5499945225	train	2.4411043002800912E-4	57.38664613919698	0.5809570097290652
99.8149990648	32.5489512501	train	1.9255437097860073E-4	48.432021045609304	0.5223503704398713
100.01733965	32.5474767849	train	1.928529510646551E-4	48.49498297724403	0.5227369395843412
100.475202705	32.5429380315	train	1.2486363426918837E-4	29.50087432696216	0.4149121380052112
102.071201428	32.5140758425	train	2.8189606523012427E-4	63.21432779680883	0.6155307232082738
102.103095315	32.5132924382	train	2.6931954748394746E-4	61.3048282756632	0.6046745721276013
102.177509525	32.5114331193	train	2.8931001261742304E-4	64.4797811614712	0.621655602416322
102.188139565	32.5111639171	train	2.812439802533488E-4	63.135025318428845	0.6149825152090984
102.230658298	32.510078147	train	3.1574981121091494E-4	69.04138834283535	0.6419948022050711
102.783181462	32.4946595514	train	5.5540315630438296E-5	8.174526581976592	0.2397941697803058
99.516841623	32.5595513148	train	1.7552433688462245E-4	44.629881987668796	0.49921506159568424
100.006791222	32.5565821313	train	2.6809848726081783E-4	61.12918823371651	0.603587801419629
100.070691663	32.5560541069	train	2.454297871781405E-4	57.61246966341701	0.5822686571135576
100.12394072	32.555589283	train	2.4883867230959074E-4	58.10217048964505	0.5856199114454836
100.187837926	32.5550017326	train	2.6041291087194006E-4	59.93632770854747	0.5966078896329122
102.34790701	32.516024002	train	3.856927866213683E-4	84.30668762703228	0.6865681848442944
102.401049348	32.5145968753	train	3.7301572607452215E-4	81.4868258086124	0.6793318858966976
102.464815152	32.5128547677	train	3.641974167755237E-4	79.51658636717775	0.6740979637379014
102.475442249	32.5125612824	train	3.863683109909633E-4	84.46791381214095	0.6869446322717019
102.539201565	32.5107815701	train	4.598094015506802E-4	95.72886475991895	0.7231007013852875
102.560453415	32.5101811716	train	4.701667382447188E-4	96.79362983757945	0.7275385661933652
102.634829875	32.5080515881	train	3.2390932720388334E-4	70.71120862225209	0.6478372683472725
98.1959144748	32.5670627991	train	1.0420774193669985E-4	21.604324111366687	0.37179333782254553
99.4636288518	32.5687797111	train	1.7108553369695525E-4	43.524384476960535	0.4928120370606519
99.4849347153	32.5686993165	train	1.6861769880715217E-4	43.087175217808905	0.4891808275499976
99.8045101285	32.567060082	train	1.8578469601821684E-4	47.299635057316266	0.5134145284622988
100.262508545	32.5632940437	train	2.3051206942873586E-4	55.21041006858396	0.5669421041770931
100.283808551	32.5630782807	train	2.0725114577831483E-4	51.19590981534142	0.5406634575814555
100.50744403	32.5605949744	train	1.1948029644810088E-4	27.406989689882376	0.40425520940386006
101.688919658	32.5408691504	train	1.0537524800482113E-4	22.109893899647034	0.37439923954231574
102.326981218	32.5255943964	train	3.7074595962433444E-4	81.09619664910743	0.678000846961345
102.656443759	32.5164377409	train	2.453799932357423E-4	57.60727940918292	0.5822193032649268
102.688319154	32.5155059533	train	1.1035830071304643E-4	23.9413862190301	0.38528270642894613
102.730817381	32.5142510441	train	6.593400391299938E-5	10.31889659590152	0.2724429540976781
98.8563771941	32.5785737041	train	9.832747251079957E-5	19.53125400623062	0.3583313350725134
99.9111199026	32.5753529995	train	2.1637238971344163E-4	53.08493195032557	0.551339300542027
102.274155448	32.535996928	train	3.1995795816681656E-4	69.86041451324634	0.6450319683654866
97.6844030445	32.5807895357	train	4.065758250189769E-5	5.374877667515973	0.18759217893424723
98.6432548477	32.5871703424	train	1.1591813413217754E-4	26.03655066620688	0.39698746951885333
98.8457073192	32.5875820233	train	9.801326987983307E-5	19.413383208133503	0.3575957580931458
100.3905834	32.579982015	train	1.4439269136453747E-4	36.155080563403594	0.45056680143897193
102.77406648	32.530984705	train	5.8815658951820496E-5	8.72822044037626	0.2503945114447854
99.463768159	32.5958417642	train	1.90515805591995E-4	48.089818452158596	0.5196942303609826
99.6555750951	32.5949873288	train	2.801523694907987E-4	63.00227047514974	0.6140612902791209
99.7834412776	32.5942550502	train	2.0281055212767102E-4	50.338815399327444	0.5352799852152564
99.9006475308	32.5934695	train	2.5372808940730246E-4	58.90090007504095	0.590333862975161
99.9432668111	32.5931567428	train	3.4305009883071945E-4	74.67792487156999	0.6608219024398218
100.081774651	32.5920404663	train	2.8678024330430817E-4	63.908945424326554	0.6195877391722264
100.124390851	32.5916662872	train	2.785590409326126E-4	62.74761910194474	0.6127087180005438
101.955723262	32.5619243109	train	1.4636423284913994E-4	36.75867678212649	0.4539262746177984
102.072736183	32.5591160383	train	2.372428408145354E-4	56.001447558058025	0.5739943148282781
102.157826109	32.557005395	train	2.3877530411077475E-4	56.290481673257126	0.5755679813145352
102.200367706	32.5559285238	train	3.1591546173582796E-4	69.0717228995938	0.6421153402968754
102.253541489	32.5545622374	train	3.556435999667111E-4	77.73275404443505	0.668855153977578
102.327978678	32.5526117438	train	4.4173767280472273E-4	94.06046799729182	0.7150010966798569
102.349245118	32.5520463847	train	3.711550513112673E-4	81.22374381217409	0.6782415626564671
102.391776202	32.5509049018	train	3.5640460890763514E-4	77.86946575202548	0.6693284182415805
98.0250961986	32.6019356346	train	8.888019348490242E-5	16.468006117704817	0.3354520212295091
99.2080364462	32.6055464091	train	1.3228255376163548E-4	31.994970866639846	0.4289889825600534
99.5916996589	32.6043251464	train	2.58293594662779E-4	59.63329636689837	0.594639715881229
99.6023565834	32.6042744973	train	3.031460593765106E-4	66.58209660415092	0.6325791133955113
100.007295377	32.6016800676	train	3.5930024160678623E-4	78.36891015445042	0.671116885532614
100.017950897	32.6015941704	train	3.1027799056793586E-4	68.02658680964855	0.6379669972836942
100.177777959	32.6001972927	train	2.605467757889183E-4	59.96280897353639	0.5967315662170061
100.263014313	32.5993691794	train	2.3032932379868376E-4	55.1737233837082	0.5667473740057927
101.998575236	32.5699243115	train	1.645457208873926E-4	42.112190604481704	0.48307422191833127
102.264502243	32.5632926153	train	4.1719484237909916E-4	90.64011721805312	0.703211074920095
102.434648233	32.5587538322	train	3.559789014173371E-4	77.80418078642452	0.6690638416204571
102.562232104	32.5551990312	train	3.831831242360434E-4	83.52689271661211	0.685161667593952
102.604755021	32.5539854054	train	4.235747924176916E-4	91.76213180068288	0.7063687419654486
102.647275366	32.5527574385	train	4.2331097834305326E-4	91.7223322373939	0.7062395032235339
102.689793112	32.5515151333	train	3.095841698061413E-4	67.84317637270632	0.6374497923103595
99.2826676014	32.61442154	train	1.7780899900038472E-4	45.16409094460945	0.5024480988506163
99.8263106999	32.6210420546	train	1.838637146362829E-4	46.78109218318943	0.5108176468252329
99.8796021075	32.6206800945	train	1.983606269944535E-4	49.42336519457841	0.5297571078271881
102.509776897	32.5747039525	train	3.1583374864587875E-4	69.0567592864916	0.6420558906859577
98.1420531398	32.6298503989	train	8.900561611379549E-5	16.503593088592073	0.33576644989245125
98.451188023	32.6315821017	train	1.479190004566353E-4	37.25926502535641	0.4565467376957736
100.785535746	32.6200856271	train	1.3040236700988012E-4	31.458655089535007	0.42548594158979924
101.275535844	32.6121605322	train	8.561828793453192E-5	15.53335595647053	0.3271687292323838
102.159090312	32.5930343613	train	2.742669219721924E-4	62.00339272279839	0.6090175328127108
102.786584108	32.5756713047	train	7.978165558499584E-5	13.794747741421995	0.3118201009250945
102.80784533	32.5750279895	train	9.046258261989446E-5	16.913162713741112	0.3393973123066995
99.5386306972	32.640646924	train	2.550706349636785E-4	59.02003035463806	0.5916095195990728
99.5706146066	32.6405056299	train	2.776049181583243E-4	62.508722270436905	0.611894217835474
99.6025982859	32.6403561887	train	2.473722586076867E-4	57.8525037287889	0.5841849021206031
100.071657576	32.637228512	train	2.843073684470654E-4	63.500880786904574	0.6175444175554659
102.244530034	32.5998697202	train	3.896479542573696E-4	85.33840114414399	0.6887594915589128
102.319005338	32.597922156	train	4.241107597861685E-4	91.86460517936165	0.706630954834553
102.350921112	32.5970740033	train	3.832051353347037E-4	83.53668828851598	0.6851740583816258
102.393473381	32.5959305525	train	3.230463910705267E-4	70.5292031073412	0.6472284121534052
102.446660304	32.5944810239	train	3.164501030927273E-4	69.16962846671947	0.6425038269573249
102.542387033	32.5918152872	train	2.2485904166777117E-4	54.36084394102918	0.5608361613663966
102.584928157	32.5906071698	train	2.287211241112267E-4	54.86547230418674	0.5650261260805703
98.1418809204	32.6478901679	train	1.1124740227436173E-4	24.2863734355736	0.38718490276234113
98.4190908003	32.6494791138	train	1.3527121254300643E-4	33.12149844121053	0.434470179572108
99.9438345522	32.6472749363	train	2.9000039362000454E-4	64.63062936514675	0.6222160290251022
99.9971397514	32.6468628129	train	2.930772968966652E-4	65.2735582230763	0.6246936924801983
100.402218463	32.6429912922	train	1.5166831314569689E-4	38.264102735705436	0.46276370081165974
102.20229031	32.609969651	train	3.249679592522661E-4	70.92927294198704	0.6485813358466856
102.287417512	32.607768277	train	4.841937731919496E-4	97.75667467567588	0.7333268430983164
102.606558847	32.5990007636	train	3.8018610317998547E-4	82.8675367225486	0.6834653870347803
102.649100356	32.5977706802	train	4.5574157902202766E-4	95.42468121778178	0.7213179452608728
102.681004779	32.5968386919	train	3.545610398872577E-4	77.24002147737318	0.6681795811156097
102.734175526	32.5952674279	train	3.050808250207265E-4	67.09790703262743	0.6340565378410427
102.776709127	32.5939942651	train	2.0764893061823E-4	51.26470693138311	0.5411396241070844
102.819240032	32.5927067486	train	1.8445276931178917E-4	46.9088433461443	0.511616903172587
98.3870424391	32.6583473726	train	1.4270870350894846E-4	35.55518964183932	0.44766441015785735
98.5150038938	32.6589070694	train	1.2184898744972823E-4	28.28268423875286	0.4089917502516047
99.4747575635	32.6589462153	train	2.3312837905855547E-4	55.50735173842625	0.5697109227729528
102.032312612	32.6232079242	train	2.3133269313706104E-4	55.3171459702822	0.5678143911826229
97.8218196238	32.6633342559	train	1.4207308154182653E-4	35.241350949832295	0.44656091397891234
98.0244112367	32.6650728064	train	1.9229637407780533E-4	48.37761693767126	0.5220158393235238
98.1203813983	32.6657822048	train	1.2239437405265092E-4	28.52343666198905	0.41007168205912964
99.7200864859	32.6667990289	train	2.0664118831279182E-4	51.090417322100535	0.5399313882170442
102.139068148	32.6295975967	train	2.1096256609379576E-4	52.04426076195443	0.5450681597846078
102.490255839	32.6203177169	train	3.0538858017505386E-4	67.15987017606054	0.6342904510292519
103.383382615	32.5922826464	train	1.9638699747820814E-5	2.1687174351555676	0.10034335187796524
97.864354925	32.6727465154	train	1.647933878787189E-4	42.17821126262499	0.48344980664844206
98.0563061005	32.6743370525	train	2.456373383199465E-4	57.63410368435739	0.5824742483203696
99.4535214106	32.6770662236	train	2.3637059147630217E-4	55.882593051867616	0.5730933911488295
99.4748529725	32.6769873088	train	2.5202308144370284E-4	58.73653295844658	0.5887022698321112
99.5281814962	32.6767741571	train	2.8611495227551996E-4	63.767668427545864	0.6190401631211431
99.5601783298	32.6766353877	train	2.6126563130098924E-4	60.08102357210816	0.5973944153777182
99.6028404205	32.6764376708	train	2.2169191057231762E-4	54.00017320309379	0.5573394278684555
99.7521541287	32.6756314494	train	2.1337495467664571E-4	52.52614860919032	0.5478861565058596
99.9547833318	32.6742531569	train	2.642692202663959E-4	60.527365076613414	0.6001405808719859
99.997440251	32.6739213049	train	2.7226301215168826E-4	61.78542444753237	0.6072699867624185
100.381316637	32.6702823613	train	1.5611307896672225E-4	39.67187884596659	0.4699520386825748
102.150028436	32.6383380189	train	2.4810540848353187E-4	57.98927950106898	0.5849035912497154
102.213898136	32.6367176971	train	3.659721095838766E-4	79.80190922280315	0.675164982813567
102.224542586	32.6364444917	train	3.5559522540421867E-4	77.71426241858136	0.6688250244970919
102.309692953	32.6342264389	train	3.65465321919382E-4	79.70475517734228	0.6748609944015184
102.3522646	32.6330958101	train	4.1145689209837714E-4	89.56800562408745	0.700312583226679
97.9815542817	32.6827728061	train	2.233369320081617E-4	54.19464318426102	0.5591625675634043
98.0242151397	32.6831118792	train	2.520712048122505E-4	58.74420552320316	0.588748499301453
99.2295589031	32.6866966492	train	1.836224224567541E-4	46.71824682114681	0.5104894947728184
99.6668997685	32.6851341276	train	1.999398144079763E-4	49.70215806698646	0.5317320275584627
99.8588891299	32.6839666377	train	2.2339962419880413E-4	54.202059088620516	0.5592317508663951
100.285483374	32.6803207184	train	2.0291215279605895E-4	50.36221293187905	0.5354045691252599
101.585897002	32.6602533781	train	8.884764414581004E-5	16.45877064046332	0.3353703729019614
101.649814363	32.6589192957	train	7.098503196059041E-5	11.584350988039535	0.287317442622563
102.480314028	32.6386217622	train	2.4088768670403447E-4	56.62211917605145	0.5777181976946845
102.618644667	32.6347061575	train	2.929429415034178E-4	65.24593641070813	0.6245861821237663
102.639923904	32.6340902684	train	2.9808854818841335E-4	65.96452356094979	0.6286601488707203
102.693119141	32.6325348148	train	3.48081634783603E-4	75.9930070835071	0.6640777660977542
97.8961238134	32.6910703057	train	2.5791940039146023E-4	59.593967575986355	0.5942902112808364
99.0588887006	32.69591367	train	1.1495539232360112E-4	25.648283270736467	0.3949926855266788
99.9016424874	32.6926870125	train	2.4881862193200756E-4	58.099235941925286	0.5856003572529505
102.767963338	32.639320776	train	4.104208447816145E-4	89.40606124115256	0.6997831853544229
102.81051611	32.6380346366	train	2.7282808582443255E-4	61.84688835802677	0.607764349024699
98.0986920485	32.7017097638	train	1.5839784876807309E-4	40.44725818883101	0.47357275961398076
98.3760656393	32.7033963561	train	1.373234398613327E-4	33.725221233346225	0.43817342362379047
98.4614155614	32.7037919092	train	1.362902862940298E-4	33.423884274497226	0.4363151803134329
98.4827532934	32.7038817231	train	1.3584543446787056E-4	33.276462342066445	0.4355112728314701
98.5147600644	32.7040096378	train	1.2289914499179826E-4	28.742506041702338	0.4110676791201272
99.2189357389	32.7047572173	train	1.6147305009040096E-4	41.35528200903795	0.47836870934325804
99.3896437819	32.7043430565	train	2.237359032103075E-4	54.24183777495864	0.5596024776913666
100.445724741	32.6966156185	train	1.763457259776406E-4	44.82717209614973	0.5003822397183658
102.395855795	32.6589657878	train	3.3837140925740554E-4	73.79695267182721	0.657737217680427
102.534230367	32.6551411037	train	2.6457567677233134E-4	60.583104685840205	0.6004186677184784
102.736421784	32.6492775975	train	4.267407523889226E-4	92.27216694007241	0.7079108761758318
99.0482300317	32.7139598269	train	1.1610008338633036E-4	26.08982189886383	0.39736298815736565
102.555873319	32.663542634	train	2.3147037706469718E-4	55.33172989784004	0.5679603990253502
97.8957905868	32.7181276792	train	2.4380111112296552E-4	57.29365054652777	0.5806483055371948
98.3866108328	32.721489526	train	1.2786927121572682E-4	30.693684326080977	0.42069791619528096
98.3972816549	32.7215412743	train	1.3043958152253462E-4	31.47473010792437	0.42555569412637806
98.4613071395	32.7218326952	train	1.3749208495035154E-4	33.7717911087643	0.4384755883047505
98.4826491665	32.721922571	train	1.4383836944108146E-4	35.948469138862066	0.44961478863598253
98.5146623801	32.7220505738	train	1.4096771748035706E-4	34.833930069921365	0.4446313659367691
99.0375632903	32.7229842596	train	1.336712646864168E-4	32.568895106265515	0.4315490324576054
99.3256942398	32.7225668854	train	2.0151463660523136E-4	50.06320639552927	0.53368503731829
99.3790509334	32.7224169365	train	2.2959681402918134E-4	55.026670044733734	0.5659650648877368
99.432407201	32.7222442834	train	2.545475746697882E-4	58.973616794396946	0.5911134652602374
99.4857629829	32.7220489266	train	2.67386757964642E-4	61.0318380744348	0.602951585694695
99.5604601471	32.7217372866	train	2.6086262916129836E-4	60.02529134039131	0.5970230799374953
99.9339241671	32.7195117161	train	2.727591419494383E-4	61.83938922938889	0.6077040992254069
101.672192887	32.6945114071	train	1.0282352372550752E-4	21.049733870391773	0.3686754617692554
102.226161482	32.6814771557	train	3.592837365977807E-4	78.36383437308658	0.6711067461528915
102.268759118	32.6803734337	train	3.2580682564655426E-4	71.09643817888082	0.6491687102546989
102.332651171	32.6786907989	train	3.6681040057736427E-4	80.06766837723445	0.6756665723085507
102.353947333	32.6781227082	train	3.7034371709880544E-4	80.96993230245944	0.6777638099807741
97.8529993864	32.7267635413	train	2.4165831776025754E-4	56.761731809417824	0.5784972173219124
99.6565636303	32.7302914062	train	2.086257759979185E-4	51.514559343599025	0.5423047741242318
99.7205936865	32.7299397181	train	2.0376052868433748E-4	50.5496976712777	0.5364422556389533
99.9126764443	32.7286884794	train	2.3816878499806953E-4	56.18150565412537	0.5749465469593429
100.051394776	32.727601829	train	2.6685766143064887E-4	60.95561265220014	0.6024773006883326
100.126086021	32.7269531549	train	2.782760717017322E-4	62.676768206763086	0.6124675142093182
102.215834858	32.6907574109	train	3.0129736292726453E-4	66.30778618029747	0.6311562245102808
102.641750917	32.6791032967	train	3.7096788783245186E-4	81.16538972795503	0.6781314775315603
102.684328678	32.6778585927	train	3.1060009036055277E-4	68.11332621277813	0.6382066036336801
102.737547167	32.6762824561	train	3.82120632482949E-4	83.35933745923128	0.6845623932011177
102.78011895	32.6750053452	train	3.6105299319559657E-4	78.83061828035129	0.6721900915589016
102.812046014	32.6740380631	train	3.7110381585275413E-4	81.20776955116975	0.6782114346595024
97.8315420121	32.7355853615	train	2.5470304873083616E-4	58.98741272726103	0.5912610379079978
99.1763292583	32.7409073964	train	1.6551051750499234E-4	42.427402081042686	0.4845342555234864
99.2083502757	32.7408582628	train	1.9332109704836716E-4	48.581166447713144	0.523341786241932
99.2830656326	32.7407118078	train	2.0017359013362228E-4	49.738566995414885	0.5320229769673802
101.448871855	32.7171077547	train	6.543842125978718E-5	10.203761638397978	0.27095002381389993
102.397220516	32.694985568	train	3.4485207501343723E-4	75.27592533118882	0.6619951747649591
102.471762957	32.6929422206	train	2.746915169021232E-4	62.072849360029025	0.6093858136983714
102.599532183	32.6893365715	train	3.771153177965762E-4	82.28932894434286	0.6817082927115774
97.5859843332	32.742075308	train	1.4843718113342932E-4	37.359530135329656	0.4574145197446812
97.7994086823	32.7443016198	train	2.374360112525028E-4	56.03900393807123	0.5741933214871665
98.0875650968	32.7467307946	train	2.0701172772957381E-4	51.15450232659645	0.5403763865981518
98.9308264068	32.7500330735	train	1.2849816643370333E-4	30.892062126834823	0.4218940778652427
98.9735256913	32.7500493666	train	1.2695814217679121E-4	30.34881358253242	0.4189561374865085
102.493410554	32.7013542911	train	2.4814489205034673E-4	57.99664551928899	0.5849422255443767
102.866030971	32.690408423	train	2.625445086114848E-4	60.25781277973316	0.5985682838523062
97.959386452	32.7547521746	train	2.083906993299883E-4	51.45443127756009	0.5420249231435954
98.493115983	32.7580477456	train	1.3384923683677305E-4	32.63422655213177	0.4318754606698464
98.9308194333	32.7590537998	train	1.1855115303557402E-4	26.98195396780423	0.40237645598267346
99.0055507283	32.7590727726	train	1.2651159946821072E-4	30.136105163569436	0.4180986646827907
99.229743881	32.7588622965	train	2.0420610515616014E-4	50.637195803841784	0.536985405723847
99.4432569961	32.7582889591	train	2.5523871407083417E-4	59.07531336157358	0.5917686652444367
99.4752833691	32.7581715835	train	2.693330112856827E-4	61.30729900142317	0.6046865219970099
99.5606860543	32.7578185702	train	2.606330854662884E-4	59.9798828229746	0.5968112667433679
99.6781120599	32.7572381542	train	2.009787665317832E-4	49.935589751167555	0.5330223112309854
99.8595811237	32.7561247559	train	1.9569025202464182E-4	49.00482876883294	0.5263793837691101
101.790530452	32.7279980942	train	1.917769184152982E-4	48.268084386508356	0.5213408647358881
101.939750953	32.7245852739	train	2.099715596451326E-4	51.82908542045334	0.5439003243248156
101.982380691	32.7235776251	train	1.929093036108963E-4	48.50686610451741	0.5228098285749643
102.025008287	32.7225555109	train	1.9240910375409857E-4	48.40138837623494	0.5221620676359484
102.216805163	32.7177770547	train	2.662537167261963E-4	60.8656439963837	0.6019345346166242
102.238113092	32.7172280466	train	2.78507272349053E-4	62.73465709022329	0.6126646127534047
102.280727205	32.7161191933	train	3.333083916155587E-4	72.72721541873695	0.6543353045268365
102.525711749	32.7094630051	train	3.1364814900513915E-4	68.65821291492514	0.640458415804321
97.7884927185	32.7622363558	train	2.702492414968514E-4	61.47543528486765	0.6054980331305055
97.8311886905	32.7626419355	train	2.817800676553879E-4	63.20022090048352	0.6154333182005509
97.8632112234	32.7629365759	train	2.5453425558040916E-4	58.972434929964734	0.5911008181103979
97.8952342167	32.763223035	train	2.4996103443957927E-4	58.26995103654567	0.5867115634535003
98.2795413258	32.7660222705	train	1.0872072895234653E-4	23.411953314733317	0.38174810615165833
98.9414894271	32.7680799538	train	1.3094871900693408E-4	31.633378348303268	0.42650829116064365
99.1763825916	32.7679694668	train	1.6285842352749602E-4	41.7231818653053	0.48050084296616175
99.1870595011	32.7679539818	train	1.9875455836943065E-4	49.517525976756204	0.5302513132046228
99.4219485265	32.7673831379	train	2.2770665806761973E-4	54.70082256572241	0.5639332958633972
99.8596677968	32.7651444613	train	2.0621346708488969E-4	51.01644269059936	0.5394166448859209
99.8916938842	32.764920629	train	2.3316287630833834E-4	55.51108764357307	0.5697471944458438
102.131882893	32.7289442143	train	2.2650623075991843E-4	54.53272354100103	0.5626330249100597
102.142539139	32.7286772969	train	2.4216064638067324E-4	56.90125468779498	0.5790034684071522
102.366287005	32.7228633169	train	3.5224802720545555E-4	76.76932331583563	0.6667268658271424
102.398245654	32.7220002339	train	3.752728121245762E-4	81.95675685475324	0.6806446213350699
102.526066409	32.7184666634	train	4.2552496727037576E-4	92.10285862454275	0.707320588845219
102.558018074	32.7175629671	train	4.348879570861359E-4	93.26439114821348	0.7118058828450318
102.920033554	32.7067539543	train	1.8070138328147577E-4	45.88415982771606	0.5064817347499558
97.7349964221	32.7707274409	train	2.245781139586729E-4	54.33211089875353	0.5605282319270057
99.6141857989	32.775608775	train	2.3296719046783006E-4	55.49027722150872	0.5695413621016225
99.9665174701	32.773385952	train	2.707757978371665E-4	61.5637499992405	0.6059629017299106
99.998545532	32.7731347545	train	2.800321489518429E-4	62.98315155406914	0.6139595650005742
100.094627239	32.772332049	train	3.04043213875145E-4	66.79841163829	0.6332656784845467
100.105302744	32.7722383123	train	2.907359127397209E-4	64.79992457720277	0.6228112733702029
102.473159966	32.7289589317	train	3.3127522381169727E-4	72.25845809814714	0.6529500828655871
102.643582005	32.7241159103	train	4.5748290933676983E-4	95.56417208411895	0.7220838997255855
102.782019213	32.720010911	train	4.164324663131199E-4	90.50234424288824	0.7028291991007319
102.813962232	32.7190419654	train	3.522757920181024E-4	76.77394016093074	0.6667443792734882
102.856550528	32.7177374203	train	4.0594332807839163E-4	88.59029376452096	0.6974735969451739
102.931073377	32.7154197769	train	2.0310833842688E-4	50.40739235595298	0.5356449452820553
98.0338106153	32.782408647	train	1.553341922931481E-4	39.379509091265454	0.46870631081689706
98.5143197977	32.7851934383	train	1.4052057512244692E-4	34.70624568091047	0.4438469967439695
98.5783919919	32.785425483	train	1.4027064217722008E-4	34.59971957385837	0.44340760272216434
98.8240074935	32.7860113807	train	1.1097070408604046E-4	24.174290160289114	0.3865941813094762
99.7850973155	32.7836746167	train	1.8044760461788647E-4	45.822903241456196	0.5061304416055744
102.334998374	32.7417291513	train	3.2253176254473323E-4	70.45754118266993	0.6468643058875083
102.622646071	32.7337366059	train	4.344723371714398E-4	93.16685578228271	0.7116096999272354
102.697202445	32.7315570364	train	4.3829873545254543E-4	93.70366978350955	0.7134058278181635
98.3113607009	32.7932624699	train	1.2466150433218862E-4	29.43144318038739	0.4145188925655195
99.3152770486	32.7947588703	train	1.913066611952513E-4	48.20161068077218	0.5207281718947855
101.812982402	32.7635607791	train	2.099462754150774E-4	51.82365198939691	0.5438704500903387
102.44189437	32.7478501388	train	3.318282530848569E-4	72.38173971210502	0.6533279663867536
102.740178917	32.7392932056	train	4.644079666058866E-4	96.04586511452193	0.725088789917244
102.931864487	32.7334187302	train	2.1867836264055708E-4	53.57514071416941	0.553960167391941
97.8520737755	32.7989147878	train	2.1146790569486344E-4	52.16288327897533	0.5456613697136055
97.8947882259	32.7992990796	train	1.9330374354337992E-4	48.57811624626842	0.5233193928000368
98.9201032403	32.8041508765	train	1.2527888060798588E-4	29.63491357261609	0.4157183480951542
99.0055535297	32.8041762413	train	1.2766500733100536E-4	30.625318658609068	0.42030833964232117
99.3473520624	32.8036946193	train	2.0840136679693995E-4	51.45715980933224	0.5420376298216039
99.4648424025	32.8033136046	train	2.4367215265283667E-4	57.25487965614958	0.5805194689643038
99.4755232264	32.8032735012	train	2.504235839672146E-4	58.43899119228488	0.5871597848372294
99.550288367	32.8029672711	train	2.501415004252684E-4	58.33590288927477	0.5868865549809524
100.009527078	32.8001070494	train	2.469157357451952E-4	57.7673569944925	0.5837361251230331
100.073601084	32.7995740912	train	2.5515506247161574E-4	59.04775573133096	0.5916894752632477
101.75994144	32.7737575648	train	1.766018879260711E-4	44.89475506215068	0.500745128779662
102.303696177	32.7605879588	train	2.4156514819155585E-4	56.74485259240339	0.578403186348646
102.346328109	32.7594554917	train	2.8310960232285254E-4	63.359087115491974	0.6165467990924735
102.420928186	32.7574388625	train	3.3113015999514193E-4	72.21646926886979	0.6528508246959217
102.921611515	32.7427523197	train	3.0076680022583763E-4	66.24085759296045	0.6307458279938271
97.7665228316	32.8071210786	train	2.6918554129499165E-4	61.28023696411842	0.604555594824158
97.8199193117	32.8076357544	train	2.514103511073358E-4	58.63884210001377	0.5881127436047531
98.332584395	32.8114181882	train	1.2883029513176915E-4	30.99371934081377	0.42252379715037586
98.5675822691	32.8124503182	train	1.476112837114794E-4	37.13390468545477	0.456030098584371
99.4221615435	32.8124853191	train	2.1130503220513728E-4	52.12465064637247	0.5454703442025055
99.8601017429	32.81024279	train	2.277538687973836E-4	54.70743360962218	0.5639842752814378
99.9669078079	32.8094635175	train	2.4365516864227068E-4	57.25077123635792	0.5805024951079413
102.357324068	32.7681753012	train	2.9781722759943813E-4	65.92276827884731	0.6284475438447988
102.442588022	32.7658589383	train	3.757489630913346E-4	82.04593413972225	0.6809201820617129
102.485216304	32.7646790556	train	4.009457190011173E-4	87.42604531052237	0.6948534045937684
102.623740771	32.7607445624	train	4.972129972280674E-4	98.55113005662878	0.7384834341127311
97.7557180104	32.8160339287	train	2.8593284878788213E-4	63.74053307478114	0.6188900056748252
100.020412323	32.8180589374	train	2.606353190874048E-4	59.98032467969108	0.5968133289070832
101.995149643	32.7863820909	train	2.1108434801810712E-4	52.07284763375102	0.5452112592299514
102.549511769	32.7718854662	train	4.864739652373119E-4	98.02215133927359	0.734244608944839
102.560168569	32.7715827086	train	5.252764715618183E-4	99.55020043631656	0.7489475880497342
102.730655307	32.7666156793	train	4.068064858381027E-4	88.88590507171673	0.6979215909770969
102.794576886	32.7646934209	train	4.1732896236036307E-4	90.6643547429078	0.7032781544139156
102.837187872	32.7633938561	train	3.75333862667953E-4	81.9689365683435	0.6806799794414036
102.84784019	32.763066708	train	4.857449075531491E-4	97.91439741711426	0.7339518546392672
102.890447728	32.7617490894	train	3.731366653255477E-4	81.5024928585331	0.6794024985069803
98.1615162565	32.8284299057	train	1.0866769414643862E-4	23.392268092281164	0.38163295405325176
98.5140744399	32.8302950922	train	1.3534156242418858E-4	33.14002108018916	0.4345979338201194
98.7277587903	32.8309422366	train	1.101212209041315E-4	23.864415736562098	0.38477348798888034
99.2619827236	32.8309641278	train	2.1423358768767273E-4	52.659674189023555	0.5488807504848157
101.72877106	32.8014901498	train	1.9252237879763699E-4	48.42527481702687	0.5223089132833693
98.599506849	32.8396181178	train	1.4580626938311147E-4	36.638054472257636	0.4529796897099046
98.7170458134	32.8399390486	train	1.0534129256307906E-4	22.093286380717934	0.3743237554566005
98.9414421321	32.8402452062	train	1.3353298964348794E-4	32.51813599331622	0.4312951557720585
99.1765251636	32.8401344149	train	1.7054191706693549E-4	43.414226590502075	0.49201659183478297
99.3688631895	32.8397153368	train	1.8811600074079615E-4	47.661352423971415	0.516529308716932
99.8283102638	32.8375178706	train	1.8293717594341868E-4	46.4918672291893	0.5095551695085144
99.9244661382	32.8368445247	train	2.488625874426591E-4	58.105670678054096	0.5856432323396122
101.963753623	32.805160864	train	2.4918188648861826E-4	58.15240287964758	0.5859543462058632
102.187732018	32.7996543992	train	2.569557519916376E-4	59.48085973900444	0.5933873645263015
102.667467188	32.7865097577	train	4.2508025335230185E-4	92.0409284666447	0.7071040751841376
97.7873911106	32.8434040986	train	2.0967668741768135E-4	51.76571159857754	0.5435516786126666
97.84080971	32.8439103646	train	1.967909795265325E-4	49.14617975745614	0.5277775413902585
97.8621775192	32.8441064883	train	1.5589882907548824E-4	39.59579981680113	0.4696099566834618
97.90491375	32.8444877935	train	1.6546605122391353E-4	42.40944202763765	0.4844671457078028
98.5139761434	32.8483356621	train	1.3416732429317492E-4	32.75099264950744	0.43245794898435586
98.5246623457	32.8483767107	train	1.3837975145888066E-4	34.00307307303786	0.4400606950350544
98.5994663361	32.8486385002	train	1.4094775277752897E-4	34.829106201159455	0.44459639139962653
98.7063306752	32.8489349187	train	1.0897917420863823E-4	23.50787073963934	0.3823086435906019
99.0696764573	32.8492601101	train	1.239906984737253E-4	29.18175967648125	0.41321003770886705
99.2192894502	32.8490873672	train	2.377889503731454E-4	56.10763962631537	0.5745564441029285
99.25134917	32.849027079	train	2.42702181632024E-4	57.044626375209695	0.5795478718781302
99.3582140917	32.8487667998	train	1.9632956866166772E-4	49.086927234194846	0.5271924577825041
99.3902732749	32.8486709208	train	1.9517897203924248E-4	48.9125020535284	0.5257271297657421
99.4437048881	32.8484928717	train	2.3847265150089643E-4	56.24059824357221	0.5752581133106074
99.7856527863	32.8468131817	train	1.6130896553288334E-4	41.29318193268328	0.4781150182470862
101.804015968	32.8178590076	train	1.938817045267603E-4	48.67970364476781	0.5240640794515595
102.124059824	32.8102756762	train	2.1869409876210862E-4	53.578252084204784	0.5539779471873049
102.230713633	32.8075665106	train	2.504620180643854E-4	58.45303705198917	0.5871969846385809
102.390666951	32.8033328508	train	2.8849965607285485E-4	64.33651384321143	0.6209956589768652
102.550585966	32.7988954269	train	3.840830246062328E-4	83.88831123726324	0.685667457850595
103.157937113	32.7801776566	train	1.4758154408569353E-4	37.12178908706606	0.4559801153651363
101.708253698	32.8289852517	train	1.8797878771615852E-4	47.64087432637852	0.5163470877374324
102.145709386	32.8187481054	train	2.3550777421930014E-4	55.76503009491233	0.5721984527718907
102.572266349	32.8072914619	train	4.840401263349136E-4	97.74851888823986	0.7332647729992084
102.60424814	32.8063737949	train	5.615005596318781E-4	99.79764941002767	0.7612773466108795
102.678866626	32.8042008983	train	4.3401388487400883E-4	93.05926875141479	0.7113929890253442
102.742818886	32.802303132	train	3.498061647308677E-4	76.28268738591842	0.6651793581528604
102.94529394	32.7960787941	train	3.122472005633442E-4	68.43271377331662	0.6394269290649557
97.7550887185	32.8611263103	train	2.4366662892778143E-4	57.25325026171706	0.5805139486924341
98.4604362714	32.8661570991	train	1.4256794586515008E-4	35.50293629957787	0.44742042189943
99.0162463156	32.8673196194	train	1.2359212257398024E-4	29.000800344393337	0.4124295739882099
99.3048435006	32.8669492579	train	2.0914413864035994E-4	51.63844223999925	0.5429206607150426
99.914059706	32.8639813175	train	2.4192012520570454E-4	56.832726522525725	0.578761220931489
101.900627713	32.8336878285	train	2.0452454704180395E-4	50.69972843760058	0.537372801703332
102.444672688	32.8198849472	train	3.581051100435859E-4	78.13210748971807	0.6703810707354848
102.508652702	32.8181060393	train	4.033697612994479E-4	87.9077584736972	0.696129948340389
102.796490974	32.8096975882	train	4.1620920487937097E-4	90.4259460367353	0.7027171808632546
102.849780984	32.808068082	train	3.8438418708572813E-4	83.99162294230145	0.6858363638999055
102.924379719	32.8057487976	train	3.5256047527930487E-4	76.8504970280399	0.6669238452133888
98.6421032163	32.875829221	train	1.1636562772950745E-4	26.16756816142472	0.39791019712676806
101.655427618	32.8481510488	train	1.9437346878679838E-4	48.76660852888254	0.5246958743434902
102.274363149	32.8334750677	train	2.5422947355728905E-4	58.94539021073116	0.590811198203669
102.349030575	32.8314973225	train	2.8718184275548775E-4	63.99422836975108	0.6199175193507065
98.1289385862	32.8823283657	train	1.171846779841993E-4	26.44559111493523	0.39959177712665234
98.1396280211	32.8824023607	train	1.1331900278278513E-4	24.998614632920447	0.3915716637979616
98.4175655617	32.884005582	train	1.4301631686315628E-4	35.66936664011039	0.44819687562699284
98.4389462177	32.8841033253	train	1.3394082733200952E-4	32.66784832649044	0.4320433056120163
99.1979964195	32.8852050615	train	2.1058740805704148E-4	51.9614275910479	0.544626765028464
99.807350333	32.8827558839	train	1.8330470536022397E-4	46.616452384094764	0.5100567344118805
99.9356232628	32.8818620271	train	2.2416920278812752E-4	54.29028781911507	0.5600792452153551
101.548929139	32.8593840726	train	1.0336718798465073E-4	21.259753152798513	0.3699037193384288
101.879867571	32.8521993749	train	2.1720863598272743E-4	53.29347620371332	0.5522932929162364
102.082640061	32.8473640922	train	2.152493936821352E-4	52.83663917166484	0.5500517689933552
102.157333251	32.8455000223	train	2.8655014102947325E-4	63.86008131435537	0.6193985287908405
102.189342494	32.8446875173	train	3.6318630400933847E-4	79.27701716281375	0.673486900217236
102.232019472	32.8435914701	train	3.6765047120602517E-4	80.4118529135098	0.6761676750638823
102.296030563	32.8419201749	train	3.7203561490607224E-4	81.35985751276347	0.6787584803791786
102.317366411	32.8413558181	train	3.3725872247535065E-4	73.52380006165721	0.6569953410261558
102.701305806	32.830577236	train	3.8816701461702983E-4	84.94184117897055	0.6879425950369451
102.935830619	32.8234124644	train	3.263945240460577E-4	71.21028650462804	0.6495790484771623
97.7760882291	32.8883926521	train	1.9848655409082522E-4	49.45346534563245	0.5299152023107004
97.8509121063	32.8891026424	train	1.7885546220437819E-4	45.40632342570019	0.5039150561714898
98.3319763477	32.8925979867	train	1.2475810490368674E-4	29.464625244056172	0.4147068956908949
99.8501947346	32.891492092	train	2.0541960538301215E-4	50.86944822980657	0.5384582087017289
99.892956719	32.8911940372	train	2.47238308626346E-4	57.82751414241864	0.5840533252210555
99.9357180576	32.8908813629	train	2.39871026494308E-4	56.450506776340454	0.5766860547487938
100.010548753	32.8902990068	train	2.1227563664256665E-4	52.32956714650653	0.5466063459878929
101.890833422	32.8609621327	train	2.44146688173339E-4	57.39754701741379	0.5809931660599427
102.114967274	32.8555778752	train	2.2747642158550753E-4	54.66858193953035	0.5636845093804439
102.445717113	32.8468977324	train	3.265961822036002E-4	71.24935151421269	0.6497196275719508
102.552379486	32.843911699	train	3.570654572413149E-4	77.97081106944408	0.6697382975244072
102.584375102	32.8429982102	train	4.4218900523111985E-4	94.097498311144	0.7152091453025089
102.605704706	32.8423846859	train	5.142682281247926E-4	99.29052798735589	0.7449443028388503
98.3639854971	32.9017851859	train	1.2616126163339004E-4	29.968309417857814	0.4174241553717911
101.378559604	32.8807757739	train	9.704038698969145E-5	18.967520388802654	0.35530741721095616
102.680725236	32.8492107411	train	4.345713871836532E-4	93.19010028728616	0.7116564782300705
102.691389718	32.8488961691	train	3.6901076123402695E-4	80.66668056722621	0.6769758136317652
102.734045977	32.84762882	train	3.2585629116256077E-4	71.1060205874501	0.6492032847191918
102.819350398	32.8450506368	train	4.661376990930288E-4	96.2784437468749	0.7258292328956883
102.861998499	32.8437398091	train	4.688721255670887E-4	96.64583963559312	0.7269916511087022
103.213736439	32.8323730338	train	1.1978765732800723E-4	27.533401725858646	0.40487410411688357
99.1659740369	32.9123131847	train	1.4784050009804156E-4	37.227284935216225	0.4564150332732484
101.218554116	32.8927356596	train	1.0151932748558471E-4	20.617176526111916	0.3657093809384059
101.966151609	32.8772287997	train	2.570875328465971E-4	59.50649436016033	0.5935110677440284
102.926362296	32.8507457657	train	5.07036168026671E-4	98.99458770265774	0.7422440474653879
103.032970367	32.8473498615	train	2.639411074780407E-4	60.475688907389326	0.5998424131523268
101.592687149	32.8945513119	train	1.5955509480982435E-4	40.784017436278	0.4753878634382439
101.678132491	32.8927492858	train	2.442257635893132E-4	57.42132075078146	0.5810719977908367
101.699492627	32.892289671	train	2.661889198123249E-4	60.85599130599817	0.601876213473255
102.404080724	32.8750805956	train	2.7601311701969225E-4	62.28338968445768	0.6105277022885293
102.478772962	32.8730231699	train	3.668886840796551E-4	80.12128139240941	0.6757133339912861
103.182613816	32.8514400818	train	1.1077378228669602E-4	24.09459239819778	0.3861730798971607
103.299844627	32.8474594596	train	1.2418086903933162E-4	29.266346114793386	0.4135816863756827
103.321156824	32.8467239579	train	1.3687750783746849E-4	33.600509914937305	0.4373728695141372
97.6151992472	32.9227920535	train	1.3224255262622194E-4	31.984603702383072	0.42891489987471265
97.8183652878	32.9248781975	train	1.7339380940379674E-4	44.159103656360145	0.4961620506958872
98.1391917669	32.9274998349	train	1.275025648997178E-4	30.57095033375381	0.41999815164324733
98.5563166533	32.9296767894	train	1.0853690223241533E-4	23.343721333630583	0.3813487880096392
99.8826242076	32.9273476657	train	2.0458929688832027E-4	50.71244340576489	0.5374514929215851
101.892004395	32.8969982564	train	1.9948537203195947E-4	49.63138185659286	0.531165407420873
102.169606454	32.8902637494	train	2.7983496021047327E-4	62.95176947325764	0.6137925964848998
102.190956562	32.8897202406	train	3.8524772149438764E-4	84.20227802351448	0.6863196696131
102.222980643	32.8888981582	train	4.079797891281848E-4	89.07729930007403	0.6985284326722241
102.276351198	32.8875098393	train	3.77467908264288E-4	82.40466696211894	0.6819110346406445
102.329718058	32.8860987981	train	4.084146962875957E-4	89.12513508365247	0.6987527511687386
102.383081164	32.88466504	train	3.2487502521158084E-4	70.91024351667488	0.648516142375066
103.087094028	32.8636131237	train	3.287224951129988E-4	71.63212572556996	0.6511950781382035
97.6364457904	32.9320451131	train	2.0519844593810922E-4	50.82849591323898	0.5381904901452583
97.7647731971	32.9333795972	train	2.1326209109844344E-4	52.50859725194226	0.5477550952325926
99.7971455311	32.9369422338	train	1.754711891362834E-4	44.617793735599214	0.49913935179202307
99.8292339117	32.936733412	train	1.7356540464037967E-4	44.19755571521157	0.49640932151437267
102.394097025	32.8933802277	train	2.482436019512608E-4	58.0150607483902	0.5850387807871695
102.490149249	32.8907331527	train	3.20353876451555E-4	70.00588500316442	0.6453150662491874
102.532835056	32.8895330566	train	3.6682224517316133E-4	80.0757802331891	0.6756736483973376
102.596858977	32.8877056692	train	4.1570270661099714E-4	90.2525133636772	0.7024627392055521
102.650207789	32.8861578798	train	4.3867618321551897E-4	93.7584268039326	0.7135817918540427
102.948883435	32.8770711095	train	3.6739091703015493E-4	80.34249189181295	0.6760130161837009
97.593529173	32.9405887594	train	1.1005734755226607E-4	23.843678573273362	0.38463615154169545
97.8502126135	32.9432147124	train	1.6119704486379453E-4	41.25082400332522	0.47794183612019997
98.1069260393	32.9453134661	train	1.3055612185917915E-4	31.517287211124373	0.4257740204564751
98.3422673065	32.9467740346	train	1.274861229250557E-4	30.565447321932293	0.4199667367685206
99.9148941172	32.9451555893	train	2.2925975619002807E-4	54.96438394154587	0.5656041424562464
101.208765782	32.9289799838	train	1.2382262202600129E-4	29.105450492360234	0.41288117500542165
102.682587989	32.8942201659	train	4.236760491795065E-4	91.78148462379436	0.7064183160105869
102.725266382	32.8929542738	train	3.580152428713426E-4	78.11810216997351	0.6703256084816422
102.767942089	32.8916738601	train	3.5489724138354305E-4	77.38337213755248	0.6683896829592038
102.917285462	32.8870781005	train	3.287213373417561E-4	71.63184317730334	0.6511942781417839
102.949283157	32.8860701693	train	3.325026532582744E-4	72.53023825172326	0.6537876701850818
102.98127925	32.8850540792	train	3.2319748319262215E-4	70.5610705867733	0.6473351692252054
103.04526658	32.8829974277	train	2.754592255995594E-4	62.19844141191551	0.6100499428461215
97.7217369372	32.9509858261	train	2.978525053565102E-4	65.92819740128897	0.6284752010307677
98.235214236	32.955184727	train	1.1143394066529266E-4	24.362122847461062	0.38758250091152674
102.608259947	32.9054031072	train	4.748095665047901E-4	97.14526362187625	0.7294820584351931
103.120327228	32.8895539291	train	2.70457883560903E-4	61.51372293440397	0.6056823632589868
103.152317779	32.8884939856	train	1.6719997757133742E-4	42.78203925184875	0.4870711589772542
103.226955829	32.8859890817	train	2.4020106226969106E-4	56.49870694982469	0.5770216693091944
102.096131638	32.9281665947	train	1.792694264380976E-4	45.5152020004327	0.5044929762210344
102.13885251	32.9270999413	train	2.8457948217501804E-4	63.53886708289688	0.6177703376825012
102.149532375	32.9268310012	train	3.7524876079935517E-4	81.95195856408365	0.6806306895903917
102.224287418	32.9249229244	train	4.0747271944980055E-4	89.02152630377009	0.6982664716648915
103.056751937	32.9006472061	train	3.528000756353228E-4	76.91494820391873	0.6670747409008337
103.184730325	32.8964222967	train	1.8771057442949676E-4	47.60084534316446	0.5159904994601388
103.291358277	32.892801875	train	2.0946685348055945E-4	51.71556514866964	0.5433032541603845
97.6893822094	32.9686894877	train	2.5055170268151964E-4	58.48581257275402	0.5872837630018876
98.342066797	32.9738335523	train	1.284124854265498E-4	30.865837074531715	0.4217314029197269
98.3527677695	32.973889468	train	1.3718031848809967E-4	33.685195278283125	0.4379167350665665
99.9044728782	32.9722913931	train	2.479189656450902E-4	57.95449689514608	0.584721061495862
102.192574228	32.9347525685	train	3.697856640630913E-4	80.7911493039702	0.6774343770953047
102.416827974	32.9288160487	train	2.4041987224429273E-4	56.53736680573884	0.5772438847399736
102.544942705	32.9252435697	train	3.6369290494832145E-4	79.39704925808647	0.6737933494170183
102.566292942	32.9246354237	train	3.4698181301707343E-4	75.80974794982015	0.6633714304710535
102.843786031	32.9163986999	train	3.64753143224784E-4	79.6023899170563	0.6744328426567247
97.5715601329	32.9764166482	train	2.1007183921161883E-4	51.85063490444719	0.5440187697407773
97.6357531226	32.9771345123	train	2.4994456439596154E-4	58.26402744654787	0.5866955856480913
97.6678504587	32.9774810758	train	2.9538023080059926E-4	65.54309192201656	0.6265269592851268
98.5346410827	32.9837198709	train	1.0106027204162715E-4	20.500832849168027	0.3646587272745016
102.289024701	32.9412630686	train	3.522731314312007E-4	76.7734977478036	0.6667427011122645
102.310384525	32.9406984012	train	3.5982752813333205E-4	78.52874285002837	0.6714404802222463
102.363781458	32.9392707973	train	2.772288447036873E-4	62.45260549300099	0.6115722354316789
102.481241253	32.9360499603	train	3.0199710858545164E-4	66.40292151440632	0.6316960931209596
102.620032796	32.932101574	train	4.040493258624839E-4	88.0268603786451	0.6964859045459545
102.844175715	32.9253988313	train	3.1994616931966527E-4	69.85608298970531	0.6450235319254625
102.854847314	32.9250696582	train	2.3035790599906612E-4	55.179461338581234	0.5667778421922521
99.0269734658	32.9936044649	train	1.331285587604653E-4	32.33849072838327	0.430551306537744
102.897927202	32.9327434316	train	2.6067997413580657E-4	59.98915837709674	0.5968545517151057
102.972626081	32.9303875627	train	2.444398445490894E-4	57.485683405016175	0.5812852702383969
103.025977055	32.9286775583	train	3.406383312440769E-4	74.20394360599516	0.6592387873470534
97.7424905828	32.9962940889	train	2.4226081978792022E-4	56.92979562523343	0.5791042786253963
98.9734505092	33.0026249365	train	1.419183955266955E-4	35.149027346940976	0.44629169789994305
99.0912070062	33.0025944419	train	1.2728706886847916E-4	30.496012609282108	0.4195861437789265
99.2089630022	33.0024528723	train	1.4245949467115424E-4	35.44613640010921	0.4472322863278954
102.033277497	32.9657703641	train	2.2124977623515243E-4	53.94923903521183	0.5568468464671503
102.941013056	32.9404017413	train	3.812606670385134E-4	83.10305604870457	0.6840756760899936
103.133084383	32.9341864209	train	4.1598933210326933E-4	90.35063309013938	0.702606780268354
103.143753266	32.9338325011	train	4.1826892324546295E-4	90.84341859168346	0.703747421961814
103.218430188	32.9313296569	train	4.207259133302639E-4	91.30036206003578	0.7049670716590706
103.282431564	32.9291489853	train	3.8086850074892906E-4	82.98218801805339	0.6838532216056952
103.325095292	32.9276770686	train	2.597313518353255E-4	59.80150115457358	0.59597702523021
98.5452047979	33.0108195885	train	1.0085951498890001E-4	20.4170685197991	0.3641981539883685
98.9734478068	33.0116453035	train	1.597928991952236E-4	40.843654719020954	0.47575930286931606
99.134041103	33.0115761569	train	1.607867273524539E-4	41.11753218968513	0.4773059408601082
102.001524864	32.9755534586	train	1.303784554881708E-4	31.448326373026926	0.4254411144013189
102.087017616	32.9734675941	train	2.4266182016109445E-4	57.035895605817196	0.5795073451974612
102.16181645	32.9715945586	train	3.4279636387360733E-4	74.6265841694195	0.6606560402833848
102.215239907	32.9702293105	train	3.538611761053447E-4	77.1278469846797	0.6677413613239103
102.225924164	32.9699535249	train	4.0200377216925514E-4	87.67654914461414	0.6954119108178788
102.781293211	32.9543570954	train	3.466828213768985E-4	75.75991710960636	0.6631788960460183
103.240194739	32.9396020959	train	3.344332498983479E-4	73.06927266415624	0.655096943150122
97.6994192002	33.0138916077	train	2.1166590770730387E-4	52.209361918372004	0.545893379435042
99.0805182733	33.0206425091	train	1.3877212250199052E-4	34.170290568575126	0.44075850372289643
99.1982983195	33.0205109471	train	1.5487668679906044E-4	39.21436946607744	0.46797185672028024
101.264045286	33.0001306102	train	1.2850214279405472E-4	30.89327920237648	0.42190162520640356
102.098018397	32.9822099396	train	3.3990212906329526E-4	74.06008132629731	0.6587525865088968
102.268991838	32.9778469553	train	3.938916940319537E-4	86.17724410987478	0.6910768562595863
102.375831135	32.975001513	train	2.924451079025221E-4	65.14348574009007	0.6241872812261723
102.397197178	32.9744214837	train	2.506303476425332E-4	58.51448199649919	0.5873598294331164
102.54674205	32.9702592084	train	3.353163323172508E-4	73.26509059967645	0.655692528230084
102.610823165	32.9684207154	train	4.142696091187788E-4	90.04496863170607	0.7017404509827552
97.6029458092	33.0218681548	train	2.2535466258134822E-4	54.41153561793146	0.5613783686190356
98.6843173705	33.0292895216	train	1.0973089391163141E-4	23.738858345745182	0.383933272928777
98.8770668184	33.029628271	train	1.2097118415801579E-4	28.016949205365016	0.40724526525094645
101.189390387	33.0104805184	train	8.406804082570216E-5	15.004682190695688	0.32315920627854355
102.440276966	32.9822545895	train	2.0308083260666353E-4	50.4010580637275	0.5356112588092672
102.707310321	32.9746029973	train	3.2600000239575347E-4	71.13386017881855	0.6493036946123727
102.91018601	32.9684071651	train	2.4310553165755565E-4	57.13187681421183	0.5799524442167734
97.5813929167	33.0306441878	train	2.579460085404567E-4	59.596764161633565	0.5943150837035931
101.959677841	33.0035994581	train	1.176810225361133E-4	26.623801628571893	0.40060625173140013
102.312402674	32.9947302839	train	3.4009713869435324E-4	74.0981884262481	0.6588815093212064
102.793124563	32.9810348562	train	3.2035980183072057E-4	70.00806213880931	0.6453192997098105
102.825160822	32.98005623	train	2.4314531613127554E-4	57.14048277077017	0.579992307072215
103.006669848	32.9743559779	train	4.236590853376286E-4	91.77824098552136	0.7064100118929167
103.017345243	32.9740124819	train	4.4185492972306437E-4	94.07008853469081	0.7150551772816629
103.081393783	32.9719324123	train	4.8335028366891037E-4	97.7119010865044	0.7329857346000418
103.124089128	32.9705275181	train	5.486770650050361E-4	99.76458965458697	0.7570534840073253
103.145435685	32.969819618	train	5.425837160724322E-4	99.70876453585726	0.7549935977645388
103.348190076	32.9629133445	train	1.7481459829329126E-4	44.47023194764901	0.49820213594897766
103.710834717	32.9497372296	train	2.615787456813371E-5	3.0850954978961838	0.12934447786985662
97.8489253392	33.0424189206	train	1.3469640013364425E-4	32.95555125234905	0.4334241624939573
98.8449101019	33.0476330666	train	1.2412270927063956E-4	29.241694523654097	0.4134680752321537
101.628464464	33.0200354331	train	1.4948349536276405E-4	37.59791842923125	0.4591583311895602
101.885131623	33.0143618001	train	1.1565538363624455E-4	25.943288878544582	0.39644436142757983
101.959978986	33.0126077513	train	1.5263973030343766E-4	38.53905484188258	0.46435133421019903
101.981362747	33.0120983663	train	2.086030713559847E-4	51.508751935226236	0.5422777599227582
102.024128644	33.0110686277	train	2.822355917513526E-4	63.255618879364185	0.6158155456546107
102.088273368	33.0094966027	train	2.642543245093145E-4	60.524655773130625	0.6001270541982696
102.109653829	33.0089652843	train	3.730825217953392E-4	81.49547884626276	0.6793708896542952
102.141723462	33.0081614548	train	3.667223214840108E-4	80.0073467816189	0.6756139432251701
102.729426456	32.9919687589	train	2.875202506824722E-4	64.08692709881521	0.6201949651650563
103.188551925	32.9773891608	train	4.648166525956233E-4	96.10081507198667	0.7252640958842916
103.305947933	32.9733894183	train	3.225375921420059E-4	70.45835263527323	0.6468684346109246
97.8380991534	33.0513381065	train	1.3715386733642048E-4	33.67779783243306	0.4378692691742766
97.8595169008	33.0515357834	train	1.4129856924957368E-4	34.9138704290687	0.44521031754617596
97.9344806238	33.052198701	train	1.6294124648133268E-4	41.74128701686748	0.48062775808991437
97.9773181131	33.0525572897	train	1.6402271159315533E-4	41.98000870405994	0.4822792858205465
98.1593853632	33.0539171997	train	1.224898956966022E-4	28.56489282688821	0.4102604205108141
99.0162810192	33.0567487091	train	2.1099636476386985E-4	52.052194601510394	0.545107883826918
102.270321759	33.0138695618	train	4.1524811101436454E-4	90.18667770227196	0.7022339999136058
102.345141138	33.011884611	train	3.49232949031389E-4	76.18636345617585	0.6648140029904187
102.4306399	33.0095613172	train	2.6124893776598515E-4	60.078715894271035	0.5973790471580542
102.505443169	33.0074805209	train	2.5188827158691455E-4	58.715039505530676	0.5885727100719584
103.295712862	32.9827525604	train	3.45160681751467E-4	75.37293057204039	0.6621952959552988
97.5702506307	33.0575744958	train	2.1793373175696632E-4	53.43142513186463	0.5531172065474079
98.1164548296	33.0626403423	train	1.304990108934812E-4	31.500399475206844	0.42566704967849217
98.9841443443	33.0657690534	train	2.0788231585476102E-4	51.32439661507865	0.5414185375917803
102.388236508	33.0197348042	train	2.5962838301655996E-4	59.78113178045467	0.5958815436587247
102.430988991	33.0185654549	train	2.4358634919727533E-4	57.2358845959522	0.5804337027456328
102.559231397	33.0149697755	train	4.337772933016871E-4	93.00374675940579	0.711281024471027
102.687450593	33.011242711	train	3.531944562326649E-4	77.02098481318387	0.6673228166907298
102.74086821	33.0096510099	train	2.906127420195913E-4	64.77521231774365	0.6227117239866828
103.242778715	32.9935759293	train	4.182920396530064E-4	90.84806659760588	0.7037589439336234
97.9021290974	33.0699573662	train	1.5188862622642852E-4	38.32466465814625	0.46312459361547875
101.907405209	33.040891293	train	1.2925004300993732E-4	31.094908606218862	0.4233176834663251
102.613026573	33.0224351601	train	4.3707538482540975E-4	93.52619612530881	0.7128340196258578
102.944217182	33.0123936906	train	4.855935887402291E-4	97.89203266334674	0.733891011475901
102.997619331	33.0106920747	train	4.982448198349536E-4	98.59185881263176	0.7388835976167163
103.018978927	33.0100050532	train	6.399896159207969E-4	99.99999900982026	0.7842376433989916
103.072374729	33.0082715654	train	4.935109034656091E-4	98.38954849402855	0.737037530079881
98.834131894	33.083700273	train	1.2602895650090434E-4	29.9123739800582	0.41716901988186195
98.9198513494	33.0837848409	train	1.1706093091185038E-4	26.40051444293592	0.3993383164594565
101.308475521	33.0624379161	train	1.158136983016057E-4	26.00573980320362	0.3967717166208005
101.82212111	33.0518670381	train	1.2618752250557715E-4	29.979411884974457	0.4174747699287539
101.875609805	33.0506444793	train	1.3857269345113755E-4	34.08214077038167	0.44040404843847203
101.950488484	33.0488944374	train	1.955409619311246E-4	48.97806601128104	0.5261891157915967
102.773684643	33.0266865172	train	3.140772411633157E-4	68.73072457155628	0.6407731671205703
103.104827511	33.0162176957	train	3.910858188949813E-4	85.6636288363924	0.6895485458712126
103.158221307	33.0144471936	train	4.471021615813839E-4	94.50955097665711	0.7174544443103209
103.190255331	33.0133739697	train	4.270495668265565E-4	92.32126550882091	0.7080604325826946
103.232964708	33.0119302643	train	3.3368545956722354E-4	72.83962817365212	0.6545909907852819
103.318374239	33.0089991864	train	3.105246540811583E-4	68.09301169684973	0.638150515894572
103.350399605	33.0078850263	train	1.8822715124909022E-4	47.67794087074866	0.5166768176464425
98.8448309626	33.0927342842	train	1.7112603566105965E-4	43.539791435309795	0.49287120172105287
101.180246659	33.0737641898	train	8.053609247206411E-5	14.013384973473064	0.313843340264727
101.89729967	33.0591577771	train	1.6011021169646272E-4	40.92323128075048	0.47625411190481926
102.089846206	33.0545325107	train	3.371693803922883E-4	73.50071954006627	0.6569356332653102
102.10054193	33.0542668544	train	3.586203252522261E-4	78.21240103355777	0.670698680152306
102.154018429	33.0529248454	train	3.7652148231868737E-4	82.179055103658	0.6813662484401334
102.186102615	33.0521086596	train	4.0579421664564685E-4	88.51561099452884	0.6973960708571492
102.228879504	33.0510076038	train	4.191568304057382E-4	91.0199276760539	0.7041893408822253
102.27165405	33.0498919124	train	3.883111524690667E-4	84.978646953158	0.6880222907908856
102.848865475	33.0333990752	train	2.1590197837564193E-4	52.9731045263274	0.5508008648991605
102.891602582	33.0320714952	train	4.190657637085926E-4	91.00363895399039	0.7041440769006465
98.4911574917	33.1008124853	train	1.4214486667103222E-4	35.281354085424496	0.4466857601539533
98.9198349785	33.101825311	train	2.0350579812071067E-4	50.49892301487392	0.5361311705692619
102.325457758	33.0574817851	train	3.678589725642869E-4	80.467571020089	0.676291806522508
102.35753811	33.0566214042	train	2.6196009420180585E-4	60.177024607510646	0.5980327062633211
102.41100231	33.0551691463	train	2.1322381137814825E-4	52.50213605345907	0.5477106261773296
102.432386911	33.0545818428	train	2.732767757989514E-4	61.89569303919272	0.6081560058556914
102.517919048	33.0521960648	train	3.5254933525844315E-4	76.84750042379528	0.6669168261151476
102.603440975	33.0497518018	train	4.1643982980167193E-4	90.50367493750299	0.7028328921879848
103.276541117	33.0284623154	train	2.936016540629298E-4	65.33274480017131	0.625112691386646
98.7697720739	33.1106586674	train	1.7910984272851623E-4	45.473228386705905	0.5042703469064285
98.9519815079	33.110862063	train	2.162541547850248E-4	53.053560663602255	0.5512040896142311
101.74807218	33.080569781	train	1.260086997513759E-4	29.90380991204373	0.41712993730267334
101.801581658	33.0793780584	train	1.2119340879364727E-4	28.08162581264354	0.4076883803687531
102.00488814	33.0746404933	train	2.787401402318871E-4	62.77753169069771	0.6128629300574664
102.486200971	33.0621011354	train	3.2115014598885216E-4	70.25737587151927	0.6458830666172783
102.561044183	33.0599840678	train	3.8448428631704547E-4	84.02592920947036	0.6858924640590675
102.796213418	33.053038951	train	2.9585343517535045E-4	65.61739736514728	0.6269014410375594
102.881709122	33.0504038793	train	3.434525314315548E-4	74.75935303791448	0.661084633425978
102.913767122	33.04940067	train	4.4111345304258004E-4	94.00925285662623	0.7147128515415221
98.2123741155	33.1174024036	train	1.4099727257451525E-4	34.841071167722454	0.44468313301340784
98.2230921594	33.1174696877	train	1.2577474171825625E-4	29.804898065137877	0.4166781676825197
101.341541529	33.0978899695	train	1.0222152372864972E-4	20.815066053545888	0.36730981199178975
102.753843969	33.063335457	train	3.45620848316756E-4	75.51757604797099	0.6624932589189443
102.828665739	33.0610577443	train	3.0511689240032754E-4	67.10516880609914	0.6340839667859864
102.967597765	33.0567090228	train	4.623742998435935E-4	95.90619468552539	0.724213110914199
102.978283599	33.0563681175	train	4.887584731652849E-4	98.1563280327167	0.735157798681993
103.021025125	33.0549953738	train	5.990889240830372E-4	99.89455451837236	0.7728531935959858
103.063763736	33.053608036	train	4.5675067413508116E-4	95.50796488055728	0.7217623269135243
103.117182853	33.0518533461	train	3.440606060746308E-4	74.93093805938949	0.6614808480293799
98.8662083163	33.1288398906	train	1.83243633493452E-4	46.59688536561932	0.5099734611322633
101.737928761	33.098825213	train	1.698556741632151E-4	43.289325650037284	0.49100887925408593
101.962695331	33.0936816936	train	2.311364970218727E-4	55.296364242304485	0.5676061631093892
101.973397056	33.0934266745	train	3.2000799164246874E-4	69.87879809010043	0.6450677693058342
102.016202598	33.092397429	train	3.5735792138556836E-4	78.01566231597425	0.6699193689688896
102.690080593	33.0742536761	train	3.9444204250022974E-4	86.28304918314835	0.6913748578562859
103.171022231	33.0590721961	train	3.981904491430727E-4	86.75927872179045	0.6933893441928698
103.288529204	33.0550801832	train	3.1184113357652336E-4	68.37155676015243	0.639126843828412
103.331253218	33.0536012059	train	2.6551941682924867E-4	60.75475613054905	0.6012726182648255
103.406012673	33.0509779301	train	1.0978985650847164E-4	23.756976307852174	0.38406034251148813
97.8477495995	33.1326031547	train	1.364469010712284E-4	33.47578572065105	0.4365976597270699
101.577610598	33.1112624457	train	1.4064938467087836E-4	34.75701454011066	0.4440731792709541
101.71679692	33.1083040255	train	1.6080729320306998E-4	41.12421289421125	0.47733784994664463
101.834553694	33.1056795473	train	1.478660528036974E-4	37.2376948281214	0.45645791147750703
102.08072125	33.0998332204	train	3.6090884763196506E-4	78.79843939368057	0.6721020959343569
102.144926931	33.0982283055	train	3.699466562088519E-4	80.84272622714823	0.6775294839595192
102.679764288	33.0835716443	train	4.0622030366671796E-4	88.74617267165121	0.6976174968528769
103.256917911	33.0651751754	train	3.383665917122493E-4	73.79614848894792	0.6577340125309059
103.353057531	33.0618504423	train	2.009186776111537E-4	49.91996471111301	0.5329478800410418
98.1799686651	33.1442528085	train	1.457859026496618E-4	36.63365195020042	0.45294507546650564
98.7482328637	33.1466976439	train	2.3890158928620408E-4	56.30892502945728	0.5756971435481659
98.7911229473	33.1467769494	train	2.5947879819864336E-4	59.75786434033609	0.5957427552825922
101.781313881	33.1158958184	train	1.6892830446263945E-4	43.137167002770965	0.4896407150958901
102.123844559	33.1077737263	train	3.766007461282469E-4	82.19271388956284	0.68141194623938
102.380648009	33.1010658613	train	2.5862548897972196E-4	59.66817932261528	0.594949207988203
102.455532647	33.0990099901	train	2.96414734594934E-4	65.70553603065117	0.6273446663822602
102.509016975	33.0975140399	train	4.24824437792894E-4	92.00106679659866	0.7069793834849566
102.530409594	33.0969092514	train	3.9186341831263773E-4	85.77911813298068	0.6899736030724614
102.605278685	33.094763661	train	4.5254331596414365E-4	95.07285126464147	0.719900079052753
102.680139754	33.0925732348	train	4.7882214718917215E-4	97.46341044908243	0.7311395292397938
102.744299875	33.0906600536	train	4.1532085662224064E-4	90.1972129015663	0.7022706270231506
103.203928782	33.0759862747	train	3.894515949609301E-4	85.26152474636073	0.688651424446584
101.910076228	33.1219686961	train	1.7858672844425452E-4	45.33564340095019	0.5035391648066444
102.691210247	33.1012581233	train	4.410084401002379E-4	93.99887217941264	0.7146643025488056
102.808842531	33.0977142101	train	4.069432085822784E-4	88.91465744157696	0.6979924307825642
102.915762833	33.0943964572	train	3.8548418201055204E-4	84.25690034013077	0.6864517533589134
102.937144776	33.0937219383	train	3.8783547876386265E-4	84.857183099401	0.6877591297846125
102.990596498	33.0920196506	train	4.322859617888685E-4	92.78480021307026	0.710573262453325
98.2548654636	33.1627630608	train	1.3730313691700207E-4	33.719543222305184	0.4381370245110206
98.2655891287	33.1628267668	train	1.5869893522396726E-4	40.55427646308302	0.47404621192556606
101.471288382	33.1404678574	train	1.3303962627428007E-4	32.2982972697754	0.43038747645756403
101.685502036	33.1360313072	train	2.8313528194771654E-4	63.36212711488447	0.616568242223697
101.76046546	33.1343916357	train	2.5954699767580936E-4	59.76503228272152	0.5958060442124106
101.781882457	33.133914887	train	2.3091496765920345E-4	55.27289913470208	0.5673708068814518
102.392039032	33.1187836475	train	2.559284760975523E-4	59.28102928278568	0.5924204693080055
102.777148619	33.1076922798	train	3.2979418038111457E-4	71.87998578444598	0.6519340204284538
102.852005921	33.105397868	train	4.1314411034548324E-4	89.79028680902994	0.7011707308120018
103.087215166	33.097895213	train	3.8148589154348296E-4	83.25920186522009	0.6842032921652941
103.204786445	33.0939780753	train	4.2104100936173847E-4	91.35654010876505	0.7051227591636741
103.236847361	33.0928905939	train	4.3526008046472525E-4	93.30893162510475	0.7119813079805838
103.268906547	33.0917948992	train	4.204746833632436E-4	91.25557044178744	0.7048428222418264
101.942794372	33.1392303853	train	2.450176669141235E-4	57.56951245130956	0.5818598278209183
101.974916295	33.1384667756	train	2.88549394290853E-4	64.34530733189906	0.6210362314215246
102.081980496	33.135861713	train	3.670969249309369E-4	80.26389662541645	0.6758376584746577
102.156917122	33.1339835393	train	3.634546697308718E-4	79.34060271383876	0.6736493096570282
102.210438983	33.1326144511	train	3.1484672742581156E-4	68.87092739652206	0.6413362291361467
103.365518949	33.0974525392	train	2.0384121341014127E-4	50.56554178172949	0.5365407034007172
98.0938292455	33.1797346784	train	1.5651599230719816E-4	39.823621033261254	0.4705941563606477
98.1045545452	33.179812286	train	1.5442896080252388E-4	39.087278919199	0.46725113346972097
98.4048777457	33.1816101991	train	1.7976506357037135E-4	45.64705879400532	0.505183148024788
98.7803104461	33.1828387996	train	3.087017852380326E-4	67.67507957230484	0.6367898847901378
101.675339723	33.1542824812	train	2.4580266406272136E-4	57.651336355544146	0.5826378681256393
102.039467271	33.1459222012	train	2.9507903527407724E-4	65.49950353367969	0.626288209133856
102.103709012	33.144336584	train	4.037126003108127E-4	87.96361198434181	0.6963096318542611
102.232177133	33.141066178	train	3.796871846581261E-4	82.7837121934386	0.6831812284246745
102.317810832	33.1388124756	train	2.3252506094932426E-4	55.44344543090122	0.5690755817948626
102.360624074	33.1376636033	train	2.5569698188085334E-4	59.22628208158126	0.5922019465167131
102.44624319	33.1353218301	train	4.0581303752920174E-4	88.52183399069183	0.6974058584110394
102.478347785	33.1344285341	train	4.4987209586680574E-4	94.76726614172719	0.7187047592226017
102.542552692	33.1326171891	train	4.4956704365527265E-4	94.7384993210037	0.7185676048274331
103.323216889	33.1079394725	train	3.1441710041647683E-4	68.78961814287655	0.6410220727356024
101.332741202	33.1701922785	train	9.975970592065055E-5	20.008660843537292	0.361663094735183
101.825581847	33.1599778635	train	2.0352805474158306E-4	50.504046616639165	0.5361583677085023
102.575018401	33.1407017142	train	4.399991842819147E-4	93.8990323342242	0.7141968651696223
102.607120487	33.1397751039	train	4.671875885257027E-4	96.43541724001086	0.7262767148596548
102.660620677	33.1382124225	train	4.8489813053150975E-4	97.7940629363359	0.733611019285444
102.682019592	33.1375809353	train	5.047480939986662E-4	98.87235701356822	0.7413777966376323
102.724815407	33.1363069664	train	4.388871523308206E-4	93.7890254402077	0.7136800503685986
102.767608513	33.1350183408	train	3.9498085626992044E-4	86.33563900358001	0.6916660572091312
102.821096038	33.1333869527	train	4.0626684930185E-4	88.7723680586884	0.6976416657394167
101.322262414	33.1794053864	train	1.0432336112379174E-4	21.657922502550772	0.372052370738673
102.971243633	33.1376957697	train	3.6792758671111284E-4	80.4859068735221	0.6763326352036809
102.992634631	33.1370109461	train	4.011199986396808E-4	87.51074826986304	0.6949455410781418
103.110272045	33.1331789988	train	2.8799007068806305E-4	64.23842075636331	0.6205794791318724
98.0506365712	33.2064715809	train	1.582338371475729E-4	40.376146829690335	0.4733144958837562
101.708306187	33.1806176546	train	2.7280088739522796E-4	61.84392994410863	0.607740582627725
101.740449764	33.1799137372	train	2.346667419918674E-4	55.67394988860946	0.5713224917801837
101.794019887	33.17872213	train	2.410881736875863E-4	56.658440727724354	0.5779211440354145
101.997556796	33.1739842094	train	2.945844418260426E-4	65.44367652276776	0.6258954944155767
103.228318915	33.1382319516	train	4.4028318587789465E-4	93.92712697074859	0.7143285554371058
103.271086551	33.1367703592	train	4.232202417844887E-4	91.70864352343818	0.706195026383825
97.696492017	33.212284918	train	1.8374984558127504E-4	46.75639684537665	0.5106628422565604
98.7051013223	33.2187635212	train	2.65940943156713E-4	60.819050628789185	0.6016528615448833
98.7265638333	33.2188125376	train	3.2987249535200506E-4	71.89705049481525	0.6519878969806938
98.7694890012	33.2188994642	train	3.4362672980695454E-4	74.80848119799965	0.6611982338903231
101.44065115	33.1951731917	train	1.6529448956874526E-4	42.340147802568175	0.48420805597085514
101.815735442	33.1872482325	train	2.083253558129649E-4	51.437717669436445	0.5419470730582329
102.06213506	33.1814262368	train	3.6730489401614913E-4	80.31950384270576	0.6759617256038725
102.17995262	33.1784697802	train	3.741943704283442E-4	81.73617201177869	0.6800187363467215
102.190662448	33.1781954947	train	3.5978501387486084E-4	78.51799129285479	0.6714144129100262
102.276335793	33.1759681215	train	2.78571235241377E-4	62.75065089605986	0.6127191057163897
102.854368599	33.1593962419	train	4.283539579123509E-4	92.52867198279627	0.7086904529369024
98.3723773226	33.2265499145	train	1.8565095453315094E-4	47.27827751636445	0.5132346231287208
101.19431657	33.208779677	train	6.138519918933313E-5	9.290030693761315	0.258505895472512
101.430181445	33.2043949826	train	1.2546381110563638E-4	29.694348547899985	0.416076680172106
102.458713707	33.1800433526	train	3.697504309597088E-4	80.77986170321242	0.6774135554917485
102.50154068	33.1788447467	train	5.255679591112166E-4	99.55287096314532	0.7490518839955689
102.533659237	33.1779361501	train	5.535260289837612E-4	99.77709058104595	0.7586681154954412
102.565776346	33.1770192901	train	5.042766972191045E-4	98.84717463201274	0.7411986048458605
102.597891993	33.176094168	train	5.165536244976024E-4	99.3444394061303	0.7457858826479253
102.64071056	33.1748478219	train	4.430521782843213E-4	94.16831876896916	0.715606193407357
98.0288809563	33.2333623155	train	1.5496691347836072E-4	39.2399810189111	0.46811686235626293
98.3401146488	33.2354027728	train	1.8747333573910407E-4	47.56543910481717	0.5156746532408631
98.6621071086	33.2366941644	train	2.2980727265820561E-4	55.06892018992297	0.5661901205491746
101.162371078	33.2183566134	train	7.568132316241387E-5	12.75900111215768	0.30061183543727077
101.183818217	33.2179818673	train	6.652296606683646E-5	10.478794902916826	0.2742092560330369
102.426942784	33.1899365916	train	3.335362828975086E-4	72.78994960946748	0.6544898807131447
102.705312747	33.1819519787	train	4.001190396290259E-4	87.18439727942315	0.6944156044665275
102.748128984	33.1806684936	train	3.553692851790442E-4	77.6278946687979	0.668684227866736
102.780239371	33.1796962458	train	3.443056300348426E-4	75.00009340935492	0.6616402411546733
102.865859461	33.177063225	train	4.5875349564685456E-4	95.6541170484698	0.7226401376197766
102.908665299	33.1757247062	train	4.0162033043925023E-4	87.60685769275734	0.6952097428003231
103.218920573	33.1655819906	train	3.8368289337672654E-4	83.74930435668726	0.6854427643277845
103.069578099	33.1795719597	train	3.598154011487374E-4	78.52567602085387	0.6714330450703728
103.219352306	33.1745775967	train	4.224039808979218E-4	91.58550063631294	0.7057943089111542
97.6637603509	33.2480139177	train	1.811529432478956E-4	45.99315646929055	0.5071055724994985
97.8569463079	33.2499397701	train	1.6141809312085088E-4	41.334482781755916	0.4782837678598369
98.6190954479	33.254609778	train	1.7022205843780986E-4	43.35601011441616	0.491547392748193
101.291518046	33.234078381	train	1.0281010924150657E-4	21.044551839776446	0.3686450949516658
101.763294072	33.224487696	train	1.8277525943946227E-4	46.414161759477395	0.50933387714182
102.106252846	33.2163912346	train	3.926319729324504E-4	85.93236713153837	0.6903925739723162
102.245539289	33.212832626	train	3.048720918343195E-4	67.05588088233647	0.6338977171751395
102.9415749	33.1927086117	train	3.602344128752519E-4	78.63164114163966	0.6716897496299988
103.102095635	33.1875137835	train	3.658560935021999E-4	79.77015989415644	0.6750954426165247
97.7602236682	33.2580322337	train	1.674859101922721E-4	42.851343858870464	0.48749804843338884
97.7709573583	33.2581387992	train	1.5520602642273126E-4	39.32770894662802	0.4685007649385407
98.6083196808	33.2635962234	train	1.708920757473117E-4	43.477957884849594	0.49252924603878473
102.14943581	33.2243192417	train	3.8553786606308814E-4	84.26971301629929	0.6864817250750224
102.224442863	33.2223959667	train	3.4946985904453314E-4	76.22616865989053	0.664965100884669
102.449420098	33.2163555156	train	4.1402451671859443E-4	90.00947374264192	0.7016165718999607
102.99549564	33.1999980257	train	3.789612944007641E-4	82.67737142163354	0.682766885938275
97.6634857281	33.2660490059	train	1.8523574242744017E-4	47.13267738771805	0.5126752427325435
97.6849543167	33.2662779589	train	1.6148886206934722E-4	41.361266271754296	0.4783931432118902
98.6512304162	33.2727439115	train	2.0289703537731542E-4	50.35873155421924	0.5353860362024992
102.417635132	33.2262472444	train	3.2324390202874236E-4	70.57086098010954	0.6473679543813092
102.481911199	33.2244628279	train	4.738443898323623E-4	97.0296622610907	0.7290803207953356
102.589025218	33.2214152096	train	4.96716402322853E-4	98.53152814774268	0.7382904061673771
102.599735727	33.2211053898	train	4.6701229471758323E-4	96.40920755087788	0.7262021030613328
102.67470467	33.2189109101	train	4.323217243529842E-4	92.78712972780576	0.7105902753983577
102.728248898	33.2173158508	train	3.781739961802576E-4	82.56526244829408	0.6823162645043445
102.781788876	33.2156978201	train	3.414735923736134E-4	74.36617757637813	0.6597887335376678
103.883665946	33.1772668418	train	1.0679013427140939E-5	1.0018370967524264	0.05718184320903233
98.5867615248	33.2815662236	train	1.529521096288924E-4	38.653779621444336	0.4648598786417948
98.6941502231	33.2818768306	train	2.9073538030543154E-4	64.79981911014582	0.622810843157727
102.514407589	33.2325612303	train	4.88404002286688E-4	98.13724423540678	0.7350165170720824
102.857133037	33.2223935629	train	4.69128232155225E-4	96.67507621348604	0.7271000186612682
102.910668024	33.2207198564	train	4.566917669043425E-4	95.50310308915981	0.7217364245150066
103.017724568	33.2173035768	train	4.058342253205902E-4	88.52889189602509	0.6974168760867746
103.349481349	33.2061301005	train	9.167508619630173E-5	17.306650884710024	0.3423888303455226
98.1678826519	33.2884875552	train	1.7165310429022396E-4	43.74028848764543	0.4936398789515729
102.279024199	33.2480102574	train	2.7074150742278333E-4	61.55835438014131	0.6059326618984656
102.321892296	33.2468714125	train	2.4022929714949485E-4	56.50284095757333	0.5770503567499102
102.814693135	33.2327159935	train	3.812447125941459E-4	83.09199499767394	0.6840666321155575
103.007430627	33.2266472673	train	4.088660806979181E-4	89.17478321313396	0.698985215621191
103.060958435	33.2249087036	train	3.816658436203367E-4	83.28763240513157	0.6843051820321759
103.157296787	33.2217214668	train	4.0318600929582077E-4	87.87782257331732	0.6960335555157492
103.189406178	33.2206425395	train	4.1781696234763094E-4	90.75254377864302	0.7035219696993278
103.232216025	33.2191911288	train	5.061694593982472E-4	98.94828745555233	0.741916600496525
97.8563585597	33.2950306771	train	1.5375677327994676E-4	38.899974068909245	0.4661654111373822
98.1248378185	33.2972114456	train	1.5088791816956907E-4	38.01042985968621	0.46148143052903084
98.2537172427	33.2980522281	train	1.838680286840902E-4	46.78202779179647	0.5108235098319573
102.118568032	33.2611562061	train	3.736489981389701E-4	81.60729695111527	0.6797012888637384
102.225766957	33.258418754	train	3.2502182907598245E-4	70.94030347266697	0.6486191145972766
103.27546112	33.2267199206	train	2.816582275773827E-4	63.185403475614144	0.6153309539893934
97.7488468468	33.3030138178	train	1.6343856186154225E-4	41.85099865168347	0.48138852537277566
102.397603307	33.2628511813	train	4.202886809241069E-4	91.22231170154505	0.7047507645990372
102.45119055	33.2613736563	train	4.849492495906821E-4	97.79680004722772	0.7336316199323341
102.579783737	33.257733631	train	4.837124522253438E-4	97.73112549381909	0.7331323029823555
98.2105943241	33.3158249643	train	1.8514023152600364E-4	47.095925325807436	0.512546386985509
98.6080778091	33.3177146945	train	2.720089603588261E-4	61.7577889274354	0.6070473198475804
98.6832809155	33.3179291651	train	3.8853435172524344E-4	85.03547764965556	0.6881456203660803
101.786735851	33.2870745112	train	1.6145105040600718E-4	41.346955923382474	0.4783347099546845
102.376514211	33.2724400223	train	2.6584199341676167E-4	60.80431024770599	0.6015636678053149
102.494416455	33.2691782226	train	4.944362599591433E-4	98.43053543397127	0.7374004375647505
102.623015029	33.2654927355	train	4.443521492191156E-4	94.27497751524986	0.7162020778790473
102.64444583	33.2648655928	train	4.372376828001337E-4	93.54974098207671	0.7129100108111744
102.730162339	33.2623201938	train	3.3986620220731597E-4	74.05306081000643	0.6587288242747933
102.77301652	33.2610254027	train	3.6932622306958354E-4	80.71492042683484	0.6771626514207761
102.815867945	33.2597158882	train	4.0628391120439645E-4	88.77600924393413	0.6976505241886646
102.890851213	33.2573888192	train	5.27104973846959E-4	99.56695265924688	0.7496004067775904
98.7477153066	33.3270965899	train	4.238142004025671E-4	91.80790037311613	0.7064859261298323
101.754837631	33.2968019051	train	1.4994458988218078E-4	37.75098530556351	0.45992324881314295
102.934098878	33.2650375101	train	4.6657523233349717E-4	96.34385858424007	0.7260158952109698
103.073335059	33.2605469405	train	3.8795772485798426E-4	84.88839878682771	0.6878268034083327
97.641038817	33.3289381719	train	1.8664296793826697E-4	47.43669483103744	0.5145658944807687
98.2319206347	33.3339978065	train	1.7942618415773653E-4	45.5569050306002	0.5047114685048757
101.701471645	33.3069901976	train	1.6040987806525375E-4	40.99838249351783	0.47672054718690915
101.819496268	33.304366291	train	2.352925384491573E-4	55.74172097819964	0.5719746191087477
102.988064531	33.2723268358	train	4.1063332815372634E-4	89.44617573550778	0.6998919121885567
103.202264377	33.2652596089	train	3.795707335308081E-4	82.76415377856326	0.6831148303330047
103.223680206	33.2645326669	train	4.202482022710026E-4	91.21507379103588	0.7047307230089269
98.1673683278	33.342601349	train	1.898882043725771E-4	48.00110321930137	0.5188705426052117
98.1888592249	33.3427435778	train	1.887416342933545E-4	47.754723916805375	0.5173584222342679
98.2318414619	33.3430168804	train	1.7831705992336984E-4	45.26471752352544	0.5031613928962262
98.618703203	33.3448072122	train	3.055506735537526E-4	67.19250590980094	0.6344135319588097
98.6401963999	33.3448713419	train	3.4362763952662544E-4	74.80873795649036	0.6611988269484159
98.6939296726	33.3450153929	train	3.811724716822468E-4	83.04191112169501	0.6840256749784841
98.7369165468	33.3451138951	train	4.186620772707111E-4	90.92246989904338	0.703943260832666
101.658823535	33.3169267778	train	1.5189694598370085E-4	38.32695167847649	0.4631382126317603
102.227425392	33.3034468784	train	3.5942311826985863E-4	78.40669838445166	0.6711923516447539
102.334664439	33.300612407	train	2.6418979648874027E-4	60.51456117866681	0.6000684464392486
102.356110433	33.3000344342	train	3.5018348693318215E-4	76.37640224349096	0.6654194206913997
102.399000575	33.2988674131	train	4.7771188669492784E-4	97.39066979532441	0.7306829514639649
103.127726977	33.2767714746	train	3.7127612001502036E-4	81.26146890632066	0.6783127322997132
98.3392313248	33.352654334	train	1.5693469679672957E-4	39.995423368061886	0.47125979383588973
101.862999802	33.3214016626	train	2.9179704159644634E-4	65.01011823025752	0.6236667310358678
102.431519549	33.3069861733	train	5.030424625738761E-4	98.78124086005522	0.7407282575919769
102.517297322	33.3045848796	train	4.97522103246272E-4	98.56333128531914	0.7386034408455212
102.560182363	33.3033620882	train	4.618917664839887E-4	95.87305472248387	0.7240045168171838
102.635224895	33.3011866912	train	3.7703207015751946E-4	82.26703989791628	0.6816603870311041
102.657040334	33.3095583598	train	4.120718370556614E-4	89.64237198626124	0.7006259248017571
102.69992118	33.30828718	train	3.384965254799209E-4	73.81783806486558	0.657820437438182
102.742799317	33.3070012463	train	3.3345684419644803E-4	72.76350886140402	0.6544360140019453
102.796393134	33.3053730861	train	3.868980186492605E-4	84.60537112527953	0.6872391889118986
102.807111378	33.3050446888	train	3.9829050598708885E-4	86.78428981893951	0.6934427569143058
102.892851026	33.3023843362	train	4.77468685054908E-4	97.37473601547566	0.7305827313586507
102.935716594	33.3010320489	train	4.64418870417291E-4	96.04732905058616	0.7250934700149174
102.978579283	33.2996650254	train	4.6960098764623403E-4	96.72904496469144	0.72729983204456
103.150000635	33.2940496371	train	3.9911702704386074E-4	86.99089436108686	0.6938832627437451
97.8446680446	33.3670758655	train	1.6411108895875487E-4	41.999526933629966	0.48241378460984746
101.724053701	33.3425601918	train	1.8491386553577408E-4	47.00884353508694	0.5122407196063832
101.777723933	33.3413705113	train	2.0103817962634628E-4	49.95103905484263	0.5330958819650633
102.507297504	33.3228942246	train	5.157278673744649E-4	99.32496018641986	0.7454824454526777
102.861097188	33.3123882723	train	4.101920422055833E-4	89.36286586283452	0.6996660199288954
103.032568284	33.3069330657	train	4.69958268775799E-4	96.76983141087469	0.7274506453721375
103.06471392	33.3058839637	train	4.5056433998448526E-4	94.8440222833589	0.7190155034694466
103.182566848	33.3019663744	train	4.274404485773161E-4	92.38341819182318	0.7082495140758805
98.3497771622	33.3797688512	train	1.6422324587095195E-4	42.02622835046405	0.4825843721739383
101.713598962	33.3518050771	train	1.7543545049303994E-4	44.6096651178938	0.49908842865883973
98.113184393	33.3873233381	train	1.7160176717776317E-4	43.7207598358641	0.49356511131897846
98.4249714617	33.3891596235	train	3.168996896832287E-4	69.25195848018947	0.6428298580151728
98.4357232059	33.3892089745	train	2.872960992709896E-4	64.01849168023946	0.6200112385694037
98.5862501245	33.3898020911	train	2.142753701094928E-4	52.666171752043745	0.5489290373397211
98.6077543062	33.3898719191	train	2.3837414123232024E-4	56.2214410584165	0.5751571568813065
98.6400107127	33.3899696749	train	3.1005562895880756E-4	67.96780586486403	0.6378013997675543
98.6830194844	33.3900869752	train	3.4403824740554366E-4	74.92462756802307	0.6614662957780719
98.7260284893	33.3901893715	train	4.132499381135099E-4	89.81716545302837	0.7012243928283532
101.670931011	33.3617467894	train	1.714757604655864E-4	43.67282684769517	0.49338150085797144
101.810503898	33.3586635654	train	2.6837390562642566E-4	61.166859890489796	0.6038334514313544
102.239817596	33.3481948349	train	4.1822698856214035E-4	90.83498680330666	0.7037265180594713
102.357838535	33.3450563449	train	3.9098501698961333E-4	85.64890970712936	0.6894933594269963
102.39002286	33.3441809747	train	4.4934337464062673E-4	94.71740820741869	0.7184669560816265
102.432933116	33.3430008726	train	4.911394515509903E-4	98.2845094546089	0.7361028956004569
102.508019991	33.340900112	train	4.7512969946252894E-4	97.18360665958542	0.729615045090646
103.226286192	33.3185048431	train	3.504241265724872E-4	76.43616949117862	0.6655723424078
97.9088152682	33.3947138391	train	1.4375305045908162E-4	35.92064615111531	0.4494679656351925
98.0915891466	33.3961865038	train	1.7718302398953294E-4	45.04011508987387	0.50156643761829
101.86447542	33.3664445532	train	3.026642015055577E-4	66.49361747956651	0.6322093000139977
102.690720889	33.3446109343	train	3.79184409519091E-4	82.70914236458836	0.6828943566952165
102.72289343	33.3436493253	train	3.611734131969118E-4	78.85750070029948	0.6722635673898838
102.776510915	33.3420281786	train	3.561334574597818E-4	77.82788294376114	0.6691599469277943
102.808679334	33.3410444138	train	4.0517610765422824E-4	88.31123749257844	0.6970742791452162
102.873410466	33.3480511784	train	4.1939971832131995E-4	91.06335799949399	0.704309998694455
102.894855287	33.3473794202	train	4.3253284912526713E-4	92.81852583623916	0.7106906708025841
102.937742786	33.3460248307	train	4.205106282576687E-4	91.26197917326206	0.7048606057247923
102.980627401	33.3446554799	train	4.51793776284306E-4	94.98034238250617	0.7195657009532083
103.0235091	33.3432713713	train	4.670058425166084E-4	96.40824282666092	0.7261993559798596
103.066387852	33.3418725083	train	5.14027902209971E-4	99.28104056848099	0.7448554807552143
103.098544964	33.3408136804	train	4.6036631525670977E-4	95.76828808555113	0.7233429997627018
103.109263627	33.3404588942	train	3.897620500391552E-4	85.3840912853142	0.6888222501695981
98.0268781283	33.4137344437	train	1.642527351981042E-4	42.03408932853129	0.4826292059578637
101.736198707	33.3873717936	train	1.898732044057418E-4	47.997894492977885	0.5188508215079354
102.594935247	33.3654500069	train	3.6274264843608834E-4	79.18838174577813	0.673218054151022
102.68075502	33.3629320274	train	3.746062376777631E-4	81.82377383118452	0.6802580571755739
98.2526386252	33.4243194244	train	1.6591684165463626E-4	42.54618153899513	0.4851466835249703
98.3494411561	33.4248649077	train	3.642739657059977E-4	79.53351516440529	0.6741441327760136
98.3924653036	33.4250830982	train	3.312524095883038E-4	72.25185450426748	0.6529344762695364
98.4892712239	33.4255194685	train	2.6420675639740506E-4	60.517212160986475	0.6000838519889754
98.6721317574	33.4261375987	train	3.2096914734639983E-4	70.20050164642461	0.6457541152634227
98.6828884191	33.4261655646	train	3.8007914809009896E-4	82.84956693459156	0.6834045137884648
101.779443659	33.3954257386	train	2.451239271538071E-4	57.58058845036427	0.5819653160694008
101.865362368	33.3934701027	train	2.423375232326146E-4	56.95164961100172	0.5791814370493923
103.174431656	33.3563025658	train	3.6983174495546335E-4	80.80591220208935	0.6774616053285395
97.9944091607	33.431513923	train	1.6161195381849907E-4	41.40785205128531	0.4785832756739893
98.3386167895	33.4338271808	train	3.5117645571055683E-4	76.59113808321035	0.6660495322669667
98.4677035654	33.4344483895	train	3.1617701857329314E-4	69.11962018658285	0.642305500880839
102.38103787	33.3894942017	train	4.5674290459550137E-4	95.50732363702542	0.7217589108057711
102.391771331	33.3892009888	train	4.7139357901597467E-4	96.8723702154735	0.728054832359599
102.542023221	33.3849987991	train	3.866982785767023E-4	84.54988542776546	0.6871281837799191
102.563485208	33.3843836776	train	3.126593438992367E-4	68.49478593440524	0.6397309948480476
102.617137306	33.3828296825	train	3.068261410451093E-4	67.39152146286149	0.6353791382785932
97.9512777227	33.4401758457	train	1.4952725414675192E-4	37.612444779242075	0.4592310164320196
98.5321999303	33.4437280528	train	2.132431603304563E-4	52.505653337907155	0.5477331046975868
98.5752346639	33.443882928	train	2.2514262967635493E-4	54.389849076427396	0.5611465694433482
98.6182697107	33.4440228695	train	2.557540835177481E-4	59.24509326762547	0.5922558703185351
102.660433714	33.3905711945	train	3.3125232936045225E-4	72.25183128225636	0.6529344213853462
102.735542657	33.3883300969	train	3.619149411277355E-4	79.02303852642468	0.6727152954054679
102.778458294	33.387029123	train	3.5936610784230845E-4	78.38916598167583	0.671157342343829
102.810643204	33.3860436842	train	4.008540489126884E-4	87.38149204063406	0.6948049189921385
102.896461906	33.3833751753	train	4.2189177625383907E-4	91.50822219659713	0.7055422996056125
98.2954429941	33.4516283616	train	2.458894580139264E-4	57.660383292802734	0.5827237151576693
102.295845253	33.409816227	train	4.2322498885094615E-4	91.70935967617633	0.7061973536134605
102.86468002	33.3933820358	train	4.5931165701203306E-4	95.69362936156064	0.7228837864899197
102.939773486	33.3910171766	train	3.471439115539877E-4	75.83675781482816	0.6634757211630278
102.982680075	33.3896454963	train	3.9783650379661195E-4	86.69501202190371	0.6932002502872522
103.014858101	33.3886070346	train	3.5912719524160705E-4	78.31569324828804	0.6710105483593077
103.057759555	33.3872094864	train	3.755351983741503E-4	82.00909807894931	0.680796529805681
103.100658034	33.3857971613	train	4.168357495426825E-4	90.57522366926369	0.7030313268852502
98.3060584664	33.4697271242	train	3.837769953551195E-4	83.7833300198916	0.6854956361391897
98.359865961	33.4700166747	train	3.844193360932246E-4	84.00368056614937	0.6858560652841085
98.3921508161	33.470179195	train	3.517384283240145E-4	76.68458515728305	0.6664050945593897
98.4674831027	33.4705257118	train	3.351234510428293E-4	73.22234498163148	0.6555626172452733
98.5105306749	33.4707031681	train	2.9840916998265086E-4	66.01385633155124	0.6289110725664323
98.6073889849	33.4710477889	train	3.9766894245432585E-4	86.66460207129495	0.6931106499324582
98.6504376151	33.4711766613	train	4.052578039957677E-4	88.33824982802211	0.6971168500570237
98.6827242588	33.471263505	train	4.2613765760609495E-4	92.18818091307833	0.7076183598325136
102.511279146	33.4219257862	train	4.259086273470325E-4	92.15628652090685	0.7075071207648583
103.165859837	33.4016427835	train	3.8661566333541257E-4	84.52694895086904	0.6870822474915559
98.5642955026	33.4799233934	train	3.487508652182453E-4	76.10536458181397	0.6645061154567057
102.468692164	33.4321386432	train	4.494675037108452E-4	94.72911309342324	0.718522821769053
102.51164208	33.4309285561	train	3.6078184350835053E-4	78.77008250136168	0.6720245253769684
102.62974094	33.4275243426	train	2.9516284565515594E-4	65.5089635923958	0.6263546741706796
102.64047621	33.4272093084	train	3.1052030808060546E-4	68.0918413462152	0.6381472840635017
102.726352304	33.4246556852	train	3.5484242520751803E-4	77.34319832360977	0.6683554449328878
103.187742419	33.4099151437	train	3.5485111297820843E-4	77.34956543836681	0.6683608717609983
101.802951771	33.4580049816	train	1.8272386887060364E-4	46.38949887339509	0.5092635995530711
101.921170188	33.4552737686	train	2.4864458498877396E-4	58.07376411662911	0.5854305496250886
102.565694457	33.4383973207	train	2.9168646156158034E-4	64.98821370271567	0.6235777651137432
102.769675845	33.4323568258	train	3.415089146342105E-4	74.37300182260286	0.6598119510302072
102.812611442	33.4310425252	train	3.8339650507321983E-4	83.6218533256088	0.6852817457560086
102.855544238	33.4297134085	train	4.446195998776116E-4	94.29779080422988	0.716324363108193
102.8984742	33.4283694787	train	3.9271210727446224E-4	85.94834583669063	0.6904361933336857
102.941401298	33.4270107393	train	3.1938233832933395E-4	69.70893268318466	0.6446195693836944
102.973594723	33.425981968	train	3.550639402343018E-4	77.50554280140521	0.6684937591595707
103.037976634	33.4238994452	train	3.680596298276181E-4	80.52119293832199	0.6764111781645463
97.8322310032	33.4932256529	train	1.5608030144905534E-4	39.66023971883243	0.4698997330652955
98.2197256027	33.4962717843	train	1.667925404849756E-4	42.70318655731099	0.48646163660656994
98.2520192462	33.4964709386	train	2.6178158329345265E-4	60.15234764922764	0.5978688276433565
101.79249293	33.4672566552	train	1.5897606421081528E-4	40.62945019524171	0.474481239560421
102.523107718	33.4486289993	train	3.055275573317416E-4	67.18785171064307	0.6343959843878852
103.070585721	33.431842629	train	3.5088977203170214E-4	76.5434671641445	0.6658678542566913
103.134964191	33.4297094409	train	3.4628543104138276E-4	75.66923797025015	0.6629226570417636
98.6610592956	33.5072845812	train	4.2837699288915615E-4	92.53017639406534	0.7087015543878591
101.825032138	33.4755341787	train	1.592599383331827E-4	40.706453606123915	0.4749261099827808
103.221227733	33.4358086132	train	3.043511597023331E-4	66.9063846824665	0.6335007489414277
103.231956381	33.4354423247	train	1.286848810974746E-4	30.949211336278452	0.4222482596221059
97.541352147	33.5081796505	train	2.7506765107363726E-4	62.13438241617758	0.6097114821260505
98.2410972406	33.5144431899	train	3.4380611765361243E-4	74.85911146821668	0.6613151390143149
98.2733977915	33.5146368657	train	3.829939984074728E-4	83.49703817271646	0.6850551620973252
98.3379997863	33.5149989535	train	3.918894302714552E-4	85.78430489074199	0.6899878018054939
98.3487668954	33.5150560265	train	4.046946171068288E-4	88.18595739321306	0.6968231373176783
98.3918356276	33.5152749606	train	4.1382616301374503E-4	89.96351781635657	0.7015162409783594
98.4349048094	33.5154789221	train	4.0113701901349713E-4	87.5190146847486	0.6949545362636217
98.4887418702	33.515712818	train	3.872587594539305E-4	84.70558113778499	0.6874394704023717
98.5210443942	33.5158419254	train	4.758277637019981E-4	97.26721536906176	0.7299045755239056
98.5641147335	33.5160009663	train	4.685478521551279E-4	96.60882127953916	0.7268543162794238
98.6071853952	33.5161450328	train	5.094121220842352E-4	99.09875234197796	0.7431374488353842
102.459385525	33.4684518143	train	3.898085720899936E-4	85.40272123847345	0.6888478324525731
97.5950245673	33.5178186373	train	2.4212990809390836E-4	56.89249687927441	0.5789725250312265
97.8426338024	33.5203800145	train	1.5351320390532294E-4	38.83290351697142	0.4657709029603165
98.1979470999	33.5231905945	train	2.5557888054013415E-4	59.187375556074215	0.5920903725143705
102.502716405	33.4762465858	train	3.708925710665948E-4	81.14190736416404	0.6780871567353794
102.620877859	33.4728467982	train	2.5347668334058224E-4	58.878591651406055	0.5900940961603689
102.717540447	33.4699816162	train	3.040179716307393E-4	66.78956111417277	0.6332463964439232
102.728279887	33.4696586233	train	3.455781759838463E-4	75.50416273121053	0.6624656502229663
102.792712903	33.467701187	train	3.7733765747657996E-4	82.36205983276145	0.6818361696372471
102.814189185	33.4670412887	train	4.0498995209923167E-4	88.25877244533181	0.6969772311668728
103.168443623	33.4556177789	train	3.6030039824043556E-4	78.64832837674389	0.6717301385424357
102.535310335	33.4843329752	train	2.913896144004091E-4	64.92941283830706	0.6233387319204932
102.642736796	33.4812179921	train	2.784034977483387E-4	62.708673617268104	0.6125761697141954
102.857538933	33.4747095612	train	4.1619690073098554E-4	90.42173150100837	0.7027110049770691
102.889753228	33.473701292	train	4.149326267230949E-4	90.1409884850148	0.7020750505471786
102.954176974	33.4716597201	train	3.3798721250713004E-4	73.71199726202407	0.657481420013748
102.986386399	33.4706264201	train	3.670124676326291E-4	80.20605544198307	0.6757872470559757
103.02932973	33.4692357125	train	3.2119538646803545E-4	70.27152389953825	0.6459152832505135
103.115207469	33.466409827	train	3.1141169415759175E-4	68.3068796673347	0.6388089423451763
98.1761550032	33.5501052566	train	2.8025337764118433E-4	63.01455445185132	0.6141467174528924
98.1869260727	33.5501764614	train	3.2539018660169324E-4	71.0157272942869	0.648877225149604
98.2407819744	33.5505184321	train	4.0394850176091976E-4	88.00204379553558	0.6964331455336742
98.2730959409	33.5507123714	train	4.0565816957276483E-4	88.47062796224648	0.6973253025247053
98.3161816979	33.5509578397	train	3.8895101096249584E-4	85.13815991236616	0.6883755862525388
98.3484963495	33.5511321024	train	4.270537502629433E-4	92.32193070179834	0.7080624575366745
98.3915829712	33.5513513344	train	4.443050730866957E-4	94.27111459094463	0.7161805425638362
98.4346700432	33.5515555734	train	4.4614382401789437E-4	94.42780568614543	0.7170192703162652
98.4993014258	33.551833819	train	4.7503243657154575E-4	97.17195726639888	0.7295746548752335
98.5531615529	33.5520399193	train	4.765717472873535E-4	97.31597157241892	0.7302124697420818
98.5639336423	33.5520783278	train	5.191622097500448E-4	99.40597469761249	0.7467397124227588
98.6070221967	33.5522225904	train	4.7228583592094625E-4	96.92962701104685	0.7284290752983748
103.191208158	33.481879549	train	2.363961093953031E-4	55.88607017650265	0.5731198020501255
97.5298257513	33.5531355823	train	3.4071801294543194E-4	74.21951431674064	0.6592913274624419
102.514915754	33.5119527385	train	3.012692004871119E-4	66.30395729887192	0.6311344634575442
102.654614405	33.5079051787	train	2.7227331420846086E-4	61.78654501769149	0.6072790108068362
103.170169977	33.4916007493	train	3.170579568486236E-4	69.28094096795516	0.6429444886748688
101.848598406	33.5381011931	train	1.6167521078534343E-4	41.43179252764962	0.47868093101747966
102.504531998	33.5212602887	train	3.3389344814390267E-4	72.9088921803897	0.6547318640969503
102.590513887	33.5187946753	train	2.6985169632530914E-4	61.402482257528426	0.6051463343112549
102.68723084	33.5159497255	train	2.954684991322452E-4	65.55695235494431	0.6265968695923113
102.773189924	33.5133576781	train	4.069189557643442E-4	88.90955714904261	0.6979798671562982
102.848395005	33.511040861	train	3.885163883244569E-4	85.03105071638774	0.6881356982306028
102.891365449	33.5096965332	train	3.8946266418599037E-4	85.2642526663827	0.6886575184341484
97.917324345	33.57516915	train	1.9937503965000494E-4	49.61419836251186	0.5310276328786819
98.0789299536	33.5764774296	train	1.7065287360029202E-4	43.4344214446737	0.4921791512073262
101.784341217	33.5485792259	train	1.31943361242557E-4	31.907061747971063	0.4283601828902279
102.633877789	33.526540978	train	2.684948183204548E-4	61.18339829924459	0.6039411992403967
102.97771006	33.5159611535	train	3.2531920885851845E-4	71.00119576056693	0.6488275200737333
103.085119928	33.51245992	train	2.860760437188794E-4	63.76187063957539	0.6190080901534704
103.106599661	33.5117485376	train	3.380317018042412E-4	73.72349057119422	0.6575110604990596
103.139246975	33.5196705348	train	3.074880134586503E-4	67.48507166054249	0.635878208370769
97.8847725057	33.5929178114	train	2.1783866244351368E-4	53.41333826616108	0.5530093537271088
97.9386503315	33.5933917295	train	1.8491940096193065E-4	47.0109509570129	0.5122481987963635
98.2080566488	33.5954094693	train	3.554677161654696E-4	77.66552082766341	0.6687455807121708
98.2296102481	33.5955455516	train	3.7706432098742916E-4	82.27264706715515	0.6816789478024518
98.2942718865	33.5959312739	train	3.9160088728373697E-4	85.73883930156894	0.6898302266080701
98.3158260328	33.5960523395	train	4.0496297806354305E-4	88.25212197767628	0.6969631637067252
98.3481574888	33.5962268985	train	4.024638782627215E-4	87.76017452795836	0.6956541460843328
98.3912665173	33.5964465032	train	4.5231578462303805E-4	95.03822275296703	0.7197986590769945
98.4343759971	33.5966510893	train	4.8540863574393417E-4	97.86469681434765	0.7338166066760039
98.4774858961	33.5968406566	train	5.139965813081454E-4	99.27980363095566	0.7448439003025131
98.5313738109	33.5970564946	train	4.895370613991606E-4	98.19824521390231	0.7354675926730689
98.5637068243	33.5971747324	train	4.717857993378027E-4	96.89753928803712	0.7282194698961937
98.6068177896	33.5973192402	train	4.6356397034567887E-4	95.98790020015132	0.7247260484802696
97.4751890425	33.5975660619	train	4.172897536804384E-4	90.65726913683153	0.7032585475090901
97.5829348449	33.5988472697	train	3.551911953852674E-4	77.55981819088865	0.6685731652526746
101.871305693	33.5736368823	train	2.3856199003777248E-4	56.25797181200534	0.5753496287808769
102.602756226	33.5544891801	train	2.9070614233605343E-4	64.79402751737396	0.6227872170658653
102.645760301	33.5532286264	train	2.9818689589101646E-4	65.97965892565554	0.6287371534138795
102.688761685	33.5519531783	train	2.938151962814931E-4	65.35684828114799	0.6252830589440608
102.785504795	33.5490289789	train	3.537394720371324E-4	77.1083401999835	0.667665038138272
97.453479733	33.6063147745	train	4.518494020115492E-4	94.98651017229247	0.7195905436401934
97.539683693	33.6073626042	train	4.0965586452374164E-4	89.26165216285884	0.6993910949970632
102.53861272	33.5653543897	train	3.042606451859225E-4	66.87464816579323	0.6334316859589685
102.732147923	33.5596632221	train	3.110582057600105E-4	68.23669381062412	0.6385468446186621
97.6580814089	33.617722333	train	2.3435581947844488E-4	55.64027830535375	0.570997747492783
102.495960908	33.5755808199	train	3.930078354087815E-4	86.00731372168079	0.6905970601023118
102.592751237	33.5728055481	train	2.76742113373158E-4	62.384857890702236	0.6111547171631374
102.807792224	33.5663681159	train	3.447050021124678E-4	75.2016748391569	0.6618997194378204
102.850792113	33.5650359392	train	4.019376749622468E-4	87.66453581909522	0.6953770804805066
102.926035057	33.5626688048	train	3.8797244009733395E-4	84.89215634092585	0.6878349475684491
102.947531419	33.5619841081	train	3.666178063837107E-4	79.97861265570477	0.6755514711244971
103.076494153	33.5577978138	train	2.8599242044975373E-4	63.74940988477877	0.6189391398282308
103.097985332	33.5570870831	train	3.093332064841346E-4	67.77683460970306	0.6372623489206707
97.604048744	33.6261426654	train	2.8733096459983683E-4	64.02589561948429	0.620039827747756
97.8196292491	33.6283884389	train	2.2362245235027454E-4	54.22841759105877	0.5594774748572425
98.3478858568	33.6323024962	train	3.934168589999945E-4	86.08595310345247	0.6908192806823951
98.3910128466	33.6325223993	train	4.4504661092926984E-4	94.33421444429091	0.7165193851056498
98.4449222158	33.6327761296	train	5.010164285431081E-4	98.70126150846028	0.7399524504593851
98.4772681504	33.6329170883	train	5.200149254518326E-4	99.42608985743402	0.7470499577094661
98.5203964002	33.6330918734	train	4.923606995555168E-4	98.33860235714587	0.7365850409771936
98.5635250061	33.6332516181	train	4.702489019156781E-4	96.7989154264279	0.7275732026755913
103.033928544	33.5682052647	train	2.8989323108488294E-4	64.60532697888085	0.6221291471910217
97.5392272408	33.6344122115	train	3.7906855130012527E-4	82.69264449168216	0.6828281770404186
97.8087255169	33.637302575	train	2.060760951212553E-4	50.991011094081735	0.5392510794213901
97.8734105367	33.6379088905	train	2.3996290260568215E-4	56.46392485049363	0.5767795373781263
97.8949726334	33.6381034783	train	2.4263588208730207E-4	57.03028482564613	0.579481296828666
97.9596601378	33.6386646882	train	1.9923116088317266E-4	49.591790254443794	0.5308478465122775
98.1860793778	33.6403624708	train	3.9891414020378564E-4	86.9401789650809	0.6937752486752273
98.2399913488	33.6407056047	train	4.0107991710033354E-4	87.49126793913923	0.6949243560821274
98.3370350763	33.6412640174	train	3.873173272984992E-4	84.72185067081445	0.6874719627761136
98.6281797515	33.6424822941	train	4.8659278168184994E-4	98.03971227881804	0.7342922588371326
102.421381981	33.5956939644	train	4.6299557175683123E-4	95.9488630893437	0.7244812163559123
102.980601692	33.5789455377	train	3.547100294852559E-4	77.26390159948261	0.6682727217777895
97.4420554293	33.6422440832	train	4.3964889044197184E-4	93.86437978913563	0.7140342681571051
97.6145383994	33.6442974948	train	2.768060583815365E-4	62.39375832657907	0.6112096204157095
102.507810249	33.6022839082	train	3.989559994153872E-4	86.95064246528666	0.6937975401648179
102.615385975	33.5991831422	train	3.260637663670767E-4	71.14621246935444	0.6493482275830806
102.658411615	33.5979167197	train	3.317565727255243E-4	72.36595616236738	0.6532790338009511
102.776718081	33.5943571424	train	3.128586316976133E-4	68.52480030864483	0.6398778389600942
102.808979845	33.5933667764	train	3.379377602061298E-4	73.69922181665906	0.6574484669624404
97.4957976194	33.6519279274	train	3.900487613956116E-4	85.49890606765389	0.6889798446655844
102.529693995	33.6106735519	train	3.044758531562089E-4	66.95010513786863	0.6335958479989003
102.561970799	33.6097472057	train	2.8951452080901196E-4	64.51593727123237	0.6218217880969581
102.906161812	33.599343866	train	3.5772035876445484E-4	78.07214605383611	0.6701434871893636
102.981429525	33.5969409176	train	3.1844816316734686E-4	69.5534139207033	0.6439482424996938
103.088939156	33.5934289865	train	3.2673731826267886E-4	71.27668028326391	0.6498179486772161
103.110438832	33.5927154307	train	3.373639002007704E-4	73.55097154321696	0.6570656051958931
97.8729403507	33.6739795884	train	2.105931169604947E-4	51.9626544005356	0.544633488295615
98.1965264634	33.6765071031	train	3.310137883978917E-4	72.18278542374766	0.6527711577798958
98.2612481502	33.6769109505	train	3.5000650030160194E-4	76.33244438236049	0.6653068599139911
98.2720352211	33.6769749635	train	3.3370336374994675E-4	72.84559059453395	0.6546031220380076
98.347545636	33.6773966942	train	3.3285125068034557E-4	72.61545435521394	0.6540248134168458
98.3906951226	33.6776169706	train	3.822559538153803E-4	83.38067312564822	0.6846388448774379
98.4769954224	33.6780123297	train	4.649571057424081E-4	96.11970048320896	0.7253242916892622
98.5201461717	33.6781874115	train	4.754815484231343E-4	97.22574839363153	0.729761056169505
98.5632972776	33.6783474275	train	4.3605618872592116E-4	93.40420946830078	0.7123558903820304
102.347461899	33.6337722139	train	3.661276660959336E-4	79.84447931095868	0.6752581768970003
97.4521893069	33.6784439376	train	4.53300618824624E-4	95.18813654990235	0.7202371115412209
97.4737578418	33.6787122508	train	3.662350586096045E-4	79.87386868665088	0.6753224846783149
97.5276804108	33.6793665726	train	3.368602606335635E-4	73.46137106306372	0.6567288865035263
97.5600347769	33.6797478773	train	2.7781821520173197E-4	62.56212838253615	0.6120765990097169
98.325900685	33.6862996674	train	3.1442707463701585E-4	68.79150581848843	0.6410293724304716
102.369340858	33.6421907426	train	3.400688732662194E-4	74.0926650400994	0.6588628288015389
102.412399287	33.6410085614	train	3.757400636614435E-4	82.0444005847716	0.6809150360953687
102.520034232	33.6379876804	train	3.668120736516564E-4	80.06881419410247	0.6756675718398351
102.573845625	33.6364422002	train	3.549564495274771E-4	77.42676474774139	0.6684266562553999
102.627652884	33.6348733681	train	3.3644567528702904E-4	73.40866459795677	0.6564512102699614
102.692216049	33.6329599536	train	3.3206214524208506E-4	72.4332412465731	0.6534875368138716
[truncated: 567 more rows]
