# Supplementary material for: Spatiotemporal prediction of alpine wetlands under multi-climate scenarios in the west of Sichuan, China
Source: PeerJ. 2024 Nov 27;12:e18586. doi: 10.7717/peerj.18586 (PMC11608022; doi:10.7717/peerj.18586)
Supplement: Supplemental Information 2 [file peerj-12-18586-s002.zip › Maxent_data2/2.5mBIOssp245_2081-2100/RES/wetland_1.asc]

ncols         170
nrows         159
xllcorner     97.34749306
yllcorner     27.673839575
cellsize      0.041666666666667
NODATA_value  -9999
-9999 -9999 -9999 -9999 -9999 -9999 -9999 -9999 -9999 -9999 -9999 -9999 -9999 -9999 -9999 -9999 -9999 -9999 -9999 -9999 -9999 -9999 -9999 -9999 -9999 -9999 -9999 -9999 -9999 -9999 -9999 -9999 -9999 -9999 -9999 -9999 -9999 -9999 -9999 -9999 -9999 -9999 -9999 -9999 -9999 -9999 -9999 -9999 -9999 -9999 -9999 -9999 -9999 -9999 -9999 -9999 -9999 -9999 -9999 -9999 -9999 -9999 -9999 -9999 -9999 -9999 -9999 -9999 -9999 -9999 -9999 -9999 -9999 -9999 -9999 -9999 -9999 -9999 -9999 -9999 -9999 -9999 -9999 -9999 -9999 -9999 -9999 -9999 -9999 -9999 -9999 -9999 -9999 -9999 -9999 -9999 -9999 -9999 -9999 -9999 -9999 -9999 -9999 -9999 -9999 -9999 -9999 -9999 -9999 -9999 -9999 -9999 -9999 -9999 -9999 -9999 -9999 -9999 -9999 -9999 -9999 -9999 -9999 -9999 -9999 -9999 -9999 -9999 -9999 -9999 -9999 -9999 1.55794E-1 2.05834E-1 1.49297E-1 -9999 -9999 -9999 -9999 -9999 -9999 -9999 -9999 -9999 -9999 -9999 -9999 -9999 -9999 -9999 -9999 -9999 -9999 -9999 -9999 -9999 -9999 -9999 -9999 -9999 -9999 -9999 -9999 -9999 -9999 -9999 -9999 -9999 -9999 -9999
-9999 -9999 -9999 -9999 -9999 -9999 -9999 -9999 -9999 -9999 -9999 -9999 -9999 -9999 -9999 -9999 -9999 -9999 -9999 -9999 -9999 -9999 -9999 -9999 -9999 -9999 -9999 -9999 -9999 -9999 -9999 -9999 -9999 -9999 -9999 -9999 -9999 -9999 -9999 -9999 -9999 -9999 -9999 -9999 -9999 -9999 -9999 -9999 -9999 -9999 -9999 -9999 -9999 -9999 -9999 -9999 -9999 -9999 -9999 -9999 -9999 -9999 -9999 -9999 -9999 -9999 -9999 -9999 -9999 -9999 -9999 -9999 -9999 -9999 -9999 -9999 -9999 -9999 -9999 -9999 -9999 -9999 -9999 -9999 -9999 -9999 -9999 -9999 -9999 -9999 -9999 -9999 -9999 -9999 -9999 -9999 -9999 -9999 -9999 -9999 -9999 -9999 -9999 -9999 -9999 -9999 -9999 -9999 -9999 -9999 -9999 -9999 -9999 -9999 -9999 -9999 -9999 -9999 -9999 -9999 -9999 -9999 -9999 -9999 -9999 -9999 -9999 -9999 -9999 4.31089E-1 3.78368E-1 2.16273E-1 1.55708E-1 1.7245E-1 1.90146E-1 -9999 -9999 -9999 -9999 -9999 -9999 -9999 -9999 -9999 -9999 -9999 -9999 -9999 -9999 -9999 -9999 -9999 -9999 -9999 -9999 -9999 -9999 -9999 -9999 -9999 -9999 -9999 -9999 -9999 -9999 -9999 -9999 -9999 -9999 -9999
-9999 -9999 -9999 -9999 -9999 -9999 -9999 -9999 -9999 -9999 -9999 6.92109E-1 6.9206E-1 7.07686E-1 -9999 -9999 -9999 -9999 -9999 -9999 -9999 -9999 -9999 -9999 -9999 -9999 -9999 -9999 -9999 -9999 -9999 -9999 -9999 -9999 -9999 -9999 -9999 -9999 -9999 -9999 -9999 -9999 -9999 -9999 -9999 -9999 -9999 -9999 -9999 -9999 -9999 -9999 -9999 -9999 -9999 -9999 -9999 -9999 -9999 -9999 -9999 -9999 -9999 -9999 -9999 -9999 -9999 -9999 -9999 -9999 -9999 -9999 -9999 -9999 -9999 -9999 -9999 -9999 -9999 -9999 -9999 -9999 -9999 -9999 -9999 -9999 -9999 -9999 -9999 -9999 -9999 -9999 -9999 -9999 -9999 -9999 -9999 -9999 -9999 -9999 -9999 -9999 -9999 -9999 -9999 -9999 -9999 -9999 -9999 -9999 -9999 -9999 -9999 -9999 -9999 -9999 -9999 -9999 -9999 -9999 -9999 -9999 -9999 -9999 -9999 -9999 -9999 -9999 4.47801E-1 4.14573E-1 3.57127E-1 2.46759E-1 1.81224E-1 1.68864E-1 1.38034E-1 -9999 -9999 -9999 -9999 -9999 -9999 -9999 -9999 -9999 -9999 -9999 -9999 -9999 -9999 -9999 -9999 -9999 -9999 -9999 -9999 -9999 -9999 -9999 -9999 -9999 -9999 -9999 -9999 -9999 -9999 -9999 -9999 -9999 -9999 -9999
-9999 -9999 -9999 -9999 -9999 -9999 -9999 -9999 -9999 6.91139E-1 6.83454E-1 6.87043E-1 6.82237E-1 6.9234E-1 7.06267E-1 7.07848E-1 -9999 -9999 -9999 -9999 -9999 -9999 -9999 -9999 -9999 -9999 -9999 -9999 -9999 -9999 -9999 -9999 -9999 -9999 -9999 -9999 -9999 -9999 -9999 -9999 -9999 -9999 -9999 -9999 -9999 -9999 -9999 -9999 -9999 -9999 -9999 -9999 -9999 -9999 -9999 -9999 -9999 -9999 -9999 -9999 -9999 -9999 -9999 -9999 -9999 -9999 -9999 -9999 -9999 -9999 -9999 -9999 -9999 -9999 -9999 -9999 -9999 -9999 -9999 -9999 -9999 -9999 -9999 -9999 -9999 -9999 -9999 -9999 -9999 -9999 -9999 -9999 -9999 -9999 -9999 -9999 -9999 -9999 -9999 -9999 -9999 -9999 -9999 -9999 -9999 -9999 -9999 -9999 -9999 -9999 -9999 -9999 -9999 -9999 -9999 -9999 -9999 -9999 -9999 -9999 -9999 -9999 -9999 -9999 -9999 -9999 4.19256E-1 4.02641E-1 4.26123E-1 4.22159E-1 3.99165E-1 2.64689E-1 1.37088E-1 1.65891E-1 1.91806E-1 2.30906E-1 2.42489E-1 2.65663E-1 2.36149E-1 -9999 -9999 -9999 -9999 -9999 -9999 -9999 -9999 -9999 -9999 -9999 -9999 -9999 -9999 -9999 -9999 -9999 -9999 -9999 -9999 -9999 -9999 -9999 -9999 -9999 -9999 -9999 -9999 -9999 -9999 -9999
-9999 -9999 -9999 -9999 -9999 -9999 -9999 -9999 6.71983E-1 6.55597E-1 6.51641E-1 6.52228E-1 6.79157E-1 6.91881E-1 7.06321E-1 7.07009E-1 6.98847E-1 6.97988E-1 7.02393E-1 -9999 -9999 -9999 -9999 -9999 -9999 -9999 -9999 -9999 -9999 -9999 -9999 -9999 -9999 -9999 -9999 -9999 -9999 -9999 -9999 -9999 -9999 -9999 -9999 -9999 -9999 -9999 -9999 -9999 -9999 -9999 -9999 -9999 -9999 -9999 -9999 -9999 -9999 -9999 -9999 -9999 -9999 -9999 -9999 -9999 -9999 -9999 -9999 -9999 -9999 -9999 -9999 -9999 -9999 -9999 -9999 -9999 -9999 -9999 -9999 -9999 -9999 -9999 -9999 -9999 -9999 -9999 -9999 -9999 -9999 -9999 -9999 -9999 -9999 -9999 -9999 -9999 -9999 -9999 -9999 -9999 -9999 -9999 -9999 -9999 -9999 -9999 -9999 -9999 -9999 -9999 -9999 -9999 -9999 -9999 -9999 -9999 -9999 -9999 -9999 -9999 -9999 -9999 -9999 -9999 -9999 -9999 -9999 4.24582E-1 4.78196E-1 5.00911E-1 4.75897E-1 3.07486E-1 1.30852E-1 1.20046E-1 1.47197E-1 1.91147E-1 1.91783E-1 2.46161E-1 3.34643E-1 -9999 -9999 -9999 -9999 -9999 -9999 -9999 -9999 -9999 -9999 -9999 -9999 -9999 -9999 -9999 -9999 -9999 -9999 -9999 -9999 -9999 -9999 -9999 -9999 -9999 -9999 -9999 -9999 -9999 -9999 -9999
-9999 -9999 -9999 -9999 -9999 -9999 -9999 -9999 6.67029E-1 6.48847E-1 6.61722E-1 6.82567E-1 6.8521E-1 7.02874E-1 7.17746E-1 7.21637E-1 7.13238E-1 6.97513E-1 6.89395E-1 6.683E-1 6.91043E-1 6.92229E-1 6.83618E-1 7.03959E-1 7.16796E-1 -9999 -9999 -9999 -9999 -9999 -9999 -9999 -9999 -9999 -9999 -9999 -9999 -9999 -9999 -9999 -9999 -9999 -9999 -9999 -9999 -9999 -9999 -9999 -9999 -9999 -9999 -9999 -9999 -9999 -9999 -9999 -9999 -9999 -9999 -9999 -9999 -9999 -9999 -9999 -9999 -9999 -9999 -9999 -9999 -9999 -9999 -9999 -9999 -9999 -9999 -9999 -9999 -9999 -9999 -9999 -9999 -9999 -9999 -9999 -9999 -9999 -9999 -9999 -9999 -9999 -9999 -9999 -9999 -9999 -9999 -9999 -9999 -9999 -9999 -9999 -9999 -9999 -9999 -9999 -9999 -9999 -9999 -9999 -9999 -9999 -9999 -9999 -9999 -9999 -9999 -9999 -9999 -9999 -9999 -9999 -9999 -9999 4.59141E-1 4.73844E-1 4.55979E-1 3.79291E-1 3.02613E-1 3.56781E-1 4.66782E-1 5.39395E-1 5.03476E-1 3.64619E-1 1.87074E-1 1.68526E-1 1.11372E-1 1.35937E-1 1.82311E-1 2.44507E-1 2.80374E-1 2.59782E-1 -9999 -9999 -9999 -9999 -9999 -9999 -9999 -9999 -9999 -9999 -9999 -9999 -9999 -9999 -9999 -9999 -9999 -9999 -9999 -9999 -9999 -9999 -9999 -9999 -9999 -9999 -9999 -9999 -9999 -9999
-9999 -9999 -9999 -9999 -9999 -9999 -9999 -9999 6.7311E-1 6.52445E-1 6.7062E-1 6.80604E-1 7.05833E-1 7.16355E-1 7.12143E-1 7.10029E-1 7.11541E-1 7.0112E-1 6.64042E-1 6.54577E-1 6.60569E-1 6.6904E-1 6.63094E-1 6.8358E-1 7.03888E-1 7.18402E-1 -9999 -9999 -9999 -9999 -9999 -9999 -9999 -9999 -9999 -9999 -9999 -9999 -9999 -9999 -9999 -9999 -9999 -9999 -9999 -9999 -9999 -9999 -9999 -9999 -9999 -9999 -9999 -9999 -9999 -9999 -9999 -9999 -9999 -9999 -9999 -9999 -9999 -9999 -9999 -9999 -9999 -9999 -9999 -9999 -9999 -9999 -9999 -9999 -9999 -9999 -9999 -9999 -9999 -9999 -9999 -9999 -9999 -9999 -9999 -9999 -9999 -9999 -9999 -9999 -9999 -9999 -9999 -9999 -9999 -9999 -9999 -9999 -9999 -9999 -9999 -9999 -9999 -9999 -9999 -9999 -9999 -9999 -9999 -9999 -9999 -9999 -9999 -9999 -9999 -9999 -9999 -9999 -9999 -9999 -9999 5.33316E-1 5.36373E-1 5.22109E-1 5.11158E-1 4.72157E-1 4.24362E-1 4.31437E-1 4.56024E-1 4.53385E-1 4.31172E-1 4.03724E-1 3.28976E-1 2.81315E-1 1.60174E-1 1.26487E-1 1.26126E-1 2.19718E-1 2.33046E-1 -9999 -9999 -9999 -9999 -9999 -9999 -9999 -9999 -9999 -9999 -9999 -9999 -9999 -9999 -9999 -9999 -9999 -9999 -9999 -9999 -9999 -9999 -9999 -9999 -9999 -9999 -9999 -9999 -9999 -9999 -9999
-9999 -9999 -9999 -9999 -9999 -9999 -9999 7.23491E-1 7.12792E-1 7.06798E-1 6.93367E-1 6.80096E-1 6.89255E-1 6.86773E-1 6.81341E-1 6.60871E-1 6.7056E-1 6.47998E-1 6.29935E-1 6.12371E-1 6.36692E-1 6.61099E-1 6.6193E-1 6.51614E-1 6.64875E-1 6.73639E-1 -9999 -9999 -9999 -9999 -9999 -9999 -9999 -9999 -9999 -9999 -9999 -9999 -9999 -9999 -9999 -9999 -9999 -9999 -9999 -9999 -9999 -9999 -9999 -9999 -9999 -9999 -9999 -9999 -9999 -9999 -9999 -9999 -9999 -9999 -9999 -9999 -9999 -9999 -9999 -9999 -9999 -9999 -9999 -9999 -9999 -9999 -9999 -9999 -9999 -9999 -9999 -9999 -9999 -9999 -9999 -9999 -9999 -9999 -9999 -9999 -9999 -9999 -9999 -9999 -9999 -9999 -9999 -9999 -9999 -9999 -9999 -9999 -9999 -9999 -9999 -9999 -9999 -9999 -9999 -9999 -9999 -9999 -9999 -9999 -9999 -9999 -9999 -9999 -9999 -9999 -9999 6.31664E-1 -9999 -9999 -9999 5.70643E-1 5.73759E-1 5.82235E-1 5.94086E-1 5.52312E-1 5.11342E-1 4.83777E-1 5.19009E-1 5.05503E-1 5.05909E-1 5.15596E-1 5.05799E-1 4.73776E-1 3.65987E-1 1.95519E-1 1.57961E-1 1.46603E-1 1.35964E-1 -9999 -9999 -9999 -9999 -9999 -9999 -9999 -9999 -9999 -9999 -9999 -9999 -9999 -9999 -9999 -9999 -9999 -9999 -9999 -9999 -9999 -9999 -9999 -9999 -9999 -9999 -9999 -9999 -9999 -9999 -9999
-9999 -9999 -9999 -9999 -9999 -9999 -9999 7.15951E-1 7.16295E-1 7.07511E-1 7.0057E-1 7.00126E-1 6.8803E-1 6.51073E-1 6.07991E-1 5.7679E-1 5.79258E-1 6.01701E-1 6.17651E-1 6.19004E-1 6.42271E-1 6.57432E-1 6.74578E-1 6.77873E-1 6.59784E-1 -9999 -9999 -9999 -9999 -9999 -9999 -9999 -9999 -9999 -9999 -9999 -9999 -9999 -9999 -9999 -9999 -9999 -9999 -9999 -9999 -9999 -9999 -9999 -9999 -9999 -9999 -9999 -9999 -9999 -9999 -9999 -9999 -9999 -9999 -9999 -9999 -9999 -9999 -9999 -9999 -9999 -9999 -9999 -9999 -9999 -9999 -9999 -9999 -9999 -9999 -9999 -9999 -9999 -9999 -9999 -9999 -9999 -9999 -9999 -9999 -9999 -9999 -9999 -9999 -9999 -9999 -9999 -9999 -9999 -9999 -9999 -9999 -9999 -9999 -9999 -9999 -9999 -9999 -9999 -9999 -9999 -9999 -9999 -9999 -9999 -9999 -9999 -9999 -9999 -9999 -9999 6.77474E-1 6.4515E-1 6.20077E-1 6.27417E-1 6.35668E-1 6.40944E-1 6.43994E-1 6.52052E-1 6.4413E-1 6.16386E-1 5.90696E-1 5.86113E-1 6.06534E-1 6.14057E-1 5.95678E-1 5.93265E-1 5.45134E-1 5.38957E-1 5.13684E-1 4.64819E-1 3.60821E-1 2.78449E-1 1.93866E-1 -9999 -9999 -9999 -9999 -9999 -9999 -9999 -9999 -9999 -9999 -9999 -9999 -9999 -9999 -9999 -9999 -9999 -9999 -9999 -9999 -9999 -9999 -9999 -9999 -9999 -9999 -9999 -9999 -9999 -9999 -9999
-9999 -9999 -9999 7.14548E-1 7.06498E-1 6.90909E-1 6.84986E-1 6.87945E-1 6.85256E-1 7.0405E-1 6.99173E-1 6.8308E-1 6.53897E-1 6.21777E-1 5.92016E-1 5.60652E-1 6.04541E-1 6.2393E-1 6.25886E-1 6.13041E-1 6.38494E-1 6.6478E-1 6.84837E-1 6.88138E-1 6.83124E-1 6.69917E-1 -9999 -9999 -9999 -9999 -9999 -9999 -9999 -9999 -9999 -9999 -9999 -9999 -9999 -9999 -9999 -9999 -9999 -9999 -9999 -9999 -9999 -9999 -9999 -9999 -9999 -9999 -9999 -9999 -9999 -9999 -9999 -9999 -9999 -9999 -9999 -9999 -9999 -9999 -9999 -9999 -9999 -9999 -9999 -9999 -9999 -9999 -9999 -9999 -9999 -9999 -9999 -9999 -9999 -9999 -9999 -9999 -9999 -9999 -9999 -9999 -9999 -9999 -9999 -9999 -9999 -9999 -9999 -9999 -9999 -9999 -9999 -9999 -9999 -9999 -9999 -9999 -9999 -9999 -9999 -9999 -9999 -9999 -9999 -9999 -9999 -9999 -9999 -9999 -9999 -9999 -9999 6.5166E-1 6.5128E-1 6.46534E-1 6.49177E-1 6.47024E-1 6.57703E-1 6.6331E-1 6.38102E-1 6.41534E-1 6.27678E-1 6.33535E-1 6.46666E-1 6.38905E-1 6.10384E-1 5.93098E-1 5.9264E-1 6.15001E-1 5.87145E-1 5.53047E-1 5.16162E-1 3.13941E-1 2.3773E-1 2.32196E-1 -9999 -9999 -9999 -9999 -9999 -9999 -9999 -9999 -9999 -9999 -9999 -9999 -9999 -9999 -9999 -9999 -9999 -9999 -9999 -9999 -9999 -9999 -9999 -9999 -9999 -9999 -9999 -9999 -9999 -9999
-9999 7.22205E-1 7.02435E-1 6.8348E-1 6.68069E-1 6.14399E-1 6.457E-1 6.77156E-1 6.83217E-1 6.96888E-1 6.88989E-1 6.69278E-1 6.43365E-1 6.03224E-1 6.03248E-1 6.16844E-1 6.66365E-1 6.70809E-1 6.55778E-1 6.51151E-1 6.51923E-1 6.67044E-1 6.87137E-1 6.77867E-1 6.66377E-1 6.66342E-1 -9999 -9999 -9999 -9999 -9999 -9999 -9999 -9999 -9999 -9999 -9999 -9999 -9999 -9999 -9999 -9999 -9999 -9999 -9999 -9999 -9999 -9999 -9999 -9999 -9999 -9999 -9999 -9999 -9999 -9999 -9999 -9999 -9999 -9999 -9999 -9999 -9999 -9999 -9999 -9999 -9999 -9999 -9999 -9999 -9999 -9999 -9999 -9999 -9999 -9999 -9999 -9999 -9999 -9999 -9999 -9999 -9999 -9999 -9999 -9999 -9999 -9999 -9999 -9999 -9999 -9999 -9999 -9999 -9999 -9999 -9999 -9999 -9999 -9999 -9999 -9999 -9999 -9999 -9999 -9999 -9999 -9999 -9999 -9999 -9999 -9999 -9999 -9999 -9999 -9999 -9999 -9999 6.5935E-1 6.50709E-1 6.44198E-1 6.2902E-1 6.26479E-1 6.31653E-1 6.33248E-1 6.29309E-1 6.34887E-1 6.17933E-1 6.44672E-1 6.40014E-1 6.26708E-1 6.31998E-1 5.83024E-1 6.26028E-1 6.35718E-1 6.25788E-1 5.53697E-1 4.5695E-1 2.00266E-1 1.58163E-1 -9999 -9999 -9999 -9999 -9999 -9999 -9999 -9999 -9999 -9999 -9999 -9999 -9999 -9999 -9999 -9999 -9999 -9999 -9999 -9999 -9999 -9999 -9999 -9999 -9999 -9999 -9999 -9999 -9999 -9999
-9999 7.29518E-1 7.02668E-1 6.28303E-1 6.00041E-1 5.98159E-1 6.44393E-1 7.11035E-1 6.93598E-1 6.77469E-1 6.75749E-1 6.57624E-1 6.50988E-1 6.55688E-1 6.08046E-1 6.27399E-1 6.82655E-1 6.66204E-1 6.58216E-1 6.41943E-1 6.35253E-1 6.56311E-1 6.60393E-1 6.59382E-1 6.77455E-1 6.89605E-1 6.80604E-1 -9999 -9999 -9999 -9999 -9999 -9999 -9999 -9999 -9999 -9999 -9999 -9999 -9999 -9999 -9999 -9999 -9999 -9999 -9999 -9999 -9999 -9999 -9999 -9999 -9999 -9999 -9999 -9999 -9999 -9999 -9999 -9999 -9999 -9999 -9999 -9999 -9999 -9999 -9999 -9999 -9999 -9999 -9999 -9999 -9999 -9999 -9999 -9999 -9999 -9999 -9999 -9999 -9999 -9999 -9999 -9999 -9999 -9999 -9999 -9999 -9999 -9999 -9999 -9999 -9999 -9999 -9999 -9999 -9999 -9999 -9999 -9999 -9999 -9999 -9999 -9999 -9999 -9999 -9999 -9999 -9999 -9999 -9999 -9999 -9999 -9999 -9999 -9999 -9999 -9999 -9999 6.73523E-1 6.45275E-1 6.4965E-1 6.32275E-1 6.46326E-1 6.53488E-1 6.74847E-1 6.92007E-1 6.63191E-1 6.33247E-1 6.28248E-1 6.20369E-1 6.05765E-1 6.41844E-1 6.36478E-1 6.63678E-1 6.61725E-1 6.32227E-1 6.26245E-1 5.85706E-1 4.40212E-1 -9999 -9999 -9999 -9999 -9999 -9999 -9999 -9999 -9999 -9999 -9999 -9999 -9999 -9999 -9999 -9999 -9999 -9999 -9999 -9999 -9999 -9999 -9999 -9999 -9999 -9999 -9999 -9999 -9999 -9999 -9999
-9999 -9999 7.12242E-1 6.71718E-1 5.86205E-1 6.01051E-1 6.23185E-1 6.76369E-1 6.92907E-1 6.84521E-1 6.75647E-1 6.4982E-1 6.36379E-1 6.31861E-1 6.2705E-1 6.11595E-1 6.56961E-1 6.22861E-1 5.84037E-1 5.83782E-1 5.9643E-1 6.15211E-1 6.15087E-1 6.42371E-1 6.93275E-1 7.01817E-1 7.13E-1 -9999 -9999 -9999 -9999 -9999 -9999 -9999 -9999 -9999 -9999 -9999 -9999 -9999 -9999 -9999 -9999 -9999 -9999 -9999 -9999 -9999 -9999 -9999 -9999 -9999 -9999 -9999 -9999 -9999 -9999 -9999 -9999 -9999 -9999 -9999 -9999 -9999 -9999 -9999 -9999 -9999 -9999 -9999 -9999 -9999 -9999 -9999 -9999 -9999 -9999 -9999 -9999 -9999 -9999 -9999 -9999 -9999 -9999 -9999 -9999 -9999 -9999 -9999 -9999 -9999 -9999 -9999 -9999 -9999 -9999 -9999 -9999 -9999 -9999 -9999 -9999 -9999 -9999 -9999 -9999 -9999 -9999 -9999 -9999 -9999 -9999 -9999 -9999 -9999 -9999 -9999 -9999 6.86563E-1 6.55795E-1 6.54171E-1 6.5669E-1 6.6328E-1 6.96086E-1 6.77471E-1 6.71824E-1 6.41363E-1 6.68204E-1 6.29257E-1 6.36451E-1 6.06536E-1 6.26365E-1 6.50107E-1 6.41898E-1 6.51766E-1 6.55665E-1 6.03969E-1 5.67731E-1 4.78555E-1 3.21274E-1 2.31721E-1 -9999 -9999 -9999 -9999 1.30958E-1 1.40575E-1 -9999 -9999 -9999 -9999 -9999 -9999 -9999 -9999 -9999 -9999 -9999 -9999 -9999 -9999 -9999 -9999 -9999 -9999 -9999 -9999 -9999 -9999
-9999 -9999 7.21194E-1 6.77345E-1 6.08216E-1 5.66708E-1 5.62617E-1 5.70083E-1 5.94582E-1 6.49994E-1 6.68593E-1 6.10057E-1 5.73345E-1 5.51792E-1 5.58814E-1 5.89478E-1 6.26429E-1 6.25593E-1 5.5876E-1 5.6034E-1 5.986E-1 6.12196E-1 5.98329E-1 6.37284E-1 6.79931E-1 6.97891E-1 6.94526E-1 6.92526E-1 7.03761E-1 6.81708E-1 -9999 -9999 -9999 -9999 -9999 -9999 -9999 -9999 -9999 -9999 -9999 -9999 -9999 -9999 -9999 -9999 -9999 -9999 -9999 -9999 -9999 -9999 -9999 -9999 -9999 -9999 -9999 -9999 -9999 -9999 -9999 -9999 -9999 -9999 -9999 -9999 -9999 -9999 -9999 -9999 -9999 -9999 -9999 -9999 -9999 -9999 -9999 -9999 -9999 -9999 -9999 -9999 -9999 -9999 -9999 -9999 -9999 -9999 -9999 -9999 -9999 -9999 -9999 -9999 -9999 -9999 -9999 -9999 -9999 -9999 -9999 -9999 -9999 -9999 -9999 -9999 -9999 -9999 -9999 -9999 -9999 -9999 -9999 -9999 -9999 -9999 -9999 -9999 -9999 -9999 7.11537E-1 6.63797E-1 6.49724E-1 6.29047E-1 5.87816E-1 6.02161E-1 6.30985E-1 6.64377E-1 6.62678E-1 6.47854E-1 6.41353E-1 6.43042E-1 6.41356E-1 6.49995E-1 6.49176E-1 6.73719E-1 6.74037E-1 6.31331E-1 5.89469E-1 5.02312E-1 4.62683E-1 4.37459E-1 2.97565E-1 1.95285E-1 2.05663E-1 2.06012E-1 1.97757E-1 1.5308E-1 1.31224E-1 -9999 -9999 -9999 -9999 -9999 -9999 -9999 -9999 -9999 -9999 -9999 -9999 -9999 -9999 -9999 -9999 -9999 -9999 -9999 -9999 -9999
-9999 -9999 7.19186E-1 6.80555E-1 6.62411E-1 6.28932E-1 5.42458E-1 5.33083E-1 5.28882E-1 5.53563E-1 5.99109E-1 5.96326E-1 5.58978E-1 5.48974E-1 5.26632E-1 5.28796E-1 5.4277E-1 5.52545E-1 5.50939E-1 6.28635E-1 6.65734E-1 6.77737E-1 6.79542E-1 6.67379E-1 6.72585E-1 6.95992E-1 7.28796E-1 7.35475E-1 7.34452E-1 7.05017E-1 -9999 -9999 -9999 -9999 -9999 -9999 -9999 -9999 -9999 -9999 -9999 -9999 -9999 -9999 -9999 -9999 -9999 -9999 -9999 -9999 -9999 -9999 -9999 -9999 -9999 -9999 -9999 -9999 -9999 -9999 -9999 -9999 -9999 -9999 -9999 -9999 -9999 -9999 -9999 -9999 -9999 -9999 -9999 -9999 -9999 -9999 -9999 -9999 -9999 -9999 -9999 -9999 -9999 -9999 -9999 -9999 -9999 -9999 -9999 -9999 -9999 -9999 -9999 -9999 -9999 -9999 -9999 -9999 -9999 -9999 -9999 -9999 -9999 -9999 -9999 -9999 -9999 -9999 -9999 -9999 -9999 -9999 -9999 -9999 -9999 -9999 -9999 -9999 -9999 6.89738E-1 6.98385E-1 6.882E-1 6.85367E-1 6.77593E-1 6.56426E-1 5.83785E-1 6.39115E-1 6.55277E-1 6.47579E-1 6.56705E-1 6.64713E-1 6.6289E-1 6.278E-1 6.38573E-1 6.6036E-1 6.59629E-1 6.74867E-1 6.53831E-1 6.16211E-1 4.75932E-1 4.14354E-1 3.66365E-1 2.83632E-1 1.77389E-1 2.28526E-1 2.04089E-1 2.14983E-1 1.99823E-1 -9999 1.51994E-1 1.5348E-1 1.077E-1 -9999 -9999 -9999 -9999 -9999 -9999 -9999 -9999 -9999 -9999 -9999 -9999 -9999 -9999 -9999 -9999 -9999 -9999
-9999 -9999 6.98282E-1 6.82752E-1 6.869E-1 6.65745E-1 6.18917E-1 5.82069E-1 5.02735E-1 4.93758E-1 5.24122E-1 5.52993E-1 5.89095E-1 5.9066E-1 5.45001E-1 5.04451E-1 4.9768E-1 5.29362E-1 6.10651E-1 6.57502E-1 7.04107E-1 7.01784E-1 7.13379E-1 7.03653E-1 7.02247E-1 7.26208E-1 7.40868E-1 7.4497E-1 7.33646E-1 7.23949E-1 7.22007E-1 -9999 -9999 -9999 -9999 -9999 -9999 -9999 -9999 -9999 -9999 -9999 -9999 -9999 -9999 -9999 -9999 -9999 -9999 -9999 -9999 -9999 -9999 -9999 -9999 -9999 -9999 -9999 -9999 -9999 -9999 -9999 -9999 -9999 -9999 -9999 -9999 -9999 -9999 -9999 -9999 -9999 -9999 -9999 -9999 -9999 -9999 -9999 -9999 -9999 -9999 -9999 -9999 -9999 -9999 -9999 -9999 -9999 -9999 -9999 -9999 -9999 -9999 -9999 -9999 -9999 -9999 -9999 -9999 -9999 -9999 -9999 -9999 -9999 -9999 -9999 -9999 -9999 -9999 -9999 -9999 -9999 -9999 -9999 -9999 -9999 -9999 -9999 -9999 6.80568E-1 6.63352E-1 6.89304E-1 6.8966E-1 6.90735E-1 6.74608E-1 6.64364E-1 6.52109E-1 6.4296E-1 6.4462E-1 6.41615E-1 6.61776E-1 6.48045E-1 6.56391E-1 6.34131E-1 6.28159E-1 6.55772E-1 6.41902E-1 6.42706E-1 6.20272E-1 5.03029E-1 2.59574E-1 1.98561E-1 1.73752E-1 1.48362E-1 1.64872E-1 1.47582E-1 1.09443E-1 1.65016E-1 1.82025E-1 1.32628E-1 1.02599E-1 9.90357E-2 6.30515E-2 5.75066E-2 5.43924E-2 5.45794E-2 6.31393E-2 6.77714E-2 3.9066E-2 3.63679E-2 3.78989E-2 4.4401E-2 -9999 -9999 -9999 -9999 -9999 -9999 -9999 -9999
-9999 -9999 7.15459E-1 7.09993E-1 7.05734E-1 6.7176E-1 6.20633E-1 5.64481E-1 5.15955E-1 4.52878E-1 4.96392E-1 5.68084E-1 5.68103E-1 5.69702E-1 5.21049E-1 4.74419E-1 4.88911E-1 5.32535E-1 6.16288E-1 6.37782E-1 6.84595E-1 6.92599E-1 7.02042E-1 7.10149E-1 7.01432E-1 7.27025E-1 7.37013E-1 7.42439E-1 7.32277E-1 7.25365E-1 7.20146E-1 -9999 -9999 -9999 -9999 -9999 -9999 -9999 -9999 -9999 -9999 -9999 -9999 -9999 -9999 -9999 -9999 -9999 -9999 -9999 -9999 -9999 -9999 -9999 -9999 -9999 -9999 -9999 -9999 -9999 -9999 -9999 -9999 -9999 -9999 -9999 -9999 -9999 -9999 -9999 -9999 -9999 -9999 -9999 -9999 -9999 -9999 -9999 -9999 -9999 -9999 -9999 -9999 -9999 -9999 -9999 -9999 -9999 -9999 -9999 -9999 -9999 -9999 -9999 -9999 -9999 -9999 -9999 -9999 -9999 -9999 -9999 -9999 -9999 -9999 -9999 -9999 -9999 -9999 -9999 -9999 -9999 -9999 -9999 -9999 -9999 -9999 -9999 -9999 -9999 6.93639E-1 7.26495E-1 7.24808E-1 6.96512E-1 6.39595E-1 6.26161E-1 6.47966E-1 6.45738E-1 6.26153E-1 6.35804E-1 6.30577E-1 6.50265E-1 6.677E-1 6.61481E-1 6.32355E-1 6.34677E-1 6.25336E-1 6.41152E-1 6.43354E-1 5.2793E-1 3.13346E-1 2.39736E-1 1.15122E-1 9.19307E-2 1.47746E-1 1.00093E-1 1.42017E-1 1.22801E-1 1.08413E-1 1.02054E-1 1.08308E-1 6.94647E-2 1.03199E-1 1.02488E-1 8.54214E-2 9.01599E-2 8.4021E-2 9.26839E-2 5.63316E-2 3.78633E-2 2.73417E-2 4.45915E-2 4.84266E-2 2.88751E-2 -9999 -9999 -9999 -9999 -9999 -9999
-9999 -9999 -9999 -9999 6.54333E-1 6.31605E-1 5.61289E-1 5.0886E-1 5.07814E-1 4.7733E-1 4.60576E-1 4.84091E-1 4.75798E-1 5.35294E-1 5.23618E-1 4.78447E-1 4.85029E-1 5.0556E-1 5.89053E-1 6.28823E-1 6.63239E-1 7.06321E-1 7.03348E-1 6.97456E-1 7.16173E-1 7.21717E-1 7.20307E-1 7.34028E-1 7.35213E-1 7.41513E-1 7.25463E-1 -9999 -9999 -9999 -9999 -9999 -9999 -9999 -9999 -9999 -9999 -9999 -9999 -9999 -9999 -9999 -9999 -9999 -9999 -9999 -9999 -9999 -9999 -9999 -9999 -9999 -9999 -9999 -9999 -9999 -9999 -9999 -9999 -9999 -9999 -9999 -9999 -9999 -9999 -9999 -9999 -9999 -9999 -9999 -9999 -9999 -9999 -9999 -9999 -9999 -9999 -9999 -9999 -9999 -9999 -9999 -9999 -9999 -9999 -9999 -9999 -9999 -9999 -9999 -9999 -9999 -9999 -9999 -9999 -9999 -9999 -9999 -9999 -9999 -9999 -9999 -9999 -9999 5.85736E-1 -9999 -9999 -9999 -9999 -9999 -9999 -9999 -9999 -9999 -9999 -9999 -9999 -9999 6.87412E-1 6.9374E-1 6.42572E-1 6.15604E-1 6.2249E-1 6.22311E-1 6.1748E-1 6.28927E-1 6.5939E-1 6.54574E-1 6.8801E-1 6.80698E-1 6.65992E-1 6.57429E-1 6.15257E-1 6.11433E-1 6.25109E-1 5.49666E-1 2.96446E-1 2.34213E-1 1.4166E-1 1.07042E-1 1.42167E-1 1.27677E-1 1.44623E-1 1.18149E-1 1.00443E-1 9.6546E-2 9.5041E-2 8.67808E-2 1.01624E-1 7.42095E-2 8.24865E-2 5.26034E-2 4.85566E-2 6.86867E-2 7.81835E-2 6.2814E-2 4.8728E-2 5.72464E-2 3.94561E-2 2.98028E-2 -9999 -9999 -9999 -9999 -9999 -9999
-9999 -9999 -9999 -9999 6.09889E-1 5.73168E-1 5.4253E-1 4.85246E-1 4.61912E-1 4.53342E-1 4.37792E-1 4.62372E-1 4.60966E-1 4.98872E-1 4.73164E-1 4.72137E-1 4.68894E-1 4.7649E-1 4.83909E-1 5.16407E-1 5.98265E-1 6.74623E-1 6.91651E-1 6.92123E-1 6.99957E-1 7.03715E-1 7.08482E-1 7.06248E-1 7.36313E-1 7.38193E-1 7.43869E-1 7.14139E-1 -9999 -9999 -9999 -9999 -9999 -9999 -9999 -9999 -9999 -9999 -9999 -9999 -9999 -9999 -9999 -9999 -9999 -9999 -9999 -9999 -9999 -9999 -9999 -9999 -9999 -9999 -9999 -9999 -9999 -9999 -9999 -9999 -9999 -9999 -9999 -9999 -9999 -9999 -9999 -9999 -9999 -9999 -9999 -9999 -9999 -9999 -9999 -9999 -9999 -9999 -9999 -9999 -9999 -9999 -9999 -9999 -9999 -9999 -9999 -9999 -9999 -9999 -9999 -9999 -9999 -9999 -9999 -9999 -9999 -9999 -9999 -9999 -9999 -9999 4.44347E-1 4.34317E-1 4.87758E-1 -9999 -9999 -9999 -9999 -9999 -9999 -9999 -9999 -9999 -9999 -9999 -9999 -9999 7.10453E-1 6.57062E-1 6.37452E-1 6.10791E-1 6.06881E-1 6.05486E-1 6.21714E-1 6.49332E-1 6.90544E-1 6.90762E-1 6.76393E-1 6.80532E-1 6.63983E-1 6.37759E-1 6.17461E-1 6.17382E-1 6.50202E-1 6.31132E-1 4.07437E-1 2.35896E-1 1.56618E-1 1.19146E-1 1.37994E-1 1.20619E-1 1.45063E-1 1.1296E-1 9.16311E-2 1.07228E-1 9.16195E-2 7.35498E-2 1.04881E-1 8.27598E-2 8.09268E-2 6.00631E-2 5.54726E-2 5.4334E-2 5.88103E-2 8.02371E-2 7.0148E-2 5.84374E-2 3.22918E-2 -9999 -9999 -9999 -9999 -9999 -9999 -9999
-9999 -9999 -9999 -9999 -9999 5.35847E-1 5.56002E-1 5.14926E-1 4.76242E-1 4.72603E-1 4.61319E-1 4.71468E-1 4.76339E-1 4.77426E-1 4.59961E-1 4.69939E-1 4.79184E-1 4.66426E-1 4.81011E-1 4.76231E-1 4.97096E-1 6.09446E-1 6.95155E-1 6.91579E-1 6.94359E-1 6.81127E-1 6.71823E-1 6.51504E-1 6.73954E-1 6.86037E-1 7.10424E-1 7.14213E-1 7.23062E-1 -9999 -9999 -9999 -9999 -9999 -9999 -9999 -9999 -9999 -9999 -9999 -9999 -9999 -9999 -9999 -9999 -9999 -9999 -9999 -9999 -9999 -9999 -9999 -9999 -9999 -9999 -9999 -9999 -9999 -9999 -9999 -9999 -9999 -9999 -9999 -9999 -9999 -9999 -9999 -9999 -9999 -9999 -9999 -9999 -9999 -9999 -9999 -9999 -9999 -9999 -9999 -9999 -9999 -9999 -9999 -9999 -9999 -9999 -9999 -9999 -9999 -9999 -9999 -9999 -9999 -9999 -9999 -9999 -9999 -9999 -9999 -9999 -9999 4.85877E-1 4.81825E-1 5.03778E-1 -9999 -9999 -9999 -9999 -9999 -9999 -9999 -9999 -9999 -9999 -9999 -9999 -9999 6.91467E-1 6.80292E-1 6.28817E-1 6.02797E-1 5.96611E-1 6.10666E-1 6.27845E-1 6.53613E-1 6.70279E-1 6.87244E-1 6.8926E-1 6.90924E-1 6.45875E-1 6.6308E-1 6.35493E-1 6.33163E-1 6.35707E-1 6.38289E-1 5.73705E-1 3.40766E-1 2.01349E-1 1.35494E-1 1.22878E-1 1.40001E-1 1.26898E-1 1.31512E-1 1.43868E-1 1.07815E-1 9.03427E-2 7.7363E-2 7.27712E-2 8.10433E-2 8.8517E-2 7.09153E-2 4.7823E-2 4.43692E-2 5.71489E-2 5.35676E-2 7.49523E-2 6.79889E-2 3.94065E-2 2.52001E-2 -9999 -9999 -9999 -9999 -9999 -9999
-9999 -9999 -9999 -9999 -9999 -9999 -9999 -9999 4.914E-1 4.94974E-1 4.73116E-1 4.65361E-1 4.47179E-1 4.71052E-1 4.61522E-1 4.84003E-1 4.87444E-1 4.87277E-1 4.83613E-1 4.79688E-1 4.97976E-1 4.95513E-1 5.98082E-1 6.80978E-1 6.87075E-1 6.69419E-1 6.58862E-1 6.15838E-1 5.59284E-1 5.77737E-1 6.1074E-1 6.68426E-1 6.99666E-1 -9999 -9999 -9999 -9999 -9999 -9999 -9999 -9999 -9999 -9999 -9999 -9999 -9999 -9999 -9999 -9999 -9999 -9999 -9999 -9999 -9999 -9999 -9999 -9999 -9999 -9999 -9999 -9999 -9999 -9999 -9999 -9999 -9999 -9999 -9999 -9999 -9999 -9999 -9999 -9999 -9999 -9999 -9999 -9999 -9999 -9999 -9999 -9999 -9999 -9999 -9999 -9999 -9999 -9999 -9999 -9999 -9999 -9999 -9999 -9999 -9999 -9999 -9999 -9999 -9999 -9999 -9999 -9999 -9999 -9999 -9999 -9999 5.24394E-1 5.12722E-1 5.58562E-1 5.84281E-1 5.93785E-1 -9999 -9999 -9999 -9999 -9999 -9999 -9999 -9999 -9999 -9999 -9999 -9999 7.20261E-1 6.74998E-1 6.39708E-1 6.30929E-1 6.31109E-1 6.39657E-1 6.39192E-1 6.56656E-1 6.4775E-1 6.75206E-1 7.03398E-1 6.79443E-1 6.33253E-1 6.54318E-1 6.67411E-1 6.53658E-1 6.58621E-1 6.69331E-1 6.32048E-1 4.27301E-1 2.77173E-1 1.47678E-1 1.13791E-1 1.33699E-1 1.56588E-1 1.22787E-1 1.4352E-1 1.2128E-1 7.97463E-2 6.35628E-2 7.5305E-2 1.00731E-1 9.94732E-2 6.75061E-2 5.79514E-2 5.11214E-2 4.9684E-2 4.69729E-2 5.1803E-2 6.63568E-2 4.03488E-2 2.18005E-2 1.82769E-2 -9999 -9999 -9999 -9999 -9999
-9999 -9999 -9999 -9999 -9999 -9999 -9999 -9999 -9999 -9999 4.89539E-1 4.68036E-1 4.55379E-1 4.43064E-1 4.72443E-1 4.79691E-1 4.85687E-1 5.12165E-1 5.06075E-1 5.18346E-1 5.30356E-1 4.97657E-1 4.85705E-1 5.42736E-1 6.24145E-1 6.54449E-1 6.32923E-1 5.97976E-1 5.60445E-1 5.66104E-1 5.93128E-1 6.59891E-1 6.81378E-1 7.17979E-1 -9999 -9999 -9999 -9999 -9999 -9999 -9999 -9999 -9999 -9999 -9999 -9999 -9999 -9999 -9999 -9999 -9999 -9999 -9999 -9999 -9999 -9999 -9999 -9999 -9999 -9999 -9999 -9999 -9999 -9999 -9999 -9999 -9999 -9999 -9999 -9999 -9999 -9999 -9999 -9999 -9999 -9999 -9999 -9999 -9999 -9999 -9999 -9999 -9999 -9999 -9999 -9999 -9999 -9999 -9999 -9999 -9999 -9999 -9999 -9999 -9999 -9999 -9999 -9999 -9999 -9999 -9999 -9999 -9999 -9999 4.63342E-1 5.24496E-1 5.84172E-1 5.49512E-1 5.88284E-1 -9999 -9999 -9999 -9999 -9999 -9999 -9999 -9999 -9999 7.09654E-1 -9999 7.22911E-1 7.29284E-1 7.22107E-1 7.09114E-1 6.90437E-1 6.4477E-1 6.39587E-1 6.52482E-1 6.84661E-1 6.66373E-1 6.58615E-1 6.80528E-1 7.12856E-1 6.96601E-1 6.55366E-1 6.81348E-1 6.57817E-1 6.65968E-1 6.91993E-1 6.8314E-1 6.6649E-1 4.90759E-1 3.03243E-1 1.71792E-1 1.40908E-1 1.52458E-1 1.80214E-1 1.61507E-1 1.55281E-1 1.10716E-1 8.94621E-2 6.87372E-2 7.26842E-2 1.0559E-1 9.35173E-2 8.54085E-2 6.55099E-2 6.32537E-2 4.19192E-2 3.47574E-2 3.9899E-2 4.14506E-2 3.00115E-2 2.49552E-2 2.36996E-2 2.31659E-2 -9999 -9999 -9999 -9999
-9999 -9999 -9999 -9999 -9999 -9999 -9999 -9999 5.11969E-1 4.97863E-1 4.96952E-1 4.87756E-1 4.87199E-1 4.52462E-1 4.73469E-1 4.7307E-1 4.60638E-1 4.8486E-1 5.1273E-1 5.41375E-1 5.40561E-1 5.17119E-1 4.8006E-1 4.7238E-1 4.91645E-1 5.41829E-1 5.79455E-1 5.66937E-1 5.64208E-1 5.897E-1 6.53989E-1 6.79858E-1 6.94497E-1 7.15565E-1 -9999 -9999 -9999 -9999 -9999 -9999 -9999 -9999 -9999 -9999 -9999 -9999 -9999 -9999 -9999 -9999 -9999 -9999 -9999 -9999 -9999 -9999 -9999 -9999 -9999 -9999 -9999 -9999 -9999 -9999 -9999 -9999 -9999 -9999 -9999 -9999 -9999 -9999 -9999 -9999 -9999 -9999 -9999 -9999 -9999 -9999 -9999 -9999 -9999 -9999 -9999 -9999 -9999 -9999 -9999 -9999 -9999 -9999 -9999 -9999 -9999 -9999 -9999 -9999 -9999 -9999 -9999 -9999 -9999 4.94688E-1 4.96602E-1 5.11456E-1 5.33555E-1 6.09127E-1 6.34884E-1 -9999 -9999 -9999 -9999 -9999 -9999 -9999 -9999 7.06584E-1 6.50508E-1 6.83254E-1 6.91397E-1 7.14892E-1 7.34652E-1 7.29329E-1 7.19635E-1 6.76994E-1 6.59612E-1 6.80771E-1 6.79211E-1 6.64736E-1 6.55711E-1 6.82511E-1 6.92364E-1 6.96914E-1 6.93581E-1 7.0504E-1 7.09355E-1 7.35034E-1 7.12531E-1 6.71206E-1 6.77438E-1 6.06445E-1 4.3647E-1 2.07203E-1 1.45624E-1 1.28792E-1 1.97244E-1 2.19622E-1 1.64025E-1 1.04084E-1 8.15065E-2 6.03788E-2 6.55934E-2 7.71571E-2 8.79234E-2 6.5075E-2 4.81123E-2 4.05137E-2 3.22901E-2 3.63676E-2 4.31152E-2 5.06376E-2 5.05532E-2 3.53165E-2 2.66245E-2 2.76221E-2 -9999 -9999 -9999 -9999
-9999 -9999 -9999 -9999 -9999 -9999 -9999 5.28266E-1 4.92886E-1 4.82419E-1 4.79146E-1 4.67925E-1 4.84633E-1 4.52525E-1 4.3904E-1 4.23898E-1 4.24342E-1 4.68984E-1 4.95029E-1 5.23773E-1 5.31794E-1 5.26505E-1 5.02987E-1 4.90224E-1 4.78589E-1 4.79356E-1 5.01555E-1 5.1041E-1 4.9274E-1 5.63866E-1 6.2366E-1 6.76669E-1 6.96611E-1 7.05737E-1 -9999 -9999 -9999 -9999 -9999 -9999 -9999 -9999 -9999 -9999 -9999 -9999 -9999 -9999 -9999 -9999 -9999 -9999 -9999 -9999 -9999 -9999 -9999 -9999 -9999 -9999 -9999 -9999 -9999 -9999 -9999 -9999 -9999 -9999 -9999 -9999 -9999 -9999 -9999 -9999 -9999 -9999 -9999 -9999 -9999 -9999 -9999 -9999 -9999 -9999 -9999 -9999 -9999 -9999 -9999 -9999 -9999 -9999 -9999 -9999 -9999 -9999 -9999 -9999 -9999 -9999 -9999 -9999 -9999 4.66334E-1 4.7374E-1 5.12682E-1 5.00737E-1 5.77487E-1 6.28881E-1 -9999 -9999 -9999 -9999 -9999 -9999 -9999 -9999 6.76176E-1 6.32149E-1 6.08289E-1 6.713E-1 7.29652E-1 7.38975E-1 7.44177E-1 7.37834E-1 7.24499E-1 6.82366E-1 6.97828E-1 6.5539E-1 6.48155E-1 6.76311E-1 6.81121E-1 6.87051E-1 7.15789E-1 7.08401E-1 7.09371E-1 7.16006E-1 7.08309E-1 6.806E-1 6.80765E-1 7.06163E-1 6.64924E-1 4.8712E-1 2.3141E-1 1.52177E-1 1.68563E-1 2.35075E-1 2.35456E-1 1.69555E-1 1.13662E-1 9.5085E-2 9.70144E-2 6.1459E-2 6.62215E-2 7.48241E-2 7.33653E-2 7.07155E-2 5.26021E-2 5.01118E-2 4.19952E-2 3.50798E-2 3.8758E-2 3.55887E-2 3.98311E-2 3.36926E-2 3.4062E-2 2.63839E-2 2.60905E-2 3.45737E-2 -9999
-9999 -9999 -9999 -9999 -9999 -9999 5.3957E-1 5.16616E-1 4.6914E-1 4.83681E-1 4.62939E-1 4.39877E-1 4.59827E-1 4.72269E-1 4.53935E-1 4.42373E-1 4.39297E-1 4.28894E-1 4.56835E-1 5.01318E-1 5.08325E-1 5.27769E-1 5.27039E-1 5.24301E-1 4.98454E-1 4.85488E-1 4.67954E-1 4.66947E-1 4.61328E-1 4.70579E-1 5.05295E-1 5.5177E-1 6.39119E-1 6.87742E-1 7.00869E-1 -9999 -9999 -9999 -9999 -9999 -9999 -9999 -9999 -9999 -9999 -9999 -9999 -9999 -9999 -9999 -9999 -9999 -9999 -9999 -9999 -9999 -9999 -9999 -9999 -9999 -9999 -9999 -9999 -9999 -9999 -9999 -9999 -9999 -9999 -9999 -9999 -9999 -9999 -9999 -9999 -9999 -9999 -9999 -9999 -9999 -9999 -9999 -9999 -9999 -9999 -9999 -9999 -9999 -9999 -9999 -9999 -9999 -9999 -9999 -9999 -9999 -9999 -9999 -9999 -9999 -9999 -9999 -9999 -9999 -9999 4.58291E-1 4.74026E-1 -9999 -9999 -9999 -9999 -9999 -9999 -9999 6.83793E-1 -9999 -9999 6.57107E-1 5.91019E-1 5.97119E-1 6.07991E-1 7.06532E-1 7.3341E-1 7.34079E-1 7.47545E-1 7.32967E-1 7.14614E-1 7.07703E-1 6.70217E-1 6.55544E-1 6.69402E-1 6.85643E-1 7.30406E-1 7.36553E-1 7.16636E-1 6.90983E-1 7.08195E-1 6.80008E-1 6.70492E-1 6.93739E-1 6.84735E-1 7.00171E-1 6.02995E-1 3.48736E-1 2.34608E-1 1.90077E-1 2.33698E-1 2.54048E-1 1.80752E-1 1.25354E-1 1.12509E-1 1.01837E-1 6.93935E-2 7.75854E-2 6.61673E-2 6.76033E-2 5.32416E-2 5.95938E-2 5.70074E-2 4.88447E-2 3.56165E-2 3.12641E-2 2.97911E-2 3.28379E-2 2.98328E-2 3.45069E-2 2.84889E-2 -9999 -9999 -9999
-9999 -9999 -9999 -9999 -9999 -9999 5.03257E-1 5.08887E-1 4.80041E-1 4.3648E-1 4.27477E-1 4.63179E-1 4.80925E-1 4.81623E-1 4.84085E-1 4.89283E-1 4.68021E-1 4.37653E-1 4.3844E-1 4.43234E-1 4.80802E-1 4.80891E-1 5.19259E-1 5.23836E-1 5.22655E-1 5.10927E-1 4.98381E-1 4.63256E-1 4.63433E-1 4.56984E-1 5.04313E-1 5.78662E-1 6.14391E-1 6.67469E-1 6.73325E-1 -9999 -9999 -9999 -9999 -9999 -9999 -9999 -9999 -9999 -9999 -9999 -9999 -9999 -9999 -9999 -9999 -9999 -9999 -9999 -9999 -9999 -9999 -9999 -9999 -9999 -9999 -9999 -9999 -9999 -9999 -9999 -9999 -9999 -9999 -9999 -9999 -9999 -9999 -9999 -9999 -9999 -9999 -9999 -9999 -9999 -9999 -9999 -9999 -9999 -9999 -9999 -9999 -9999 -9999 -9999 -9999 3.29797E-1 3.00613E-1 3.21295E-1 3.91042E-1 4.44291E-1 -9999 -9999 -9999 -9999 -9999 -9999 -9999 -9999 -9999 5.07711E-1 -9999 -9999 -9999 -9999 -9999 -9999 -9999 -9999 6.92978E-1 6.91447E-1 -9999 6.73243E-1 6.2236E-1 5.93648E-1 5.66851E-1 6.50128E-1 6.97978E-1 7.24951E-1 7.29617E-1 7.36206E-1 7.22396E-1 7.08E-1 6.80751E-1 6.76731E-1 6.56095E-1 6.76477E-1 7.17699E-1 7.11366E-1 6.80118E-1 6.93889E-1 6.90412E-1 6.77684E-1 6.73168E-1 6.96862E-1 7.04068E-1 7.37331E-1 6.16052E-1 4.30094E-1 3.28924E-1 2.68459E-1 2.76056E-1 2.50423E-1 1.82693E-1 1.38732E-1 1.29955E-1 1.19635E-1 9.15953E-2 7.53012E-2 6.6699E-2 7.07101E-2 6.66608E-2 5.4751E-2 4.75173E-2 4.23976E-2 3.82978E-2 3.7005E-2 2.49668E-2 2.7926E-2 3.93649E-2 4.33726E-2 3.43986E-2 -9999 -9999 -9999
-9999 -9999 -9999 -9999 5.30418E-1 4.69215E-1 4.70337E-1 5.08161E-1 5.1261E-1 4.77387E-1 4.54925E-1 4.39921E-1 4.45433E-1 4.71685E-1 4.69071E-1 4.71452E-1 4.84697E-1 4.79297E-1 4.61352E-1 4.32892E-1 4.31901E-1 4.54887E-1 5.06821E-1 5.11187E-1 5.21181E-1 5.14036E-1 4.92239E-1 4.63517E-1 4.63242E-1 4.44572E-1 4.77921E-1 5.39579E-1 5.58321E-1 6.1741E-1 6.51231E-1 6.63915E-1 -9999 -9999 -9999 -9999 -9999 -9999 -9999 -9999 -9999 -9999 -9999 -9999 -9999 -9999 -9999 -9999 -9999 -9999 -9999 -9999 -9999 -9999 -9999 -9999 -9999 -9999 -9999 -9999 -9999 -9999 -9999 -9999 -9999 -9999 -9999 -9999 -9999 -9999 -9999 -9999 -9999 -9999 -9999 -9999 -9999 -9999 -9999 -9999 -9999 -9999 -9999 -9999 -9999 -9999 3.72311E-1 3.66635E-1 2.84967E-1 2.87605E-1 3.55745E-1 3.77839E-1 -9999 4.26687E-1 4.83879E-1 5.07533E-1 -9999 -9999 -9999 -9999 6.02294E-1 5.66358E-1 5.7073E-1 5.35598E-1 -9999 -9999 -9999 6.29196E-1 6.43618E-1 6.83674E-1 6.92619E-1 6.84334E-1 6.76214E-1 6.44311E-1 6.26419E-1 5.8223E-1 5.91588E-1 6.55135E-1 6.76005E-1 7.45531E-1 7.54865E-1 7.36438E-1 7.39832E-1 7.13362E-1 6.89608E-1 6.64832E-1 6.57201E-1 6.81542E-1 7.13248E-1 6.86574E-1 6.68196E-1 6.77497E-1 6.88694E-1 6.65184E-1 6.66455E-1 6.82995E-1 7.06176E-1 7.26042E-1 6.21467E-1 4.75207E-1 3.54607E-1 3.73458E-1 3.53492E-1 2.23346E-1 1.6618E-1 1.50597E-1 1.42863E-1 1.3183E-1 1.08719E-1 7.36171E-2 8.44609E-2 7.52964E-2 5.1256E-2 3.70349E-2 4.07216E-2 4.4461E-2 3.52313E-2 4.33533E-2 3.11231E-2 4.11389E-2 3.44996E-2 3.33832E-2 3.86238E-2 2.7897E-2 -9999 -9999
-9999 -9999 -9999 4.92646E-1 4.72139E-1 4.27221E-1 4.35672E-1 4.62041E-1 4.6473E-1 4.81773E-1 4.76952E-1 4.49921E-1 4.35327E-1 4.42097E-1 4.5188E-1 4.80248E-1 4.7289E-1 4.73407E-1 4.54131E-1 4.45789E-1 4.30993E-1 4.32927E-1 4.77021E-1 4.87475E-1 5.01034E-1 5.1971E-1 4.87631E-1 4.67681E-1 4.73588E-1 4.67705E-1 4.5457E-1 4.85789E-1 4.91903E-1 5.8919E-1 6.10864E-1 6.29294E-1 -9999 -9999 -9999 -9999 -9999 -9999 -9999 -9999 -9999 -9999 -9999 -9999 -9999 -9999 -9999 -9999 -9999 -9999 -9999 -9999 -9999 -9999 -9999 -9999 -9999 -9999 -9999 -9999 -9999 -9999 -9999 -9999 -9999 -9999 -9999 -9999 -9999 -9999 -9999 -9999 -9999 -9999 -9999 -9999 -9999 -9999 -9999 -9999 -9999 -9999 -9999 -9999 -9999 -9999 -9999 4.07426E-1 3.10273E-1 2.65044E-1 3.60422E-1 3.61611E-1 3.90809E-1 4.04237E-1 4.35294E-1 4.71079E-1 4.70304E-1 -9999 -9999 5.73331E-1 6.05919E-1 5.87884E-1 5.60414E-1 5.30112E-1 -9999 -9999 5.82444E-1 6.28173E-1 6.49579E-1 6.85357E-1 7.00429E-1 6.78979E-1 6.48551E-1 6.94557E-1 6.31693E-1 5.81001E-1 6.02224E-1 6.32825E-1 6.9581E-1 7.16199E-1 7.15691E-1 7.08929E-1 7.18892E-1 7.2684E-1 7.32252E-1 7.05086E-1 6.82138E-1 6.88067E-1 7.01283E-1 6.86526E-1 6.74056E-1 6.86435E-1 6.74599E-1 6.50144E-1 6.13509E-1 6.79388E-1 6.81376E-1 7.09852E-1 7.0357E-1 5.8988E-1 4.59547E-1 3.65731E-1 3.2412E-1 2.3982E-1 1.88021E-1 1.45799E-1 1.46004E-1 1.31959E-1 8.17229E-2 7.59808E-2 9.71725E-2 7.19791E-2 4.9409E-2 3.60788E-2 4.98997E-2 3.44096E-2 4.30727E-2 4.10708E-2 3.01186E-2 3.47646E-2 2.76954E-2 3.04583E-2 3.19395E-2 2.35294E-2 -9999 -9999
-9999 -9999 -9999 4.02115E-1 4.8649E-1 4.50281E-1 4.51073E-1 4.46049E-1 4.35467E-1 4.27196E-1 4.63976E-1 4.66425E-1 4.7263E-1 4.5108E-1 4.64111E-1 4.84115E-1 4.70738E-1 4.70965E-1 4.37939E-1 4.27158E-1 4.36158E-1 4.01709E-1 4.04634E-1 4.27999E-1 4.33025E-1 4.50805E-1 4.34481E-1 4.51496E-1 4.54193E-1 4.52957E-1 4.40902E-1 4.35923E-1 4.56927E-1 4.73691E-1 5.19673E-1 5.1594E-1 5.31422E-1 5.49682E-1 5.69693E-1 -9999 -9999 -9999 -9999 -9999 -9999 -9999 -9999 -9999 -9999 -9999 -9999 -9999 -9999 -9999 -9999 -9999 -9999 -9999 -9999 -9999 -9999 -9999 -9999 -9999 -9999 -9999 -9999 -9999 -9999 -9999 -9999 -9999 -9999 -9999 -9999 -9999 -9999 -9999 -9999 -9999 -9999 -9999 -9999 -9999 -9999 -9999 -9999 -9999 -9999 -9999 -9999 -9999 2.92671E-1 2.94402E-1 3.5199E-1 3.69476E-1 3.47066E-1 4.01246E-1 4.11453E-1 4.69924E-1 4.54075E-1 4.52894E-1 4.64593E-1 4.90676E-1 4.75741E-1 4.88007E-1 4.84551E-1 4.55063E-1 -9999 4.96905E-1 5.66593E-1 6.434E-1 6.68591E-1 6.71035E-1 6.79404E-1 6.8135E-1 6.61545E-1 6.58471E-1 6.67982E-1 6.3253E-1 6.01771E-1 5.99436E-1 6.31786E-1 7.02955E-1 6.8568E-1 6.88508E-1 7.11283E-1 7.2201E-1 7.05826E-1 6.95658E-1 6.44401E-1 6.92782E-1 6.96551E-1 6.84009E-1 6.82013E-1 7.01454E-1 6.95023E-1 6.74744E-1 6.50805E-1 6.80164E-1 7.02428E-1 7.08411E-1 6.98059E-1 6.33972E-1 5.41464E-1 3.89729E-1 2.95826E-1 2.34781E-1 1.94431E-1 1.86581E-1 1.47921E-1 1.30081E-1 9.64861E-2 7.13788E-2 9.30774E-2 7.30729E-2 4.92854E-2 4.00332E-2 4.6112E-2 2.79115E-2 3.1761E-2 3.20715E-2 2.14296E-2 2.5462E-2 2.85679E-2 2.30598E-2 2.52094E-2 1.77537E-2 2.04686E-2 -9999
-9999 -9999 -9999 -9999 5.20142E-1 5.51784E-1 4.67923E-1 4.53844E-1 5.04867E-1 4.64786E-1 4.3846E-1 4.25272E-1 4.34316E-1 4.56269E-1 4.75351E-1 4.79909E-1 4.52032E-1 4.45111E-1 4.25373E-1 3.99925E-1 4.14609E-1 4.14782E-1 3.93134E-1 3.97969E-1 4.05375E-1 4.08171E-1 3.74495E-1 3.94015E-1 3.97404E-1 3.80393E-1 3.86164E-1 3.99418E-1 4.02324E-1 4.45681E-1 4.35062E-1 4.31693E-1 4.24203E-1 4.06077E-1 4.69353E-1 5.63791E-1 5.64085E-1 5.43476E-1 -9999 -9999 -9999 -9999 -9999 -9999 -9999 -9999 -9999 -9999 -9999 -9999 -9999 -9999 -9999 -9999 -9999 -9999 -9999 -9999 -9999 -9999 -9999 -9999 -9999 -9999 -9999 -9999 -9999 -9999 -9999 -9999 -9999 -9999 -9999 -9999 -9999 -9999 -9999 -9999 -9999 -9999 -9999 -9999 -9999 -9999 -9999 -9999 -9999 3.43454E-1 3.12951E-1 3.25428E-1 3.75446E-1 3.95475E-1 3.67708E-1 3.76335E-1 3.893E-1 4.52352E-1 4.61499E-1 4.27737E-1 4.37388E-1 4.18561E-1 3.97708E-1 4.24252E-1 4.12912E-1 4.21168E-1 4.32998E-1 4.67179E-1 5.16215E-1 6.09886E-1 6.46777E-1 6.56818E-1 6.70867E-1 6.80925E-1 6.93399E-1 7.03878E-1 6.90612E-1 6.78143E-1 6.05105E-1 5.55755E-1 6.09541E-1 6.41221E-1 6.64622E-1 6.80422E-1 6.93896E-1 6.92694E-1 6.94565E-1 6.67647E-1 6.28453E-1 6.35679E-1 6.60027E-1 7.16816E-1 7.21348E-1 7.25027E-1 7.56539E-1 7.07039E-1 6.53895E-1 6.92132E-1 6.85483E-1 6.53153E-1 6.34206E-1 6.02658E-1 5.39941E-1 4.00988E-1 2.57418E-1 2.49671E-1 2.03913E-1 1.9262E-1 1.96067E-1 1.17015E-1 1.21087E-1 1.24818E-1 9.85489E-2 8.60066E-2 6.29148E-2 5.1258E-2 4.05454E-2 3.12444E-2 3.31958E-2 2.55153E-2 2.10475E-2 2.14501E-2 2.05233E-2 2.79809E-2 1.95433E-2 1.5877E-2 -9999 -9999
-9999 -9999 -9999 -9999 6.29797E-1 5.96452E-1 5.61281E-1 5.42849E-1 5.42146E-1 5.22473E-1 4.45937E-1 4.15949E-1 4.19398E-1 4.51209E-1 4.59578E-1 4.70304E-1 4.54581E-1 4.43627E-1 4.33094E-1 4.20091E-1 4.30331E-1 4.41639E-1 4.07283E-1 4.04565E-1 3.93353E-1 3.85631E-1 3.92099E-1 3.6346E-1 3.67438E-1 3.74468E-1 3.75511E-1 3.86789E-1 3.86096E-1 4.19135E-1 4.46249E-1 4.28332E-1 4.2183E-1 4.06396E-1 4.62413E-1 4.87662E-1 4.88083E-1 4.57927E-1 4.95405E-1 5.10656E-1 4.88284E-1 -9999 -9999 -9999 -9999 -9999 -9999 -9999 -9999 -9999 -9999 -9999 -9999 -9999 -9999 -9999 -9999 -9999 -9999 -9999 -9999 -9999 -9999 -9999 -9999 -9999 -9999 -9999 -9999 -9999 -9999 -9999 -9999 -9999 -9999 -9999 -9999 -9999 -9999 -9999 -9999 -9999 -9999 -9999 -9999 -9999 -9999 -9999 3.33399E-1 3.76174E-1 4.0125E-1 4.14431E-1 4.04057E-1 4.10246E-1 4.17274E-1 4.59284E-1 4.65699E-1 4.57708E-1 4.73475E-1 4.4675E-1 4.34932E-1 4.27123E-1 4.12681E-1 4.07026E-1 3.99285E-1 4.19643E-1 4.57692E-1 5.35543E-1 6.15158E-1 6.03925E-1 6.75913E-1 6.74576E-1 6.87609E-1 7.14397E-1 7.03107E-1 6.66015E-1 5.99794E-1 5.9915E-1 5.83328E-1 5.9053E-1 6.56866E-1 7.04035E-1 7.04241E-1 6.90647E-1 6.67042E-1 6.30465E-1 6.46959E-1 6.28266E-1 5.54146E-1 7.06169E-1 7.31052E-1 7.25623E-1 7.67442E-1 7.20993E-1 6.78849E-1 7.14275E-1 7.03904E-1 6.5239E-1 6.20251E-1 6.39809E-1 5.27178E-1 3.70176E-1 2.26085E-1 1.83045E-1 1.64958E-1 1.70576E-1 1.42729E-1 1.01923E-1 1.84138E-1 2.15202E-1 1.44654E-1 8.92132E-2 9.32893E-2 6.47995E-2 5.32123E-2 -9999 -9999 3.09715E-2 2.5692E-2 2.30027E-2 2.27499E-2 2.02395E-2 2.05527E-2 2.31628E-2 1.71426E-2 1.83553E-2
-9999 -9999 -9999 -9999 4.63669E-1 5.54588E-1 5.8974E-1 6.27927E-1 5.8894E-1 5.81226E-1 5.08732E-1 4.39918E-1 4.33155E-1 4.40606E-1 4.64664E-1 4.67083E-1 4.37177E-1 4.26799E-1 4.23908E-1 4.35829E-1 4.47641E-1 4.26084E-1 4.04145E-1 4.14989E-1 4.26332E-1 3.99251E-1 3.91349E-1 3.71684E-1 3.69537E-1 3.69627E-1 3.86691E-1 3.68261E-1 3.6132E-1 3.80245E-1 4.01693E-1 4.38141E-1 4.29036E-1 4.14787E-1 4.26887E-1 4.56245E-1 4.4462E-1 4.33683E-1 4.56869E-1 4.46335E-1 4.70525E-1 -9999 -9999 -9999 -9999 -9999 -9999 -9999 -9999 -9999 -9999 -9999 -9999 -9999 -9999 -9999 5.51196E-1 5.86225E-1 -9999 -9999 -9999 -9999 -9999 -9999 -9999 -9999 -9999 -9999 -9999 -9999 -9999 -9999 -9999 -9999 -9999 -9999 -9999 -9999 -9999 -9999 -9999 -9999 -9999 -9999 -9999 -9999 -9999 -9999 4.34563E-1 4.23283E-1 4.22566E-1 3.91312E-1 4.17018E-1 4.07937E-1 4.14859E-1 4.36306E-1 4.64643E-1 4.80544E-1 5.14591E-1 4.99015E-1 4.64517E-1 4.32261E-1 4.12358E-1 4.33106E-1 4.19208E-1 4.08307E-1 3.96561E-1 4.20028E-1 5.54634E-1 5.78174E-1 6.58123E-1 6.60903E-1 6.68715E-1 6.91149E-1 6.88308E-1 6.59173E-1 6.24754E-1 5.89419E-1 5.40792E-1 6.24326E-1 6.53418E-1 7.40992E-1 6.94293E-1 6.82687E-1 6.5262E-1 6.28025E-1 6.52475E-1 5.87372E-1 4.71107E-1 5.77858E-1 6.75787E-1 6.99686E-1 7.07583E-1 7.25682E-1 7.45074E-1 7.46317E-1 7.21262E-1 6.98646E-1 6.55101E-1 6.46275E-1 5.34201E-1 3.60654E-1 2.13192E-1 1.75288E-1 1.56825E-1 1.37556E-1 1.09598E-1 1.12804E-1 1.88375E-1 1.79199E-1 1.17658E-1 8.24904E-2 9.59186E-2 7.81696E-2 7.32727E-2 -9999 -9999 -9999 -9999 2.68736E-2 2.23763E-2 2.09971E-2 1.75296E-2 1.86859E-2 1.65607E-2 -9999
2.65879E-1 2.57009E-1 2.44902E-1 2.4781E-1 2.95648E-1 3.92655E-1 5.49168E-1 6.67332E-1 6.27411E-1 6.16221E-1 5.51412E-1 4.96399E-1 4.75164E-1 4.75966E-1 4.84738E-1 4.56622E-1 4.28401E-1 4.14748E-1 4.22913E-1 4.19116E-1 4.00485E-1 3.83211E-1 4.01092E-1 4.13672E-1 4.11076E-1 4.21946E-1 4.0795E-1 3.93883E-1 3.76096E-1 3.79829E-1 3.85347E-1 3.55819E-1 3.60629E-1 3.61337E-1 3.74675E-1 3.972E-1 4.0948E-1 3.99121E-1 4.14066E-1 4.14575E-1 4.07557E-1 4.09744E-1 4.26056E-1 4.4799E-1 4.82096E-1 4.92138E-1 -9999 -9999 -9999 -9999 -9999 -9999 -9999 -9999 -9999 -9999 -9999 -9999 5.17001E-1 5.04931E-1 5.41359E-1 5.67447E-1 5.56513E-1 -9999 -9999 -9999 -9999 -9999 -9999 -9999 -9999 -9999 -9999 -9999 -9999 -9999 -9999 -9999 -9999 -9999 -9999 -9999 -9999 -9999 -9999 -9999 -9999 -9999 -9999 -9999 -9999 4.33269E-1 4.20233E-1 4.24526E-1 3.82093E-1 3.98321E-1 4.09401E-1 4.26508E-1 4.11674E-1 4.86666E-1 5.04367E-1 4.95505E-1 5.14336E-1 5.3701E-1 5.26045E-1 5.19094E-1 5.15642E-1 4.73629E-1 4.62812E-1 4.36346E-1 4.25705E-1 4.3385E-1 4.68565E-1 5.0041E-1 6.15736E-1 6.76641E-1 6.74083E-1 6.92292E-1 6.65115E-1 6.72987E-1 6.11461E-1 5.84427E-1 5.85349E-1 6.28794E-1 6.71773E-1 6.60573E-1 6.90335E-1 7.03679E-1 6.76509E-1 6.76622E-1 6.64901E-1 6.51531E-1 5.75234E-1 6.08316E-1 6.86947E-1 5.81705E-1 6.54936E-1 6.74127E-1 6.97637E-1 6.96832E-1 6.95313E-1 6.48616E-1 6.81356E-1 5.99084E-1 5.05089E-1 4.21001E-1 2.87652E-1 1.98716E-1 1.34613E-1 7.38382E-2 7.19029E-2 9.24585E-2 1.21569E-1 1.21573E-1 8.91615E-2 6.45103E-2 8.52612E-2 8.49246E-2 7.54109E-2 -9999 -9999 -9999 -9999 -9999 3.4796E-2 2.07026E-2 1.77016E-2 -9999 -9999 -9999
2.33034E-1 2.67764E-1 3.27872E-1 3.85201E-1 2.52241E-1 3.28554E-1 4.41175E-1 4.75646E-1 5.11596E-1 6.17322E-1 5.34566E-1 5.10679E-1 5.01254E-1 4.9166E-1 4.99211E-1 4.57151E-1 4.15757E-1 4.20491E-1 3.97499E-1 3.96319E-1 3.85285E-1 3.68348E-1 3.8157E-1 4.06617E-1 4.02397E-1 4.32118E-1 4.18917E-1 4.01772E-1 3.96669E-1 4.0889E-1 4.09946E-1 3.90943E-1 3.69837E-1 3.53405E-1 3.80429E-1 4.09378E-1 4.18226E-1 4.16222E-1 4.03659E-1 4.04634E-1 3.98132E-1 4.07499E-1 4.29421E-1 4.71061E-1 5.61768E-1 5.40553E-1 -9999 -9999 -9999 -9999 -9999 -9999 -9999 -9999 -9999 -9999 -9999 -9999 4.9805E-1 5.22786E-1 5.37768E-1 5.81019E-1 5.68241E-1 5.36466E-1 -9999 -9999 -9999 -9999 -9999 -9999 -9999 -9999 -9999 -9999 -9999 -9999 -9999 -9999 -9999 -9999 -9999 -9999 -9999 -9999 -9999 -9999 -9999 -9999 -9999 -9999 -9999 -9999 3.68242E-1 3.68465E-1 3.65905E-1 3.538E-1 3.60598E-1 4.04009E-1 3.85821E-1 4.03093E-1 4.34414E-1 4.7637E-1 5.42017E-1 5.70607E-1 5.89623E-1 5.59004E-1 5.45985E-1 5.66884E-1 5.40837E-1 5.4069E-1 5.15036E-1 5.23128E-1 5.27018E-1 5.43415E-1 5.65764E-1 6.08351E-1 6.77675E-1 6.93317E-1 6.79939E-1 6.98151E-1 6.48789E-1 5.87627E-1 6.23538E-1 6.40063E-1 6.73213E-1 7.00321E-1 7.24779E-1 7.09636E-1 7.03261E-1 6.73461E-1 6.75126E-1 6.77009E-1 6.55943E-1 6.54463E-1 6.56483E-1 6.47032E-1 6.09721E-1 6.63243E-1 6.00532E-1 4.91083E-1 5.15643E-1 5.73077E-1 5.5513E-1 5.28545E-1 5.05478E-1 3.88134E-1 2.72181E-1 2.02988E-1 1.21825E-1 6.03999E-2 4.70423E-2 7.43378E-2 9.82222E-2 7.98685E-2 6.00671E-2 5.38919E-2 7.57829E-2 6.97798E-2 7.31862E-2 -9999 -9999 -9999 -9999 -9999 -9999 2.48669E-2 -9999 -9999 -9999 -9999
-9999 2.32766E-1 2.93461E-1 3.70792E-1 2.84993E-1 2.89488E-1 3.18337E-1 3.81147E-1 4.65679E-1 5.86931E-1 5.4883E-1 5.43331E-1 4.7484E-1 4.82525E-1 4.99942E-1 4.78056E-1 4.20897E-1 4.32541E-1 4.05971E-1 3.71968E-1 3.73255E-1 3.61648E-1 3.72615E-1 4.07746E-1 4.15894E-1 4.30814E-1 4.49051E-1 4.3834E-1 4.33656E-1 4.15521E-1 4.37992E-1 3.97108E-1 3.77115E-1 3.71258E-1 3.87477E-1 4.008E-1 4.0834E-1 4.07821E-1 4.10576E-1 4.0793E-1 4.13207E-1 4.1212E-1 4.17085E-1 5.22073E-1 5.89769E-1 5.92021E-1 5.59278E-1 5.25767E-1 5.44555E-1 5.33114E-1 5.79167E-1 -9999 -9999 -9999 -9999 -9999 -9999 -9999 4.84217E-1 5.0302E-1 5.57938E-1 5.75535E-1 5.56389E-1 5.54645E-1 5.40708E-1 5.50792E-1 -9999 -9999 -9999 -9999 -9999 -9999 -9999 -9999 -9999 -9999 -9999 -9999 -9999 -9999 -9999 -9999 -9999 -9999 -9999 -9999 -9999 -9999 -9999 -9999 -9999 -9999 -9999 3.77212E-1 3.26735E-1 3.13796E-1 3.59835E-1 3.80208E-1 3.35442E-1 3.79133E-1 3.78975E-1 4.07321E-1 4.7791E-1 5.26486E-1 5.62378E-1 5.79793E-1 5.55331E-1 5.59995E-1 5.62746E-1 5.84656E-1 5.97953E-1 5.73006E-1 5.44768E-1 5.53182E-1 5.63331E-1 6.16457E-1 6.69813E-1 6.71912E-1 6.79019E-1 6.54983E-1 6.04129E-1 6.12948E-1 6.4264E-1 6.73277E-1 6.65499E-1 7.1068E-1 7.39642E-1 7.12015E-1 6.77222E-1 6.57187E-1 6.84144E-1 7.31806E-1 7.23796E-1 7.45687E-1 6.77678E-1 6.04172E-1 5.98957E-1 6.46027E-1 5.0431E-1 4.59972E-1 3.97327E-1 4.05901E-1 4.18853E-1 4.30074E-1 3.82137E-1 3.04178E-1 2.11726E-1 1.48546E-1 9.31925E-2 6.77004E-2 6.06181E-2 1.43005E-1 1.39427E-1 8.12009E-2 3.81895E-2 5.94614E-2 7.74612E-2 5.30665E-2 5.62852E-2 3.85634E-2 -9999 -9999 -9999 -9999 -9999 -9999 -9999 -9999 -9999 -9999
-9999 2.38155E-1 3.1165E-1 4.05433E-1 4.09862E-1 3.19963E-1 3.28988E-1 3.82936E-1 5.42659E-1 6.323E-1 6.17001E-1 6.01343E-1 5.56003E-1 5.20736E-1 5.37056E-1 4.56908E-1 4.40821E-1 4.51372E-1 4.37404E-1 3.8392E-1 3.54041E-1 3.53766E-1 3.7008E-1 4.21635E-1 4.24756E-1 4.18784E-1 4.24953E-1 4.26399E-1 4.35425E-1 4.42924E-1 4.43823E-1 4.03934E-1 3.79667E-1 3.78003E-1 3.96372E-1 4.05879E-1 4.03166E-1 4.14258E-1 4.28675E-1 4.24721E-1 4.14706E-1 4.06497E-1 4.1442E-1 5.09221E-1 5.67554E-1 5.61251E-1 5.49034E-1 5.57308E-1 5.26738E-1 5.52795E-1 5.8518E-1 5.92997E-1 5.8945E-1 -9999 -9999 -9999 -9999 -9999 4.8697E-1 5.10877E-1 5.58359E-1 5.82858E-1 5.68466E-1 5.65718E-1 5.81722E-1 5.75124E-1 -9999 -9999 -9999 -9999 -9999 -9999 -9999 -9999 -9999 -9999 -9999 -9999 -9999 -9999 -9999 -9999 -9999 -9999 -9999 -9999 -9999 -9999 -9999 -9999 -9999 -9999 -9999 3.41368E-1 3.68018E-1 3.62616E-1 3.37152E-1 3.10027E-1 3.65061E-1 3.77947E-1 3.47246E-1 3.72161E-1 4.29984E-1 4.6112E-1 5.15828E-1 5.21877E-1 5.23184E-1 5.8114E-1 5.44107E-1 5.57615E-1 5.95615E-1 5.79182E-1 5.54693E-1 5.63334E-1 5.54148E-1 5.70279E-1 5.90854E-1 5.87421E-1 5.92688E-1 6.40216E-1 6.1925E-1 6.15955E-1 6.67044E-1 6.89633E-1 6.77024E-1 7.2281E-1 7.54148E-1 7.10557E-1 6.91476E-1 6.71154E-1 7.09143E-1 7.23068E-1 6.91335E-1 6.75388E-1 6.53532E-1 5.97642E-1 5.25696E-1 5.05901E-1 4.71102E-1 4.53792E-1 4.10945E-1 3.38935E-1 2.82754E-1 3.03488E-1 3.5719E-1 3.00861E-1 2.05249E-1 1.11252E-1 6.50059E-2 6.38155E-2 1.18014E-1 2.51848E-1 1.60782E-1 6.6364E-2 5.33021E-2 5.66309E-2 4.79749E-2 3.97284E-2 3.55755E-2 -9999 2.02261E-2 1.78218E-2 -9999 -9999 -9999 -9999 -9999 -9999 -9999 -9999
-9999 2.42232E-1 2.82581E-1 3.54096E-1 5.01672E-1 5.66708E-1 4.64976E-1 3.90697E-1 4.5245E-1 5.77936E-1 6.21027E-1 6.27961E-1 6.00507E-1 5.9068E-1 5.8247E-1 5.20724E-1 4.66807E-1 4.70227E-1 4.57611E-1 3.90027E-1 3.77385E-1 3.57969E-1 3.81078E-1 4.11996E-1 4.22457E-1 4.27296E-1 4.32419E-1 4.3068E-1 4.33991E-1 4.36624E-1 4.28962E-1 3.94884E-1 4.18076E-1 3.91171E-1 4.20764E-1 3.89549E-1 3.83022E-1 4.04272E-1 4.21875E-1 4.16268E-1 4.15185E-1 4.19731E-1 4.30823E-1 4.88171E-1 5.3677E-1 5.418E-1 5.38779E-1 5.245E-1 5.40753E-1 5.68092E-1 5.98238E-1 6.13275E-1 6.14061E-1 5.95177E-1 5.61175E-1 5.2343E-1 -9999 -9999 5.02842E-1 5.2929E-1 5.3953E-1 5.57474E-1 5.94786E-1 6.03033E-1 5.95318E-1 6.28501E-1 6.15584E-1 -9999 -9999 -9999 -9999 -9999 -9999 -9999 -9999 -9999 -9999 -9999 -9999 -9999 -9999 -9999 -9999 -9999 -9999 -9999 -9999 -9999 -9999 -9999 -9999 -9999 -9999 3.178E-1 3.2018E-1 3.58969E-1 2.77677E-1 3.20942E-1 3.11598E-1 3.46453E-1 3.2614E-1 3.449E-1 3.99589E-1 4.30603E-1 4.67487E-1 4.9875E-1 4.78471E-1 5.4019E-1 5.86847E-1 5.62361E-1 5.82587E-1 5.56775E-1 5.54769E-1 5.60261E-1 5.5722E-1 5.6698E-1 5.47468E-1 5.41092E-1 5.79305E-1 6.14998E-1 6.21066E-1 6.4983E-1 6.73425E-1 6.85815E-1 7.26375E-1 7.40737E-1 7.33764E-1 7.06741E-1 7.4171E-1 7.04481E-1 7.09078E-1 6.88901E-1 7.34393E-1 6.86072E-1 6.45303E-1 5.08789E-1 4.28241E-1 3.75837E-1 4.23272E-1 4.55496E-1 4.29521E-1 3.53313E-1 2.68382E-1 2.29675E-1 2.14103E-1 2.46659E-1 1.52668E-1 1.04197E-1 5.19609E-2 4.55648E-2 7.99771E-2 1.86721E-1 1.30671E-1 7.07192E-2 5.84774E-2 5.98898E-2 4.18205E-2 2.58552E-2 3.17908E-2 3.16792E-2 1.78315E-2 2.22358E-2 2.79248E-2 -9999 -9999 -9999 -9999 -9999 -9999 -9999
-9999 -9999 2.74371E-1 4.12718E-1 4.5601E-1 4.70836E-1 4.94478E-1 5.27966E-1 5.61332E-1 5.8721E-1 5.88483E-1 6.05772E-1 5.91268E-1 5.94732E-1 5.53457E-1 5.26424E-1 5.59588E-1 5.49417E-1 5.04815E-1 4.06193E-1 3.65412E-1 3.69564E-1 3.96652E-1 4.27726E-1 4.2173E-1 4.19718E-1 4.32574E-1 4.42063E-1 4.40167E-1 4.22675E-1 4.04801E-1 3.98299E-1 4.22721E-1 4.21458E-1 3.83355E-1 3.83185E-1 3.94986E-1 3.96959E-1 4.23782E-1 4.12965E-1 4.23523E-1 4.23631E-1 4.20095E-1 4.94889E-1 5.31728E-1 5.58212E-1 5.38641E-1 5.3907E-1 5.6958E-1 5.83821E-1 5.98526E-1 6.02542E-1 6.15081E-1 5.95306E-1 5.67212E-1 5.32606E-1 5.31298E-1 5.21936E-1 5.06505E-1 5.33448E-1 5.27122E-1 5.66834E-1 5.96429E-1 5.9838E-1 5.98259E-1 6.06635E-1 6.15515E-1 -9999 -9999 -9999 -9999 -9999 4.96419E-1 -9999 -9999 -9999 -9999 -9999 -9999 -9999 -9999 -9999 -9999 -9999 -9999 -9999 -9999 -9999 -9999 -9999 -9999 -9999 -9999 2.89361E-1 3.12134E-1 3.32294E-1 3.33065E-1 2.47797E-1 2.68769E-1 3.13302E-1 2.77036E-1 3.06623E-1 3.26026E-1 3.97361E-1 4.17368E-1 4.5392E-1 5.11991E-1 4.9655E-1 4.88009E-1 5.14271E-1 5.36142E-1 5.30044E-1 5.31811E-1 5.4102E-1 5.59712E-1 5.74824E-1 5.9974E-1 6.09284E-1 6.45383E-1 6.40341E-1 6.59213E-1 6.7201E-1 6.47513E-1 6.46361E-1 7.00574E-1 7.06768E-1 7.1185E-1 7.27956E-1 7.21127E-1 7.28745E-1 7.04937E-1 6.73959E-1 7.03493E-1 6.34986E-1 5.59729E-1 4.44774E-1 4.44518E-1 3.65638E-1 4.16663E-1 4.017E-1 4.41702E-1 3.62825E-1 2.26396E-1 1.68505E-1 1.81729E-1 1.9306E-1 1.31172E-1 7.14276E-2 4.9008E-2 5.72081E-2 1.18533E-1 1.8446E-1 1.55761E-1 1.56046E-1 1.14477E-1 7.15723E-2 4.72165E-2 2.42281E-2 2.11325E-2 2.81466E-2 3.11961E-2 3.55138E-2 3.08862E-2 -9999 -9999 -9999 -9999 -9999 -9999 -9999
-9999 -9999 2.20033E-1 2.39562E-1 3.2021E-1 4.12143E-1 3.64608E-1 3.70509E-1 4.36228E-1 3.32778E-1 3.2387E-1 5.06445E-1 5.80865E-1 6.0741E-1 5.82301E-1 5.70967E-1 6.01499E-1 5.93651E-1 4.82899E-1 3.97721E-1 3.50119E-1 3.68339E-1 3.98123E-1 4.22106E-1 4.37853E-1 4.33085E-1 4.3155E-1 4.27775E-1 4.09981E-1 3.99558E-1 3.91582E-1 4.01246E-1 4.04369E-1 4.13588E-1 4.14265E-1 3.81769E-1 3.88152E-1 4.02097E-1 4.03292E-1 3.851E-1 4.09263E-1 3.91567E-1 3.90317E-1 4.33742E-1 4.8784E-1 5.18922E-1 5.32616E-1 5.31372E-1 5.44324E-1 5.65184E-1 5.79102E-1 5.8635E-1 6.18584E-1 5.98659E-1 5.57732E-1 5.2696E-1 5.32738E-1 5.4014E-1 5.26577E-1 5.30554E-1 5.6054E-1 5.80402E-1 5.90958E-1 6.005E-1 6.03777E-1 6.15743E-1 -9999 -9999 -9999 5.55288E-1 5.36198E-1 5.26055E-1 5.02327E-1 4.77568E-1 4.89188E-1 -9999 -9999 -9999 -9999 -9999 -9999 -9999 -9999 -9999 -9999 -9999 -9999 -9999 -9999 -9999 -9999 -9999 3.10522E-1 2.93105E-1 2.99285E-1 2.80281E-1 3.38727E-1 3.16704E-1 2.66944E-1 2.89941E-1 3.01956E-1 2.84833E-1 3.37225E-1 3.63461E-1 3.83135E-1 3.69208E-1 3.79702E-1 4.04732E-1 4.1377E-1 4.05108E-1 4.64624E-1 5.1945E-1 5.38785E-1 5.41406E-1 5.35193E-1 5.86822E-1 6.27141E-1 6.65082E-1 6.45333E-1 6.683E-1 6.69953E-1 6.54429E-1 6.0357E-1 5.82081E-1 6.3553E-1 6.55648E-1 6.85338E-1 6.80815E-1 6.46562E-1 6.88864E-1 6.7958E-1 6.82521E-1 6.02397E-1 5.13675E-1 5.42359E-1 4.92411E-1 4.14503E-1 3.54642E-1 3.03435E-1 3.15724E-1 2.9221E-1 2.59677E-1 1.99476E-1 1.70434E-1 1.56854E-1 1.71475E-1 1.37894E-1 5.43777E-2 5.04695E-2 7.19187E-2 1.67831E-1 1.82801E-1 1.23041E-1 1.35387E-1 9.00379E-2 5.61612E-2 3.01964E-2 3.29005E-2 2.21838E-2 2.18663E-2 2.90788E-2 3.1563E-2 2.92646E-2 -9999 -9999 -9999 -9999 -9999 -9999 -9999
-9999 -9999 -9999 2.42997E-1 2.29867E-1 2.57262E-1 2.82369E-1 2.85041E-1 2.45759E-1 2.10375E-1 3.51752E-1 4.63734E-1 4.99185E-1 4.61238E-1 4.3855E-1 5.18728E-1 5.33528E-1 4.55669E-1 4.18412E-1 3.91575E-1 3.89331E-1 3.7926E-1 3.99902E-1 4.26308E-1 4.45143E-1 4.30426E-1 4.30245E-1 4.14285E-1 4.05027E-1 3.98455E-1 3.87235E-1 3.94072E-1 3.91648E-1 3.87004E-1 3.8833E-1 3.6739E-1 3.83435E-1 3.85185E-1 3.9148E-1 3.85836E-1 3.78773E-1 3.7941E-1 3.78501E-1 4.10035E-1 4.71749E-1 4.99372E-1 5.15488E-1 5.24825E-1 5.32425E-1 5.4692E-1 5.48009E-1 5.67436E-1 5.87677E-1 6.09073E-1 5.81094E-1 5.51521E-1 5.28916E-1 5.4198E-1 5.16304E-1 5.07958E-1 5.16974E-1 5.74639E-1 6.20021E-1 6.23959E-1 6.27901E-1 6.24649E-1 -9999 -9999 -9999 5.66786E-1 5.43094E-1 5.13582E-1 4.73605E-1 4.57655E-1 4.5688E-1 4.63205E-1 -9999 -9999 -9999 -9999 -9999 4.03887E-1 -9999 -9999 -9999 -9999 -9999 -9999 3.21463E-1 2.88569E-1 3.12765E-1 3.39776E-1 3.26697E-1 2.69213E-1 2.90866E-1 2.87232E-1 2.87688E-1 2.79583E-1 2.58435E-1 2.66905E-1 3.09485E-1 3.32037E-1 3.27937E-1 2.89337E-1 3.05022E-1 3.337E-1 3.88171E-1 3.97404E-1 4.03489E-1 3.71986E-1 4.22099E-1 5.01848E-1 5.27732E-1 5.36609E-1 5.32128E-1 5.78194E-1 6.65673E-1 6.5737E-1 6.81854E-1 6.66128E-1 6.93682E-1 6.52939E-1 5.99919E-1 5.70749E-1 5.95735E-1 5.69193E-1 6.26412E-1 6.33744E-1 6.69279E-1 7.14433E-1 7.05404E-1 6.08848E-1 5.6002E-1 4.74198E-1 4.95187E-1 4.7818E-1 3.99711E-1 3.04361E-1 2.99014E-1 2.57302E-1 2.69749E-1 2.34472E-1 1.29753E-1 1.04996E-1 1.13024E-1 1.5264E-1 1.27788E-1 4.83454E-2 4.12794E-2 1.19491E-1 1.89937E-1 1.54676E-1 9.61094E-2 8.46631E-2 7.60007E-2 7.06463E-2 3.38412E-2 2.08322E-2 1.52089E-2 1.2297E-2 1.71871E-2 2.27866E-2 2.77863E-2 2.65925E-2 -9999 -9999 -9999 -9999 -9999 -9999
-9999 -9999 -9999 -9999 -9999 -9999 2.13755E-1 2.19837E-1 2.10082E-1 2.09018E-1 3.43481E-1 3.34854E-1 3.58127E-1 2.52029E-1 2.76936E-1 2.70397E-1 3.46125E-1 3.00008E-1 3.02301E-1 3.43705E-1 3.77206E-1 4.28113E-1 3.97333E-1 4.19599E-1 4.42966E-1 4.46212E-1 4.53842E-1 4.27811E-1 4.31217E-1 4.21933E-1 3.89026E-1 3.58902E-1 3.91502E-1 3.95449E-1 3.74301E-1 3.64441E-1 3.5128E-1 3.49601E-1 3.52839E-1 3.49682E-1 3.73555E-1 3.65956E-1 3.80275E-1 3.83256E-1 4.33441E-1 4.73143E-1 5.09693E-1 5.35325E-1 5.20149E-1 5.10536E-1 5.19907E-1 5.25474E-1 5.5378E-1 5.97795E-1 6.29934E-1 6.11958E-1 5.40801E-1 5.35534E-1 5.18349E-1 4.94625E-1 5.30558E-1 5.97082E-1 6.60755E-1 6.70557E-1 6.44233E-1 6.29086E-1 6.21787E-1 6.06342E-1 6.11978E-1 5.77881E-1 5.62164E-1 5.2217E-1 4.84244E-1 4.45313E-1 4.29872E-1 4.11168E-1 -9999 -9999 -9999 4.28886E-1 4.26237E-1 4.07351E-1 4.08723E-1 4.19389E-1 3.92732E-1 3.48753E-1 3.0589E-1 3.22888E-1 3.0461E-1 2.87231E-1 2.72214E-1 2.84546E-1 2.86304E-1 2.87186E-1 3.10283E-1 3.10908E-1 3.14079E-1 3.28335E-1 3.17771E-1 3.0487E-1 3.19565E-1 3.24739E-1 2.81258E-1 2.9836E-1 3.48671E-1 3.60529E-1 3.17528E-1 3.35057E-1 3.86607E-1 4.33259E-1 4.61567E-1 5.00262E-1 5.55953E-1 5.54357E-1 5.33317E-1 5.9873E-1 6.40778E-1 6.78014E-1 7.21489E-1 6.93204E-1 6.73804E-1 6.37216E-1 6.34391E-1 6.28065E-1 5.58429E-1 5.65083E-1 6.75437E-1 7.17547E-1 6.71451E-1 6.40088E-1 5.47369E-1 5.16599E-1 4.55741E-1 4.63546E-1 4.12092E-1 4.26655E-1 4.55101E-1 3.66787E-1 2.64897E-1 2.43139E-1 3.03478E-1 2.81195E-1 1.70328E-1 9.43121E-2 9.05825E-2 1.03435E-1 8.33276E-2 4.32108E-2 3.87289E-2 8.51797E-2 1.59564E-1 1.35411E-1 8.8679E-2 5.64546E-2 4.60266E-2 5.54329E-2 -9999 -9999 -9999 -9999 -9999 1.54219E-2 2.4009E-2 2.41463E-2 -9999 -9999 -9999 -9999 -9999 -9999
-9999 -9999 -9999 -9999 -9999 -9999 -9999 1.92325E-1 1.76439E-1 2.30511E-1 2.87818E-1 2.91481E-1 3.08752E-1 2.61732E-1 2.86247E-1 2.40008E-1 2.39866E-1 2.4205E-1 2.35484E-1 3.02091E-1 3.72664E-1 4.06283E-1 4.03953E-1 3.89132E-1 4.13455E-1 4.48294E-1 4.39117E-1 4.26378E-1 4.30222E-1 4.46763E-1 4.216E-1 3.98693E-1 3.9546E-1 4.00484E-1 3.65016E-1 3.59208E-1 3.59022E-1 3.60497E-1 3.59652E-1 3.64851E-1 3.60061E-1 3.69289E-1 3.67336E-1 3.60705E-1 3.94166E-1 4.3094E-1 4.50386E-1 4.86611E-1 5.03644E-1 4.84315E-1 4.91534E-1 4.90037E-1 4.99484E-1 5.48835E-1 5.87759E-1 6.22417E-1 5.64917E-1 5.35835E-1 4.96942E-1 5.00901E-1 5.18311E-1 5.51819E-1 5.73753E-1 6.00156E-1 5.8613E-1 5.80778E-1 5.87936E-1 5.87329E-1 5.97126E-1 5.73169E-1 5.50313E-1 5.44583E-1 5.04956E-1 4.45694E-1 4.06645E-1 3.95872E-1 3.96868E-1 -9999 -9999 4.0859E-1 3.94489E-1 3.68185E-1 3.85756E-1 3.99803E-1 4.20042E-1 4.3374E-1 4.20714E-1 3.58935E-1 3.30975E-1 3.63206E-1 3.42396E-1 3.35455E-1 2.68686E-1 2.71086E-1 2.73948E-1 2.85288E-1 2.40954E-1 2.85103E-1 3.00653E-1 2.95025E-1 3.00575E-1 2.66994E-1 2.9874E-1 3.49952E-1 3.58088E-1 3.16925E-1 2.99316E-1 3.19248E-1 3.59607E-1 4.236E-1 4.42218E-1 4.64547E-1 5.29057E-1 5.82743E-1 5.89364E-1 5.6533E-1 6.34222E-1 6.56956E-1 6.94657E-1 7.06398E-1 6.62869E-1 6.62504E-1 6.64551E-1 6.32803E-1 6.40413E-1 6.78182E-1 7.00801E-1 7.02514E-1 6.36516E-1 4.11392E-1 3.18916E-1 3.467E-1 3.5733E-1 3.14672E-1 3.26106E-1 3.45663E-1 3.25454E-1 2.69644E-1 1.9106E-1 2.0971E-1 2.50971E-1 2.08853E-1 1.11492E-1 7.72943E-2 6.67288E-2 6.225E-2 5.37532E-2 3.45802E-2 3.0029E-2 5.43307E-2 9.91737E-2 9.82504E-2 7.53453E-2 5.94227E-2 5.55708E-2 8.5422E-2 -9999 -9999 -9999 -9999 -9999 -9999 2.79826E-2 2.18451E-2 -9999 -9999 -9999 -9999 -9999 -9999
-9999 -9999 -9999 -9999 -9999 -9999 -9999 -9999 -9999 -9999 2.44761E-1 2.96151E-1 2.99819E-1 2.88931E-1 3.10269E-1 2.81977E-1 2.59344E-1 2.44002E-1 2.68417E-1 3.17383E-1 3.7485E-1 3.9173E-1 4.04938E-1 3.83541E-1 3.9643E-1 4.14834E-1 4.18959E-1 4.25743E-1 4.28651E-1 4.52697E-1 4.70827E-1 4.45866E-1 4.10253E-1 3.9864E-1 3.89223E-1 3.50217E-1 3.52386E-1 3.82389E-1 3.75722E-1 3.79788E-1 3.71892E-1 3.7607E-1 3.72283E-1 3.74026E-1 4.03777E-1 4.11347E-1 4.21601E-1 4.64061E-1 4.88835E-1 4.97183E-1 4.70238E-1 4.6807E-1 4.67315E-1 4.78264E-1 5.05816E-1 5.37809E-1 5.4143E-1 5.36645E-1 5.34407E-1 4.90708E-1 4.9041E-1 4.93728E-1 4.95286E-1 5.06354E-1 5.19432E-1 5.48505E-1 5.46036E-1 5.59824E-1 5.63221E-1 5.50798E-1 5.5203E-1 5.68352E-1 5.59387E-1 5.11469E-1 4.55011E-1 4.11849E-1 3.83887E-1 3.65988E-1 4.36836E-1 -9999 4.13766E-1 4.12645E-1 3.88038E-1 3.91903E-1 3.77553E-1 4.10692E-1 4.4225E-1 4.3611E-1 4.36154E-1 4.13208E-1 3.95856E-1 4.19323E-1 3.66472E-1 2.83845E-1 2.77398E-1 2.49135E-1 2.46281E-1 2.7873E-1 2.42732E-1 2.71551E-1 2.80554E-1 2.7514E-1 2.97534E-1 3.37233E-1 3.63864E-1 3.64434E-1 3.73918E-1 4.03576E-1 4.09688E-1 4.12185E-1 4.55447E-1 4.97814E-1 5.43475E-1 6.19406E-1 6.12607E-1 6.12112E-1 6.05808E-1 6.29625E-1 6.35624E-1 6.69331E-1 6.76542E-1 6.70655E-1 6.67559E-1 6.79359E-1 7.15986E-1 7.2137E-1 6.45202E-1 5.81155E-1 3.96534E-1 2.84869E-1 2.60613E-1 2.76285E-1 2.53936E-1 2.48183E-1 2.94172E-1 2.07659E-1 1.56272E-1 1.26835E-1 1.03734E-1 1.18811E-1 1.30972E-1 7.98792E-2 5.21288E-2 4.18014E-2 4.72403E-2 3.38291E-2 4.03642E-2 3.18967E-2 2.56559E-2 3.06226E-2 4.91927E-2 6.3732E-2 5.63191E-2 3.87141E-2 4.63523E-2 4.56647E-2 4.49636E-2 -9999 -9999 -9999 -9999 -9999 -9999 1.053E-2 -9999 -9999 -9999 -9999 -9999 -9999
-9999 -9999 -9999 -9999 -9999 -9999 -9999 -9999 -9999 -9999 -9999 -9999 -9999 -9999 3.04576E-1 3.17542E-1 3.02344E-1 2.88297E-1 3.34409E-1 3.48363E-1 3.47237E-1 3.71196E-1 4.08532E-1 3.9452E-1 3.95552E-1 4.13264E-1 4.10207E-1 4.0645E-1 4.08009E-1 4.19743E-1 4.55142E-1 4.38137E-1 4.15065E-1 3.93301E-1 3.82421E-1 3.61299E-1 3.36599E-1 3.42786E-1 3.63449E-1 3.77635E-1 3.78722E-1 3.89242E-1 3.74506E-1 3.74497E-1 4.22943E-1 4.32351E-1 4.18015E-1 4.32211E-1 4.6543E-1 4.75339E-1 4.76836E-1 4.85301E-1 4.4474E-1 4.60306E-1 4.66796E-1 4.89646E-1 5.09366E-1 5.17189E-1 5.12661E-1 5.14325E-1 4.92295E-1 4.79817E-1 4.83991E-1 4.96276E-1 5.20806E-1 5.47453E-1 5.68127E-1 5.6216E-1 5.49688E-1 5.26689E-1 5.24092E-1 5.14442E-1 5.39744E-1 5.34541E-1 5.01038E-1 4.71418E-1 4.22246E-1 4.01623E-1 3.95086E-1 3.94487E-1 4.04401E-1 4.08192E-1 4.34313E-1 3.81038E-1 3.57272E-1 3.78669E-1 4.4142E-1 4.82308E-1 4.52209E-1 4.50954E-1 4.58732E-1 4.32144E-1 4.3072E-1 3.55807E-1 2.91175E-1 2.64973E-1 2.66658E-1 2.45893E-1 2.68023E-1 2.90642E-1 2.83395E-1 2.56844E-1 2.86176E-1 2.94205E-1 3.51444E-1 3.27096E-1 3.55583E-1 3.97045E-1 4.52407E-1 4.86878E-1 5.10989E-1 5.74063E-1 5.78523E-1 5.69047E-1 6.00668E-1 6.00988E-1 6.15238E-1 6.40363E-1 6.358E-1 6.6082E-1 6.23689E-1 6.80776E-1 6.47545E-1 6.6821E-1 6.81769E-1 6.50743E-1 6.44121E-1 4.45112E-1 2.95974E-1 2.8369E-1 2.43893E-1 2.6449E-1 3.12209E-1 3.2374E-1 2.82365E-1 1.82551E-1 1.62176E-1 7.82821E-2 7.03611E-2 6.368E-2 5.04571E-2 5.21694E-2 3.7889E-2 3.12542E-2 3.11593E-2 3.25412E-2 3.5178E-2 3.24272E-2 2.89244E-2 2.51383E-2 2.55079E-2 3.45823E-2 4.87024E-2 7.50476E-2 4.80696E-2 3.1875E-2 4.82571E-2 -9999 -9999 -9999 -9999 -9999 1.2153E-2 -9999 -9999 -9999 -9999 -9999 -9999 -9999
-9999 -9999 -9999 -9999 -9999 -9999 -9999 -9999 -9999 -9999 -9999 -9999 -9999 -9999 -9999 -9999 2.49898E-1 2.88838E-1 2.95641E-1 3.00729E-1 3.12012E-1 3.40663E-1 3.94352E-1 4.12139E-1 4.16862E-1 4.06666E-1 4.08246E-1 4.03469E-1 3.83588E-1 3.8984E-1 4.13846E-1 4.10375E-1 4.02677E-1 4.0063E-1 3.70108E-1 3.53825E-1 3.48689E-1 3.5859E-1 3.79912E-1 3.86456E-1 4.00624E-1 3.8598E-1 3.81124E-1 3.66556E-1 4.07618E-1 4.4047E-1 4.18735E-1 4.23191E-1 4.26254E-1 4.58999E-1 4.66763E-1 4.71084E-1 4.50054E-1 4.43514E-1 4.47134E-1 4.46075E-1 4.80028E-1 4.70587E-1 4.76711E-1 4.92574E-1 4.79283E-1 4.68606E-1 4.87277E-1 4.88926E-1 5.0367E-1 5.46846E-1 5.80434E-1 5.77378E-1 5.50799E-1 5.13803E-1 5.01083E-1 4.93189E-1 5.12322E-1 5.20392E-1 5.10977E-1 4.99762E-1 4.48375E-1 4.22166E-1 4.16315E-1 4.28013E-1 4.27226E-1 3.67126E-1 3.79077E-1 3.77946E-1 4.03305E-1 3.54673E-1 3.96269E-1 4.47885E-1 4.53412E-1 4.54189E-1 4.5206E-1 4.3524E-1 4.23512E-1 3.76416E-1 3.40492E-1 3.04149E-1 2.82317E-1 2.59275E-1 2.56841E-1 2.32509E-1 2.4298E-1 1.94145E-1 2.02728E-1 2.98103E-1 3.38071E-1 3.67584E-1 3.76002E-1 4.30979E-1 4.68736E-1 4.73836E-1 4.79588E-1 5.10164E-1 4.91912E-1 5.78606E-1 6.07496E-1 6.03218E-1 6.31327E-1 6.5685E-1 6.59348E-1 6.9096E-1 6.60232E-1 6.96403E-1 6.6125E-1 6.60697E-1 6.56741E-1 6.31559E-1 6.24252E-1 4.10905E-1 3.72643E-1 3.59034E-1 2.90935E-1 2.91901E-1 2.3213E-1 2.41527E-1 2.39006E-1 1.86413E-1 1.53897E-1 8.38117E-2 5.61122E-2 4.26259E-2 4.19916E-2 4.17068E-2 3.11597E-2 2.39442E-2 2.80167E-2 3.16422E-2 3.5754E-2 2.90531E-2 2.61655E-2 2.48842E-2 1.88802E-2 1.82409E-2 3.9733E-2 6.72806E-2 5.87091E-2 3.03426E-2 2.087E-2 9.40506E-3 -9999 -9999 -9999 -9999 -9999 -9999 -9999 -9999 -9999 -9999 -9999 -9999
-9999 -9999 -9999 -9999 -9999 -9999 -9999 -9999 -9999 -9999 -9999 -9999 -9999 -9999 -9999 -9999 -9999 -9999 2.26629E-1 2.44275E-1 2.67714E-1 2.86164E-1 3.13322E-1 3.66497E-1 3.894E-1 3.83044E-1 3.96273E-1 4.05875E-1 3.99974E-1 3.82479E-1 3.89388E-1 4.0448E-1 4.00487E-1 3.95223E-1 3.58036E-1 3.49101E-1 3.393E-1 3.54401E-1 3.84568E-1 3.88966E-1 3.9185E-1 3.7995E-1 3.63504E-1 3.53408E-1 3.50526E-1 3.68209E-1 4.19045E-1 4.32788E-1 4.27598E-1 4.47455E-1 4.5309E-1 4.6494E-1 4.69072E-1 4.49765E-1 4.49548E-1 4.29395E-1 4.58765E-1 4.34473E-1 4.57551E-1 4.68987E-1 4.62427E-1 4.76555E-1 4.68466E-1 4.77157E-1 5.03988E-1 5.16782E-1 5.64707E-1 5.79577E-1 5.55096E-1 5.54923E-1 5.44297E-1 5.38402E-1 5.2833E-1 5.02917E-1 4.97669E-1 4.97366E-1 4.6668E-1 4.1777E-1 4.05656E-1 3.70935E-1 3.84253E-1 3.44095E-1 3.0901E-1 3.31278E-1 3.17795E-1 3.17645E-1 3.39293E-1 3.87245E-1 4.45923E-1 4.64964E-1 4.40926E-1 4.38719E-1 4.1993E-1 4.20003E-1 3.67458E-1 3.35466E-1 2.95656E-1 2.88518E-1 2.72446E-1 1.78949E-1 1.84317E-1 1.48086E-1 1.48186E-1 2.60354E-1 3.29364E-1 3.83554E-1 3.91153E-1 4.53725E-1 4.49249E-1 4.7201E-1 4.14652E-1 4.06339E-1 4.68127E-1 5.45932E-1 5.81367E-1 5.87487E-1 5.98765E-1 6.36783E-1 6.90995E-1 7.17567E-1 6.75687E-1 6.59558E-1 6.49579E-1 6.56218E-1 6.68182E-1 6.44644E-1 4.97725E-1 4.38224E-1 4.47789E-1 3.89187E-1 2.95333E-1 2.7292E-1 2.51341E-1 1.86679E-1 1.11052E-1 1.26165E-1 1.3575E-1 1.07773E-1 5.31597E-2 4.39323E-2 3.64629E-2 3.69174E-2 2.50858E-2 2.20389E-2 2.39086E-2 2.0552E-2 3.47565E-2 3.72776E-2 1.88857E-2 1.57922E-2 1.99347E-2 2.20947E-2 2.78433E-2 5.50732E-2 5.91681E-2 3.29718E-2 2.021E-2 -9999 -9999 -9999 -9999 -9999 -9999 -9999 -9999 -9999 -9999 -9999 -9999 -9999
-9999 -9999 -9999 -9999 -9999 -9999 -9999 -9999 -9999 -9999 -9999 -9999 -9999 -9999 -9999 -9999 -9999 -9999 -9999 -9999 1.70581E-1 2.24663E-1 2.93582E-1 3.15658E-1 3.50937E-1 3.54508E-1 3.87002E-1 4.04486E-1 3.98907E-1 3.91423E-1 3.89931E-1 3.82953E-1 3.75867E-1 3.7953E-1 3.56205E-1 3.40238E-1 3.43129E-1 3.60958E-1 3.72323E-1 3.72278E-1 3.72379E-1 3.52207E-1 3.42284E-1 3.36033E-1 3.21191E-1 3.37271E-1 3.71215E-1 3.75614E-1 4.05724E-1 4.32283E-1 4.32306E-1 4.59004E-1 4.84746E-1 4.65443E-1 4.37134E-1 4.33231E-1 4.40361E-1 4.19677E-1 4.30978E-1 4.49799E-1 4.5027E-1 4.62507E-1 4.86891E-1 4.82467E-1 4.91302E-1 5.11832E-1 5.33749E-1 5.67031E-1 5.8881E-1 5.98941E-1 5.66356E-1 5.4729E-1 5.48057E-1 5.15366E-1 4.96298E-1 4.81679E-1 4.5072E-1 4.04679E-1 3.73338E-1 3.93298E-1 4.22953E-1 3.71452E-1 3.43319E-1 3.38527E-1 3.38427E-1 3.31161E-1 2.84198E-1 3.344E-1 4.40651E-1 4.59274E-1 4.6889E-1 4.40626E-1 4.24257E-1 4.11368E-1 4.07501E-1 3.86478E-1 3.68487E-1 3.3862E-1 3.41258E-1 2.45819E-1 1.79678E-1 1.80669E-1 1.64861E-1 2.62981E-1 3.13238E-1 3.42948E-1 3.40131E-1 3.83189E-1 3.91439E-1 3.27689E-1 3.20931E-1 3.57783E-1 3.64831E-1 4.22043E-1 4.92613E-1 5.22441E-1 5.45953E-1 6.0964E-1 6.56409E-1 6.79574E-1 6.11362E-1 5.81814E-1 6.42405E-1 6.77645E-1 6.32975E-1 5.61045E-1 4.91137E-1 3.51875E-1 3.12985E-1 2.6433E-1 2.59415E-1 1.95226E-1 1.62657E-1 1.93088E-1 1.11414E-1 9.10132E-2 9.61947E-2 5.12246E-2 3.43274E-2 4.14724E-2 3.59755E-2 3.66793E-2 3.53178E-2 1.77321E-2 2.25158E-2 2.25153E-2 2.5407E-2 1.73278E-2 1.60334E-2 1.988E-2 2.10663E-2 2.9848E-2 4.17177E-2 6.74075E-2 2.61296E-2 1.52091E-2 1.65065E-2 -9999 -9999 -9999 -9999 -9999 -9999 -9999 -9999 -9999 -9999 -9999 -9999 -9999
-9999 -9999 -9999 -9999 -9999 -9999 -9999 -9999 -9999 -9999 -9999 -9999 -9999 -9999 -9999 -9999 -9999 -9999 -9999 -9999 -9999 1.76832E-1 2.47204E-1 3.07721E-1 3.48852E-1 3.46291E-1 3.65406E-1 3.80378E-1 3.88491E-1 3.85594E-1 3.78745E-1 3.9055E-1 3.96443E-1 3.82168E-1 3.52271E-1 3.37561E-1 3.37562E-1 3.58175E-1 3.53061E-1 3.51634E-1 3.37777E-1 3.34087E-1 3.34894E-1 3.3437E-1 3.3802E-1 3.42412E-1 3.471E-1 3.72759E-1 3.94449E-1 4.00713E-1 4.09092E-1 4.32223E-1 4.58225E-1 4.63076E-1 4.61755E-1 4.58224E-1 4.47163E-1 4.48663E-1 4.50372E-1 4.54999E-1 4.44853E-1 4.85703E-1 4.86639E-1 4.99542E-1 5.0502E-1 5.15518E-1 5.21581E-1 5.59327E-1 5.86467E-1 5.97536E-1 5.70258E-1 5.64436E-1 5.4694E-1 5.4145E-1 5.27991E-1 5.06943E-1 4.86571E-1 4.3703E-1 3.92621E-1 3.63136E-1 4.30525E-1 3.91063E-1 3.75772E-1 3.31071E-1 3.20407E-1 3.04574E-1 3.09319E-1 3.18352E-1 3.68119E-1 4.30441E-1 4.71775E-1 4.65929E-1 4.73666E-1 4.68234E-1 4.26242E-1 4.01326E-1 4.13317E-1 3.95777E-1 3.91307E-1 3.6894E-1 3.10105E-1 2.52346E-1 2.168E-1 1.93202E-1 3.60646E-1 3.70493E-1 3.44505E-1 3.11093E-1 3.35762E-1 3.07234E-1 2.96566E-1 2.65467E-1 3.11926E-1 3.46139E-1 4.33685E-1 5.08297E-1 5.2195E-1 5.41298E-1 6.18865E-1 6.31118E-1 5.76513E-1 6.29144E-1 5.8819E-1 6.24938E-1 5.41984E-1 4.56902E-1 4.65252E-1 3.24088E-1 2.58326E-1 1.93598E-1 1.58739E-1 1.79657E-1 9.41941E-2 1.95052E-1 1.77098E-1 1.36099E-1 9.8338E-2 6.87211E-2 5.4503E-2 6.2914E-2 9.32144E-2 6.73451E-2 4.12799E-2 2.24589E-2 2.14084E-2 2.56096E-2 2.57105E-2 1.71211E-2 1.33779E-2 1.16264E-2 9.0739E-3 9.96692E-3 1.24149E-2 4.55194E-2 3.10165E-2 1.56516E-2 1.232E-2 8.2108E-3 -9999 -9999 -9999 -9999 -9999 -9999 -9999 -9999 -9999 -9999 -9999 -9999
-9999 -9999 -9999 -9999 -9999 -9999 -9999 -9999 -9999 -9999 -9999 -9999 -9999 -9999 -9999 -9999 -9999 -9999 -9999 -9999 -9999 1.82549E-1 2.0637E-1 2.61848E-1 2.62897E-1 2.70391E-1 2.95921E-1 3.18251E-1 3.25218E-1 3.53436E-1 3.79473E-1 3.98163E-1 4.01585E-1 4.12619E-1 3.74456E-1 3.32987E-1 3.16208E-1 3.08237E-1 3.25974E-1 3.24067E-1 3.26274E-1 3.33239E-1 3.40952E-1 3.61954E-1 3.5805E-1 3.54873E-1 3.54899E-1 3.70428E-1 3.71431E-1 3.60173E-1 3.68419E-1 4.13145E-1 4.25835E-1 4.54551E-1 4.77342E-1 4.86042E-1 4.68617E-1 4.55759E-1 4.61165E-1 4.55909E-1 4.5077E-1 4.76447E-1 4.98234E-1 5.14818E-1 4.99231E-1 4.92883E-1 5.09178E-1 5.2761E-1 5.74621E-1 5.73863E-1 5.77646E-1 5.75878E-1 5.73112E-1 5.72966E-1 5.43508E-1 5.13715E-1 4.88772E-1 4.67276E-1 4.28266E-1 3.8879E-1 3.88986E-1 4.06855E-1 3.901E-1 3.55357E-1 3.38203E-1 2.93454E-1 2.98215E-1 3.05763E-1 3.08397E-1 3.5126E-1 4.73228E-1 4.78472E-1 4.6604E-1 4.634E-1 4.65841E-1 4.51274E-1 4.25956E-1 4.41213E-1 3.94631E-1 2.98311E-1 2.52101E-1 2.68567E-1 2.81042E-1 2.16515E-1 2.91337E-1 2.89534E-1 2.60955E-1 2.72692E-1 2.34398E-1 2.67677E-1 2.62947E-1 2.55435E-1 2.66322E-1 2.86681E-1 3.0804E-1 3.11749E-1 3.64237E-1 4.38914E-1 5.49831E-1 5.20953E-1 5.47921E-1 5.73601E-1 5.28587E-1 5.64805E-1 4.84439E-1 4.19284E-1 3.72763E-1 3.32576E-1 2.27481E-1 1.41759E-1 1.21188E-1 9.64797E-2 1.01417E-1 1.25874E-1 1.1804E-1 1.08416E-1 7.71461E-2 4.9614E-2 5.18152E-2 8.24904E-2 7.97055E-2 7.77031E-2 3.49275E-2 2.23553E-2 3.11078E-2 3.90956E-2 2.956E-2 2.31592E-2 1.32802E-2 1.13458E-2 1.15059E-2 1.31523E-2 1.47793E-2 2.33816E-2 3.52651E-2 2.64986E-2 1.50982E-2 7.7543E-3 1.11937E-2 1.22351E-2 -9999 -9999 -9999 -9999 1.21724E-2 -9999 -9999 -9999 -9999 -9999
-9999 -9999 -9999 -9999 -9999 -9999 -9999 -9999 -9999 -9999 -9999 -9999 -9999 -9999 -9999 -9999 -9999 -9999 -9999 -9999 -9999 1.50002E-1 1.8861E-1 2.02831E-1 2.00556E-1 2.30445E-1 2.5646E-1 3.04413E-1 3.10112E-1 3.13695E-1 3.61268E-1 3.72876E-1 3.96446E-1 4.09706E-1 3.77817E-1 3.43996E-1 3.38055E-1 3.27472E-1 3.14279E-1 3.01966E-1 3.27626E-1 3.65686E-1 3.61519E-1 3.94924E-1 3.69691E-1 3.5269E-1 4.06459E-1 3.63504E-1 3.76597E-1 3.69712E-1 3.25338E-1 3.51342E-1 3.78022E-1 4.18511E-1 4.92238E-1 4.97864E-1 4.88374E-1 4.78397E-1 4.70167E-1 4.65137E-1 4.59663E-1 4.71172E-1 4.8704E-1 4.97806E-1 5.01321E-1 5.10817E-1 4.9261E-1 5.11266E-1 5.56896E-1 5.59193E-1 5.68979E-1 5.72088E-1 5.57377E-1 5.50752E-1 5.48036E-1 5.01487E-1 4.66321E-1 4.65681E-1 4.33368E-1 4.08354E-1 4.05395E-1 3.92757E-1 3.22857E-1 3.54402E-1 3.69605E-1 3.82405E-1 2.63733E-1 2.81121E-1 3.08742E-1 3.39481E-1 4.19028E-1 4.84047E-1 4.77925E-1 4.57395E-1 4.58784E-1 4.44218E-1 4.50348E-1 3.71807E-1 2.87145E-1 2.60092E-1 2.49839E-1 2.77576E-1 3.08574E-1 2.86619E-1 2.04853E-1 1.96142E-1 2.02505E-1 2.67778E-1 2.46456E-1 2.39677E-1 2.29433E-1 2.21845E-1 2.01636E-1 2.46614E-1 2.37006E-1 2.38051E-1 2.07912E-1 3.11382E-1 4.47204E-1 4.17179E-1 4.70283E-1 4.74228E-1 4.68951E-1 4.62353E-1 4.37618E-1 3.70755E-1 3.22838E-1 2.38578E-1 1.85717E-1 1.44137E-1 1.38835E-1 5.0783E-2 7.25859E-2 9.32964E-2 1.45236E-1 9.83484E-2 5.63415E-2 4.71005E-2 8.85292E-2 1.41406E-1 1.55921E-1 9.35065E-2 4.06111E-2 3.90115E-2 4.87899E-2 5.96387E-2 6.01153E-2 6.32413E-2 5.35287E-2 4.6066E-2 3.21231E-2 2.75541E-2 2.39065E-2 2.51249E-2 3.92246E-2 2.55473E-2 1.5318E-2 1.84448E-2 1.56703E-2 1.45973E-2 1.32127E-2 1.36686E-2 -9999 1.03711E-2 1.20574E-2 1.05128E-2 -9999 -9999 -9999 -9999
-9999 -9999 -9999 -9999 -9999 -9999 -9999 -9999 -9999 -9999 -9999 -9999 -9999 -9999 -9999 -9999 -9999 -9999 -9999 -9999 -9999 -9999 1.27058E-1 1.52746E-1 1.83906E-1 2.13827E-1 2.45465E-1 2.84808E-1 2.93078E-1 3.26975E-1 3.34318E-1 3.40028E-1 3.60873E-1 3.97821E-1 3.88429E-1 3.72033E-1 3.64369E-1 3.52642E-1 3.31368E-1 3.31235E-1 3.37182E-1 3.5676E-1 3.81658E-1 4.54516E-1 4.30484E-1 3.82592E-1 3.84148E-1 3.23304E-1 3.38856E-1 3.44054E-1 3.29587E-1 3.09406E-1 3.39506E-1 3.9736E-1 4.32713E-1 4.546E-1 4.85626E-1 4.93207E-1 4.85096E-1 4.71934E-1 4.56035E-1 4.65705E-1 4.57129E-1 4.77499E-1 4.97203E-1 5.03823E-1 5.13945E-1 5.13058E-1 5.3024E-1 5.27973E-1 5.29101E-1 5.64172E-1 5.7436E-1 5.5549E-1 5.33969E-1 5.14922E-1 5.02741E-1 4.63378E-1 4.29747E-1 4.08906E-1 3.4542E-1 2.68254E-1 2.7757E-1 2.70944E-1 3.48347E-1 3.17891E-1 3.13418E-1 2.74442E-1 2.58367E-1 2.50664E-1 3.76608E-1 4.30945E-1 4.868E-1 4.98438E-1 4.75926E-1 4.14584E-1 4.054E-1 3.47503E-1 2.84887E-1 2.89335E-1 2.56753E-1 2.00509E-1 1.85946E-1 2.48546E-1 2.29172E-1 2.09073E-1 1.90265E-1 2.16795E-1 1.47361E-1 9.63445E-2 1.64809E-1 2.04527E-1 1.97458E-1 1.81204E-1 2.07161E-1 2.24891E-1 2.25545E-1 3.0416E-1 3.77373E-1 4.05136E-1 3.30299E-1 3.43064E-1 3.46513E-1 3.69359E-1 3.69826E-1 2.78811E-1 2.25323E-1 2.33997E-1 1.5985E-1 1.15103E-1 9.07019E-2 6.19505E-2 5.26911E-2 5.99956E-2 1.04909E-1 8.07009E-2 7.23385E-2 7.64593E-2 1.18247E-1 1.73651E-1 1.81538E-1 9.86152E-2 4.44206E-2 5.69498E-2 8.68835E-2 5.45488E-2 5.56372E-2 4.60749E-2 7.14201E-2 9.27693E-2 7.03507E-2 4.50268E-2 2.7486E-2 3.6407E-2 3.48338E-2 2.21808E-2 1.30098E-2 2.15477E-2 1.9053E-2 1.74845E-2 1.38443E-2 1.09045E-2 5.36078E-3 9.44287E-3 -9999 -9999 -9999 -9999 -9999 -9999
-9999 -9999 -9999 -9999 -9999 -9999 -9999 -9999 -9999 -9999 -9999 -9999 -9999 -9999 -9999 -9999 -9999 -9999 -9999 -9999 -9999 -9999 -9999 1.15259E-1 1.53375E-1 1.96047E-1 1.94547E-1 2.32208E-1 2.64052E-1 2.66743E-1 2.80055E-1 2.74403E-1 3.17451E-1 3.36292E-1 3.99349E-1 4.05777E-1 3.9372E-1 3.70381E-1 3.96037E-1 4.30199E-1 4.53067E-1 4.36838E-1 4.72432E-1 4.62844E-1 4.03511E-1 3.59881E-1 3.46024E-1 3.32119E-1 3.13517E-1 3.25085E-1 3.06965E-1 2.91515E-1 3.47313E-1 4.15457E-1 3.95106E-1 4.05519E-1 5.21962E-1 5.34185E-1 5.1903E-1 4.96486E-1 4.69365E-1 4.58249E-1 4.6179E-1 4.65022E-1 4.87441E-1 5.04309E-1 5.0646E-1 4.94957E-1 4.94152E-1 5.03984E-1 5.0419E-1 5.26658E-1 5.3121E-1 5.364E-1 5.36154E-1 5.18715E-1 5.2158E-1 4.83745E-1 4.75239E-1 4.2042E-1 3.73391E-1 3.46004E-1 3.19539E-1 3.53567E-1 3.28255E-1 2.85897E-1 2.9223E-1 2.66071E-1 2.68485E-1 2.82755E-1 3.06554E-1 4.75734E-1 5.12792E-1 4.50117E-1 4.36532E-1 3.70987E-1 3.16421E-1 3.05308E-1 2.81711E-1 2.50378E-1 2.37619E-1 2.09426E-1 1.58267E-1 1.98581E-1 2.29027E-1 1.98072E-1 1.38103E-1 1.49362E-1 1.65122E-1 1.41335E-1 1.04958E-1 8.88829E-2 1.91476E-1 1.94903E-1 1.70346E-1 1.44834E-1 2.20562E-1 2.5929E-1 2.45465E-1 2.61875E-1 3.36544E-1 3.0099E-1 2.14104E-1 1.90151E-1 2.94262E-1 2.49638E-1 1.74598E-1 1.33444E-1 1.26537E-1 1.37106E-1 1.69949E-1 1.64554E-1 1.07605E-1 8.14298E-2 9.59158E-2 8.19413E-2 4.31298E-2 4.07803E-2 5.21973E-2 1.13236E-1 1.50479E-1 8.64586E-2 5.73247E-2 5.79241E-2 5.11406E-2 4.31899E-2 4.18992E-2 3.37791E-2 2.95436E-2 3.18115E-2 4.32145E-2 3.94831E-2 3.19899E-2 3.38745E-2 1.3424E-2 9.22865E-3 -9999 8.95852E-3 1.09052E-2 6.98683E-3 6.85941E-3 1.35899E-2 1.11799E-2 -9999 -9999 -9999 -9999 -9999 -9999 -9999
-9999 -9999 -9999 -9999 -9999 -9999 -9999 -9999 -9999 -9999 -9999 -9999 -9999 -9999 -9999 -9999 -9999 -9999 -9999 -9999 -9999 -9999 -9999 -9999 1.26315E-1 1.19583E-1 1.22336E-1 1.52108E-1 2.03803E-1 2.37353E-1 2.50092E-1 2.45166E-1 2.66904E-1 2.80854E-1 3.36319E-1 3.74007E-1 3.74108E-1 3.768E-1 3.71073E-1 4.21924E-1 4.50464E-1 4.38493E-1 4.87056E-1 4.73722E-1 4.31322E-1 3.65795E-1 3.54076E-1 3.18919E-1 3.06355E-1 2.92963E-1 2.97602E-1 3.12768E-1 3.66934E-1 4.09199E-1 3.76103E-1 3.82664E-1 4.48571E-1 4.82337E-1 5.13353E-1 4.992E-1 4.95383E-1 4.73949E-1 4.47657E-1 4.48245E-1 4.58043E-1 4.80161E-1 4.92923E-1 5.00219E-1 4.90374E-1 4.90161E-1 4.99295E-1 5.1573E-1 5.22857E-1 5.38432E-1 5.43301E-1 5.33629E-1 5.06592E-1 4.42319E-1 4.68656E-1 4.51723E-1 4.02334E-1 4.03996E-1 3.43619E-1 3.62445E-1 3.03286E-1 2.66822E-1 2.8705E-1 2.64585E-1 2.62429E-1 3.00122E-1 2.90333E-1 3.73687E-1 3.81119E-1 4.11101E-1 3.83882E-1 3.60695E-1 2.91987E-1 3.01972E-1 2.79496E-1 2.42456E-1 2.44255E-1 2.14997E-1 2.2764E-1 1.93643E-1 1.0433E-1 1.25363E-1 1.22954E-1 1.11593E-1 1.56821E-1 2.09659E-1 1.85144E-1 1.61293E-1 1.88379E-1 1.30845E-1 1.57298E-1 1.28065E-1 8.4166E-2 1.4712E-1 1.51474E-1 2.01912E-1 2.09437E-1 2.45122E-1 2.33613E-1 1.99311E-1 1.81474E-1 2.61817E-1 2.07033E-1 1.43488E-1 1.05685E-1 1.08893E-1 1.68451E-1 1.27648E-1 7.90995E-2 4.43445E-2 9.93673E-2 1.18772E-1 7.42689E-2 4.77011E-2 7.08118E-2 1.15946E-1 1.22956E-1 8.74524E-2 4.57128E-2 5.67468E-2 7.31064E-2 8.90297E-2 3.85586E-2 5.37544E-2 4.36222E-2 3.77429E-2 2.84894E-2 2.16788E-2 2.12994E-2 1.98711E-2 1.12307E-2 -9999 -9999 -9999 -9999 -9999 -9999 -9999 -9999 -9999 -9999 -9999 -9999 -9999 -9999 -9999
-9999 -9999 -9999 -9999 -9999 -9999 -9999 -9999 -9999 -9999 -9999 -9999 -9999 -9999 -9999 -9999 -9999 -9999 -9999 -9999 -9999 -9999 -9999 -9999 -9999 1.9417E-1 1.00357E-1 1.29667E-1 1.92629E-1 2.23503E-1 2.0703E-1 2.67366E-1 2.64797E-1 2.72426E-1 2.41378E-1 2.34911E-1 2.47838E-1 3.03794E-1 3.89958E-1 4.55211E-1 4.3441E-1 3.97419E-1 4.06936E-1 4.32006E-1 4.53073E-1 4.56795E-1 4.44786E-1 3.72346E-1 3.51092E-1 3.41636E-1 3.66043E-1 3.53903E-1 3.81659E-1 3.62922E-1 3.46981E-1 3.70782E-1 4.03934E-1 4.25396E-1 4.95656E-1 4.96341E-1 4.95177E-1 5.02667E-1 4.83621E-1 4.54761E-1 4.58153E-1 4.52836E-1 4.53124E-1 5.17558E-1 4.53279E-1 4.47435E-1 4.46084E-1 4.73842E-1 4.94323E-1 5.28067E-1 5.32485E-1 5.18878E-1 4.39439E-1 3.99246E-1 4.21309E-1 4.48949E-1 4.15362E-1 3.87639E-1 3.76881E-1 3.53693E-1 3.32977E-1 3.04106E-1 2.58104E-1 2.77711E-1 2.80794E-1 2.98886E-1 3.49095E-1 3.65261E-1 3.62533E-1 3.92639E-1 3.75648E-1 3.31126E-1 2.85678E-1 2.64094E-1 2.65617E-1 2.5211E-1 2.55879E-1 2.41826E-1 2.16943E-1 1.53191E-1 8.90066E-2 9.94905E-2 1.4308E-1 1.39691E-1 1.31084E-1 1.40817E-1 1.51578E-1 1.62342E-1 1.92129E-1 1.64863E-1 1.92527E-1 2.23429E-1 1.71094E-1 1.25118E-1 1.52601E-1 2.5782E-1 2.98745E-1 2.77383E-1 3.3466E-1 2.52106E-1 1.50677E-1 1.81528E-1 2.39257E-1 1.44106E-1 7.65034E-2 9.32422E-2 7.65773E-2 7.47247E-2 5.13471E-2 4.37242E-2 8.80066E-2 1.4678E-1 1.19324E-1 7.10222E-2 7.7991E-2 6.93965E-2 7.65636E-2 6.17223E-2 6.106E-2 4.35189E-2 5.73555E-2 6.29876E-2 6.67877E-2 4.13278E-2 2.21277E-2 2.00004E-2 1.77805E-2 2.00684E-2 1.73651E-2 1.27867E-2 7.84679E-3 -9999 -9999 -9999 -9999 -9999 -9999 -9999 -9999 -9999 -9999 -9999 -9999 -9999 -9999 -9999
-9999 -9999 -9999 -9999 -9999 -9999 -9999 -9999 -9999 -9999 -9999 -9999 -9999 -9999 -9999 -9999 -9999 -9999 -9999 -9999 -9999 -9999 -9999 -9999 -9999 1.36469E-1 1.4616E-1 1.49284E-1 2.04105E-1 2.38916E-1 2.19508E-1 2.37234E-1 2.73843E-1 2.80274E-1 2.31145E-1 1.84513E-1 1.85205E-1 2.51424E-1 2.77749E-1 3.62531E-1 3.90498E-1 3.95116E-1 4.13569E-1 4.28541E-1 4.55059E-1 5.04256E-1 5.07174E-1 4.76678E-1 4.07604E-1 3.66564E-1 3.79342E-1 3.60467E-1 3.70142E-1 3.50586E-1 3.32216E-1 3.35342E-1 3.66073E-1 3.95395E-1 4.2805E-1 4.58373E-1 4.7954E-1 4.94499E-1 4.6322E-1 4.39528E-1 4.38535E-1 4.45196E-1 4.26246E-1 4.18609E-1 4.17238E-1 4.40208E-1 3.97208E-1 4.06457E-1 4.17731E-1 4.67926E-1 4.83446E-1 5.2418E-1 4.33998E-1 3.83599E-1 4.22765E-1 4.30506E-1 4.34249E-1 4.13277E-1 3.55582E-1 3.66641E-1 3.70528E-1 3.44472E-1 2.97473E-1 2.82654E-1 3.31649E-1 3.26994E-1 3.70066E-1 3.96899E-1 3.77221E-1 3.83165E-1 3.69928E-1 3.16272E-1 2.60725E-1 2.26087E-1 2.48011E-1 2.46066E-1 2.4919E-1 2.49925E-1 1.82382E-1 1.37776E-1 1.18501E-1 1.36442E-1 1.93012E-1 2.27367E-1 1.82794E-1 1.74402E-1 1.23437E-1 1.23955E-1 2.28488E-1 1.57273E-1 1.76674E-1 2.65005E-1 2.06016E-1 2.53889E-1 2.30692E-1 3.94555E-1 4.20037E-1 3.99834E-1 3.75547E-1 3.05052E-1 1.99988E-1 1.28561E-1 1.91923E-1 1.93226E-1 1.23872E-1 1.08099E-1 9.22774E-2 6.211E-2 4.89813E-2 5.69485E-2 7.41445E-2 4.46641E-2 4.1778E-2 2.35846E-2 2.77789E-2 2.05595E-2 2.15735E-2 5.91553E-2 7.76466E-2 8.15994E-2 7.5267E-2 6.99909E-2 7.10839E-2 2.90284E-2 1.66563E-2 1.29921E-2 1.19541E-2 1.80429E-2 2.24963E-2 1.23314E-2 -9999 -9999 -9999 -9999 -9999 -9999 -9999 -9999 -9999 -9999 -9999 -9999 -9999 -9999 -9999 -9999
-9999 -9999 -9999 -9999 -9999 -9999 -9999 -9999 -9999 -9999 -9999 -9999 -9999 -9999 -9999 -9999 -9999 -9999 -9999 -9999 -9999 -9999 -9999 -9999 -9999 -9999 2.4308E-1 2.24197E-1 2.48143E-1 2.37432E-1 2.09049E-1 1.95671E-1 2.36033E-1 2.54414E-1 2.49147E-1 1.96607E-1 1.76241E-1 2.39164E-1 2.8389E-1 2.63405E-1 2.96251E-1 3.60604E-1 4.14557E-1 4.10983E-1 4.27551E-1 4.47189E-1 4.67822E-1 4.87576E-1 4.40214E-1 3.89912E-1 3.69429E-1 3.52308E-1 3.18604E-1 3.20227E-1 3.45618E-1 3.70908E-1 3.82234E-1 3.99264E-1 3.70776E-1 3.81955E-1 4.18538E-1 4.59501E-1 4.42539E-1 4.25561E-1 4.33624E-1 4.3459E-1 4.21117E-1 4.37192E-1 4.04758E-1 3.90383E-1 3.84281E-1 3.56525E-1 3.60962E-1 3.55946E-1 4.35852E-1 4.35325E-1 4.34127E-1 3.62875E-1 4.20485E-1 4.09283E-1 4.21267E-1 4.27125E-1 3.33305E-1 3.32337E-1 3.3512E-1 3.64392E-1 3.17001E-1 2.86049E-1 3.01366E-1 3.02155E-1 3.23992E-1 3.16784E-1 3.12026E-1 3.25462E-1 3.10484E-1 2.99108E-1 2.66857E-1 2.72429E-1 2.98189E-1 2.78012E-1 2.70185E-1 2.63203E-1 2.29201E-1 1.76369E-1 1.98033E-1 2.05798E-1 2.08057E-1 2.39377E-1 2.46308E-1 1.6331E-1 1.28349E-1 1.07135E-1 2.13972E-1 1.49945E-1 1.54749E-1 1.97453E-1 2.05654E-1 1.75125E-1 2.0906E-1 2.13917E-1 2.33251E-1 2.25164E-1 2.15945E-1 2.0313E-1 1.69555E-1 1.55958E-1 1.34695E-1 1.47975E-1 1.04973E-1 1.04683E-1 1.38322E-1 5.66658E-2 4.23972E-2 5.85781E-2 4.23581E-2 5.2516E-2 4.69734E-2 3.87005E-2 2.4935E-2 1.43812E-2 2.4191E-2 3.3603E-2 3.58298E-2 4.34693E-2 5.69787E-2 7.62834E-2 8.10764E-2 4.44141E-2 3.59207E-2 9.4089E-3 9.22228E-3 1.992E-2 2.30974E-2 1.50596E-2 -9999 -9999 -9999 -9999 -9999 -9999 -9999 -9999 -9999 -9999 -9999 -9999 -9999 -9999 -9999 -9999
-9999 -9999 -9999 -9999 -9999 -9999 -9999 -9999 -9999 -9999 -9999 -9999 -9999 -9999 -9999 -9999 -9999 -9999 -9999 -9999 -9999 -9999 -9999 -9999 -9999 -9999 3.2918E-1 2.66609E-1 2.62489E-1 2.33483E-1 2.03698E-1 1.97079E-1 2.27258E-1 2.5333E-1 2.51937E-1 2.33485E-1 2.40492E-1 2.2922E-1 2.66934E-1 2.35763E-1 2.17907E-1 2.98084E-1 3.86537E-1 3.78797E-1 3.96648E-1 3.9288E-1 4.00104E-1 4.10279E-1 4.40197E-1 4.38266E-1 4.05409E-1 3.79189E-1 3.29551E-1 2.8839E-1 3.49488E-1 3.62096E-1 3.6741E-1 3.55624E-1 3.32882E-1 3.49057E-1 3.78737E-1 4.11866E-1 4.11885E-1 4.09162E-1 4.55872E-1 4.97271E-1 4.55077E-1 4.33533E-1 4.48415E-1 3.97452E-1 3.88269E-1 3.55811E-1 3.38437E-1 3.50746E-1 3.276E-1 3.67773E-1 4.21374E-1 3.80909E-1 3.8359E-1 3.81664E-1 4.04318E-1 4.31409E-1 3.45322E-1 3.47208E-1 3.50555E-1 3.41787E-1 2.93668E-1 3.15227E-1 2.84175E-1 2.49513E-1 2.85888E-1 2.58494E-1 2.75165E-1 2.55041E-1 2.47644E-1 2.38478E-1 2.62414E-1 2.81368E-1 2.80173E-1 2.62092E-1 2.69921E-1 2.95132E-1 2.76701E-1 2.3184E-1 2.26121E-1 1.9157E-1 1.55195E-1 2.26783E-1 2.19754E-1 1.65421E-1 1.22109E-1 9.01411E-2 1.19467E-1 1.25509E-1 1.92645E-1 2.63651E-1 2.69337E-1 1.32181E-1 1.48791E-1 8.53646E-2 7.56148E-2 7.23328E-2 6.41283E-2 8.25241E-2 1.17626E-1 1.10106E-1 1.11139E-1 1.03944E-1 1.32293E-1 1.41982E-1 1.4513E-1 1.18165E-1 7.95962E-2 4.44172E-2 7.40664E-2 5.04795E-2 4.5126E-2 7.47503E-2 4.76566E-2 2.77802E-2 1.98375E-2 1.85479E-2 1.53388E-2 2.22404E-2 3.0971E-2 7.91795E-2 9.44063E-2 7.13738E-2 8.53387E-2 3.76402E-2 1.51963E-2 2.10318E-2 3.68777E-2 2.16214E-2 6.95798E-3 -9999 -9999 -9999 -9999 -9999 -9999 -9999 -9999 -9999 -9999 -9999 -9999 -9999 -9999 -9999
-9999 -9999 -9999 -9999 -9999 -9999 -9999 -9999 -9999 -9999 -9999 -9999 -9999 -9999 -9999 -9999 -9999 -9999 -9999 -9999 -9999 -9999 -9999 -9999 -9999 3.14495E-1 3.34119E-1 2.79313E-1 2.63621E-1 2.47074E-1 2.71441E-1 2.57246E-1 2.68811E-1 2.86465E-1 2.76146E-1 2.67013E-1 2.65316E-1 2.41629E-1 2.29059E-1 2.05216E-1 2.07619E-1 2.37737E-1 2.95466E-1 3.29263E-1 3.33109E-1 3.2188E-1 3.36082E-1 3.5799E-1 3.96552E-1 4.0728E-1 4.04967E-1 3.80501E-1 3.52427E-1 3.40537E-1 2.9797E-1 2.65629E-1 3.13279E-1 3.34116E-1 2.94999E-1 3.42332E-1 3.94005E-1 3.94866E-1 4.16154E-1 4.29644E-1 4.1427E-1 4.49254E-1 4.19384E-1 3.84242E-1 3.94944E-1 3.92545E-1 4.16107E-1 3.52993E-1 3.4594E-1 3.63341E-1 3.35659E-1 3.8842E-1 3.64594E-1 3.76661E-1 3.38631E-1 3.12426E-1 3.54487E-1 3.63206E-1 3.55346E-1 3.32018E-1 2.85134E-1 2.89639E-1 3.44328E-1 3.3891E-1 3.19806E-1 3.17537E-1 2.66523E-1 2.87422E-1 2.46788E-1 2.26049E-1 2.42917E-1 1.90756E-1 2.35554E-1 2.51044E-1 2.51882E-1 2.05968E-1 2.13371E-1 2.0395E-1 2.31182E-1 2.10841E-1 1.87567E-1 1.51672E-1 1.37779E-1 1.31645E-1 1.32246E-1 1.23119E-1 8.90497E-2 1.05597E-1 1.33064E-1 1.01184E-1 1.70141E-1 1.74527E-1 1.61147E-1 1.80576E-1 1.4262E-1 8.06871E-2 4.66917E-2 5.64192E-2 6.39169E-2 7.74891E-2 8.88822E-2 6.58833E-2 8.27328E-2 1.04337E-1 1.30832E-1 1.7122E-1 2.19684E-1 1.77517E-1 1.23641E-1 9.92169E-2 8.25108E-2 6.07242E-2 4.73257E-2 2.93587E-2 1.69564E-2 2.07533E-2 2.2035E-2 2.89893E-2 2.06096E-2 2.79951E-2 3.45785E-2 6.06632E-2 5.18606E-2 4.2304E-2 5.55158E-2 7.20254E-2 6.90941E-2 4.23677E-2 6.87826E-2 4.79794E-2 1.14993E-2 1.32319E-2 1.25569E-2 9.66257E-3 1.02885E-2 -9999 -9999 -9999 -9999 -9999 -9999 -9999 -9999 -9999 -9999 -9999
-9999 -9999 -9999 -9999 -9999 -9999 -9999 -9999 -9999 -9999 -9999 -9999 -9999 -9999 -9999 -9999 -9999 -9999 -9999 -9999 -9999 -9999 -9999 -9999 -9999 -9999 3.20914E-1 2.8177E-1 2.64773E-1 2.48543E-1 2.56146E-1 2.36373E-1 2.31679E-1 2.57736E-1 3.24821E-1 3.28525E-1 3.04069E-1 2.91651E-1 2.18179E-1 1.95483E-1 1.88248E-1 1.75379E-1 2.12272E-1 2.99499E-1 3.31445E-1 3.02834E-1 3.20205E-1 3.33656E-1 3.29E-1 3.47534E-1 3.46987E-1 3.66914E-1 3.32238E-1 3.26477E-1 3.13321E-1 2.51627E-1 2.77739E-1 2.721E-1 3.23716E-1 3.71454E-1 4.06268E-1 4.11781E-1 4.18344E-1 4.31004E-1 3.64686E-1 4.09455E-1 3.93573E-1 3.97915E-1 3.73999E-1 3.8253E-1 4.37393E-1 3.66223E-1 3.07919E-1 3.35862E-1 3.5206E-1 3.2741E-1 3.36378E-1 3.775E-1 3.47315E-1 3.26688E-1 3.21147E-1 3.26579E-1 3.14552E-1 2.83202E-1 3.17379E-1 3.30828E-1 3.16805E-1 3.7725E-1 3.52061E-1 3.17068E-1 2.87316E-1 2.31624E-1 2.30094E-1 2.37822E-1 2.1287E-1 1.79543E-1 2.22785E-1 1.93329E-1 1.82638E-1 1.87714E-1 1.76424E-1 1.68118E-1 1.70164E-1 1.93174E-1 1.80672E-1 1.65442E-1 1.16068E-1 1.10621E-1 1.27805E-1 1.08164E-1 1.48412E-1 1.33115E-1 9.11413E-2 1.29096E-1 8.41569E-2 9.011E-2 6.35914E-2 3.46605E-2 7.82453E-2 9.92094E-2 6.93823E-2 6.05985E-2 6.91017E-2 6.95289E-2 7.94488E-2 6.67694E-2 7.11211E-2 1.18444E-1 1.82656E-1 1.99816E-1 2.10032E-1 1.98148E-1 2.69705E-1 1.52911E-1 7.57682E-2 4.66889E-2 4.57095E-2 2.12401E-2 2.83046E-2 1.94869E-2 1.57351E-2 2.67064E-2 2.53513E-2 1.63574E-2 1.19806E-2 1.79879E-2 1.86734E-2 1.30299E-2 1.78979E-2 4.87871E-2 1.22917E-1 1.36872E-1 7.50241E-2 8.15029E-2 2.79538E-2 2.94077E-2 2.67759E-2 1.74158E-2 1.50561E-2 1.49796E-2 -9999 -9999 -9999 -9999 -9999 -9999 -9999 -9999 -9999 -9999
-9999 -9999 -9999 -9999 -9999 -9999 -9999 -9999 -9999 -9999 -9999 -9999 -9999 -9999 -9999 -9999 -9999 -9999 -9999 -9999 -9999 -9999 -9999 -9999 -9999 -9999 3.26705E-1 3.29795E-1 2.46932E-1 2.75286E-1 2.48703E-1 2.1601E-1 2.22777E-1 3.02556E-1 3.29813E-1 3.54446E-1 3.68468E-1 2.93324E-1 1.82606E-1 1.84823E-1 1.75692E-1 1.51587E-1 1.74335E-1 3.01789E-1 3.52948E-1 3.28477E-1 3.42605E-1 3.19299E-1 3.10456E-1 3.036E-1 2.83351E-1 2.8448E-1 3.04878E-1 2.92172E-1 2.72049E-1 2.44916E-1 2.69747E-1 2.86403E-1 3.12181E-1 3.59524E-1 4.14595E-1 3.8446E-1 3.6524E-1 3.85019E-1 3.59981E-1 3.82024E-1 3.68869E-1 3.91335E-1 3.48612E-1 3.89863E-1 3.61415E-1 3.3729E-1 2.8006E-1 2.74246E-1 3.15782E-1 3.11102E-1 3.07393E-1 3.12495E-1 3.3705E-1 3.1287E-1 3.3568E-1 3.37171E-1 3.40672E-1 3.53764E-1 3.25931E-1 3.42483E-1 3.22988E-1 3.20289E-1 3.54644E-1 3.17779E-1 2.66454E-1 2.0772E-1 2.36201E-1 2.19738E-1 1.75084E-1 1.86748E-1 1.52026E-1 1.27752E-1 1.28294E-1 1.87502E-1 2.03168E-1 1.84006E-1 1.681E-1 1.72158E-1 1.28785E-1 9.36941E-2 5.31353E-2 5.24077E-2 1.08341E-1 1.28906E-1 8.13955E-2 8.09129E-2 1.37589E-1 2.12705E-1 1.71564E-1 1.02064E-1 6.82214E-2 3.81873E-2 5.37751E-2 4.55409E-2 5.00207E-2 7.01018E-2 4.62936E-2 4.34303E-2 4.09674E-2 4.94325E-2 6.93727E-2 1.16168E-1 2.02498E-1 1.32949E-1 1.44702E-1 1.38859E-1 1.66376E-1 9.07113E-2 6.82451E-2 3.90177E-2 4.07862E-2 2.36088E-2 2.26363E-2 2.18716E-2 2.15726E-2 1.37519E-2 1.21554E-2 9.09653E-3 9.87154E-3 1.04981E-2 8.40242E-3 1.04376E-2 2.70302E-2 5.53968E-2 6.10054E-2 3.93542E-2 3.23644E-2 4.1185E-2 6.71454E-2 6.60492E-2 5.71498E-2 2.98865E-2 1.11172E-2 1.03105E-2 8.83537E-3 7.13921E-3 8.70175E-3 -9999 -9999 -9999 -9999 -9999 -9999 -9999
-9999 -9999 -9999 -9999 -9999 -9999 -9999 -9999 -9999 -9999 -9999 -9999 -9999 -9999 -9999 -9999 -9999 -9999 -9999 -9999 -9999 -9999 -9999 -9999 -9999 -9999 -9999 3.24214E-1 2.27583E-1 2.56507E-1 2.44079E-1 2.76692E-1 3.15731E-1 3.49171E-1 3.41674E-1 3.29052E-1 3.39493E-1 2.83672E-1 1.97275E-1 1.88609E-1 2.13179E-1 1.56415E-1 1.8804E-1 2.93934E-1 3.21909E-1 3.15234E-1 3.51217E-1 2.82548E-1 2.96831E-1 2.96013E-1 2.91999E-1 3.04516E-1 3.13221E-1 3.33351E-1 3.68862E-1 3.59936E-1 3.05851E-1 2.64119E-1 2.90687E-1 3.85437E-1 3.8669E-1 3.62644E-1 2.82193E-1 3.80273E-1 3.72126E-1 3.27234E-1 3.62491E-1 4.02524E-1 3.57409E-1 3.69306E-1 3.73908E-1 3.33202E-1 2.83314E-1 2.7396E-1 3.17398E-1 3.39073E-1 3.31233E-1 2.70757E-1 3.26333E-1 3.66215E-1 3.8286E-1 3.89262E-1 4.06605E-1 4.23144E-1 4.14511E-1 4.12378E-1 3.8533E-1 3.54649E-1 3.28559E-1 3.06716E-1 2.57417E-1 2.46741E-1 2.26136E-1 1.46856E-1 1.30278E-1 1.64458E-1 1.29623E-1 1.23451E-1 1.46157E-1 1.07009E-1 1.35058E-1 1.03457E-1 1.12937E-1 9.66331E-2 7.37728E-2 8.97256E-2 8.77687E-2 6.85639E-2 4.49089E-2 3.29865E-2 5.07952E-2 1.14777E-1 1.19859E-1 1.23008E-1 8.77437E-2 1.04186E-1 1.51372E-1 6.67106E-2 6.47113E-2 5.82261E-2 8.58832E-2 1.00038E-1 5.1617E-2 4.87438E-2 5.39467E-2 7.02281E-2 9.6416E-2 1.05154E-1 1.75797E-1 1.45433E-1 1.12092E-1 7.64677E-2 9.63122E-2 5.58379E-2 7.48623E-2 5.74827E-2 5.33903E-2 3.40096E-2 3.52662E-2 2.58586E-2 2.33835E-2 2.2594E-2 1.87535E-2 1.49738E-2 1.08214E-2 9.20597E-3 9.37638E-3 1.16251E-2 1.53795E-2 1.24829E-2 1.09535E-2 1.29903E-2 2.53479E-2 3.09883E-2 2.30824E-2 3.41279E-2 5.31682E-2 2.60179E-2 1.14802E-2 6.59109E-3 8.01079E-3 7.30718E-3 6.17644E-3 4.52676E-3 -9999 -9999 -9999 -9999 -9999 -9999
-9999 -9999 -9999 -9999 -9999 -9999 -9999 -9999 -9999 -9999 -9999 -9999 -9999 -9999 -9999 -9999 -9999 -9999 -9999 -9999 -9999 -9999 -9999 -9999 -9999 -9999 -9999 -9999 3.17731E-1 2.92562E-1 2.30519E-1 2.35979E-1 2.57695E-1 2.99424E-1 2.89244E-1 2.76667E-1 2.80813E-1 2.33249E-1 2.29477E-1 2.42415E-1 2.25892E-1 2.68195E-1 2.74317E-1 3.13655E-1 2.50263E-1 2.34037E-1 3.18917E-1 4.04647E-1 3.89372E-1 3.59184E-1 3.40913E-1 2.67318E-1 3.35979E-1 3.69937E-1 3.51629E-1 3.42696E-1 3.20997E-1 3.37049E-1 2.87936E-1 3.51193E-1 3.61219E-1 3.5609E-1 3.88854E-1 3.80078E-1 3.92665E-1 4.02481E-1 3.73881E-1 3.75428E-1 3.67243E-1 3.72489E-1 3.81618E-1 3.4903E-1 2.92531E-1 2.41287E-1 2.90287E-1 3.3248E-1 3.52804E-1 3.14712E-1 3.11945E-1 3.21214E-1 3.75336E-1 4.34033E-1 4.74539E-1 4.61813E-1 4.03367E-1 3.93639E-1 3.81356E-1 4.03539E-1 3.37283E-1 2.91457E-1 3.22739E-1 3.12095E-1 1.94564E-1 1.22058E-1 1.13733E-1 1.40661E-1 1.39452E-1 1.24404E-1 1.40073E-1 1.13575E-1 1.1494E-1 9.28403E-2 9.5493E-2 8.25311E-2 8.1231E-2 1.12578E-1 1.60962E-1 1.17494E-1 8.82556E-2 4.58685E-2 3.4984E-2 4.22151E-2 1.30597E-1 1.31237E-1 8.48078E-2 7.50354E-2 1.38478E-1 1.06334E-1 8.132E-2 1.15486E-1 1.41687E-1 1.41887E-1 1.05943E-1 7.08768E-2 8.92598E-2 1.01462E-1 1.03537E-1 8.67221E-2 1.11434E-1 1.32856E-1 1.07323E-1 1.24065E-1 6.2802E-2 5.40883E-2 4.49478E-2 3.95057E-2 4.69255E-2 4.33652E-2 6.24697E-2 4.36606E-2 2.14927E-2 2.06417E-2 2.23031E-2 1.63031E-2 2.00317E-2 1.61217E-2 8.83847E-3 1.01001E-2 8.74432E-3 7.96761E-3 7.86458E-3 1.36837E-2 1.3452E-2 8.84955E-3 1.01006E-2 1.87773E-2 2.46978E-2 2.8183E-2 6.46878E-3 6.1903E-3 4.90683E-3 4.41569E-3 3.52466E-3 4.41293E-3 -9999 -9999 -9999 -9999 -9999 -9999
-9999 -9999 -9999 -9999 -9999 -9999 -9999 -9999 -9999 -9999 -9999 -9999 -9999 -9999 -9999 -9999 -9999 -9999 -9999 -9999 -9999 -9999 -9999 -9999 -9999 -9999 -9999 -9999 -9999 2.25515E-1 2.38221E-1 2.53839E-1 2.02554E-1 2.47788E-1 2.57021E-1 2.60204E-1 2.76751E-1 2.3826E-1 2.46592E-1 2.72512E-1 2.19959E-1 2.14977E-1 3.0713E-1 3.29837E-1 3.62448E-1 3.86582E-1 4.66773E-1 4.93577E-1 5.18224E-1 4.47207E-1 3.43169E-1 2.70644E-1 2.54732E-1 3.27673E-1 3.57329E-1 3.2382E-1 3.344E-1 3.33926E-1 3.31262E-1 3.44617E-1 3.37659E-1 3.79983E-1 3.63081E-1 3.49222E-1 3.60907E-1 4.08954E-1 4.18633E-1 4.21113E-1 4.09496E-1 3.95183E-1 3.79318E-1 4.0097E-1 3.40848E-1 2.58291E-1 2.60529E-1 2.60568E-1 3.34211E-1 3.4164E-1 3.16731E-1 3.13037E-1 3.10953E-1 3.65679E-1 4.6344E-1 4.75505E-1 4.21035E-1 4.00036E-1 3.75152E-1 4.45422E-1 4.05086E-1 3.43684E-1 3.20595E-1 2.481E-1 1.73433E-1 2.0828E-1 2.03608E-1 2.08555E-1 1.94766E-1 1.29948E-1 1.69952E-1 1.65023E-1 1.41613E-1 8.80773E-2 1.10187E-1 8.6176E-2 9.10631E-2 1.34319E-1 1.61649E-1 1.32453E-1 1.03102E-1 7.9866E-2 5.62221E-2 3.44486E-2 1.26644E-1 1.20089E-1 8.11965E-2 1.16767E-1 1.73442E-1 2.25642E-1 2.09992E-1 2.43741E-1 3.16579E-1 2.63385E-1 2.62806E-1 1.52753E-1 1.23013E-1 1.53713E-1 1.3784E-1 9.6218E-2 1.35691E-1 9.86125E-2 1.25641E-1 1.10915E-1 5.15321E-2 4.20481E-2 3.09011E-2 4.71436E-2 3.13644E-2 2.61877E-2 3.45206E-2 5.33791E-2 3.63804E-2 1.95722E-2 2.71719E-2 1.49598E-2 1.24301E-2 2.61968E-2 1.13816E-2 6.75852E-3 1.16491E-2 1.10047E-2 6.57739E-3 6.09776E-3 5.31339E-3 5.24458E-3 1.03215E-2 2.14872E-2 1.04964E-2 2.42453E-2 1.58476E-2 6.93267E-3 -9999 4.02475E-3 -9999 -9999 -9999 -9999 -9999 -9999 -9999 -9999
-9999 -9999 -9999 -9999 -9999 -9999 -9999 -9999 -9999 -9999 -9999 -9999 -9999 -9999 -9999 -9999 -9999 -9999 -9999 -9999 -9999 -9999 -9999 -9999 -9999 -9999 -9999 -9999 -9999 1.9999E-1 2.24819E-1 1.73207E-1 1.92415E-1 2.41377E-1 2.54895E-1 2.4733E-1 2.62948E-1 2.59947E-1 2.47274E-1 2.88788E-1 2.1706E-1 2.13632E-1 3.02523E-1 3.3941E-1 3.74694E-1 4.47175E-1 4.42046E-1 4.12846E-1 4.87113E-1 5.31724E-1 4.24295E-1 2.75354E-1 2.30857E-1 1.80167E-1 1.99635E-1 2.9189E-1 2.91799E-1 3.21956E-1 3.47343E-1 3.57234E-1 3.41922E-1 3.37831E-1 3.51415E-1 3.56395E-1 3.42239E-1 3.57317E-1 4.14588E-1 4.36969E-1 4.23792E-1 3.95547E-1 3.97039E-1 3.66226E-1 3.67964E-1 3.18575E-1 2.84127E-1 2.69534E-1 2.81038E-1 2.81828E-1 2.93869E-1 2.70433E-1 2.8941E-1 2.99152E-1 3.6741E-1 4.47737E-1 4.58912E-1 4.33568E-1 4.04234E-1 4.22939E-1 4.4693E-1 3.83736E-1 3.40717E-1 2.0934E-1 2.29265E-1 2.80407E-1 2.70968E-1 2.48594E-1 1.74652E-1 1.73217E-1 1.72669E-1 1.55003E-1 1.33729E-1 1.4889E-1 1.41536E-1 9.66055E-2 9.78865E-2 1.46943E-1 1.98822E-1 1.39484E-1 7.57596E-2 6.51381E-2 5.44093E-2 7.06215E-2 1.2673E-1 1.6683E-1 9.91841E-2 1.10524E-1 1.74335E-1 2.4896E-1 2.11395E-1 1.45353E-1 1.89263E-1 3.14612E-1 3.03507E-1 2.27283E-1 1.06894E-1 1.0003E-1 1.38948E-1 1.34576E-1 1.05979E-1 6.9208E-2 6.64791E-2 1.04787E-1 8.88088E-2 5.45617E-2 6.96558E-2 3.34221E-2 1.59992E-2 1.9732E-2 2.14917E-2 2.61643E-2 4.13985E-2 3.0481E-2 2.95674E-2 1.94966E-2 1.7778E-2 2.52509E-2 1.67776E-2 8.81382E-3 8.14138E-3 1.46189E-2 7.417E-3 4.47711E-3 6.47256E-3 9.21622E-3 1.69534E-2 9.47654E-3 2.37698E-2 1.32444E-2 -9999 -9999 -9999 -9999 -9999 -9999 -9999 -9999 -9999 -9999 -9999 -9999
-9999 -9999 -9999 -9999 -9999 -9999 -9999 -9999 -9999 -9999 -9999 -9999 -9999 -9999 -9999 -9999 -9999 -9999 -9999 -9999 -9999 -9999 -9999 -9999 -9999 -9999 -9999 -9999 -9999 -9999 2.06602E-1 2.51844E-1 2.33143E-1 2.59121E-1 2.2805E-1 2.18134E-1 2.6676E-1 2.354E-1 2.18378E-1 2.31597E-1 2.19907E-1 2.38821E-1 2.75727E-1 3.40322E-1 3.7943E-1 3.85492E-1 3.86922E-1 3.44858E-1 4.03269E-1 4.47762E-1 4.12606E-1 4.1461E-1 3.84762E-1 3.04679E-1 2.75442E-1 2.11867E-1 2.56588E-1 3.37426E-1 3.83137E-1 3.37642E-1 3.22675E-1 3.33025E-1 3.34009E-1 3.56878E-1 3.62795E-1 3.45471E-1 3.4133E-1 3.59363E-1 4.28012E-1 4.62163E-1 4.30556E-1 3.55348E-1 3.01164E-1 3.02194E-1 2.75006E-1 3.28179E-1 2.96237E-1 2.56535E-1 2.66619E-1 3.25819E-1 3.08653E-1 2.66405E-1 3.1699E-1 4.04192E-1 4.68587E-1 4.54831E-1 4.28409E-1 4.24265E-1 4.50511E-1 4.13755E-1 3.27215E-1 2.48464E-1 2.75917E-1 2.98608E-1 3.07512E-1 2.86952E-1 2.15889E-1 1.4269E-1 1.12793E-1 1.34528E-1 1.67027E-1 1.65158E-1 1.52478E-1 1.22645E-1 1.34969E-1 1.64468E-1 1.35178E-1 8.85939E-2 6.23214E-2 4.38195E-2 5.55849E-2 4.6554E-2 5.7749E-2 1.52734E-1 1.32927E-1 7.05352E-2 1.25074E-1 1.95591E-1 1.92169E-1 1.27226E-1 1.21755E-1 1.587E-1 1.93731E-1 2.2593E-1 1.21007E-1 1.07568E-1 1.31875E-1 1.41152E-1 1.04033E-1 6.36482E-2 6.87658E-2 7.91561E-2 6.53483E-2 4.08274E-2 6.43931E-2 3.10719E-2 1.90693E-2 3.17286E-2 1.65049E-2 1.87309E-2 1.76591E-2 3.8028E-2 3.45888E-2 3.00807E-2 3.81194E-2 3.84344E-2 4.62412E-2 3.71258E-2 3.33035E-2 2.37791E-2 1.04929E-2 9.53236E-3 9.21325E-3 1.54117E-2 1.14885E-2 2.06812E-2 9.8345E-3 5.22963E-3 -9999 -9999 -9999 -9999 -9999 -9999 -9999 -9999 -9999 -9999 -9999 -9999
-9999 -9999 -9999 -9999 -9999 -9999 -9999 -9999 -9999 -9999 -9999 -9999 -9999 -9999 -9999 -9999 -9999 -9999 -9999 -9999 -9999 -9999 -9999 -9999 -9999 -9999 -9999 -9999 -9999 -9999 -9999 1.73219E-1 2.60686E-1 1.96291E-1 1.79829E-1 1.54204E-1 2.00068E-1 2.30625E-1 2.04444E-1 1.65498E-1 1.60894E-1 1.9314E-1 2.76591E-1 3.21545E-1 3.52357E-1 3.55779E-1 3.41982E-1 3.1744E-1 3.59126E-1 3.99013E-1 4.2726E-1 4.1226E-1 4.19572E-1 3.8689E-1 3.51297E-1 3.41555E-1 2.97525E-1 3.19604E-1 3.54913E-1 2.71664E-1 2.93926E-1 3.44866E-1 3.80919E-1 3.37648E-1 3.38729E-1 3.10633E-1 3.13297E-1 3.41321E-1 3.79988E-1 4.0204E-1 3.97685E-1 3.94598E-1 2.88066E-1 2.56052E-1 3.08761E-1 3.42187E-1 3.19935E-1 2.62113E-1 2.88833E-1 3.44829E-1 3.00254E-1 2.81682E-1 2.86881E-1 3.25966E-1 3.80831E-1 4.10182E-1 4.30173E-1 4.28589E-1 4.3369E-1 4.40996E-1 3.56225E-1 3.06005E-1 3.1889E-1 2.93916E-1 2.97095E-1 2.71751E-1 2.07869E-1 1.41046E-1 1.25541E-1 1.63771E-1 1.82712E-1 2.30291E-1 2.13123E-1 1.63183E-1 1.66089E-1 1.71025E-1 1.35969E-1 7.52207E-2 4.76531E-2 6.12176E-2 3.71313E-2 2.6508E-2 3.9306E-2 1.52573E-1 1.20147E-1 7.98174E-2 6.89716E-2 1.61256E-1 1.58608E-1 1.12791E-1 7.15052E-2 7.00614E-2 9.26848E-2 1.21482E-1 1.3181E-1 1.13616E-1 1.13359E-1 1.02463E-1 6.99041E-2 7.19783E-2 5.22159E-2 4.56527E-2 6.72837E-2 5.41766E-2 6.61846E-2 5.35592E-2 2.34384E-2 2.68774E-2 1.42218E-2 9.78692E-3 1.68026E-2 3.6188E-2 7.653E-2 8.35413E-2 7.43046E-2 5.9419E-2 7.38123E-2 9.33755E-2 6.97938E-2 3.22653E-2 1.53444E-2 1.98248E-2 1.26491E-2 1.07674E-2 2.73352E-2 9.25186E-3 3.8534E-3 -9999 -9999 -9999 -9999 -9999 -9999 -9999 -9999 -9999 -9999 -9999 -9999 -9999
-9999 -9999 -9999 -9999 -9999 -9999 -9999 -9999 -9999 -9999 -9999 -9999 -9999 -9999 -9999 -9999 -9999 -9999 -9999 -9999 -9999 -9999 -9999 -9999 -9999 -9999 -9999 -9999 -9999 -9999 -9999 -9999 -9999 2.40815E-1 1.84746E-1 1.17243E-1 1.49228E-1 1.7787E-1 1.75733E-1 1.12611E-1 1.23187E-1 1.7419E-1 2.51717E-1 2.94806E-1 3.23836E-1 3.34576E-1 3.58309E-1 3.34388E-1 2.9617E-1 2.9351E-1 3.07113E-1 3.68397E-1 3.87478E-1 3.91703E-1 3.90486E-1 3.61086E-1 3.47805E-1 3.02893E-1 3.65939E-1 2.50562E-1 1.62643E-1 1.55732E-1 1.79793E-1 3.73483E-1 3.61794E-1 2.94599E-1 2.31035E-1 3.61174E-1 3.83781E-1 3.81734E-1 2.89311E-1 3.50268E-1 3.01115E-1 2.42797E-1 2.55037E-1 2.96722E-1 2.81202E-1 2.55201E-1 2.47706E-1 2.98332E-1 2.89257E-1 2.82391E-1 2.94168E-1 3.05679E-1 3.1543E-1 3.45195E-1 3.64689E-1 4.19787E-1 4.44063E-1 4.47364E-1 3.96366E-1 3.41364E-1 3.28132E-1 2.97331E-1 2.78851E-1 2.56135E-1 1.60458E-1 1.44951E-1 1.19995E-1 1.67841E-1 1.62128E-1 2.10653E-1 2.07268E-1 1.83154E-1 1.9137E-1 1.81525E-1 1.19759E-1 5.40703E-2 4.43547E-2 3.71242E-2 4.09315E-2 4.15552E-2 8.66621E-2 1.87805E-1 1.56566E-1 1.14459E-1 4.59775E-2 9.31739E-2 1.50633E-1 1.32782E-1 7.4441E-2 4.77605E-2 6.08118E-2 7.23057E-2 7.03593E-2 6.84307E-2 7.15448E-2 7.09918E-2 6.00128E-2 6.14271E-2 3.20747E-2 4.70939E-2 2.82391E-2 3.6266E-2 3.92798E-2 6.01354E-2 3.97236E-2 1.83683E-2 1.35472E-2 1.55461E-2 4.44306E-2 8.21383E-2 9.16788E-2 4.03503E-2 2.6873E-2 1.89526E-2 1.75149E-2 2.68737E-2 5.18809E-2 5.23358E-2 6.55973E-2 2.17791E-2 1.24967E-2 2.33425E-2 1.23744E-2 6.22893E-3 -9999 -9999 -9999 -9999 -9999 -9999 -9999 -9999 -9999 -9999 -9999 -9999 -9999 -9999
-9999 -9999 -9999 -9999 -9999 -9999 -9999 -9999 -9999 -9999 -9999 -9999 -9999 -9999 -9999 -9999 -9999 -9999 -9999 -9999 -9999 -9999 -9999 -9999 -9999 -9999 -9999 -9999 -9999 -9999 -9999 -9999 -9999 -9999 2.37496E-1 1.66659E-1 1.40397E-1 1.35878E-1 1.12203E-1 1.19789E-1 1.37575E-1 1.46229E-1 1.51301E-1 2.00767E-1 2.69414E-1 2.57443E-1 3.22021E-1 3.60644E-1 2.63424E-1 1.41998E-1 1.97901E-1 3.05583E-1 3.75254E-1 4.0921E-1 4.54335E-1 4.25165E-1 3.91208E-1 3.80607E-1 3.54762E-1 3.80517E-1 2.85146E-1 2.09491E-1 1.36752E-1 2.42097E-1 1.22589E-1 1.46554E-1 1.50192E-1 2.81864E-1 1.55949E-1 2.8663E-1 3.11061E-1 2.98976E-1 2.49695E-1 2.1088E-1 2.44023E-1 2.32436E-1 2.38112E-1 2.36183E-1 1.98165E-1 2.36693E-1 2.46346E-1 2.42844E-1 2.85122E-1 2.96509E-1 2.8095E-1 2.67671E-1 3.08931E-1 3.48216E-1 4.36708E-1 4.23483E-1 4.0159E-1 3.57587E-1 3.48067E-1 3.15522E-1 2.53063E-1 2.28244E-1 1.62062E-1 2.09585E-1 1.9792E-1 1.79928E-1 1.98229E-1 2.59632E-1 2.10152E-1 1.61734E-1 2.46449E-1 2.34496E-1 1.38007E-1 7.28406E-2 5.42557E-2 7.75052E-2 7.39151E-2 4.20089E-2 7.55838E-2 1.83158E-1 1.75519E-1 1.02616E-1 4.12271E-2 6.10113E-2 1.67798E-1 1.6075E-1 8.40318E-2 5.43107E-2 4.08149E-2 6.21094E-2 5.52044E-2 6.63809E-2 8.14107E-2 7.27349E-2 7.14449E-2 5.62775E-2 4.70235E-2 5.26041E-2 2.76779E-2 2.68162E-2 2.07429E-2 3.19266E-2 3.56255E-2 3.35613E-2 1.88126E-2 2.44967E-2 3.48664E-2 3.9258E-2 3.3366E-2 2.03068E-2 9.43348E-3 6.11067E-3 3.68507E-3 9.45215E-3 4.28626E-2 3.33949E-2 1.28629E-2 1.84094E-2 1.46823E-2 1.08543E-2 6.16219E-3 -9999 -9999 -9999 -9999 -9999 -9999 -9999 -9999 -9999 -9999 -9999 -9999 -9999 -9999 -9999
-9999 -9999 -9999 -9999 -9999 -9999 -9999 -9999 -9999 -9999 -9999 -9999 -9999 -9999 -9999 -9999 -9999 -9999 -9999 -9999 -9999 -9999 -9999 -9999 -9999 -9999 -9999 -9999 -9999 -9999 -9999 -9999 -9999 -9999 -9999 2.18474E-1 2.02557E-1 1.69548E-1 1.59826E-1 1.01101E-1 1.47897E-1 1.5838E-1 1.75807E-1 1.74188E-1 1.74183E-1 1.93809E-1 1.62928E-1 1.7618E-1 1.52532E-1 1.0049E-1 1.40958E-1 2.26357E-1 3.06934E-1 3.99075E-1 4.74001E-1 4.81784E-1 4.40092E-1 4.03488E-1 3.95591E-1 4.19563E-1 3.92111E-1 3.62938E-1 2.2987E-1 1.30518E-1 1.13758E-1 1.01631E-1 1.36121E-1 1.67274E-1 2.13885E-1 1.00741E-1 2.57303E-1 2.98603E-1 1.6712E-1 2.0867E-1 1.84789E-1 2.1453E-1 1.86491E-1 2.43218E-1 2.75361E-1 2.88823E-1 2.99756E-1 2.3611E-1 2.53704E-1 2.78635E-1 2.65804E-1 2.12041E-1 2.32295E-1 3.13947E-1 3.91276E-1 4.24944E-1 3.84973E-1 3.06401E-1 2.84972E-1 2.49087E-1 2.30945E-1 1.97114E-1 2.08468E-1 2.61557E-1 2.89522E-1 3.31509E-1 3.14164E-1 3.09944E-1 2.25616E-1 2.68196E-1 3.12618E-1 3.47394E-1 2.42976E-1 1.17404E-1 8.82826E-2 1.05009E-1 5.23389E-2 3.34559E-2 5.43249E-2 1.34789E-1 1.15938E-1 4.92498E-2 3.13321E-2 6.72513E-2 1.12744E-1 1.37516E-1 1.14182E-1 8.97207E-2 6.10373E-2 4.1794E-2 5.89442E-2 7.60255E-2 7.33643E-2 7.39621E-2 6.77909E-2 5.62363E-2 5.27778E-2 3.4608E-2 3.50042E-2 1.8873E-2 1.6496E-2 2.69928E-2 4.12387E-2 3.8443E-2 3.6163E-2 3.10259E-2 3.73868E-2 2.47797E-2 1.21751E-2 1.16947E-2 8.57726E-3 2.93867E-3 4.25014E-3 1.29339E-2 1.88676E-2 8.97018E-3 3.30192E-2 2.07333E-2 7.69243E-3 4.83351E-3 3.05919E-3 -9999 -9999 -9999 -9999 -9999 -9999 -9999 -9999 -9999 -9999 -9999 -9999 -9999 -9999 -9999
-9999 -9999 -9999 -9999 -9999 -9999 -9999 -9999 -9999 -9999 -9999 -9999 -9999 -9999 -9999 -9999 -9999 -9999 -9999 -9999 -9999 -9999 -9999 -9999 -9999 -9999 -9999 -9999 -9999 -9999 -9999 -9999 -9999 -9999 -9999 -9999 2.38267E-1 1.99942E-1 1.81886E-1 1.64136E-1 1.27725E-1 1.4985E-1 1.68648E-1 1.74117E-1 1.31185E-1 1.42755E-1 1.01764E-1 1.37604E-1 1.98035E-1 2.09347E-1 2.22363E-1 2.31157E-1 2.54222E-1 3.33713E-1 4.35906E-1 4.71946E-1 4.79883E-1 4.77068E-1 4.68172E-1 4.79423E-1 4.60375E-1 4.67971E-1 3.8911E-1 1.87958E-1 1.60678E-1 1.10074E-1 9.62611E-2 1.30111E-1 1.31366E-1 1.43911E-1 1.83862E-1 2.6643E-1 2.55484E-1 1.62463E-1 2.34561E-1 2.63019E-1 2.32284E-1 2.71674E-1 2.70761E-1 3.21496E-1 3.63938E-1 2.87975E-1 3.16584E-1 3.07918E-1 2.93999E-1 2.30855E-1 2.33064E-1 2.89618E-1 3.57103E-1 3.56161E-1 3.54621E-1 2.82547E-1 2.96793E-1 2.33422E-1 2.53005E-1 2.66367E-1 2.59691E-1 3.28091E-1 3.4352E-1 3.25968E-1 3.20503E-1 2.98239E-1 3.02183E-1 3.1613E-1 3.22906E-1 3.05945E-1 2.47532E-1 1.06164E-1 4.7046E-2 4.43665E-2 2.82861E-2 4.58094E-2 5.14426E-2 7.28646E-2 4.12511E-2 4.25374E-2 3.10419E-2 5.74159E-2 8.77852E-2 5.4263E-2 5.99077E-2 5.02487E-2 5.19657E-2 3.47541E-2 4.85013E-2 3.65647E-2 4.11671E-2 5.32406E-2 6.1031E-2 7.05067E-2 6.51439E-2 5.08825E-2 3.90875E-2 3.12161E-2 2.80726E-2 2.01048E-2 2.48069E-2 2.34835E-2 1.8764E-2 2.37449E-2 1.88964E-2 1.47547E-2 9.37176E-3 7.59394E-3 6.78034E-3 4.60327E-3 8.86052E-3 2.13343E-2 5.86779E-3 1.46729E-2 1.0628E-2 5.41602E-3 3.64866E-3 -9999 -9999 -9999 -9999 -9999 -9999 -9999 -9999 -9999 -9999 -9999 -9999 -9999 -9999 -9999 -9999 -9999
-9999 -9999 -9999 -9999 -9999 -9999 -9999 -9999 -9999 -9999 -9999 -9999 -9999 -9999 -9999 -9999 -9999 -9999 -9999 -9999 -9999 -9999 -9999 -9999 -9999 -9999 -9999 -9999 -9999 -9999 -9999 -9999 -9999 -9999 -9999 -9999 -9999 1.13478E-1 1.48076E-1 1.24193E-1 6.88877E-2 4.7138E-2 7.68435E-2 1.01009E-1 9.13307E-2 1.14107E-1 1.37802E-1 2.17571E-1 3.78977E-1 4.07947E-1 3.2948E-1 2.78574E-1 2.6972E-1 2.79504E-1 3.75442E-1 3.83664E-1 4.57166E-1 5.22405E-1 4.85652E-1 4.92347E-1 4.69069E-1 4.59321E-1 4.15646E-1 3.43261E-1 2.0095E-1 1.43179E-1 1.05997E-1 1.10885E-1 9.53516E-2 1.11142E-1 1.58788E-1 2.42943E-1 2.9795E-1 2.99716E-1 2.80421E-1 2.84278E-1 3.29282E-1 2.99399E-1 2.88027E-1 3.43688E-1 3.41239E-1 3.63895E-1 3.13333E-1 4.03976E-1 3.31346E-1 2.66381E-1 2.64013E-1 2.61438E-1 2.73984E-1 2.90462E-1 3.09396E-1 3.16281E-1 3.01765E-1 3.50568E-1 3.47135E-1 3.63039E-1 3.48042E-1 3.27126E-1 2.91513E-1 2.80354E-1 3.02269E-1 2.97388E-1 2.96433E-1 2.847E-1 2.29025E-1 2.28405E-1 1.95448E-1 7.95091E-2 4.55923E-2 1.72548E-2 1.53484E-2 3.3646E-2 5.19626E-2 5.10199E-2 3.78211E-2 2.69278E-2 3.64686E-2 6.05602E-2 8.09737E-2 5.50552E-2 4.00989E-2 3.98133E-2 4.04494E-2 4.49694E-2 4.61406E-2 3.45273E-2 3.51302E-2 5.03449E-2 4.88083E-2 4.79056E-2 3.96002E-2 2.63745E-2 2.5651E-2 2.30111E-2 1.82901E-2 2.13384E-2 1.58835E-2 1.7234E-2 1.3856E-2 1.32385E-2 1.44822E-2 1.06051E-2 7.81775E-3 8.39385E-3 1.48983E-2 1.84931E-2 2.61481E-2 6.16031E-3 9.19828E-3 4.73216E-3 2.58214E-3 1.85251E-3 -9999 -9999 -9999 -9999 -9999 -9999 -9999 -9999 -9999 -9999 -9999 -9999 -9999 -9999 -9999 -9999 -9999 -9999
-9999 -9999 -9999 -9999 -9999 -9999 -9999 -9999 -9999 -9999 -9999 -9999 -9999 -9999 -9999 -9999 -9999 -9999 -9999 -9999 -9999 -9999 -9999 -9999 -9999 -9999 -9999 -9999 -9999 -9999 -9999 1.26688E-1 1.27644E-1 -9999 -9999 2.29863E-1 1.33823E-1 1.10597E-1 9.95295E-2 8.88061E-2 8.03068E-2 5.54276E-2 6.47372E-2 5.91568E-2 8.33253E-2 1.01704E-1 2.00846E-1 2.93954E-1 3.49846E-1 4.18875E-1 3.72625E-1 3.29659E-1 3.37963E-1 2.92523E-1 3.4147E-1 3.87798E-1 4.27579E-1 4.5306E-1 4.51115E-1 4.533E-1 4.51631E-1 4.35682E-1 4.41608E-1 3.37831E-1 2.82183E-1 1.85256E-1 1.61583E-1 1.75759E-1 1.44109E-1 9.26178E-2 1.31695E-1 2.00873E-1 2.90337E-1 3.48147E-1 3.58588E-1 3.75785E-1 3.83875E-1 3.34038E-1 2.9986E-1 2.8019E-1 3.30532E-1 3.68462E-1 3.74649E-1 3.25629E-1 3.70276E-1 3.11997E-1 2.74971E-1 2.56095E-1 2.52812E-1 2.69222E-1 3.32257E-1 3.03805E-1 3.39014E-1 3.52654E-1 3.52968E-1 3.48356E-1 3.39015E-1 3.3866E-1 2.45888E-1 2.07973E-1 2.24692E-1 2.53687E-1 2.73405E-1 2.1983E-1 1.8134E-1 1.98546E-1 1.7582E-1 1.29632E-1 6.82649E-2 2.56728E-2 1.28924E-2 2.57444E-2 6.70077E-2 9.81487E-2 6.84198E-2 4.85439E-2 4.41817E-2 7.33668E-2 7.17713E-2 5.32077E-2 3.64572E-2 2.72111E-2 4.88402E-2 6.67949E-2 3.21967E-2 4.31565E-2 3.62732E-2 3.82628E-2 4.06042E-2 4.70075E-2 4.44445E-2 3.303E-2 2.01007E-2 1.5636E-2 2.7022E-2 1.72988E-2 9.62374E-3 1.79806E-2 1.10812E-2 1.03166E-2 8.44633E-3 9.79131E-3 7.89794E-3 9.65185E-3 1.17866E-2 2.00266E-2 2.22103E-2 4.82299E-3 1.03917E-2 -9999 -9999 -9999 -9999 -9999 -9999 -9999 -9999 -9999 -9999 -9999 -9999 -9999 -9999 -9999 -9999 -9999 -9999 -9999 -9999 -9999
-9999 -9999 -9999 -9999 -9999 -9999 -9999 -9999 -9999 -9999 -9999 -9999 -9999 -9999 -9999 -9999 -9999 -9999 -9999 -9999 -9999 -9999 -9999 -9999 -9999 -9999 -9999 -9999 -9999 -9999 2.14902E-1 8.41653E-2 9.30165E-2 -9999 -9999 1.65305E-1 1.37686E-1 2.30295E-1 1.28322E-1 8.63444E-2 1.14738E-1 1.027E-1 9.21033E-2 8.00736E-2 7.5713E-2 1.13302E-1 2.49937E-1 3.67128E-1 3.9348E-1 4.32884E-1 4.1424E-1 3.7628E-1 3.71913E-1 3.26788E-1 3.35811E-1 3.74842E-1 4.19398E-1 4.11347E-1 4.1918E-1 4.42532E-1 4.37363E-1 4.30591E-1 4.6941E-1 4.5394E-1 3.69092E-1 2.95947E-1 2.6367E-1 1.92031E-1 1.34607E-1 1.21236E-1 1.32216E-1 1.94435E-1 2.61619E-1 3.39362E-1 3.87819E-1 3.88287E-1 3.93507E-1 3.57885E-1 2.75383E-1 2.37838E-1 2.43769E-1 2.5555E-1 3.60181E-1 3.82686E-1 3.40008E-1 3.47995E-1 2.62787E-1 2.34232E-1 2.14829E-1 2.38711E-1 3.05248E-1 2.83136E-1 3.28386E-1 3.90954E-1 3.27226E-1 2.94495E-1 2.99012E-1 2.73281E-1 2.82352E-1 1.88736E-1 1.99976E-1 2.21629E-1 2.40317E-1 2.10164E-1 1.78167E-1 2.02274E-1 1.57299E-1 1.343E-1 7.25188E-2 3.26238E-2 1.6565E-2 2.0566E-2 5.68615E-2 6.79314E-2 8.33012E-2 4.74759E-2 3.03761E-2 5.31915E-2 5.68247E-2 3.05322E-2 2.78761E-2 2.85784E-2 4.34175E-2 6.37146E-2 2.9367E-2 2.58581E-2 2.84563E-2 3.00291E-2 3.09215E-2 3.76443E-2 2.93308E-2 2.4933E-2 2.22584E-2 1.92589E-2 2.31286E-2 1.618E-2 1.55535E-2 1.20762E-2 6.16039E-3 9.93727E-3 8.07512E-3 6.86974E-3 7.39801E-3 7.36732E-3 8.95436E-3 1.50731E-2 4.62288E-3 4.43269E-3 6.97881E-3 -9999 -9999 -9999 -9999 -9999 -9999 -9999 -9999 -9999 -9999 -9999 -9999 -9999 -9999 -9999 -9999 -9999 -9999 -9999 -9999 -9999
-9999 -9999 -9999 -9999 -9999 -9999 -9999 -9999 -9999 -9999 -9999 -9999 -9999 -9999 -9999 -9999 -9999 -9999 -9999 -9999 -9999 -9999 -9999 -9999 -9999 -9999 -9999 -9999 -9999 -9999 1.92388E-1 7.31556E-2 6.37859E-2 8.44194E-2 1.48782E-1 1.58292E-1 1.12998E-1 2.0814E-1 2.46862E-1 1.37862E-1 1.72377E-1 2.38345E-1 1.65981E-1 1.21161E-1 1.08024E-1 1.15733E-1 2.11809E-1 3.41964E-1 4.05355E-1 4.36675E-1 4.16337E-1 4.16574E-1 3.63387E-1 3.25539E-1 3.62689E-1 4.14333E-1 4.09128E-1 3.84026E-1 4.02102E-1 4.33162E-1 4.32931E-1 4.34498E-1 4.77013E-1 5.3796E-1 5.27536E-1 4.45726E-1 3.6261E-1 2.06188E-1 1.75533E-1 1.46633E-1 1.14981E-1 1.38252E-1 2.2934E-1 3.0442E-1 3.88414E-1 4.14432E-1 4.24009E-1 3.63097E-1 2.5684E-1 2.3098E-1 2.1355E-1 1.94477E-1 2.17805E-1 3.34318E-1 3.74286E-1 3.63101E-1 3.02617E-1 2.18314E-1 2.12309E-1 2.36999E-1 2.65962E-1 2.86863E-1 3.12736E-1 3.4281E-1 3.41624E-1 2.30819E-1 2.52057E-1 2.74289E-1 2.1248E-1 1.71496E-1 1.64277E-1 1.81041E-1 1.93727E-1 1.60508E-1 1.46855E-1 1.40723E-1 9.15361E-2 7.16738E-2 4.08603E-2 2.29873E-2 1.54225E-2 2.44629E-2 4.65666E-2 3.20732E-2 3.12726E-2 3.85431E-2 2.67928E-2 4.66268E-2 8.70051E-2 6.35798E-2 2.14729E-2 1.5834E-2 4.09503E-2 3.4952E-2 2.21752E-2 2.09386E-2 1.86325E-2 2.33285E-2 2.19424E-2 2.75085E-2 3.06978E-2 2.99426E-2 2.32103E-2 2.75519E-2 2.33165E-2 1.88457E-2 1.82362E-2 8.75314E-3 6.56134E-3 5.14696E-3 4.55586E-3 4.12624E-3 4.12569E-3 4.77641E-3 7.10395E-3 5.12574E-3 1.03728E-2 3.88698E-3 5.22194E-3 3.49978E-3 -9999 -9999 -9999 -9999 -9999 -9999 -9999 -9999 -9999 -9999 -9999 -9999 -9999 -9999 -9999 -9999 -9999 -9999 -9999 -9999
-9999 -9999 -9999 -9999 -9999 -9999 -9999 -9999 -9999 -9999 -9999 -9999 -9999 -9999 -9999 -9999 -9999 -9999 -9999 -9999 -9999 -9999 -9999 -9999 -9999 -9999 -9999 -9999 -9999 -9999 1.25709E-1 1.00039E-1 6.04991E-2 7.34451E-2 7.97369E-2 1.27151E-1 1.21804E-1 1.01653E-1 1.81543E-1 1.87858E-1 1.02895E-1 1.41377E-1 2.2134E-1 2.07324E-1 1.50663E-1 1.66649E-1 3.14049E-1 3.91584E-1 3.83378E-1 3.91883E-1 4.10325E-1 4.11671E-1 3.94141E-1 3.61197E-1 4.09211E-1 4.53615E-1 4.22746E-1 3.94774E-1 3.64479E-1 3.83044E-1 3.79267E-1 3.90327E-1 4.27156E-1 4.93806E-1 4.6681E-1 4.33776E-1 4.01556E-1 2.20589E-1 1.74609E-1 1.37149E-1 1.00294E-1 1.52352E-1 2.0182E-1 2.59231E-1 3.92687E-1 4.71076E-1 4.32046E-1 3.62588E-1 2.93983E-1 2.71795E-1 2.60363E-1 2.33233E-1 2.03916E-1 2.4894E-1 3.0045E-1 3.57569E-1 3.37156E-1 2.39473E-1 1.97414E-1 2.21344E-1 2.79699E-1 3.04655E-1 2.99939E-1 3.33518E-1 3.59614E-1 2.45536E-1 1.78627E-1 2.64949E-1 1.97234E-1 1.63609E-1 1.25622E-1 1.15437E-1 1.55823E-1 1.49508E-1 1.30032E-1 1.20512E-1 7.17541E-2 3.13092E-2 1.8591E-2 1.87355E-2 1.94532E-2 2.00593E-2 3.08444E-2 3.69683E-2 2.5786E-2 1.59447E-2 1.75106E-2 4.22853E-2 5.66665E-2 5.56054E-2 2.69529E-2 2.07675E-2 3.64099E-2 2.14586E-2 1.78766E-2 1.94291E-2 2.4517E-2 2.10383E-2 2.1124E-2 2.61086E-2 2.30856E-2 2.77565E-2 2.59537E-2 2.15343E-2 1.88969E-2 1.87256E-2 1.79935E-2 1.14043E-2 9.61452E-3 4.94169E-3 4.71686E-3 6.23821E-3 4.19106E-3 5.22398E-3 6.19479E-3 3.61532E-3 6.64995E-3 3.04347E-3 3.51397E-3 3.8725E-3 -9999 -9999 -9999 -9999 -9999 -9999 -9999 -9999 -9999 -9999 -9999 -9999 -9999 -9999 -9999 -9999 -9999 -9999 -9999 -9999
-9999 -9999 -9999 -9999 -9999 -9999 -9999 -9999 -9999 -9999 -9999 -9999 -9999 -9999 -9999 -9999 -9999 -9999 -9999 -9999 -9999 -9999 -9999 -9999 -9999 -9999 -9999 -9999 -9999 -9999 -9999 -9999 1.94357E-1 1.15687E-1 5.7194E-2 5.9626E-2 1.05142E-1 8.78036E-2 1.09197E-1 1.05567E-1 1.38796E-1 1.04228E-1 1.09961E-1 1.30188E-1 1.65452E-1 2.12766E-1 2.94054E-1 4.00722E-1 3.47007E-1 3.72038E-1 3.92954E-1 4.10687E-1 4.16351E-1 3.98158E-1 4.07446E-1 4.51619E-1 4.46842E-1 4.27907E-1 3.66872E-1 3.34646E-1 3.39071E-1 3.37118E-1 3.70337E-1 3.72195E-1 3.8021E-1 3.94841E-1 3.71352E-1 2.43695E-1 2.17546E-1 1.77676E-1 1.50938E-1 1.7586E-1 1.82621E-1 2.56195E-1 3.79103E-1 4.5983E-1 4.53489E-1 4.05738E-1 3.66131E-1 2.80755E-1 1.9814E-1 1.84484E-1 1.58468E-1 1.43235E-1 1.36642E-1 2.28009E-1 2.98816E-1 2.60315E-1 2.077E-1 2.33346E-1 3.04554E-1 3.03294E-1 3.2657E-1 2.02976E-1 2.73164E-1 3.19705E-1 2.11858E-1 2.29367E-1 1.58761E-1 1.23281E-1 9.12731E-2 8.29334E-2 1.2488E-1 9.62273E-2 9.92359E-2 9.24989E-2 3.14622E-2 1.56375E-2 1.59477E-2 2.45434E-2 1.52679E-2 1.41273E-2 1.90948E-2 2.59684E-2 3.61458E-2 6.38649E-2 7.1917E-2 5.96422E-2 5.38819E-2 4.1748E-2 2.28284E-2 2.23579E-2 4.12264E-2 2.16447E-2 1.52769E-2 1.95187E-2 3.20575E-2 4.19496E-2 3.74101E-2 2.95209E-2 1.84471E-2 1.84972E-2 1.82474E-2 1.81633E-2 1.5768E-2 1.46501E-2 1.05756E-2 9.1895E-3 6.56933E-3 7.23023E-3 8.07691E-3 1.10544E-2 1.38969E-2 1.50926E-2 9.39612E-3 2.81801E-3 3.78277E-3 2.77887E-3 3.61083E-3 -9999 -9999 -9999 -9999 -9999 -9999 -9999 -9999 -9999 -9999 -9999 -9999 -9999 -9999 -9999 -9999 -9999 -9999 -9999 -9999 -9999
-9999 -9999 -9999 -9999 -9999 -9999 -9999 -9999 -9999 -9999 -9999 -9999 -9999 -9999 -9999 -9999 -9999 -9999 -9999 -9999 -9999 -9999 -9999 -9999 -9999 -9999 -9999 -9999 -9999 -9999 -9999 -9999 -9999 1.40843E-1 7.49709E-2 4.87689E-2 4.63146E-2 7.92183E-2 4.82506E-2 7.67214E-2 1.12609E-1 1.402E-1 1.33764E-1 9.83234E-2 1.43332E-1 2.72671E-1 2.97632E-1 2.56273E-1 3.15685E-1 3.70932E-1 3.88819E-1 4.17161E-1 4.22369E-1 4.35104E-1 3.7646E-1 4.09269E-1 4.51216E-1 4.4803E-1 4.00493E-1 3.68601E-1 3.43851E-1 2.9855E-1 3.12656E-1 2.60583E-1 2.7707E-1 3.01647E-1 2.98635E-1 2.64452E-1 2.43441E-1 2.0024E-1 1.54829E-1 2.00778E-1 2.15673E-1 2.94273E-1 4.03598E-1 4.45727E-1 4.68223E-1 4.38641E-1 4.10524E-1 3.64707E-1 2.70652E-1 1.88312E-1 1.58585E-1 1.36217E-1 1.24628E-1 1.26211E-1 1.55982E-1 2.41865E-1 2.44437E-1 2.53036E-1 2.90772E-1 3.23481E-1 3.38405E-1 2.28991E-1 1.23604E-1 2.71363E-1 2.66807E-1 2.24507E-1 1.21155E-1 9.94801E-2 7.01544E-2 7.88594E-2 7.11115E-2 6.61799E-2 7.38717E-2 5.05899E-2 2.14999E-2 1.56521E-2 2.10173E-2 2.30306E-2 1.9548E-2 1.9354E-2 2.51156E-2 2.24361E-2 3.19953E-2 5.0501E-2 4.6399E-2 4.81459E-2 5.15192E-2 3.68785E-2 3.10184E-2 4.08759E-2 3.82599E-2 2.07448E-2 1.77256E-2 2.20095E-2 3.41308E-2 5.88172E-2 3.64113E-2 2.81797E-2 1.83459E-2 1.05065E-2 1.18394E-2 1.07674E-2 1.2319E-2 9.91126E-3 9.59504E-3 8.7262E-3 5.27197E-3 3.48972E-3 4.70836E-3 9.86281E-3 1.05171E-2 7.96593E-3 9.73001E-3 3.87788E-3 4.64026E-3 1.8237E-3 -9999 -9999 -9999 -9999 -9999 -9999 -9999 -9999 -9999 -9999 -9999 -9999 -9999 -9999 -9999 -9999 -9999 -9999 -9999 -9999 -9999 -9999
-9999 -9999 -9999 -9999 -9999 -9999 -9999 -9999 -9999 -9999 -9999 -9999 -9999 -9999 -9999 -9999 -9999 -9999 -9999 -9999 -9999 -9999 -9999 -9999 -9999 -9999 -9999 -9999 -9999 -9999 -9999 -9999 -9999 1.77893E-1 9.27662E-2 5.91307E-2 4.68345E-2 6.63584E-2 5.10496E-2 5.7131E-2 9.28713E-2 7.98163E-2 8.59978E-2 7.08926E-2 9.69074E-2 1.64778E-1 2.27636E-1 2.3294E-1 3.51119E-1 4.15066E-1 4.32524E-1 4.11659E-1 4.25261E-1 3.85951E-1 3.67813E-1 3.95198E-1 4.31474E-1 4.26778E-1 4.20023E-1 3.9164E-1 3.67278E-1 3.14193E-1 2.60139E-1 2.09575E-1 2.24095E-1 2.89391E-1 2.35913E-1 1.66009E-1 2.30634E-1 2.06163E-1 1.5239E-1 2.15936E-1 1.86508E-1 2.24299E-1 3.66129E-1 4.34354E-1 4.92668E-1 4.60178E-1 3.82774E-1 3.80518E-1 3.25862E-1 2.49221E-1 1.96586E-1 1.94819E-1 1.59782E-1 1.55206E-1 1.62929E-1 1.51778E-1 2.83337E-1 3.23382E-1 3.06277E-1 3.38155E-1 3.66994E-1 3.35699E-1 1.513E-1 1.34845E-1 1.99323E-1 1.96135E-1 1.2419E-1 9.20332E-2 7.06216E-2 8.86562E-2 6.04969E-2 6.01634E-2 7.29342E-2 3.20634E-2 1.92098E-2 1.30309E-2 1.95046E-2 2.0965E-2 2.48462E-2 3.12253E-2 4.36505E-2 4.01035E-2 2.99523E-2 4.89856E-2 5.232E-2 4.28472E-2 4.67552E-2 6.78233E-2 5.2927E-2 5.03512E-2 2.7881E-2 2.42232E-2 2.77221E-2 2.91257E-2 2.68592E-2 4.34335E-2 2.03144E-2 1.59206E-2 1.34095E-2 9.55813E-3 1.39472E-2 2.05236E-2 1.77147E-2 9.59772E-3 8.68418E-3 5.19197E-3 4.38985E-3 4.49691E-3 8.88979E-3 1.19291E-2 9.91477E-3 5.57366E-3 4.26849E-3 1.85388E-3 1.67498E-3 1.20562E-3 -9999 -9999 -9999 -9999 -9999 -9999 -9999 -9999 -9999 -9999 -9999 -9999 -9999 -9999 -9999 -9999 -9999 -9999 -9999 -9999 -9999 -9999
-9999 -9999 -9999 -9999 -9999 -9999 -9999 -9999 -9999 -9999 -9999 -9999 -9999 -9999 -9999 -9999 -9999 -9999 -9999 -9999 -9999 -9999 -9999 -9999 -9999 -9999 -9999 -9999 -9999 -9999 -9999 -9999 -9999 -9999 9.50136E-2 8.28408E-2 5.56118E-2 7.51639E-2 8.29619E-2 9.1804E-2 8.61789E-2 1.0279E-1 1.05338E-1 9.8879E-2 9.72673E-2 1.38089E-1 2.01293E-1 2.42497E-1 3.6069E-1 4.54384E-1 4.60508E-1 4.13496E-1 4.0467E-1 3.65864E-1 3.73966E-1 3.88168E-1 3.81354E-1 4.14787E-1 4.0854E-1 4.20071E-1 4.0805E-1 3.34698E-1 2.34562E-1 1.67245E-1 1.68634E-1 2.75539E-1 2.19708E-1 1.49511E-1 1.27438E-1 1.7891E-1 1.6252E-1 2.04864E-1 1.9102E-1 2.15431E-1 3.08965E-1 4.43814E-1 4.72529E-1 4.50457E-1 4.1389E-1 3.69633E-1 3.37707E-1 2.88753E-1 2.67669E-1 2.51476E-1 1.62641E-1 2.24459E-1 2.8737E-1 2.27721E-1 2.13598E-1 2.79874E-1 3.54449E-1 2.98592E-1 3.38577E-1 3.44881E-1 2.17122E-1 1.25075E-1 1.63096E-1 1.86628E-1 1.41364E-1 1.34556E-1 8.29327E-2 5.48076E-2 3.80976E-2 4.92827E-2 5.72978E-2 4.14594E-2 1.62593E-2 1.17385E-2 1.39448E-2 1.92998E-2 2.17775E-2 1.85267E-2 2.06028E-2 2.18685E-2 3.50006E-2 4.07111E-2 3.71492E-2 3.57261E-2 4.82231E-2 7.72542E-2 7.07899E-2 5.48174E-2 4.36695E-2 3.95032E-2 4.26125E-2 4.84145E-2 2.93474E-2 3.76792E-2 1.91378E-2 1.38594E-2 1.30424E-2 1.63088E-2 2.4807E-2 2.41888E-2 1.6611E-2 7.58555E-3 7.43597E-3 8.52798E-3 5.64517E-3 1.22048E-2 1.19813E-2 9.70329E-3 6.11824E-3 2.66896E-3 2.25034E-3 3.301E-3 1.56246E-3 8.07011E-4 -9999 -9999 -9999 -9999 -9999 -9999 -9999 -9999 -9999 -9999 -9999 -9999 -9999 -9999 -9999 -9999 -9999 -9999 -9999 -9999 -9999 -9999
-9999 -9999 -9999 -9999 -9999 -9999 -9999 -9999 -9999 -9999 -9999 -9999 -9999 -9999 -9999 -9999 -9999 -9999 -9999 -9999 -9999 -9999 -9999 -9999 -9999 -9999 -9999 -9999 -9999 -9999 -9999 -9999 -9999 -9999 -9999 1.19819E-1 8.71515E-2 8.80301E-2 9.42114E-2 1.10485E-1 9.45208E-2 1.28265E-1 1.55631E-1 2.41425E-1 2.37753E-1 1.64165E-1 1.90788E-1 2.37711E-1 3.13725E-1 3.79114E-1 4.50678E-1 4.13031E-1 4.00485E-1 3.79457E-1 3.85627E-1 3.49885E-1 3.75453E-1 4.30845E-1 4.48102E-1 4.34999E-1 4.54971E-1 4.00935E-1 3.10781E-1 1.75986E-1 1.70702E-1 1.64258E-1 1.19521E-1 1.1729E-1 1.61008E-1 1.74753E-1 1.3469E-1 2.0721E-1 1.77415E-1 2.18101E-1 3.12257E-1 4.32008E-1 4.72165E-1 4.59404E-1 4.66873E-1 3.99907E-1 3.42374E-1 2.73151E-1 2.56387E-1 3.06717E-1 2.8322E-1 2.99164E-1 2.98348E-1 2.94177E-1 2.22826E-1 2.06922E-1 3.55422E-1 3.16952E-1 2.73949E-1 3.18239E-1 2.93436E-1 1.52189E-1 1.53726E-1 1.31276E-1 2.35072E-1 1.38935E-1 1.34533E-1 6.21919E-2 5.45499E-2 4.00592E-2 3.9312E-2 4.28215E-2 2.82182E-2 1.38199E-2 1.59412E-2 2.19346E-2 1.81813E-2 1.31693E-2 1.21276E-2 1.1633E-2 1.34081E-2 2.01824E-2 2.21324E-2 1.63078E-2 2.19209E-2 3.22185E-2 3.41934E-2 3.4869E-2 2.30113E-2 1.41398E-2 1.09122E-2 1.42284E-2 3.36316E-2 4.01161E-2 2.62315E-2 1.76564E-2 1.20221E-2 1.16703E-2 1.7376E-2 1.91683E-2 9.10856E-3 5.73247E-3 3.37146E-3 4.64599E-3 9.68224E-3 7.98541E-3 6.21133E-3 5.86047E-3 4.85442E-3 3.96131E-3 2.53114E-3 9.48817E-4 1.0905E-3 8.20705E-4 -9999 -9999 -9999 -9999 -9999 -9999 -9999 -9999 -9999 -9999 -9999 -9999 -9999 -9999 -9999 -9999 -9999 -9999 -9999 -9999 -9999 -9999
-9999 -9999 -9999 -9999 -9999 -9999 -9999 -9999 -9999 -9999 -9999 -9999 -9999 -9999 -9999 -9999 -9999 -9999 -9999 -9999 -9999 -9999 -9999 -9999 -9999 -9999 -9999 -9999 -9999 -9999 -9999 -9999 -9999 -9999 -9999 5.21295E-2 9.16439E-2 1.19377E-1 1.1667E-1 1.01948E-1 1.0479E-1 9.44153E-2 1.37897E-1 2.83563E-1 2.9127E-1 1.81578E-1 1.49264E-1 2.97935E-1 3.99262E-1 3.67574E-1 4.55243E-1 4.0401E-1 4.05641E-1 3.92273E-1 3.9416E-1 3.59473E-1 3.80235E-1 3.85707E-1 4.07303E-1 4.27383E-1 4.86322E-1 5.1358E-1 4.43988E-1 2.08155E-1 1.38612E-1 1.38156E-1 1.29684E-1 1.06789E-1 1.77383E-1 1.84391E-1 1.31245E-1 2.21864E-1 1.96403E-1 1.82726E-1 2.78113E-1 4.06488E-1 4.74888E-1 4.5902E-1 3.79025E-1 3.85949E-1 3.33769E-1 2.79792E-1 2.35755E-1 2.43845E-1 2.76863E-1 2.27537E-1 2.45058E-1 2.25624E-1 2.19398E-1 1.89558E-1 3.34341E-1 3.57199E-1 3.35037E-1 2.98555E-1 2.70268E-1 1.90134E-1 1.53097E-1 9.25256E-2 1.89064E-1 2.37577E-1 1.22972E-1 6.58453E-2 8.08015E-2 3.76949E-2 2.96287E-2 3.38983E-2 3.49661E-2 2.50469E-2 2.22807E-2 2.45856E-2 2.34967E-2 1.37902E-2 1.08318E-2 9.11587E-3 1.21608E-2 1.70503E-2 2.83108E-2 2.24568E-2 1.44065E-2 1.48642E-2 1.57434E-2 2.07052E-2 2.75951E-2 3.16544E-2 1.86193E-2 1.11837E-2 1.09095E-2 1.52224E-2 1.35075E-2 1.69635E-2 1.40063E-2 1.61228E-2 1.8301E-2 1.33984E-2 7.0412E-3 5.89745E-3 6.07173E-3 5.67495E-3 3.60669E-3 3.40508E-3 2.86822E-3 3.30749E-3 3.74943E-3 1.41298E-3 1.22903E-3 1.33587E-3 1.21342E-3 -9999 -9999 -9999 -9999 -9999 -9999 -9999 -9999 -9999 -9999 -9999 -9999 -9999 -9999 -9999 -9999 -9999 -9999 -9999 -9999 -9999 -9999 -9999
-9999 -9999 -9999 -9999 -9999 -9999 -9999 -9999 -9999 -9999 -9999 -9999 -9999 -9999 -9999 -9999 -9999 -9999 -9999 -9999 -9999 -9999 -9999 -9999 -9999 -9999 -9999 -9999 -9999 -9999 -9999 -9999 -9999 -9999 7.21517E-2 7.77812E-2 7.53383E-2 8.38717E-2 8.82915E-2 7.55679E-2 1.24313E-1 1.04358E-1 1.20447E-1 2.00111E-1 3.12365E-1 2.62632E-1 1.41119E-1 1.77121E-1 3.53976E-1 4.48618E-1 4.28747E-1 4.20452E-1 4.22367E-1 4.1022E-1 3.88688E-1 3.58574E-1 3.45966E-1 3.60663E-1 3.98864E-1 4.20333E-1 4.65638E-1 5.5375E-1 4.95872E-1 2.3236E-1 1.72242E-1 1.45548E-1 1.51533E-1 1.36419E-1 1.81001E-1 1.92852E-1 1.9642E-1 1.63145E-1 1.45836E-1 1.8511E-1 2.89393E-1 3.85655E-1 4.06742E-1 3.92656E-1 3.7934E-1 3.68564E-1 3.6544E-1 3.21E-1 2.80572E-1 2.27363E-1 2.15132E-1 2.40876E-1 1.91537E-1 1.96063E-1 2.04347E-1 1.66805E-1 2.61397E-1 3.36368E-1 2.76734E-1 2.69363E-1 2.27116E-1 2.16382E-1 1.16209E-1 1.46182E-1 1.21108E-1 1.87402E-1 1.49288E-1 8.02774E-2 4.25518E-2 4.70414E-2 2.35981E-2 2.47479E-2 2.28046E-2 2.26716E-2 2.61822E-2 2.41633E-2 2.6704E-2 1.64174E-2 1.68803E-2 1.98434E-2 2.34203E-2 3.64021E-2 5.26876E-2 4.19456E-2 2.42365E-2 1.89752E-2 1.74171E-2 1.14987E-2 1.87927E-2 3.12123E-2 4.37523E-2 3.05278E-2 1.98248E-2 1.20329E-2 -9999 -9999 -9999 -9999 -9999 1.37203E-2 8.59404E-3 8.85756E-3 6.13277E-3 4.25355E-3 2.97224E-3 3.23207E-3 2.47595E-3 2.35837E-3 1.21276E-3 1.34236E-3 1.74755E-3 1.16283E-3 -9999 -9999 -9999 -9999 -9999 -9999 -9999 -9999 -9999 -9999 -9999 -9999 -9999 -9999 -9999 -9999 -9999 -9999 -9999 -9999 -9999 -9999 -9999 -9999
-9999 -9999 -9999 -9999 -9999 -9999 -9999 -9999 -9999 -9999 -9999 -9999 -9999 -9999 -9999 -9999 -9999 -9999 -9999 -9999 -9999 -9999 -9999 -9999 -9999 -9999 -9999 -9999 -9999 -9999 -9999 -9999 -9999 -9999 -9999 -9999 1.29089E-1 5.51531E-2 4.72065E-2 8.55484E-2 9.914E-2 1.33251E-1 2.02601E-1 2.20906E-1 3.10922E-1 3.33388E-1 2.84494E-1 2.00354E-1 2.92948E-1 4.95066E-1 5.64794E-1 5.39756E-1 4.16021E-1 3.97302E-1 3.84699E-1 3.37889E-1 3.7934E-1 3.88105E-1 4.16457E-1 4.27647E-1 4.45968E-1 5.19546E-1 5.03765E-1 3.16945E-1 2.06363E-1 1.59349E-1 1.7054E-1 1.44609E-1 1.43937E-1 1.29808E-1 1.27391E-1 1.32875E-1 1.12916E-1 1.76771E-1 3.44345E-1 3.52708E-1 3.69767E-1 3.4161E-1 3.14127E-1 3.3859E-1 3.76851E-1 3.76462E-1 2.98257E-1 2.66584E-1 1.8547E-1 1.55896E-1 1.60677E-1 2.03163E-1 1.87855E-1 1.7442E-1 2.0136E-1 2.27137E-1 1.95692E-1 2.15776E-1 2.11146E-1 1.76063E-1 1.51993E-1 2.08955E-1 9.77934E-2 1.07568E-1 1.19109E-1 1.00841E-1 6.52094E-2 3.35206E-2 2.8892E-2 1.87669E-2 1.76003E-2 2.09268E-2 2.19336E-2 2.63074E-2 2.50124E-2 1.73283E-2 2.11523E-2 2.60037E-2 3.19045E-2 2.70059E-2 4.45157E-2 4.89682E-2 4.06943E-2 2.90269E-2 2.18134E-2 9.65475E-3 1.07577E-2 1.62533E-2 2.79017E-2 5.38209E-2 3.41118E-2 2.57531E-2 -9999 -9999 -9999 -9999 -9999 1.46186E-2 1.0693E-2 6.30204E-3 4.84107E-3 4.05197E-3 3.48842E-3 2.02712E-3 2.54215E-3 3.0124E-3 2.18169E-3 1.17871E-3 2.2927E-3 -9999 -9999 -9999 -9999 -9999 -9999 -9999 -9999 -9999 -9999 -9999 -9999 -9999 -9999 -9999 -9999 -9999 -9999 -9999 -9999 -9999 -9999 -9999 -9999 -9999
-9999 -9999 -9999 -9999 -9999 -9999 -9999 -9999 -9999 -9999 -9999 -9999 -9999 -9999 -9999 -9999 -9999 -9999 -9999 -9999 -9999 -9999 -9999 -9999 -9999 -9999 -9999 -9999 -9999 -9999 -9999 -9999 -9999 -9999 -9999 -9999 -9999 9.42609E-2 3.21513E-2 7.46875E-2 1.13873E-1 1.28393E-1 1.95694E-1 2.42795E-1 3.43128E-1 3.53094E-1 4.04891E-1 2.6961E-1 3.25336E-1 5.36801E-1 6.01699E-1 5.02992E-1 4.32491E-1 3.76728E-1 3.79207E-1 3.40139E-1 3.78034E-1 4.34156E-1 4.35627E-1 4.2306E-1 4.56943E-1 4.7028E-1 5.10153E-1 2.65453E-1 1.3963E-1 9.79897E-2 1.12194E-1 1.32651E-1 9.85041E-2 1.47437E-1 2.1496E-1 2.53895E-1 2.3473E-1 3.27166E-1 4.14617E-1 4.48203E-1 4.01929E-1 2.84038E-1 2.78143E-1 2.75843E-1 3.05412E-1 3.5938E-1 3.48659E-1 3.2135E-1 2.7466E-1 2.40243E-1 2.07915E-1 1.62706E-1 1.70657E-1 1.62402E-1 1.83207E-1 2.052E-1 1.77641E-1 1.74675E-1 2.46876E-1 3.08226E-1 2.83765E-1 2.62384E-1 9.4185E-2 8.82727E-2 8.30209E-2 6.7709E-2 6.3386E-2 4.25878E-2 2.65483E-2 1.41754E-2 8.88141E-3 1.5867E-2 1.89094E-2 1.54135E-2 1.24212E-2 1.59057E-2 1.48808E-2 2.2279E-2 1.42903E-2 1.55865E-2 2.21284E-2 2.30967E-2 4.65282E-2 4.47657E-2 4.3411E-2 2.85171E-2 2.69867E-2 2.41735E-2 3.39369E-2 -9999 -9999 -9999 -9999 -9999 -9999 -9999 -9999 1.07042E-2 6.01296E-3 3.80247E-3 2.99925E-3 1.97837E-3 2.11986E-3 -9999 -9999 -9999 -9999 -9999 -9999 -9999 -9999 -9999 -9999 -9999 -9999 -9999 -9999 -9999 -9999 -9999 -9999 -9999 -9999 -9999 -9999 -9999 -9999 -9999 -9999 -9999 -9999 -9999 -9999 -9999
-9999 -9999 -9999 -9999 -9999 -9999 -9999 -9999 -9999 -9999 -9999 -9999 -9999 -9999 -9999 -9999 -9999 -9999 -9999 -9999 -9999 -9999 -9999 -9999 -9999 -9999 -9999 -9999 -9999 -9999 -9999 -9999 -9999 -9999 -9999 -9999 -9999 -9999 7.56098E-2 7.51659E-2 8.24639E-2 8.80835E-2 1.09518E-1 1.75686E-1 2.7343E-1 2.9219E-1 3.52689E-1 3.58717E-1 2.99198E-1 3.71674E-1 5.07326E-1 5.86913E-1 5.00746E-1 3.72475E-1 3.09595E-1 3.23485E-1 3.44501E-1 4.18578E-1 4.5795E-1 4.86402E-1 4.73576E-1 5.03048E-1 4.14244E-1 2.06132E-1 8.51764E-2 6.71778E-2 6.64386E-2 8.16264E-2 8.35082E-2 1.23592E-1 2.98708E-1 3.75053E-1 4.53584E-1 4.24761E-1 4.59044E-1 4.44199E-1 3.4657E-1 3.07476E-1 2.97143E-1 2.6292E-1 2.89722E-1 3.41023E-1 3.41737E-1 3.30496E-1 3.16316E-1 3.28426E-1 2.52257E-1 1.22912E-1 1.0727E-1 1.30782E-1 1.69582E-1 2.15868E-1 2.28656E-1 2.27183E-1 2.83519E-1 3.25624E-1 3.30364E-1 2.42495E-1 1.51897E-1 1.18631E-1 7.43098E-2 4.97976E-2 3.77397E-2 2.2307E-2 1.56835E-2 1.12437E-2 1.82776E-2 2.05059E-2 1.13843E-2 7.43951E-3 5.44125E-3 6.74457E-3 1.05395E-2 1.24945E-2 7.90564E-3 9.37706E-3 8.74941E-3 1.11602E-2 3.64469E-2 6.93864E-2 7.05092E-2 7.0163E-2 5.60616E-2 -9999 -9999 -9999 -9999 -9999 -9999 -9999 -9999 -9999 -9999 4.90588E-3 3.20472E-3 -9999 -9999 -9999 -9999 -9999 -9999 -9999 -9999 -9999 -9999 -9999 -9999 -9999 -9999 -9999 -9999 -9999 -9999 -9999 -9999 -9999 -9999 -9999 -9999 -9999 -9999 -9999 -9999 -9999 -9999 -9999 -9999 -9999 -9999 -9999
-9999 -9999 -9999 -9999 -9999 -9999 -9999 -9999 -9999 -9999 -9999 -9999 -9999 -9999 -9999 -9999 -9999 -9999 -9999 -9999 -9999 -9999 -9999 -9999 -9999 -9999 -9999 -9999 -9999 -9999 -9999 -9999 -9999 -9999 -9999 -9999 -9999 -9999 -9999 6.00985E-2 5.67838E-2 5.83469E-2 7.30799E-2 7.87789E-2 1.79367E-1 2.06308E-1 2.50826E-1 3.243E-1 3.13772E-1 2.65043E-1 3.05804E-1 4.89298E-1 4.69397E-1 3.2352E-1 3.24806E-1 3.39033E-1 3.60883E-1 3.63453E-1 4.95745E-1 5.24608E-1 5.64836E-1 6.08804E-1 4.72934E-1 3.59369E-1 1.66754E-1 1.0919E-1 1.48755E-1 6.69712E-2 9.52348E-2 7.14002E-2 1.74464E-1 3.09462E-1 3.79144E-1 3.81485E-1 3.99555E-1 3.92772E-1 3.74851E-1 3.73149E-1 3.30421E-1 2.89213E-1 2.74026E-1 3.23197E-1 3.46615E-1 3.24682E-1 2.82461E-1 2.55111E-1 2.45278E-1 1.47765E-1 1.15187E-1 1.0891E-1 1.51325E-1 1.89821E-1 2.09446E-1 2.65782E-1 2.76707E-1 3.1887E-1 2.87737E-1 2.35509E-1 2.05156E-1 1.18961E-1 1.07534E-1 6.71431E-2 6.44162E-2 5.23292E-2 2.36505E-2 1.36583E-2 2.90017E-2 2.47849E-2 1.48989E-2 6.31487E-3 5.82581E-3 4.29328E-3 7.31822E-3 8.5005E-3 6.16466E-3 8.92326E-3 5.03944E-3 1.29321E-2 4.20278E-2 5.7968E-2 7.00632E-2 6.39202E-2 4.12556E-2 -9999 -9999 -9999 -9999 -9999 -9999 -9999 -9999 -9999 -9999 -9999 -9999 -9999 -9999 -9999 -9999 -9999 -9999 -9999 -9999 -9999 -9999 -9999 -9999 -9999 -9999 -9999 -9999 -9999 -9999 -9999 -9999 -9999 -9999 -9999 -9999 -9999 -9999 -9999 -9999 -9999 -9999 -9999 -9999 -9999 -9999 -9999
-9999 -9999 -9999 -9999 -9999 -9999 -9999 -9999 -9999 -9999 -9999 -9999 -9999 -9999 -9999 -9999 -9999 -9999 -9999 -9999 -9999 -9999 -9999 -9999 -9999 -9999 -9999 -9999 -9999 -9999 -9999 -9999 -9999 -9999 -9999 -9999 -9999 1.61394E-1 6.57495E-2 9.01825E-2 1.23358E-1 9.01888E-2 3.76243E-2 6.94922E-2 1.39185E-1 9.63712E-2 1.68635E-1 3.06972E-1 3.19737E-1 2.2999E-1 2.76509E-1 3.86004E-1 4.14172E-1 3.49943E-1 4.08032E-1 3.67378E-1 3.77993E-1 3.97695E-1 5.1137E-1 5.44547E-1 6.25002E-1 5.80362E-1 4.77895E-1 4.39825E-1 2.56918E-1 2.37594E-1 2.35271E-1 9.46471E-2 1.24111E-1 9.75638E-2 1.15206E-1 1.6832E-1 2.73202E-1 2.68992E-1 3.31044E-1 3.73825E-1 3.0464E-1 3.30692E-1 2.95928E-1 2.76023E-1 2.79721E-1 3.27894E-1 3.37436E-1 2.88865E-1 2.50044E-1 2.21755E-1 1.61763E-1 1.29834E-1 1.34434E-1 1.29781E-1 1.39437E-1 1.5917E-1 2.14366E-1 2.70906E-1 3.1977E-1 3.42055E-1 2.75002E-1 2.50105E-1 2.38497E-1 2.05129E-1 1.80075E-1 1.50288E-1 9.0143E-2 5.32273E-2 2.12331E-2 1.72837E-2 2.30437E-2 2.69759E-2 2.6153E-2 2.05274E-2 1.25288E-2 4.70161E-3 3.94434E-3 6.44768E-3 7.95567E-3 1.23179E-2 1.27949E-2 1.42777E-2 2.71401E-2 3.23182E-2 4.17237E-2 4.00403E-2 2.88888E-2 -9999 -9999 -9999 -9999 -9999 -9999 -9999 -9999 -9999 -9999 -9999 -9999 -9999 -9999 -9999 -9999 -9999 -9999 -9999 -9999 -9999 -9999 -9999 -9999 -9999 -9999 -9999 -9999 -9999 -9999 -9999 -9999 -9999 -9999 -9999 -9999 -9999 -9999 -9999 -9999 -9999 -9999 -9999 -9999 -9999 -9999 -9999
-9999 -9999 -9999 -9999 -9999 -9999 -9999 -9999 -9999 -9999 -9999 -9999 -9999 -9999 -9999 -9999 -9999 -9999 -9999 -9999 -9999 -9999 -9999 -9999 -9999 -9999 -9999 -9999 -9999 -9999 -9999 -9999 -9999 -9999 -9999 -9999 -9999 -9999 1.38809E-1 1.43358E-1 2.7316E-1 1.61474E-1 3.67E-2 3.41675E-2 4.1294E-2 5.6761E-2 8.42516E-2 2.09885E-1 2.47055E-1 1.90453E-1 1.83695E-1 2.41942E-1 3.52983E-1 3.44174E-1 4.93718E-1 4.44684E-1 4.96492E-1 4.49303E-1 4.80838E-1 6.09258E-1 6.20162E-1 5.33754E-1 4.23339E-1 3.77753E-1 3.03401E-1 2.23687E-1 1.90889E-1 8.52027E-2 1.00164E-1 1.11891E-1 9.96492E-2 1.50136E-1 2.27547E-1 1.78931E-1 3.23051E-1 3.76313E-1 3.63136E-1 2.83123E-1 3.04908E-1 2.69871E-1 2.91311E-1 3.09768E-1 2.92353E-1 2.75542E-1 2.55343E-1 2.12709E-1 1.79735E-1 1.35223E-1 1.72806E-1 1.79574E-1 1.52342E-1 2.0128E-1 2.24992E-1 1.84294E-1 2.76958E-1 3.39947E-1 2.94556E-1 3.23993E-1 3.03934E-1 2.87228E-1 2.68896E-1 2.28962E-1 9.17849E-2 7.48171E-2 3.28632E-2 2.64737E-2 3.76027E-2 4.07448E-2 4.17372E-2 2.37124E-2 1.77355E-2 8.09131E-3 4.00761E-3 4.7592E-3 7.5561E-3 1.70507E-2 1.55875E-2 1.43542E-2 1.47368E-2 2.61976E-2 2.38402E-2 1.92603E-2 1.20366E-2 -9999 -9999 -9999 -9999 -9999 -9999 -9999 -9999 -9999 -9999 -9999 -9999 -9999 -9999 -9999 -9999 -9999 -9999 -9999 -9999 -9999 -9999 -9999 -9999 -9999 -9999 -9999 -9999 -9999 -9999 -9999 -9999 -9999 -9999 -9999 -9999 -9999 -9999 -9999 -9999 -9999 -9999 -9999 -9999 -9999 -9999 -9999
-9999 -9999 -9999 -9999 -9999 -9999 -9999 -9999 -9999 -9999 -9999 -9999 -9999 -9999 -9999 -9999 -9999 -9999 -9999 -9999 -9999 -9999 -9999 -9999 -9999 -9999 -9999 -9999 -9999 -9999 -9999 -9999 -9999 -9999 -9999 -9999 -9999 -9999 2.05963E-1 8.63506E-2 1.82711E-1 1.73112E-1 6.00617E-2 4.33768E-2 3.67316E-2 5.92943E-2 1.04947E-1 1.76742E-1 2.4233E-1 3.09903E-1 3.47628E-1 3.29769E-1 3.01735E-1 3.26909E-1 3.95739E-1 5.71244E-1 5.92843E-1 5.41401E-1 5.11193E-1 6.44961E-1 6.191E-1 4.74896E-1 3.09521E-1 1.79815E-1 2.08744E-1 1.45108E-1 9.37675E-2 5.20328E-2 6.85274E-2 4.13916E-2 6.28398E-2 9.41121E-2 1.40237E-1 1.10767E-1 1.46888E-1 2.46497E-1 2.65729E-1 2.49368E-1 2.17145E-1 2.61711E-1 2.68498E-1 2.77271E-1 2.43193E-1 2.21549E-1 2.18094E-1 1.78981E-1 1.68363E-1 1.6845E-1 1.95279E-1 2.24506E-1 2.28994E-1 2.2176E-1 2.04463E-1 2.27158E-1 2.2632E-1 2.64229E-1 3.26596E-1 2.92022E-1 2.72449E-1 2.46452E-1 2.80873E-1 2.16638E-1 1.15544E-1 5.51073E-2 3.12128E-2 2.97926E-2 4.95028E-2 6.2048E-2 2.95306E-2 1.79609E-2 1.41793E-2 6.52842E-3 4.13409E-3 4.4738E-3 7.69293E-3 2.03917E-2 1.79835E-2 2.11005E-2 1.4159E-2 1.15897E-2 1.16271E-2 7.12002E-3 -9999 -9999 -9999 -9999 -9999 -9999 -9999 -9999 -9999 -9999 -9999 -9999 -9999 -9999 -9999 -9999 -9999 -9999 -9999 -9999 -9999 -9999 -9999 -9999 -9999 -9999 -9999 -9999 -9999 -9999 -9999 -9999 -9999 -9999 -9999 -9999 -9999 -9999 -9999 -9999 -9999 -9999 -9999 -9999 -9999 -9999 -9999 -9999
-9999 -9999 -9999 -9999 -9999 -9999 -9999 -9999 -9999 -9999 -9999 -9999 -9999 -9999 -9999 -9999 -9999 -9999 -9999 -9999 -9999 -9999 -9999 -9999 -9999 -9999 -9999 -9999 -9999 -9999 -9999 -9999 -9999 -9999 -9999 -9999 -9999 -9999 1.86177E-1 7.869E-2 2.25205E-1 2.58571E-1 1.21219E-1 8.05562E-2 3.56123E-2 3.95242E-2 8.37232E-2 1.631E-1 2.99406E-1 4.20109E-1 3.86209E-1 3.00002E-1 1.91081E-1 2.1599E-1 3.49377E-1 4.72314E-1 5.4362E-1 5.86144E-1 5.60965E-1 5.31608E-1 6.17015E-1 5.62593E-1 3.67023E-1 1.62822E-1 1.43533E-1 1.75511E-1 9.0334E-2 6.21587E-2 6.61783E-2 6.36669E-2 3.20572E-2 1.00418E-1 9.71981E-2 9.23755E-2 8.84065E-2 1.21636E-1 1.76847E-1 2.09606E-1 1.67283E-1 1.54183E-1 1.47769E-1 1.83645E-1 1.27222E-1 1.03777E-1 1.28003E-1 1.51436E-1 1.32073E-1 1.29948E-1 1.83953E-1 2.18066E-1 2.2045E-1 2.46857E-1 2.59426E-1 2.57749E-1 2.03188E-1 2.44128E-1 3.30443E-1 2.82866E-1 2.7626E-1 2.5883E-1 2.44799E-1 2.78768E-1 1.69687E-1 6.80669E-2 2.86717E-2 2.34709E-2 3.81413E-2 5.56878E-2 3.99137E-2 2.42792E-2 1.16695E-2 7.82631E-3 4.77474E-3 4.92502E-3 7.2049E-3 1.0568E-2 1.52112E-2 1.30105E-2 8.67993E-3 7.38302E-3 8.31369E-3 5.16197E-3 -9999 -9999 -9999 -9999 -9999 -9999 -9999 -9999 -9999 -9999 -9999 -9999 -9999 -9999 -9999 -9999 -9999 -9999 -9999 -9999 -9999 -9999 -9999 -9999 -9999 -9999 -9999 -9999 -9999 -9999 -9999 -9999 -9999 -9999 -9999 -9999 -9999 -9999 -9999 -9999 -9999 -9999 -9999 -9999 -9999 -9999 -9999 -9999
-9999 -9999 -9999 -9999 -9999 -9999 -9999 -9999 -9999 -9999 -9999 -9999 -9999 -9999 -9999 -9999 -9999 -9999 -9999 -9999 -9999 -9999 -9999 -9999 -9999 -9999 -9999 -9999 -9999 -9999 -9999 -9999 -9999 -9999 -9999 -9999 -9999 -9999 1.84469E-1 4.84108E-2 1.36809E-1 2.63895E-1 2.511E-1 1.16051E-1 8.36702E-2 4.09765E-2 5.5951E-2 1.59787E-1 3.48062E-1 4.96421E-1 4.36237E-1 3.27835E-1 3.42737E-1 2.80461E-1 3.90084E-1 5.17325E-1 5.76385E-1 5.35399E-1 4.52129E-1 4.99898E-1 6.40858E-1 6.28265E-1 4.47959E-1 2.58629E-1 2.44249E-1 1.42894E-1 1.27032E-1 1.51125E-1 2.18899E-1 1.60941E-1 6.89002E-2 7.61675E-2 7.75892E-2 8.84266E-2 9.52483E-2 1.12106E-1 8.67517E-2 7.24542E-2 7.48768E-2 7.40447E-2 7.50746E-2 1.26929E-1 1.82641E-1 1.17557E-1 1.26352E-1 1.1537E-1 7.39914E-2 9.31801E-2 1.572E-1 1.91044E-1 2.08538E-1 2.37699E-1 2.16423E-1 2.40636E-1 2.16535E-1 2.08583E-1 2.6913E-1 2.84202E-1 3.04836E-1 2.87148E-1 2.54997E-1 3.27033E-1 2.23641E-1 9.45265E-2 2.11647E-2 2.74956E-2 3.62083E-2 4.89095E-2 4.45214E-2 2.55854E-2 1.28098E-2 3.78698E-3 2.87082E-3 4.88535E-3 7.50833E-3 8.90637E-3 1.15714E-2 8.79442E-3 5.54449E-3 3.76976E-3 4.37628E-3 1.13826E-2 -9999 -9999 -9999 -9999 -9999 -9999 -9999 -9999 -9999 -9999 -9999 -9999 -9999 -9999 -9999 -9999 -9999 -9999 -9999 -9999 -9999 -9999 -9999 -9999 -9999 -9999 -9999 -9999 -9999 -9999 -9999 -9999 -9999 -9999 -9999 -9999 -9999 -9999 -9999 -9999 -9999 -9999 -9999 -9999 -9999 -9999 -9999 -9999
-9999 -9999 -9999 -9999 -9999 -9999 -9999 -9999 -9999 -9999 -9999 -9999 -9999 -9999 -9999 -9999 -9999 -9999 -9999 -9999 -9999 -9999 -9999 -9999 -9999 -9999 -9999 -9999 -9999 -9999 -9999 -9999 -9999 -9999 -9999 -9999 -9999 -9999 1.17131E-1 6.51974E-2 5.45549E-2 1.37173E-1 2.40717E-1 2.1716E-1 1.48242E-1 8.09568E-2 4.30919E-2 9.64408E-2 2.89288E-1 4.39227E-1 4.13271E-1 4.00447E-1 2.82004E-1 3.13796E-1 3.96918E-1 4.36848E-1 4.8311E-1 5.09342E-1 5.39084E-1 4.80985E-1 6.17789E-1 6.05671E-1 5.1402E-1 3.98689E-1 3.26691E-1 2.09649E-1 1.24058E-1 1.52075E-1 1.9474E-1 6.63315E-2 4.75092E-2 5.06062E-2 4.64217E-2 3.70416E-2 8.04694E-2 9.92408E-2 7.50566E-2 5.96379E-2 4.33917E-2 5.3438E-2 5.27283E-2 7.59621E-2 1.71687E-1 1.32477E-1 1.20194E-1 1.3462E-1 7.95047E-2 6.07697E-2 9.94375E-2 1.18777E-1 1.05087E-1 1.21337E-1 1.4543E-1 1.82111E-1 1.83628E-1 1.83341E-1 2.05409E-1 2.18384E-1 2.62485E-1 3.1026E-1 2.93029E-1 2.90585E-1 2.2714E-1 1.75678E-1 4.1963E-2 2.95576E-2 5.80016E-2 4.7156E-2 6.68847E-2 3.65529E-2 1.96346E-2 1.09073E-2 6.99554E-3 3.61396E-3 3.22702E-3 4.43727E-3 7.77112E-3 6.18888E-3 2.95368E-3 4.18077E-3 1.10009E-2 1.13604E-2 -9999 -9999 -9999 -9999 -9999 -9999 -9999 -9999 -9999 -9999 -9999 -9999 -9999 -9999 -9999 -9999 -9999 -9999 -9999 -9999 -9999 -9999 -9999 -9999 -9999 -9999 -9999 -9999 -9999 -9999 -9999 -9999 -9999 -9999 -9999 -9999 -9999 -9999 -9999 -9999 -9999 -9999 -9999 -9999 -9999 -9999 -9999 -9999
-9999 -9999 -9999 -9999 -9999 -9999 -9999 -9999 -9999 -9999 -9999 -9999 -9999 -9999 -9999 -9999 -9999 -9999 -9999 -9999 -9999 -9999 -9999 -9999 -9999 -9999 -9999 -9999 -9999 -9999 -9999 -9999 -9999 -9999 -9999 -9999 -9999 -9999 -9999 9.00377E-2 4.01715E-2 9.63347E-2 2.1316E-1 1.83213E-1 1.19883E-1 1.33467E-1 5.77099E-2 8.20462E-2 1.27481E-1 1.82737E-1 1.50415E-1 2.53556E-1 2.89617E-1 3.77575E-1 3.4056E-1 3.71383E-1 4.40337E-1 5.24599E-1 5.07141E-1 4.43187E-1 5.28511E-1 6.26964E-1 5.54146E-1 4.16203E-1 2.72796E-1 1.94999E-1 1.52265E-1 1.21792E-1 1.88526E-1 7.75017E-2 4.66888E-2 4.25032E-2 1.27995E-1 7.4364E-2 3.90112E-2 5.59003E-2 7.94678E-2 8.44021E-2 8.45898E-2 5.31428E-2 3.60336E-2 5.62091E-2 1.56706E-1 1.41751E-1 1.19438E-1 1.36684E-1 6.69604E-2 4.69911E-2 8.25873E-2 8.97655E-2 8.04998E-2 7.95066E-2 1.37506E-1 2.17248E-1 2.39273E-1 3.09817E-1 3.27835E-1 2.96186E-1 3.15611E-1 3.22142E-1 3.1923E-1 2.95028E-1 2.46465E-1 1.61034E-1 1.14079E-1 7.38702E-2 7.1649E-2 4.17953E-2 4.05546E-2 2.31882E-2 1.79449E-2 7.79649E-3 4.39543E-3 2.64804E-3 2.5892E-3 3.80324E-3 1.06263E-2 7.80438E-3 3.5003E-3 4.36086E-3 1.15779E-2 8.94213E-3 -9999 -9999 -9999 -9999 -9999 -9999 -9999 -9999 -9999 -9999 -9999 -9999 -9999 -9999 -9999 -9999 -9999 -9999 -9999 -9999 -9999 -9999 -9999 -9999 -9999 -9999 -9999 -9999 -9999 -9999 -9999 -9999 -9999 -9999 -9999 -9999 -9999 -9999 -9999 -9999 -9999 -9999 -9999 -9999 -9999 -9999 -9999 -9999
-9999 -9999 -9999 -9999 -9999 -9999 -9999 -9999 -9999 -9999 -9999 -9999 -9999 -9999 -9999 -9999 -9999 -9999 -9999 -9999 -9999 -9999 -9999 -9999 -9999 -9999 -9999 -9999 -9999 -9999 -9999 -9999 -9999 -9999 -9999 -9999 -9999 -9999 -9999 1.00999E-1 4.81043E-2 1.17548E-1 1.28076E-1 9.41688E-2 4.50917E-2 1.08752E-1 8.42824E-2 4.61798E-2 7.32906E-2 8.98461E-2 1.31123E-1 1.49575E-1 2.15055E-1 2.29102E-1 3.28986E-1 4.18286E-1 4.15688E-1 4.48125E-1 5.02556E-1 5.17294E-1 5.02921E-1 5.92081E-1 5.72121E-1 3.68448E-1 1.44162E-1 8.65589E-2 1.33225E-1 1.66993E-1 2.0845E-1 1.73942E-1 5.57716E-2 5.19522E-2 1.47061E-1 8.84907E-2 3.02962E-2 3.49936E-2 3.42013E-2 3.1686E-2 6.22682E-2 6.22009E-2 4.33058E-2 4.29262E-2 8.48813E-2 1.67337E-1 1.69384E-1 1.11999E-1 7.7384E-2 4.92275E-2 6.85228E-2 7.24624E-2 8.20473E-2 1.18699E-1 1.90416E-1 2.88065E-1 3.76266E-1 4.07268E-1 4.1469E-1 3.89502E-1 3.99878E-1 3.83127E-1 3.44405E-1 3.2976E-1 3.12263E-1 1.36486E-1 4.96837E-2 9.59173E-2 8.58859E-2 5.45789E-2 3.43563E-2 1.203E-2 8.11062E-3 4.30035E-3 3.9014E-3 3.91572E-3 2.53864E-3 3.52472E-3 7.93198E-3 8.41314E-3 3.56813E-3 4.50996E-3 3.98713E-3 6.34325E-3 -9999 -9999 -9999 -9999 -9999 -9999 -9999 -9999 -9999 -9999 -9999 -9999 -9999 -9999 -9999 -9999 -9999 -9999 -9999 -9999 -9999 -9999 -9999 -9999 -9999 -9999 -9999 -9999 -9999 -9999 -9999 -9999 -9999 -9999 -9999 -9999 -9999 -9999 -9999 -9999 -9999 -9999 -9999 -9999 -9999 -9999 -9999 -9999
-9999 -9999 -9999 -9999 -9999 -9999 -9999 -9999 -9999 -9999 -9999 -9999 -9999 -9999 -9999 -9999 -9999 -9999 -9999 -9999 -9999 -9999 -9999 -9999 -9999 -9999 -9999 -9999 -9999 -9999 -9999 -9999 -9999 -9999 -9999 -9999 -9999 -9999 -9999 7.88368E-2 3.10923E-2 4.89362E-2 1.01484E-1 5.99271E-2 2.30105E-2 4.75557E-2 6.96683E-2 4.1801E-2 7.61402E-2 1.72219E-1 1.70655E-1 1.43673E-1 1.56411E-1 1.27502E-1 1.66319E-1 3.24935E-1 5.81419E-1 5.22498E-1 4.93914E-1 4.80688E-1 6.10244E-1 5.85969E-1 4.72756E-1 2.841E-1 1.24292E-1 2.10076E-1 2.99045E-1 2.25861E-1 2.5272E-1 1.87822E-1 6.66349E-2 7.25939E-2 2.13727E-1 1.39424E-1 7.82015E-2 9.73105E-2 5.23649E-2 2.00568E-2 2.66429E-2 4.11558E-2 5.05361E-2 3.89858E-2 5.30451E-2 9.55121E-2 1.09138E-1 1.02965E-1 6.63727E-2 5.59562E-2 6.90341E-2 6.83891E-2 6.27561E-2 1.06813E-1 2.0278E-1 3.01175E-1 3.79072E-1 4.13481E-1 4.43572E-1 4.13355E-1 4.07616E-1 3.76709E-1 3.61954E-1 3.63098E-1 3.67964E-1 1.40267E-1 3.02981E-2 4.62585E-2 1.16207E-1 6.95284E-2 3.62786E-2 3.03451E-2 2.09156E-2 1.33898E-2 9.85648E-3 5.44633E-3 1.95991E-3 1.67026E-3 5.81763E-3 5.163E-3 2.72686E-3 2.56482E-3 6.35578E-3 9.61375E-3 -9999 -9999 -9999 -9999 -9999 -9999 -9999 -9999 -9999 -9999 -9999 -9999 -9999 -9999 -9999 -9999 -9999 -9999 -9999 -9999 -9999 -9999 -9999 -9999 -9999 -9999 -9999 -9999 -9999 -9999 -9999 -9999 -9999 -9999 -9999 -9999 -9999 -9999 -9999 -9999 -9999 -9999 -9999 -9999 -9999 -9999 -9999 -9999
-9999 -9999 -9999 -9999 -9999 -9999 -9999 -9999 -9999 -9999 -9999 -9999 -9999 -9999 -9999 -9999 -9999 -9999 -9999 -9999 -9999 -9999 -9999 -9999 -9999 -9999 -9999 -9999 -9999 -9999 -9999 -9999 -9999 -9999 -9999 -9999 -9999 -9999 -9999 7.44189E-2 3.68571E-2 8.7072E-2 8.70369E-2 3.94953E-2 2.26666E-2 6.43983E-2 9.39306E-2 4.87657E-2 8.34188E-2 1.33495E-1 2.4878E-1 2.69116E-1 3.00194E-1 2.99449E-1 3.14207E-1 3.35551E-1 3.94051E-1 4.54815E-1 4.80943E-1 4.85201E-1 5.89705E-1 5.25848E-1 3.34238E-1 2.29199E-1 2.55865E-1 3.95841E-1 4.15211E-1 3.92001E-1 3.43E-1 2.12399E-1 9.94132E-2 1.25348E-1 3.18319E-1 2.72394E-1 2.46731E-1 1.65546E-1 7.74053E-2 3.82202E-2 3.27324E-2 2.44351E-2 2.48984E-2 4.08347E-2 4.87966E-2 5.78829E-2 5.7037E-2 6.64538E-2 5.41938E-2 5.83512E-2 4.94212E-2 4.83993E-2 6.88507E-2 8.86405E-2 1.56893E-1 2.72844E-1 3.53532E-1 3.81859E-1 4.03932E-1 4.24907E-1 3.97472E-1 3.48119E-1 3.76406E-1 3.80217E-1 3.6444E-1 2.26617E-1 3.57019E-2 5.44559E-2 7.48118E-2 1.05002E-1 5.8978E-2 3.51563E-2 2.80312E-2 1.41879E-2 1.46606E-2 4.35106E-3 1.69546E-3 1.97051E-3 1.72627E-3 2.14191E-3 2.64676E-3 3.07764E-3 4.69935E-3 7.64697E-3 -9999 -9999 -9999 -9999 -9999 -9999 -9999 -9999 -9999 -9999 -9999 -9999 -9999 -9999 -9999 -9999 -9999 -9999 -9999 -9999 -9999 -9999 -9999 -9999 -9999 -9999 -9999 -9999 -9999 -9999 -9999 -9999 -9999 -9999 -9999 -9999 -9999 -9999 -9999 -9999 -9999 -9999 -9999 -9999 -9999 -9999 -9999 -9999
-9999 -9999 -9999 -9999 -9999 -9999 -9999 -9999 -9999 -9999 -9999 -9999 -9999 -9999 -9999 -9999 -9999 -9999 -9999 -9999 -9999 -9999 -9999 -9999 -9999 -9999 -9999 -9999 -9999 -9999 -9999 -9999 -9999 -9999 -9999 -9999 -9999 -9999 -9999 5.75992E-2 3.02993E-2 4.85883E-2 6.0198E-2 2.42166E-2 3.6975E-2 3.56305E-2 5.70662E-2 3.31111E-2 6.82005E-2 1.4871E-1 1.8591E-1 2.9833E-1 3.69628E-1 4.48051E-1 5.00503E-1 3.61257E-1 3.87887E-1 3.61931E-1 4.01823E-1 4.21574E-1 5.25672E-1 5.33813E-1 4.04397E-1 3.34097E-1 4.48019E-1 4.92104E-1 5.56008E-1 5.27769E-1 4.44885E-1 2.38212E-1 1.75422E-1 2.04354E-1 3.83528E-1 4.35707E-1 3.27856E-1 2.22209E-1 1.07961E-1 4.5411E-2 4.05443E-2 2.84678E-2 2.18683E-2 4.34921E-2 4.94001E-2 4.86384E-2 4.52297E-2 3.37202E-2 4.09174E-2 3.94411E-2 3.4398E-2 4.32992E-2 6.48204E-2 1.0152E-1 1.33531E-1 2.17096E-1 2.98659E-1 3.45143E-1 3.5706E-1 3.90473E-1 3.55168E-1 3.31555E-1 3.45184E-1 3.55117E-1 3.64142E-1 2.58228E-1 1.40794E-1 6.07099E-2 7.0308E-2 8.2354E-2 6.9931E-2 6.42113E-2 2.33166E-2 1.8517E-2 1.42207E-2 7.29565E-3 4.95495E-3 1.49254E-3 8.31171E-4 2.42423E-3 3.36785E-3 4.14771E-3 4.77727E-3 -9999 -9999 -9999 -9999 -9999 -9999 -9999 -9999 -9999 -9999 -9999 -9999 -9999 -9999 -9999 -9999 -9999 -9999 -9999 -9999 -9999 -9999 -9999 -9999 -9999 -9999 -9999 -9999 -9999 -9999 -9999 -9999 -9999 -9999 -9999 -9999 -9999 -9999 -9999 -9999 -9999 -9999 -9999 -9999 -9999 -9999 -9999 -9999 -9999
-9999 -9999 -9999 -9999 -9999 -9999 -9999 -9999 -9999 -9999 -9999 -9999 -9999 -9999 -9999 -9999 -9999 -9999 -9999 -9999 -9999 -9999 -9999 -9999 -9999 -9999 -9999 -9999 -9999 -9999 -9999 -9999 -9999 -9999 -9999 -9999 -9999 -9999 -9999 5.88801E-2 2.22614E-2 5.33601E-2 7.50719E-2 1.79087E-2 1.89662E-2 7.41192E-2 5.07927E-2 4.21964E-2 5.99777E-2 1.24404E-1 1.54013E-1 2.14284E-1 2.88836E-1 4.58944E-1 6.31754E-1 5.6176E-1 4.87064E-1 3.88319E-1 3.20307E-1 3.7423E-1 4.19027E-1 5.20644E-1 5.31393E-1 4.66793E-1 5.31057E-1 5.52644E-1 5.83208E-1 5.85348E-1 4.52987E-1 3.32174E-1 3.23115E-1 3.81544E-1 4.28081E-1 4.64427E-1 4.07793E-1 3.98655E-1 2.23551E-1 8.65204E-2 5.42297E-2 3.75915E-2 2.46198E-2 3.12675E-2 3.88731E-2 4.59977E-2 5.61084E-2 4.62528E-2 3.56659E-2 3.41765E-2 4.34579E-2 5.16783E-2 7.54012E-2 1.15382E-1 1.36747E-1 1.3344E-1 1.99735E-1 2.57996E-1 2.82232E-1 3.02561E-1 2.86767E-1 2.77757E-1 2.91236E-1 2.79505E-1 3.03107E-1 2.83593E-1 2.58538E-1 1.71873E-1 9.70207E-2 5.05985E-2 5.32615E-2 4.54144E-2 3.22734E-2 1.46649E-2 1.11951E-2 8.91811E-3 7.4962E-3 2.52114E-3 3.59974E-4 1.42269E-3 4.11039E-3 4.41683E-3 3.69451E-3 -9999 -9999 -9999 -9999 -9999 -9999 -9999 -9999 -9999 -9999 -9999 -9999 -9999 -9999 -9999 -9999 -9999 -9999 -9999 -9999 -9999 -9999 -9999 -9999 -9999 -9999 -9999 -9999 -9999 -9999 -9999 -9999 -9999 -9999 -9999 -9999 -9999 -9999 -9999 -9999 -9999 -9999 -9999 -9999 -9999 -9999 -9999 -9999 -9999
-9999 -9999 -9999 -9999 -9999 -9999 -9999 -9999 -9999 -9999 -9999 -9999 -9999 -9999 -9999 -9999 -9999 -9999 -9999 -9999 -9999 -9999 -9999 -9999 -9999 -9999 -9999 -9999 -9999 -9999 -9999 -9999 -9999 -9999 -9999 -9999 -9999 -9999 -9999 8.29721E-2 2.47809E-2 4.77529E-2 4.54759E-2 2.09996E-2 4.59698E-2 4.75696E-2 3.30519E-2 2.94458E-2 3.80559E-2 5.3629E-2 7.01546E-2 8.34631E-2 9.34719E-2 1.4338E-1 2.58484E-1 3.94354E-1 4.96083E-1 4.38481E-1 3.59939E-1 3.45253E-1 3.43426E-1 3.50165E-1 3.90119E-1 4.83242E-1 5.27503E-1 4.6358E-1 4.91586E-1 5.00145E-1 4.58212E-1 4.5221E-1 4.63539E-1 3.8354E-1 3.89937E-1 4.51419E-1 4.53475E-1 3.66566E-1 3.47893E-1 2.44234E-1 1.66934E-1 1.09521E-1 4.2878E-2 2.2806E-2 2.27056E-2 2.60662E-2 3.0089E-2 3.13296E-2 2.88853E-2 3.2162E-2 5.93346E-2 7.39011E-2 7.60051E-2 8.73675E-2 8.14126E-2 9.41131E-2 1.20279E-1 1.66205E-1 2.09335E-1 2.037E-1 2.05588E-1 2.40251E-1 2.56019E-1 2.45527E-1 2.43686E-1 2.50667E-1 2.68118E-1 2.31848E-1 1.20225E-1 8.12328E-2 5.3023E-2 2.99451E-2 4.24948E-2 1.97746E-2 1.43231E-2 1.13025E-2 5.07381E-3 2.4703E-3 1.93546E-4 1.19316E-3 3.3161E-3 3.65992E-3 -9999 -9999 -9999 -9999 -9999 -9999 -9999 -9999 -9999 -9999 -9999 -9999 -9999 -9999 -9999 -9999 -9999 -9999 -9999 -9999 -9999 -9999 -9999 -9999 -9999 -9999 -9999 -9999 -9999 -9999 -9999 -9999 -9999 -9999 -9999 -9999 -9999 -9999 -9999 -9999 -9999 -9999 -9999 -9999 -9999 -9999 -9999 -9999 -9999 -9999
-9999 -9999 -9999 -9999 -9999 -9999 -9999 -9999 -9999 -9999 -9999 -9999 -9999 -9999 -9999 -9999 -9999 -9999 -9999 -9999 -9999 -9999 -9999 -9999 -9999 -9999 -9999 -9999 -9999 -9999 -9999 -9999 -9999 -9999 -9999 -9999 -9999 -9999 -9999 4.90969E-2 6.03035E-2 3.24054E-2 2.79875E-2 4.52801E-2 1.10224E-1 2.67146E-2 3.09494E-2 3.41625E-2 5.47901E-2 7.24321E-2 9.0105E-2 8.01349E-2 7.96398E-2 1.26191E-1 1.82653E-1 2.69791E-1 3.76564E-1 3.91257E-1 4.49747E-1 4.11021E-1 4.25046E-1 3.81829E-1 4.19974E-1 3.70584E-1 3.80947E-1 3.25E-1 3.51049E-1 4.1752E-1 4.5618E-1 4.40391E-1 4.42221E-1 4.31969E-1 4.10303E-1 4.17226E-1 4.27179E-1 3.22167E-1 3.67666E-1 3.69559E-1 3.08143E-1 1.99164E-1 1.15221E-1 5.63218E-2 1.99644E-2 2.0112E-2 1.6736E-2 1.63474E-2 1.41557E-2 2.66008E-2 5.60521E-2 6.76906E-2 7.61928E-2 8.14918E-2 9.10742E-2 9.60025E-2 1.04908E-1 1.7353E-1 1.84792E-1 1.69271E-1 1.80872E-1 2.25353E-1 2.44669E-1 2.41278E-1 2.35055E-1 2.34036E-1 2.30315E-1 1.83252E-1 7.43648E-2 1.33367E-1 1.11704E-1 4.13798E-2 2.97365E-2 3.09645E-2 1.542E-2 6.4607E-3 3.66903E-3 1.41998E-3 2.38506E-4 1.22972E-3 2.71102E-3 -9999 -9999 -9999 -9999 -9999 -9999 -9999 -9999 -9999 -9999 -9999 -9999 -9999 -9999 -9999 -9999 -9999 -9999 -9999 -9999 -9999 -9999 -9999 -9999 -9999 -9999 -9999 -9999 -9999 -9999 -9999 -9999 -9999 -9999 -9999 -9999 -9999 -9999 -9999 -9999 -9999 -9999 -9999 -9999 -9999 -9999 -9999 -9999 -9999 -9999 -9999
-9999 -9999 -9999 -9999 -9999 -9999 -9999 -9999 -9999 -9999 -9999 -9999 -9999 -9999 -9999 -9999 -9999 -9999 -9999 -9999 -9999 -9999 -9999 -9999 -9999 -9999 -9999 -9999 -9999 -9999 -9999 -9999 -9999 -9999 -9999 -9999 -9999 -9999 -9999 -9999 8.11806E-2 4.96445E-2 3.91324E-2 1.01579E-1 1.04059E-1 4.98621E-2 6.49102E-2 3.77832E-2 7.73161E-2 2.05736E-1 1.97372E-1 1.82458E-1 1.93844E-1 2.051E-1 1.9884E-1 2.45607E-1 3.19581E-1 4.21768E-1 4.26077E-1 4.74448E-1 4.26694E-1 4.22456E-1 4.75885E-1 4.14656E-1 4.12802E-1 3.82833E-1 3.052E-1 3.55861E-1 3.90304E-1 4.10161E-1 3.90885E-1 3.88439E-1 3.68896E-1 3.81403E-1 3.78016E-1 3.98089E-1 3.38078E-1 3.11702E-1 2.26762E-1 1.59907E-1 1.30832E-1 1.356E-1 5.70446E-2 2.13146E-2 2.20863E-2 1.8178E-2 1.59134E-2 2.37929E-2 3.34023E-2 5.37847E-2 5.55989E-2 6.31376E-2 7.22952E-2 9.13872E-2 1.11808E-1 1.96392E-1 2.23528E-1 1.60236E-1 2.13032E-1 2.32501E-1 2.48475E-1 2.44387E-1 2.21669E-1 2.06575E-1 2.10793E-1 2.02151E-1 1.12363E-1 4.38404E-2 5.61773E-2 5.60187E-2 2.3316E-2 2.62768E-2 6.90843E-3 3.27033E-3 4.91774E-3 1.7127E-3 2.90312E-4 4.28376E-3 3.56585E-3 -9999 -9999 -9999 -9999 -9999 -9999 -9999 -9999 -9999 -9999 -9999 -9999 -9999 -9999 -9999 -9999 -9999 -9999 -9999 -9999 -9999 -9999 -9999 -9999 -9999 -9999 -9999 -9999 -9999 -9999 -9999 -9999 -9999 -9999 -9999 -9999 -9999 -9999 -9999 -9999 -9999 -9999 -9999 -9999 -9999 -9999 -9999 -9999 -9999 -9999 -9999
-9999 -9999 -9999 -9999 -9999 -9999 -9999 -9999 -9999 -9999 -9999 -9999 -9999 -9999 -9999 -9999 -9999 -9999 -9999 -9999 -9999 -9999 -9999 -9999 -9999 -9999 -9999 -9999 -9999 -9999 -9999 -9999 -9999 -9999 -9999 -9999 -9999 -9999 -9999 -9999 -9999 7.499E-2 7.03536E-2 1.87895E-1 4.6553E-2 4.86572E-2 5.09062E-2 3.8513E-2 1.13908E-1 2.72094E-1 3.58106E-1 2.12507E-1 2.46385E-1 2.9777E-1 2.68302E-1 2.69701E-1 4.20417E-1 4.52787E-1 5.10768E-1 5.96827E-1 5.41184E-1 5.01872E-1 5.43909E-1 5.11442E-1 3.96264E-1 3.87498E-1 3.26008E-1 3.14388E-1 3.10269E-1 3.4372E-1 3.76314E-1 3.99825E-1 3.83263E-1 3.92411E-1 4.34651E-1 4.76037E-1 3.83137E-1 2.77075E-1 2.06663E-1 1.45142E-1 1.23143E-1 1.48794E-1 1.58339E-1 7.10016E-2 4.87145E-2 2.08302E-2 1.58049E-2 2.21305E-2 3.14693E-2 4.68364E-2 5.48416E-2 5.88084E-2 8.19407E-2 1.40423E-1 1.36705E-1 1.93038E-1 2.26776E-1 2.00292E-1 2.03603E-1 2.55725E-1 2.48818E-1 2.54286E-1 2.20923E-1 2.05868E-1 1.90465E-1 1.6755E-1 1.33401E-1 9.53052E-2 4.32007E-2 4.75713E-2 3.35744E-2 8.1721E-3 4.85539E-3 2.46141E-3 7.52783E-4 1.86099E-4 3.04311E-4 -9999 -9999 -9999 -9999 -9999 -9999 -9999 -9999 -9999 -9999 -9999 -9999 -9999 -9999 -9999 -9999 -9999 -9999 -9999 -9999 -9999 -9999 -9999 -9999 -9999 -9999 -9999 -9999 -9999 -9999 -9999 -9999 -9999 -9999 -9999 -9999 -9999 -9999 -9999 -9999 -9999 -9999 -9999 -9999 -9999 -9999 -9999 -9999 -9999 -9999 -9999 -9999 -9999
-9999 -9999 -9999 -9999 -9999 -9999 -9999 -9999 -9999 -9999 -9999 -9999 -9999 -9999 -9999 -9999 -9999 -9999 -9999 -9999 -9999 -9999 -9999 -9999 -9999 -9999 -9999 -9999 -9999 -9999 -9999 -9999 -9999 -9999 -9999 -9999 -9999 -9999 -9999 -9999 -9999 1.15892E-1 2.7202E-1 9.69127E-2 3.49658E-2 6.28879E-2 5.33005E-2 6.03725E-2 1.2577E-1 2.47283E-1 2.44157E-1 1.34534E-1 1.43592E-1 1.26271E-1 1.03992E-1 1.51886E-1 2.15885E-1 2.70373E-1 4.00774E-1 5.13192E-1 5.15632E-1 4.36065E-1 5.07881E-1 5.20588E-1 4.1435E-1 4.15239E-1 3.51259E-1 3.06091E-1 2.63951E-1 2.75414E-1 2.66071E-1 3.22213E-1 3.71289E-1 3.69029E-1 3.63552E-1 3.69989E-1 3.3886E-1 3.11467E-1 2.0441E-1 1.39746E-1 1.3248E-1 1.39159E-1 1.57445E-1 1.61163E-1 1.04194E-1 3.35308E-2 1.66999E-2 2.26978E-2 3.36473E-2 5.60219E-2 5.22975E-2 4.41945E-2 4.90555E-2 8.20645E-2 1.21192E-1 1.66475E-1 1.62999E-1 1.86998E-1 1.99938E-1 2.19743E-1 2.20092E-1 2.27898E-1 1.80979E-1 1.79318E-1 1.46709E-1 1.31352E-1 1.08825E-1 7.00279E-2 9.15988E-2 6.86287E-2 4.74071E-2 2.45496E-2 1.12899E-2 6.25874E-3 -9999 -9999 -9999 -9999 -9999 -9999 -9999 -9999 -9999 -9999 -9999 -9999 -9999 -9999 -9999 -9999 -9999 -9999 -9999 -9999 -9999 -9999 -9999 -9999 -9999 -9999 -9999 -9999 -9999 -9999 -9999 -9999 -9999 -9999 -9999 -9999 -9999 -9999 -9999 -9999 -9999 -9999 -9999 -9999 -9999 -9999 -9999 -9999 -9999 -9999 -9999 -9999 -9999 -9999 -9999 -9999
-9999 -9999 -9999 -9999 -9999 -9999 -9999 -9999 -9999 -9999 -9999 -9999 -9999 -9999 -9999 -9999 -9999 -9999 -9999 -9999 -9999 -9999 -9999 -9999 -9999 -9999 -9999 -9999 -9999 -9999 -9999 -9999 -9999 -9999 -9999 -9999 -9999 -9999 -9999 -9999 -9999 3.11285E-1 2.09391E-1 2.87559E-2 2.91795E-2 4.44431E-2 6.94891E-2 7.29414E-2 1.036E-1 1.95464E-1 1.791E-1 9.17053E-2 9.43592E-2 6.06853E-2 5.97509E-2 8.54069E-2 1.07698E-1 1.27859E-1 2.063E-1 2.57397E-1 3.6872E-1 3.66487E-1 3.67737E-1 4.5882E-1 3.65986E-1 4.45978E-1 4.23345E-1 3.76862E-1 3.04037E-1 3.01593E-1 2.9059E-1 3.19805E-1 3.45722E-1 3.65614E-1 3.26387E-1 3.01918E-1 2.95052E-1 3.14028E-1 2.8891E-1 1.77499E-1 1.3361E-1 1.05674E-1 1.26841E-1 1.61853E-1 1.33432E-1 6.25371E-2 2.73049E-2 1.67897E-2 2.93664E-2 4.23398E-2 5.63734E-2 6.28027E-2 7.07787E-2 8.97254E-2 8.09754E-2 1.33132E-1 2.03488E-1 2.26438E-1 2.18611E-1 1.95289E-1 1.82472E-1 2.01635E-1 1.98147E-1 1.66191E-1 1.2691E-1 1.22146E-1 1.00236E-1 6.11163E-2 7.19326E-2 6.25932E-2 3.84974E-2 3.83809E-2 1.27758E-2 -9999 -9999 -9999 -9999 -9999 -9999 -9999 -9999 -9999 -9999 -9999 -9999 -9999 -9999 -9999 -9999 -9999 -9999 -9999 -9999 -9999 -9999 -9999 -9999 -9999 -9999 -9999 -9999 -9999 -9999 -9999 -9999 -9999 -9999 -9999 -9999 -9999 -9999 -9999 -9999 -9999 -9999 -9999 -9999 -9999 -9999 -9999 -9999 -9999 -9999 -9999 -9999 -9999 -9999 -9999 -9999 -9999
-9999 -9999 -9999 -9999 -9999 -9999 -9999 -9999 -9999 -9999 -9999 -9999 -9999 -9999 -9999 -9999 -9999 -9999 -9999 -9999 -9999 -9999 -9999 -9999 -9999 -9999 -9999 -9999 -9999 -9999 -9999 -9999 -9999 -9999 -9999 -9999 -9999 -9999 -9999 -9999 -9999 3.51269E-1 4.13301E-2 2.00079E-2 1.30706E-2 1.55144E-2 4.10145E-2 9.50691E-2 1.22707E-1 1.12553E-1 1.12544E-1 8.07536E-2 6.38291E-2 6.91466E-2 3.56909E-2 3.34776E-2 5.20076E-2 7.40317E-2 1.1477E-1 1.70598E-1 1.97944E-1 2.79722E-1 3.74612E-1 4.45962E-1 4.42225E-1 4.56768E-1 4.33872E-1 4.37993E-1 3.92403E-1 3.97009E-1 3.54718E-1 3.28172E-1 3.76923E-1 3.87885E-1 3.22089E-1 2.44133E-1 2.75756E-1 3.06949E-1 3.02669E-1 2.015E-1 1.04086E-1 8.24927E-2 6.66898E-2 1.01154E-1 9.79276E-2 7.56355E-2 3.6476E-2 1.91832E-2 2.54985E-2 4.15109E-2 4.80368E-2 6.01333E-2 9.69928E-2 1.37662E-1 1.67431E-1 1.84876E-1 2.26585E-1 2.43168E-1 1.98372E-1 1.79053E-1 1.60935E-1 1.52051E-1 1.39069E-1 1.10504E-1 1.08E-1 1.00983E-1 1.28602E-1 4.95931E-2 3.00088E-2 2.49168E-2 5.22255E-2 4.61817E-2 7.07257E-3 -9999 -9999 -9999 -9999 -9999 -9999 -9999 -9999 -9999 -9999 -9999 -9999 -9999 -9999 -9999 -9999 -9999 -9999 -9999 -9999 -9999 -9999 -9999 -9999 -9999 -9999 -9999 -9999 -9999 -9999 -9999 -9999 -9999 -9999 -9999 -9999 -9999 -9999 -9999 -9999 -9999 -9999 -9999 -9999 -9999 -9999 -9999 -9999 -9999 -9999 -9999 -9999 -9999 -9999 -9999 -9999 -9999
-9999 -9999 -9999 -9999 -9999 -9999 -9999 -9999 -9999 -9999 -9999 -9999 -9999 -9999 -9999 -9999 -9999 -9999 -9999 -9999 -9999 -9999 -9999 -9999 -9999 -9999 -9999 -9999 -9999 -9999 -9999 -9999 -9999 -9999 -9999 -9999 -9999 -9999 -9999 -9999 -9999 1.49914E-1 2.19784E-2 4.43451E-2 2.48163E-2 1.53037E-2 3.77572E-2 1.00098E-1 1.2996E-1 1.12091E-1 1.21272E-1 8.18134E-2 5.02454E-2 6.43998E-2 4.89156E-2 2.49417E-2 4.41399E-2 6.8647E-2 1.32184E-1 1.66085E-1 1.69618E-1 2.59138E-1 3.347E-1 4.27816E-1 4.37577E-1 3.27212E-1 3.80138E-1 4.51037E-1 3.43079E-1 3.8018E-1 3.57686E-1 3.57006E-1 3.26341E-1 2.99451E-1 2.98664E-1 2.67469E-1 2.70235E-1 3.15738E-1 3.38469E-1 2.62298E-1 1.51374E-1 1.20452E-1 6.97572E-2 4.77714E-2 6.50672E-2 7.47285E-2 5.37476E-2 2.56302E-2 1.89362E-2 2.95699E-2 5.44556E-2 8.4493E-2 1.34284E-1 1.60919E-1 1.88223E-1 2.39908E-1 2.56073E-1 2.64561E-1 1.86497E-1 1.35545E-1 1.24115E-1 1.3493E-1 1.05616E-1 1.03942E-1 1.01281E-1 1.02276E-1 1.08993E-1 1.66005E-2 6.22041E-3 1.49145E-2 4.44814E-2 3.49603E-2 -9999 -9999 -9999 -9999 -9999 -9999 -9999 -9999 -9999 -9999 -9999 -9999 -9999 -9999 -9999 -9999 -9999 -9999 -9999 -9999 -9999 -9999 -9999 -9999 -9999 -9999 -9999 -9999 -9999 -9999 -9999 -9999 -9999 -9999 -9999 -9999 -9999 -9999 -9999 -9999 -9999 -9999 -9999 -9999 -9999 -9999 -9999 -9999 -9999 -9999 -9999 -9999 -9999 -9999 -9999 -9999 -9999 -9999
-9999 -9999 -9999 -9999 -9999 -9999 -9999 -9999 -9999 -9999 -9999 -9999 -9999 -9999 -9999 -9999 -9999 -9999 -9999 -9999 -9999 -9999 -9999 -9999 -9999 -9999 -9999 -9999 -9999 -9999 -9999 -9999 -9999 -9999 -9999 -9999 -9999 -9999 -9999 -9999 1.35419E-1 2.8301E-2 1.4437E-2 3.01495E-2 5.30048E-2 3.74965E-2 4.02594E-2 9.80763E-2 1.03651E-1 7.24769E-2 8.41338E-2 7.73304E-2 4.71221E-2 3.41309E-2 4.93594E-2 2.50058E-2 6.68797E-2 1.96955E-1 1.8864E-1 1.68576E-1 1.43459E-1 2.50469E-1 3.55506E-1 4.21875E-1 4.00279E-1 3.30396E-1 3.4134E-1 3.90984E-1 3.16305E-1 2.81893E-1 2.9032E-1 2.93095E-1 2.41252E-1 2.09878E-1 2.32082E-1 3.16428E-1 3.13431E-1 3.05536E-1 3.09028E-1 3.28985E-1 2.45077E-1 2.38117E-1 1.318E-1 5.23654E-2 3.3703E-2 4.67539E-2 3.99062E-2 3.32471E-2 1.83809E-2 2.5089E-2 3.85771E-2 7.33157E-2 1.27385E-1 1.68104E-1 2.12412E-1 2.69708E-1 2.9066E-1 2.47975E-1 1.50287E-1 1.13415E-1 1.12298E-1 1.66024E-1 1.24703E-1 9.70451E-2 9.02398E-2 8.80568E-2 7.46073E-2 3.02725E-2 1.82012E-2 2.22246E-2 1.00772E-2 -9999 -9999 -9999 -9999 -9999 -9999 -9999 -9999 -9999 -9999 -9999 -9999 -9999 -9999 -9999 -9999 -9999 -9999 -9999 -9999 -9999 -9999 -9999 -9999 -9999 -9999 -9999 -9999 -9999 -9999 -9999 -9999 -9999 -9999 -9999 -9999 -9999 -9999 -9999 -9999 -9999 -9999 -9999 -9999 -9999 -9999 -9999 -9999 -9999 -9999 -9999 -9999 -9999 -9999 -9999 -9999 -9999 -9999 -9999
-9999 -9999 -9999 -9999 -9999 -9999 -9999 -9999 -9999 -9999 -9999 -9999 -9999 -9999 -9999 -9999 -9999 -9999 -9999 -9999 -9999 -9999 -9999 -9999 -9999 -9999 -9999 -9999 -9999 -9999 -9999 -9999 -9999 -9999 -9999 -9999 -9999 -9999 -9999 -9999 1.38762E-1 1.34655E-2 2.29204E-2 5.00419E-2 7.31766E-2 6.85087E-2 8.20054E-2 1.19252E-1 6.68561E-2 3.73534E-2 7.77076E-2 9.68862E-2 7.19896E-2 3.85713E-2 3.27266E-2 3.96324E-2 1.17373E-1 1.37928E-1 1.48303E-1 1.45925E-1 1.94152E-1 2.81235E-1 3.11662E-1 3.21986E-1 2.39863E-1 2.29173E-1 2.67857E-1 2.90553E-1 3.35881E-1 2.89889E-1 2.29223E-1 2.45326E-1 2.17065E-1 1.87109E-1 2.38537E-1 2.85807E-1 3.57462E-1 4.163E-1 2.97421E-1 2.14739E-1 2.59665E-1 2.83665E-1 2.27925E-1 8.73854E-2 4.19018E-2 2.73761E-2 2.77492E-2 2.95132E-2 2.51196E-2 2.54614E-2 3.54891E-2 8.36709E-2 1.24544E-1 1.82851E-1 2.51637E-1 2.72952E-1 2.61855E-1 1.59217E-1 1.44395E-1 1.22584E-1 1.71698E-1 1.48381E-1 7.23255E-2 1.09261E-1 8.00397E-2 7.57585E-2 6.59535E-2 2.04237E-2 1.88604E-2 6.71327E-3 6.44974E-3 -9999 -9999 -9999 -9999 -9999 -9999 -9999 -9999 -9999 -9999 -9999 -9999 -9999 -9999 -9999 -9999 -9999 -9999 -9999 -9999 -9999 -9999 -9999 -9999 -9999 -9999 -9999 -9999 -9999 -9999 -9999 -9999 -9999 -9999 -9999 -9999 -9999 -9999 -9999 -9999 -9999 -9999 -9999 -9999 -9999 -9999 -9999 -9999 -9999 -9999 -9999 -9999 -9999 -9999 -9999 -9999 -9999 -9999 -9999
-9999 -9999 -9999 -9999 -9999 -9999 -9999 -9999 -9999 -9999 -9999 -9999 -9999 -9999 -9999 -9999 -9999 -9999 -9999 -9999 -9999 -9999 -9999 -9999 -9999 -9999 -9999 -9999 -9999 -9999 -9999 -9999 -9999 -9999 -9999 -9999 -9999 -9999 -9999 -9999 1.82441E-1 1.16591E-2 1.76584E-2 3.76659E-2 6.24277E-2 1.19548E-1 1.03337E-1 1.66781E-1 7.55154E-2 4.75101E-2 1.02083E-1 1.38918E-1 1.32827E-1 1.20189E-1 7.74124E-2 9.5206E-2 1.13403E-1 1.50853E-1 1.36985E-1 1.29124E-1 1.77696E-1 2.62164E-1 2.95482E-1 3.22507E-1 2.1965E-1 1.94338E-1 2.43899E-1 2.73822E-1 2.85742E-1 2.20253E-1 2.06753E-1 1.97954E-1 1.69931E-1 1.84608E-1 2.19425E-1 2.44687E-1 3.20476E-1 4.34486E-1 3.52036E-1 1.96357E-1 1.88727E-1 2.76207E-1 2.48524E-1 1.71998E-1 7.58393E-2 3.92543E-2 2.14486E-2 2.79734E-2 2.54515E-2 3.01932E-2 2.86645E-2 6.44501E-2 9.90251E-2 1.75525E-1 2.26592E-1 1.42397E-1 9.3705E-2 8.01391E-2 1.19534E-1 1.03919E-1 1.76861E-1 9.33117E-2 7.84336E-2 7.135E-2 7.46342E-2 9.37212E-2 6.8783E-2 2.15764E-2 6.93628E-3 -9999 -9999 -9999 -9999 -9999 -9999 -9999 -9999 -9999 -9999 -9999 -9999 -9999 -9999 -9999 -9999 -9999 -9999 -9999 -9999 -9999 -9999 -9999 -9999 -9999 -9999 -9999 -9999 -9999 -9999 -9999 -9999 -9999 -9999 -9999 -9999 -9999 -9999 -9999 -9999 -9999 -9999 -9999 -9999 -9999 -9999 -9999 -9999 -9999 -9999 -9999 -9999 -9999 -9999 -9999 -9999 -9999 -9999 -9999 -9999 -9999
-9999 -9999 -9999 -9999 -9999 -9999 -9999 -9999 -9999 -9999 -9999 -9999 -9999 -9999 -9999 -9999 -9999 -9999 -9999 -9999 -9999 -9999 -9999 -9999 -9999 -9999 -9999 -9999 -9999 -9999 -9999 -9999 -9999 -9999 -9999 -9999 -9999 -9999 -9999 -9999 9.74501E-2 1.74215E-2 2.54082E-2 3.73688E-2 5.18216E-2 8.34929E-2 8.17912E-2 1.01648E-1 5.56826E-2 4.05343E-2 6.79351E-2 1.42278E-1 1.72148E-1 1.67209E-1 1.41043E-1 1.47367E-1 1.72358E-1 1.9881E-1 1.57375E-1 1.32313E-1 1.47629E-1 2.56922E-1 4.10965E-1 3.74411E-1 2.88947E-1 3.07973E-1 2.57756E-1 2.84323E-1 2.65153E-1 2.42261E-1 2.25561E-1 2.09954E-1 2.27333E-1 2.68876E-1 3.15326E-1 2.34819E-1 2.47207E-1 3.30725E-1 3.39665E-1 2.353E-1 1.51602E-1 1.96852E-1 2.68546E-1 1.53652E-1 7.57628E-2 2.47558E-2 1.70039E-2 1.27322E-2 1.18721E-2 1.93893E-2 3.84346E-2 6.16531E-2 9.16562E-2 1.27508E-1 1.24437E-1 6.83648E-2 4.46071E-2 5.08873E-2 8.42635E-2 1.09377E-1 1.57934E-1 9.5634E-2 7.50998E-2 7.0324E-2 6.65984E-2 1.13933E-1 6.67875E-2 2.01239E-2 -9999 -9999 -9999 -9999 -9999 -9999 -9999 -9999 -9999 -9999 -9999 -9999 -9999 -9999 -9999 -9999 -9999 -9999 -9999 -9999 -9999 -9999 -9999 -9999 -9999 -9999 -9999 -9999 -9999 -9999 -9999 -9999 -9999 -9999 -9999 -9999 -9999 -9999 -9999 -9999 -9999 -9999 -9999 -9999 -9999 -9999 -9999 -9999 -9999 -9999 -9999 -9999 -9999 -9999 -9999 -9999 -9999 -9999 -9999 -9999 -9999 -9999
-9999 -9999 -9999 -9999 -9999 -9999 -9999 -9999 -9999 -9999 -9999 -9999 -9999 -9999 -9999 -9999 -9999 -9999 -9999 -9999 -9999 -9999 -9999 -9999 -9999 -9999 -9999 -9999 -9999 -9999 -9999 -9999 -9999 -9999 -9999 -9999 -9999 -9999 -9999 -9999 7.43076E-2 1.35131E-2 2.38669E-2 3.40294E-2 3.39453E-2 5.94172E-2 5.5195E-2 3.60646E-2 3.59435E-2 3.17503E-2 4.90385E-2 1.12425E-1 1.90276E-1 2.04457E-1 1.45232E-1 2.13337E-1 2.68322E-1 2.24598E-1 1.19479E-1 9.55519E-2 1.5438E-1 1.50109E-1 2.30098E-1 3.91566E-1 4.36299E-1 3.23041E-1 2.65244E-1 2.70972E-1 2.81819E-1 3.07667E-1 3.00579E-1 2.64778E-1 3.54887E-1 3.35994E-1 3.10089E-1 3.08821E-1 2.58768E-1 2.45322E-1 2.43539E-1 2.52727E-1 1.76052E-1 1.63211E-1 1.98286E-1 1.94224E-1 1.24531E-1 6.3711E-2 2.64052E-2 1.64954E-2 1.17048E-2 1.84857E-2 3.551E-2 5.56401E-2 8.02677E-2 6.99865E-2 8.59655E-2 4.28387E-2 5.16535E-2 6.47655E-2 1.41691E-1 8.98497E-2 3.88432E-2 4.95506E-2 5.79838E-2 5.34551E-2 7.16514E-2 1.22088E-1 9.1826E-2 1.91491E-2 -9999 -9999 -9999 -9999 -9999 -9999 -9999 -9999 -9999 -9999 -9999 -9999 -9999 -9999 -9999 -9999 -9999 -9999 -9999 -9999 -9999 -9999 -9999 -9999 -9999 -9999 -9999 -9999 -9999 -9999 -9999 -9999 -9999 -9999 -9999 -9999 -9999 -9999 -9999 -9999 -9999 -9999 -9999 -9999 -9999 -9999 -9999 -9999 -9999 -9999 -9999 -9999 -9999 -9999 -9999 -9999 -9999 -9999 -9999 -9999 -9999 -9999
-9999 -9999 -9999 -9999 -9999 -9999 -9999 -9999 -9999 -9999 -9999 -9999 -9999 -9999 -9999 -9999 -9999 -9999 -9999 -9999 -9999 -9999 -9999 -9999 -9999 -9999 -9999 -9999 -9999 -9999 -9999 -9999 -9999 -9999 -9999 -9999 -9999 -9999 -9999 -9999 5.03287E-2 1.17674E-2 1.09862E-2 1.56595E-2 2.08335E-2 4.47106E-2 3.76242E-2 2.43545E-2 2.70509E-2 3.49037E-2 4.76417E-2 8.07093E-2 1.07436E-1 1.28647E-1 1.48239E-1 1.76577E-1 2.38818E-1 1.48347E-1 7.85011E-2 7.36467E-2 7.66468E-2 1.1349E-1 2.26041E-1 4.47604E-1 4.74073E-1 4.29965E-1 4.5165E-1 4.52587E-1 3.10898E-1 2.76173E-1 2.743E-1 3.58674E-1 3.89851E-1 3.6808E-1 3.58055E-1 3.50188E-1 2.95586E-1 2.45502E-1 2.396E-1 2.40152E-1 2.29324E-1 1.9815E-1 1.76966E-1 1.62847E-1 1.25163E-1 5.65677E-2 3.86357E-2 1.8633E-2 1.27356E-2 1.59355E-2 2.48979E-2 4.48988E-2 4.44173E-2 5.89303E-2 2.94237E-2 1.31687E-2 3.20165E-2 6.78149E-2 5.55781E-2 6.80158E-2 5.99283E-2 6.25777E-2 3.64239E-2 5.09901E-2 8.99536E-2 9.1695E-2 7.00013E-2 1.68934E-2 -9999 -9999 -9999 -9999 -9999 -9999 -9999 -9999 -9999 -9999 -9999 -9999 -9999 -9999 -9999 -9999 -9999 -9999 -9999 -9999 -9999 -9999 -9999 -9999 -9999 -9999 -9999 -9999 -9999 -9999 -9999 -9999 -9999 -9999 -9999 -9999 -9999 -9999 -9999 -9999 -9999 -9999 -9999 -9999 -9999 -9999 -9999 -9999 -9999 -9999 -9999 -9999 -9999 -9999 -9999 -9999 -9999 -9999 -9999 -9999 -9999 -9999
-9999 -9999 -9999 -9999 -9999 -9999 -9999 -9999 -9999 -9999 -9999 -9999 -9999 -9999 -9999 -9999 -9999 -9999 -9999 -9999 -9999 -9999 -9999 -9999 -9999 -9999 -9999 -9999 -9999 -9999 -9999 -9999 -9999 -9999 -9999 -9999 -9999 -9999 -9999 -9999 1.12345E-1 1.31759E-2 4.67062E-3 6.26744E-3 1.91861E-2 4.3493E-2 4.24792E-2 2.60564E-2 2.50211E-2 2.66037E-2 4.02799E-2 6.74513E-2 5.84407E-2 8.02104E-2 1.52899E-1 1.7949E-1 1.43698E-1 9.56653E-2 5.14664E-2 6.01896E-2 6.52047E-2 9.1891E-2 2.45389E-1 4.82647E-1 5.05538E-1 5.71634E-1 6.65823E-1 6.27876E-1 3.83162E-1 2.63643E-1 1.54814E-1 1.8754E-1 2.56606E-1 3.22229E-1 3.44818E-1 3.68896E-1 2.61119E-1 2.23165E-1 2.49292E-1 2.65055E-1 2.23571E-1 2.15021E-1 1.59907E-1 1.07608E-1 8.44875E-2 8.53326E-2 5.35169E-2 2.38797E-2 2.06757E-2 1.59415E-2 2.61256E-2 3.65094E-2 3.04242E-2 2.943E-2 1.05101E-2 1.55529E-2 5.62155E-2 1.97348E-2 2.65326E-2 3.70691E-2 4.29839E-2 2.62264E-2 3.36869E-2 5.74831E-2 8.96229E-2 5.13274E-2 3.65808E-2 1.76118E-2 -9999 -9999 -9999 -9999 -9999 -9999 -9999 -9999 -9999 -9999 -9999 -9999 -9999 -9999 -9999 -9999 -9999 -9999 -9999 -9999 -9999 -9999 -9999 -9999 -9999 -9999 -9999 -9999 -9999 -9999 -9999 -9999 -9999 -9999 -9999 -9999 -9999 -9999 -9999 -9999 -9999 -9999 -9999 -9999 -9999 -9999 -9999 -9999 -9999 -9999 -9999 -9999 -9999 -9999 -9999 -9999 -9999 -9999 -9999 -9999 -9999 -9999
-9999 -9999 -9999 -9999 -9999 -9999 -9999 -9999 -9999 -9999 -9999 -9999 -9999 -9999 -9999 -9999 -9999 -9999 -9999 -9999 -9999 -9999 -9999 -9999 -9999 -9999 -9999 -9999 -9999 -9999 -9999 -9999 -9999 -9999 -9999 -9999 -9999 -9999 -9999 -9999 -9999 5.17839E-2 5.708E-3 1.03398E-2 2.55924E-2 4.35312E-2 3.47814E-2 2.21244E-2 2.36805E-2 2.16808E-2 2.6108E-2 4.22201E-2 3.01897E-2 3.99108E-2 1.06516E-1 1.25302E-1 1.3605E-1 1.12553E-1 7.58044E-2 5.73486E-2 5.80625E-2 9.01713E-2 1.93436E-1 4.24458E-1 5.11822E-1 5.62787E-1 6.1781E-1 6.19978E-1 6.06278E-1 4.24693E-1 2.44463E-1 2.23003E-1 2.79994E-1 3.58988E-1 4.17732E-1 3.87906E-1 2.57789E-1 1.9941E-1 2.0274E-1 2.20998E-1 2.537E-1 2.50339E-1 1.75034E-1 1.31297E-1 9.68125E-2 6.56794E-2 3.19032E-2 2.08344E-2 1.79644E-2 1.62162E-2 2.09616E-2 2.44855E-2 3.29303E-2 1.72122E-2 9.20916E-3 1.72383E-2 2.75145E-2 1.84299E-2 1.96473E-2 1.94932E-2 3.87912E-2 3.50768E-2 3.52005E-2 7.26722E-2 8.44685E-2 6.56779E-2 5.24535E-2 1.29607E-2 9.28223E-3 -9999 -9999 -9999 -9999 -9999 -9999 -9999 -9999 -9999 -9999 -9999 -9999 -9999 -9999 -9999 -9999 -9999 -9999 -9999 -9999 -9999 -9999 -9999 -9999 -9999 -9999 -9999 -9999 -9999 -9999 -9999 -9999 -9999 -9999 -9999 -9999 -9999 -9999 -9999 -9999 -9999 -9999 -9999 -9999 -9999 -9999 -9999 -9999 -9999 -9999 -9999 -9999 -9999 -9999 -9999 -9999 -9999 -9999 -9999 -9999 -9999
-9999 -9999 -9999 -9999 -9999 -9999 -9999 -9999 -9999 -9999 -9999 -9999 -9999 -9999 -9999 -9999 -9999 -9999 -9999 -9999 -9999 -9999 -9999 -9999 -9999 -9999 -9999 -9999 -9999 -9999 -9999 -9999 -9999 -9999 -9999 -9999 -9999 -9999 -9999 -9999 -9999 3.69116E-2 4.28142E-3 1.13119E-2 2.26181E-2 3.41379E-2 2.40873E-2 1.38587E-2 1.38332E-2 1.54828E-2 1.23692E-2 1.73731E-2 2.00852E-2 4.7024E-2 6.47876E-2 7.09632E-2 9.42974E-2 1.45795E-1 8.65164E-2 4.26294E-2 3.94231E-2 6.58265E-2 8.96282E-2 2.32712E-1 4.11574E-1 4.68409E-1 5.823E-1 5.7627E-1 5.95006E-1 5.02532E-1 3.53714E-1 2.17679E-1 2.7254E-1 4.18072E-1 4.28951E-1 3.32917E-1 2.78214E-1 1.83016E-1 1.81481E-1 1.99387E-1 2.77083E-1 2.40039E-1 1.64679E-1 1.33545E-1 9.43985E-2 3.79846E-2 2.91788E-2 2.56993E-2 2.77461E-2 2.13405E-2 2.22463E-2 1.80062E-2 1.59583E-2 8.47834E-3 5.4144E-3 1.22981E-2 8.05501E-3 1.77094E-2 2.09986E-2 1.45681E-2 4.27364E-2 3.15892E-2 2.78744E-2 1.07806E-1 7.27944E-2 5.09176E-2 5.4985E-2 2.07957E-2 5.64199E-3 7.35173E-3 -9999 -9999 -9999 -9999 -9999 -9999 -9999 -9999 -9999 -9999 -9999 -9999 -9999 -9999 -9999 -9999 -9999 -9999 -9999 -9999 -9999 -9999 -9999 -9999 -9999 -9999 -9999 -9999 -9999 -9999 -9999 -9999 -9999 -9999 -9999 -9999 -9999 -9999 -9999 -9999 -9999 -9999 -9999 -9999 -9999 -9999 -9999 -9999 -9999 -9999 -9999 -9999 -9999 -9999 -9999 -9999 -9999 -9999 -9999 -9999
-9999 -9999 -9999 -9999 -9999 -9999 -9999 -9999 -9999 -9999 -9999 -9999 -9999 -9999 -9999 -9999 -9999 -9999 -9999 -9999 -9999 -9999 -9999 -9999 -9999 -9999 -9999 -9999 -9999 -9999 -9999 -9999 -9999 -9999 -9999 -9999 -9999 -9999 -9999 -9999 -9999 1.72683E-1 6.39239E-3 9.15223E-3 1.41755E-2 1.83842E-2 1.37436E-2 9.54354E-3 1.04377E-2 1.26061E-2 9.42906E-3 1.11884E-2 1.45E-2 2.64482E-2 3.29272E-2 4.52832E-2 6.13801E-2 7.87019E-2 7.01033E-2 4.2997E-2 3.7321E-2 3.80148E-2 7.45297E-2 2.21446E-1 3.27926E-1 4.59791E-1 4.97601E-1 4.87615E-1 4.7798E-1 4.97257E-1 4.46437E-1 2.32392E-1 2.87601E-1 3.98083E-1 4.67772E-1 3.57744E-1 2.65326E-1 1.90759E-1 1.82911E-1 2.05687E-1 2.09122E-1 1.81181E-1 9.69748E-2 7.67434E-2 4.56157E-2 4.25742E-2 4.29982E-2 4.38737E-2 4.1085E-2 3.87938E-2 1.14531E-2 1.03585E-2 1.15523E-2 6.51344E-3 3.66347E-3 2.44769E-2 1.52242E-2 1.42198E-2 3.35468E-2 2.86456E-2 4.76733E-2 4.83691E-2 4.26107E-2 1.0652E-1 5.87603E-2 4.4302E-2 1.42437E-2 2.36027E-2 3.65595E-2 7.47533E-3 -9999 -9999 -9999 -9999 -9999 -9999 -9999 -9999 -9999 -9999 -9999 -9999 -9999 -9999 -9999 -9999 -9999 -9999 -9999 -9999 -9999 -9999 -9999 -9999 -9999 -9999 -9999 -9999 -9999 -9999 -9999 -9999 -9999 -9999 -9999 -9999 -9999 -9999 -9999 -9999 -9999 -9999 -9999 -9999 -9999 -9999 -9999 -9999 -9999 -9999 -9999 -9999 -9999 -9999 -9999 -9999 -9999 -9999 -9999 -9999
-9999 -9999 -9999 -9999 -9999 -9999 -9999 -9999 -9999 -9999 -9999 -9999 -9999 -9999 -9999 -9999 -9999 -9999 -9999 -9999 -9999 -9999 -9999 -9999 -9999 -9999 -9999 -9999 -9999 -9999 -9999 -9999 -9999 -9999 -9999 -9999 -9999 -9999 -9999 -9999 -9999 2.10772E-1 5.13997E-3 5.87486E-3 7.15686E-3 8.04681E-3 9.59142E-3 5.67626E-3 1.46114E-2 1.47461E-2 9.21871E-3 6.94946E-3 9.97715E-3 1.32157E-2 3.02743E-2 3.60284E-2 4.7615E-2 6.89094E-2 6.82056E-2 4.81284E-2 2.65598E-2 2.33545E-2 1.13482E-1 3.64441E-1 3.97107E-1 4.4718E-1 4.3741E-1 4.46523E-1 3.80222E-1 3.79385E-1 4.30758E-1 2.97658E-1 2.16411E-1 3.4744E-1 4.41002E-1 4.26509E-1 2.5502E-1 1.93283E-1 1.93069E-1 2.0538E-1 1.68722E-1 1.46192E-1 7.92776E-2 4.37598E-2 2.41392E-2 2.4738E-2 3.03678E-2 2.51917E-2 2.07061E-2 1.68408E-2 7.26325E-3 9.37871E-3 6.98389E-3 9.91168E-3 1.52776E-2 3.04222E-2 1.86562E-2 2.24261E-2 2.84242E-2 2.92753E-2 3.00495E-2 3.87448E-2 8.95451E-2 4.76682E-2 4.11135E-2 3.02522E-2 4.8095E-3 5.80942E-3 1.01167E-2 1.3389E-2 -9999 -9999 -9999 -9999 -9999 -9999 -9999 -9999 -9999 -9999 -9999 -9999 -9999 -9999 -9999 -9999 -9999 -9999 -9999 -9999 -9999 -9999 -9999 -9999 -9999 -9999 -9999 -9999 -9999 -9999 -9999 -9999 -9999 -9999 -9999 -9999 -9999 -9999 -9999 -9999 -9999 -9999 -9999 -9999 -9999 -9999 -9999 -9999 -9999 -9999 -9999 -9999 -9999 -9999 -9999 -9999 -9999 -9999 -9999 -9999
-9999 -9999 -9999 -9999 -9999 -9999 -9999 -9999 -9999 -9999 -9999 -9999 -9999 -9999 -9999 -9999 -9999 -9999 -9999 -9999 -9999 -9999 -9999 -9999 -9999 -9999 -9999 -9999 -9999 -9999 -9999 -9999 -9999 -9999 -9999 -9999 -9999 -9999 -9999 -9999 -9999 2.26159E-1 3.96035E-3 3.94038E-3 3.02938E-3 2.20553E-3 3.39449E-3 5.26955E-3 2.26102E-2 1.58395E-2 2.29419E-2 5.61108E-3 7.74253E-3 9.62446E-3 1.82813E-2 2.8237E-2 4.828E-2 7.44887E-2 8.8019E-2 4.97037E-2 2.65611E-2 2.87933E-2 1.30897E-1 3.01642E-1 3.93123E-1 3.54323E-1 4.00792E-1 4.76921E-1 3.22195E-1 1.93864E-1 2.57047E-1 3.3704E-1 2.96018E-1 3.61452E-1 4.16093E-1 3.97795E-1 2.36211E-1 2.24193E-1 1.97887E-1 1.65075E-1 1.45793E-1 1.32244E-1 8.64276E-2 5.03949E-2 1.80695E-2 1.58731E-2 1.53208E-2 1.14544E-2 1.11048E-2 1.30479E-2 1.15957E-2 8.99811E-3 1.08251E-2 1.26062E-2 7.29748E-3 1.67159E-2 1.42417E-2 1.64306E-2 2.36759E-2 2.42354E-2 2.79334E-2 5.55706E-2 4.36583E-2 4.17692E-2 3.03628E-2 2.1002E-2 7.65688E-3 7.39376E-3 6.05531E-3 8.50784E-3 4.53106E-3 -9999 -9999 -9999 -9999 -9999 -9999 -9999 -9999 -9999 -9999 -9999 -9999 -9999 -9999 -9999 -9999 -9999 -9999 -9999 -9999 -9999 -9999 -9999 -9999 -9999 -9999 -9999 -9999 -9999 -9999 -9999 -9999 -9999 -9999 -9999 -9999 -9999 -9999 -9999 -9999 -9999 -9999 -9999 -9999 -9999 -9999 -9999 -9999 -9999 -9999 -9999 -9999 -9999 -9999 -9999 -9999 -9999 -9999 -9999
-9999 -9999 -9999 -9999 -9999 -9999 -9999 -9999 -9999 -9999 -9999 -9999 -9999 -9999 -9999 -9999 -9999 -9999 -9999 -9999 -9999 -9999 -9999 -9999 -9999 -9999 -9999 -9999 -9999 -9999 -9999 -9999 -9999 -9999 -9999 -9999 -9999 -9999 -9999 -9999 -9999 1.45515E-1 7.60117E-3 2.65521E-3 2.73835E-3 1.1693E-2 7.70207E-3 2.75953E-2 2.91743E-2 3.15832E-2 5.62803E-2 1.64151E-2 5.50694E-3 1.2151E-2 1.30816E-2 3.03452E-2 4.38954E-2 5.72178E-2 9.10024E-2 6.83042E-2 3.45436E-2 2.83359E-2 8.098E-2 2.97006E-1 3.67464E-1 4.65207E-1 4.56316E-1 4.5331E-1 3.74979E-1 2.5958E-1 1.62242E-1 2.60837E-1 3.45378E-1 3.52449E-1 3.71167E-1 3.9011E-1 3.16042E-1 2.33787E-1 1.97864E-1 1.25532E-1 1.34952E-1 1.32019E-1 8.89399E-2 4.91775E-2 2.00768E-2 1.10685E-2 1.10028E-2 8.75349E-3 1.14313E-2 1.90437E-2 2.1013E-2 8.51351E-3 7.09636E-3 1.23774E-2 7.52138E-3 1.35801E-2 1.15127E-2 9.79322E-3 2.78178E-2 3.08857E-2 5.24989E-2 4.4381E-2 5.14292E-2 3.36796E-2 3.20304E-2 1.74176E-2 2.31989E-2 1.18125E-2 1.96039E-2 9.62097E-3 5.00613E-3 -9999 -9999 -9999 -9999 -9999 -9999 -9999 -9999 -9999 -9999 -9999 -9999 -9999 -9999 -9999 -9999 -9999 -9999 -9999 -9999 -9999 -9999 -9999 -9999 -9999 -9999 -9999 -9999 -9999 -9999 -9999 -9999 -9999 -9999 -9999 -9999 -9999 -9999 -9999 -9999 -9999 -9999 -9999 -9999 -9999 -9999 -9999 -9999 -9999 -9999 -9999 -9999 -9999 -9999 -9999 -9999 -9999 -9999 -9999
-9999 -9999 -9999 -9999 -9999 -9999 -9999 -9999 -9999 -9999 -9999 -9999 -9999 -9999 -9999 -9999 -9999 -9999 -9999 -9999 -9999 -9999 -9999 -9999 -9999 -9999 -9999 -9999 -9999 -9999 -9999 -9999 -9999 -9999 -9999 -9999 -9999 -9999 -9999 -9999 -9999 1.8712E-1 8.73863E-3 1.80612E-2 1.45312E-2 5.66823E-3 6.5658E-3 3.51313E-2 2.12464E-2 4.45397E-2 3.87342E-2 1.22394E-2 5.61754E-3 1.84894E-2 8.98107E-3 1.88931E-2 2.59866E-2 4.42863E-2 6.83347E-2 5.08947E-2 2.94311E-2 2.49673E-2 7.54647E-2 2.10176E-1 2.70276E-1 3.53218E-1 3.73517E-1 4.28747E-1 3.51112E-1 2.80818E-1 1.63528E-1 1.84048E-1 2.98977E-1 3.90062E-1 4.21027E-1 4.14647E-1 3.51139E-1 2.55849E-1 1.99909E-1 1.29075E-1 7.30117E-2 8.82469E-2 1.05753E-1 5.84735E-2 2.24587E-2 9.70394E-3 6.07806E-3 6.93654E-3 1.04422E-2 1.63923E-2 1.0291E-2 8.3707E-3 4.63533E-3 1.19149E-2 5.89E-3 1.21667E-2 1.15349E-2 1.16512E-2 2.74466E-2 5.74796E-2 5.91265E-2 3.43009E-2 2.49312E-2 1.77148E-2 1.89258E-2 2.24903E-2 2.40093E-2 2.52194E-2 1.22553E-2 2.12406E-3 1.1259E-3 -9999 -9999 -9999 -9999 -9999 -9999 -9999 -9999 -9999 -9999 -9999 -9999 -9999 -9999 -9999 -9999 -9999 -9999 -9999 -9999 -9999 -9999 -9999 -9999 -9999 -9999 -9999 -9999 -9999 -9999 -9999 -9999 -9999 -9999 -9999 -9999 -9999 -9999 -9999 -9999 -9999 -9999 -9999 -9999 -9999 -9999 -9999 -9999 -9999 -9999 -9999 -9999 -9999 -9999 -9999 -9999 -9999 -9999 -9999
-9999 -9999 -9999 -9999 -9999 -9999 -9999 -9999 -9999 -9999 -9999 -9999 -9999 -9999 -9999 -9999 -9999 -9999 -9999 -9999 -9999 -9999 -9999 -9999 -9999 -9999 -9999 -9999 -9999 -9999 -9999 -9999 -9999 -9999 -9999 -9999 -9999 -9999 -9999 -9999 -9999 -9999 1.22364E-1 4.73736E-2 2.93627E-3 2.54418E-3 3.02558E-3 1.30289E-2 1.8633E-2 2.78784E-2 2.24158E-2 7.37919E-3 7.68211E-3 1.38375E-2 7.99788E-3 1.24324E-2 2.53747E-2 3.28984E-2 4.53514E-2 3.15697E-2 1.65328E-2 1.56195E-2 5.2044E-2 1.20627E-1 1.72738E-1 1.85044E-1 2.01471E-1 2.75909E-1 3.49347E-1 3.51791E-1 2.13436E-1 1.33729E-1 2.49593E-1 2.46331E-1 3.10184E-1 3.46977E-1 3.17431E-1 2.50939E-1 1.53532E-1 1.40016E-1 1.11142E-1 8.94572E-2 8.54125E-2 8.04651E-2 4.4747E-2 2.12031E-2 9.37883E-3 6.71987E-3 8.94296E-3 1.5444E-2 1.03209E-2 8.02408E-3 7.35023E-3 8.2125E-3 5.68364E-3 9.16761E-3 7.71542E-3 6.61539E-3 2.88184E-2 3.65677E-2 3.84499E-2 2.46942E-2 1.69405E-2 1.68428E-2 1.16485E-2 1.99444E-2 3.73419E-2 3.1334E-2 2.93604E-3 1.27844E-3 1.94728E-3 3.86344E-3 3.5953E-3 2.25948E-3 -9999 -9999 -9999 -9999 -9999 -9999 -9999 -9999 -9999 -9999 -9999 -9999 -9999 -9999 -9999 -9999 -9999 -9999 -9999 -9999 -9999 -9999 -9999 -9999 -9999 -9999 -9999 -9999 -9999 -9999 -9999 -9999 -9999 -9999 -9999 -9999 -9999 -9999 -9999 -9999 -9999 -9999 -9999 -9999 -9999 -9999 -9999 -9999 -9999 -9999 -9999 -9999 -9999 -9999 -9999 -9999
-9999 -9999 -9999 -9999 -9999 -9999 -9999 -9999 -9999 -9999 -9999 -9999 -9999 -9999 -9999 -9999 -9999 -9999 -9999 -9999 -9999 -9999 -9999 -9999 -9999 -9999 -9999 -9999 -9999 -9999 -9999 -9999 -9999 -9999 -9999 -9999 -9999 -9999 -9999 -9999 -9999 -9999 1.7472E-1 1.34634E-2 4.05751E-3 3.26986E-3 2.36891E-3 2.73265E-3 1.57631E-2 3.23962E-2 1.91088E-2 6.91896E-3 9.95957E-3 5.17344E-3 5.33829E-3 1.0989E-2 1.81162E-2 2.75875E-2 4.12779E-2 2.00234E-2 1.13793E-2 9.62122E-3 2.53447E-2 7.15352E-2 1.61878E-1 1.42344E-1 1.20098E-1 1.98149E-1 3.08928E-1 2.90288E-1 2.2467E-1 1.6891E-1 2.24361E-1 1.86855E-1 2.17375E-1 2.21444E-1 2.86933E-1 2.31552E-1 1.66123E-1 1.69116E-1 1.27414E-1 9.61206E-2 7.06357E-2 7.62373E-2 4.45331E-2 2.55385E-2 1.29304E-2 8.19928E-3 7.42846E-3 1.02872E-2 1.05025E-2 7.25111E-3 1.05916E-2 7.1879E-3 6.60217E-3 6.31945E-3 3.62045E-3 6.73638E-3 2.85315E-2 1.97864E-2 1.97711E-2 1.23221E-2 9.50198E-3 9.33417E-3 9.70544E-3 2.08134E-2 2.2274E-2 1.05421E-2 9.30269E-3 9.69443E-3 5.99464E-3 3.07241E-3 1.0836E-3 5.91441E-4 1.95806E-4 -9999 -9999 -9999 -9999 -9999 -9999 -9999 -9999 -9999 -9999 -9999 -9999 -9999 -9999 -9999 -9999 -9999 -9999 -9999 -9999 -9999 -9999 -9999 -9999 -9999 -9999 -9999 -9999 -9999 -9999 -9999 -9999 -9999 -9999 -9999 -9999 -9999 -9999 -9999 -9999 -9999 -9999 -9999 -9999 -9999 -9999 -9999 -9999 -9999 -9999 -9999 -9999 -9999 -9999 -9999
-9999 -9999 -9999 -9999 -9999 -9999 -9999 -9999 -9999 -9999 -9999 -9999 -9999 -9999 -9999 -9999 -9999 -9999 -9999 -9999 -9999 -9999 -9999 -9999 -9999 -9999 -9999 -9999 -9999 -9999 -9999 -9999 -9999 -9999 -9999 -9999 -9999 -9999 -9999 -9999 -9999 -9999 3.38184E-1 4.44084E-2 6.22742E-3 3.85931E-3 2.13252E-3 2.05341E-3 2.09112E-2 4.71133E-2 2.31761E-2 9.21907E-3 7.56087E-3 4.45876E-3 5.1407E-3 8.8295E-3 1.22185E-2 2.71469E-2 5.35865E-2 4.71971E-2 1.76964E-2 1.02915E-2 2.05523E-2 6.70026E-2 1.72571E-1 1.31135E-1 1.51941E-1 1.51722E-1 1.60593E-1 1.77932E-1 2.17618E-1 2.38374E-1 3.0225E-1 2.2969E-1 1.41239E-1 1.53668E-1 1.52072E-1 1.65284E-1 1.7669E-1 1.3993E-1 1.07945E-1 5.83885E-2 3.30594E-2 3.16583E-2 3.85918E-2 2.50163E-2 1.02363E-2 4.29476E-3 3.93659E-3 6.7976E-3 1.05738E-2 7.73319E-3 7.2053E-3 4.81092E-3 1.09562E-2 3.14967E-3 4.39289E-3 7.22168E-3 1.36172E-2 1.68472E-2 1.09319E-2 6.88741E-3 4.6624E-3 6.90119E-3 1.18817E-2 1.40921E-2 2.19726E-2 2.16846E-2 1.874E-2 3.79996E-3 2.74367E-3 4.27915E-3 2.24072E-3 -9999 -9999 -9999 -9999 -9999 -9999 -9999 -9999 -9999 -9999 -9999 -9999 -9999 -9999 -9999 -9999 -9999 -9999 -9999 -9999 -9999 -9999 -9999 -9999 -9999 -9999 -9999 -9999 -9999 -9999 -9999 -9999 -9999 -9999 -9999 -9999 -9999 -9999 -9999 -9999 -9999 -9999 -9999 -9999 -9999 -9999 -9999 -9999 -9999 -9999 -9999 -9999 -9999 -9999 -9999 -9999 -9999
-9999 -9999 -9999 -9999 -9999 -9999 -9999 -9999 -9999 -9999 -9999 -9999 -9999 -9999 -9999 -9999 -9999 -9999 -9999 -9999 -9999 -9999 -9999 -9999 -9999 -9999 -9999 -9999 -9999 -9999 -9999 -9999 -9999 -9999 -9999 -9999 -9999 -9999 -9999 -9999 -9999 -9999 3.02098E-1 1.27757E-2 3.14791E-3 5.86673E-3 7.13308E-3 5.02419E-3 1.28165E-2 3.21512E-2 1.63135E-2 4.28085E-3 4.7234E-3 7.34007E-3 3.736E-3 6.62521E-3 8.14755E-3 1.70332E-2 3.10922E-2 3.90318E-2 1.43585E-2 9.64199E-3 1.48654E-2 6.11177E-2 1.34032E-1 1.27509E-1 1.4959E-1 1.66961E-1 1.73976E-1 1.33246E-1 1.7134E-1 2.22958E-1 2.73876E-1 2.56781E-1 1.24994E-1 8.94666E-2 1.10022E-1 1.32314E-1 1.57988E-1 1.16733E-1 1.14267E-1 6.39061E-2 3.90859E-2 2.34668E-2 2.75548E-2 2.32446E-2 1.40539E-2 7.01742E-3 6.06599E-3 3.86603E-3 7.02071E-3 1.20014E-2 5.32309E-3 7.77641E-3 6.25103E-3 3.48324E-3 6.53159E-3 2.05158E-2 5.13854E-3 2.22789E-2 3.20196E-2 6.00475E-3 4.41898E-3 6.73612E-3 1.99129E-2 1.88007E-2 2.97135E-2 1.205E-2 1.37674E-2 2.43567E-3 5.76176E-3 4.52788E-3 2.56732E-3 1.2147E-3 2.91346E-4 -9999 -9999 -9999 -9999 -9999 -9999 -9999 -9999 -9999 -9999 -9999 -9999 -9999 -9999 -9999 -9999 -9999 -9999 -9999 -9999 -9999 -9999 -9999 -9999 -9999 -9999 -9999 -9999 -9999 -9999 -9999 -9999 -9999 -9999 -9999 -9999 -9999 -9999 -9999 -9999 -9999 -9999 -9999 -9999 -9999 -9999 -9999 -9999 -9999 -9999 -9999 -9999 -9999 -9999 -9999
-9999 -9999 -9999 -9999 -9999 -9999 -9999 -9999 -9999 -9999 -9999 -9999 -9999 -9999 -9999 -9999 -9999 -9999 -9999 -9999 -9999 -9999 -9999 -9999 -9999 -9999 -9999 -9999 -9999 -9999 -9999 -9999 -9999 -9999 -9999 -9999 -9999 -9999 -9999 -9999 -9999 -9999 1.45573E-1 1.71926E-2 3.15735E-3 2.63218E-3 7.83721E-3 5.80761E-3 7.15355E-3 1.04175E-2 6.65807E-3 4.71776E-3 5.72682E-3 3.18226E-3 2.30388E-3 4.12244E-3 5.30174E-3 9.75965E-3 1.73356E-2 1.82832E-2 8.66445E-3 1.16218E-2 1.06295E-2 4.00453E-2 1.09167E-1 1.20724E-1 1.53543E-1 1.72162E-1 2.0318E-1 2.04572E-1 2.10989E-1 2.68882E-1 2.29416E-1 2.2511E-1 1.33655E-1 1.25438E-1 1.21094E-1 1.1869E-1 1.32193E-1 1.27356E-1 1.24414E-1 7.21685E-2 3.65234E-2 1.61343E-2 2.9304E-2 2.83024E-2 1.86609E-2 1.50801E-2 5.29298E-3 2.51674E-3 4.85822E-3 1.27435E-2 6.36904E-3 3.35195E-3 4.52237E-3 3.83749E-3 1.24499E-2 2.12541E-2 4.53778E-3 2.11123E-2 2.65598E-2 7.01983E-3 6.69662E-3 9.63162E-3 1.05166E-2 1.68054E-2 2.98876E-2 4.99971E-3 6.71534E-3 8.09334E-3 7.81634E-3 2.48675E-3 4.32189E-3 7.91774E-4 2.49295E-3 -9999 -9999 -9999 -9999 -9999 -9999 -9999 -9999 -9999 -9999 -9999 -9999 -9999 -9999 -9999 -9999 -9999 -9999 -9999 -9999 -9999 -9999 -9999 -9999 -9999 -9999 -9999 -9999 -9999 -9999 -9999 -9999 -9999 -9999 -9999 -9999 -9999 -9999 -9999 -9999 -9999 -9999 -9999 -9999 -9999 -9999 -9999 -9999 -9999 -9999 -9999 -9999 -9999 -9999 -9999
-9999 -9999 -9999 -9999 -9999 -9999 -9999 -9999 -9999 -9999 -9999 -9999 -9999 -9999 -9999 -9999 -9999 -9999 -9999 -9999 -9999 -9999 -9999 -9999 -9999 -9999 -9999 -9999 -9999 -9999 -9999 -9999 -9999 -9999 -9999 -9999 -9999 -9999 -9999 -9999 -9999 -9999 3.72672E-2 3.19787E-3 1.74355E-3 2.85197E-3 3.1758E-3 2.49409E-3 4.73762E-3 1.68882E-2 1.59012E-2 2.80619E-3 1.40085E-3 1.38851E-3 1.85758E-3 3.99216E-3 5.40335E-3 9.43853E-3 1.21553E-2 9.02103E-3 7.11872E-3 1.92135E-2 1.62947E-2 2.58101E-2 8.15562E-2 1.00458E-1 1.38718E-1 1.33854E-1 1.99578E-1 1.88452E-1 2.39412E-1 3.42848E-1 3.47755E-1 2.88562E-1 1.81852E-1 1.91616E-1 1.30841E-1 7.5836E-2 8.19194E-2 1.07579E-1 1.3256E-1 4.7541E-2 2.16294E-2 1.33229E-2 1.76589E-2 2.3059E-2 2.31675E-2 1.87929E-2 7.49576E-3 1.07734E-2 8.05979E-3 7.45578E-3 2.95949E-3 7.79812E-3 5.97924E-3 9.36205E-3 9.9737E-3 2.39421E-2 1.37001E-2 2.25174E-2 2.36364E-2 7.24275E-3 1.23112E-2 1.2468E-2 8.49009E-3 1.0965E-2 1.44529E-2 6.42641E-3 6.58445E-3 5.87738E-3 4.26763E-3 5.63137E-3 2.82615E-3 1.24706E-3 3.95363E-3 1.31173E-3 -9999 -9999 -9999 -9999 -9999 -9999 -9999 -9999 -9999 -9999 -9999 -9999 -9999 -9999 -9999 -9999 -9999 -9999 -9999 -9999 -9999 -9999 -9999 -9999 -9999 -9999 -9999 -9999 -9999 -9999 -9999 -9999 -9999 -9999 -9999 -9999 -9999 -9999 -9999 -9999 -9999 -9999 -9999 -9999 -9999 -9999 -9999 -9999 -9999 -9999 -9999 -9999 -9999 -9999
-9999 -9999 -9999 -9999 -9999 -9999 -9999 -9999 -9999 -9999 -9999 -9999 -9999 -9999 -9999 -9999 -9999 -9999 -9999 -9999 -9999 -9999 -9999 -9999 -9999 -9999 -9999 -9999 -9999 -9999 -9999 -9999 -9999 -9999 -9999 -9999 -9999 -9999 -9999 -9999 -9999 -9999 -9999 1.05889E-2 2.21562E-3 4.24291E-3 3.6785E-3 3.17167E-3 1.00061E-2 6.40868E-3 1.24566E-2 1.35264E-3 9.80197E-4 1.34728E-3 2.78496E-3 3.86636E-3 6.00533E-3 9.3763E-3 7.85465E-3 4.68831E-3 9.98495E-3 1.27062E-2 1.98531E-2 2.97797E-2 5.85973E-2 1.14152E-1 1.24074E-1 1.26556E-1 1.44614E-1 2.11091E-1 2.50995E-1 2.72404E-1 2.43302E-1 2.08207E-1 1.82076E-1 9.39367E-2 6.10399E-2 2.4407E-2 2.64726E-2 4.1832E-2 5.64197E-2 4.23174E-2 1.93325E-2 1.08125E-2 1.71445E-2 1.95796E-2 2.39729E-2 2.02233E-2 1.02905E-2 5.58683E-3 5.72212E-3 5.04683E-3 7.35725E-3 1.01771E-2 6.20151E-3 7.09334E-3 6.75369E-3 1.49167E-2 1.8345E-2 5.00638E-2 4.09705E-2 1.99018E-2 8.86218E-3 5.77024E-3 6.64482E-3 4.11652E-3 5.24298E-3 1.20254E-2 9.23614E-3 4.09843E-3 6.38943E-3 6.01702E-3 2.36613E-3 2.90957E-3 2.33276E-3 -9999 -9999 -9999 -9999 -9999 -9999 -9999 -9999 -9999 -9999 -9999 -9999 -9999 -9999 -9999 -9999 -9999 -9999 -9999 -9999 -9999 -9999 -9999 -9999 -9999 -9999 -9999 -9999 -9999 -9999 -9999 -9999 -9999 -9999 -9999 -9999 -9999 -9999 -9999 -9999 -9999 -9999 -9999 -9999 -9999 -9999 -9999 -9999 -9999 -9999 -9999 -9999 -9999 -9999 -9999
-9999 -9999 -9999 -9999 -9999 -9999 -9999 -9999 -9999 -9999 -9999 -9999 -9999 -9999 -9999 -9999 -9999 -9999 -9999 -9999 -9999 -9999 -9999 -9999 -9999 -9999 -9999 -9999 -9999 -9999 -9999 -9999 -9999 -9999 -9999 -9999 -9999 -9999 -9999 -9999 -9999 -9999 -9999 1.50707E-2 2.3022E-3 2.95123E-3 3.89891E-3 5.52678E-3 7.74347E-3 2.66381E-2 5.24349E-3 1.34341E-3 1.03641E-3 1.105E-3 2.45928E-3 2.7182E-3 5.74812E-3 8.27832E-3 9.20582E-3 1.22648E-2 1.2169E-2 6.63498E-3 1.5762E-2 3.61089E-2 8.02402E-2 1.22441E-1 1.77737E-1 1.38314E-1 1.35964E-1 1.84258E-1 2.26099E-1 1.89511E-1 1.70159E-1 1.12356E-1 5.81079E-2 3.94338E-2 1.45584E-2 9.81392E-3 6.40005E-3 6.76776E-3 2.70431E-2 2.67212E-2 1.31072E-2 8.14933E-3 8.39153E-3 1.84441E-2 2.27252E-2 1.7664E-2 1.0777E-2 4.70331E-3 4.6435E-3 6.67839E-3 1.04976E-2 6.30236E-3 5.43329E-3 3.8417E-3 3.8645E-3 9.13669E-3 6.62916E-3 1.3314E-2 8.11382E-2 2.4715E-2 7.62152E-3 4.42016E-3 4.67589E-3 4.3434E-3 4.45218E-3 1.00709E-2 6.05746E-3 3.73954E-3 5.90438E-3 5.07262E-3 3.76187E-3 2.65595E-3 -9999 -9999 -9999 -9999 -9999 -9999 -9999 -9999 -9999 -9999 -9999 -9999 -9999 -9999 -9999 -9999 -9999 -9999 -9999 -9999 -9999 -9999 -9999 -9999 -9999 -9999 -9999 -9999 -9999 -9999 -9999 -9999 -9999 -9999 -9999 -9999 -9999 -9999 -9999 -9999 -9999 -9999 -9999 -9999 -9999 -9999 -9999 -9999 -9999 -9999 -9999 -9999 -9999 -9999 -9999 -9999
-9999 -9999 -9999 -9999 -9999 -9999 -9999 -9999 -9999 -9999 -9999 -9999 -9999 -9999 -9999 -9999 -9999 -9999 -9999 -9999 -9999 -9999 -9999 -9999 -9999 -9999 -9999 -9999 -9999 -9999 -9999 -9999 -9999 -9999 -9999 -9999 -9999 -9999 -9999 -9999 -9999 -9999 -9999 8.53056E-2 2.36219E-3 1.15736E-3 3.20185E-3 2.07521E-3 7.6424E-3 3.94601E-2 3.57393E-3 1.05539E-3 9.7917E-4 1.45017E-3 2.78218E-3 3.26774E-3 5.09173E-3 6.82761E-3 3.44916E-3 1.64077E-2 9.01395E-3 9.94754E-3 2.08561E-2 4.47873E-2 9.66973E-2 1.61782E-1 1.96351E-1 1.17187E-1 1.46853E-1 1.40797E-1 1.03577E-1 1.28404E-1 1.35544E-1 8.08265E-2 2.71875E-2 1.82868E-2 8.30133E-3 6.18513E-3 4.46085E-3 7.36892E-3 3.40285E-2 2.43608E-2 9.74542E-3 8.32125E-3 1.45069E-2 1.46377E-2 1.83411E-2 1.16778E-2 7.39139E-3 4.38402E-3 5.68957E-3 6.71029E-3 6.86985E-3 9.03054E-3 4.45643E-3 2.79281E-3 4.79036E-3 7.59728E-3 9.13216E-3 1.53813E-2 4.82376E-2 1.70512E-2 4.11716E-3 6.82453E-3 5.2736E-3 1.87298E-3 2.07784E-3 5.38885E-3 5.58977E-3 4.27276E-3 7.28283E-3 4.40773E-3 2.81102E-3 -9999 -9999 -9999 -9999 -9999 -9999 -9999 -9999 -9999 -9999 -9999 -9999 -9999 -9999 -9999 -9999 -9999 -9999 -9999 -9999 -9999 -9999 -9999 -9999 -9999 -9999 -9999 -9999 -9999 -9999 -9999 -9999 -9999 -9999 -9999 -9999 -9999 -9999 -9999 -9999 -9999 -9999 -9999 -9999 -9999 -9999 -9999 -9999 -9999 -9999 -9999 -9999 -9999 -9999 -9999 -9999 -9999
-9999 -9999 -9999 -9999 -9999 -9999 -9999 -9999 -9999 -9999 -9999 -9999 -9999 -9999 -9999 -9999 -9999 -9999 -9999 -9999 -9999 -9999 -9999 -9999 -9999 -9999 -9999 -9999 -9999 -9999 -9999 -9999 -9999 -9999 -9999 -9999 -9999 -9999 -9999 -9999 -9999 -9999 -9999 7.01785E-3 1.18697E-3 1.57569E-3 8.22142E-4 3.50128E-3 1.30403E-2 3.35872E-3 7.58829E-4 1.18591E-3 2.23665E-3 1.94472E-3 2.09652E-3 2.16932E-3 4.81965E-3 1.7822E-2 5.168E-3 1.74513E-2 1.71168E-2 1.46824E-2 2.34643E-2 5.14748E-2 1.09421E-1 1.53481E-1 1.16367E-1 1.15135E-1 1.16641E-1 1.08005E-1 1.08479E-1 1.00632E-1 1.08064E-1 1.04322E-1 5.3379E-2 2.54734E-2 1.07162E-2 6.6487E-3 1.07878E-2 2.64257E-2 4.076E-2 1.64418E-2 9.68322E-3 7.54608E-3 1.43109E-2 1.73068E-2 1.17381E-2 1.25949E-2 4.86859E-3 4.04822E-3 1.73446E-3 6.37164E-3 5.9932E-3 1.36508E-2 2.75603E-3 2.47039E-3 9.03326E-3 1.09466E-2 9.16353E-3 7.09902E-3 1.16299E-2 2.16339E-2 1.00555E-2 4.22226E-3 5.23274E-3 2.65899E-3 1.42693E-3 5.14456E-3 5.12243E-3 2.64581E-3 9.41365E-3 2.27555E-3 -9999 -9999 -9999 -9999 -9999 -9999 -9999 -9999 -9999 -9999 -9999 -9999 -9999 -9999 -9999 -9999 -9999 -9999 -9999 -9999 -9999 -9999 -9999 -9999 -9999 -9999 -9999 -9999 -9999 -9999 -9999 -9999 -9999 -9999 -9999 -9999 -9999 -9999 -9999 -9999 -9999 -9999 -9999 -9999 -9999 -9999 -9999 -9999 -9999 -9999 -9999 -9999 -9999 -9999 -9999 -9999 -9999 -9999
-9999 -9999 -9999 -9999 -9999 -9999 -9999 -9999 -9999 -9999 -9999 -9999 -9999 -9999 -9999 -9999 -9999 -9999 -9999 -9999 -9999 -9999 -9999 -9999 -9999 -9999 -9999 -9999 -9999 -9999 -9999 -9999 -9999 -9999 -9999 -9999 -9999 -9999 -9999 -9999 -9999 -9999 3.97472E-2 1.42743E-3 1.98133E-3 7.50492E-4 3.70561E-3 1.27428E-2 7.90546E-3 1.78631E-3 1.36888E-3 1.91152E-3 1.67399E-3 3.21957E-3 3.88443E-3 2.28085E-3 5.95727E-3 1.18935E-2 3.45632E-3 1.27993E-2 3.125E-2 1.65862E-2 2.26718E-2 4.89644E-2 1.01884E-1 1.09266E-1 1.12713E-1 1.01199E-1 9.11388E-2 1.1857E-1 1.16514E-1 9.42042E-2 7.06641E-2 8.34589E-2 1.1634E-1 7.82521E-2 3.48079E-2 3.0896E-2 4.63024E-2 5.87199E-2 4.77412E-2 1.65664E-2 7.12451E-3 3.77796E-3 6.44381E-3 1.37673E-2 9.71374E-3 6.79282E-3 5.13788E-3 7.45589E-3 4.85604E-3 7.29265E-3 5.92449E-3 8.64486E-3 2.12166E-3 7.99778E-3 1.69592E-2 7.55976E-3 9.92664E-3 1.08955E-2 6.97847E-3 1.73726E-2 1.58756E-2 1.2158E-2 6.71877E-3 2.82427E-3 1.63369E-3 7.02809E-3 5.27589E-3 2.91602E-3 3.33977E-3 -9999 -9999 -9999 -9999 -9999 -9999 -9999 -9999 -9999 -9999 -9999 -9999 -9999 -9999 -9999 -9999 -9999 -9999 -9999 -9999 -9999 -9999 -9999 -9999 -9999 -9999 -9999 -9999 -9999 -9999 -9999 -9999 -9999 -9999 -9999 -9999 -9999 -9999 -9999 -9999 -9999 -9999 -9999 -9999 -9999 -9999 -9999 -9999 -9999 -9999 -9999 -9999 -9999 -9999 -9999 -9999 -9999 -9999 -9999
-9999 -9999 -9999 -9999 -9999 -9999 -9999 -9999 -9999 -9999 -9999 -9999 -9999 -9999 -9999 -9999 -9999 -9999 -9999 -9999 -9999 -9999 -9999 -9999 -9999 -9999 -9999 -9999 -9999 -9999 -9999 -9999 -9999 -9999 -9999 -9999 -9999 -9999 -9999 -9999 -9999 -9999 1.87198E-2 9.57156E-4 1.45391E-3 5.86401E-4 4.74096E-3 1.36768E-3 7.51052E-4 7.8621E-4 1.17896E-3 2.33401E-3 5.40273E-3 1.48991E-2 6.96011E-3 2.34672E-3 -9999 7.0653E-3 3.04286E-3 2.20527E-2 2.99848E-2 1.56399E-2 1.81981E-2 4.28341E-2 8.92309E-2 1.26269E-1 1.00656E-1 8.95838E-2 7.18002E-2 8.27396E-2 8.80949E-2 9.48268E-2 7.39118E-2 4.08192E-2 6.87966E-2 6.34097E-2 5.84631E-2 6.66027E-2 5.86471E-2 2.92492E-2 2.50777E-2 2.01136E-2 6.42083E-3 3.92526E-3 4.35198E-3 9.78952E-3 1.06371E-2 5.51598E-3 4.82571E-3 6.62472E-3 6.91347E-3 6.10321E-3 5.16862E-3 1.99428E-3 5.06897E-3 2.29813E-2 5.18688E-3 9.55753E-3 1.42286E-2 1.27122E-2 7.52219E-3 4.48937E-3 1.1358E-2 8.73727E-3 1.51525E-2 3.17524E-3 1.38637E-3 5.63466E-3 6.23683E-3 2.1998E-3 1.81561E-3 -9999 -9999 -9999 -9999 -9999 -9999 -9999 -9999 -9999 -9999 -9999 -9999 -9999 -9999 -9999 -9999 -9999 -9999 -9999 -9999 -9999 -9999 -9999 -9999 -9999 -9999 -9999 -9999 -9999 -9999 -9999 -9999 -9999 -9999 -9999 -9999 -9999 -9999 -9999 -9999 -9999 -9999 -9999 -9999 -9999 -9999 -9999 -9999 -9999 -9999 -9999 -9999 -9999 -9999 -9999 -9999 -9999 -9999 -9999
-9999 -9999 -9999 -9999 -9999 -9999 -9999 -9999 -9999 -9999 -9999 -9999 -9999 -9999 -9999 -9999 -9999 -9999 -9999 -9999 -9999 -9999 -9999 -9999 -9999 -9999 -9999 -9999 -9999 -9999 -9999 -9999 -9999 -9999 -9999 -9999 -9999 -9999 -9999 -9999 -9999 -9999 2.08474E-2 2.64426E-3 1.51252E-3 7.51598E-4 1.55993E-3 8.40786E-3 1.16109E-3 1.31111E-3 9.12601E-4 2.16526E-3 1.62653E-2 3.04782E-2 -9999 -9999 -9999 1.07302E-3 3.23989E-3 2.73475E-2 1.97328E-2 1.13203E-2 1.89973E-2 6.68603E-2 8.54364E-2 7.45172E-2 7.72996E-2 8.24826E-2 6.55758E-2 6.86481E-2 7.66021E-2 1.11283E-1 8.63857E-2 4.76134E-2 3.34586E-2 2.0177E-2 2.06254E-2 2.92214E-2 4.44563E-2 1.16043E-2 1.12044E-2 1.24225E-2 9.4532E-3 5.54215E-3 4.89761E-3 9.0771E-3 8.29067E-3 8.67838E-3 4.93839E-3 2.98722E-3 3.95635E-3 4.73959E-3 3.64592E-3 5.16529E-3 1.29388E-2 7.67272E-3 5.80172E-3 1.07359E-2 1.19268E-2 1.22925E-2 6.20298E-3 3.92708E-3 2.853E-3 6.64683E-3 8.61161E-3 2.10321E-3 2.95173E-3 6.03026E-3 3.27555E-3 1.8039E-3 1.34684E-3 -9999 -9999 -9999 -9999 -9999 -9999 -9999 -9999 -9999 -9999 -9999 -9999 -9999 -9999 -9999 -9999 -9999 -9999 -9999 -9999 -9999 -9999 -9999 -9999 -9999 -9999 -9999 -9999 -9999 -9999 -9999 -9999 -9999 -9999 -9999 -9999 -9999 -9999 -9999 -9999 -9999 -9999 -9999 -9999 -9999 -9999 -9999 -9999 -9999 -9999 -9999 -9999 -9999 -9999 -9999 -9999 -9999 -9999 -9999
-9999 -9999 -9999 -9999 -9999 -9999 -9999 -9999 -9999 -9999 -9999 -9999 -9999 -9999 -9999 -9999 -9999 -9999 -9999 -9999 -9999 -9999 -9999 -9999 -9999 -9999 -9999 -9999 -9999 -9999 -9999 -9999 -9999 -9999 -9999 -9999 -9999 -9999 -9999 -9999 -9999 -9999 -9999 7.85556E-2 2.30998E-3 9.95175E-4 8.40493E-3 4.88738E-3 2.10186E-3 8.08891E-3 1.33071E-3 1.6339E-3 6.58359E-3 5.13265E-2 -9999 -9999 -9999 2.71795E-3 4.47851E-3 7.45283E-3 9.03069E-3 1.01181E-2 2.39399E-2 5.44878E-2 1.05944E-1 6.13149E-2 4.32177E-2 5.06697E-2 5.0126E-2 4.43544E-2 4.77071E-2 4.85608E-2 3.30727E-2 2.43705E-2 3.31768E-2 2.09863E-2 1.13826E-2 2.97708E-2 4.35552E-2 1.50382E-2 1.23843E-2 1.4801E-2 1.50956E-2 6.81325E-3 3.69105E-3 7.87916E-3 6.74486E-3 7.47285E-3 6.31914E-3 2.27094E-3 3.65261E-3 1.29553E-3 3.26266E-3 8.72033E-3 1.08153E-2 5.81394E-3 8.14957E-3 7.37322E-3 8.5656E-3 1.49919E-2 5.21754E-3 4.55698E-3 3.54585E-3 6.90056E-3 4.29574E-3 3.97705E-3 3.81481E-3 1.73446E-3 8.37205E-4 1.29354E-3 1.19478E-3 1.3275E-3 -9999 -9999 -9999 -9999 -9999 -9999 -9999 -9999 -9999 -9999 -9999 -9999 -9999 -9999 -9999 -9999 -9999 -9999 -9999 -9999 -9999 -9999 -9999 -9999 -9999 -9999 -9999 -9999 -9999 -9999 -9999 -9999 -9999 -9999 -9999 -9999 -9999 -9999 -9999 -9999 -9999 -9999 -9999 -9999 -9999 -9999 -9999 -9999 -9999 -9999 -9999 -9999 -9999 -9999 -9999 -9999 -9999 -9999
-9999 -9999 -9999 -9999 -9999 -9999 -9999 -9999 -9999 -9999 -9999 -9999 -9999 -9999 -9999 -9999 -9999 -9999 -9999 -9999 -9999 -9999 -9999 -9999 -9999 -9999 -9999 -9999 -9999 -9999 -9999 -9999 -9999 -9999 -9999 -9999 -9999 -9999 -9999 -9999 -9999 -9999 -9999 8.7966E-2 4.54437E-3 1.07191E-3 7.72982E-3 2.38519E-3 2.59984E-2 4.01341E-3 1.17987E-3 4.09236E-3 8.47028E-3 -9999 -9999 -9999 -9999 -9999 -9999 2.216E-3 3.09195E-3 6.30155E-3 1.53208E-2 7.46678E-2 9.28651E-2 1.19302E-1 4.97362E-2 2.46625E-2 2.35058E-2 2.07643E-2 2.75487E-2 2.80009E-2 2.83206E-2 2.09963E-2 1.85052E-2 1.25839E-2 1.96064E-2 3.86692E-2 2.30774E-2 1.73045E-2 2.11239E-2 2.13409E-2 1.42535E-2 6.86677E-3 2.23261E-3 5.49044E-3 7.67502E-3 3.28209E-3 3.98028E-3 2.93461E-3 4.39322E-3 1.69954E-3 3.21334E-3 7.18677E-3 4.88273E-3 5.03877E-3 6.13685E-3 7.58036E-3 1.2132E-2 9.14128E-3 1.00724E-2 8.49204E-3 4.10033E-3 2.8592E-3 5.78974E-3 3.18686E-3 2.09529E-3 8.04763E-4 7.7026E-4 4.01471E-4 1.39907E-3 -9999 -9999 -9999 -9999 -9999 -9999 -9999 -9999 -9999 -9999 -9999 -9999 -9999 -9999 -9999 -9999 -9999 -9999 -9999 -9999 -9999 -9999 -9999 -9999 -9999 -9999 -9999 -9999 -9999 -9999 -9999 -9999 -9999 -9999 -9999 -9999 -9999 -9999 -9999 -9999 -9999 -9999 -9999 -9999 -9999 -9999 -9999 -9999 -9999 -9999 -9999 -9999 -9999 -9999 -9999 -9999 -9999 -9999 -9999
-9999 -9999 -9999 -9999 -9999 -9999 -9999 -9999 -9999 -9999 -9999 -9999 -9999 -9999 -9999 -9999 -9999 -9999 -9999 -9999 -9999 -9999 -9999 -9999 -9999 -9999 -9999 -9999 -9999 -9999 -9999 -9999 -9999 -9999 -9999 -9999 -9999 -9999 -9999 -9999 -9999 -9999 -9999 8.0272E-2 7.53616E-3 1.29088E-3 5.99801E-3 4.33751E-3 4.25754E-3 9.58829E-4 6.05363E-4 8.75671E-4 1.69943E-3 -9999 -9999 -9999 -9999 -9999 -9999 -9999 6.51935E-3 2.02714E-2 3.84431E-2 7.96988E-2 8.13443E-2 7.29347E-2 5.61519E-2 2.13212E-2 1.16286E-2 1.26872E-2 3.86668E-2 2.66976E-2 1.8277E-2 1.34642E-2 1.06188E-2 9.37658E-3 1.87773E-2 2.14596E-2 1.36669E-2 1.15413E-2 1.20921E-2 1.30415E-2 9.26925E-3 3.90969E-3 1.30703E-3 3.28728E-3 4.44012E-3 3.36929E-3 5.44641E-3 5.73213E-3 7.21314E-3 3.8722E-3 2.58709E-3 6.82624E-3 4.81061E-3 3.47158E-3 5.6506E-3 5.72368E-3 5.48612E-3 3.92444E-3 3.37756E-3 2.25949E-3 3.87143E-3 1.93616E-3 3.60251E-3 2.44119E-3 1.48696E-3 7.56185E-4 7.86975E-4 3.20142E-4 -9999 -9999 -9999 -9999 -9999 -9999 -9999 -9999 -9999 -9999 -9999 -9999 -9999 -9999 -9999 -9999 -9999 -9999 -9999 -9999 -9999 -9999 -9999 -9999 -9999 -9999 -9999 -9999 -9999 -9999 -9999 -9999 -9999 -9999 -9999 -9999 -9999 -9999 -9999 -9999 -9999 -9999 -9999 -9999 -9999 -9999 -9999 -9999 -9999 -9999 -9999 -9999 -9999 -9999 -9999 -9999 -9999 -9999 -9999 -9999
-9999 -9999 -9999 -9999 -9999 -9999 -9999 -9999 -9999 -9999 -9999 -9999 -9999 -9999 -9999 -9999 -9999 -9999 -9999 -9999 -9999 -9999 -9999 -9999 -9999 -9999 -9999 -9999 -9999 -9999 -9999 -9999 -9999 -9999 -9999 -9999 -9999 -9999 -9999 -9999 -9999 -9999 -9999 -9999 1.5631E-1 1.76389E-3 1.03357E-3 1.18512E-2 2.01213E-3 7.44084E-4 8.48107E-4 1.17165E-3 -9999 -9999 -9999 -9999 -9999 -9999 -9999 -9999 -9999 4.05881E-2 5.4546E-2 5.59514E-2 4.87295E-2 3.78223E-2 2.01227E-2 1.16859E-2 8.19763E-3 1.02116E-2 2.37168E-2 3.08899E-2 2.59749E-2 1.30851E-2 1.55856E-2 2.08448E-2 2.50935E-2 2.02118E-2 1.11342E-2 7.93306E-3 9.14109E-3 7.03955E-3 4.3969E-3 1.71723E-3 1.42212E-3 3.16479E-3 2.30682E-3 3.61465E-3 6.70982E-3 6.01937E-3 5.06852E-3 2.34837E-3 4.14068E-3 2.80131E-3 4.39829E-3 3.3741E-3 3.51071E-3 7.59021E-3 4.4528E-3 4.66434E-3 2.63774E-3 1.31916E-3 1.86708E-3 2.91916E-3 9.54852E-4 1.17929E-3 2.34663E-3 3.43188E-4 -9999 -9999 -9999 -9999 -9999 -9999 -9999 -9999 -9999 -9999 -9999 -9999 -9999 -9999 -9999 -9999 -9999 -9999 -9999 -9999 -9999 -9999 -9999 -9999 -9999 -9999 -9999 -9999 -9999 -9999 -9999 -9999 -9999 -9999 -9999 -9999 -9999 -9999 -9999 -9999 -9999 -9999 -9999 -9999 -9999 -9999 -9999 -9999 -9999 -9999 -9999 -9999 -9999 -9999 -9999 -9999 -9999 -9999 -9999 -9999 -9999 -9999
-9999 -9999 -9999 -9999 -9999 -9999 -9999 -9999 -9999 -9999 -9999 -9999 -9999 -9999 -9999 -9999 -9999 -9999 -9999 -9999 -9999 -9999 -9999 -9999 -9999 -9999 -9999 -9999 -9999 -9999 -9999 -9999 -9999 -9999 -9999 -9999 -9999 -9999 -9999 -9999 -9999 -9999 -9999 -9999 1.00151E-1 1.41803E-3 1.08814E-2 4.19685E-3 1.04355E-3 1.91545E-3 1.41812E-3 -9999 -9999 -9999 -9999 -9999 -9999 -9999 -9999 -9999 -9999 -9999 -9999 5.85598E-2 4.25443E-2 2.13819E-2 9.30921E-3 6.67037E-3 7.19918E-3 9.1095E-3 1.47624E-2 4.40017E-2 4.08153E-2 3.43919E-2 3.43104E-2 2.82615E-2 1.39368E-2 1.55905E-2 1.19696E-2 1.09388E-2 8.16724E-3 9.26332E-3 3.47982E-3 1.78797E-3 3.38327E-3 4.93819E-3 3.3823E-3 3.72815E-3 6.47364E-3 4.41993E-3 3.95613E-3 2.08511E-3 3.07186E-3 2.4304E-3 5.44716E-3 3.16372E-3 2.25544E-3 3.22038E-3 7.31407E-3 6.45752E-3 3.54914E-3 1.46346E-3 7.59888E-4 1.23269E-3 2.14789E-3 5.10952E-4 3.64777E-4 -9999 -9999 -9999 -9999 -9999 -9999 -9999 -9999 -9999 -9999 -9999 -9999 -9999 -9999 -9999 -9999 -9999 -9999 -9999 -9999 -9999 -9999 -9999 -9999 -9999 -9999 -9999 -9999 -9999 -9999 -9999 -9999 -9999 -9999 -9999 -9999 -9999 -9999 -9999 -9999 -9999 -9999 -9999 -9999 -9999 -9999 -9999 -9999 -9999 -9999 -9999 -9999 -9999 -9999 -9999 -9999 -9999 -9999 -9999 -9999 -9999 -9999 -9999
-9999 -9999 -9999 -9999 -9999 -9999 -9999 -9999 -9999 -9999 -9999 -9999 -9999 -9999 -9999 -9999 -9999 -9999 -9999 -9999 -9999 -9999 -9999 -9999 -9999 -9999 -9999 -9999 -9999 -9999 -9999 -9999 -9999 -9999 -9999 -9999 -9999 -9999 -9999 -9999 -9999 -9999 -9999 -9999 1.07173E-1 6.89852E-3 3.50483E-2 2.1589E-3 1.2414E-3 -9999 -9999 -9999 -9999 -9999 -9999 -9999 -9999 -9999 -9999 -9999 -9999 -9999 -9999 1.96278E-2 1.62341E-2 1.36328E-2 8.92124E-3 8.23157E-3 7.62369E-3 8.3769E-3 8.48319E-3 1.37157E-2 1.60667E-2 2.70564E-2 1.70858E-2 9.37097E-3 3.44029E-3 8.88955E-3 1.54119E-2 5.20752E-3 5.60952E-3 5.20364E-3 3.21069E-3 2.00564E-3 3.969E-3 7.50223E-3 4.87168E-3 3.1737E-3 3.0505E-3 3.29249E-3 2.03206E-3 1.18441E-3 2.12281E-3 1.61528E-3 3.29959E-3 9.23573E-4 1.21636E-3 2.15446E-3 2.00902E-3 5.34264E-3 2.83253E-3 1.89804E-3 5.53462E-4 6.17409E-4 1.26932E-3 4.1307E-4 -9999 -9999 -9999 -9999 -9999 -9999 -9999 -9999 -9999 -9999 -9999 -9999 -9999 -9999 -9999 -9999 -9999 -9999 -9999 -9999 -9999 -9999 -9999 -9999 -9999 -9999 -9999 -9999 -9999 -9999 -9999 -9999 -9999 -9999 -9999 -9999 -9999 -9999 -9999 -9999 -9999 -9999 -9999 -9999 -9999 -9999 -9999 -9999 -9999 -9999 -9999 -9999 -9999 -9999 -9999 -9999 -9999 -9999 -9999 -9999 -9999 -9999 -9999 -9999
-9999 -9999 -9999 -9999 -9999 -9999 -9999 -9999 -9999 -9999 -9999 -9999 -9999 -9999 -9999 -9999 -9999 -9999 -9999 -9999 -9999 -9999 -9999 -9999 -9999 -9999 -9999 -9999 -9999 -9999 -9999 -9999 -9999 -9999 -9999 -9999 -9999 -9999 -9999 -9999 -9999 -9999 -9999 -9999 1.17633E-1 1.31132E-2 3.16927E-2 2.10664E-3 1.40358E-3 -9999 -9999 -9999 -9999 -9999 -9999 -9999 -9999 -9999 -9999 -9999 -9999 -9999 -9999 1.02884E-2 5.26868E-3 3.62462E-3 5.84277E-3 7.59256E-3 5.29365E-3 5.21195E-3 6.96907E-3 7.95251E-3 7.71356E-3 9.22069E-3 9.7774E-3 5.62641E-3 3.18584E-3 7.09149E-3 1.24104E-2 4.42635E-3 3.2205E-3 4.41723E-3 2.46874E-3 1.24986E-3 2.64248E-3 6.45146E-3 5.4219E-3 2.73214E-3 2.32628E-3 3.13479E-3 1.81045E-3 1.81402E-3 1.84667E-3 1.69914E-3 2.5314E-3 1.69315E-3 1.23547E-3 2.17039E-3 1.48732E-3 1.37825E-3 1.34762E-3 1.09322E-3 1.08194E-3 2.56753E-4 7.38187E-4 5.60019E-4 -9999 -9999 -9999 -9999 -9999 -9999 -9999 -9999 -9999 -9999 -9999 -9999 -9999 -9999 -9999 -9999 -9999 -9999 -9999 -9999 -9999 -9999 -9999 -9999 -9999 -9999 -9999 -9999 -9999 -9999 -9999 -9999 -9999 -9999 -9999 -9999 -9999 -9999 -9999 -9999 -9999 -9999 -9999 -9999 -9999 -9999 -9999 -9999 -9999 -9999 -9999 -9999 -9999 -9999 -9999 -9999 -9999 -9999 -9999 -9999 -9999 -9999 -9999 -9999
-9999 -9999 -9999 -9999 -9999 -9999 -9999 -9999 -9999 -9999 -9999 -9999 -9999 -9999 -9999 -9999 -9999 -9999 -9999 -9999 -9999 -9999 -9999 -9999 -9999 -9999 -9999 -9999 -9999 -9999 -9999 -9999 -9999 -9999 -9999 -9999 -9999 -9999 -9999 -9999 -9999 -9999 -9999 -9999 7.87465E-2 8.35715E-3 1.14715E-1 3.6215E-2 1.18651E-2 -9999 -9999 -9999 -9999 -9999 -9999 -9999 -9999 -9999 -9999 -9999 -9999 -9999 -9999 -9999 -9999 3.2512E-3 3.58301E-3 4.92338E-3 4.16495E-3 5.52221E-3 5.29909E-3 1.08392E-2 8.0361E-3 6.29617E-3 4.83409E-3 3.17979E-3 3.87374E-3 1.17546E-2 1.25063E-2 2.86901E-3 2.11444E-3 2.44997E-3 1.65484E-3 1.09251E-3 2.36033E-3 4.20103E-3 1.8668E-3 1.72276E-3 2.32022E-3 2.63119E-3 1.1121E-3 8.46049E-4 1.88889E-3 1.54567E-3 1.22761E-3 1.80619E-3 2.01588E-3 1.28396E-3 9.74881E-4 7.64072E-4 8.44759E-4 8.49399E-4 1.20913E-3 9.33881E-4 1.00666E-3 -9999 -9999 -9999 -9999 -9999 -9999 -9999 -9999 -9999 -9999 -9999 -9999 -9999 -9999 -9999 -9999 -9999 -9999 -9999 -9999 -9999 -9999 -9999 -9999 -9999 -9999 -9999 -9999 -9999 -9999 -9999 -9999 -9999 -9999 -9999 -9999 -9999 -9999 -9999 -9999 -9999 -9999 -9999 -9999 -9999 -9999 -9999 -9999 -9999 -9999 -9999 -9999 -9999 -9999 -9999 -9999 -9999 -9999 -9999 -9999 -9999 -9999 -9999 -9999 -9999
-9999 -9999 -9999 -9999 -9999 -9999 -9999 -9999 -9999 -9999 -9999 -9999 -9999 -9999 -9999 -9999 -9999 -9999 -9999 -9999 -9999 -9999 -9999 -9999 -9999 -9999 -9999 -9999 -9999 -9999 -9999 -9999 -9999 -9999 -9999 -9999 -9999 -9999 -9999 -9999 -9999 -9999 -9999 -9999 4.05578E-2 2.49083E-2 2.43362E-2 5.70745E-3 1.26007E-3 1.3206E-3 -9999 -9999 -9999 -9999 -9999 -9999 -9999 -9999 -9999 -9999 -9999 -9999 -9999 -9999 -9999 4.61019E-3 4.0374E-3 5.29896E-3 2.63359E-3 4.70991E-3 4.79495E-3 8.18045E-3 4.6062E-3 4.58303E-3 4.68972E-3 4.4291E-3 3.26299E-3 5.01686E-3 1.22754E-2 5.87134E-3 3.88268E-3 2.28237E-3 1.66104E-3 8.24463E-4 1.86001E-3 3.09287E-3 2.10459E-3 2.40117E-3 3.58046E-3 3.09623E-3 1.31359E-3 7.90824E-4 8.08941E-4 8.47134E-4 7.63269E-4 1.48501E-3 2.18232E-3 1.40521E-3 7.69972E-4 7.4863E-4 1.24657E-3 1.20264E-3 8.50499E-4 1.31844E-3 8.69333E-4 -9999 -9999 -9999 -9999 -9999 -9999 -9999 -9999 -9999 -9999 -9999 -9999 -9999 -9999 -9999 -9999 -9999 -9999 -9999 -9999 -9999 -9999 -9999 -9999 -9999 -9999 -9999 -9999 -9999 -9999 -9999 -9999 -9999 -9999 -9999 -9999 -9999 -9999 -9999 -9999 -9999 -9999 -9999 -9999 -9999 -9999 -9999 -9999 -9999 -9999 -9999 -9999 -9999 -9999 -9999 -9999 -9999 -9999 -9999 -9999 -9999 -9999 -9999 -9999 -9999
-9999 -9999 -9999 -9999 -9999 -9999 -9999 -9999 -9999 -9999 -9999 -9999 -9999 -9999 -9999 -9999 -9999 -9999 -9999 -9999 -9999 -9999 -9999 -9999 -9999 -9999 -9999 -9999 -9999 -9999 -9999 -9999 -9999 -9999 -9999 -9999 -9999 -9999 -9999 -9999 -9999 -9999 -9999 -9999 -9999 4.62787E-2 3.15984E-3 3.54721E-3 2.30542E-3 -9999 -9999 -9999 -9999 -9999 -9999 -9999 -9999 -9999 -9999 -9999 -9999 -9999 -9999 -9999 -9999 -9999 5.45109E-3 2.56979E-3 5.06765E-3 9.41912E-3 7.29972E-3 9.40374E-3 5.62382E-3 4.92989E-3 5.82174E-3 6.33142E-3 3.81429E-3 1.54035E-3 4.85986E-3 1.32689E-2 5.23371E-3 3.58341E-3 1.47124E-3 7.38429E-4 1.10896E-3 1.86097E-3 1.8745E-3 2.07451E-3 3.19341E-3 2.53309E-3 1.26692E-3 8.14323E-4 1.07311E-3 9.6897E-4 1.22589E-3 1.21195E-3 1.0581E-3 1.63882E-3 8.92678E-4 8.00678E-4 1.46429E-3 9.73059E-4 1.22919E-3 9.96746E-4 -9999 -9999 -9999 -9999 -9999 -9999 -9999 -9999 -9999 -9999 -9999 -9999 -9999 -9999 -9999 -9999 -9999 -9999 -9999 -9999 -9999 -9999 -9999 -9999 -9999 -9999 -9999 -9999 -9999 -9999 -9999 -9999 -9999 -9999 -9999 -9999 -9999 -9999 -9999 -9999 -9999 -9999 -9999 -9999 -9999 -9999 -9999 -9999 -9999 -9999 -9999 -9999 -9999 -9999 -9999 -9999 -9999 -9999 -9999 -9999 -9999 -9999 -9999 -9999 -9999 -9999
-9999 -9999 -9999 -9999 -9999 -9999 -9999 -9999 -9999 -9999 -9999 -9999 -9999 -9999 -9999 -9999 -9999 -9999 -9999 -9999 -9999 -9999 -9999 -9999 -9999 -9999 -9999 -9999 -9999 -9999 -9999 -9999 -9999 -9999 -9999 -9999 -9999 -9999 -9999 -9999 -9999 -9999 -9999 -9999 -9999 3.50757E-2 8.40238E-2 4.88544E-3 1.39837E-3 -9999 -9999 -9999 -9999 -9999 -9999 -9999 -9999 -9999 -9999 -9999 -9999 -9999 -9999 -9999 -9999 -9999 -9999 -9999 6.92617E-3 7.4879E-3 5.00627E-3 5.30161E-3 7.39286E-3 7.81075E-3 8.24815E-3 5.56179E-3 2.70245E-3 9.42856E-4 2.1659E-3 9.97877E-3 7.30627E-3 3.15665E-3 1.00978E-3 9.16302E-4 1.83228E-3 1.49913E-3 1.07037E-3 8.33298E-4 1.10401E-3 2.06336E-3 1.43983E-3 9.04101E-4 7.06465E-4 6.67887E-4 9.34222E-4 6.67234E-4 7.14276E-4 1.63933E-3 8.92757E-4 5.03361E-4 4.99454E-4 5.50619E-4 4.77761E-4 -9999 -9999 -9999 -9999 -9999 -9999 -9999 -9999 -9999 -9999 -9999 -9999 -9999 -9999 -9999 -9999 -9999 -9999 -9999 -9999 -9999 -9999 -9999 -9999 -9999 -9999 -9999 -9999 -9999 -9999 -9999 -9999 -9999 -9999 -9999 -9999 -9999 -9999 -9999 -9999 -9999 -9999 -9999 -9999 -9999 -9999 -9999 -9999 -9999 -9999 -9999 -9999 -9999 -9999 -9999 -9999 -9999 -9999 -9999 -9999 -9999 -9999 -9999 -9999 -9999 -9999 -9999
-9999 -9999 -9999 -9999 -9999 -9999 -9999 -9999 -9999 -9999 -9999 -9999 -9999 -9999 -9999 -9999 -9999 -9999 -9999 -9999 -9999 -9999 -9999 -9999 -9999 -9999 -9999 -9999 -9999 -9999 -9999 -9999 -9999 -9999 -9999 -9999 -9999 -9999 -9999 -9999 -9999 -9999 -9999 -9999 -9999 -9999 -9999 5.61834E-2 2.0043E-3 4.53306E-3 -9999 -9999 -9999 -9999 -9999 -9999 -9999 -9999 -9999 -9999 -9999 -9999 -9999 -9999 -9999 -9999 -9999 8.69784E-3 2.08644E-2 1.13501E-2 4.01449E-3 4.6927E-3 5.43004E-3 5.60602E-3 4.74837E-3 3.65801E-3 1.24872E-3 1.13716E-3 3.2921E-3 5.45313E-3 3.40942E-3 2.18358E-3 9.04381E-4 9.41468E-4 2.66159E-3 2.37219E-3 9.02224E-4 7.37777E-4 6.84571E-4 1.40475E-3 1.46338E-3 1.31501E-3 1.11251E-3 6.74089E-4 4.01449E-4 3.68151E-4 5.87222E-4 6.15118E-4 7.16072E-4 6.47305E-4 4.59042E-4 3.85295E-4 2.06288E-4 -9999 -9999 -9999 -9999 -9999 -9999 -9999 -9999 -9999 -9999 -9999 -9999 -9999 -9999 -9999 -9999 -9999 -9999 -9999 -9999 -9999 -9999 -9999 -9999 -9999 -9999 -9999 -9999 -9999 -9999 -9999 -9999 -9999 -9999 -9999 -9999 -9999 -9999 -9999 -9999 -9999 -9999 -9999 -9999 -9999 -9999 -9999 -9999 -9999 -9999 -9999 -9999 -9999 -9999 -9999 -9999 -9999 -9999 -9999 -9999 -9999 -9999 -9999 -9999 -9999 -9999 -9999
-9999 -9999 -9999 -9999 -9999 -9999 -9999 -9999 -9999 -9999 -9999 -9999 -9999 -9999 -9999 -9999 -9999 -9999 -9999 -9999 -9999 -9999 -9999 -9999 -9999 -9999 -9999 -9999 -9999 -9999 -9999 -9999 -9999 -9999 -9999 -9999 -9999 -9999 -9999 -9999 -9999 -9999 -9999 -9999 -9999 -9999 -9999 9.76662E-2 2.99688E-2 -9999 -9999 -9999 -9999 -9999 -9999 -9999 -9999 -9999 -9999 -9999 -9999 -9999 -9999 -9999 -9999 -9999 -9999 -9999 1.32447E-2 1.31151E-2 5.9857E-3 3.69755E-3 3.74857E-3 3.71788E-3 3.46121E-3 2.3657E-3 1.9606E-3 3.25106E-3 6.93404E-3 4.78329E-3 2.5699E-3 2.18458E-3 1.01257E-3 9.47798E-4 2.05804E-3 1.05304E-3 7.2788E-4 7.59937E-4 6.5315E-4 8.29573E-4 1.4063E-3 1.3205E-3 1.45134E-3 1.04042E-3 5.14027E-4 1.53616E-4 2.0483E-4 3.50988E-4 3.42413E-4 3.85642E-4 4.30056E-4 3.85099E-4 2.15575E-4 -9999 -9999 -9999 -9999 -9999 -9999 -9999 -9999 -9999 -9999 -9999 -9999 -9999 -9999 -9999 -9999 -9999 -9999 -9999 -9999 -9999 -9999 -9999 -9999 -9999 -9999 -9999 -9999 -9999 -9999 -9999 -9999 -9999 -9999 -9999 -9999 -9999 -9999 -9999 -9999 -9999 -9999 -9999 -9999 -9999 -9999 -9999 -9999 -9999 -9999 -9999 -9999 -9999 -9999 -9999 -9999 -9999 -9999 -9999 -9999 -9999 -9999 -9999 -9999 -9999 -9999 -9999
-9999 -9999 -9999 -9999 -9999 -9999 -9999 -9999 -9999 -9999 -9999 -9999 -9999 -9999 -9999 -9999 -9999 -9999 -9999 -9999 -9999 -9999 -9999 -9999 -9999 -9999 -9999 -9999 -9999 -9999 -9999 -9999 -9999 -9999 -9999 -9999 -9999 -9999 -9999 -9999 -9999 -9999 -9999 -9999 -9999 -9999 -9999 -9999 9.47169E-2 -9999 -9999 -9999 -9999 -9999 -9999 -9999 -9999 -9999 -9999 -9999 -9999 -9999 -9999 -9999 -9999 -9999 3.80253E-3 1.59902E-3 4.88867E-3 2.28338E-2 1.43649E-2 3.52238E-3 4.88578E-3 3.01577E-3 1.70279E-3 2.09288E-3 1.9533E-3 3.87939E-3 4.48657E-3 3.48009E-3 1.27563E-3 1.37192E-3 1.09482E-3 6.59974E-4 1.844E-3 2.07026E-3 1.26742E-3 7.34049E-4 6.45366E-4 7.05212E-4 1.36838E-3 1.59721E-3 1.55018E-3 9.68279E-4 6.56086E-4 2.02348E-4 2.33339E-4 2.75944E-4 2.73334E-4 2.35255E-4 2.87956E-4 2.70357E-4 2.50675E-4 -9999 -9999 -9999 -9999 -9999 -9999 -9999 -9999 -9999 -9999 -9999 -9999 -9999 -9999 -9999 -9999 -9999 -9999 -9999 -9999 -9999 -9999 -9999 -9999 -9999 -9999 -9999 -9999 -9999 -9999 -9999 -9999 -9999 -9999 -9999 -9999 -9999 -9999 -9999 -9999 -9999 -9999 -9999 -9999 -9999 -9999 -9999 -9999 -9999 -9999 -9999 -9999 -9999 -9999 -9999 -9999 -9999 -9999 -9999 -9999 -9999 -9999 -9999 -9999 -9999 -9999 -9999
-9999 -9999 -9999 -9999 -9999 -9999 -9999 -9999 -9999 -9999 -9999 -9999 -9999 -9999 -9999 -9999 -9999 -9999 -9999 -9999 -9999 -9999 -9999 -9999 -9999 -9999 -9999 -9999 -9999 -9999 -9999 -9999 -9999 -9999 -9999 -9999 -9999 -9999 -9999 -9999 -9999 -9999 -9999 -9999 -9999 -9999 -9999 -9999 -9999 -9999 -9999 -9999 -9999 -9999 -9999 -9999 -9999 -9999 -9999 -9999 -9999 -9999 -9999 -9999 1.5138E-2 9.02695E-3 4.07945E-3 2.12685E-3 3.83642E-3 1.42208E-2 2.12162E-2 3.95425E-3 3.55671E-3 3.43712E-3 1.7267E-3 1.44071E-3 1.79084E-3 3.3451E-3 3.90222E-3 3.40136E-3 2.33147E-3 1.89475E-3 1.35468E-3 1.48903E-3 3.39078E-3 4.44858E-3 3.30653E-3 1.00426E-3 7.91751E-4 8.2274E-4 1.39732E-3 2.07021E-3 1.61251E-3 7.40527E-4 5.1302E-4 2.22079E-4 1.79749E-4 3.5057E-4 3.40207E-4 2.38652E-4 2.5193E-4 2.78204E-4 -9999 -9999 -9999 -9999 -9999 -9999 -9999 -9999 -9999 -9999 -9999 -9999 -9999 -9999 -9999 -9999 -9999 -9999 -9999 -9999 -9999 -9999 -9999 -9999 -9999 -9999 -9999 -9999 -9999 -9999 -9999 -9999 -9999 -9999 -9999 -9999 -9999 -9999 -9999 -9999 -9999 -9999 -9999 -9999 -9999 -9999 -9999 -9999 -9999 -9999 -9999 -9999 -9999 -9999 -9999 -9999 -9999 -9999 -9999 -9999 -9999 -9999 -9999 -9999 -9999 -9999 -9999 -9999
-9999 -9999 -9999 -9999 -9999 -9999 -9999 -9999 -9999 -9999 -9999 -9999 -9999 -9999 -9999 -9999 -9999 -9999 -9999 -9999 -9999 -9999 -9999 -9999 -9999 -9999 -9999 -9999 -9999 -9999 -9999 -9999 -9999 -9999 -9999 -9999 -9999 -9999 -9999 -9999 -9999 -9999 -9999 -9999 -9999 -9999 -9999 -9999 -9999 -9999 -9999 -9999 -9999 -9999 -9999 -9999 -9999 -9999 -9999 -9999 -9999 -9999 -9999 -9999 -9999 1.22624E-2 7.01E-3 2.67272E-3 2.89682E-3 1.62397E-2 2.66777E-2 7.06657E-3 3.93291E-3 3.97065E-3 2.99481E-3 1.86133E-3 2.03529E-3 3.26677E-3 3.41912E-3 2.78269E-3 2.90241E-3 1.99128E-3 1.07953E-3 1.75228E-3 2.07923E-3 2.23115E-3 2.91582E-3 2.10236E-3 1.76932E-3 1.95635E-3 1.32051E-3 9.29016E-4 7.93321E-4 6.6149E-4 4.20892E-4 2.12603E-4 1.99199E-4 2.48877E-4 3.29449E-4 4.09955E-4 3.04789E-4 -9999 -9999 -9999 -9999 -9999 -9999 -9999 -9999 -9999 -9999 -9999 -9999 -9999 -9999 -9999 -9999 -9999 -9999 -9999 -9999 -9999 -9999 -9999 -9999 -9999 -9999 -9999 -9999 -9999 -9999 -9999 -9999 -9999 -9999 -9999 -9999 -9999 -9999 -9999 -9999 -9999 -9999 -9999 -9999 -9999 -9999 -9999 -9999 -9999 -9999 -9999 -9999 -9999 -9999 -9999 -9999 -9999 -9999 -9999 -9999 -9999 -9999 -9999 -9999 -9999 -9999 -9999 -9999 -9999
-9999 -9999 -9999 -9999 -9999 -9999 -9999 -9999 -9999 -9999 -9999 -9999 -9999 -9999 -9999 -9999 -9999 -9999 -9999 -9999 -9999 -9999 -9999 -9999 -9999 -9999 -9999 -9999 -9999 -9999 -9999 -9999 -9999 -9999 -9999 -9999 -9999 -9999 -9999 -9999 -9999 -9999 -9999 -9999 -9999 -9999 -9999 -9999 -9999 -9999 -9999 -9999 -9999 -9999 -9999 -9999 -9999 -9999 -9999 -9999 -9999 -9999 -9999 -9999 -9999 1.96805E-2 1.49708E-2 7.00086E-3 3.04535E-3 7.56043E-3 1.91592E-2 1.97589E-2 1.0434E-2 3.50804E-3 2.31716E-3 2.48082E-3 2.13208E-3 2.52889E-3 1.6177E-3 1.70162E-3 1.76697E-3 1.61297E-3 9.24666E-4 8.68938E-4 4.51353E-4 5.25793E-4 1.29013E-3 2.04247E-3 2.96155E-3 3.00147E-3 1.16144E-3 4.41578E-4 4.76884E-4 4.39803E-4 3.3229E-4 3.04436E-4 2.52948E-4 3.01372E-4 6.02734E-4 8.38686E-4 -9999 -9999 -9999 -9999 -9999 -9999 -9999 -9999 -9999 -9999 -9999 -9999 -9999 -9999 -9999 -9999 -9999 -9999 -9999 -9999 -9999 -9999 -9999 -9999 -9999 -9999 -9999 -9999 -9999 -9999 -9999 -9999 -9999 -9999 -9999 -9999 -9999 -9999 -9999 -9999 -9999 -9999 -9999 -9999 -9999 -9999 -9999 -9999 -9999 -9999 -9999 -9999 -9999 -9999 -9999 -9999 -9999 -9999 -9999 -9999 -9999 -9999 -9999 -9999 -9999 -9999 -9999 -9999 -9999 -9999
-9999 -9999 -9999 -9999 -9999 -9999 -9999 -9999 -9999 -9999 -9999 -9999 -9999 -9999 -9999 -9999 -9999 -9999 -9999 -9999 -9999 -9999 -9999 -9999 -9999 -9999 -9999 -9999 -9999 -9999 -9999 -9999 -9999 -9999 -9999 -9999 -9999 -9999 -9999 -9999 -9999 -9999 -9999 -9999 -9999 -9999 -9999 -9999 -9999 -9999 -9999 -9999 -9999 -9999 -9999 -9999 -9999 -9999 -9999 -9999 -9999 -9999 -9999 -9999 -9999 -9999 7.68986E-3 6.07434E-3 2.66479E-3 2.16812E-3 3.38641E-3 7.17946E-3 1.08513E-2 4.55578E-3 2.29313E-3 1.97369E-3 2.05865E-3 2.73015E-3 1.09917E-3 1.11266E-3 1.08395E-3 2.07572E-3 9.12091E-4 6.58938E-4 3.57504E-4 4.96612E-4 6.8193E-4 1.36212E-3 2.06087E-3 1.31846E-3 5.89086E-4 5.28681E-4 5.15486E-4 3.7334E-4 2.9947E-4 2.72212E-4 1.71978E-4 2.06237E-4 2.79825E-4 -9999 -9999 -9999 -9999 -9999 -9999 -9999 -9999 -9999 -9999 -9999 -9999 -9999 -9999 -9999 -9999 -9999 -9999 -9999 -9999 -9999 -9999 -9999 -9999 -9999 -9999 -9999 -9999 -9999 -9999 -9999 -9999 -9999 -9999 -9999 -9999 -9999 -9999 -9999 -9999 -9999 -9999 -9999 -9999 -9999 -9999 -9999 -9999 -9999 -9999 -9999 -9999 -9999 -9999 -9999 -9999 -9999 -9999 -9999 -9999 -9999 -9999 -9999 -9999 -9999 -9999 -9999 -9999 -9999 -9999 -9999
-9999 -9999 -9999 -9999 -9999 -9999 -9999 -9999 -9999 -9999 -9999 -9999 -9999 -9999 -9999 -9999 -9999 -9999 -9999 -9999 -9999 -9999 -9999 -9999 -9999 -9999 -9999 -9999 -9999 -9999 -9999 -9999 -9999 -9999 -9999 -9999 -9999 -9999 -9999 -9999 -9999 -9999 -9999 -9999 -9999 -9999 -9999 -9999 -9999 -9999 -9999 -9999 -9999 -9999 -9999 -9999 -9999 -9999 -9999 -9999 -9999 -9999 -9999 -9999 -9999 -9999 -9999 2.97813E-3 1.84444E-3 1.72036E-3 1.80419E-3 2.48497E-3 7.03588E-3 7.20745E-3 5.43068E-3 3.03055E-3 3.56331E-3 3.53746E-3 1.88208E-3 1.39685E-3 1.48062E-3 3.51868E-3 2.97831E-3 1.22807E-3 4.68207E-4 5.31867E-4 7.97593E-4 1.18618E-3 1.49586E-3 1.97385E-3 9.53541E-4 5.94397E-4 5.6601E-4 7.17324E-4 5.39061E-4 2.75981E-4 1.7075E-4 1.15338E-4 1.26705E-4 2.80234E-4 -9999 -9999 -9999 -9999 -9999 -9999 -9999 -9999 -9999 -9999 -9999 -9999 -9999 -9999 -9999 -9999 -9999 -9999 -9999 -9999 -9999 -9999 -9999 -9999 -9999 -9999 -9999 -9999 -9999 -9999 -9999 -9999 -9999 -9999 -9999 -9999 -9999 -9999 -9999 -9999 -9999 -9999 -9999 -9999 -9999 -9999 -9999 -9999 -9999 -9999 -9999 -9999 -9999 -9999 -9999 -9999 -9999 -9999 -9999 -9999 -9999 -9999 -9999 -9999 -9999 -9999 -9999 -9999 -9999 -9999
-9999 -9999 -9999 -9999 -9999 -9999 -9999 -9999 -9999 -9999 -9999 -9999 -9999 -9999 -9999 -9999 -9999 -9999 -9999 -9999 -9999 -9999 -9999 -9999 -9999 -9999 -9999 -9999 -9999 -9999 -9999 -9999 -9999 -9999 -9999 -9999 -9999 -9999 -9999 -9999 -9999 -9999 -9999 -9999 -9999 -9999 -9999 -9999 -9999 -9999 -9999 -9999 -9999 -9999 -9999 -9999 -9999 -9999 -9999 -9999 -9999 -9999 -9999 -9999 -9999 -9999 -9999 -9999 2.63949E-3 2.68851E-3 2.29665E-3 2.7825E-3 4.16393E-3 7.00752E-3 7.14117E-3 7.51106E-3 7.16998E-3 3.80616E-3 3.70603E-3 3.15806E-3 2.80821E-3 5.79687E-3 4.61658E-3 2.48062E-3 1.35937E-3 7.41521E-4 1.50544E-3 1.51896E-3 1.30945E-3 1.46185E-3 1.08863E-3 7.71887E-4 5.65285E-4 6.85268E-4 1.11812E-3 5.96827E-4 4.72172E-4 2.59404E-4 -9999 -9999 -9999 -9999 -9999 -9999 -9999 -9999 -9999 -9999 -9999 -9999 -9999 -9999 -9999 -9999 -9999 -9999 -9999 -9999 -9999 -9999 -9999 -9999 -9999 -9999 -9999 -9999 -9999 -9999 -9999 -9999 -9999 -9999 -9999 -9999 -9999 -9999 -9999 -9999 -9999 -9999 -9999 -9999 -9999 -9999 -9999 -9999 -9999 -9999 -9999 -9999 -9999 -9999 -9999 -9999 -9999 -9999 -9999 -9999 -9999 -9999 -9999 -9999 -9999 -9999 -9999 -9999 -9999 -9999 -9999 -9999
-9999 -9999 -9999 -9999 -9999 -9999 -9999 -9999 -9999 -9999 -9999 -9999 -9999 -9999 -9999 -9999 -9999 -9999 -9999 -9999 -9999 -9999 -9999 -9999 -9999 -9999 -9999 -9999 -9999 -9999 -9999 -9999 -9999 -9999 -9999 -9999 -9999 -9999 -9999 -9999 -9999 -9999 -9999 -9999 -9999 -9999 -9999 -9999 -9999 -9999 -9999 -9999 -9999 -9999 -9999 -9999 -9999 -9999 -9999 -9999 -9999 -9999 -9999 -9999 -9999 -9999 -9999 -9999 1.95771E-3 2.24362E-3 2.38777E-3 2.3281E-3 2.70844E-3 4.29931E-3 9.0806E-3 9.11685E-3 7.05345E-3 3.82127E-3 4.23274E-3 -9999 8.39422E-3 -9999 7.32156E-3 -9999 4.01133E-3 3.02965E-3 3.24027E-3 1.79533E-3 7.9594E-4 5.01302E-4 7.74949E-4 7.04543E-4 5.18669E-4 8.43913E-4 1.46333E-3 7.63722E-4 4.95072E-4 -9999 -9999 -9999 -9999 -9999 -9999 -9999 -9999 -9999 -9999 -9999 -9999 -9999 -9999 -9999 -9999 -9999 -9999 -9999 -9999 -9999 -9999 -9999 -9999 -9999 -9999 -9999 -9999 -9999 -9999 -9999 -9999 -9999 -9999 -9999 -9999 -9999 -9999 -9999 -9999 -9999 -9999 -9999 -9999 -9999 -9999 -9999 -9999 -9999 -9999 -9999 -9999 -9999 -9999 -9999 -9999 -9999 -9999 -9999 -9999 -9999 -9999 -9999 -9999 -9999 -9999 -9999 -9999 -9999 -9999 -9999 -9999 -9999
-9999 -9999 -9999 -9999 -9999 -9999 -9999 -9999 -9999 -9999 -9999 -9999 -9999 -9999 -9999 -9999 -9999 -9999 -9999 -9999 -9999 -9999 -9999 -9999 -9999 -9999 -9999 -9999 -9999 -9999 -9999 -9999 -9999 -9999 -9999 -9999 -9999 -9999 -9999 -9999 -9999 -9999 -9999 -9999 -9999 -9999 -9999 -9999 -9999 -9999 -9999 -9999 -9999 -9999 -9999 -9999 -9999 -9999 -9999 -9999 -9999 -9999 -9999 -9999 -9999 -9999 -9999 -9999 -9999 -9999 -9999 1.57484E-3 2.93202E-3 7.26925E-3 -9999 6.91386E-3 4.01207E-3 2.77746E-3 -9999 -9999 -9999 -9999 -9999 -9999 -9999 -9999 3.11927E-3 1.83204E-3 8.30901E-4 4.77089E-4 7.7763E-4 9.74512E-4 8.29282E-4 1.05052E-3 1.06336E-3 4.80443E-4 2.41001E-4 2.57888E-4 -9999 -9999 -9999 -9999 -9999 -9999 -9999 -9999 -9999 -9999 -9999 -9999 -9999 -9999 -9999 -9999 -9999 -9999 -9999 -9999 -9999 -9999 -9999 -9999 -9999 -9999 -9999 -9999 -9999 -9999 -9999 -9999 -9999 -9999 -9999 -9999 -9999 -9999 -9999 -9999 -9999 -9999 -9999 -9999 -9999 -9999 -9999 -9999 -9999 -9999 -9999 -9999 -9999 -9999 -9999 -9999 -9999 -9999 -9999 -9999 -9999 -9999 -9999 -9999 -9999 -9999 -9999 -9999 -9999 -9999 -9999 -9999
-9999 -9999 -9999 -9999 -9999 -9999 -9999 -9999 -9999 -9999 -9999 -9999 -9999 -9999 -9999 -9999 -9999 -9999 -9999 -9999 -9999 -9999 -9999 -9999 -9999 -9999 -9999 -9999 -9999 -9999 -9999 -9999 -9999 -9999 -9999 -9999 -9999 -9999 -9999 -9999 -9999 -9999 -9999 -9999 -9999 -9999 -9999 -9999 -9999 -9999 -9999 -9999 -9999 -9999 -9999 -9999 -9999 -9999 -9999 -9999 -9999 -9999 -9999 -9999 -9999 -9999 -9999 -9999 -9999 -9999 -9999 3.51263E-3 6.66085E-3 1.25349E-2 -9999 -9999 -9999 -9999 -9999 -9999 -9999 -9999 -9999 -9999 -9999 -9999 -9999 -9999 1.25013E-3 6.81862E-4 5.22509E-4 5.65866E-4 7.43153E-4 5.7794E-4 5.60139E-4 7.73688E-4 4.50876E-4 2.67432E-4 -9999 -9999 -9999 -9999 -9999 -9999 -9999 -9999 -9999 -9999 -9999 -9999 -9999 -9999 -9999 -9999 -9999 -9999 -9999 -9999 -9999 -9999 -9999 -9999 -9999 -9999 -9999 -9999 -9999 -9999 -9999 -9999 -9999 -9999 -9999 -9999 -9999 -9999 -9999 -9999 -9999 -9999 -9999 -9999 -9999 -9999 -9999 -9999 -9999 -9999 -9999 -9999 -9999 -9999 -9999 -9999 -9999 -9999 -9999 -9999 -9999 -9999 -9999 -9999 -9999 -9999 -9999 -9999 -9999 -9999 -9999 -9999
-9999 -9999 -9999 -9999 -9999 -9999 -9999 -9999 -9999 -9999 -9999 -9999 -9999 -9999 -9999 -9999 -9999 -9999 -9999 -9999 -9999 -9999 -9999 -9999 -9999 -9999 -9999 -9999 -9999 -9999 -9999 -9999 -9999 -9999 -9999 -9999 -9999 -9999 -9999 -9999 -9999 -9999 -9999 -9999 -9999 -9999 -9999 -9999 -9999 -9999 -9999 -9999 -9999 -9999 -9999 -9999 -9999 -9999 -9999 -9999 -9999 -9999 -9999 -9999 -9999 -9999 -9999 -9999 -9999 -9999 -9999 5.71665E-3 1.53336E-2 -9999 -9999 -9999 -9999 -9999 -9999 -9999 -9999 -9999 -9999 -9999 -9999 -9999 -9999 -9999 -9999 -9999 3.68106E-4 3.05047E-4 5.79372E-4 8.75648E-4 5.13091E-4 4.25683E-4 4.62736E-4 2.91932E-4 -9999 -9999 -9999 -9999 -9999 -9999 -9999 -9999 -9999 -9999 -9999 -9999 -9999 -9999 -9999 -9999 -9999 -9999 -9999 -9999 -9999 -9999 -9999 -9999 -9999 -9999 -9999 -9999 -9999 -9999 -9999 -9999 -9999 -9999 -9999 -9999 -9999 -9999 -9999 -9999 -9999 -9999 -9999 -9999 -9999 -9999 -9999 -9999 -9999 -9999 -9999 -9999 -9999 -9999 -9999 -9999 -9999 -9999 -9999 -9999 -9999 -9999 -9999 -9999 -9999 -9999 -9999 -9999 -9999 -9999 -9999 -9999
-9999 -9999 -9999 -9999 -9999 -9999 -9999 -9999 -9999 -9999 -9999 -9999 -9999 -9999 -9999 -9999 -9999 -9999 -9999 -9999 -9999 -9999 -9999 -9999 -9999 -9999 -9999 -9999 -9999 -9999 -9999 -9999 -9999 -9999 -9999 -9999 -9999 -9999 -9999 -9999 -9999 -9999 -9999 -9999 -9999 -9999 -9999 -9999 -9999 -9999 -9999 -9999 -9999 -9999 -9999 -9999 -9999 -9999 -9999 -9999 -9999 -9999 -9999 -9999 -9999 -9999 -9999 -9999 -9999 -9999 -9999 1.14271E-2 -9999 -9999 -9999 -9999 -9999 -9999 -9999 -9999 -9999 -9999 -9999 -9999 -9999 -9999 -9999 -9999 -9999 -9999 -9999 -9999 4.55361E-4 8.12975E-4 6.4615E-4 -9999 -9999 -9999 -9999 -9999 -9999 -9999 -9999 -9999 -9999 -9999 -9999 -9999 -9999 -9999 -9999 -9999 -9999 -9999 -9999 -9999 -9999 -9999 -9999 -9999 -9999 -9999 -9999 -9999 -9999 -9999 -9999 -9999 -9999 -9999 -9999 -9999 -9999 -9999 -9999 -9999 -9999 -9999 -9999 -9999 -9999 -9999 -9999 -9999 -9999 -9999 -9999 -9999 -9999 -9999 -9999 -9999 -9999 -9999 -9999 -9999 -9999 -9999 -9999 -9999 -9999 -9999 -9999 -9999 -9999 -9999 -9999 -9999 -9999 -9999
-9999 -9999 -9999 -9999 -9999 -9999 -9999 -9999 -9999 -9999 -9999 -9999 -9999 -9999 -9999 -9999 -9999 -9999 -9999 -9999 -9999 -9999 -9999 -9999 -9999 -9999 -9999 -9999 -9999 -9999 -9999 -9999 -9999 -9999 -9999 -9999 -9999 -9999 -9999 -9999 -9999 -9999 -9999 -9999 -9999 -9999 -9999 -9999 -9999 -9999 -9999 -9999 -9999 -9999 -9999 -9999 -9999 -9999 -9999 -9999 -9999 -9999 -9999 -9999 -9999 -9999 -9999 -9999 -9999 -9999 -9999 -9999 -9999 -9999 -9999 -9999 -9999 -9999 -9999 -9999 -9999 -9999 -9999 -9999 -9999 -9999 -9999 -9999 -9999 -9999 -9999 -9999 4.52552E-4 -9999 -9999 -9999 -9999 -9999 -9999 -9999 -9999 -9999 -9999 -9999 -9999 -9999 -9999 -9999 -9999 -9999 -9999 -9999 -9999 -9999 -9999 -9999 -9999 -9999 -9999 -9999 -9999 -9999 -9999 -9999 -9999 -9999 -9999 -9999 -9999 -9999 -9999 -9999 -9999 -9999 -9999 -9999 -9999 -9999 -9999 -9999 -9999 -9999 -9999 -9999 -9999 -9999 -9999 -9999 -9999 -9999 -9999 -9999 -9999 -9999 -9999 -9999 -9999 -9999 -9999 -9999 -9999 -9999 -9999 -9999 -9999 -9999 -9999 -9999 -9999 -9999
