# Supplementary material for: Spatiotemporal prediction of alpine wetlands under multi-climate scenarios in the west of Sichuan, China
Source: PeerJ. 2024 Nov 27;12:e18586. doi: 10.7717/peerj.18586 (PMC11608022; doi:10.7717/peerj.18586)
Supplement: Supplemental Information 2 [file peerj-12-18586-s002.zip › Maxent_data2/2.5mBIOssp245_2081-2100/RES/wetland_1.lambdas]

2.5mbiossp245_2081-2100_1	0.0	-4.254167079925537	19.024999618530273
2.5mbiossp245_2081-2100_10	0.0	4.683332920074463	25.433330535888672
2.5mbiossp245_2081-2100_11	0.0	-15.016670227050781	12.683329582214355
2.5mbiossp245_2081-2100_12	0.0	484.0	985.0
2.5mbiossp245_2081-2100_13	0.0	106.0	205.0
2.5mbiossp245_2081-2100_14	0.0	1.0	10.0
2.5mbiossp245_2081-2100_15	0.0	70.6949234008789	109.06430053710938
2.5mbiossp245_2081-2100_16	0.0	294.0	567.0
2.5mbiossp245_2081-2100_17	0.0	6.0	39.0
2.5mbiossp245_2081-2100_18	0.0	290.0	567.0
2.5mbiossp245_2081-2100_19	0.0	6.0	48.0
2.5mbiossp245_2081-2100_2	0.0	9.066666603088379	16.625
2.5mbiossp245_2081-2100_3	0.0	32.087860107421875	49.456520080566406
2.5mbiossp245_2081-2100_4	0.0	496.7554016113281	863.6826171875
2.5mbiossp245_2081-2100_5	0.0	10.300000190734863	31.200000762939453
2.5mbiossp245_2081-2100_6	0.0	-24.700000762939453	5.300000190734863
2.5mbiossp245_2081-2100_7	0.0	24.700000762939453	38.900001525878906
2.5mbiossp245_2081-2100_8	0.0	4.683332920074463	24.7166690826416
2.5mbiossp245_2081-2100_9	0.0	-13.75	13.016670227050781
wc2.1_2.5m_bioc_bcc-csm2-mr_ssp245_2081-2100	0.0	-4.254167079925537	19.024999618530273
wc2.1_2.5m_elev	0.0	1075.0	5259.0
2.5mbiossp245_2081-2100_7^2	0.25379084826026105	610.0900376892096	1513.2101187133812
2.5mbiossp245_2081-2100_9^2	1.409284194213528	0.0	189.0625
2.5mbiossp245_2081-2100_11*2.5mbiossp245_2081-2100_9	0.08536422702550994	-0.41333337446053875	206.47921562194824
2.5mbiossp245_2081-2100_12*2.5mbiossp245_2081-2100_7	1.1932007141484497	17160.0	29222.60124206543
2.5mbiossp245_2081-2100_16*2.5mbiossp245_2081-2100_7	0.999865556220814	8762.0	15514.199325561523
2.5mbiossp245_2081-2100_17*2.5mbiossp245_2081-2100_2	0.4525615959603698	72.55002021789551	387.4750986099243
2.5mbiossp245_2081-2100_18*2.5mbiossp245_2081-2100_7	1.0881818943432653	8762.0	15514.199325561523
2.5mbiossp245_2081-2100_3*2.5mbiossp245_2081-2100_4	0.365879840534574	22587.922911182977	31482.081450135447
2.5mbiossp245_2081-2100_4*2.5mbiossp245_2081-2100_6	-0.20863305324561615	-21332.961303468794	2934.828340629232
2.5mbiossp245_2081-2100_6*wc2.1_2.5m_elev	-0.216413499774896	-119410.19625091553	9412.800338745117
2.5mbiossp245_2081-2100_8*wc2.1_2.5m_elev	1.2254953856974806	24629.6478266716	57938.25
2.5mbiossp245_2081-2100_9*wc2.1_2.5m_elev	-0.2088575101736597	-67567.5	23588.642426490784
`2.5mbiossp245_2081-2100_7	-0.3151118683741772	24.700000762939453	33.85000038146973
`2.5mbiossp245_2081-2100_7	-0.6969826490724069	24.700000762939453	33.75
`2.5mbiossp245_2081-2100_7	-0.8643802204037354	24.700000762939453	33.35000038146973
`2.5mbiossp245_2081-2100_13	0.3909193806691385	106.0	144.5
`2.5mbiossp245_2081-2100_13	0.21084046086033603	106.0	143.5
`2.5mbiossp245_2081-2100_7	-0.41781529514897786	24.700000762939453	33.14999961853027
`2.5mbiossp245_2081-2100_7	-1.0391340828170992	24.700000762939453	32.04999923706055
`2.5mbiossp245_2081-2100_15	0.5330543230050836	70.6949234008789	89.62164688110352
`2.5mbiossp245_2081-2100_2	-0.7430002070219532	9.066666603088379	12.754165172576904
'2.5mbiossp245_2081-2100_13	1.9226693643094306	155.5	205.0
`2.5mbiossp245_2081-2100_15	0.3135676546975717	70.6949234008789	88.88458251953125
'2.5mbiossp245_2081-2100_3	0.21883982338820362	40.42527961730957	49.456520080566406
`2.5mbiossp245_2081-2100_3	0.018982655109532245	32.087860107421875	36.37051582336426
`2.5mbiossp245_2081-2100_15	0.20677146968515409	70.6949234008789	87.8758316040039
`2.5mbiossp245_2081-2100_3	0.2011000082944816	32.087860107421875	36.5148811340332
'2.5mbiossp245_2081-2100_13	2.652847018764169	154.5	205.0
`2.5mbiossp245_2081-2100_7	-0.08340218620098712	24.700000762939453	31.65000057220459
`2.5mbiossp245_2081-2100_15	0.3139216319355033	70.6949234008789	87.83485412597656
'2.5mbiossp245_2081-2100_6	-0.5228720774240692	-13.949999809265137	5.300000190734863
'2.5mbiossp245_2081-2100_12	-0.7453363671666315	759.5	985.0
`2.5mbiossp245_2081-2100_3	0.15620748733203593	32.087860107421875	36.75620460510254
`2.5mbiossp245_2081-2100_2	-0.3529329172677723	9.066666603088379	13.512500286102295
`2.5mbiossp245_2081-2100_3	0.39781748548994167	32.087860107421875	36.79345512390137
'2.5mbiossp245_2081-2100_7	0.25376346413581796	34.35000038146973	38.900001525878906
'2.5mbiossp245_2081-2100_12	-1.7175487831283107	760.5	985.0
`2.5mbiossp245_2081-2100_2	-0.8839185328906558	9.066666603088379	13.604165077209473
`2.5mbiossp245_2081-2100_3	0.45455653897704285	32.087860107421875	37.042755126953125
`2.5mbiossp245_2081-2100_15	0.4597316575050332	70.6949234008789	89.2648696899414
`2.5mbiossp245_2081-2100_12	0.4590435105887905	484.0	543.5
'2.5mbiossp245_2081-2100_9	1.1577647370446253	-0.7833333611488342	13.016670227050781
'2.5mbiossp245_2081-2100_2	-0.07272607419624107	15.470835208892822	16.625
`2.5mbiossp245_2081-2100_19	0.5111428967333245	6.0	16.5
'2.5mbiossp245_2081-2100_4	-0.14382921147809602	830.3152465820312	863.6826171875
'2.5mbiossp245_2081-2100_3	-0.2493753673929311	45.48141098022461	49.456520080566406
`2.5mbiossp245_2081-2100_15	0.39040583058995465	70.6949234008789	87.69913482666016
'2.5mbiossp245_2081-2100_7	0.012144397375196974	35.35000038146973	38.900001525878906
`2.5mbiossp245_2081-2100_15	0.34469158448402115	70.6949234008789	88.0062026977539
'2.5mbiossp245_2081-2100_15	-0.21079862651721504	98.55729293823242	109.06430053710938
`2.5mbiossp245_2081-2100_2	-0.7384007544904654	9.066666603088379	13.629165172576904
`2.5mbiossp245_2081-2100_3	0.17045593777209567	32.087860107421875	37.18290901184082
`2.5mbiossp245_2081-2100_15	0.1474634646275187	70.6949234008789	87.68064498901367
'2.5mbiossp245_2081-2100_13	0.594521801527099	153.5	205.0
'2.5mbiossp245_2081-2100_15	-0.5204543450166277	98.48870468139648	109.06430053710938
`2.5mbiossp245_2081-2100_17	0.0817491887802112	6.0	15.5
'2.5mbiossp245_2081-2100_4	-0.27180290311634475	833.9317932128906	863.6826171875
`2.5mbiossp245_2081-2100_15	0.1706440657451472	70.6949234008789	87.77882766723633
'2.5mbiossp245_2081-2100_16	-1.5542890482878629	432.5	567.0
`2.5mbiossp245_2081-2100_15	0.13345717402760807	70.6949234008789	87.81697463989258
'2.5mbiossp245_2081-2100_18	0.1447692361585298	383.5	567.0
'2.5mbiossp245_2081-2100_14	-0.21959156879837227	4.5	10.0
`2.5mbiossp245_2081-2100_15	0.09082959310777958	70.6949234008789	88.77877807617188
`2.5mbiossp245_2081-2100_15	-0.44734983602700124	70.6949234008789	80.77613830566406
'2.5mbiossp245_2081-2100_9	0.38293956522617045	-0.9999999403953552	13.016670227050781
`2.5mbiossp245_2081-2100_15	0.1228716584305227	70.6949234008789	88.00516510009766
`2.5mbiossp245_2081-2100_13	0.251152054243234	106.0	141.5
`2.5mbiossp245_2081-2100_15	0.14139493296310626	70.6949234008789	87.82247161865234
`2.5mbiossp245_2081-2100_15	0.2956775214906489	70.6949234008789	88.04119873046875
'2.5mbiossp245_2081-2100_15	-0.28719803538621136	98.07568359375	109.06430053710938
'2.5mbiossp245_2081-2100_16	-1.1381713338783905	431.5	567.0
`2.5mbiossp245_2081-2100_15	0.09217821132317477	70.6949234008789	87.79104614257812
`2.5mbiossp245_2081-2100_15	0.20741668063538202	70.6949234008789	87.85690307617188
'2.5mbiossp245_2081-2100_15	-0.31220858340676233	98.05233764648438	109.06430053710938
'2.5mbiossp245_2081-2100_2	-0.15925229676710434	15.104165077209473	16.625
`2.5mbiossp245_2081-2100_4	-0.3009627824496884	496.7554016113281	615.6431884765625
'2.5mbiossp245_2081-2100_6	-0.3833592371893801	-14.349999904632568	5.300000190734863
`2.5mbiossp245_2081-2100_19	0.07186460431219692	6.0	17.5
`2.5mbiossp245_2081-2100_15	0.08833308873422013	70.6949234008789	87.843017578125
'2.5mbiossp245_2081-2100_18	0.16486574288981704	382.5	567.0
'2.5mbiossp245_2081-2100_3	-0.23438938714838314	45.41589546203613	49.456520080566406
'2.5mbiossp245_2081-2100_12	-0.35479717169999375	750.5	985.0
'2.5mbiossp245_2081-2100_12	-0.7146065962376577	745.5	985.0
`2.5mbiossp245_2081-2100_13	0.08070012672020281	106.0	129.5
'2.5mbiossp245_2081-2100_9	0.2540625811623024	-1.1833335161209106	13.016670227050781
'wc2.1_2.5m_elev	-0.06571851247642622	4563.5	5259.0
`2.5mbiossp245_2081-2100_7	-0.3185778545475113	24.700000762939453	36.45000076293945
`2.5mbiossp245_2081-2100_4	-0.20437308146807656	496.7554016113281	616.1551818847656
'2.5mbiossp245_2081-2100_2	-0.17516271162030445	15.112499713897705	16.625
`2.5mbiossp245_2081-2100_5	0.05112132808294886	10.300000190734863	17.449999809265137
'2.5mbiossp245_2081-2100_12	-0.22616196966542082	744.5	985.0
`2.5mbiossp245_2081-2100_7	-0.495832252582883	24.700000762939453	36.54999923706055
`2.5mbiossp245_2081-2100_2	-0.19295197163620673	9.066666603088379	13.504165172576904
'2.5mbiossp245_2081-2100_16	-0.5577779666657733	430.5	567.0
`2.5mbiossp245_2081-2100_5	0.15062366878880068	10.300000190734863	17.550000190734863
'wc2.1_2.5m_elev	-0.11613653986691151	4558.5	5259.0
`2.5mbiossp245_2081-2100_4	-0.11742207966980547	496.7554016113281	617.1631774902344
`2.5mbiossp245_2081-2100_2	-0.05052925727732691	9.066666603088379	14.745834827423096
`2.5mbiossp245_2081-2100_5	0.08341774786239635	10.300000190734863	17.15000057220459
`2.5mbiossp245_2081-2100_3	0.061142719687908464	32.087860107421875	36.855220794677734
'2.5mbiossp245_2081-2100_6	-0.23346964152657582	-14.449999809265137	5.300000190734863
'2.5mbiossp245_2081-2100_9	0.1666457420569004	-1.1583334803581238	13.016670227050781
'wc2.1_2.5m_elev	-0.060545521881265864	4557.5	5259.0
'2.5mbiossp245_2081-2100_16	-0.4723277400917089	429.5	567.0
`2.5mbiossp245_2081-2100_13	0.06746581544273425	106.0	153.5
`2.5mbiossp245_2081-2100_4	0.05341738645980657	496.7554016113281	654.9447021484375
'2.5mbiossp245_2081-2100_2	-0.08356002802878852	15.462500095367432	16.625
`2.5mbiossp245_2081-2100_5	0.033364875703050384	10.300000190734863	17.050000190734863
'2.5mbiossp245_2081-2100_3	0.0319009246377964	41.98135566711426	49.456520080566406
`2.5mbiossp245_2081-2100_2	-0.039222207695557745	9.066666603088379	14.754165172576904
`2.5mbiossp245_2081-2100_8	-0.03338103052507689	4.683332920074463	10.408334732055664
linearPredictorNormalizer	5.355317211891837
densityNormalizer	1709.530484460795
numBackgroundPoints	10577
entropy	8.637896066312084
