# Supplementary material for: Spatiotemporal prediction of alpine wetlands under multi-climate scenarios in the west of Sichuan, China
Source: PeerJ. 2024 Nov 27;12:e18586. doi: 10.7717/peerj.18586 (PMC11608022; doi:10.7717/peerj.18586)
Supplement: Supplemental Information 2 [file peerj-12-18586-s002.zip › Maxent_data2/2.5mBIOssp245_2081-2100/RES/wetland_1_omission.csv]

Raw value	Corresponding cumulative value	Corresponding Logistic value	Fractional area	Training omission	Test omission
2.04471E-8	0.000002045	0.000115338	1	0	0
2.24624E-8	0.000004291	0.000126705	0.999905455	0	0
3.049E-8	0.000010367	0.000171978	0.999716366	0	0
3.5317E-8	0.000027288	0.000199199	0.999243642	0	0
4.22876E-8	0.000050633	0.000238506	0.998676373	0	0
4.89273E-8	0.000101078	0.000275944	0.997636381	0	0
6.83234E-8	0.000252537	0.000385295	0.995178217	0	0
9.43286E-8	0.000501384	0.000531867	0.992341874	0	0
1.34142E-7	0.001009585	0.000756185	0.988276449	0	0
2.09229E-7	0.002506046	0.001178964	0.979956509	0	0
2.97404E-7	0.005007194	0.001674979	0.970312943	0.000433088	0
4.58894E-7	0.010001928	0.002582141	0.957643944	0.000433088	0
7.74637E-7	0.025067093	0.00435106	0.934480477	0.000433088	0.003891051
1.20214E-6	0.050078187	0.006736115	0.910087927	0.000433088	0.003891051
1.89707E-6	0.100161656	0.010588918	0.879077243	0.000866176	0.003891051
3.17782E-6	0.200008698	0.017611768	0.840881157	0.001732352	0.003891051
4.17058E-6	0.300008541	0.022987253	0.814975891	0.003464703	0.003891051
5.10938E-6	0.400173857	0.028016736	0.794554221	0.003464703	0.003891051
6.18057E-6	0.500163581	0.033692585	0.777819798	0.003897791	0.007782101
7.14166E-6	0.600606391	0.038728932	0.763543538	0.004763967	0.007782101
7.94102E-6	0.700498879	0.042877966	0.751063629	0.005197055	0.007782101
8.31121E-6	0.750107569	0.044787301	0.745296398	0.005197055	0.007782101
8.78055E-6	0.800770685	0.047197129	0.739718257	0.006063231	0.007782101
9.64759E-6	0.900064007	0.051617036	0.729507422	0.006496319	0.015564202
1.05057E-5	1.000710983	0.055951423	0.720052945	0.007795583	0.019455253
1.14346E-5	1.100379613	0.060598533	0.711449371	0.009094846	0.023346304
1.26232E-5	1.200476209	0.066479103	0.703602156	0.009961022	0.023346304
1.34085E-5	1.300611069	0.070324046	0.696322209	0.01039411	0.023346304
1.40508E-5	1.400759433	0.073445145	0.689420441	0.011260286	0.023346304
1.46291E-5	1.501318726	0.076237299	0.682802307	0.011693374	0.027237354
1.6776E-5	1.750973545	0.086458606	0.667769689	0.014724989	0.038910506
1.88477E-5	2.000122314	0.096109354	0.654533422	0.017323517	0.042801556
2.07963E-5	2.250517071	0.105002132	0.642620781	0.01862278	0.042801556
2.27868E-5	2.502004584	0.113907712	0.631748133	0.022520572	0.042801556
2.47321E-5	2.751517908	0.122441431	0.621820932	0.025119099	0.042801556
2.62312E-5	3.001266669	0.128906175	0.612555545	0.025985275	0.046692607
2.76573E-5	3.252328283	0.134968535	0.603762882	0.027717627	0.046692607
2.92767E-5	3.500343248	0.1417511	0.595537487	0.03118233	0.054474708
3.11605E-5	3.75176324	0.149508418	0.587690271	0.03334777	0.058365759
3.29681E-5	4.001174421	0.156821016	0.58031578	0.034647033	0.058365759
3.48438E-5	4.252614036	0.164277416	0.573319467	0.035513209	0.058365759
3.6418E-5	4.501921083	0.170434455	0.566701333	0.037245561	0.058365759
3.7972E-5	4.751544477	0.176423924	0.560366834	0.041143352	0.058365759
3.96037E-5	5.000148622	0.182620877	0.554315969	0.043308792	0.062256809
4.10023E-5	5.253630902	0.187858359	0.548359648	0.045474231	0.062256809
4.2592E-5	5.500814413	0.193730684	0.542781507	0.047639671	0.062256809
4.3772E-5	5.751303732	0.19803519	0.537297911	0.049372023	0.062256809
4.52013E-5	6.000283359	0.203187777	0.532003404	0.050671286	0.06614786
4.67051E-5	6.253587159	0.208537877	0.526803441	0.052403638	0.06614786
4.81323E-5	6.504632214	0.213549514	0.521792569	0.053702902	0.06614786
4.94669E-5	6.75384742	0.218178889	0.516970786	0.055435253	0.070038911
5.10757E-5	7.000342815	0.223687371	0.512338092	0.057167605	0.073929961
5.21529E-5	7.253656549	0.227332553	0.507705399	0.061931572	0.085603113
5.32411E-5	7.501765585	0.230980369	0.503261794	0.063230836	0.085603113
5.47891E-5	7.75015422	0.236110499	0.498912735	0.065396275	0.089494163
5.60513E-5	8.005468082	0.240243042	0.494563676	0.067128627	0.089494163
5.72115E-5	8.255127135	0.244002465	0.490403706	0.07059333	0.089494163
5.80786E-5	8.503021259	0.246787891	0.486338281	0.072325682	0.089494163
5.91933E-5	8.755175384	0.250338657	0.482272856	0.073624946	0.093385214
6.0679E-5	9.000471879	0.255019743	0.478396521	0.074491122	0.101167315
6.17748E-5	9.251640513	0.258434952	0.474520185	0.076223473	0.101167315
6.30545E-5	9.501125829	0.262383975	0.470738395	0.079255089	0.105058366
6.40585E-5	9.754798177	0.265452801	0.466956604	0.082286704	0.105058366
6.50632E-5	10.000676102	0.268498157	0.463363903	0.083585968	0.108949416
6.61166E-5	10.256408755	0.271664282	0.459676657	0.086617583	0.108949416
6.71218E-5	10.502916543	0.274660229	0.456178501	0.090082287	0.108949416
6.81634E-5	10.753389572	0.277738586	0.452680344	0.09354699	0.108949416
6.92596E-5	11.001025715	0.280950248	0.449276733	0.096145518	0.108949416
7.01688E-5	11.25199359	0.283592563	0.445873121	0.097877869	0.108949416
7.12185E-5	11.506187727	0.286619068	0.442469509	0.100043309	0.112840467
7.21253E-5	11.756952501	0.289213017	0.439160442	0.101342573	0.112840467
7.29355E-5	12.003486253	0.291514626	0.43594592	0.105240364	0.112840467
7.41812E-5	12.253507021	0.295024633	0.432731398	0.107838891	0.120622568
7.50795E-5	12.507235181	0.29753431	0.429516876	0.110004331	0.120622568
7.56462E-5	12.756059124	0.299108408	0.426396899	0.11216977	0.120622568
7.67501E-5	13.007500783	0.302154499	0.423276922	0.11650065	0.124513619
7.76126E-5	13.254542952	0.304515911	0.420251489	0.118666089	0.124513619
7.86125E-5	13.504352883	0.307233845	0.417226057	0.119965353	0.124513619
7.97352E-5	13.757843698	0.310260023	0.414200624	0.123430056	0.128404669
8.05218E-5	14.006329057	0.312364794	0.411269736	0.125595496	0.13229572
8.12141E-5	14.257176743	0.314206583	0.408338848	0.127327848	0.13618677
8.22503E-5	14.502558895	0.316944888	0.405502505	0.128627111	0.13618677
8.32557E-5	14.750695059	0.319581069	0.402666162	0.130359463	0.140077821
8.42734E-5	15.002025224	0.3222288	0.399829819	0.131225639	0.143968872
8.53218E-5	15.256506548	0.324934817	0.396993476	0.131658727	0.147859922
8.61177E-5	15.505190599	0.326974726	0.394251678	0.132091815	0.151750973
8.6737E-5	15.755869566	0.328553645	0.39150988	0.133391078	0.155642023
8.76924E-5	16.008693643	0.330974971	0.388768082	0.134690342	0.155642023
8.86561E-5	16.255359098	0.333399481	0.386120828	0.135989606	0.159533074
8.92537E-5	16.504587776	0.334894266	0.383473575	0.139454309	0.159533074
9.01908E-5	16.756040114	0.337224519	0.380826321	0.140753573	0.159533074
9.09146E-5	17.000627456	0.339013512	0.378273613	0.142919013	0.159533074
9.18542E-5	17.256369828	0.341321332	0.375626359	0.145084452	0.163424125
9.25205E-5	17.505278129	0.342947994	0.37307365	0.147249892	0.167315175
9.33164E-5	17.756230617	0.344880659	0.370520942	0.149415331	0.167315175
9.42932E-5	18.000232234	0.347237273	0.368062778	0.152446947	0.175097276
9.51002E-5	18.255886328	0.349171491	0.365510069	0.155045474	0.178988327
9.59809E-5	18.504530414	0.351269052	0.363051905	0.157644002	0.178988327
9.66437E-5	18.75500931	0.352838968	0.360593741	0.159809441	0.178988327
9.74118E-5	19.007392501	0.354648773	0.358135577	0.162407969	0.182879377
9.84604E-5	19.252148753	0.357103012	0.355771958	0.165872672	0.194552529
9.92631E-5	19.509006553	0.358969386	0.353313794	0.167605024	0.194552529
9.99881E-5	19.758126633	0.360645653	0.350950175	0.169337375	0.19844358
1.00547E-4	20.008688313	0.361931259	0.348586556	0.171502815	0.19844358
1.01211E-4	20.250938479	0.363453365	0.346317481	0.173668255	0.19844358
1.0207E-4	20.505106058	0.365411697	0.343953862	0.175833694	0.210116732
1.02579E-4	20.750778122	0.36656403	0.341684788	0.178432222	0.210116732
1.03198E-4	21.008025936	0.367964183	0.339321169	0.180597661	0.210116732
1.03871E-4	21.256448375	0.369476038	0.337052094	0.183196189	0.210116732
1.04442E-4	21.506309444	0.370754509	0.33478302	0.18492854	0.210116732
1.05089E-4	21.757765856	0.372195091	0.332513945	0.185794716	0.210116732
1.05865E-4	22.000276762	0.373917592	0.330339416	0.188826332	0.210116732
1.06558E-4	22.255213208	0.375445798	0.328070341	0.190125595	0.210116732
1.07203E-4	22.501092416	0.376862311	0.325895812	0.192291035	0.214007782
1.08078E-4	22.759369008	0.378772644	0.323626737	0.194023387	0.214007782
1.08545E-4	23.008483268	0.379787623	0.321452208	0.196621914	0.214007782
1.0916E-4	23.258755697	0.381119275	0.319277678	0.200519706	0.214007782
1.09843E-4	23.510599147	0.382592423	0.317103148	0.202252057	0.214007782
1.10236E-4	23.752734236	0.383434885	0.315023163	0.203984409	0.214007782
1.11246E-4	24.007183656	0.385593782	0.312848634	0.206149848	0.217898833
1.12023E-4	24.252778111	0.387245335	0.310768649	0.207449112	0.225680934
1.12785E-4	24.50024738	0.388853575	0.308688664	0.208315288	0.233463035
1.13382E-4	24.760457174	0.390110325	0.306514134	0.210480728	0.233463035
1.14078E-4	25.010769293	0.391566206	0.30443415	0.213945431	0.233463035
1.14656E-4	25.250912722	0.392772214	0.302448709	0.216110871	0.237354086
1.15655E-4	25.504467415	0.394841233	0.300368725	0.216543958	0.237354086
1.16371E-4	25.759681745	0.39631868	0.29828874	0.219575574	0.241245136
1.16866E-4	26.004587794	0.397332846	0.2963033	0.222607189	0.241245136
1.17348E-4	26.250458357	0.398320691	0.29431786	0.224339541	0.245136187
1.18113E-4	26.509599343	0.399878214	0.292237875	0.225638805	0.249027237
1.1866E-4	26.758270241	0.400988063	0.290252435	0.226938068	0.249027237
1.1974E-4	27.008498254	0.403165982	0.288266994	0.22867042	0.252918288
1.20292E-4	27.260638292	0.404272197	0.286281554	0.229969684	0.256809339
1.20854E-4	27.501763659	0.405395398	0.284390659	0.232135123	0.256809339
1.21481E-4	27.756311639	0.406644815	0.282405219	0.234733651	0.256809339
1.22191E-4	28.000124336	0.408049945	0.280514324	0.236466003	0.260700389
1.22916E-4	28.257586194	0.409480425	0.278528883	0.238631442	0.26848249
1.23642E-4	28.504132476	0.410904761	0.276637988	0.239497618	0.26848249
1.2425E-4	28.751985322	0.412092297	0.274747093	0.244261585	0.26848249
1.24879E-4	29.001165442	0.413316739	0.272856197	0.246427025	0.26848249
1.25414E-4	29.251548987	0.414353643	0.270965302	0.250324816	0.26848249
1.25662E-4	29.502663316	0.414834162	0.269074407	0.252057168	0.272373541
1.26382E-4	29.754764882	0.416221769	0.267183511	0.255521871	0.272373541
1.27347E-4	30.008432815	0.418071503	0.265292616	0.256821135	0.272373541
1.27983E-4	30.251080121	0.419283693	0.263496265	0.25985275	0.276264591
1.28483E-4	30.507573749	0.420232515	0.26160537	0.26201819	0.280155642
1.29295E-4	30.752585034	0.421767935	0.25980902	0.265482893	0.280155642
1.29903E-4	31.011687034	0.422912593	0.257918124	0.267215245	0.280155642
1.3062E-4	31.25914993	0.424257466	0.256121774	0.270679948	0.280155642
1.31396E-4	31.50798298	0.425705318	0.254325423	0.274144651	0.284046693
1.32033E-4	31.758241482	0.426887228	0.252529073	0.276310091	0.291828794
1.32585E-4	32.009682137	0.427907462	0.250732722	0.278475531	0.291828794
1.33197E-4	32.262157021	0.429035623	0.248936371	0.279341706	0.295719844
1.34116E-4	32.502968547	0.430720491	0.247234566	0.281940234	0.295719844
1.34896E-4	32.758415811	0.432143766	0.245438215	0.285404937	0.295719844
1.35453E-4	33.001806962	0.433155268	0.243736409	0.287570377	0.299610895
1.3599E-4	33.259690721	0.434127326	0.241940059	0.290168904	0.299610895
1.36655E-4	33.504986423	0.435324873	0.240238253	0.292767432	0.307392996
1.37292E-4	33.751561318	0.436469679	0.238536447	0.294499783	0.311284047
1.38032E-4	34.0131361	0.437792252	0.236740096	0.297098311	0.315175097
1.38777E-4	34.262217932	0.439116702	0.235038291	0.298830663	0.319066148
1.39941E-4	34.513216206	0.441175033	0.233336485	0.300129926	0.326848249
1.40961E-4	34.752016618	0.442965796	0.231729224	0.302295366	0.3307393
1.42042E-4	35.006910636	0.444853056	0.230027418	0.305326981	0.33463035
1.42731E-4	35.263359138	0.44604853	0.228325612	0.307925509	0.338521401
1.43534E-4	35.506858934	0.447434972	0.226718351	0.310090948	0.342412451
1.44223E-4	35.751399815	0.448618242	0.22511109	0.312689476	0.342412451
1.45453E-4	36.012280953	0.450719607	0.223409284	0.315288003	0.346303502
1.46242E-4	36.260159105	0.452059683	0.221802023	0.316587267	0.354085603
1.46976E-4	36.509464396	0.453300097	0.220194762	0.317886531	0.357976654
1.4762E-4	36.759849062	0.454383829	0.218587501	0.320051971	0.357976654
1.48132E-4	37.01133485	0.455243169	0.21698024	0.321784322	0.361867704
1.49086E-4	37.264052984	0.456834647	0.215372979	0.323949762	0.361867704
1.49743E-4	37.503004959	0.457926855	0.213860263	0.326981377	0.365758755
1.50404E-4	37.758183664	0.459020136	0.212253002	0.330012993	0.365758755
1.51185E-4	38.01449439	0.460306024	0.210645741	0.333910784	0.365758755
1.52244E-4	38.257400748	0.462041456	0.209133024	0.335643136	0.369649805
1.53168E-4	38.501959949	0.463545782	0.207620308	0.336942399	0.369649805
1.5408E-4	38.763293791	0.465022138	0.206013047	0.339107839	0.369649805
1.55169E-4	39.010537333	0.466773395	0.204500331	0.342139454	0.369649805
1.55906E-4	39.259391171	0.467954126	0.202987615	0.344304894	0.373540856
1.56554E-4	39.509397458	0.468986844	0.201474898	0.346470333	0.377431907
1.57384E-4	39.760596049	0.470304011	0.199962182	0.348635773	0.381322957
1.5809E-4	40.012968111	0.471418069	0.198449466	0.352100476	0.381322957
1.58796E-4	40.250759903	0.472529282	0.197031294	0.353832828	0.381322957
1.59538E-4	40.505581376	0.473690612	0.195518578	0.355998268	0.381322957
1.60483E-4	40.761386468	0.475164152	0.194005862	0.359462971	0.389105058
1.61241E-4	41.002693487	0.476339131	0.19258769	0.361628411	0.389105058
1.62266E-4	41.261473312	0.477920711	0.191074974	0.364660026	0.389105058
1.63323E-4	41.505714781	0.479540215	0.189656802	0.366825466	0.392996109
1.64231E-4	41.751385426	0.480924811	0.188238631	0.368557817	0.392996109
1.66009E-4	42.01557049	0.483613442	0.186725915	0.372022521	0.40077821
1.66559E-4	42.264964712	0.484438895	0.185307743	0.375487224	0.404669261
1.67462E-4	42.515570051	0.485789183	0.183889572	0.378518839	0.404669261
1.6841E-4	42.750916675	0.487199457	0.182565945	0.381117367	0.404669261
1.69143E-4	43.004049818	0.488284296	0.181147773	0.385448246	0.408560311
1.70826E-4	43.259295881	0.490758717	0.179729602	0.388046773	0.408560311
1.71959E-4	43.516563811	0.492410935	0.17831143	0.390645301	0.412451362
1.72889E-4	43.757874999	0.493758433	0.176987804	0.392377653	0.416342412
1.73879E-4	44.000819721	0.495186935	0.175664177	0.394543092	0.420233463
1.7479E-4	44.262471169	0.496492361	0.174246005	0.39714162	0.424124514
1.75751E-4	44.50794777	0.497863131	0.172922379	0.399307059	0.435797665
1.77218E-4	44.755168433	0.499942016	0.171598752	0.401039411	0.447470817
1.78317E-4	45.004163938	0.501487121	0.170275125	0.403204851	0.459143969
1.79434E-4	45.25484643	0.503048454	0.168951499	0.405803378	0.459143969
1.80706E-4	45.507005204	0.504814711	0.167627872	0.408401906	0.459143969
1.81823E-4	45.76070783	0.506354369	0.166304245	0.411000433	0.46692607
1.82993E-4	46.016086956	0.507957618	0.164980618	0.412732785	0.470817121
1.84798E-4	46.255124377	0.510410422	0.163751536	0.414032049	0.474708171
1.85508E-4	46.514421749	0.511369544	0.16242791	0.41792984	0.474708171
1.86767E-4	46.756499164	0.51305847	0.161198828	0.421394543	0.478599222
1.87724E-4	47.000002133	0.514335839	0.159969746	0.423993071	0.482490272
1.88934E-4	47.263904966	0.515940177	0.158646119	0.425725422	0.486381323
1.89961E-4	47.510231021	0.517293748	0.157417037	0.429190126	0.486381323
1.91609E-4	47.758526719	0.519450268	0.156187955	0.432221741	0.486381323
1.92942E-4	48.00853783	0.521180734	0.154958873	0.435253356	0.486381323
1.94085E-4	48.260306756	0.522655112	0.153729791	0.439151148	0.490272374
1.95611E-4	48.513939066	0.524608341	0.152500709	0.442182763	0.494163424
1.97226E-4	48.769721431	0.526658037	0.151271627	0.445214379	0.494163424
1.98106E-4	49.006946573	0.527768577	0.15013709	0.448245994	0.498054475
1.99319E-4	49.265147002	0.529289744	0.148908008	0.451277609	0.498054475
2.01009E-4	49.505557033	0.531393041	0.147773471	0.453443049	0.498054475
2.02404E-4	49.767788736	0.533114406	0.146544389	0.456041576	0.501945525
2.03568E-4	50.011346656	0.534541469	0.145409852	0.458640104	0.505836576
2.05149E-4	50.256898566	0.53646611	0.144275314	0.462970983	0.509727626
2.07072E-4	50.504244074	0.538785057	0.143140777	0.466002599	0.509727626
2.08719E-4	50.753937216	0.540752697	0.14200624	0.469034214	0.513618677
2.09289E-4	51.004817476	0.541430261	0.140871703	0.470766566	0.521400778
2.10328E-4	51.256598968	0.542659415	0.139737166	0.474231269	0.521400778
2.11389E-4	51.509635366	0.543908531	0.138602628	0.475963621	0.525291829
2.13211E-4	51.764501802	0.54603643	0.137468091	0.478562148	0.529182879
2.15346E-4	52.000551118	0.548505358	0.136428099	0.480727588	0.529182879
2.16924E-4	52.259915809	0.550312618	0.135293562	0.484192291	0.529182879
2.18436E-4	52.521355502	0.55203036	0.134159024	0.487656994	0.53307393
2.19961E-4	52.762667106	0.55375034	0.133119032	0.490255522	0.53307393
2.21193E-4	53.00537248	0.555129928	0.132079039	0.493720225	0.53307393
2.23153E-4	53.272050558	0.55730828	0.130944502	0.497618016	0.536964981
2.24693E-4	53.518449477	0.559003629	0.12990451	0.500649632	0.544747082
2.25842E-4	53.766208468	0.560260745	0.128864517	0.503248159	0.548638132
2.26826E-4	54.015237952	0.56133181	0.127824525	0.506279775	0.552529183
2.28679E-4	54.266060709	0.563334131	0.126784532	0.508445214	0.560311284
2.30312E-4	54.518760362	0.565083462	0.12574454	0.51147683	0.560311284
2.3184E-4	54.750010892	0.566708052	0.124799092	0.514508445	0.560311284
2.33161E-4	55.00585094	0.568102757	0.1237591	0.517106973	0.564202335
2.35239E-4	55.263490762	0.570278516	0.122719107	0.521004764	0.568093385
2.37943E-4	55.52358058	0.573077257	0.121679115	0.524469467	0.571984436
2.39194E-4	55.761965099	0.574359624	0.120733667	0.527501083	0.575875486
2.41312E-4	56.002281346	0.576513364	0.11978822	0.530532698	0.575875486
2.43308E-4	56.269108744	0.578523055	0.118748227	0.534863577	0.579766537
2.44579E-4	56.513104174	0.579792628	0.11780278	0.537462105	0.583657588
2.4595E-4	56.758721973	0.581154705	0.116857332	0.54049372	0.583657588
2.47045E-4	57.005312381	0.58223533	0.115911884	0.543525336	0.587548638
2.48622E-4	57.253008047	0.583782268	0.114966437	0.546990039	0.587548638
2.5063E-4	57.502679809	0.585735589	0.114020989	0.549588566	0.595330739
2.51869E-4	57.753977077	0.586931072	0.113075541	0.551320918	0.595330739
2.5286E-4	58.006479204	0.587883617	0.112130094	0.554785621	0.595330739
2.54469E-4	58.260235829	0.589418931	0.111184646	0.558250325	0.59922179
2.5564E-4	58.515036929	0.590529577	0.110239198	0.560848852	0.60311284
2.57286E-4	58.771512728	0.592080647	0.109293751	0.56344738	0.610894942
2.58965E-4	59.004056152	0.593650614	0.108442848	0.566912083	0.610894942
2.61084E-4	59.26430157	0.595614727	0.1074974	0.569943699	0.610894942
2.62679E-4	59.500041451	0.597081672	0.106646497	0.572109138	0.618677043
2.63968E-4	59.763477019	0.598258768	0.105701049	0.575140754	0.622568093
2.64719E-4	60.001363625	0.598940751	0.104850147	0.578172369	0.626459144
2.66062E-4	60.266742743	0.600155821	0.103904699	0.581203984	0.630350195
2.67779E-4	60.507019292	0.60169896	0.103053796	0.5842356	0.634241245
2.69233E-4	60.775532179	0.602995441	0.102108348	0.587267215	0.638132296
2.70511E-4	61.018420134	0.604129149	0.101257445	0.590298831	0.638132296
2.72545E-4	61.263138217	0.60591881	0.100406542	0.593763534	0.638132296
2.74923E-4	61.509418668	0.60799126	0.09955564	0.596795149	0.642023346
2.76174E-4	61.757313129	0.609073079	0.098704737	0.599826765	0.649805447
2.77122E-4	62.006350259	0.609888609	0.097853834	0.603291468	0.653696498
2.78929E-4	62.256641189	0.611433325	0.097002931	0.606756172	0.653696498
2.80714E-4	62.508421314	0.612947921	0.096152028	0.609787787	0.657587549
2.83156E-4	62.762275391	0.615001249	0.095301125	0.612819402	0.661478599
2.83878E-4	63.017442146	0.61560375	0.094450222	0.616284106	0.661478599
2.84819E-4	63.273412571	0.616386391	0.093599319	0.619315721	0.661478599
2.86346E-4	63.501999405	0.617650527	0.092842961	0.621914249	0.661478599
2.88293E-4	63.760732732	0.619249634	0.091992058	0.625378952	0.661478599
2.89991E-4	64.021168082	0.620632763	0.091141155	0.628843655	0.66536965
2.92289E-4	64.254338449	0.622489817	0.090384797	0.631875271	0.673151751
2.94584E-4	64.518891286	0.624325815	0.089533894	0.634906886	0.673151751
2.96428E-4	64.75538494	0.625788357	0.088777536	0.637938502	0.677042802
2.97241E-4	65.022677757	0.626429318	0.087926633	0.641403205	0.680933852
2.98499E-4	65.261124165	0.627417079	0.087170275	0.644867908	0.680933852
2.99327E-4	65.50044281	0.628064816	0.086413917	0.647466436	0.684824903
3.00264E-4	65.7701682	0.628793918	0.085563014	0.650498051	0.684824903
3.0064E-4	66.010531091	0.629085935	0.084806656	0.653962754	0.684824903
3.02423E-4	66.251666528	0.630465093	0.084050298	0.657427458	0.684824903
3.03848E-4	66.524612416	0.6315592	0.083199395	0.660892161	0.688715953
3.04487E-4	66.767942171	0.632048021	0.082443037	0.663057601	0.692607004
3.05507E-4	67.011935449	0.632825342	0.081686679	0.665656128	0.692607004
3.06717E-4	67.256799772	0.633743775	0.080930321	0.669120832	0.692607004
3.08364E-4	67.50293219	0.634985945	0.080173962	0.672152447	0.700389105
3.0945E-4	67.750278805	0.635800002	0.079417604	0.674750974	0.704280156
3.1144E-4	68.029775617	0.637283544	0.078566701	0.678215678	0.708171206
3.13635E-4	68.279885796	0.638904912	0.077810343	0.680814205	0.712062257
3.14867E-4	68.531412177	0.639808964	0.077053985	0.684278909	0.712062257
3.15694E-4	68.752206844	0.640413459	0.076392172	0.686877436	0.715953307
3.17235E-4	69.005600116	0.641533763	0.075635814	0.689475964	0.723735409
3.1844E-4	69.259937638	0.64240513	0.074879455	0.692074491	0.727626459
3.20652E-4	69.515519	0.643993746	0.074123097	0.694239931	0.743190661
3.21562E-4	69.772456276	0.64464384	0.073366739	0.696838458	0.743190661
3.22532E-4	70.030200735	0.645333333	0.072610381	0.700303162	0.743190661
3.23935E-4	70.256536816	0.646325694	0.071948568	0.703334777	0.743190661
3.24938E-4	70.516154288	0.647032123	0.07119221	0.70679948	0.743190661
3.26383E-4	70.776959034	0.64804491	0.070435851	0.710264184	0.743190661
3.28007E-4	71.006143651	0.649176553	0.069774038	0.713295799	0.743190661
3.29187E-4	71.269140266	0.649993533	0.06901768	0.716327414	0.747081712
3.30224E-4	71.53279531	0.65070881	0.068261322	0.719792118	0.747081712
3.31056E-4	71.764287892	0.651280383	0.067599508	0.722823733	0.747081712
3.32183E-4	72.029635605	0.652052309	0.06684315	0.725422261	0.750972763
3.33016E-4	72.262513248	0.652620173	0.066181337	0.727154612	0.762645914
3.34802E-4	72.529908602	0.653831385	0.065424979	0.730619316	0.762645914
3.35687E-4	72.764597411	0.654429235	0.064763165	0.733217843	0.766536965
3.36737E-4	73.033561388	0.655135095	0.064006807	0.736249459	0.770428016
3.37563E-4	73.269704891	0.655688165	0.063344994	0.73798181	0.785992218
3.38356E-4	73.506222532	0.656217712	0.06268318	0.74014725	0.793774319
3.39142E-4	73.777321861	0.656740975	0.061926822	0.743611953	0.79766537
3.39693E-4	74.014936874	0.65710684	0.061265009	0.746210481	0.79766537
3.40474E-4	74.253023377	0.657624241	0.060603196	0.74837592	0.80155642
3.42827E-4	74.526333374	0.65917299	0.059846837	0.751407536	0.805447471
3.43498E-4	74.76656291	0.659612397	0.059185024	0.754439151	0.805447471
3.44695E-4	75.007475802	0.660392774	0.058523211	0.757037679	0.805447471
3.46016E-4	75.283782001	0.661249888	0.057766853	0.759203118	0.813229572
3.47816E-4	75.526587254	0.662411325	0.057105039	0.761368558	0.817120623
3.49032E-4	75.759154314	0.663191316	0.056443226	0.763967085	0.821011673
3.50165E-4	76.015271692	0.663915186	0.055781412	0.766998701	0.824902724
3.51526E-4	76.261017399	0.664779895	0.055119599	0.769597228	0.832684825
3.52164E-4	76.507314932	0.665184076	0.054457786	0.772628844	0.832684825
3.53482E-4	76.75451729	0.666015358	0.053795972	0.775660459	0.832684825
3.54237E-4	77.00231316	0.666489857	0.053134159	0.778692074	0.836575875
3.55709E-4	77.251053805	0.667410937	0.052472346	0.781290602	0.836575875
3.56948E-4	77.500488438	0.668182088	0.051810532	0.783456042	0.836575875
3.57607E-4	77.750505106	0.668591278	0.051148719	0.786054569	0.840466926
3.58804E-4	78.001384423	0.669331308	0.050486906	0.789086184	0.840466926
3.60345E-4	78.253145313	0.670279121	0.049825092	0.7921178	0.840466926
3.61305E-4	78.505812511	0.670866923	0.049163279	0.795149415	0.840466926
3.6277E-4	78.759308967	0.671759909	0.048501465	0.798181031	0.840466926
3.64132E-4	79.013510404	0.67258526	0.047839652	0.801212646	0.840466926
3.65525E-4	79.269145503	0.673425483	0.047177839	0.802944998	0.852140078
3.66413E-4	79.525358995	0.673959154	0.046516025	0.805543525	0.852140078
3.67482E-4	79.782239391	0.674598656	0.045854212	0.808575141	0.852140078
3.68151E-4	80.00291206	0.674998315	0.045286943	0.81074058	0.856031128
3.69415E-4	80.261164946	0.675749273	0.04462513	0.813772196	0.856031128
3.70462E-4	80.520182362	0.676369363	0.043963317	0.816370723	0.859922179
3.70969E-4	80.779720552	0.676668889	0.043301503	0.818103075	0.86381323
3.72118E-4	81.002683453	0.677344722	0.042734235	0.819402339	0.871595331
3.72629E-4	81.26336257	0.677644767	0.042072421	0.822433954	0.871595331
3.7348E-4	81.524454429	0.678142979	0.041410608	0.824599394	0.883268482
3.75646E-4	81.786956602	0.679403969	0.040748795	0.827197921	0.891050584
3.76557E-4	82.012604074	0.679931224	0.040181526	0.829796449	0.891050584
3.77408E-4	82.276457803	0.680421928	0.039519713	0.832828064	0.891050584
3.77723E-4	82.503050759	0.680603606	0.038952444	0.835426592	0.891050584
3.78091E-4	82.767623156	0.680815365	0.038290631	0.838025119	0.891050584
3.79024E-4	83.032719781	0.681350305	0.037628817	0.841056735	0.891050584
3.79755E-4	83.26031337	0.681768665	0.037061549	0.842789086	0.898832685
3.81156E-4	83.526810418	0.682567074	0.036399735	0.845820702	0.902723735
3.82165E-4	83.755862439	0.683139726	0.035832467	0.847986141	0.906614786
3.83321E-4	84.023840064	0.683793015	0.035170653	0.851017757	0.906614786
3.84996E-4	84.254584567	0.68473497	0.034603385	0.853616284	0.910505837
3.86125E-4	84.524654483	0.685366852	0.033941571	0.8566479	0.910505837
3.87391E-4	84.756783294	0.686072091	0.033374303	0.859246427	0.910505837
3.88969E-4	85.028716457	0.686947307	0.032712489	0.861411867	0.910505837
3.89811E-4	85.262329628	0.687412131	0.032145221	0.864010394	0.910505837
3.91131E-4	85.535862309	0.688138138	0.031483407	0.866175834	0.910505837
3.92526E-4	85.771024408	0.688901266	0.030916139	0.867908185	0.914396887
3.93818E-4	86.006980224	0.689605289	0.03034887	0.870506713	0.914396887
3.95352E-4	86.283129671	0.690436616	0.029687057	0.87310524	0.914396887
3.96227E-4	86.520635072	0.690909305	0.029119788	0.875703768	0.914396887
3.96654E-4	86.758480639	0.691139077	0.02855252	0.878302295	0.914396887
3.97473E-4	87.036487453	0.691579134	0.027890706	0.881333911	0.914396887
3.98462E-4	87.275386611	0.692108935	0.027323438	0.883932438	0.914396887
3.98939E-4	87.514618379	0.692363744	0.026756169	0.886530966	0.914396887
3.99959E-4	87.754346212	0.692907416	0.0261889	0.889129493	0.914396887
4.01228E-4	88.034838444	0.693581107	0.025527087	0.891728021	0.918287938
4.01823E-4	88.275774796	0.69389596	0.024959818	0.894326548	0.918287938
4.03092E-4	88.517517108	0.694565492	0.02439255	0.896925076	0.918287938
4.05466E-4	88.760177336	0.695809775	0.023825281	0.899090515	0.918287938
4.06987E-4	89.004088023	0.696601371	0.023258013	0.901689043	0.918287938
4.08748E-4	89.289531914	0.697513384	0.022596199	0.90428757	0.922178988
4.09807E-4	89.535227161	0.698058737	0.022028931	0.906886098	0.922178988
4.13521E-4	89.782529624	0.699956985	0.021461662	0.909484625	0.929961089
4.14738E-4	90.031125134	0.700574161	0.020894393	0.912083153	0.929961089
4.16483E-4	90.280664705	0.70145399	0.020327125	0.914248592	0.929961089
4.18426E-4	90.53134956	0.702427552	0.019759856	0.91684712	0.929961089
4.19788E-4	90.782803546	0.703106532	0.019192588	0.91901256	0.929961089
4.20888E-4	91.035095811	0.703652824	0.018625319	0.921611087	0.929961089
4.21395E-4	91.287812224	0.703903675	0.01805805	0.923776527	0.93385214
4.22079E-4	91.540859446	0.704241291	0.017490782	0.925941966	0.937743191
4.23795E-4	91.752580082	0.705085978	0.017018058	0.928107406	0.937743191
4.25997E-4	92.007711546	0.706162495	0.016450789	0.930705933	0.937743191
4.26324E-4	92.263418377	0.706321439	0.015883521	0.933304461	0.937743191
4.27243E-4	92.519540081	0.706768009	0.015316252	0.935902988	0.937743191
4.29176E-4	92.77653419	0.707702874	0.014748984	0.938501516	0.941634241
4.3065E-4	93.034652641	0.708411441	0.014181715	0.941100043	0.941634241
4.32178E-4	93.250539501	0.709142711	0.013708991	0.943265483	0.941634241
4.33965E-4	93.510477582	0.709992969	0.013141723	0.94586401	0.941634241
4.36697E-4	93.771525802	0.71128345	0.012574454	0.94802945	0.945525292
4.3853E-4	94.034130758	0.712142729	0.012007185	0.949761802	0.949416342
4.40368E-4	94.253976006	0.712999541	0.011534462	0.951494153	0.953307393
4.43126E-4	94.519167808	0.714275313	0.010967193	0.954092681	0.957198444
4.45938E-4	94.785851397	0.715564633	0.010399924	0.95625812	0.964980545
4.46906E-4	95.00917158	0.716005637	0.009927201	0.957990472	0.968871595
4.48648E-4	95.277847976	0.716796096	0.009359932	0.960589	0.968871595
4.50754E-4	95.502924469	0.717745778	0.008887208	0.962754439	0.968871595
4.5614E-4	95.775115149	0.720145722	0.008319939	0.965352967	0.968871595
4.58677E-4	96.003916563	0.721262374	0.007847216	0.967518406	0.968871595
4.60388E-4	96.279724987	0.722010095	0.007279947	0.970116934	0.972762646
4.6246E-4	96.510465787	0.722910692	0.006807223	0.971416197	0.976653696
4.66802E-4	96.789359816	0.724778847	0.006239955	0.973581637	0.980544747
4.68408E-4	97.023164479	0.725463331	0.005767231	0.975313989	0.980544747
4.70561E-4	97.257985124	0.726375477	0.005294507	0.977479428	0.980544747
4.76341E-4	97.54213433	0.728795511	0.004727238	0.980077956	0.980544747
4.78412E-4	97.781131962	0.729652013	0.004254515	0.98137722	0.988326848
4.84841E-4	98.022668896	0.732277283	0.003781791	0.983542659	0.988326848
4.89327E-4	98.266795965	0.734078844	0.003309067	0.985708099	0.992217899
4.92183E-4	98.512301874	0.735213243	0.002836343	0.98744045	0.996108949
4.95587E-4	98.759642055	0.73655299	0.002363619	0.98960589	0.996108949
5.0183E-4	99.009127286	0.738974665	0.001890895	0.99177133	0.996108949
5.0712E-4	99.261926573	0.740992339	0.001418172	0.993936769	0.996108949
5.1564E-4	99.517819237	0.744177095	0.000945448	0.996102209	0.996108949
5.21483E-4	99.777462716	0.746316527	0.000472724	0.998267648	0.996108949
5.84956E-4	100	0.767441781	0.000094545	0.999566912	1
5.84956E-4	100	0.767441781	0	0.999566912	1
