# Supplementary material for: Spatiotemporal prediction of alpine wetlands under multi-climate scenarios in the west of Sichuan, China
Source: PeerJ. 2024 Nov 27;12:e18586. doi: 10.7717/peerj.18586 (PMC11608022; doi:10.7717/peerj.18586)
Supplement: Supplemental Information 2 [file peerj-12-18586-s002.zip › Maxent_data2/2.5mBIOssp245_2081-2100/RES/wetland_1_sampleAverages.csv]

Predictor variable	Categorical	Sample average
2.5mbiossp245_2081-2100_1	false	2.6642522061745413
2.5mbiossp245_2081-2100_10	false	11.056128269359114
2.5mbiossp245_2081-2100_11	false	-6.223357875853609
2.5mbiossp245_2081-2100_12	false	696.7093980077956
2.5mbiossp245_2081-2100_13	false	137.67301862278043
2.5mbiossp245_2081-2100_14	false	3.6738847986141185
2.5mbiossp245_2081-2100_15	false	90.09462889699824
2.5mbiossp245_2081-2100_16	false	377.3486357730619
2.5mbiossp245_2081-2100_17	false	16.34993503681247
2.5mbiossp245_2081-2100_18	false	375.801645734084
2.5mbiossp245_2081-2100_19	false	17.071892594196623
2.5mbiossp245_2081-2100_2	false	14.160978824455224
2.5mbiossp245_2081-2100_3	false	40.60481658215232
2.5mbiossp245_2081-2100_4	false	700.2986275469291
2.5mbiossp245_2081-2100_5	false	18.629493270616297
2.5mbiossp245_2081-2100_6	false	-16.34218275392143
2.5mbiossp245_2081-2100_7	false	34.97167600579673
2.5mbiossp245_2081-2100_8	false	10.860986092948666
2.5mbiossp245_2081-2100_9	false	-5.499206007869278
wc2.1_2.5m_bioc_bcc-csm2-mr_ssp245_2081-2100	false	2.6642522061745413
wc2.1_2.5m_elev	false	4103.2291035080125
