# Supplementary material for: Spatiotemporal prediction of alpine wetlands under multi-climate scenarios in the west of Sichuan, China
Source: PeerJ. 2024 Nov 27;12:e18586. doi: 10.7717/peerj.18586 (PMC11608022; doi:10.7717/peerj.18586)
Supplement: Supplemental Information 2 [file peerj-12-18586-s002.zip › Maxent_data2/2.5mBIOssp245_2081-2100/RES/wetland_1_samplePredictions.csv]

X	Y	Test or train	Raw prediction	Cumulative prediction	Logistic prediction
101.194681438	28.1482989818	train	2.8629491385258883E-7	0.004692076692379641	0.0016125134975072354
100.289760198	29.08940812	train	5.5796394422885716E-5	7.953906580385052	0.23941212031686473
100.331317082	29.1251002644	train	6.519031002018791E-5	10.031534448957983	0.26888172373850777
100.38306165	29.1516495211	train	6.685786457147335E-5	10.438190977280803	0.27387596021706767
100.270100613	29.16179269	train	3.665145342241229E-5	4.539421363336855	0.17133980754196174
100.342297416	29.1791374782	train	5.547876856287738E-5	7.889658216425459	0.2383741198609384
100.301283292	29.1885668757	train	4.930451013468957E-5	6.7235237097230245	0.21761850207221897
100.352697673	29.1880571989	train	7.67848726504322E-5	13.017460563851765	0.30224990326760315
100.39407234	29.2056812934	train	5.2855056428622525E-5	7.413747850807331	0.22969023863032745
100.291452737	29.2247600013	train	5.1365107620811263E-5	7.06839974507404	0.2246701213216061
100.312025956	29.2245597833	train	3.602617075409054E-5	4.439866838160764	0.168910450847476
100.188687839	29.2347373586	train	7.923969777970617E-5	13.645965848479566	0.3089277206042002
100.260813662	29.2431013186	train	7.250309121498284E-5	11.87190965442182	0.2902880879834113
100.137446541	29.253232403	train	2.419427992930995E-5	2.6825345771246645	0.12009844473072588
100.158128312	29.2620794835	train	6.75432821136925E-5	10.60427013524835	0.27590901820487657
100.199291569	29.2617164688	train	9.517350825647152E-5	18.27658311967323	0.3493465256636648
100.240454057	29.261340783	train	9.620084976572187E-5	18.58765167907766	0.35179091454645933
100.055587951	29.2990277912	train	6.565363569467934E-5	10.144015466558805	0.2702762384237361
100.096767482	29.2986959704	train	4.0248497096689364E-5	5.117011655180467	0.1850437981836356
100.076272463	29.3078874289	train	9.680401619869185E-5	18.807686192951227	0.35321751096222204
100.117455265	29.3075491379	train	1.0568427210658545E-4	21.94379675533578	0.37351693280264725
100.230704188	29.3065533766	train	6.921409880658041E-5	10.990746806004996	0.28081755015073234
100.148544026	29.3253345326	train	1.330400390624408E-4	32.19740425220459	0.428747203117441
100.210326899	29.3247886088	train	9.591459640743412E-5	18.48581121771062	0.35111166983620007
100.004554611	29.3445454321	train	7.48899544236679E-5	12.45369733137417	0.2970062685787196
100.045753105	29.3442288966	train	1.0297668703940331E-4	20.916051339354823	0.36746397974165107
100.107549577	29.3437302511	train	1.4877467392646138E-4	37.181581553842534	0.45631626245873436
100.241436313	29.3425517137	train	6.214460192134761E-5	9.323735651864434	0.25958040734183563
100.056145686	29.3531717353	train	1.541947327295723E-4	38.78934239195756	0.46520677572003594
100.190047217	29.3520444351	train	1.0634601421030555E-4	22.177229219793354	0.37497871782355097
100.159249729	29.3613401386	train	1.469817374383037E-4	36.511695089436905	0.4533098880626926
100.427181135	29.3677662762	train	9.64785714674063E-5	18.69260554937512	0.35244855694397287
100.437481529	29.3676556373	train	1.0462686497123465E-4	21.578157175640104	0.3711668802290504
99.0671958158	29.3934373337	train	5.180487825121288E-5	7.171815954218644	0.22615864338286876
100.015301869	29.3895877497	train	1.1482507311646674E-4	25.29382491633461	0.39312275424969517
100.468641447	29.3853639207	train	1.263155341248506E-4	29.731492449762886	0.41609335341087145
99.994781196	29.3987671943	train	7.656366502100311E-5	12.965035414384538	0.3016418119068
100.06691656	29.3982092495	train	9.727331683461157E-5	18.961889541514893	0.3543231546867689
100.489376788	29.3941577022	train	1.1709137090231103E-4	26.119550596147363	0.39779528936690395
100.551466448	29.4114967571	train	5.481977566379762E-5	7.756359197177614	0.2362114702730803
99.0672195669	29.4295389628	train	4.73391130951425E-5	6.365110317871054	0.21077210803169485
100.077602249	29.4342215783	train	1.4338641879471393E-4	35.46210676291582	0.4471799942180225
100.118835909	29.4338815463	train	1.3781790737279117E-4	33.937458759067624	0.43740974439941566
100.479596718	29.4303620127	train	1.3182890185596977E-4	31.67805734418841	0.42650879617897325
100.026149953	29.4436525946	train	1.1675509599781978E-4	25.949716963712632	0.39710652640362404
100.139553247	29.4427303302	train	1.4300557985754837E-4	35.346622076105525	0.44652261560253925
100.252950981	29.4417115263	train	1.083597507496918E-4	22.90966478854372	0.3793853829925948
100.551877893	29.4385629755	train	6.067900411764283E-5	9.0004728228061	0.2550197434414735
100.428316143	29.4489697197	train	9.43775338864445E-5	18.026948842838248	0.3474399241490545
99.0672433613	29.4656403961	train	3.699863484881051E-5	4.5951900930609755	0.17268255932047227
100.459370839	29.4576567322	train	1.3984273012016636E-4	34.492025853573516	0.4410021055058476
100.56259958	29.4655084145	train	4.178465401282271E-5	5.375279648137294	0.1907590882531969
100.067766149	29.4794234892	train	1.5087201555893964E-4	37.91177829612691	0.4597913651210592
100.15026959	29.4787357872	train	1.686902855201328E-4	42.847710064697964	0.4876150118493724
100.552427364	29.4746510873	train	6.401675362064983E-5	9.744250465774646	0.26532559797570326
100.006243523	29.5160013017	train	5.376124501686169E-5	7.5852268968477565	0.23271181168929989
100.02687747	29.5158435295	train	1.2398391599506876E-4	28.643515457037353	0.4115739267065897
100.119728131	29.5150939401	train	2.471107358864985E-4	57.01563736146059	0.5822999417705615
100.140361125	29.514918562	train	2.410713417126502E-4	55.97497535146489	0.5762696534580032
100.563292079	29.510618109	train	3.9708535157863757E-5	5.019148947210542	0.1830156403162485
100.057921951	29.5246245907	train	1.56191070101482E-4	39.36937468582442	0.4684085331864672
100.099485352	29.55136044	train	2.8653966202569906E-4	63.52773480316265	0.6178098516314641
99.9758121916	29.5703754854	train	1.3072760880189531E-4	31.293655891833065	0.42445811951410384
100.017102401	29.5700656654	train	1.8584494224899812E-4	46.57920817365588	0.5118223437242346
100.068714233	29.5696603435	train	2.2817055744973284E-4	54.19723773963458	0.5627865524182316
100.171934598	29.5687895491	train	2.8918557796155683E-4	63.8976342949095	0.6199778305752386
99.9656613175	29.5884987329	train	4.251158990084173E-5	5.488311393166195	0.19343581151407713
99.9657472653	29.597522613	train	5.7642417476467534E-5	8.378321588171733	0.2453893514105907
99.9760726718	29.5974470807	train	1.6536851437048058E-4	41.92040359628478	0.4826474498387348
100.027699103	29.5970573739	train	1.812300813879333E-4	45.626039066449785	0.5055379985835529
100.058674465	29.5968139143	train	2.3654422338823363E-4	55.38903636610319	0.5716339348092475
100.461445007	29.602013691	train	9.329061688144206E-5	17.748101030681976	0.34481830721396933
100.430600173	29.6113735114	train	8.427342526865872E-5	15.002031357538465	0.32222879984752134
100.513198909	29.610457135	train	1.0361250360363229E-4	21.16103038798904	0.3688958666590105
99.9660914477	29.6336180085	train	5.1770077897133074E-5	7.163632322918535	0.2260410604965685
99.9764205327	29.6335423659	train	1.4363249925301928E-4	35.54181843198429	0.44760393193198794
100.028065355	29.6331520901	train	1.5978277652754937E-4	40.571840722189634	0.47407346275294804
100.090037761	29.632657223	train	1.3370268935676696E-4	32.39466608050491	0.4299645244027199
100.399998898	29.6387711617	train	1.0324978339258538E-4	21.027140581892652	0.3680798000369974
99.5323346008	29.6541180994	train	2.133641148544542E-5	2.3187568570926422	0.10743633364631365
100.431110282	29.6474626812	train	9.886926935380612E-5	19.382983788138983	0.35805499968133075
100.255737451	29.6672877329	train	6.763260308031296E-5	10.625749103242432	0.27617312030613606
100.266068951	29.6671894344	train	6.700062591043323E-5	10.473200708557084	0.27430035392445506
100.379711974	29.6660550248	train	1.1325888250067335E-4	24.70679489738763	0.3898510659144547
100.018190619	29.6783500118	train	1.3719694687351213E-4	33.71476741739848	0.4362987912533061
100.121523587	29.6775156738	train	6.398998539546931E-5	9.737487160462559	0.26524408097813706
100.235184573	29.6765048691	train	7.877256458900976E-5	13.540493350730225	0.3076668517380202
100.266181993	29.6762122823	train	7.617791850144439E-5	12.877171708585715	0.300578869849042
100.307511165	29.6758108925	train	6.383714292018825E-5	9.698869720643158	0.26477828463092995
100.142393743	29.6953856188	train	6.58853467212211E-5	10.200267674216747	0.2709716472605604
100.380081684	29.6931222901	train	9.751315373156941E-5	19.031049719639277	0.35488673754620376
99.9256838552	29.7331750242	train	6.12881490321822E-5	9.140095104329097	0.25692209304435026
100.256523361	29.7304476524	train	5.667254575309209E-5	8.139151607596657	0.24226076901815122
99.5123112967	29.7805443633	train	2.8597237149279856E-5	3.3962818949432156	0.13891818245929796
99.5640370912	29.7803338491	train	2.4214930755919164E-5	2.68518334923725	0.12018863334018035
100.153761067	29.7855273887	train	6.683982501532133E-5	10.433767090409	0.27382229780752865
100.257198993	29.7845842311	train	5.007009373933756E-5	6.846266912192652	0.22025334852203274
99.1812886214	29.7994622467	train	1.3995383453648976E-5	1.3921188033011285	0.0731766252939242
100.278115307	29.8024311736	train	5.27154384011872E-5	7.381915012914296	0.22922258266555856
99.9264310836	29.8143886595	train	6.935730259866923E-5	11.027994713647159	0.2812351602764221
99.1606946188	29.8626626555	train	5.510421050748482E-6	0.4376088442357012	0.030149504121653875
99.9371999163	29.8594338194	train	9.777726357790876E-5	19.09269623509447	0.3555062212542494
99.3574841928	29.8803258461	train	2.0497830727014888E-5	2.212163821959112	0.1036514580416566
99.927097857	29.8865777047	train	6.200150161880748E-5	9.295837375550516	0.25913756756389356
99.937537485	29.8955280852	train	8.917584208087462E-5	16.472117183203064	0.33469980874232436
101.500852415	29.8841736131	train	2.7793995294985748E-5	3.2732634928317617	0.13554512551322878
101.532347269	29.9016131775	train	2.511819790637927E-5	2.815841484641262	0.12411547360729794
100.18649945	29.9296188006	train	1.1447895931114113E-4	25.177357085157283	0.3924027647504998
100.238292743	29.9291424414	train	1.1670736426622828E-4	25.926101226751015	0.397008633893873
99.9275995294	29.940718961	train	6.883935408481465E-5	10.906090413460129	0.27972242160868066
100.279841942	29.9377691524	train	9.744147602627476E-5	19.01431925378015	0.3547184081612801
101.284585294	29.9332029461	train	3.564727106174023E-5	4.37986025487461	0.16743140138639856
101.31564422	29.9326607529	train	4.020358905775402E-5	5.108872521690076	0.18487550252930948
100.114288531	29.9573204563	train	1.358490119312948E-4	33.19198395539134	0.43387205214218955
101.253728878	29.9427555192	train	2.8297475924569194E-5	3.3503727497937947	0.1376624770817353
99.9279347375	29.9768128804	train	1.0254444797334169E-4	20.73410136816006	0.36648684261685655
99.93829926	29.9767394477	train	1.0309774581845877E-4	20.966361688753086	0.36773711001555637
101.326837084	29.9685472467	train	2.722312973918119E-5	3.17589361051422	0.13313177809066165
101.399763696	29.9852795443	train	5.188751258285733E-5	7.191248196240043	0.22643770386847353
99.6483729	30.0236074506	train	3.174476517740976E-5	3.8323796750049475	0.15188576362857026
99.2646883862	30.033963144	train	9.97994801560455E-6	0.9390459897527459	0.05330046986524832
101.390054448	30.0125181936	train	4.077129026289109E-5	5.211762694603627	0.18699789661948157
99.9388939065	30.0399031357	train	1.829369983007148E-4	46.003863310685496	0.5078811797877878
100.084183161	30.0478095709	train	1.2587196375919374E-4	29.576180250022208	0.4152389263505549
99.7730923109	30.0590303697	train	1.8506278124338728E-4	46.35182449047214	0.5107684930599086
99.9079451328	30.0581683525	train	1.7859197536540902E-4	45.06587522702358	0.5018723025027441
100.042791644	30.0571680768	train	1.1634466856302068E-4	25.750296046610877	0.39626374524280694
100.063826173	30.0840707775	train	1.1214298085763942E-4	24.291743432698194	0.38749840360078097
100.354315222	30.0813981813	train	1.1015562511146798E-4	23.703213674198302	0.3832632097550465
99.7837502842	30.0950636016	train	1.3159616480118005E-4	31.58662182347951	0.42607664391648326
99.8148818761	30.0948742191	train	1.600232225155184E-4	40.63692782068006	0.4744483913670732
100.032793918	30.0933420747	train	1.2461369395729108E-4	28.89606370661219	0.4128015210716973
99.5658730591	30.1052068083	train	4.573643840179536E-5	6.090423398034906	0.20509991575227016
99.9187350542	30.1032129971	train	1.296598397662894E-4	30.90806318058736	0.4224558152780823
99.960420238	30.1209625061	train	1.60947605103941E-4	40.90929210473376	0.47588482134587523
99.8671612393	30.1396592594	train	1.3104260046824294E-4	31.39466148083031	0.4250461496434617
101.734870938	30.1140334728	train	4.491215060982835E-5	5.949914432034203	0.20215072500685283
101.330848324	30.139871284	train	3.721844020744507E-5	4.630498046498393	0.1735304266908731
99.8882479962	30.1756136888	train	9.271687766076096E-5	17.567197292909515	0.34342595021052713
99.90901872	30.1754714049	train	9.551669558713063E-5	18.373473661467845	0.35016513106867625
99.9505597138	30.1751769739	train	1.1338629471093201E-4	24.76200174037052	0.39011854075305386
99.5559494675	30.1864669632	train	2.9669475382510768E-5	3.5527647277370495	0.14338002767795438
100.334902194	30.1808520846	train	1.1028470047413448E-4	23.765003352234892	0.38354005602054997
99.5456119014	30.1955345178	train	1.8277174896018625E-5	1.9315092776817315	0.09347187355887941
100.085860386	30.2011974364	train	1.531894235729691E-4	38.50809887951906	0.4635797993116822
101.663985988	30.1786281177	train	5.929684923153266E-5	8.772271879628258	0.25066696105998787
99.1093099578	30.2146726276	train	8.445073174676775E-6	0.7645574892002338	0.045475860923768444
99.8470149963	30.2119818123	train	9.347006143768144E-5	17.794614768581507	0.3452525738237779
101.612344153	30.1886870813	train	5.711334475588666E-5	8.234005478999036	0.2436858947219482
99.0989282524	30.223705176	train	1.4387283919505322E-5	1.4592698688487362	0.07507189635058682
99.7224065746	30.2217516766	train	1.6831891175984832E-4	42.72830347900232	0.4870643803297601
99.8886531308	30.220729936	train	1.2784858781807843E-4	30.1997990615081	0.4190272657411561
100.16927869	30.227550179	train	2.5023026357640305E-4	57.452977170944706	0.5853480312315317
99.5978257247	30.2404272186	train	3.0410247920202387E-4	66.6215175206652	0.6317543189079952
101.550776852	30.2169593779	train	7.283730457865399E-5	11.973606611363795	0.29123650174249505
101.73761122	30.2131881152	train	5.3501429196240277E-5	7.543537428478533	0.23184791478882774
101.436805733	30.2281492406	train	7.127003408309025E-5	11.520438865839239	0.2867669149132129
101.571772639	30.225568663	train	6.876507635775261E-5	10.889310765731203	0.27950496125355906
98.9742184303	30.2598370863	train	1.0834028358157365E-5	1.035939788735487	0.05759916993737332
99.6395139699	30.2582783493	train	1.0025339503250594E-4	19.87706162859911	0.3612567705820473
101.603153957	30.233968386	train	7.709744368384248E-5	13.106988941892634	0.3031073459877233
101.416702177	30.2555826035	train	7.68980944865363E-5	13.049890207874167	0.3025607362453525
99.837237503	30.2842349552	train	1.291918642676419E-4	30.72146506070631	0.42157385943975
99.8476344461	30.2841680456	train	1.964472450234606E-4	48.64638286155432	0.5256722622733117
101.323438586	30.2662916799	train	9.342474348303274E-5	17.783294483760237	0.34514295599375683
101.406536311	30.2647901884	train	1.1355532450476523E-4	24.822792266043688	0.39047302114927696
101.54155643	30.2622379711	train	9.344167077298138E-5	17.787522868402842	0.3451839050483149
101.614252274	30.2608061327	train	1.0151255737586928E-4	20.34016561305621	0.3641418572965118
99.5877552547	30.2946168261	train	1.4389245258551834E-4	35.634081446422904	0.44805106363681874
101.437919227	30.273229597	train	9.763289821226444E-5	19.05899956733392	0.35516775210499435
101.510629015	30.2718548309	train	8.792216010217763E-5	16.06750227654207	0.33155451200564795
99.8373908131	30.3022814355	train	1.6706772254909927E-4	42.40614808616829	0.4852005149134762
99.5254593527	30.312929763	train	7.603839025238553E-5	12.845390555926304	0.30019359611496454
99.5566612441	30.312800731	train	7.576930323640606E-5	12.784099056956073	0.29944937707723246
99.4734991599	30.3221521465	train	6.526787688444706E-5	10.050365263446196	0.26911555533297715
101.230762634	30.3039873246	train	6.651151911146941E-5	10.35325578704064	0.272844296097696
101.272330881	30.303271761	train	9.6937307008475E-5	18.851483042194875	0.3535319208112881
101.365853888	30.3016135269	train	1.2012191168772016E-4	27.182946129823197	0.4039322103632118
101.397245982	30.310062213	train	1.3096780396962488E-4	31.370677149798798	0.4249066274759863
101.438811838	30.3092936317	train	1.1693329483532721E-4	26.03891521941264	0.3974717118718981
101.58451612	30.3155147419	train	1.0874280893258004E-4	23.088981027406025	0.380216605467609
99.4424156132	30.3493330124	train	3.6474765195380756E-5	4.511039436109406	0.1706547768439596
99.484078442	30.3582093602	train	2.974030418346869E-5	3.5622178419584163	0.1436731360687017
101.335536241	30.338240283	train	1.0950271327235615E-4	23.385124793443573	0.3818589981808884
101.491451648	30.3353611868	train	9.466041210849374E-5	18.116563434623043	0.34811878236494664
101.522631988	30.3347630935	train	1.0699496332017017E-4	22.42178715387363	0.37640563322885745
101.346146445	30.3470706663	train	1.2496362448492126E-4	29.040770261679224	0.4134814118190282
101.418915735	30.3457439375	train	1.2489838352176618E-4	29.01023705862505	0.4133547725826382
101.502074612	30.3441781558	train	1.0713350178626773E-4	22.47459913576759	0.3767094094152564
101.616407181	30.3419389846	train	1.0319847021453344E-4	21.00819950485773	0.36796418257309643
99.7235319967	30.3751508208	train	1.939632022571504E-4	48.23347833350965	0.5224982900730515
101.221591903	30.3582682581	train	4.508747705284237E-5	5.980455754629086	0.20277985029243847
101.252785623	30.3577341449	train	7.639399866198745E-5	12.926389530892024	0.3011746868170365
98.9741853247	30.3861754012	train	1.991441993654349E-5	2.137195638077729	0.10099928407258206
99.1823619841	30.3860506841	train	8.370361363427123E-6	0.7564926893538299	0.045091686496753054
101.596096657	30.3603831956	train	1.0105556775380092E-4	20.194231419597166	0.3630977865444636
99.4842563352	30.3943044374	train	3.1176932333292114E-5	3.7540305600116017	0.14957528832571995
99.6716207864	30.3934754891	train	1.2745980849834153E-4	30.05147161722716	0.4182860254802081
99.9006092419	30.392097449	train	2.572858835171066E-4	58.771494577913025	0.5920806468137577
99.6925022076	30.4023901984	train	1.261047348077082E-4	29.657682952591596	0.4156876129589809
99.9527372878	30.400751104	train	2.3701504712838532E-4	55.43432351879777	0.5721207736400995
101.253406224	30.3847854364	train	7.172308767981801E-5	11.645725459126984	0.28806472806305705
99.8591341622	30.4104239317	train	1.7934249976213123E-4	45.234311508202744	0.5029206898922786
101.513622389	30.3890556945	train	1.1009216635249823E-4	23.66411547508642	0.38312700954326545
99.8383907178	30.419582325	train	1.8996067685572533E-4	47.510153514812686	0.5172937476982787
101.305831914	30.4019112236	train	1.2179540088553821E-4	27.86427632610177	0.40726776234106915
101.441050441	30.3994527431	train	1.1811301472714337E-4	26.509606038085867	0.3998782144615719
99.9009406441	30.428189155	train	2.979214299693202E-4	65.15164920539424	0.626964259439366
99.6302747985	30.4388003697	train	9.154355285683159E-5	17.171817212792558	0.34056000524944136
101.389484686	30.4184472025	train	1.13092546343067E-4	24.63429523690941	0.389501525254401
101.306468243	30.4289613313	train	7.957010754570803E-5	13.720568004770445	0.3098167811556327
101.441723997	30.4265002046	train	8.174451812227114E-5	14.382784869136549	0.3156110617923822
101.847384539	30.418277542	train	1.0233132521037672E-5	0.9687417803179407	0.05457886523498441
101.285868593	30.4383443492	train	5.5753803442176335E-5	7.945291410228754	0.2392730973947383
99.5575316294	30.4662027168	train	8.105942607178613E-5	14.201132257983415	0.31379598182644886
99.8596089364	30.464561867	train	1.9869726660509064E-4	49.13280419137409	0.5285110136319238
99.8909389085	30.4733750772	train	2.722623508063174E-4	61.22913164431587	0.6056710684730238
99.5263780322	30.4843796858	train	6.962143281699395E-5	11.100902984232551	0.2820041445334608
101.578149345	30.4689733123	train	7.260775208902168E-5	11.903756652649905	0.29058536216631464
99.9849615775	30.4997687663	train	1.1752897846634474E-4	26.31176415858607	0.39868925028578944
99.0262634359	30.5125111877	train	2.8094321718364496E-5	3.3192591995026617	0.13680937615499322
99.7974801069	30.5100740439	train	1.4628275251608186E-4	36.274000818734024	0.45212881140669336
99.8079011025	30.5100098632	train	1.7718692426130404E-4	44.749931510898	0.4998976882378488
101.245484915	30.4931691939	train	3.946855230520486E-5	4.979557657292476	0.18211099378685153
101.391246238	30.4905760272	train	4.952632445110651E-5	6.762952251892191	0.21838373267708666
99.7454434865	30.5194055855	train	2.0427091048045532E-4	50.1205187059904	0.5353988316336886
99.8496632151	30.5187677161	train	3.1630465628087464E-4	68.85261968830771	0.6408583014116479
101.006351017	30.5151126843	train	1.8214253609119262E-5	1.9239421776311103	0.09318007003444796
99.7143089533	30.5376270515	train	2.4118533941284642E-4	55.9879099593392	0.5763850911118169
101.246106858	30.5202200599	train	5.617206955312935E-5	8.03145602568687	0.24063617929766992
101.277351646	30.5196775006	train	4.8991322649168104E-5	6.665040955548849	0.21653549100152017
99.8604030937	30.5547907445	train	2.855774402398588E-4	63.386948558693206	0.6170152916190732
100.902712796	30.543731939	train	2.3117469299521166E-5	2.544417783027542	0.11536991940861997
100.861204876	30.553353405	train	2.6020355384824716E-5	2.966140138812855	0.12800265642506162
101.090450055	30.5498741311	train	4.943416283025953E-5	6.747734277110199	0.21806596888816593
99.6728610586	30.5739419007	train	1.5865877735878205E-4	40.204541180962906	0.47231368630006115
99.693717255	30.5738324269	train	2.1114383863566315E-4	51.45116717697025	0.543620107110228
99.7771408456	30.5733611226	train	2.264885000573277E-4	53.92982389044135	0.5609650741736512
101.226099414	30.5566457493	train	6.155391849109983E-5	9.201012198648554	0.2577490459598752
101.351121801	30.5544474293	train	8.748208348717734E-5	15.953038338172442	0.3304433632515889
99.0575781998	30.5937157262	train	3.710987092631077E-5	4.613058257282895	0.17311185370621582
99.7981442471	30.5912808023	train	1.8537755065686375E-4	46.46678066188119	0.5111931466755798
99.8398627302	30.591018237	train	3.220083534745244E-4	69.89105950776707	0.6449611806170635
99.6730480681	30.601011427	train	2.3616786842193524E-4	55.35283588729848	0.5712439806675237
99.8503710554	30.599973298	train	2.8811081915300113E-4	63.73652304701813	0.6191001806713549
101.341353691	30.5816840047	train	5.725039226792371E-5	8.266245996362382	0.2441278845523771
101.2477695	30.5923550964	train	5.210100816111138E-5	7.2414536939378	0.22715775879588299
99.047160353	30.6207912323	train	3.96276231359212E-5	5.004484451428039	0.18271085564295225
99.7672106611	30.6365837095	train	1.6417459221850642E-4	41.73612360214256	0.4808383781310843
99.8506865758	30.6360643374	train	2.8941189282178915E-4	63.93234594970032	0.6201621244365446
99.8298948348	30.64522198	train	2.763884614448272E-4	61.81365159177998	0.6092576490568821
99.0471778664	30.6568861353	train	6.661726665854427E-5	10.379188530689515	0.2731595985683406
99.0054274061	30.6659182816	train	2.966405888579821E-5	3.5520418189568503	0.1433576045166772
101.540981384	30.6410741381	train	6.5195067807794E-5	10.03268949134161	0.26889607078170347
99.8927552859	30.6718749943	train	2.0292533593853942E-4	49.87687421436075	0.5337544851906117
99.9553830825	30.6714295755	train	1.3012989009288548E-4	31.089995094612483	0.4233389780790893
99.8719601015	30.6810393883	train	2.954346561617795E-4	64.62798824044515	0.6250017735690291
99.8928382781	30.6808975714	train	2.451514423786685E-4	56.61565854096053	0.5803624988149831
101.332878986	30.663017407	train	9.129393728548274E-5	17.103876303570665	0.33994706757139964
99.6945546331	30.6911323757	train	1.0772054057501203E-4	22.653856548498087	0.37799334429645703
99.9346810895	30.6896263335	train	1.622500630728479E-4	41.257449745932234	0.4778954807238813
101.291372213	30.6727764646	train	6.789858885856633E-5	10.689710569784332	0.27695844088947974
101.281153095	30.6819765911	train	8.33280529312262E-5	14.768563265881513	0.319769947712247
101.333529505	30.6900659108	train	9.215442729235647E-5	17.368525111287227	0.34205523272296023
99.1412092809	30.7199835176	train	1.5158477915425934E-5	1.5628780662851827	0.07877892614396452
99.8827276672	30.7170591821	train	2.300798513826567E-4	54.482836372381456	0.5648358734026202
99.934942059	30.7166936354	train	1.590543596380746E-4	40.33948710453358	0.47293436659119925
100.989387458	30.7048165844	train	2.6448183872026025E-5	3.039466178938169	0.12983403256443618
101.334180904	30.7171142894	train	8.298382878257835E-5	14.683596311244859	0.31887020647922015
99.4024312586	30.7465070375	train	6.392411944312415E-5	9.720845356892188	0.265043423039488
99.8412689691	30.7534269768	train	1.9561089360285348E-4	48.513921382019625	0.5246083410427546
99.9875234339	30.752396099	train	9.943573378453472E-5	19.568325921571024	0.3593692220726687
99.162173829	30.7650768574	train	3.77793636117893E-5	4.720600751753502	0.17568625202232005
99.8622433247	30.7623123389	train	1.5946422385872038E-4	40.48024479245131	0.4735759173948512
99.8935868952	30.7621001916	train	1.794341809253518E-4	45.2548822962853	0.5030484544642108
99.9458254215	30.761729786	train	1.2535695734078412E-4	29.224852644512715	0.4142437532649476
99.8414259242	30.7714721377	train	1.678734649490256E-4	42.61771866560707	0.4864023584694806
100.906957724	30.7601808779	train	8.668699464120768E-5	15.735628500786817	0.3284264502764898
99.7998538067	30.7988045131	train	1.497574867835053E-4	37.508597574211045	0.4579502431597737
101.325261897	30.7804144603	train	8.559012421896236E-5	15.34034616824497	0.32562397605252147
99.7999285386	30.8078271305	train	1.3682237132799758E-4	33.569773813309276	0.43562651838722416
99.8208344682	30.8076964044	train	1.2998147719852073E-4	31.03877238241828	0.42306042166584557
99.873098679	30.8073548383	train	1.491511153223999E-4	37.28773553330019	0.4569432797351121
99.8940041089	30.8072123117	train	1.5736926721488187E-4	39.75613718771906	0.47028021811704696
100.855780642	30.8150508883	train	6.712181487676812E-5	10.50292012040896	0.2746602292577137
101.315684298	30.8166658487	train	7.897947381741968E-5	13.58721071862962	0.3082259007461641
99.8106846948	30.8438524385	train	1.324435624590524E-4	31.94525614435968	0.42764699126385325
99.852511914	30.8435838609	train	1.4268500567691278E-4	35.24623987057442	0.4459680488502038
99.9361645979	30.84300619	train	1.7994889945996273E-4	45.35691908452631	0.5037645356252767
99.9884462561	30.8426177153	train	8.225028452476247E-5	14.502555230314526	0.31694488816583505
99.9153373183	30.8521779545	train	1.916823894213255E-4	47.77229128821323	0.5195463559037915
100.84584904	30.8422564595	train	6.443074862662149E-5	9.845897729003376	0.2665840334946108
100.020101221	30.8694404781	train	4.609146483230169E-5	6.150224930118753	0.2063634455515099
101.348120992	30.8611809708	train	3.1771173474618294E-5	3.83602347042151	0.15199291181671198
99.863372851	30.8886265299	train	1.5446219562990365E-4	38.85006642761552	0.46563797262178774
99.9052189319	30.8883405624	train	2.199609116047846E-4	52.76265311859593	0.5537503400555089
99.9993703338	30.8876476727	train	5.365523510834386E-5	7.568216782846969	0.23235955973186637
99.8216032173	30.8979214114	train	1.285357790163005E-4	30.523499185705443	0.4203328431618194
100.533252116	30.9094884649	train	1.2153034470662495E-4	27.773256520697046	0.4067419500690579
100.596018703	30.9087291061	train	1.1460063707194368E-4	25.22791091683923	0.39265607472243524
99.8427657727	30.9248539454	train	1.3230064293199046E-4	31.880155094546744	0.4273827439575189
99.8636968842	30.9247158388	train	1.678193745544833E-4	42.604290404271254	0.48632185309823733
99.9055586654	30.9244294644	train	1.8715723525332886E-4	46.85579220767193	0.5135803096600239
99.9474198337	30.9241295422	train	1.4154581684525393E-4	34.8899133020711	0.4439883230672247
99.9788152907	30.9238957102	train	4.6596836504165055E-5	6.2353509873706106	0.20815513715180323
100.627553789	30.9173577069	train	1.0833875912138375E-4	22.898467114127968	0.3793397674710666
100.020771152	30.9325939699	train	2.8524014866032647E-5	3.385067727957433	0.13861179061158202
100.5649294	30.9271525154	train	1.5040422626607045E-4	37.75825792062072	0.45902013586429175
100.50229092	30.9369173909	train	1.2140227609228438E-4	27.72435149276919	0.4064875561204161
100.554612271	30.9362987297	train	1.6030562991539555E-4	40.71337358883567	0.47488806854668214
100.617395717	30.9355284046	train	1.0819381186334763E-4	22.82114713784382	0.37902460905404184
98.8378938152	30.9726149418	train	2.4130274376355845E-5	2.674324923975003	0.11981879498636305
99.7908088248	30.9702965736	train	1.4392207665573996E-4	35.64459566446471	0.4481019724611876
99.8326912774	30.9700334426	train	1.364735939110384E-4	33.438071935873815	0.4349991036871254
99.8536322938	30.9698967872	train	1.479701593188724E-4	36.93184142964095	0.45497136183131126
99.8955138891	30.9696132969	train	1.1863418325227324E-4	26.746533725752002	0.40093523140366977
99.9583351351	30.969162614	train	7.992959485479793E-5	13.819252641913321	0.3107814882877563
101.465386645	30.9491937992	train	4.13269169907436E-5	5.304105813934489	0.18906447423750175
100.000309241	30.9778670774	train	3.785753286135534E-5	4.733157298332079	0.1759857913033752
100.523792377	30.9727528151	train	1.5856426610282866E-4	40.172708318473774	0.4721651789328918
100.57613273	30.9721247982	train	1.5063712644349027E-4	37.83469174079998	0.45940438600441147
99.7595395357	30.9885299309	train	1.341837935356762E-4	32.5251706921351	0.4308450907758188
98.921647026	30.9997625966	train	1.7110391508124403E-5	1.7911884567214116	0.08803007282624191
100.471727318	30.9914001663	train	8.048147607732812E-5	13.993590810875654	0.3122572599363938
100.492668231	30.991159809	train	1.3482145376884615E-4	32.73400218178236	0.4320080182251932
101.099830259	30.9827139869	train	9.774132158988279E-5	19.08430692908773	0.35542198735429176
98.8064052931	31.0086644554	train	1.6010657821286535E-5	1.6619748198149538	0.08284083766969817
99.4349529245	31.0080770067	train	1.5130807368397785E-4	38.04272421090718	0.4605083025716767
99.4140408778	31.0171688528	train	1.4761994392851148E-4	36.759827261625894	0.45438382867447363
99.7073751989	31.0158948377	train	1.0926852902224383E-4	23.298773740026373	0.38135378090230887
99.7388026527	31.0157188111	train	1.2563801606478009E-4	29.478378195840623	0.4147872768016531
99.9064106825	31.0146508224	train	8.917529939734393E-5	16.471890857401643	0.3346984536358511
99.9797362072	31.0141151699	train	3.559966877706183E-5	4.372321451022732	0.16724521172612117
100.587197983	31.0080757161	train	1.4529856874541112E-4	35.979526317682996	0.45045715577575557
100.796619449	31.0053309365	train	6.111661170066202E-5	9.100776983104486	0.2563873682103358
100.828030128	31.004889947	train	7.842195368098573E-5	13.456747759682408	0.30671746884171885
100.922257933	31.0035211728	train	7.566639770955804E-5	12.760659672599758	0.299164350730875
100.932727288	31.003364846	train	7.537202749502118E-5	12.635676763401769	0.2983477258962545
101.089757529	31.0009181892	train	4.6248776632598735E-5	6.176722919745088	0.2069220307800825
99.7703024081	31.0245575143	train	1.224384428065819E-4	28.0879961770087	0.4085395486397266
99.9588766051	31.023294393	train	5.431972915935623E-5	7.674840019472669	0.23456222968949558
100.074110067	31.0223869073	train	6.741837734369433E-5	10.574234347923092	0.2755393794122643
100.545455917	31.0176038493	train	1.5879607873498444E-4	40.25078694257508	0.47252928179061887
98.8692233405	31.0358129079	train	1.0438196054753186E-5	0.9927935039388524	0.055611757231312696
98.9425751745	31.0358663913	train	1.6036178058520318E-5	1.6649424709432956	0.08296192741889218
100.503704982	31.0271187386	train	1.4144589292520136E-4	34.86635177619089	0.4438139963193944
101.058740771	31.0194575147	train	6.889098774844585E-5	10.917754673002722	0.27987351039077746
100.608596056	31.0348753964	train	1.2517420383776048E-4	29.139322794142196	0.4138897946236841
100.943745813	31.0302616491	train	7.14803177143988E-5	11.578590307481267	0.2873698793811621
98.816794772	31.0537954138	train	1.114019728309765E-5	1.0687909431088007	0.05913066879949234
99.4456384313	31.0531558383	train	1.351051393329311E-4	32.84980299764538	0.43252386134585125
99.5085206354	31.0529233075	train	1.240275785550381E-4	28.661314617813748	0.41165920149799834
99.5190009298	31.0528815728	train	1.3115763016080737E-4	31.431547033976408	0.42526058901274544
99.9696268335	31.0502817766	train	6.2325290453029E-5	9.35896198258578	0.2601388123866334
100.042978266	31.0497096268	train	5.119553737598714E-5	7.02852370358528	0.22409463431859833
99.1626768189	31.0628460581	train	1.3525214517349654E-5	1.318809368809462	0.07089256563950763
99.4142361591	31.0622835188	train	1.2578249650027095E-4	29.54485408879976	0.4150662869830138
100.525084781	31.0539328283	train	1.721356424741629E-4	43.56239801023818	0.4926675990445781
98.7328985483	31.0716951834	train	3.835648466336871E-5	4.810124167508298	0.17789262333096387
100.001252387	31.0680851951	train	4.699883562204684E-5	6.305255373260235	0.20957457604645408
100.095577589	31.0673184011	train	7.21879161274646E-5	11.776005807392938	0.28939137171269047
101.237565879	31.0525602895	train	8.957642734841905E-5	16.59118530699617	0.33569858542646236
98.7643243309	31.0807795202	train	1.8125083871841435E-5	1.9132183613088514	0.09276621489275651
99.0159376573	31.0990400982	train	2.2494136616755806E-5	2.465028353706984	0.11260942411888426
99.0893380703	31.0990101263	train	2.8904206662855665E-5	3.4432950066917467	0.14020029914258347
99.519246059	31.0979953131	train	1.2961363784384758E-4	30.88837401856677	0.42236886190066397
99.7499150426	31.0968597801	train	1.4388001493125633E-4	35.629667056102434	0.4480296867873789
99.9700847354	31.0953909069	train	8.06309445133882E-5	14.04587643331522	0.31265586272667995
99.9910523934	31.0952314074	train	6.246910979021888E-5	9.387000439087872	0.2605826741637819
100.022503563	31.0949857655	train	6.793631059644656E-5	10.698781497151849	0.2770696760260252
100.074921304	31.0945593157	train	7.656543764824384E-5	12.965439175897535	0.30164668900434594
100.599026656	31.0891232446	train	1.0992792448293833E-4	23.56292280408537	0.3827742211499918
98.8900979952	31.1080173072	train	1.5250296800630545E-5	1.5735553345168372	0.07921830904488925
100.609811481	31.1070318328	train	1.23447418428584E-4	28.438053463633146	0.41052410315056725
98.7327470147	31.1258331151	train	2.905839260575953E-5	3.466908950888853	0.14084284670131594
98.9949646695	31.1261101882	train	1.4729676930590508E-5	1.513014433952	0.07672141119379021
100.588996593	31.1163116346	train	1.385087516923477E-4	34.17253232139472	0.4386405911958031
98.7117425364	31.1348108242	train	4.276293392760542E-5	5.537100110559217	0.19435719544426447
98.9320257238	31.1351153956	train	2.1728835862659072E-5	2.3683372794317705	0.10919655654222939
99.0054539411	31.1351332136	train	2.0921364480547708E-5	2.2663182039703993	0.10556705143037452
99.015943689	31.1351323424	train	2.856800232886118E-5	3.391804512602275	0.1387958782101221
99.9075240559	31.1319366687	train	7.544478222541372E-5	12.667621564686707	0.2985497348658388
101.406706382	31.112649994	train	5.1317048718730164E-5	7.057098241232503	0.22450710586485834
98.8271121865	31.1440403275	train	1.1239427491585356E-5	1.0794380945078577	0.059625964368272624
98.9215285571	31.1441324549	train	1.7062131732104456E-5	1.785384593330194	0.08780358504499418
99.9915212426	31.140339933	train	1.0508853456459522E-4	21.757584964629206	0.37219509060834627
100.022987285	31.1400938558	train	1.0873975617851578E-4	23.087738718178702	0.3802099899028789
100.075429812	31.1396666505	train	1.156545102731029E-4	25.504343118150103	0.394841233398563
100.599782885	31.1342209492	train	1.0238718978949725E-4	20.65819971274561	0.3661305889968694
98.8795542656	31.153123051	train	2.082722897938537E-5	2.2544247585685784	0.10514199562493635
99.9076959231	31.1499804523	train	9.014795624709476E-5	16.744543836295684	0.33711839446572167
100.117488821	31.1483308198	train	1.0471003808879054E-4	21.61048239003803	0.3713523684211113
99.5720507853	31.1609316301	train	1.172689880630319E-4	26.210153980597365	0.3981584525668087
99.9392549033	31.1587765818	train	1.0425527756428573E-4	21.42460249584965	0.37033684739748723
99.8974609514	31.1771196216	train	1.1348549114552571E-4	24.79767712792856	0.3903266202661808
99.9604187365	31.1766652509	train	1.32177952252986E-4	31.82426845561327	0.42715570353217464
100.00238978	31.1763452343	train	1.7292173272142792E-4	43.76590756658345	0.4938064639223591
100.044360139	31.1760115365	train	1.5519150072255074E-4	39.018134878677785	0.4668102145549454
100.065345053	31.1758395574	train	1.357957556775767E-4	33.166408679974055	0.433775743718445
100.107314333	31.1754853392	train	1.1894096543248521E-4	26.823367853863388	0.40155569776623495
99.8871361247	31.1952361153	train	1.0830537654621932E-4	22.880659671924587	0.37926721218845133
101.387558103	31.185161158	train	3.8549155562306864E-5	4.8394793088313985	0.1786265892688146
101.136065636	31.1986032765	train	6.883148749020737E-5	10.904313316993163	0.2796993970645098
99.9818701154	31.2216150397	train	2.0638596889332322E-4	50.41600345383111	0.5379602035553265
100.055353236	31.2210330336	train	1.9792155626604158E-4	48.9572253332508	0.5275361804897986
100.097342608	31.2206816148	train	1.4254556049888507E-4	35.19433782846074	0.44572647326207215
100.107839835	31.2205916189	train	1.0084252870113343E-4	20.11650740472792	0.3626098898250867
101.440450323	31.2022067993	train	4.355153524753912E-5	5.7045036763157375	0.19723445706083245
98.7849456138	31.2342061332	train	3.098274063511239E-5	3.7280387161131925	0.1487822433784684
98.8164474655	31.2342549578	train	3.3335577189971096E-5	4.050435136022452	0.1582923265865457
98.6379038472	31.2428989596	train	4.222633376547864E-5	5.443956726830823	0.1923875550988225
98.7219157403	31.243108117	train	1.2077002448521767E-5	1.154478803946571	0.06378593315678609
99.9505573313	31.2398949335	train	1.6167730572363363E-4	41.11284677364235	0.4770131945941846
98.9529472043	31.252423117	train	5.8101701128363536E-5	8.50824692044166	0.24686189830014324
101.3152513	31.2315804212	train	5.319267390337665E-5	7.490724460068497	0.23081875951084607
101.44114548	31.2292509219	train	4.782621594173687E-5	6.450791904834297	0.2124800584122968
99.7511960724	31.25925936	train	1.238680165436642E-4	28.596268731905024	0.4113474503265292
99.8142107476	31.2588756107	train	1.407128949249589E-4	34.69393074139303	0.44253186209614276
100.003246863	31.2575390431	train	1.4735601751284278E-4	36.65721370970697	0.4539402191308514
100.024250066	31.2573733783	train	1.0369976941226213E-4	21.193242549981807	0.36909188732060155
101.231525926	31.2420810521	train	9.246394596756747E-5	17.48415135708423	0.3428102513606329
99.8878107366	31.2674106339	train	1.3779180958903932E-4	33.928233729208735	0.4373631413204684
99.9088168364	31.2672637901	train	1.34044703644401E-4	32.48428630087375	0.4305907938352738
100.076962217	31.2749867115	train	7.451058062838077E-5	12.34654179866748	0.2959469788895512
99.4888096768	31.2966158179	train	1.0693779595002674E-4	22.399994490781676	0.3762801948222559
99.8251057563	31.3039181107	train	1.4697593034497698E-4	36.50944073746351	0.45330009677935196
99.8776418465	31.3035698205	train	1.4598918645078899E-4	36.18073330604058	0.45163124894291856
99.9827111513	31.302808782	train	9.043579071397736E-5	16.838827662420012	0.33783114591907976
100.014231142	31.3025637128	train	6.968291137854484E-5	11.117873006175452	0.2821828961730378
101.26408271	31.2866094913	train	1.1378482030050158E-4	24.905329017383284	0.39095364864203175
101.390054613	31.2843264557	train	6.665812470521654E-5	10.38920825483116	0.2732813498558295
98.8478190754	31.3155013367	train	2.738627835268825E-5	3.2046155474253375	0.13382286677366217
99.7411168301	31.3134527148	train	1.4683334838813163E-4	36.4610123502119	0.4530595806622519
99.8041677097	31.3130733111	train	1.4568523346831513E-4	36.08524115953803	0.45111512861423675
101.422237308	31.3107805816	train	9.077141452322301E-5	16.952242052327872	0.338660302783665
101.432736996	31.3105819806	train	5.7797776895474225E-5	8.422737096279002	0.2458881060003916
99.7308173176	31.3405790295	train	1.93890827988528E-4	48.217536433351206	0.522405177285982
99.131630762	31.3516150331	train	1.475505870549388E-5	1.5159659838236288	0.07684345639333288
99.6993490774	31.3497767955	train	1.4928484803850887E-4	37.33637434096587	0.4571656827907487
99.9095967003	31.3484586707	train	1.5058645911097932E-4	37.81806359639491	0.4593208390185484
99.9516444675	31.3481537179	train	1.2608320837971006E-4	29.650145666190596	0.41564614777733205
101.254658384	31.331873098	train	9.656534205923054E-5	18.72539704310687	0.3526537553887534
101.727204081	31.3226982387	train	4.3912911856390846E-5	5.775850140342595	0.19854610687151336
103.069905068	31.2871228993	train	2.166785686083021E-6	0.12118864287205952	0.012076191921898578
103.321372784	31.2788960107	train	1.3156192810265332E-6	0.058256616558998275	0.007367317673020632
99.6783883653	31.3589117576	train	1.1034262637089681E-4	23.77959663028851	0.3836642171366122
99.8571179465	31.3578422069	train	1.5660601715712132E-4	39.52514039363458	0.46906922539371276
101.359911959	31.3389994541	train	9.09151114831949E-5	17.000766672608663	0.3390146708588774
98.8897946359	31.3696806456	train	2.268990734326631E-5	2.489762788838021	0.1134782696006822
99.7941897375	31.376291801	train	1.6737023582155875E-4	42.49010317055002	0.48565240191639275
101.265810219	31.3587350786	train	9.425060085220645E-5	17.989591098716986	0.34713484730390587
99.8047820712	31.3852480537	train	1.5604281905226165E-4	39.312177626627765	0.46817208417462786
101.087389753	31.3707833771	train	7.256424669711142E-5	11.89051850466192	0.2904618215976406
99.815376415	31.3942033847	train	1.6324614278696818E-4	41.487955349955406	0.47942279107578845
99.6997501899	31.4039089245	train	1.6354720606269615E-4	41.566376507911315	0.47988266084631487
99.7418249029	31.4036723539	train	1.617127168631384E-4	41.121786957529274	0.4770678290462388
101.39256349	31.3834900409	train	8.655522403332478E-5	15.682290667967429	0.32809101156585524
99.2158843399	31.4146595524	train	2.6765024653429728E-5	3.095245267333257	0.13118536094009087
101.182591217	31.3962571675	train	7.481362587362966E-5	12.432138049890623	0.2967933997845264
101.056649112	31.4073601464	train	9.805713109865321E-5	19.15802078729163	0.356161368407929
101.634724142	31.3967773855	train	7.67604749457375E-5	13.010472434128404	0.30218288686856126
99.7315162941	31.430798496	train	1.1990024269349897E-4	27.081693179413133	0.4034875681400905
99.8367313207	31.4301546154	train	1.2812996830635705E-4	30.326472989197068	0.41956256389032814
101.561413334	31.4072824482	train	7.533285140370454E-5	12.618475511394122	0.29823890233687955
101.057042771	31.4253937598	train	1.3098807655682196E-4	31.37717778086019	0.4249444497760811
103.084276136	31.3767877533	train	3.108466436638508E-6	0.19460190654670736	0.01723403173872476
99.5527496717	31.4497392065	train	7.850166212277173E-5	13.47666171142026	0.3069335316720468
99.7106090378	31.4489607287	train	1.393273194724749E-4	34.38088566201701	0.44009204389707984
101.046723563	31.4345790324	train	1.1393880499613033E-4	24.960708666027543	0.39127571038065423
101.183426735	31.4323214559	train	7.064606870974524E-5	11.367568428325992	0.2849717441305891
101.225486105	31.4315975071	train	5.8799177758580835E-5	8.66602175618257	0.24908717693142682
101.435759422	31.4277709503	train	7.223365749090497E-5	11.789924333621709	0.2895216526954156
99.7843496558	31.4575526138	train	1.1601805516105704E-4	25.633876464835495	0.3955913842638036
99.7107453011	31.4670044998	train	1.1390618821693782E-4	24.948978242012267	0.3912075202408202
99.5950172306	31.4766168925	train	1.2277846948690753E-4	28.20874638512762	0.40920983835711766
99.742393656	31.4758471398	train	1.0892293157548064E-4	23.16228140359567	0.3806066959460177
99.984497882	31.4742143499	train	5.66221218884248E-5	8.128301086736949	0.2420974036886501
101.110425748	31.4606045514	train	1.1095487125313681E-4	23.9338395562132	0.384973480410244
103.117317768	31.4117773628	train	3.389696688704582E-6	0.22135085079203243	0.018763978170691798
99.3634509077	31.4865061367	train	6.339381505870296E-5	9.586857748973046	0.26342387014767144
101.121147753	31.4694470767	train	1.1895813907351979E-4	26.827346859485665	0.4015903934356485
99.8267646903	31.4933743328	train	1.0888157083622279E-4	23.145449773222825	0.3805171646908914
101.142392253	31.4781129094	train	9.86679115180628E-5	19.318550835975294	0.3575865406849896
99.6373088457	31.5034802026	train	1.4759063671435985E-4	36.748432732081255	0.4543346044614689
101.594928508	31.478754798	train	6.216119883872546E-5	9.32697132208139	0.2596317340872287
99.6479010711	31.5124492607	train	1.0017938816333938E-4	19.84388344740406	0.3610863856909958
99.7005556654	31.5121717952	train	9.452942231397603E-5	18.075066436803127	0.347804605462524
101.184892508	31.4954334235	train	9.463863780775707E-5	18.109665430747807	0.3480665780347497
101.237501705	31.4945240977	train	8.171062781845143E-5	14.374759318390346	0.31552149874697716
100.090486795	31.5365078285	train	7.402958086569476E-5	12.223075992339414	0.29459933020083423
99.9747208297	31.5464644491	train	1.0566911237971489E-4	21.939059127632053	0.3734833649223679
103.193976509	31.481379921	train	6.403665464621789E-6	0.5234791241487874	0.03486636588544844
99.5744596124	31.5579114026	train	1.1185557335964339E-4	24.199857834949988	0.386889519469211
102.911916935	31.5263767225	train	6.670404753142329E-6	0.5513558512777803	0.03626602477159278
99.6379222932	31.5936991373	train	6.738540136118277E-5	10.566304629966178	0.27544172846888837
99.9962681566	31.5914073989	train	9.83639200205206E-5	19.229629128576565	0.3568780077769333
100.027884779	31.5911569475	train	1.0092341341399174E-4	20.146016945566455	0.36279521797569975
99.0476490665	31.6043051648	train	4.996907513319899E-5	6.830789151611799	0.21990669785825567
103.679465333	31.5185762564	train	3.946498175124978E-6	0.27743697555955554	0.02177907604119025
99.9438459093	31.6188708741	train	8.889948047430858E-5	16.356860761090594	0.334009005590355
98.942212441	31.6313680434	train	4.9524647111844384E-5	6.762695255121948	0.21837795169131066
99.4378663045	31.6396525595	train	1.3064050318342218E-4	31.265724504311407	0.4242952973682752
99.8491284165	31.6375795812	train	9.209990079695526E-5	17.3481557621505	0.3419220447645287
100.123273753	31.6354617878	train	1.2553495268179856E-4	29.37402056575241	0.414588085528569
99.4273618957	31.6487103605	train	2.012766257150908E-4	49.55586523875975	0.5317237573644106
99.7015686313	31.647497778	train	7.303610969880093E-5	12.023679328509719	0.2917994594365341
99.9652096727	31.645776455	train	9.604231807754644E-5	18.527740933399933	0.35141491376002065
99.9757548183	31.6456962789	train	9.815722006181354E-5	19.181382793289806	0.35639534531469885
100.017934973	31.6453668653	train	9.222970088279179E-5	17.396644909434347	0.34223900956277364
98.6046605175	31.6578357645	train	5.140889617265819E-5	7.07869703580445	0.22481859212140673
98.6468517624	31.6579594841	train	3.7134584910485735E-5	4.617028134122674	0.1732071721246998
99.026580477	31.6584453059	train	4.914290444961583E-5	6.693346432564009	0.21706003925513
98.931640999	31.6674520562	train	5.823063299972491E-5	8.537412348994403	0.24727424476776869
99.385249372	31.6668888222	train	1.6835147194809306E-4	42.73638673889705	0.48711270426618913
99.7228003615	31.6654232702	train	8.416810271687893E-5	14.976021113219938	0.3219557429683005
100.165784972	31.6621450595	train	1.3757117076502415E-4	33.85024244232697	0.4369688355390707
103.220244459	31.5976623352	train	3.1865177612140667E-6	0.20088481584908555	0.017659124000594748
99.3536370435	31.6760025486	train	1.9066935724079722E-4	47.61695556926281	0.5182235048791819
99.7228702351	31.6744448322	train	8.88664607599558E-5	16.34308991143182	0.3339263724031477
99.8072617092	31.6739387722	train	9.320768106964372E-5	17.721950825486484	0.34461740285681514
99.6912897476	31.6836418262	train	8.905581717383418E-5	16.422060876461494	0.33439996640223235
99.6281096973	31.7020125723	train	9.855730777158934E-5	19.283158491399575	0.3573289300330497
100.018525585	31.6994919609	train	1.001016863543298E-4	19.809048779655843	0.3609073961473687
98.5621731579	31.7208520348	train	7.330582680672716E-5	12.077813452669995	0.29256179092273266
99.5755703666	31.7383485506	train	1.0407665608409582E-4	21.34644040480479	0.36993707160982287
99.3961431802	31.7480546573	train	9.935595211003862E-5	19.54091182897378	0.3591844507425954
99.5545108527	31.7474639091	train	8.968927493330605E-5	16.62146573497343	0.33597940643295565
100.145689772	31.7435198699	train	1.0655006131080363E-4	22.252292773354082	0.3754280818309182
99.2694723101	31.7574076127	train	9.595875793640051E-5	18.49827914436693	0.3512165526723798
99.9980033008	31.7537837364	train	1.0867908757633043E-4	23.063049810157626	0.3800784868408097
101.285530732	31.7371908248	train	2.274744472921847E-5	2.4970322859983476	0.1137333015206182
99.4067800676	31.7660652591	train	7.453426376789042E-5	12.353231189083608	0.29601320050214613
100.198699656	31.7610747668	train	9.85917905604967E-5	19.294192717507222	0.3574092671401459
100.473173181	31.7581961168	train	9.093875360106506E-5	17.00720163568148	0.3390729378148693
100.114346917	31.770862006	train	1.0079066811692495E-4	20.097586869888517	0.36249100685740626
100.76905459	31.7724708462	train	1.2146124918213732E-4	27.74829324858486	0.40660472664962544
99.1322533734	31.7937124329	train	4.105125386707739E-5	5.261242771372345	0.18804049779576104
99.6815317646	31.7919571219	train	7.810282445280253E-5	13.377018136247536	0.30585106554256863
99.1428306492	31.8027230953	train	7.66172019632206E-5	12.977229831966705	0.3017890801228061
99.1956526784	31.802652874	train	9.668972061268385E-5	18.770130816419638	0.3529476638850773
100.748281905	31.7907982287	train	1.1297852620624289E-4	24.584598157655048	0.389261690619482
99.2801946877	31.8115169141	train	9.237970940191044E-5	17.452683278981624	0.3426049421353141
99.6500336692	31.8191873152	train	5.749505430656168E-5	8.336192117622	0.2449156573426258
99.8507753409	31.8180036682	train	1.255387426881858E-4	29.377858166199328	0.41459541290017
99.1217372919	31.8298112111	train	3.742756679406428E-5	4.664090638729745	0.17433549055322267
100.189065938	31.8333349105	train	9.486631040176456E-5	18.18179111940904	0.348612014717444
100.833457261	31.8256799867	train	9.703569992746426E-5	18.883813101908867	0.3537638165659951
99.2485953501	31.8476706232	train	7.699758594368587E-5	13.078387118449472	0.30283364608924884
100.654059081	31.8371594	train	8.071129765405809E-5	14.074991555949735	0.31286995777487736
99.6608564533	31.8552186845	train	5.9600293977855234E-5	8.822372123754995	0.25162694340168396
99.946227182	31.8534157598	train	1.2748995272071788E-4	30.062972268722582	0.4183435655938781
100.6226827	31.8556043788	train	9.432563228421293E-5	18.01050664073706	0.34731521585169944
99.7455585615	31.8727937068	train	6.626222616155855E-5	10.29212103410936	0.2720999073779951
99.9252697409	31.8716129202	train	1.2408998140087067E-4	28.686753306856676	0.4117810339490889
100.358770781	31.8767400323	train	7.886595758124794E-5	13.561580253480509	0.30791930253688765
98.8574517717	31.8929435899	train	6.40134775948261E-5	9.743422739516863	0.26531562249973983
99.7668510544	31.8907103148	train	7.417215395255281E-5	12.251691415533106	0.2949993242686157
99.9465960012	31.8894988064	train	1.2634696791353136E-4	29.742498709973624	0.41615380798928114
100.559739826	31.8834535482	train	1.0711123471346845E-4	22.46611074782284	0.37666060390333794
102.882617133	31.833710159	train	3.5377805742151856E-5	4.337184862233593	0.16637632587639276
100.750154046	31.8899942694	train	1.0110279360518808E-4	20.211461043600227	0.3632058408863158
100.834707222	31.8888016378	train	8.810606968742411E-5	16.114575163875973	0.33201777313890757
98.8151169132	31.9109329287	train	6.457229356991339E-5	9.88053769809948	0.2670133043539966
100.549472176	31.9016201321	train	1.0171097252446615E-4	20.398874225344677	0.3645941055516368
102.482518602	31.863336302	train	1.324560402790571E-5	1.2798399428568372	0.06952888433132165
98.7727878227	31.9198861944	train	6.76234574609467E-5	10.623549860745554	0.27614608761065534
100.634204219	31.9095789074	train	9.075964370815879E-5	16.948264444743273	0.33863125818428497
98.8679749648	31.9290426751	train	5.612770385584655E-5	8.021909138969658	0.2404918281433577
100.655510268	31.9183233087	train	8.054478934721713E-5	14.014659007241322	0.3124261603448312
102.250976958	31.8875044832	train	3.906268999496139E-5	4.917720890346467	0.18057647532276974
98.6881053328	31.9377502437	train	5.213071517606804E-5	7.248439578531808	0.22725784519569858
98.6457519821	31.9466609981	train	4.35087520592028E-5	5.695421700289455	0.19707888724266598
100.391430143	31.9395320834	train	9.576076353217456E-5	18.442380271116246	0.3507460545749383
100.676983962	31.9360820209	train	1.0941213681542844E-4	23.351726422431202	0.38166369099333697
98.4552492951	31.9550084039	train	8.698344942545526E-5	15.82108659396515	0.3291798903517709
98.8256085247	31.9560572103	train	5.399418965479163E-5	7.622604675042839	0.2334847105188336
99.6086602559	31.9547181288	train	9.523282859137575E-5	18.293330764107747	0.34948816997694226
99.9049221917	31.9529523106	train	1.2413327418145945E-4	28.704401726067502	0.41186552714482827
100.708875938	31.9446769499	train	1.2031448312573352E-4	27.270284647771888	0.40431794855371816
101.977318138	31.9212650262	train	2.092806171990006E-5	2.2671643592422854	0.10559727650065698
102.188564646	31.9161342033	train	3.405225820504311E-5	4.146507001729931	0.16114704726555595
100.804232614	31.9523775495	train	9.349876021771386E-5	17.80178363501664	0.34532197320481217
99.5452791148	31.9730495041	train	8.288215787773669E-5	14.658503583656021	0.31860400115217896
99.8945167785	31.9710688056	train	1.5069592846905647E-4	37.853989551124116	0.45950131418115886
101.460032445	31.9503801315	train	6.899333162243591E-5	10.940874580149757	0.28017279851872123
102.89657371	31.9143972397	train	1.9524269961294518E-5	2.087061434933922	0.09921689525003424
98.5080121062	31.9822889425	train	5.1225755031351925E-5	7.035629670084703	0.22419724945594932
99.3230539745	31.982831385	train	1.6866387898346327E-4	42.83859087012374	0.4875758982315449
101.39683554	31.9606078045	train	6.940278438881956E-5	11.040549122165881	0.28136769256852673
101.703412412	31.9544463047	train	5.1793679899786845E-5	7.1691825563219	0.22612081046884086
98.4550361169	31.9910941756	train	5.692561667705665E-5	8.193608983237779	0.24307961612964057
99.3548432529	31.9917682419	train	1.3939637504242154E-4	34.39577640846605	0.44021414732826375
101.418218113	31.9692204113	train	6.637229358464684E-5	10.319113152092203	0.27242875650707915
101.439365944	31.9688155571	train	7.531481638285064E-5	12.610556780141332	0.29818879321018427
101.523952961	31.9671609593	train	6.56232275593301E-5	10.136633320056388	0.27018487934074237
100.296995975	31.9946567424	train	1.1063049291700946E-4	23.852118883452636	0.384280502824907
100.720292673	31.9896230708	train	1.2902937273515954E-4	30.672435184874878	0.4212669943427681
101.270393694	31.9809705977	train	7.981851104740576E-5	13.784161490427264	0.310483675844399
99.3125608836	32.0099229398	train	1.6146045566029258E-4	41.05809904540563	0.47667837600453533
99.7572388811	32.0080479169	train	1.1592276251033385E-4	25.599909914544654	0.3953949340829999
100.085417943	32.0056643782	train	1.3624674708155067E-4	33.35439591739913	0.4345902803138471
99.27023527	32.0190419129	train	1.824198909702964E-4	45.89099286787315	0.5071736655696096
100.381934147	32.011801278	train	1.2716922880395379E-4	29.96170239857722	0.41773077467956576
100.434859777	32.0112135566	train	1.6589814193521075E-4	41.99909858620851	0.4834459289510421
99.852687644	32.025484941	train	1.633229661985267E-4	41.50570697047825	0.47954021497964755
100.403242052	32.0205879143	train	1.558888733839094E-4	39.25360823457381	0.4679263299635714
100.826635608	32.015195821	train	1.0261250105336969E-4	20.7647006950954	0.3666408863539202
101.34511507	32.0066666936	train	7.564620997249358E-5	12.756061395492281	0.29910840779276854
99.2596970879	32.0371073934	train	1.8030313680677935E-4	45.42714239826711	0.5042561562244052
99.683329888	32.0355320707	train	1.0236190515584408E-4	20.645995924657086	0.3660732716446279
99.842181412	32.0345764893	train	1.5001248069964116E-4	37.60703784244467	0.4583725812104536
101.313831215	32.0252785351	train	8.199507396883333E-5	14.44211890969398	0.31627248765923094
99.2703412858	32.0551285544	train	1.4200392799853696E-4	34.99793346169268	0.44478614444685777
98.6558948489	32.0639714345	train	6.468878273628536E-5	9.909045824418302	0.2673662104585393
98.7088659485	32.0641041823	train	6.38432057631774E-5	9.700401568866877	0.26479677274656416
100.033096087	32.0602280032	train	1.4988010878150417E-4	37.55593573253761	0.4581534201279554
99.9061642762	32.0792415548	train	1.791603041512422E-4	45.19342229623397	0.5026665915519959
100.001515868	32.0785237122	train	1.4784486378095364E-4	36.87029836892536	0.45476130723339697
101.367664639	32.0603578624	train	7.089104416956057E-5	11.426891402122255	0.28567762374088534
101.558175264	32.0566538146	train	5.653847748273258E-5	8.110301963211807	0.24182625367336824
99.8320814136	32.0887710163	train	1.7468363206422653E-4	44.23192086777508	0.49634057269760073
100.224108687	32.0855894281	train	1.4353437898440138E-4	35.506993443694334	0.44743497216627004
100.160769203	32.104227385	train	1.774148669020001E-4	44.799771684757324	0.5002190947659807
100.478649275	32.100914716	train	2.028232954855724E-4	49.85552304556306	0.5336293127017296
99.6309352109	32.1169967897	train	1.0685718602991708E-4	22.369265338357636	0.3761032322763213
99.9171195411	32.1152474017	train	1.5970279257782242E-4	40.55018960936591	0.47394862478563515
101.379183706	32.0962151914	train	7.31024045061262E-5	12.036985163495572	0.2919869880759922
100.033806925	32.1233694767	train	1.498133562112274E-4	37.53016593762286	0.4580428341943107
100.330573413	32.1205982986	train	1.8877487704543845E-4	47.22920000855857	0.5157299791212073
101.220556525	32.1081155225	train	1.0915995804198836E-4	23.258738622311398	0.38111927505526444
102.987613495	32.0647755262	train	3.0494079102656706E-5	3.6628198613617773	0.14678007585554045
99.7158739518	32.1345877292	train	1.9354700179133105E-4	48.14180174183858	0.5219623327511297
99.779483566	32.1342120199	train	1.9128620301524823E-4	47.709892554775955	0.5190298684624625
100.288307519	32.1300560975	train	1.767603646807161E-4	44.67804716030363	0.4992951134041608
100.542673711	32.1272116123	train	1.8199588180320503E-4	45.7984432178665	0.5065920099510847
103.252192944	32.0651714177	train	1.1660583841624625E-5	1.119410584981851	0.06172232484198458
98.3268894346	32.1438436854	train	2.3092319314252084E-5	2.5411919276720494	0.11525887255680983
100.150625027	32.1404033307	train	1.7371965485199763E-4	43.96171662738032	0.4949572532899453
100.299034653	32.1389670727	train	1.8025564062143585E-4	45.417726848058074	0.5041902962314952
100.436833578	32.1374776721	train	2.0489230396143168E-4	50.21703000018097	0.536154291035681
100.532226631	32.13635872	train	1.9325064047391065E-4	48.07652215251672	0.5215799629436811
103.125801454	32.0783680199	train	1.499403853296476E-5	1.5437560371898285	0.07799098193646707
100.034112252	32.1504299109	train	1.6857301566785562E-4	42.80721226621765	0.48744126497066637
100.574776822	32.144856541	train	1.6609683197840475E-4	42.05539737712905	0.48374484338884266
100.426655466	32.1646539439	train	2.0509488242340012E-4	50.2484933324145	0.5364000451484825
99.4828675533	32.1807982225	train	7.941716492459555E-5	13.686035583220574	0.30940553048672587
100.140473267	32.1765784452	train	1.867667018229825E-4	46.75644183125845	0.5130584703688348
101.25366076	32.1616418969	train	1.4509913978202356E-4	35.93722773644828	0.4501171779918743
99.6208243537	32.1892176787	train	1.3520906144649423E-4	32.89521363110046	0.43271259498500486
99.7481210464	32.1885287441	train	1.725077972324016E-4	43.658962641238645	0.49320740420718695
100.129979369	32.1856934185	train	1.8743029629552212E-4	46.9252709688969	0.5139445158601951
100.321015947	32.1928627315	train	2.2945953321943058E-4	54.386844832518115	0.5641721713840154
101.232905736	32.1800472063	train	1.7615558207111892E-4	44.57612844338782	0.49843828056322553
101.285903058	32.1791001147	train	1.609739701350908E-4	40.917685333061726	0.47592567571476246
100.215068474	32.2029458385	train	2.0008074112521634E-4	49.373508071542744	0.5302396738978514
103.150199318	32.1496602838	train	2.2635238999909913E-5	2.482855777679754	0.11323581856794887
99.8863702647	32.2237195933	train	1.507942979292192E-4	37.88627271085592	0.4596633869021717
100.109204284	32.221960483	train	1.7209624116562363E-4	43.5521743795152	0.49261038068279295
100.172867368	32.2213857511	train	1.8543192553105656E-4	46.48663877734742	0.5112664288454261
100.38506361	32.219238512	train	2.2321555277840177E-4	53.28205895863548	0.557376989655231
100.395672811	32.2191218039	train	2.1731006026533305E-4	52.32666943151863	0.5507522840196574
100.204817209	32.2301058564	train	2.2278116053148854E-4	53.22145798923103	0.5568963584447527
101.223183048	32.2162928425	train	1.494229656647571E-4	37.3866079476239	0.45739518699180026
101.308011754	32.214771838	train	1.2553293849507417E-4	29.371981085317827	0.41458419134581487
100.066972039	32.2403656587	train	1.8509873922572054E-4	46.36495661768542	0.5108170410941284
100.693038077	32.2335277971	train	1.2085370000435128E-4	27.501634946258193	0.40539539788433787
101.19158703	32.225863437	train	1.622694120338501E-4	41.26226173220797	0.4779252342471982
98.8887397741	32.2538428959	train	9.052633532169487E-5	16.86942460209127	0.33805504062111646
99.1329292341	32.2628433901	train	9.170326113277058E-5	17.215286958766022	0.34095157634601325
102.400521048	32.2171338321	train	1.5988198349489022E-4	40.598695375531086	0.47422822147216925
102.443233065	32.2249907599	train	1.5653142770837713E-4	39.500688793157856	0.4689505827459722
102.47501374	32.2241199892	train	1.5243547569188592E-4	38.30807947334475	0.4623531111241869
99.5683441526	32.2796772674	train	1.477197338779365E-4	36.80883666528741	0.45455136866611956
100.173563249	32.2755031212	train	1.979799740036358E-4	48.97297323790547	0.527609734241068
102.305827622	32.2376784025	train	1.2688116198783617E-4	29.88597875732287	0.4171792783191122
98.9205573947	32.2899525974	train	7.89834803104396E-5	13.58811533177731	0.30823671699803684
100.69387531	32.2786152709	train	1.1284757634748574E-4	24.52752205083507	0.38898601272323774
101.33059923	32.2684666183	train	1.4577853839495554E-4	36.11455453442792	0.4512736661984511
102.263761826	32.2477881295	train	8.015386731626915E-5	13.89009986172325	0.31138197287933383
102.295556329	32.2469619667	train	1.4340056212812727E-4	35.46639555345244	0.4472043774192539
102.380335237	32.2447198501	train	1.573709250233981E-4	39.7566389216509	0.4702828424274056
99.6428027418	32.2973625269	train	1.6763182090509356E-4	42.5577290981502	0.4860425122782739
99.8445916065	32.2961738116	train	1.4853041179798014E-4	37.116875611162605	0.45590863361089184
100.290598673	32.2924020608	train	2.4243492269325495E-4	56.15239484319257	0.5776463472519583
100.948795765	32.2839568701	train	7.532436517868964E-5	12.614749420041743	0.2982153248066947
101.150440153	32.2806826889	train	1.6262514876189203E-4	41.3444619791656	0.47847165844048783
101.192887336	32.2799524024	train	1.5471223525929408E-4	38.906834732125034	0.4660404517737209
102.518428074	32.2499598208	train	1.3793457273597777E-4	33.97869756574666	0.4376179805691259
99.5472689721	32.3068340098	train	1.499234853479515E-4	37.57268123337479	0.4582252559160409
99.6322445931	32.3064369894	train	1.5206891215379712E-4	38.21724026542096	0.46175467574149875
100.16329206	32.3026599482	train	2.2498784783336214E-4	53.582027546358	0.5593271794318457
102.359805428	32.2632974879	train	2.148393034305434E-4	51.944529863367784	0.547921410806034
102.476387052	32.2601392578	train	2.3005056584262908E-4	54.47830456233682	0.564804585155635
102.5293726	32.2586682278	train	1.665590606341445E-4	42.26498153950868	0.4844388953902988
100.099680962	32.3122508255	train	1.932516209626183E-4	48.076738125035426	0.5215812289934099
101.702658713	32.2881005601	train	7.287288744552511E-5	11.984434033823256	0.29133732771815435
101.73448368	32.2874148618	train	7.223812785759956E-5	11.791284610434882	0.28953438267355264
102.275331376	32.2745336046	train	2.1650274460345198E-4	52.19067704109267	0.5498312085075804
102.317735694	32.2734255826	train	1.9276600491184478E-4	47.97552903216037	0.5209533591275766
102.43433539	32.2703053006	train	1.9875819718115684E-4	49.14577393653445	0.5285874145550873
98.4849186095	32.3250118679	train	1.0881710916793897E-4	23.119217288184153	0.38037757654417853
99.6961131238	32.3241430807	train	1.4337628985019958E-4	35.459035286050394	0.4471625305281452
99.8554660035	32.3231634047	train	1.4204240853000395E-4	35.007062692469574	0.44485305581462153
101.151079028	32.3077277396	train	1.5464297790443159E-4	38.89111073421341	0.46592903160157023
101.384588099	32.3035304634	train	1.248787950099182E-4	29.00108423460226	0.4133167386458921
101.395200972	32.3033294276	train	1.1610794386427429E-4	25.665916807246333	0.3957765769859227
102.57246458	32.2754831397	train	1.279833143150719E-4	30.25124136062626	0.4192836925262892
98.4636170006	32.3339442947	train	1.020680295203366E-4	20.504523017201958	0.3654063282456904
98.5379942282	32.3342385652	train	1.1261287497407335E-4	24.444347571151347	0.38849129208769884
100.227375149	32.329114487	train	2.631762616539313E-4	59.60166783288365	0.5975361518132777
101.448506266	32.3113239948	train	1.1395390505041685E-4	24.966139307673338	0.3913072740764322
98.9523907866	32.3440967729	train	1.0514625469295966E-4	21.775658752214433	0.3723234059329202
100.280614942	32.3376056889	train	2.3521893234360833E-4	55.261002683356736	0.5702575967243547
100.42933775	32.3360082042	train	2.0930531487570335E-4	51.008771069596136	0.5414495386884984
102.329324616	32.3001647504	train	3.032726026933643E-4	66.41440025542983	0.6311183604179003
99.8769733835	32.3500784005	train	1.4518864241884767E-4	35.956211110227684	0.45026981019319845
101.523296987	32.3278852725	train	7.967754088849067E-5	13.744825033023893	0.3101053682111776
102.372072408	32.3080435154	train	2.4131208509174643E-4	56.00229272115495	0.5765133639503146
102.594727582	32.3018918056	train	1.4912605791685265E-4	37.27862211390309	0.456901587956379
102.605328496	32.3015890988	train	1.5422274226066884E-4	38.79570159827351	0.46525196459500484
98.4422005273	32.360914832	train	1.119086734178409E-4	24.216641721505308	0.38700210519114603
100.195862719	32.3564785444	train	2.5382951757546075E-4	58.159382564986394	0.5888100491930236
100.333996288	32.3550930091	train	2.142926451480627E-4	51.884090372189654	0.5472902495717868
100.355246745	32.354866428	train	2.1495670667120653E-4	51.957510169997626	0.5480567328476887
100.461495344	32.3536798438	train	1.7465370410472313E-4	44.223325155437266	0.4962977396898877
101.311211244	32.3409687277	train	1.1166143487517072E-4	24.138494469070203	0.3864775439258131
102.436035368	32.3153309542	train	2.531799748541425E-4	58.05694268384591	0.5881895543620219
102.510262203	32.3132858893	train	2.953540706636531E-4	64.61765312172967	0.6249378324894718
102.542071386	32.3123961062	train	2.0975670139530695E-4	51.11815583511537	0.5419843574416763
98.4846629596	32.3701166261	train	1.2039863029267277E-4	27.30638787999651	0.4044863463226766
101.353915337	32.3491967879	train	1.0343077970883472E-4	21.09395120051476	0.36848727851434543
101.396388458	32.3483966077	train	9.075505656566065E-5	16.946714352188707	0.33861993867522167
102.203020737	32.3304819468	train	1.9353762094520774E-4	48.13973542026952	0.5219502388104791
99.0161585572	32.3801899078	train	1.0517105174841915E-4	21.783408180546406	0.3723785151760403
99.5902253137	32.3788094063	train	1.543414139900775E-4	38.822644498837576	0.4654433376600514
99.7815675834	32.3777684528	train	1.342566644265676E-4	32.54903565329337	0.430978229393886
102.28821128	32.3373033203	train	2.8782380473965814E-4	63.69838221801906	0.6188651179454328
100.259993215	32.3829151529	train	2.2100791675559584E-4	52.96891087443649	0.5549234858585022
100.430047409	32.3811006234	train	1.8850034547128415E-4	47.16932425635422	0.5153664962782392
101.003849028	32.3732845846	train	8.905581593250791E-5	16.422060358767208	0.33439996329979355
102.171823166	32.3493015897	train	1.939184253504362E-4	48.223615311888445	0.5224406868299515
102.203656026	32.3484963168	train	2.1313943399193377E-4	51.754490949412414	0.545952976457093
102.288537377	32.3463097413	train	3.3864237797799276E-4	73.60499718552953	0.6564085608634077
102.309756268	32.3457541944	train	3.7593955881172253E-4	81.85966879052745	0.6795738084150902
102.468879013	32.3414741241	train	3.184396401664922E-4	69.25986168848738	0.6424051304269701
102.490092804	32.3408883236	train	3.7262910057458764E-4	81.26339342688136	0.6776447674853842
99.5584450384	32.3969963289	train	1.4489279756651246E-4	35.893462864903576	0.4497649717297675
99.6541371708	32.3965360241	train	1.333920533790303E-4	32.313268122039986	0.4293945174204467
99.7498269485	32.3960030799	train	1.3618200742332583E-4	33.3305156769307	0.4344734979582566
100.366414678	32.390826629	train	1.9855281898764962E-4	49.10205692279099	0.5283297916071822
102.352524817	32.3536382444	train	2.7884456529202135E-4	62.24494598059698	0.6113617826631168
102.394962653	32.352501837	train	2.4661738725954027E-4	56.90901539457447	0.5818137822757226
102.532868856	32.3487101714	train	3.0570351074518535E-4	67.05170278005954	0.6329750604474905
99.941291656	32.4037393229	train	1.562272327441035E-4	39.38332667349404	0.46846617792341033
100.430331717	32.3991374968	train	1.793397859269124E-4	45.23370245629985	0.5029169069584033
101.907078462	32.3737196522	train	8.63975309611776E-5	15.618459993933989	0.32768914323197823
102.246742096	32.3654237081	train	2.7683327128451925E-4	61.93050197772161	0.6096404035769307
102.565043274	32.3568176145	train	2.265615520192691E-4	53.948311789209086	0.5610444963987142
102.798374575	32.3499975079	train	6.209128976551246E-5	9.313342122095602	0.25941548884456284
98.3248877514	32.4144673525	train	1.025488844776904E-4	20.73624267499757	0.36649688729211455
99.8137805128	32.4136480778	train	1.5655422157378823E-4	39.509464517064345	0.4689868444988298
100.483628496	32.407541218	train	1.7540197377633224E-4	44.418792961419534	0.4973664846588922
102.045385991	32.3794680435	train	1.0181504187937135E-4	20.429667072823545	0.3648310540471488
102.109079338	32.3779120063	train	1.720979075459825E-4	43.552606762551825	0.4926128008524903
102.607830946	32.3646129709	train	1.7108477196895895E-4	43.31805468841049	0.49113709955782964
99.5267043677	32.4241961552	train	1.450619811749201E-4	35.92934645213312	0.45005378512496536
99.9733824266	32.4215368712	train	1.617706370677004E-4	41.13640996279807	0.47715716724736323
100.207328391	32.4195120947	train	2.2116272589399976E-4	52.999408447354455	0.5550964227968662
102.109388171	32.3869199486	train	2.46165392322097E-4	56.807227617370756	0.5813673794353883
102.162467425	32.3855982684	train	2.524469159548755E-4	57.90122733717488	0.5874870250669773
102.226157897	32.3839828183	train	3.1076659400100493E-4	67.93519530046693	0.6367828035790191
102.268615358	32.3828880172	train	3.963857380959605E-4	86.60905463274527	0.6909946160325444
102.640015959	32.372700339	train	9.623618661192079E-5	18.601005834515238	0.35187466602727346
99.9841147786	32.4304741277	train	1.6957783415417793E-4	43.06999735567787	0.4889261932420962
100.047926592	32.4299594231	train	1.7988101998522298E-4	45.34346279118501	0.5036702192280037
102.08846237	32.3964504835	train	2.1312149781688492E-4	51.7519819872773	0.5459321151243572
102.332628217	32.3902250264	train	4.503575008135406E-4	95.4605490433753	0.7175674566457004
102.396311031	32.3885234055	train	3.4341439877804146E-4	74.73663223524571	0.659557606068569
102.438763235	32.3873711644	train	3.285876165123985E-4	71.13555058097789	0.6495789671483391
102.513048707	32.3853204347	train	3.383559778272792E-4	73.50621591883528	0.6562177119589773
102.608547368	32.3826196438	train	1.7565379665797893E-4	44.483118273636656	0.49772514112931115
99.5799986669	32.4420040718	train	1.4127386198710537E-4	34.82578780113853	0.44351361580762677
99.7608374509	32.4410414717	train	1.57562880386424E-4	39.82453997530763	0.47058653199452183
102.364804616	32.398383875	train	3.6931042413347316E-4	80.23979863323378	0.6756874830431057
102.555847342	32.3931328231	train	3.215624963100946E-4	69.77258815350189	0.6446438397267826
102.693791041	32.3891608516	train	1.4373975288301506E-4	35.5798850461637	0.44778850087338684
99.9311225051	32.448918342	train	1.6846210957103847E-4	42.76891211769761	0.4872768381747808
100.218325562	32.4464671902	train	2.1735148866106044E-4	52.33383280920411	0.5507994484802032
100.399137426	32.4445880002	train	1.9233274162548843E-4	47.8942682402793	0.5203917852487504
100.441678865	32.4441081303	train	1.8521706923578117E-4	46.40817163266776	0.5109767342632172
102.216502028	32.4112752583	train	2.6452491800317736E-4	59.9398862514849	0.5987647725175187
99.5056340886	32.4603666069	train	1.578779848264818E-4	39.93717957485825	0.4710842995247962
99.60139408	32.4599456417	train	1.4335972752320958E-4	35.45401296569753	0.44713397242707975
102.046899994	32.4245102911	train	1.7161574134816706E-4	43.43862078998353	0.4919115616670519
102.524710953	32.412036289	train	3.5694755040188925E-4	77.50039792521571	0.6681820878007728
98.3564065588	32.4687579195	train	1.1599902682838065E-4	25.627093918501664	0.3955521666826248
102.121555792	32.4316964215	train	2.743519080338749E-4	61.45027283663761	0.6074955860587792
102.259621033	32.4281960375	train	3.3930640400250213E-4	73.84821997205589	0.6568502347653687
102.270240436	32.4279205242	train	3.430945931461187E-4	74.62213632083886	0.65934837276699
102.312716593	32.4268095409	train	3.9632224156666603E-4	86.57368608939028	0.6909604085785338
102.355190396	32.4256842711	train	3.444485666005286E-4	74.95787765417039	0.6602324559011199
102.397661817	32.4245447177	train	4.066055058070711E-4	88.942910829914	0.6964033380351742
100.133570959	32.4743198719	train	2.3318425147942308E-4	55.0087337633974	0.5681272469678286
100.176130845	32.4739293873	train	2.2759059019608277E-4	54.118733160287455	0.5621602230226067
100.388917092	32.4717612242	train	2.0787274056181188E-4	50.625640204422375	0.5397438708045212
101.175981438	32.4606147344	train	1.366072651175229E-4	33.48737866133517	0.43523972923700727
101.824387483	32.4477328337	train	1.342570780037986E-4	32.54917109838582	0.4309789848415922
102.079375919	32.4417512029	train	2.4339065114507838E-4	56.28497538576506	0.5786059462139699
102.153732991	32.4399095259	train	2.694837787113854E-4	60.8231934688012	0.6032184932816418
102.440473104	32.4323957727	train	3.460155099899679E-4	75.2836795083358	0.6612498875489352
102.52541217	32.4300444605	train	3.3914198121125726E-4	73.77731538057309	0.6567409754981582
102.578494017	32.4285458881	train	3.038475592790838E-4	66.52452799988643	0.6315591998214256
102.610341222	32.4276360389	train	2.944909857455617E-4	64.50816920107926	0.6242516423473983
102.642186986	32.4267181621	train	1.2364172720483787E-4	28.504039836009678	0.41090476081474053
99.6228601076	32.4869040123	train	1.5518269327481258E-4	39.01516097478005	0.46679608866497646
99.9527778285	32.4848388143	train	1.6626089103479597E-4	42.12978897845767	0.483991397444482
101.18683219	32.4694450039	train	1.341156269221672E-4	32.502870786997576	0.43072049068637924
102.196537901	32.4478445719	train	3.0354433684931135E-4	66.46644848033853	0.6313268399333128
98.1114100151	32.494329031	train	8.905945468702702E-5	16.423577898891644	0.3344090574912973
100.197649391	32.4917670443	train	2.163775505677562E-4	52.17009978356208	0.54968803485435
100.984970634	32.4818099248	train	1.6514359467915187E-4	41.88698378579628	0.4823076083072196
101.176415313	32.4786439627	train	1.3489605750435904E-4	32.75844093856218	0.43214376570440477
102.685379113	32.4434867961	train	1.0529011032339154E-4	21.82061565848922	0.3726429775199349
99.4845954875	32.5055542644	train	1.671347797913397E-4	42.42475816692584	0.4853007518819186
100.272268211	32.5000548693	train	1.9520647835099053E-4	48.44670462282616	0.5240921713164652
100.719199842	32.494741388	train	1.2035583518206207E-4	27.288026693605385	0.4044007153966159
102.112173879	32.4679907309	train	2.666309358004878E-4	60.34635947610644	0.6006684148413558
99.8466100234	32.5126598184	train	1.7079119496295417E-4	43.25401730186838	0.49070787913275227
100.123379186	32.5104927284	train	2.1321120242059652E-4	51.764524181973464	0.5460364302096923
100.219176427	32.5096007697	train	2.2857361787265808E-4	54.251796145741274	0.5632207788281292
100.229820299	32.5094971621	train	2.173500367103759E-4	52.333581752629236	0.5507977956637697
100.304325843	32.5087467049	train	2.184357832834154E-4	52.521318029567894	0.5520303597941065
100.314969263	32.5086358964	train	2.3339800072363036E-4	55.03523535975457	0.5683520388810602
100.357542353	32.5081836621	train	2.2504207137098457E-4	53.593719773485745	0.5593865747805026
102.356861222	32.4707125194	train	2.9378618924416774E-4	64.42692479412874	0.62368943328631
102.399353694	32.4695709971	train	3.780232238886179E-4	82.71889574228341	0.6807761885607793
102.537437376	32.4657622667	train	3.797549994571348E-4	83.26031320098134	0.6817686654987968
99.7402270305	32.5223515274	train	2.0529685493638755E-4	50.275916378975076	0.5366448050599626
99.9425121854	32.5209984116	train	1.7394840891719746E-4	44.02075489519191	0.49528620544095914
102.197812225	32.4838728071	train	2.8343985171758765E-4	62.862593288060964	0.6152382893322207
102.590897254	32.4732605305	train	3.302735456088058E-4	71.5465806957082	0.6507429998667619
102.612139082	32.4726520232	train	3.208289958657933E-4	69.56549354463758	0.6441205312614071
102.654620809	32.4714242869	train	1.4219141955707803E-4	35.062525181111994	0.4451120096119361
102.718338517	32.4695558836	train	7.452033493999827E-5	12.349296940088804	0.2959742549176933
103.599112395	32.4404159824	train	3.411087162128344E-6	0.22350549439579553	0.01888015152749144
99.2930620037	32.5332092302	train	1.2920611743078472E-4	30.72576578215574	0.42160076100051574
99.4740920806	32.5326571003	train	1.5597861631642626E-4	39.28740742971195	0.46806962046954
99.6444677828	32.5318994347	train	2.06260677837292E-4	50.3998879156606	0.5378092611419517
99.7083568766	32.5315558125	train	2.0928906405928442E-4	51.00483299952474	0.5414302608513067
100.687785701	32.522225013	train	1.251104123112184E-4	29.109467937027116	0.41376614187552596
102.049329435	32.496577085	train	2.4330792267701835E-4	56.26909840738176	0.5785230551325612
102.059959028	32.4963188183	train	2.340600150602886E-4	55.117314886154034	0.569046771713582
102.293774766	32.4904103248	train	3.0944964505361886E-4	67.75019796265572	0.6358000019279458
102.442529988	32.4864247709	train	3.25669056169541E-4	70.64810094447674	0.6475454277635084
102.485026024	32.4852538326	train	3.569923147519172E-4	77.51730092148648	0.6682098904475444
102.750568884	32.4776113782	train	7.020262413499014E-5	11.26018440337867	0.283690435069444
98.1961557348	32.5400024059	train	1.0628776110835231E-4	22.155799438003402	0.3748503108890151
100.145010973	32.5373585909	train	2.2544166803431582E-4	53.67988484408097	0.559823791479523
100.634732246	32.531945374	train	1.374967141729075E-4	33.8239235682035	0.4368356486908915
101.198782038	32.5233464173	train	1.025377680336069E-4	20.73087725306764	0.36647171798585754
98.2280252599	32.5492227851	train	1.2129928213024772E-4	27.68253824717329	0.4062828118237063
99.633946251	32.5499945225	train	2.5273019127581924E-4	57.97340455318386	0.5877587868340474
99.6445966659	32.5499403698	train	2.921986790614238E-4	64.24517388572951	0.6224169090363539
100.01733965	32.5474767849	train	1.9159427943183616E-4	47.75630884658059	0.5194315874688092
100.475202705	32.5429380315	train	1.241250255027963E-4	28.70103912987934	0.411849430322881
102.071201428	32.5140758425	train	2.8848513622435303E-4	63.79020214592053	0.6194063083395103
102.177509525	32.5114331193	train	2.797265903932766E-4	62.3691439390941	0.6121118901739653
102.188139565	32.5111639171	train	2.7241861531881225E-4	61.24793240731424	0.6058080989903674
102.230658298	32.510078147	train	3.01335100627868E-4	66.10453748116261	0.6296250109131896
102.783181462	32.4946595514	train	5.71776786067458E-5	8.247849237214288	0.24389344119147546
99.9322386675	32.5571571175	train	2.3860100095358922E-4	55.64896606427091	0.5737525630791188
100.006791222	32.5565821313	train	2.6606187572940994E-4	60.26671818691691	0.6001558212758044
100.070691663	32.5560541069	train	2.4557025747143065E-4	56.69069022679001	0.5807781520080111
100.187837926	32.5550017326	train	2.627284276389669E-4	59.51014307873169	0.5971265109817507
102.34790701	32.516024002	train	3.707541156743278E-4	80.66971919313544	0.6765418546584484
102.401049348	32.5145968753	train	3.6095883921010395E-4	78.41470472262448	0.6706550945686514
102.464815152	32.5128547677	train	3.559461249376241E-4	77.29879163534012	0.6675588930688654
102.539201565	32.5107815701	train	4.4686274047466874E-4	94.99919149207287	0.7159859809950928
102.634829875	32.5080515881	train	3.223474644205003E-4	69.98116669056246	0.6452021651708458
98.1959144748	32.5670627991	train	1.0529965853312547E-4	21.823599608222796	0.3726641771068477
99.4636288518	32.5687797111	train	1.7135699768149274E-4	43.37986840911336	0.491534457644779
99.4849347153	32.5686993165	train	1.7033325836435955E-4	43.18456601613167	0.4900369113755274
99.8045101285	32.567060082	train	1.7510446719276563E-4	44.342798263283164	0.4969421030135224
100.262508545	32.5632940437	train	2.3803292258338398E-4	55.540715793259174	0.5731694992814225
100.283808551	32.5630782807	train	2.169242836591717E-4	52.25996485646479	0.5503126178351493
100.50744403	32.5605949744	train	1.1615434383806117E-4	25.682455827109514	0.3958721278814689
102.326981218	32.5255943964	train	3.588038426007714E-4	78.00135143368425	0.6693311144319406
102.688319154	32.5155059533	train	1.1647628926408759E-4	25.811774629181436	0.39653427476257164
102.730817381	32.5142510441	train	7.06105445592965E-5	11.358965941171592	0.28486926794688167
98.8563771941	32.5785737041	train	9.928580750367868E-5	19.516809166976596	0.3590219104246766
99.9111199026	32.5753529995	train	2.1824945116947372E-4	52.4890993717207	0.5518193123832819
102.274155448	32.535996928	train	3.0921463019797956E-4	67.69667114035637	0.6356240574880564
97.6844030445	32.5807895357	train	3.797603420393029E-5	4.7521591241893395	0.1764394655166972
98.3768793183	32.5861317417	train	1.2494992814538332E-4	29.03436028402122	0.41345483038824515
98.6432548477	32.5871703424	train	1.175309579688731E-4	26.312434707915468	0.3986932880567203
98.8457073192	32.5875820233	train	9.936599855872087E-5	19.54436392842128	0.35920772380192445
100.3905834	32.579982015	train	1.4252674762191587E-4	35.187335601875745	0.4456938656021186
102.77406648	32.530984705	train	6.247878847005451E-5	9.388887356722673	0.2606125258200628
99.1227632285	32.5966377402	train	1.0876969998771996E-4	23.099924262671454	0.3802748744562846
99.463768159	32.5958417642	train	1.919598165735834E-4	47.82432419935919	0.5199073632983136
99.6555750951	32.5949873288	train	2.7954481613454087E-4	62.34350408162281	0.61195753944105
99.7834412776	32.5942550502	train	1.907652393653173E-4	47.63140163663746	0.5183490229624482
99.9006475308	32.5934695	train	2.626794632269341E-4	59.500136121636544	0.5970816718851946
100.081774651	32.5920404663	train	3.00639525168343E-4	66.01022754868666	0.6290859351558397
100.124390851	32.5916662872	train	2.914165187269486E-4	64.1658106950235	0.6217867710839954
101.955723262	32.5619243109	train	1.4053377066051216E-4	34.65199451771747	0.44221764497969374
102.072736183	32.5591160383	train	2.4756145109682015E-4	57.08643013520628	0.5827431020954856
102.157826109	32.557005395	train	2.3054255244527402E-4	54.55365262323195	0.5653296201263556
102.200367706	32.5559285238	train	3.073495157724485E-4	67.35132474862166	0.6342216838808172
102.253541489	32.5545622374	train	3.3946509712768367E-4	73.91665530599967	0.6569556207175318
102.327978678	32.5526117438	train	4.264802274745518E-4	92.30695836284747	0.7063975447397921
102.349245118	32.5520463847	train	3.485280928196675E-4	75.66277914011611	0.6628686739274985
102.391776202	32.5509049018	train	3.479597191949637E-4	75.55407438445911	0.6625038423215892
98.0250961986	32.6019356346	train	9.383129678684597E-5	17.884850240851883	0.346125041496989
99.2080364462	32.6055464091	train	1.3561060646447088E-4	33.07749438751294	0.43344066539264886
99.5916996589	32.6043251464	train	2.634599291116971E-4	59.659641531766226	0.5977951962335272
99.6023565834	32.6042744973	train	3.017352031732594E-4	66.1586479142124	0.6299343838345385
100.007295377	32.6016800676	train	3.6079941496699645E-4	78.37274505929193	0.670557511264182
100.017950897	32.6015941704	train	3.209859662316011E-4	69.60981391628964	0.6442326497642783
100.177777959	32.6001972927	train	2.7302857365161083E-4	61.31322010808933	0.6063420697399102
100.263014313	32.5993691794	train	2.4266778232378948E-4	56.18352376569496	0.5778805523889873
101.998575236	32.5699243115	train	1.5378605677284534E-4	38.67906428126074	0.4645465730392103
102.264502243	32.5632926153	train	4.0326667784091E-4	88.53537193727624	0.6946572374331111
102.434648233	32.5587538322	train	3.511651162068317E-4	76.19585528078032	0.664551077139491
102.562232104	32.5551990312	train	3.735468144532691E-4	81.53255181550551	0.6781818526432436
102.604755021	32.5539854054	train	4.1518816094134986E-4	90.09549932780253	0.7008014744968657
102.647275366	32.5527574385	train	4.185994520082193E-4	90.56337246664202	0.7025143854726718
102.689793112	32.5515151333	train	3.104087636707561E-4	67.88493779466721	0.6365162901481998
102.732308227	32.550258493	train	1.2389104001517417E-4	28.605654312396048	0.4113924538232899
99.2826676014	32.61442154	train	1.8426786314547616E-4	46.18491798005683	0.5096927818693845
99.5171523123	32.6136749515	train	2.199875938347668E-4	52.7679061211081	0.5537803136856999
99.8263106999	32.6210420546	train	1.734892321673427E-4	43.90517119802074	0.4946254678529454
99.8796021075	32.6206800945	train	2.003363498748373E-4	49.40986955522336	0.5305576722677379
102.509776897	32.5747039525	train	3.05477636491143E-4	67.00491143058863	0.6328033282844635
98.1420531398	32.6298503989	train	9.283149628525385E-5	17.60333729666329	0.3437045808527273
98.451188023	32.6315821017	train	1.4729764867297385E-4	36.63452013443463	0.4538420149140584
99.2720635926	32.632486714	train	1.885920391148915E-4	47.18932277892948	0.5154879603498905
100.785535746	32.6200856271	train	1.2253127321863285E-4	28.120962094754283	0.40872269479046724
101.275535844	32.6121605322	train	7.974388144634442E-5	13.760586149451225	0.31028345148372133
102.159090312	32.5930343613	train	2.644863603657031E-4	59.92767274214517	0.5987297508331052
102.786584108	32.5756713047	train	8.300139863405698E-5	14.687932610775354	0.3189161886131662
102.80784533	32.5750279895	train	9.406992534221476E-5	17.944458915475508	0.3467001109497668
99.5386306972	32.640646924	train	2.526452078009619E-4	57.951751164524595	0.5876772950661662
99.5706146066	32.6405056299	train	2.7617427900981234E-4	61.757386424150745	0.6090730793118359
99.6025982859	32.6403561887	train	2.4588952926936445E-4	56.74788850271362	0.5810944607289639
99.9010991781	32.6385685673	train	2.39467368172496E-4	55.79298248014423	0.5746387234804285
100.071657576	32.637228512	train	2.94989854819899E-4	64.57094231059405	0.6246485709029911
100.316813241	32.6348964196	train	1.8715821150253704E-4	46.85604060848769	0.5135816127440528
102.244530034	32.5998697202	train	3.732593835280636E-4	81.45676798389555	0.678013828441676
102.350921112	32.5970740033	train	3.661537785118744E-4	79.45056615415079	0.6738035766003064
102.446660304	32.5944810239	train	3.0757398504835577E-4	67.38487008295425	0.6343910327487629
102.584928157	32.5906071698	train	2.3031174051419456E-4	54.51872020769933	0.5650834616354622
98.1418809204	32.6478901679	train	1.1408204058426548E-4	25.012448046911203	0.3915749845443314
98.4190908003	32.6494791138	train	1.339545963473462E-4	32.460674901844904	0.4304259300551713
99.9438345522	32.6472749363	train	2.892385020453857E-4	63.90575166964178	0.6200209440014882
99.9971397514	32.6468628129	train	2.941244413865186E-4	64.46591632523123	0.6239594634190264
100.402218463	32.6429912922	train	1.495792806964667E-4	37.44345998042328	0.45765469506101303
102.287417512	32.607768277	train	4.591938703865684E-4	96.08723462654864	0.7214886842415972
102.606558847	32.5990007636	train	3.6888842168013156E-4	80.15357762732036	0.6754368903294495
102.649100356	32.5977706802	train	4.503109799233958E-4	95.45557717309751	0.7175465203289979
102.681004779	32.5968386919	train	3.62263108983596E-4	78.6715990173504	0.6714512699948715
102.734175526	32.5952674279	train	3.15248997035621E-4	68.63339876499872	0.6400885049645804
102.776709127	32.5939942651	train	2.143610430226447E-4	51.89165256025098	0.5473693168961467
102.819240032	32.5927067486	train	1.894326917079418E-4	47.38351622313585	0.5165987185407069
98.3870424391	32.6583473726	train	1.4220935447799776E-4	35.069200629012364	0.4451431609231593
98.5150038938	32.6589070694	train	1.2066923752791713E-4	27.42249156133308	0.40502724858841604
99.3148011795	32.6594493372	train	1.9578120408290817E-4	48.54089584795598	0.5248253795351
99.4747575635	32.6589462153	train	2.3252802833276053E-4	54.883262369425296	0.5674356570332225
100.02922567	32.6556240985	train	2.991181662001118E-4	65.44008312157071	0.6279013844610837
102.032312612	32.6232079242	train	2.2193111410655458E-4	53.10580046534727	0.5559528024139992
97.8218196238	32.6633342559	train	1.5328470465529863E-4	38.53540169894351	0.46373442524054886
98.1203813983	32.6657822048	train	1.2752564313879382E-4	30.076588909911482	0.4184116777215027
99.7200864859	32.6667990289	train	1.990202511410304E-4	49.20155501226446	0.5289157222836497
102.139068148	32.6295975967	train	2.02568683852615E-4	49.80224754751246	0.5333166886727398
102.490255839	32.6203177169	train	2.993274912580814E-4	65.50058422385015	0.6280648164755699
103.383382615	32.5922826464	train	1.7655919603988502E-5	1.8567952789154814	0.09058248935924818
98.0563061005	32.6743370525	train	2.589647882541479E-4	59.00402682495684	0.5936506139789963
99.4748529725	32.6769873088	train	2.512660739297533E-4	57.631690011415685	0.5863503071193608
99.5281814962	32.6767741571	train	2.8748133814454136E-4	63.65287244835243	0.6185842603835114
99.5601783298	32.6766353877	train	2.6440846024608635E-4	59.90299711622957	0.5986589759374905
99.6028404205	32.6764376708	train	2.2353715808380825E-4	53.3335155817503	0.5577321571010724
99.7521541287	32.6756314494	train	2.082044002218974E-4	50.67592140818765	0.540139883012544
99.9547833318	32.6742531569	train	2.560928769998423E-4	58.585603144299675	0.5909576565494058
99.997440251	32.6739213049	train	2.66443993899651E-4	60.32019887342935	0.6005001677695145
100.381316637	32.6702823613	train	1.5948314252123386E-4	40.486741937261115	0.47360549262444823
102.150028436	32.6383380189	train	2.4297973923508124E-4	56.22522649662086	0.5781939050741167
102.213898136	32.6367176971	train	3.529389705890462E-4	76.65266740316302	0.6656733693156002
102.224542586	32.6364444917	train	3.4009061356661774E-4	74.13614868401456	0.6573703880340372
102.277762662	32.6350649602	train	3.799038306610418E-4	83.28862381383978	0.6818536724511226
102.309692953	32.6342264389	train	3.53660870835433E-4	76.81322385196522	0.6661279581993456
102.3522646	32.6330958101	train	4.014180888265837E-4	88.11181207161854	0.6936818180737233
97.8535762173	32.681668578	train	2.4565747657849307E-4	56.706315730150635	0.5808646090702466
97.9815542817	32.6827728061	train	2.3590061030448107E-4	55.327129113952445	0.5709666340966962
98.0242151397	32.6831118792	train	2.6755633648665853E-4	60.47585981583582	0.6014991895849866
99.2295589031	32.6866966492	train	1.912038891093228E-4	47.6974907412281	0.5189224207852908
99.6668997685	32.6851341276	train	1.9746490936781058E-4	48.8341251908909	0.5269604262561286
99.8588891299	32.6839666377	train	2.2609775984378845E-4	53.83093584800667	0.560539772244017
100.285483374	32.6803207184	train	2.0492823750196024E-4	50.22261099291332	0.5361979021174232
101.585897002	32.6602533781	train	8.811376559843037E-5	16.11654498372655	0.33203714484420566
101.649814363	32.6589192957	train	7.216892142302786E-5	11.770225955809478	0.2893372567751574
102.480314028	32.6386217622	train	2.3569152169523264E-4	55.3070174947493	0.5707494025233599
102.618644667	32.6347061575	train	2.972185243825918E-4	65.01528837066438	0.6264116333556282
102.639923904	32.6340902684	train	3.067171749227744E-4	67.25682591296261	0.6337437753245282
102.693119141	32.6325348148	train	3.58718641494879E-4	77.98349412770769	0.669278550054666
97.8961238134	32.6910703057	train	2.7425328287243833E-4	61.44005860230685	0.6074098502463168
99.0588887006	32.69591367	train	1.1407836974893843E-4	25.010922913723086	0.3915673184334753
99.9016424874	32.6926870125	train	2.4519133521674213E-4	56.62280543452983	0.5804021259890303
102.767963338	32.639320776	train	4.2444432296311275E-4	91.82781292404712	0.7054041214179182
102.81051611	32.6380346366	train	2.759136389775049E-4	61.70572075862683	0.6088482398251299
98.0986920485	32.7017097638	train	1.6553526868324015E-4	41.94518087344375	0.4828991187346327
98.3760656393	32.7033963561	train	1.38066352385938E-4	34.02462140902417	0.43785300892569107
98.4614155614	32.7037919092	train	1.345702222906022E-4	32.65172475390019	0.4315504047367191
98.4827532934	32.7038817231	train	1.3251284508715758E-4	31.97681496571999	0.4277750018089537
98.5147600644	32.7040096378	train	1.2317054134489136E-4	28.344027271408052	0.4099808405913554
99.2189357389	32.7047572173	train	1.688421096284991E-4	42.90014077920537	0.48783977938155704
99.3683054813	32.7044075326	train	2.117438329337391E-4	51.55927038531806	0.5443240223311653
99.3896437819	32.7043430565	train	2.3040583099169553E-4	54.53296092912043	0.5651838417915416
100.083078538	32.7002717511	train	2.840449750488287E-4	63.062862628691896	0.6157430065520775
100.445724741	32.6966156185	train	1.697555923884563E-4	43.09695641061868	0.48918799047209643
102.395855795	32.6589657878	train	3.3348566661968633E-4	72.3328305335728	0.6529395078835911
102.736421784	32.6492775975	train	4.434686049677887E-4	94.55165967230268	0.7144329948604629
99.0482300317	32.7139598269	train	1.2280569690647052E-4	28.21841538103001	0.40926344568754497
97.8957905868	32.7181276792	train	2.60128731822196E-4	59.1469801135419	0.5947319595008428
98.3866108328	32.721489526	train	1.292745016412344E-4	30.7463998994907	0.42172979523888154
98.3972816549	32.7215412743	train	1.2821170410823947E-4	30.36840241392169	0.41971787321588433
98.4826491665	32.721922571	train	1.404456410233908E-4	34.631361778841004	0.4420629192369552
99.0375632903	32.7229842596	train	1.3022782488660234E-4	31.123795970027178	0.4235226447944669
99.3256942398	32.7225668854	train	2.0730941830360603E-4	50.54023783368166	0.5390696807130934
99.3790509334	32.7224169365	train	2.345696365810013E-4	55.18050006319147	0.5695800585684206
99.432407201	32.7222442834	train	2.642622317449031E-4	59.85667780618036	0.5985260549541526
99.5284472183	32.7218762951	train	2.832514796810765E-4	62.79601949126138	0.6150809025212414
99.5604601471	32.7217372866	train	2.60748867445141E-4	59.22314219679344	0.5953057411789735
99.6351560772	32.7213811513	train	2.3231598403454623E-4	54.84219543268549	0.5672117109798374
101.672192887	32.6945114071	train	1.0121437033458163E-4	20.25193571972297	0.3634609866263766
102.226161482	32.6814771557	train	3.520029125099968E-4	76.44512770412389	0.6650820762925466
102.268759118	32.6803734337	train	3.2253223558979783E-4	70.03023874103818	0.6453333326399943
102.332651171	32.6786907989	train	3.5713678179857036E-4	77.5721099801208	0.6682995855729491
102.353947333	32.6781227082	train	3.5981414107767273E-4	78.16641623139743	0.6699531414233061
97.8529993864	32.7267635413	train	2.564220820284511E-4	58.636899087645524	0.5912681581172848
99.6565636303	32.7302914062	train	2.019909923839538E-4	49.69015168187257	0.5326058154983523
99.7205936865	32.7299397181	train	2.009326608433267E-4	49.49469744777968	0.5312978611805963
100.051394776	32.727601829	train	2.639684777207116E-4	59.76362834171465	0.5982587677337986
100.126086021	32.7269531549	train	2.8377179174047704E-4	62.979906388469985	0.6155153157001496
102.215834858	32.6907574109	train	2.9814670903727166E-4	65.19434951107836	0.6271410285912523
102.641750917	32.6791032967	train	3.78091378135615E-4	82.76773059702393	0.6808153646226464
102.684328678	32.6778585927	train	3.242701733990736E-4	70.34329341674689	0.6465623499886727
102.737547167	32.6762824561	train	3.924571663209859E-4	85.75942077184312	0.6888638201420395
102.78011895	32.6750053452	train	3.759494907180941E-4	81.86212884493457	0.6795795611111985
102.812046014	32.6740380631	train	3.8107438290050743E-4	83.51128528161092	0.6825206692775602
97.8315420121	32.7355853615	train	2.7237793880981946E-4	61.24303846567026	0.6057724383653341
99.1763292583	32.7409073964	train	1.7367201925335934E-4	43.95002691296771	0.494888698556256
99.2083502757	32.7408582628	train	2.0128017944831913E-4	49.55653326852067	0.5317281535456919
99.2830656326	32.7407118078	train	2.0695173385729907E-4	50.4887748643476	0.5386405739822948
101.448871855	32.7171077547	train	6.515297531057234E-5	10.022470746338868	0.2687691218855221
102.397220516	32.694985568	train	3.356874467256572E-4	72.76471184253275	0.6544292349655172
102.471762957	32.6929422206	train	2.698794160785865E-4	60.89838560576604	0.6035695734532929
102.588885623	32.6896419989	train	3.3750312079225306E-4	73.25258614296825	0.6556481345301135
102.599532183	32.6893365715	train	3.860739569374425E-4	84.5124443894506	0.6853382927187349
97.5859843332	32.742075308	train	1.577210036827177E-4	39.881063916293286	0.4708364349400853
97.7994086823	32.7443016198	train	2.5348721787047665E-4	58.10539821577865	0.5884832905467205
98.0875650968	32.7467307946	train	2.161409796418596E-4	52.131216294908874	0.5494172402392975
98.9308264068	32.7500330735	train	1.3036642262370974E-4	31.171631112849557	0.42378237085599424
98.9735256913	32.7500493666	train	1.246979555793695E-4	28.92944418530995	0.4129653795994922
102.493410554	32.7013542911	train	2.468883127707412E-4	56.97002693096227	0.5820808998327083
102.866030971	32.690408423	train	2.685610191256607E-4	60.6514362198682	0.6023972345862553
97.959386452	32.7547521746	train	2.1969999163918555E-4	52.72136589537342	0.5534570218143364
98.493115983	32.7580477456	train	1.340933004496604E-4	32.4970204367097	0.4306796688108699
98.9308194333	32.7590537998	train	1.2029162939109647E-4	27.260469006958296	0.40427219654551455
99.0055507283	32.7590727726	train	1.2640635741287823E-4	29.761167674308858	0.4162679938209646
99.229743881	32.7588622965	train	2.096009485176668E-4	51.08041214703497	0.5417999569339563
99.3792037244	32.7584991565	train	2.0871875857382107E-4	50.75390061462709	0.5407526971176108
99.4752833691	32.7581715835	train	2.811013999840151E-4	62.54869283954135	0.6132753235056566
99.5179848982	32.7580023517	train	2.8203405173073516E-4	62.64564511158314	0.6140606153546483
99.5606860543	32.7578185702	train	2.6061004044013457E-4	59.206092129805434	0.5951774324184332
99.8595811237	32.7561247559	train	1.975927580078016E-4	48.86858986336406	0.5271217630830101
101.790530452	32.7279980942	train	1.8597051452372247E-4	46.603352900948124	0.5119911116794215
101.939750953	32.7245852739	train	2.0488258467571868E-4	50.2155204561135	0.5361424937233321
101.982380691	32.7235776251	train	1.9992354785777398E-4	49.35114662876238	0.5300438984770651
102.025008287	32.7225555109	train	2.013470972799084E-4	49.569112463458815	0.5318109195110231
102.216805163	32.7177770547	train	2.6560156796898214E-4	60.17576057897136	0.599740225027787
102.238113092	32.7172280466	train	2.7641889856552E-4	61.821647344082514	0.6092838638235158
102.280727205	32.7161191933	train	3.226020299132307E-4	70.04149816629965	0.6453828537992994
102.525711749	32.7094630051	train	3.0908887918423594E-4	67.66803017573179	0.6355298438531248
97.7884927185	32.7622363558	train	2.9047686697246573E-4	64.07046737716232	0.6210269653783982
97.8311886905	32.7626419355	train	2.991950513522486E-4	65.46230540469874	0.627961429771695
97.8952342167	32.763223035	train	2.5579917651765967E-4	58.53983943480121	0.5906802439186386
97.9592815324	32.7637714077	train	2.472834083510794E-4	57.04275861771565	0.5824698310919711
98.2795413258	32.7660222705	train	1.0914078402714167E-4	23.25093581374333	0.38107784203007067
98.9414894271	32.7680799538	train	1.2935173014404734E-4	30.776760846143016	0.4218754485766853
99.1763825916	32.7679694668	train	1.6906596010060184E-4	42.97744497233689	0.48817081863846196
99.1870595011	32.7679539818	train	2.0540001196217683E-4	50.28918493172995	0.5367697159749003
99.4219485265	32.7673831379	train	2.3315083089650858E-4	55.003881474500105	0.5680920786503152
99.8596677968	32.7651444613	train	2.0769418864241684E-4	50.598570872446736	0.5395303915526456
99.8916938842	32.764920629	train	2.2330296546444278E-4	53.29604492704288	0.5574735810090854
102.131882893	32.7289442143	train	2.2533968816141643E-4	53.65789491334829	0.5597122931942965
102.142539139	32.7286772969	train	2.396493142961147E-4	55.813626771732636	0.5748243584240803
102.366287005	32.7228633169	train	3.428872758036729E-4	74.54791314799162	0.6592125976361699
102.398245654	32.7220002339	train	3.631827004727778E-4	78.83633470358642	0.6720103133898555
102.526066409	32.7184666634	train	4.1473839615206905E-4	90.0311817847836	0.7005741612353031
102.558018074	32.7175629671	train	4.2724298159074856E-4	92.51953495041366	0.7067680088913149
102.920033554	32.7067539543	train	1.8722807495524408E-4	46.873816949301435	0.5136748473966818
97.7349964221	32.7707274409	train	2.4272298493122226E-4	56.190903308833285	0.5779360358856502
99.9665174701	32.773385952	train	2.60186534555125E-4	59.15407916799809	0.5947855103414312
99.998545532	32.7731347545	train	2.692745866455069E-4	60.783435852929955	0.6030326092597122
100.094627239	32.772332049	train	2.9988673246230063E-4	65.66156773709679	0.6285007446807113
100.105302744	32.7722383123	train	2.8385389660638786E-4	63.00892360758934	0.6155837762283953
102.473159966	32.7289589317	train	3.239844058345263E-4	70.26932506910245	0.6463608492324672
102.643582005	32.7241159103	train	4.743244441930752E-4	97.44299890934388	0.7279560571179512
102.782019213	32.720010911	train	4.23491261757631E-4	91.7151047592425	0.7049367596710433
102.813962232	32.7190419654	train	3.6641307958663644E-4	79.5253781196461	0.6739591538608923
102.856550528	32.7177374203	train	4.2056664336424256E-4	90.96139054417452	0.7034932840748843
102.931073377	32.7154197769	train	2.100738673978104E-4	51.19501486237426	0.5423594013200007
98.5143197977	32.7851934383	train	1.3591453647128393E-4	33.22345083561321	0.43399050154950014
98.8240074935	32.7860113807	train	1.1311522610845773E-4	24.64418049165026	0.3895492083452724
99.7850973155	32.7836746167	train	1.792860927164716E-4	45.221652368746774	0.5028420497978183
102.334998374	32.7417291513	train	3.155940847902743E-4	68.72553121466551	0.6403405089380566
102.622646071	32.7337366059	train	4.379051747200755E-4	93.94461509234682	0.7118503819398114
102.697202445	32.7315570364	train	4.5836808609055137E-4	95.97605691014778	0.7211268524188468
98.3113607009	32.7932624699	train	1.242001599382822E-4	28.73166788591188	0.4119960183208592
99.3152770486	32.7947588703	train	1.9552559495149974E-4	48.49974412515021	0.5244995645033794
101.812982402	32.7635607791	train	2.0824604247932728E-4	50.68223457521718	0.5401895570473666
102.44189437	32.7478501388	train	3.2562244933849113E-4	70.6396889841073	0.6475127624585003
102.740178917	32.7392932056	train	4.762183184867575E-4	97.53610321329087	0.7287444803102716
97.8520737755	32.7989147878	train	2.219759832630298E-4	53.11190537371987	0.5560027078617994
97.8947882259	32.7992990796	train	1.9259834359619996E-4	47.94408327687449	0.5207362010983313
98.5249025236	32.8032751172	train	1.3671038699565764E-4	33.52642605037621	0.435425222021736
98.9201032403	32.8041508765	train	1.253644425549785E-4	29.22835577435397	0.41425824158211827
99.0055535297	32.8041762413	train	1.308682703001286E-4	31.338760569182238	0.4247208566106384
99.283265583	32.8038559848	train	2.1580660569157093E-4	52.076257615380946	0.5490339379056586
99.3473520624	32.8036946193	train	2.2315339578606622E-4	53.27211388349277	0.557308280283913
99.4648424025	32.8033136046	train	2.500568820474447E-4	57.43141916704367	0.5851797882074598
99.4755232264	32.8032735012	train	2.582638547575355E-4	58.90694673246217	0.5929966331440876
99.550288367	32.8029672711	train	2.545016312896012E-4	58.26733616075474	0.5894501402423106
100.009527078	32.8001070494	train	2.3090693231636402E-4	54.608798590712894	0.5657176607464154
100.073601084	32.7995740912	train	2.3994354998674834E-4	55.84701185997935	0.5751242168811038
101.75994144	32.7737575648	train	1.7637542089737917E-4	44.61317595557678	0.49875007882761146
102.303696177	32.7605879588	train	2.4409008259917175E-4	56.419246100475554	0.5793054515684418
102.346328109	32.7594554917	train	2.831523454153205E-4	62.76189548468525	0.6149980230809424
102.420928186	32.7574388625	train	3.289504847041213E-4	71.21642609463404	0.6498301606497509
97.7665228316	32.8071210786	train	2.855599424343152E-4	63.38432919525434	0.6170008121222559
97.8199193117	32.8076357544	train	2.6738155842403224E-4	60.451401417624545	0.601342548164346
98.332584395	32.8114181882	train	1.292243819110194E-4	30.7312768705451	0.4216352299032384
98.5675822691	32.8124503182	train	1.4093649850032108E-4	34.746280374649075	0.4429236077122051
99.4221615435	32.8124853191	train	2.191126305236165E-4	52.6284235655864	0.5527953153189403
99.8601017429	32.81024279	train	2.2410561517634993E-4	53.424468317529616	0.5583585451763031
99.9669078079	32.8094635175	train	2.3350668354966538E-4	55.048710347220464	0.5684662467384496
102.357324068	32.7681753012	train	2.905250224829699E-4	64.07535355560329	0.6210659783019392
102.442588022	32.7658589383	train	3.6552463795847846E-4	79.26907906328701	0.6734254826178077
102.485216304	32.7646790556	train	3.8692911227559897E-4	84.6720933664481	0.6858152336841798
102.623740771	32.7607445624	train	4.885392246020286E-4	98.22392541240592	0.7337641865775719
97.7557180104	32.8160339287	train	3.048162829399258E-4	66.8467096454137	0.6322995758549842
100.020412323	32.8180589374	train	2.465245506404378E-4	56.888108892490614	0.5817221719404178
101.995149643	32.7863820909	train	2.2267193140498287E-4	53.206596247640135	0.5567753381255499
102.133776927	32.7829874386	train	2.2307318848225545E-4	53.26119138343144	0.557219586268891
102.549511769	32.7718854662	train	4.7056059814309676E-4	97.25794129478625	0.7263754769566974
102.560168569	32.7715827086	train	5.064455599690643E-4	99.22969633501421	0.7407369418976482
102.688037566	32.7678791214	train	5.090206535702837E-4	99.31901146800482	0.7417097613575363
102.730655307	32.7666156793	train	4.225648184711833E-4	91.60079988638431	0.7044810272650904
102.794576886	32.7646934209	train	4.32043288509614E-4	93.23150649009335	0.7090781963587413
102.837187872	32.7633938561	train	3.925257410820325E-4	85.77098076090846	0.6889012659890597
102.84784019	32.763066708	train	4.901155928050656E-4	98.33458454813673	0.7343930468771133
102.890447728	32.7617490894	train	3.873907344660944E-4	84.75673460674108	0.6860720912279105
98.1615162565	32.8284299057	train	1.1046207995648006E-4	23.809690586297005	0.38392010177132024
98.5140744399	32.8302950922	train	1.3176999943011902E-4	31.65491631929426	0.4263994861345197
98.7277587903	32.8309422366	train	1.0772485309737973E-4	22.655129489732435	0.3780027568064252
99.2619827236	32.8309641278	train	2.2675177309119742E-4	53.99645269915648	0.5612511703255024
102.230061586	32.7895539357	train	2.090043003610057E-4	50.87950954713544	0.5410921912966835
97.7020554778	32.8335283734	train	2.103279568819645E-4	51.25658851918064	0.542659415357824
98.599506849	32.8396181178	train	1.4145110650211836E-4	34.86758110974179	0.44382309460129943
98.7170458134	32.8399390486	train	1.0848931498472566E-4	22.97877891816455	0.37966678213513383
99.1765251636	32.8401344149	train	1.839205289967175E-4	46.1389202741596	0.5092212705757215
99.3688631895	32.8397153368	train	1.972891763913435E-4	48.78675214509944	0.526738482706195
99.8283102638	32.8375178706	train	1.851431244779647E-4	46.38116644763256	0.5108769537724983
99.9244661382	32.8368445247	train	2.476783035278709E-4	57.10478387061074	0.5828578423891425
101.963753623	32.805160864	train	2.6108354371477867E-4	59.2642455312373	0.5956147265308753
102.667467188	32.7865097577	train	4.2718679880213975E-4	92.50387702706877	0.706740753215663
97.7873911106	32.8434040986	train	2.1562876409675664E-4	52.04702705119466	0.5488298072640736
97.84080971	32.8439103646	train	2.1089794693453966E-4	51.39252481094727	0.5433309975159387
97.90491375	32.8444877935	train	1.6528767345935183E-4	41.90839180703823	0.48252535495490334
97.9369664435	32.8447641974	train	1.7721834428673875E-4	44.755246436503526	0.499942016056137
98.3216287195	32.8474407577	train	1.2203710025899552E-4	27.947275447377596	0.40774642809659417
98.5139761434	32.8483356621	train	1.3833967297584627E-4	34.11600287648413	0.43833984914448965
98.5246623457	32.8483767107	train	1.357294107282225E-4	33.13454781418239	0.43365571989638546
98.5567210797	32.8484943814	train	1.260180257824291E-4	29.6273225622316	0.41552055420521355
98.5994663361	32.8486385002	train	1.381443314131945E-4	34.050692763341786	0.4379919916449824
98.7063306752	32.8489349187	train	1.0731870341066041E-4	22.535244967529312	0.37711504290298953
98.9841829568	32.8492785084	train	1.2212985404985244E-4	27.97912692893506	0.40792991415562274
99.0696764573	32.8492601101	train	1.242636488385376E-4	28.757392347794372	0.41211982882160747
99.2192894502	32.8490873672	train	2.548376526926632E-4	58.3404519789646	0.5897694053757718
99.25134917	32.849027079	train	2.5722230372373565E-4	58.76158772596584	0.5920209540238388
99.3582140917	32.8487667998	train	2.1194146217835155E-4	51.58691531463955	0.5445554064207143
99.3902732749	32.8486709208	train	2.0240411955057565E-4	49.76781375102538	0.533114405864774
99.4437048881	32.8484928717	train	2.4395136027491543E-4	56.39261540562306	0.5791668992715534
99.7856527863	32.8468131817	train	1.6641094582680308E-4	42.197830429566736	0.4842166992567593
101.804015968	32.8178590076	train	1.9449718792355797E-4	48.3288153898179	0.5231841663727015
102.124059824	32.8102756762	train	2.203147655305657E-4	52.8323593100619	0.5541475167006654
102.230713633	32.8075665106	train	2.523782407811012E-4	57.88372922673078	0.5874210871832858
102.316026241	32.805333925	train	3.1542334168543966E-4	68.67994576487771	0.6402158661071453
102.390666951	32.8033328508	train	2.842995792032575E-4	63.13211994390541	0.6159549695301945
102.550585966	32.7988954269	train	3.715729534858245E-4	80.89691743735116	0.6770244423428426
103.157937113	32.7801776566	train	1.482833723593625E-4	37.05143394873927	0.4554957477614232
102.145709386	32.8187481054	train	2.3523901185531424E-4	55.263491902327864	0.5702785156328266
102.572266349	32.8072914619	train	4.622269339504392E-4	96.48451122776811	0.7228096545422606
102.60424814	32.8063737949	train	5.437426164690119E-4	99.85550526309713	0.7541484830635781
102.742818886	32.802303132	train	3.6177475701612143E-4	78.5870969743228	0.6711536127851288
102.94529394	32.7960787941	train	3.2248974366047675E-4	70.01897255214459	0.6453031765715445
97.7550887185	32.8611263103	train	2.5186857074525215E-4	57.75389001441291	0.5869310723206351
99.0162463156	32.8673196194	train	1.248220489425499E-4	28.978604120331415	0.41320653008385627
99.1765787594	32.8671960555	train	1.936326712334641E-4	48.16067217354186	0.5220727508961109
99.3048435006	32.8669492579	train	2.249433413969281E-4	53.572430618782796	0.5592784160289485
99.3262207872	32.8668953398	train	1.965218139497212E-4	48.65819302645491	0.525766890103246
99.914059706	32.8639813175	train	2.4034709182450343E-4	55.89279923484091	0.5755347831347658
101.900627713	32.8336878285	train	2.2343078213014883E-4	53.316495503835185	0.5576147430502285
102.444672688	32.8198849472	train	3.551207410088976E-4	77.15164896744982	0.6670434878183636
102.508652702	32.8181060393	train	3.9386942992861114E-4	86.01623859841018	0.689633184671623
102.796490974	32.8096975882	train	4.32178437932728E-4	93.25060320295464	0.7091427114054125
102.849780984	32.808068082	train	3.97017688831741E-4	86.881933597974	0.6913346542575799
102.924379719	32.8057487976	train	3.6880672955277725E-4	80.1368867826584	0.6753883353158459
98.6421032163	32.875829221	train	1.1675591695882247E-4	25.950123142127893	0.3971082098259288
101.655427618	32.8481510488	train	1.9708972550606872E-4	48.74813838929912	0.5264863319491482
102.274363149	32.8334750677	train	2.579337830057955E-4	58.8612314166103	0.5926879419619759
98.1289385862	32.8823283657	train	1.1694661912263315E-4	26.045712003689584	0.3974989997520611
98.1396280211	32.8824023607	train	1.1637138658093732E-4	25.759873009666624	0.3963186803311357
98.4175655617	32.884005582	train	1.3488209557223785E-4	32.75386215968035	0.4321183657848774
98.4389462177	32.8841033253	train	1.277906233937645E-4	30.177684420936373	0.418916871570613
99.1979964195	32.8852050615	train	2.2722865026605444E-4	54.0697408391228	0.5617684396865172
99.807350333	32.8827558839	train	1.941870612328884E-4	48.27727007595998	0.5227860651356645
99.9356232628	32.8818620271	train	2.223232434167148E-4	53.15915367491921	0.556388566833035
101.548929139	32.8593840726	train	1.0817089434739764E-4	22.80892212707954	0.3789747502580437
101.879867571	32.8521993749	train	2.2813321828396303E-4	54.192183496513984	0.5627462823626053
102.082640061	32.8473640922	train	2.1945572447952226E-4	52.682713764158414	0.5531820744684175
102.157333251	32.8455000223	train	2.849034755439055E-4	63.28605827966522	0.6164567912353941
102.189342494	32.8446875173	train	3.595862207489821E-4	78.12917974547905	0.6698130184936401
102.232019472	32.8435914701	train	3.630211704324384E-4	78.80618700287206	0.6719122528911495
102.296030563	32.8419201749	train	3.7498419215482853E-4	81.7067506936593	0.6790194797188814
102.317366411	32.8413558181	train	3.365108290999011E-4	72.97562631678831	0.654983056171743
102.701305806	32.830577236	train	3.972806237594248E-4	86.97118598080024	0.691475913159681
102.935830619	32.8234124644	train	3.343586430243537E-4	72.46353032907093	0.653531698862296
97.7760882291	32.8883926521	train	2.0358818659888564E-4	50.01448192349701	0.5345659675677786
98.3319763477	32.8925979867	train	1.2146725444070555E-4	27.750731249283298	0.4066166555865731
99.8501947346	32.891492092	train	2.062260599635178E-4	50.395435198253125	0.5377675384167259
99.892956719	32.8911940372	train	2.458132972074832E-4	56.734231353732945	0.5810189795427443
99.9357180576	32.8908813629	train	2.332925070197802E-4	55.02215577405579	0.5682411244373681
100.010548753	32.8902990068	train	2.0514937738955739E-4	50.25694710765979	0.5364661102125889
101.890833422	32.8609621327	train	2.495177520749775E-4	57.36438454046354	0.5846557630087019
102.552379486	32.843911699	train	3.5266216378518583E-4	76.600749880686	0.6654987323820023
102.584375102	32.8429982102	train	4.35417099928098E-4	93.649228717246	0.7106802085451003
102.605704706	32.8423846859	train	5.035695603221665E-4	99.09225764689549	0.7396417469959893
102.680725236	32.8492107411	train	4.3825700885880426E-4	93.99502065073209	0.7120150905692115
102.734045977	32.84762882	train	3.3981411134239914E-4	74.0518574578482	0.6571871687467868
102.819350398	32.8450506368	train	4.836771612933025E-4	97.97894358368296	0.7318056699010369
103.213736439	32.8323730338	train	1.2366204416881015E-4	28.512303535679766	0.41094453406753273
99.1659740369	32.9123131847	train	1.578633237784838E-4	39.93193872653766	0.4710611603679724
101.218554116	32.8927356596	train	1.0332196430605807E-4	21.053784502508005	0.3682423645354676
101.966151609	32.8772287997	train	2.6363240323157744E-4	59.694890420622684	0.5979525362221582
102.361055895	32.8672312971	train	2.7051146041475046E-4	61.018475528206054	0.604129148893884
102.777081416	32.8553479113	train	3.8394335385850704E-4	84.10957423222169	0.6841436814392368
102.926362296	32.8507457657	train	5.197522462289273E-4	99.70055377702795	0.7456865463018253
103.032970367	32.8473498615	train	2.647370415680863E-4	60.004928669993355	0.598957333879421
97.7115638768	32.9148031708	train	1.8567650519674662E-4	46.54682151265567	0.5115957825260582
98.5563616697	32.9206565742	train	1.226160937813315E-4	28.151083556366697	0.4088899390836065
101.592687149	32.8945513119	train	1.6126088193815864E-4	41.00771304258766	0.47636985319570513
101.678132491	32.8927492858	train	2.3555486453282845E-4	55.29387284367752	0.5706073043300184
101.699492627	32.892289671	train	2.546836955435357E-4	58.306952020851405	0.5896231872145523
102.083888007	32.8833939769	train	2.109694785587879E-4	51.40958428742499	0.5434151393016033
102.404080724	32.8750805956	train	2.8071367847303327E-4	62.5083759615631	0.6129479211629862
103.171955332	32.851796531	train	1.5098177415914378E-4	37.94779917513212	0.4599720022220628
103.182613816	32.8514400818	train	1.1686257765246188E-4	26.002894554376027	0.39732684308007077
103.299844627	32.8474594596	train	1.277571561051258E-4	30.164915950138724	0.41885311347926807
103.321156824	32.8467239579	train	1.337624329931134E-4	32.41032109273274	0.43007402149525886
97.6151992472	32.9227920535	train	1.399408567897018E-4	34.513185324953895	0.4411750328331147
97.8183652878	32.9248781975	train	1.7472462453412617E-4	44.24369445625624	0.49639922945303533
98.1391917669	32.9274998349	train	1.2789531963803877E-4	30.2176282285173	0.4191162367018405
98.3530963712	32.9287901102	train	1.2372906683358326E-4	28.53962550642075	0.4110757020839605
98.5563166533	32.9296767894	train	1.085639712344501E-4	23.016203555686104	0.3798288113734938
99.9467922257	32.9268780099	train	2.2243497057239806E-4	53.17435529896922	0.5565125701736288
101.892004395	32.8969982564	train	2.086660565418103E-4	50.74591073243975	0.5406899822529514
102.169606454	32.8902637494	train	2.753387092947507E-4	61.591794392664205	0.6083513647238707
102.190956562	32.8897202406	train	3.726802418466006E-4	81.27908387315809	0.6776747446934407
102.222980643	32.8888981582	train	4.007289650862329E-4	87.92453472705087	0.6933166011854494
102.276351198	32.8875098393	train	3.765711260964787E-4	82.01698388978392	0.6799392102323024
102.383081164	32.88466504	train	3.274499981285408E-4	70.92753757921511	0.6487891158612238
102.468454176	32.8823237894	train	2.935967756779648E-4	64.40509041665368	0.6235380530513219
103.087094028	32.8636131237	train	3.2351125442401225E-4	70.1881769350234	0.6460267145461875
97.6364457904	32.9320451131	train	2.159234270422769E-4	52.095458713941184	0.5491679276271357
97.7647731971	32.9333795972	train	2.1789002480043635E-4	52.426951012211944	0.5514116490392902
99.7971455311	32.9369422338	train	1.8973826155070463E-4	47.45680718116383	0.5170012083873212
102.394097025	32.8933802277	train	2.525932943194903E-4	57.938523854240486	0.5876274986945719
102.490149249	32.8907331527	train	3.1521452717760194E-4	68.62419591031569	0.6400633135866607
102.532835056	32.8895330566	train	3.651719092979448E-4	79.20434839131596	0.6732131199112426
102.596858977	32.8877056692	train	4.142388217533244E-4	89.92915843653638	0.7003212687250049
102.650207789	32.8861578798	train	4.3321396829819044E-4	93.40123206474284	0.7096360851448406
97.593529173	32.9405887594	train	1.1459994465899964E-4	25.227623237914205	0.3926546338478234
97.8502126135	32.9432147124	train	1.6048320191320905E-4	40.761450746462494	0.47516415204864115
98.1069260393	32.9453134661	train	1.2990277346702984E-4	31.011590495931518	0.422912593274701
98.3422673065	32.9467740346	train	1.2506194536155988E-4	29.08678508343677	0.4136721592229351
99.9148941172	32.9451555893	train	2.325389345587192E-4	54.88537459453715	0.5674471691440971
101.208765782	32.9289799838	train	1.2848286137232296E-4	30.507502634768347	0.4202325148171432
102.682587989	32.8942201659	train	4.200982322059306E-4	90.85395735137288	0.7032607817436184
102.725266382	32.8929542738	train	3.655838512282279E-4	79.28612577179815	0.6734611053193577
102.767942089	32.8916738601	train	3.6836516441794866E-4	80.04666884719443	0.6751256323712134
102.949283157	32.8860701693	train	3.3875481616777776E-4	73.6437782514388	0.6564834285595176
102.98127925	32.8850540792	train	3.2493767018474106E-4	70.51606891830534	0.6470321226829803
103.04526658	32.8829974277	train	2.76927455355695E-4	61.955243887824274	0.6097213518724268
97.7217369372	32.9509858261	train	2.984916613934278E-4	65.2597331758292	0.6274113770507551
98.235214236	32.955184727	train	1.1013110226897487E-4	23.688104664911783	0.3832105840200495
102.608259947	32.9054031072	train	4.668024251006836E-4	96.78942170300004	0.7247788472813782
102.885679638	32.8970776017	train	3.3794422102534464E-4	73.38340665343898	0.6559429571332515
103.120327228	32.8895539291	train	2.6647885275421295E-4	60.32507701278651	0.6005315513719436
103.152317779	32.8884939856	train	1.7104796195140042E-4	43.309696315047255	0.49108332162623175
103.226955829	32.8859890817	train	2.3794319350154027E-4	55.52361745271911	0.5730772573139952
102.096131638	32.9281665947	train	1.775504780361843E-4	44.83049649170893	0.5004101149421433
102.13885251	32.9270999413	train	2.840371164608924E-4	63.06072493890024	0.615736460400258
102.149532375	32.9268310012	train	3.70922741112128E-4	80.7560401811327	0.6766413530953203
102.224287418	32.9249229244	train	3.988045670524951E-4	87.44719567101455	0.6922920953843521
103.056751937	32.9006472061	train	3.491132608245087E-4	75.77752351903733	0.6632434624765966
103.184730325	32.8964222967	train	1.8870945313336456E-4	47.21493095422614	0.5156434066315964
103.291358277	32.892801875	train	2.2119273299145263E-4	53.00531987901838	0.5551299281093984
97.6893822094	32.9686894877	train	2.5396593771201615E-4	58.180897489432844	0.5889401310261785
98.2671608516	32.9734164733	train	1.202281843658299E-4	27.231488878187236	0.4041451460033065
98.342066797	32.9738335523	train	1.2574224874846085E-4	29.530761698161836	0.4149885901686948
98.3527677695	32.973889468	train	1.317338889675939E-4	31.64072958419526	0.4263324523927133
99.9044728782	32.9722913931	train	2.511359530494281E-4	57.60529854915944	0.586224665103811
102.192574228	32.9347525685	train	3.6662014257670783E-4	79.57513529727612	0.674083282423757
102.544942705	32.9252435697	train	3.627912140060751E-4	78.76326831415773	0.671772551395416
102.843786031	32.9163986999	train	3.7154648131719183E-4	80.89178052567658	0.6770088633140778
97.5715601329	32.9764166482	train	2.20708363883347E-4	52.90989862452421	0.5545884739737452
97.6678504587	32.9774810758	train	2.991503953618722E-4	65.44939838645233	0.6279265569602022
98.1172642728	32.9814669005	train	1.3043351324573793E-4	31.194786537705255	0.4239080116846391
98.5346410827	32.9837198709	train	1.0389808536099526E-4	21.268300524303903	0.3695369016778827
102.289024701	32.9412630686	train	3.520544975905769E-4	76.46504193309957	0.665114716218407
102.310384525	32.9406984012	train	3.647966570627134E-4	79.13548432648945	0.6729868933175871
102.363781458	32.9392707973	train	2.789614415084103E-4	62.26121717053654	0.6114613453201545
102.481241253	32.9360499603	train	3.002635759020064E-4	65.77004611889357	0.6287939180963296
102.620032796	32.932101574	train	3.9516456871111774E-4	86.24938844102911	0.6903354055508327
102.673406861	32.9305420389	train	4.20941955186763E-4	91.06199001467158	0.7036793125170535
102.844175715	32.9253988313	train	3.314211259083588E-4	71.85025534962206	0.6515309215409557
102.854847314	32.9250696582	train	2.4005105315216105E-4	55.85920957350749	0.5752336689341739
102.684454892	32.9392291723	train	3.7069933632639896E-4	80.64167711658547	0.676509518602068
102.897927202	32.9327434316	train	2.7529821658227126E-4	61.583770476489526	0.6083163218626607
102.972626081	32.9303875627	train	2.4650761706029607E-4	56.88429550579102	0.5817054577083912
103.025977055	32.9286775583	train	3.364406495275536E-4	72.9576493864238	0.654935921391191
103.079323487	32.9269448606	train	3.6669331162825735E-4	79.59271779955581	0.6741271226589565
97.7424905828	32.9962940889	train	2.4602283913758655E-4	56.77512510784551	0.5812263921689597
98.9734505092	33.0026249365	train	1.4873219291485618E-4	37.17032817650155	0.4562454132958767
99.0912070062	33.0025944419	train	1.3574447686412857E-4	33.14178303161454	0.43368298032060976
99.2089630022	33.0024528723	train	1.5752419715914592E-4	39.81071197837705	0.4705253598866895
102.033277497	32.9657703641	train	2.2074924327952186E-4	52.9179519111618	0.5546342221054676
102.941013056	32.9404017413	train	3.8896935341053106E-4	85.02881451086559	0.6869473072871298
103.133084383	32.9341864209	train	4.0898731040381835E-4	89.34505356534638	0.6976367912002804
103.143753266	32.9338325011	train	4.0743021646945566E-4	89.07592983651317	0.6968315641823911
103.218430188	32.9313296569	train	4.0451545688221596E-4	88.66301684329348	0.6953126552523939
103.282431564	32.9291489853	train	3.790333741672954E-4	83.03563838616914	0.6813558545329569
103.325095292	32.9276770686	train	2.648766275496144E-4	60.03251110086685	0.5990839463336692
98.5452047979	33.0108195885	train	1.0296499050801526E-4	20.91119042314972	0.3674375777713585
98.9734478068	33.0116453035	train	1.6872235246161542E-4	42.85878401515348	0.48766250168613295
99.0376851846	33.0116424388	train	1.6900680034401052E-4	42.95701482891933	0.488083372375501
99.134041103	33.0115761569	train	1.7403080042437987E-4	44.04441884377278	0.4954045808581637
102.087017616	32.9734675941	train	2.4295944148770366E-4	56.22251307221303	0.5781735306604882
102.16181645	32.9715945586	train	3.454798503893562E-4	75.17163857858341	0.6609027647116061
102.215239907	32.9702293105	train	3.578066891353839E-4	77.79235796639887	0.668714877298643
102.225924164	32.9699535249	train	3.966719546850165E-4	86.76457529684838	0.6911487154003755
102.781293211	32.9543570954	train	3.517161688051721E-4	76.33443136070446	0.6649005261370776
103.240194739	32.9396020959	train	3.272017113594761E-4	70.89249847325806	0.6486162561408723
97.5281673409	33.011989359	train	3.015570969542759E-4	66.13456057773062	0.6297967298880118
97.6994192002	33.0138916077	train	2.09893435006418E-4	51.15129057295183	0.5421461181692884
97.945619713	33.0162145441	train	1.5074221178486044E-4	37.869178936880076	0.45957758230447776
99.0805182733	33.0206425091	train	1.4974337708755086E-4	37.50315053345219	0.45792685450202153
99.1982983195	33.0205109471	train	1.6914276103235194E-4	43.003967293263536	0.4882842964296231
101.264045286	33.0001306102	train	1.3010003009134648E-4	31.07968931712935	0.42328295540861083
102.098018397	32.9822099396	train	3.412289135207612E-4	74.34070948498747	0.6581226040860804
102.268991838	32.9778469553	train	3.914406870477146E-4	85.58806779729655	0.6883077037353554
102.375831135	32.975001513	train	2.9512261880201254E-4	64.58796933838669	0.6247540642175441
102.397197178	32.9744214837	train	2.544688120705331E-4	58.26020619049953	0.5894189309681054
102.54674205	32.9702592084	train	3.341901776574765E-4	72.43830812503238	0.6534175763641251
102.55742264	32.9699550698	train	5.071197336405353E-4	99.26191384417527	0.7409923388053
102.610823165	32.9684207154	train	4.025754282926003E-4	88.41911108840931	0.6942932233771129
102.642861524	32.9674891751	train	3.8136619311591644E-4	83.57452613455197	0.6826865114880666
97.6029458092	33.0218681548	train	2.2677960363931006E-4	54.003496019314944	0.5612813917118591
98.8770668184	33.029628271	train	1.2932781829229025E-4	30.766570700396365	0.42183035854883516
101.189390387	33.0104805184	train	8.865611068097499E-5	16.25536355249343	0.33339948093960714
102.440276966	32.9822545895	train	2.0875207041080423E-4	50.76849285329977	0.5407923290207727
102.707310321	32.9746029973	train	3.330161558952553E-4	72.26253658823907	0.6526201733505486
102.888833621	32.9690748262	train	1.5789216700751532E-4	39.94224924379746	0.47110668097182756
102.91018601	32.9684071651	train	2.4264531217942905E-4	56.18051993295329	0.5778579637314466
102.942213267	32.9673988521	train	3.6947865161202504E-4	80.27691172352718	0.6757872717291279
97.5813929167	33.0306441878	train	2.6199282501396427E-4	59.39862526946192	0.5964518308233254
101.959677841	33.0035994581	train	1.1648925931517466E-4	25.81819168770075	0.396560919922109
102.312402674	32.9947302839	train	3.4282682938862154E-4	74.52631355683242	0.6591729900220263
102.504730314	32.9894736199	train	2.9458412816991394E-4	64.51890772383692	0.6243258154726132
102.825160822	32.98005623	train	2.5232755697292514E-4	57.87081523140392	0.5873724100351833
103.006669848	32.9743559779	train	4.1298850961342924E-4	89.7470729239131	0.6996864644055643
103.081393783	32.9719324123	train	4.6892379497181927E-4	97.07942054401178	0.725682377144952
103.124089128	32.9705275181	train	5.180783029324489E-4	99.6261693065254	0.7450743167805578
103.145435685	32.969819618	train	5.214831581232718E-4	99.77746327038255	0.7463165267485791
103.348190076	32.9629133445	train	1.809045691010883E-4	45.55210592234249	0.5050886138123053
103.710834717	32.9497372296	train	2.453158350756313E-5	2.7257987199340232	0.12156924318256905
97.8489253392	33.0424189206	train	1.2804364211034186E-4	30.28218875078232	0.41939844188568115
98.8449101019	33.0476330666	train	1.3281441004279996E-4	32.10432310749731	0.4283315240674811
101.628464464	33.0200354331	train	1.5939960764991694E-4	40.45805396023167	0.4734748788888832
101.885131623	33.0143618001	train	1.1782149514522882E-4	26.41085312667426	0.3992853356142047
101.959978986	33.0126077513	train	1.4960158873249423E-4	37.45157344962746	0.4576917097464056
102.024128644	33.0110686277	train	2.8334413588456786E-4	62.82876572779257	0.6151583338377498
102.088273368	33.0094966027	train	2.702805565993994E-4	60.974623634535895	0.6039249032664914
102.109653829	33.0089652843	train	3.696900079311919E-4	80.32919918068656	0.6759125564471015
102.141723462	33.0081614548	train	3.674439167230274E-4	79.77308799037354	0.6745761777885505
102.729426456	32.9919687589	train	2.992761506523366E-4	65.48574571219572	0.6280247452248585
103.188551925	32.9773891608	train	4.5867712613038E-4	96.00393689486519	0.721262373745273
103.305947933	32.9733894183	train	3.238624007030479E-4	70.24482488417141	0.6462747508298047
97.9344806238	33.052198701	train	1.6060359857850043E-4	40.799778662556164	0.47535117600923454
97.9773181131	33.0525572897	train	1.6356443602865794E-4	41.571038288584404	0.47990895478977336
98.1593853632	33.0539171997	train	1.1813608224967636E-4	26.520092731948594	0.39992507814497263
99.0162810192	33.0567487091	train	2.2937844550633194E-4	54.37429686132241	0.5640852629032381
102.184805017	33.0160832784	train	3.9016948919922843E-4	85.33661637934432	0.6876094267399402
102.248943453	33.0144284716	train	4.4339093722387614E-4	94.54429384275214	0.714397259210573
102.270321759	33.0138695618	train	4.197878782066775E-4	90.78278106037855	0.7031065323258401
102.345141138	33.011884611	train	3.534818758569773E-4	76.75449400589685	0.6660153583022669
102.4306399	33.0095613172	train	2.6494979100289713E-4	60.046968325514655	0.5991502778348875
102.505443169	33.0074805209	train	2.556398305538885E-4	58.5150000587561	0.5905295773465224
102.516128719	33.0071796147	train	3.393299553072611E-4	73.85837631250321	0.6568658789589576
103.295712862	32.9827525604	train	3.3668667457654094E-4	73.020670220345	0.6551011029197586
97.5702506307	33.0575744958	train	2.1821817379088533E-4	52.48369120488473	0.5517838668457424
98.1164548296	33.0626403423	train	1.312180093043736E-4	31.45090827940163	0.42537308434133614
98.9841443443	33.0657690534	train	2.2910398476057273E-4	54.33182525371954	0.5637908429999906
102.388236508	33.0197348042	train	2.656614164696424E-4	60.18758674599953	0.5997943090619661
102.430988991	33.0185654549	train	2.4815757409375516E-4	57.18006176662272	0.5833277905706101
102.559231397	33.0149697755	train	4.216612265872119E-4	91.38630330341012	0.704035177664762
102.687450593	33.011242711	train	3.5511803038381664E-4	77.1511909221842	0.6670417925545666
102.74086821	33.0096510099	train	3.0242311316164587E-4	66.25168820309187	0.6304650927909058
97.9021290974	33.0699573662	train	1.4874638159070757E-4	37.17408680929515	0.456269078999894
101.907405209	33.040891293	train	1.2817221893325433E-4	30.348147022353384	0.41964285630220877
102.613026573	33.0224351601	train	4.2207861176404935E-4	91.54071581730292	0.7042412906035341
102.826716831	33.0160570738	train	2.995855503695019E-4	65.57486927664733	0.6282661004618197
102.944217182	33.0123936906	train	4.8182518621656844E-4	97.90936505173728	0.7310520653015404
102.997619331	33.0106920747	train	4.687838545030752E-4	97.064157696296	0.7256229567681426
103.018978927	33.0100050532	train	5.849559332751073E-4	99.99999976606153	0.7674417813177742
103.072374729	33.0082715654	train	4.580632475556782E-4	95.94856479827521	0.7209930443843792
98.834131894	33.083700273	train	1.3464831589212652E-4	32.677300134471075	0.4316927297465527
98.9198513494	33.0837848409	train	1.2119573020290137E-4	27.64049848013801	0.4060768158727801
101.82212111	33.0518670381	train	1.2897677450073307E-4	30.656564296936995	0.4211675928623583
101.875609805	33.0506444793	train	1.353663720796892E-4	32.96395333680578	0.4329980491411211
101.950488484	33.0488944374	train	1.891415372808688E-4	47.3136828040349	0.516214591785755
102.773684643	33.0266865172	train	3.2483365097787784E-4	70.48914448807076	0.6469589979210488
103.104827511	33.0162176957	train	3.7469035269949554E-4	81.67113966155495	0.6788486005186484
103.158221307	33.0144471936	train	4.4312604668403615E-4	94.51917223540623	0.714275313316757
103.190255331	33.0133739697	train	4.2139523299597264E-4	91.28789842134447	0.703903674900475
103.232964708	33.0119302643	train	3.3267869219598775E-4	72.16821379258118	0.6523902864856201
103.318374239	33.0089991864	train	3.1486676606675844E-4	68.53136441694997	0.639808964240453
103.350399605	33.0078850263	train	1.9763726638508483E-4	48.88058816577452	0.5271779039930984
98.8448309626	33.0927342842	train	1.8893382374478805E-4	47.26386652447127	0.5159401771953995
101.180246659	33.0737641898	train	9.272835136682332E-5	17.57081502765374	0.34345385272150114
101.89729967	33.0591577771	train	1.5542148190023837E-4	39.09578982947198	0.46717880680707463
102.089846206	33.0545325107	train	3.3925725500297683E-4	73.82702479934964	0.6568175824476232
102.10054193	33.0542668544	train	3.6130523365137036E-4	78.50585294089373	0.6708669228735343
102.154018429	33.0529248454	train	3.7828233977396403E-4	82.82198920991868	0.6809250809784166
102.186102615	33.0521086596	train	4.008837197761427E-4	87.95874078566808	0.693398692778975
102.228879504	33.0510076038	train	4.213428850141146E-4	91.26183527666963	0.7038777811742271
102.27165405	33.0498919124	train	3.956769829650945E-4	86.37134133893478	0.6906123587037012
102.65651442	33.039192559	train	3.957403231697174E-4	86.3885340711615	0.6906465588506218
102.848865475	33.0333990752	train	2.203134633343186E-4	52.83210277594893	0.5541460563712326
102.891602582	33.0320714952	train	4.2601061755750166E-4	92.01836017742112	0.7061689926674398
98.9198349785	33.101825311	train	2.163724229713108E-4	52.1692569968272	0.5496821689217957
102.325457758	33.0574817851	train	3.734802893290574E-4	81.52448949340733	0.6781429794866378
102.35753811	33.0566214042	train	2.7161793167908174E-4	61.15159918931802	0.6051049604111074
102.41100231	33.0551691463	train	2.217534792655609E-4	53.08163142556052	0.5557551189629345
102.432386911	33.0545818428	train	2.7671722678916834E-4	61.90001739114515	0.609540620736851
102.517919048	33.0521960648	train	3.5127613747273906E-4	76.21590156989305	0.6646215396869181
102.603440975	33.0497518018	train	4.01822915476189E-4	88.27574056934677	0.693895959912945
103.276541117	33.0284623154	train	2.8952106983919383E-4	63.94909127051289	0.6202509661177673
97.9874077107	33.1067577415	train	1.6634294767603377E-4	42.166997073369366	0.48411462688867396
98.7697720739	33.1106586674	train	1.9177933029663533E-4	47.790473055608224	0.5196725637686485
98.9519815079	33.110862063	train	2.3467808476293549E-4	55.19394595842234	0.5696933724956876
101.74807218	33.080569781	train	1.3061721403409551E-4	31.258188391379527	0.42425174852468767
101.801581658	33.0793780584	train	1.2467050461064646E-4	28.91856940680356	0.41291200738970113
102.00488814	33.0746404933	train	2.771197189768966E-4	62.00575104017392	0.609886492334194
102.036984745	33.0738622152	train	3.2457530780282605E-4	70.42227469543327	0.6467772533695618
102.486200971	33.0621011354	train	3.168035956537239E-4	68.9346624399079	0.6412209877825263
102.561044183	33.0599840678	train	3.774076781350439E-4	82.27635800832445	0.6804219276883042
102.796213418	33.053038951	train	2.998252331395106E-4	65.64386450462692	0.6284528560074525
102.881709122	33.0504038793	train	3.441330774333099E-4	74.89438107299301	0.6600268661133551
102.913767122	33.04940067	train	4.4869204024130415E-4	95.28255472959147	0.7168159922417379
98.2230921594	33.1174696877	train	1.1901687730933184E-4	26.840956074332308	0.40170903107580563
101.341541529	33.0978899695	train	1.038709457382807E-4	21.256428345536925	0.3694760383534553
101.598494433	33.0927955604	train	1.5381448727999115E-4	38.68721105062744	0.46459255434628477
102.753843969	33.063335457	train	3.560878860972333E-4	77.32733089508247	0.6676472543175771
102.828665739	33.0610577443	train	3.0928803986628964E-4	67.71339087605136	0.6356790340679569
102.967597765	33.0567090228	train	4.5887341182465787E-4	96.03557760088069	0.7213483812628434
102.978283599	33.0563681175	train	4.6738336680553276E-4	96.87399634778517	0.7250268721424723
103.063763736	33.053608036	train	4.27801748391865E-4	92.59382618815081	0.7070388051371522
103.117182853	33.0518533461	train	3.348957097675772E-4	72.55475903560946	0.6538950196211082
98.8662083163	33.1288398906	train	2.010328047595794E-4	49.51003184493119	0.5314219389719282
101.962695331	33.0936816936	train	2.317312258721463E-4	54.733548801216976	0.5665929279657371
102.016202598	33.092397429	train	3.5760713530115534E-4	77.75053346377898	0.6685912778478884
102.690080593	33.0742536761	train	4.030923017597591E-4	88.51754795260487	0.6945654922562091
103.171022231	33.0590721961	train	3.985055260126028E-4	87.2972163907672	0.6921322779323693
103.288529204	33.0550801832	train	3.0732852596900673E-4	67.348187972013	0.6342058402872853
103.331253218	33.0536012059	train	2.6885331633356627E-4	60.70541528943957	0.6026577475918226
103.406012673	33.0509779301	train	1.1866028025490116E-4	26.758335173988012	0.40098806260456304
97.8263122769	33.1324030243	train	1.4498397289770183E-4	35.9128010146257	0.4499206548469618
97.8477495995	33.1326031547	train	1.3665596825908295E-4	33.50536122422717	0.4353273502890825
101.577610598	33.1112624457	train	1.467354374665192E-4	36.427756613420804	0.45289429583149915
101.71679692	33.1083040255	train	1.6085471195312183E-4	40.879719849707776	0.4757408264604766
102.08072125	33.0998332204	train	3.615796923127241E-4	78.5533439292703	0.6710345673823896
102.679764288	33.0835716443	train	3.9955764948515705E-4	87.6600178892581	0.6926938335031229
103.256917911	33.0651751754	train	3.3380074747694675E-4	72.38000363400157	0.6531534789919242
103.353057531	33.0618504423	train	2.0803763758077398E-4	50.650639387647075	0.5399408483204462
98.7482328637	33.1466976439	train	2.542284639274688E-4	58.22230070037585	0.5891902283931282
98.7911229473	33.1467769494	train	2.782610080365122E-4	62.164116380049315	0.6108639067799708
101.256568156	33.1265101305	train	7.395946864141987E-5	12.20900397487181	0.29440246123183406
101.781313881	33.1158958184	train	1.6663355595943513E-4	42.28565587643933	0.4845505780685433
102.123844559	33.1077737263	train	3.75646495392972E-4	81.78707930690867	0.679403969049914
102.380648009	33.1010658613	train	2.678597074896349E-4	60.521923694368915	0.6017707878477799
102.455532647	33.0990099901	train	3.0414451430792086E-4	66.63752439393487	0.6317864732882529
102.509016975	33.0975140399	train	4.194831859675761E-4	90.72652843334087	0.7029549407859785
102.530409594	33.0969092514	train	3.8668705365633E-4	84.62771044426547	0.6856803784631212
102.573192905	33.0956886908	train	3.918067933729685E-4	85.64978416425272	0.6885082296355602
102.605278685	33.094763661	train	4.366972208438957E-4	93.77155744122614	0.7112834503251468
102.744299875	33.0906600536	train	4.0517640397025594E-4	88.73057605604819	0.6956584138644296
103.203928782	33.0759862747	train	3.863328925515789E-4	84.5627728485717	0.6854828601940748
101.663810461	33.1274811056	train	1.7076923317466936E-4	43.2506865472658	0.4906757410757486
101.910076228	33.1219686961	train	1.7507845437436125E-4	44.3361535824878	0.49690496266196704
102.691210247	33.1012581233	train	4.253067212493692E-4	91.9277334223776	0.70582574976675
102.808842531	33.0977142101	train	3.997224033263753E-4	87.69873953762445	0.6927815830066198
102.990596498	33.0920196506	train	4.164830402642723E-4	90.28066989987559	0.7014539896679315
98.2548654636	33.1627630608	train	1.3532727527572688E-4	32.946869286326766	0.43292713133764005
98.2655891287	33.1628267668	train	1.6168232027444012E-4	41.114112787866894	0.477020932040905
101.471288382	33.1404678574	train	1.3663762559482738E-4	33.498577600573455	0.4352943534835802
101.685502036	33.1360313072	train	2.7254494502961993E-4	61.263131603309716	0.6059188096662741
101.76046546	33.1343916357	train	2.52860434822055E-4	58.006547780120044	0.5878836165829413
101.781882457	33.133914887	train	2.2598232172065734E-4	53.80172091280619	0.5604139656754823
102.392039032	33.1187836475	train	2.6526556151836695E-4	60.10936512438717	0.5994363103063489
102.777148619	33.1076922798	train	3.2122201841700286E-4	69.67646293333466	0.644401120741529
102.852005921	33.105397868	train	4.068896949524808E-4	88.9884839855319	0.6965510381153929
103.087215166	33.097895213	train	3.6772577831135266E-4	79.86265076709941	0.6747444841393478
103.097904401	33.0975436753	train	3.3036294130092025E-4	71.5714538202121	0.6508045063559251
103.204786445	33.0939780753	train	4.1842557693713147E-4	90.53129497664752	0.7024275521130398
103.236847361	33.0928905939	train	4.30650037601835E-4	93.03465795365842	0.7084114407417782
103.268906547	33.0917948992	train	4.0980655673215E-4	89.5351243198254	0.698058736850018
101.514392011	33.1486214325	train	1.573844597151801E-4	39.7607603822407	0.4703042668675384
101.942794372	33.1392303853	train	2.472573980865295E-4	57.03867324688462	0.5824442489033248
101.974916295	33.1384667756	train	2.994658313651687E-4	65.54040689123198	0.6281727477199958
102.081980496	33.135861713	train	3.86107007495536E-4	84.5203504669068	0.6853567527190686
102.210438983	33.1326144511	train	3.2710767149891163E-4	70.87922723592665	0.6485507402166256
103.141082096	33.1051249994	train	3.7696119562462147E-4	82.13792548739819	0.6801644742344699
103.365518949	33.0974525392	train	2.093174447404204E-4	51.01171050697459	0.5414639269126883
98.0938292455	33.1797346784	train	1.6316394601955983E-4	41.468962105661305	0.47929709535696374
98.1045545452	33.179812286	train	1.5182279983036925E-4	38.1607886618867	0.46135213562741306
98.4048777457	33.1816101991	train	1.8749867889360957E-4	46.94267051504343	0.5140356385356755
98.7803104461	33.1828387996	train	3.3098312410507786E-4	71.74401117435447	0.6512306120198135
101.675339723	33.1542824812	train	2.3818997024401255E-4	55.57064203709532	0.5733308492026904
102.039467271	33.1459222012	train	3.2858700593232356E-4	71.13541449581442	0.6495785441739423
102.103709012	33.144336584	train	4.144518664688998E-4	89.97267689152511	0.7004291675737176
102.232177133	33.141066178	train	4.0307710560737924E-4	88.51467975188655	0.6945574944327767
102.317810832	33.1388124756	train	2.457955583843658E-4	56.73105340282781	0.5810014115432568
102.360624074	33.1376636033	train	2.68366603894081E-4	60.61553319709775	0.602223770686119
102.403434871	33.1365000538	train	3.0550657837061387E-4	67.01183459141566	0.6328253417674741
102.44624319	33.1353218301	train	4.054662166312358E-4	88.76021207543033	0.6958097750445237
102.478347785	33.1344285341	train	4.473304438540358E-4	95.074635440509	0.7161986554512251
103.323216889	33.1079394725	train	3.070183069729007E-4	67.30182795281378	0.633971519600803
98.4477264554	33.190827596	train	1.7184038871273264E-4	43.48963099515718	0.49223851893033066
101.332741202	33.1701922785	train	1.0040734881665185E-4	19.946080985904455	0.36161092504653874
101.825581847	33.1599778635	train	1.999784873506993E-4	49.35896201645309	0.5301123410890062
102.575018401	33.1407017142	train	4.317310634651623E-4	93.18739308403312	0.708929042848599
102.607120487	33.1397751039	train	4.5331507010157085E-4	95.63235250696403	0.7188921435565296
102.660620677	33.1382124225	train	4.716628214186077E-4	97.3121515048393	0.7268402403501737
102.682019592	33.1375809353	train	4.8478012988369243E-4	98.02038201137329	0.7322524859678823
102.724815407	33.1363069664	train	4.23795225214329E-4	91.75260617612419	0.7050859781129356
102.767608513	33.1350183408	train	3.8040149057590254E-4	83.38328826652952	0.682137588110442
102.821096038	33.1333869527	train	3.9100246628229445E-4	85.50922732990689	0.688067339156679
101.172203808	33.1821153719	train	1.026099413234391E-4	20.76363690684164	0.36663509355086005
101.322262414	33.1794053864	train	1.0764998578555013E-4	22.63303066213066	0.3778393109694896
102.971243633	33.1376957697	train	3.6657396867609867E-4	79.56403972209058	0.6740556106302574
102.992634631	33.1370109461	train	3.8804422268943876E-4	84.86935167935009	0.6864349903216681
103.088885087	33.133883949	train	3.294040265305072E-4	71.32431879970304	0.6501436165728853
103.110272045	33.1331789988	train	2.813790793304238E-4	62.577558537405615	0.6135094631341365
98.0506365712	33.2064715809	train	1.6673135488894225E-4	42.31279755294317	0.4846971238500652
101.708306187	33.1806176546	train	2.6844531366314306E-4	60.6300686766892	0.6022940164576177
101.740449764	33.1799137372	train	2.3150972502077044E-4	54.700026426036274	0.5663580765122334
101.794019887	33.17872213	train	2.3567289469045E-4	55.3052258178692	0.5707300394170548
101.997556796	33.1739842094	train	3.0078131160470414E-4	66.02964227190493	0.6291959479150401
103.228318915	33.1382319516	train	4.3366860952636136E-4	93.46736444772786	0.7098521685351918
103.271086551	33.1367703592	train	4.207209607877172E-4	90.99678426444487	0.7035698018862389
97.696492017	33.212284918	train	1.864321103959959E-4	46.69210741686125	0.512610490602579
98.0612687151	33.2155718247	train	1.3795427589435947E-4	33.98566222704179	0.43765313354949364
98.7051013223	33.2187635212	train	2.824276534563549E-4	62.68656132893073	0.6143910714537416
98.7265638333	33.2188125376	train	3.558019516136639E-4	77.26976676031961	0.6674689800887605
101.44065115	33.1951731917	train	1.661858682130388E-4	42.095770327067896	0.4838786795849005
101.815735442	33.1872482325	train	2.0443473804409267E-4	50.1459634695336	0.5355982438317164
102.06213506	33.1814262368	train	3.831107822558178E-4	83.97510853128476	0.6836743970534254
102.126401319	33.1798274169	train	3.994166789060289E-4	87.62688595646286	0.6926187113922632
102.17995262	33.1784697802	train	3.8428202034500043E-4	84.15622822034626	0.6843341748486274
102.276335793	33.1759681215	train	2.972273865415047E-4	65.01820201324806	0.626418610998003
102.854368599	33.1593962419	train	4.161436828939454E-4	90.23214146999838	0.7012832561766937
103.04693633	33.1532780904	train	3.674815436716629E-4	79.78212973543037	0.674598655820373
98.3723773226	33.2265499145	train	1.940851598867053E-4	48.26033333033447	0.5226551119973115
98.3938407586	33.2266563431	train	1.85180309440461E-4	46.39474667728497	0.5109271359656475
101.19431657	33.208779677	train	7.06444844759611E-5	11.367184792106533	0.28496717473191735
101.430181445	33.2043949826	train	1.319249704286925E-4	31.71579985140798	0.42668698911938363
102.458713707	33.1800433526	train	3.698454343039808E-4	80.36765012381744	0.6760046260612625
102.50154068	33.1788447467	train	5.193270927498216E-4	99.68166137099955	0.7455313290493717
102.533659237	33.1779361501	train	5.458509016344833E-4	99.86289694230909	0.7548652825164216
102.565776346	33.1770192901	train	4.952940317028091E-4	98.738354501635	0.7364381323762162
102.597891993	33.176094168	train	5.040671505772157E-4	99.11603656214967	0.7398318932914135
98.3401146488	33.2354027728	train	1.9500605029988403E-4	48.41339202152148	0.5238359421522369
98.6621071086	33.2366941644	train	2.434462756268711E-4	56.29565368580719	0.5786616617041923
101.162371078	33.2183566134	train	8.722686328163381E-5	15.885500330114777	0.32979726410630783
101.183818217	33.2179818673	train	7.619020450036846E-5	12.879970161300582	0.30061277436230927
102.426942784	33.1899365916	train	3.367373326139048E-4	73.03365647833004	0.6551350951580893
102.705312747	33.1819519787	train	3.938223495489486E-4	86.00776322630564	0.6896075978161983
102.748128984	33.1806684936	train	3.5160872758445357E-4	76.29295407605636	0.664832449633515
102.780239371	33.1796962458	train	3.3983502308298114E-4	74.0582323658979	0.6572010323893827
102.812348209	33.1787157418	train	3.79358278999214E-4	83.13679605618256	0.6815418511634953
102.865859461	33.177063225	train	4.409026304728166E-4	94.30538268420536	0.7132476137570578
102.908665299	33.1757247062	train	3.882952299946736E-4	84.9126071992795	0.6865741583111754
103.218920573	33.1655819906	train	3.7906880843460126E-4	83.04667068722212	0.6813761499639501
103.069578099	33.1795719597	train	3.521641486190702E-4	76.50734280679863	0.6651840756419918
103.219352306	33.1745775967	train	4.26024221470329E-4	92.02899813900608	0.7061756184913819
103.240745581	33.1738494647	train	4.6977315969763943E-4	97.17205796749406	0.7260424760150761
97.6637603509	33.2480139177	train	1.8367456880225992E-4	46.10634759241345	0.5088868270911565
97.8569463079	33.2499397701	train	1.6423144554972714E-4	41.751451628240254	0.4809248110867755
98.6190954479	33.254609778	train	1.8034417621695133E-4	45.4352779700868	0.504313048921573
101.291518046	33.234078381	train	1.138269855117008E-4	24.920493476238686	0.3910418718111554
101.763294072	33.224487696	train	1.82812701783397E-4	45.976732767132106	0.5077113009044572
102.106252846	33.2163912346	train	4.000912217329906E-4	87.7835717194905	0.6929778377476793
102.245539289	33.212832626	train	3.2109554571522174E-4	69.6407535360995	0.6443108767363785
102.331241655	33.2105654018	train	2.4703944692520177E-4	57.004061846771556	0.5822297615194765
103.102095635	33.1875137835	train	3.541816280507493E-4	76.98413972908851	0.6664551182198623
97.7602236682	33.2580322337	train	1.6605417239837748E-4	42.036053644816775	0.4836806943816907
97.7709573583	33.2581387992	train	1.5279536219516918E-4	38.40333223924695	0.4629393527129307
98.2862315954	33.2621644654	train	1.9752705701116816E-4	48.850878581255074	0.5270388663653387
102.14943581	33.2243192417	train	3.9722660705158444E-4	86.95285018977525	0.6914469038300577
102.224442863	33.2223959667	train	3.65221684081214E-4	79.21348276435884	0.6732431038960117
102.449420098	33.2163555156	train	4.0965026859411424E-4	89.49886440228256	0.6979783329375735
102.99549564	33.1999980257	train	3.723764301362727E-4	81.13451777732436	0.6774965791292539
97.6634857281	33.2660490059	train	1.8944606158068837E-4	47.38672298848105	0.5166163430742182
97.6849543167	33.2662779589	train	1.5665079326052008E-4	39.5386918322903	0.4691404212062865
98.6512304162	33.2727439115	train	2.1820630521236068E-4	52.48163901075389	0.5517704151415913
102.417635132	33.2262472444	train	3.293811059307376E-4	71.31849128597038	0.6501277889451704
102.481911199	33.2244628279	train	4.672063399537837E-4	96.84822442785047	0.7249513403955228
102.589025218	33.2214152096	train	4.947009137247706E-4	98.69525758387871	0.7362054947238925
102.599735727	33.2211053898	train	4.612748898178019E-4	96.37849026985302	0.7223963683263152
102.67470467	33.2189109101	train	4.2979331313197053E-4	92.88463453559443	0.7079999261781971
102.706831713	33.2179566314	train	3.779800198601731E-4	82.68783434726795	0.6807513492701299
103.883665946	33.1772668418	train	9.576467809816107E-6	0.8919191018845791	0.051256031510157306
98.5867615248	33.2815662236	train	1.5755789914816788E-4	39.82275934447191	0.4705786556565468
98.6941502231	33.2818768306	train	3.139254891071113E-4	68.33919234943477	0.6391187160377265
102.857133037	33.2223935629	train	4.5065038724840926E-4	95.49185096721553	0.7176991963565635
102.910668024	33.2207198564	train	4.3687324336623456E-4	93.7967753281513	0.7113662021728681
102.932080775	33.2200439452	train	3.768814483588156E-4	82.11319973715091	0.6801184462140589
103.017724568	33.2173035768	train	3.953057686547426E-4	86.27480714138663	0.6904117717387821
103.349481349	33.2061301005	train	9.739391480287915E-5	19.001515762136545	0.35460666592318885
98.1678826519	33.2884875552	train	1.7819643756621182E-4	44.97684864765867	0.501318004940687
102.321892296	33.2468714125	train	2.5896155423405697E-4	59.00357890946832	0.5936476014187146
103.007430627	33.2266472673	train	4.0180935333671556E-4	88.27024878378366	0.6938887907723447
103.157296787	33.2217214668	train	4.074894963044759E-4	89.0855386194581	0.6968622983545528
103.189406178	33.2206425395	train	4.2172849436694225E-4	91.41118915836752	0.7040684152225236
103.232216025	33.2191911288	train	4.975811866423773E-4	98.83933452899177	0.7373313904176069
97.8563585597	33.2950306771	train	1.5089346669027606E-4	37.91881818735144	0.45982667818915723
98.1248378185	33.2972114456	train	1.4908583340041582E-4	37.264008851153	0.45683464698325194
98.2537172427	33.2980522281	train	1.9810631573012225E-4	49.007013779638925	0.5277687327615248
102.118568032	33.2611562061	train	3.833209926467548E-4	84.02383835941075	0.6837930150488529
102.225766957	33.258418754	train	3.3969297836313486E-4	74.01492754324865	0.6571068403894481
103.27546112	33.2267199206	train	2.8441597013566087E-4	63.16378055648079	0.6160517894105829
97.7488468468	33.3030138178	train	1.6521740366785462E-4	41.897950733155234	0.482419178917674
97.8347616164	33.3038492407	train	1.5588832039906697E-4	39.25342151489892	0.4679254467858987
98.5006977885	33.3083097681	train	1.8479778974031738E-4	46.25509653216218	0.5104104220774511
102.397603307	33.2628511813	train	4.267560645910896E-4	92.38383308789003	0.7065316248294569
102.45119055	33.2613736563	train	4.8765426805714215E-4	98.17576628456474	0.733409844174418
102.579783737	33.257733631	train	4.8655070830817376E-4	98.11571082157276	0.7329666479371709
98.2105943241	33.3158249643	train	2.0133324550403569E-4	49.566508610572306	0.5317937896238221
98.6080778091	33.3177146945	train	2.937493910482606E-4	64.42268293481557	0.6236600335199349
98.6832809155	33.3179291651	train	4.070048219469286E-4	89.00697681679698	0.6966108315487556
101.786735851	33.2870745112	train	1.5975253738554382E-4	40.56365519149892	0.474026272837664
102.376514211	33.2724400223	train	2.7492296261982796E-4	61.5094147966772	0.6079912741664509
102.64444583	33.2648655928	train	4.2917638465448613E-4	92.77660154849399	0.7077028738768941
102.77301652	33.2610254027	train	3.5891926398341686E-4	78.02021567741271	0.6694022964069221
102.815867945	33.2597158882	train	3.8662052192072393E-4	84.61551144530813	0.6856432921488151
102.869428303	33.2580582951	train	4.8024541302809823E-4	97.85001311949922	0.7304058697238075
102.890851213	33.2573888192	train	4.955872504124109E-4	98.75965206207964	0.7365529895500867
98.7477153066	33.3270965899	train	4.2512584206613437E-4	91.90677612409156	0.7057374176002678
101.754837631	33.2968019051	train	1.499633947274377E-4	37.58808822849528	0.4582913328848474
102.934098878	33.2650375101	train	4.4829489397833294E-4	95.22338686617945	0.7166362069503744
103.019786341	33.2622924705	train	4.30198885153644E-4	92.95565598878527	0.708194881211261
103.073335059	33.2605469405	train	3.7668992313992234E-4	82.05381707768848	0.6800078487708232
97.641038817	33.3289381719	train	1.9850237719478523E-4	49.09131983082305	0.5282664751948094
98.2319206347	33.3339978065	train	1.9710409438792898E-4	48.750414120930465	0.5265045064269122
101.701471645	33.3069901976	train	1.595694454141716E-4	40.5140934363864	0.47374036635148764
101.755121096	33.3058113869	train	1.8648527295248618E-4	46.70232938211141	0.512681724274232
101.776579996	33.3053333877	train	1.777826792802981E-4	44.88310528701352	0.500736851919334
101.819496268	33.304366291	train	2.422765168733049E-4	56.13121898509371	0.5774868775483241
102.988064531	33.2723268358	train	3.9636329411823763E-4	86.59655299197891	0.690982525664795
103.202264377	33.2652596089	train	3.8499590494726996E-4	84.25457147273436	0.6847349695571567
103.223680206	33.2645326669	train	4.139422923165846E-4	89.8685866316421	0.700170958672315
98.1351322703	33.3423810342	train	1.865209653442242E-4	46.709192227168685	0.5127295376087417
98.1673683278	33.342601349	train	2.0924272996748067E-4	50.98445214654621	0.5413752872615952
98.2318414619	33.3430168804	train	1.8982746649358624E-4	47.47820299583426	0.5171185808062458
98.5327311554	33.344513498	train	2.2949341638290124E-4	54.392088104809346	0.5642084765380734
98.618703203	33.3448072122	train	3.350341409597702E-4	72.59146892445038	0.6539885435801924
98.6401963999	33.3448713419	train	3.764304208086456E-4	81.98125141259833	0.6798578754495418
98.6939296726	33.3450153929	train	4.029614324804282E-4	88.49264422064509	0.6944966012614902
98.7369165468	33.3451138951	train	4.45938197945573E-4	94.7858970635719	0.7155646330658859
101.658823535	33.3169267778	train	1.5489500982177973E-4	38.948331362259516	0.46633427357632573
102.227425392	33.3034468784	train	3.7013435768010774E-4	80.4391269015695	0.6761756361011577
102.334664439	33.300612407	train	2.752667755038811E-4	61.5775402053618	0.608289108064938
102.356110433	33.3000344342	train	3.620143957220263E-4	78.62856288740629	0.6712997432213785
102.399000575	33.2988674131	train	4.784119827742147E-4	97.78112997410918	0.7296520134350389
102.699160165	33.2902850079	train	3.602437316162522E-4	78.23660058981947	0.6702169259216453
103.127726977	33.2767714746	train	3.606922923824659E-4	78.34455093087959	0.6704919092260911
98.3392313248	33.352654334	train	1.587010742777351E-4	40.21878744180416	0.47238012120379436
101.862999802	33.3214016626	train	3.003760664042766E-4	65.8418081066912	0.6288813428312193
102.431519549	33.3069861733	train	5.018296187043965E-4	99.00911204851454	0.7389746649013785
102.517297322	33.3045848796	train	4.988750169679353E-4	98.89103908732055	0.7378340250680836
102.560182363	33.3033620882	train	4.661470620350188E-4	96.74729203898511	0.7244985116392064
102.635224895	33.3011866912	train	3.808017609291768E-4	83.45942735828505	0.6823655754653722
102.657040334	33.3095583598	train	4.0935863178423145E-4	89.43120266664664	0.697828183056615
102.69992118	33.30828718	train	3.371180939712333E-4	73.14251158816855	0.6553903769646288
102.742799317	33.3070012463	train	3.2653977293647295E-4	70.7990833846167	0.6481545753966097
102.796393134	33.3053730861	train	3.703637298749531E-4	80.49587130769278	0.6763112700690133
102.807111378	33.3050446888	train	3.786237251687355E-4	82.91898826241409	0.6811210349514841
102.892851026	33.3023843362	train	4.4643052311156865E-4	94.89947779308186	0.7157891591842385
102.935716594	33.3010320489	train	4.3062802871793906E-4	93.03080515572724	0.708400883625624
102.978579283	33.2996650254	train	4.3265806986610584E-4	93.32037074875684	0.709371438140732
103.150000635	33.2940496371	train	4.0152573399216855E-4	88.15540137162938	0.6937387885563729
97.8446680446	33.3670758655	train	1.687857777293606E-4	42.88068720392559	0.48775640600899
101.777723933	33.3413705113	train	2.0276278716180104E-4	49.842862150820416	0.5335550557093431
102.507297504	33.3228942246	train	5.156396163330586E-4	99.5178077138127	0.7441770954165445
102.861097188	33.3123882723	train	3.891578503899871E-4	85.08111305848394	0.6870514875208618
103.032568284	33.3069330657	train	4.469059384470774E-4	95.00915737957651	0.7160056373713322
103.06471392	33.3058839637	train	4.304371524943205E-4	92.9973800029639	0.7083092929573491
103.182566848	33.3019663744	train	4.2599727776759143E-4	92.00792875416684	0.7061624951951176
98.3497771622	33.3797688512	train	1.714331467476392E-4	43.39715941760315	0.49164549864857626
101.713598962	33.3518050771	train	1.7486628485174926E-4	44.28195727317814	0.4966018282340341
98.113184393	33.3873233381	train	1.816196259536485E-4	45.714515771253694	0.5060747113574673
98.4249714617	33.3891596235	train	3.357170480408819E-4	72.77229440202538	0.6544491761307379
98.4357232059	33.3892089745	train	3.056356576422247E-4	67.03797153698524	0.6329234886247522
98.5862501245	33.3898020911	train	2.3127078586784703E-4	54.66386490394773	0.5661044501605395
98.6077543062	33.3898719191	train	2.584046022575549E-4	58.926440422500264	0.5931281213992731
98.6400107127	33.3899696749	train	3.439245691508297E-4	74.85241588223423	0.6598908542417038
98.6830194844	33.3900869752	train	3.7907171338949253E-4	83.04757513196849	0.6813778136994528
98.7260284893	33.3901893715	train	4.512729699518352E-4	95.52915149909462	0.7179788248869011
101.670931011	33.3617467894	train	1.7353248489670583E-4	43.91578536197111	0.4946877806530597
102.239817596	33.3481948349	train	4.2686358459453243E-4	92.41379849212926	0.7065838554493475
102.304194922	33.3464968033	train	3.299324293764493E-4	71.45866409921757	0.6505081040880495
102.357838535	33.3450563449	train	3.971337728257684E-4	86.92133792194952	0.6913970350527956
102.39002286	33.3441809747	train	4.444689084851341E-4	94.64652614886562	0.7148924458002676
102.432933116	33.3430008726	train	4.907669113688478E-4	98.39057283807017	0.7346520108172206
102.518746049	33.3405963073	train	4.5498677288936074E-4	95.71683485352297	0.7196354121891333
103.226286192	33.3185048431	train	3.517529818728999E-4	76.34864290892314	0.6649238451345706
97.9088152682	33.3947138391	train	1.4101660896732402E-4	34.76512891505647	0.4430638245094121
98.0915891466	33.3961865038	train	1.861001437604504E-4	46.628277690888964	0.5121652097915682
101.86447542	33.3664445532	train	3.0822802902859335E-4	67.4826122968791	0.634883577568834
102.336725428	33.3546398327	train	3.823665167817336E-4	83.8025769619815	0.6832537049522055
102.690720889	33.3446109343	train	3.7531470040512915E-4	81.74680569545909	0.6792114660968436
102.72289343	33.3436493253	train	3.5145697931256024E-4	76.24855484379609	0.6647362523271346
102.808679334	33.3410444138	train	3.8105699212340335E-4	83.50797722253836	0.6825107802400249
102.873410466	33.3480511784	train	3.9893873205317133E-4	87.51448399452714	0.6923637437031943
102.894855287	33.3473794202	train	4.0758997948285293E-4	89.1018261319033	0.696914380545439
102.937742786	33.3460248307	train	4.0122789340590897E-4	88.03481488307446	0.6935811065959332
102.980627401	33.3446554799	train	4.237010447400275E-4	91.7409878515822	0.705039760195793
103.0235091	33.3432713713	train	4.3262366949741506E-4	93.31536685070246	0.7093550452790144
103.066387852	33.3418725083	train	4.917302345029298E-4	98.47338149412533	0.7350341031896349
103.098544964	33.3408136804	train	4.3936134912064774E-4	94.13356936170152	0.7125308586547846
103.109263627	33.3404588942	train	3.7771723933851734E-4	82.49890686911469	0.6806001855758047
98.0268781283	33.4137344437	train	1.673937476485044E-4	42.496628297197	0.4856874900911634
98.5108345038	33.4165867432	train	2.636578298392034E-4	59.70008690845997	0.5979757213036281
101.736198707	33.3873717936	train	1.9552275648767388E-4	48.499272351796996	0.524495943915397
102.594935247	33.3654500069	train	3.715209086298975E-4	80.88681815792593	0.676993812208162
102.68075502	33.3629320274	train	3.7801405960118475E-4	82.71230710779162	0.6807709200603004
103.184719983	33.3469453431	train	3.722760397857058E-4	81.0833051199054	0.6774376634960603
98.2526386252	33.4243194244	train	1.7410626390752988E-4	44.06609297070728	0.49551295377603954
98.3494411561	33.4248649077	train	3.8920097137290575E-4	85.09307698907332	0.6870753102751026
98.3924653036	33.4250830982	train	3.58945541265721E-4	78.02450872866493	0.6694184976905546
98.4892712239	33.4255194685	train	2.8415954316459303E-4	63.09402739945029	0.615838415714116
98.6721317574	33.4261375987	train	3.573397165949708E-4	77.64910099926692	0.6684254996408727
98.6828884191	33.4261655646	train	4.129483212310059E-4	89.74439691800107	0.6996660154793453
101.865362368	33.3934701027	train	2.5327897615894806E-4	58.07255625561599	0.5882842492109673
103.174431656	33.3563025658	train	3.618600857839846E-4	78.60186184821234	0.6712056607170875
104.159765547	33.3191941827	train	7.353329748516506E-6	0.6270578244137911	0.039831097640175644
97.9944091607	33.431513923	train	1.6626863558135503E-4	42.133300696937376	0.48400303041653875
98.3386167895	33.4338271808	train	3.7837455370664976E-4	82.84819028423054	0.6809780351762965
98.4677035654	33.4344483895	train	3.423521970611724E-4	74.47118318709539	0.6588616661377494
102.38103787	33.3894942017	train	4.6246011463621734E-4	96.5104731502788	0.7229106916813177
102.391771331	33.3892009888	train	4.775213871291706E-4	97.67835341677694	0.7292843014847613
102.542023221	33.3849987991	train	3.953517194747099E-4	86.28307917106275	0.6904366155309422
102.563485208	33.3843836776	train	3.2174026268794214E-4	69.81982351317889	0.6447704337418825
102.617137306	33.3828296825	train	3.145642170604469E-4	68.46959570215071	0.6395873900325934
97.9512777227	33.4401758457	train	1.519268447609158E-4	38.1846537942261	0.46152238445044513
98.5321999303	33.4437280528	train	2.249487500595796E-4	53.57359688927992	0.5592843425972202
98.5752346639	33.443882928	train	2.425252887224899E-4	56.1644750698701	0.5777372662844991
98.6182697107	33.4440228695	train	2.7811572413762725E-4	62.143992837068716	0.6107397559440412
102.660433714	33.3905711945	train	3.3281287988403644E-4	72.20572797326834	0.6524817341899045
102.703354128	33.3892961171	train	3.8486442528638565E-4	84.23645910914907	0.6846612296913691
102.778458294	33.387029123	train	3.4197639968334845E-4	74.42753287676574	0.6586147669861518
102.810643204	33.3860436842	train	3.7759208651648863E-4	82.40887909801874	0.6805281414606998
98.2954429941	33.4516283616	train	2.6377443217299367E-4	59.72391716604892	0.5980820101190313
102.295845253	33.409816227	train	4.332512710026202E-4	93.40665813827702	0.709653826617478
102.982680075	33.3896454963	train	3.7901896682562505E-4	83.03128968717381	0.6813476018038972
103.057759555	33.3872094864	train	3.534072565509885E-4	76.74049850635758	0.6659683952993926
103.100658034	33.3857971613	train	3.9824535922495955E-4	87.22305567192454	0.6919931010659705
98.3060584664	33.4697271242	train	3.9747290765190666E-4	87.03645610574821	0.691579133748033
98.359865961	33.4700166747	train	4.026998040031602E-4	88.44280444682332	0.6943587840128823
98.3921508161	33.470179195	train	3.78635019438166E-4	82.92219734355864	0.6811275137080286
98.4674831027	33.4705257118	train	3.628743354990312E-4	78.77878197271501	0.6718230625024271
98.5105306749	33.4707031681	train	3.313814857591271E-4	71.84092223254875	0.6515037641392634
98.5212926257	33.4707451965	train	3.6640508604429185E-4	79.52307559159064	0.6739543600567618
98.6073889849	33.4710477889	train	4.348760523996171E-4	93.59753051291023	0.7104244877824615
98.6504376151	33.4711766613	train	4.429917426871771E-4	94.50625847561452	0.714213444887109
98.6827242588	33.471263505	train	4.628094661655934E-4	96.53291259191053	0.7230619278542328
102.511279146	33.4219257862	train	4.3211873132621297E-4	93.24216559531921	0.7091142133361544
103.165859837	33.4016427835	train	3.821652117250258E-4	83.75591151994253	0.6831397260110115
97.5634749926	33.4723640012	train	2.046392114085125E-4	50.17772110721697	0.5358468903930766
98.2736991051	33.4785611472	train	4.042147870180853E-4	88.63228364287954	0.6951551069100106
98.5642955026	33.4799233934	train	3.873277956266475E-4	84.74519438717826	0.6860370952935891
102.468692164	33.4321386432	train	4.5640129356758067E-4	95.79868012248505	0.7202612699678703
102.51164208	33.4309285561	train	3.681514197842075E-4	80.00299782778725	0.6749983152305561
102.62974094	33.4275243426	train	3.0326061965586505E-4	66.41210501275532	0.6311091613796549
102.64047621	33.4272093084	train	3.146593311036711E-4	68.48901428256829	0.6396570769437615
102.726352304	33.4246556852	train	3.390147726739978E-4	73.73343987281977	0.6566563974264799
103.187742419	33.4099151437	train	3.5423698417674397E-4	77.00230796670532	0.6664898574038578
101.802951771	33.4580049816	train	1.8651505229959377E-4	46.70805528153015	0.5127216171746417
101.921170188	33.4552737686	train	2.591091526150724E-4	59.0217602848765	0.5937850470448962
102.565694457	33.4383973207	train	3.0302612001167174E-4	66.36718872249565	0.6309290502637177
102.694531903	33.4346211904	train	3.140248927487238E-4	68.35948669864987	0.6391917346758638
102.769675845	33.4323568258	train	3.259608924333426E-4	70.70077380444515	0.6477498293275391
102.812611442	33.4310425252	train	3.685008953857962E-4	80.0744005830854	0.6752064288463179
102.855544238	33.4297134085	train	4.203746834780187E-4	90.91736327646129	0.7033980462160615
102.8984742	33.4283694787	train	3.7571301196766407E-4	81.80355493470817	0.6794425332664267
102.941401298	33.4270107393	train	3.060695488991327E-4	67.12577689969464	0.6332530183829451
103.037976634	33.4238994452	train	3.5570892260420293E-4	77.25104072654858	0.6674109371863063
97.8322310032	33.4932256529	train	1.5812104692844762E-4	40.02342519988336	0.4714676234276625
98.2520192462	33.4964709386	train	2.766076837173507E-4	61.87124071159151	0.6094463814398683
101.79249293	33.4672566552	train	1.6752045137892582E-4	42.53008095258052	0.48587649563617114
102.523107718	33.4486289993	train	3.147283540335871E-4	68.5031060745876	0.6397076308883964
103.070585721	33.431842629	train	3.3454469720396485E-4	72.49138588518534	0.6536576491414962
103.134964191	33.4297094409	train	3.4198631845510437E-4	74.42868498024167	0.6586212882182881
98.6610592956	33.5072845812	train	4.4283058020436726E-4	94.49076211258655	0.7141391684621397
101.825032138	33.4755341787	train	1.648249613682839E-4	41.83963948791992	0.48182540556961506
103.221227733	33.4358086132	train	3.0448670631956086E-4	66.76783033815289	0.6320480212532066
103.231956381	33.4354423247	train	1.3225654083599906E-4	31.860066217910965	0.42730115327480767
97.541352147	33.5081796505	train	2.7712218460054837E-4	62.006375828365215	0.6098886092179173
98.2410972406	33.5144431899	train	3.6752237610184054E-4	79.79555763039757	0.6746230452676206
98.2733977915	33.5146368657	train	3.976076901702746E-4	87.06902270908644	0.6916514456580337
98.3379997863	33.5149989535	train	3.9848859681587315E-4	87.28872582124006	0.692123225442758
98.3487668954	33.5150560265	train	4.135206802870253E-4	89.78250833541463	0.6999569847695783
98.4349048094	33.5154789221	train	4.3079708019033426E-4	93.05543319103892	0.7084819538178445
98.4887418702	33.515712818	train	4.261731287611251E-4	92.14544037583256	0.7062481246734997
98.5210443942	33.5158419254	train	4.949744722303036E-4	98.71513479018677	0.7363128431155682
98.5641147335	33.5160009663	train	4.998014702980471E-4	98.92806238110137	0.738192758724688
98.6071853952	33.5161450328	train	5.148048342863286E-4	99.49273557745154	0.7438685166153853
102.459385525	33.4684518143	train	3.972645805652592E-4	86.96574017213557	0.6914672978336954
97.5950245673	33.5178186373	train	2.380311924386053E-4	55.540386105224904	0.5731677210603826
97.8426338024	33.5203800145	train	1.524468456182748E-4	38.31108880247147	0.4623716518848208
98.1979470999	33.5231905945	train	2.639754798381131E-4	59.76584633098689	0.5982651431113317
102.502716405	33.4762465858	train	3.771829745882013E-4	82.2066883623151	0.68029240959435
102.620877859	33.4728467982	train	2.6216620792242606E-4	59.42425114169278	0.5966110576541764
102.717540447	33.4699816162	train	2.9904574099818486E-4	65.41914990757434	0.6278448045250579
102.728279887	33.4696586233	train	3.3447804518840123E-4	72.48140691581442	0.653612539264124
102.792712903	33.467701187	train	3.6034512126583297E-4	78.25317722956066	0.6702791214310602
102.814189185	33.4670412887	train	3.895057381130299E-4	85.17763461921078	0.6872435793205561
103.168443623	33.4556177789	train	3.5880415582633654E-4	78.00140988112925	0.6693313076439904
102.535310335	33.4843329752	train	3.002931817390133E-4	65.78882300625969	0.6288169309874181
102.642736796	33.4812179921	train	2.780298624059745E-4	62.13209996896314	0.6106663464491626
102.857538933	33.4747095612	train	3.9318347631131604E-4	85.89109821569137	0.6892599707549028
102.889753228	33.473701292	train	3.962553342742809E-4	86.53641769853836	0.6909243554500273
102.954176974	33.4716597201	train	3.2329714311866406E-4	70.15363587034037	0.6458753037309144
103.02932973	33.4692357125	train	3.09039775743605E-4	67.65684640977881	0.6354930419467244
103.115207469	33.466409827	train	3.0932547192017015E-4	67.72191637496466	0.635707060587783
98.1654706713	33.5410144892	train	1.8928741245130226E-4	47.34867097857757	0.5164071245439302
101.836957744	33.5113228136	train	1.3609552734136917E-4	33.29861613946818	0.43431742327804307
103.061955743	33.4771799161	train	3.059515233496424E-4	67.10189239864287	0.6331634394697829
98.1761550032	33.5501052566	train	3.003013855371168E-4	65.79406739091219	0.6288233073707313
98.1869260727	33.5501764614	train	3.4910609794343864E-4	75.77590433252489	0.6632388798305123
98.2407819744	33.5505184321	train	4.2632365685783564E-4	92.26315004735035	0.7063213836995147
98.2730959409	33.5507123714	train	4.202736443512726E-4	90.89418928542457	0.7033478926721524
98.3161816979	33.5509578397	train	4.086370299200915E-4	89.27154455943233	0.6974560221834856
98.3484963495	33.5511321024	train	4.472739527476564E-4	95.0659225663023	0.7161729846835524
98.3915829712	33.5513513344	train	4.5971530622675904E-4	96.17128862847738	0.7217166772350159
98.4346700432	33.5515555734	train	4.565043858114563E-4	95.8079775805738	0.7203067741314758
98.4993014258	33.551833819	train	4.891994433581709E-4	98.2598543624362	0.7340279295911561
98.5531615529	33.5520399193	train	4.921828352038438E-4	98.512287707883	0.7352132429793498
98.5639336423	33.5520783278	train	5.084977073945807E-4	99.30330511940983	0.7415127938295937
98.6070221967	33.5522225904	train	4.684082215963298E-4	97.02318864778452	0.7254633312356036
103.191208158	33.481879549	train	2.3855479768171507E-4	55.64016179189525	0.5737052005218873
97.5298257513	33.5531355823	train	3.3554501748416703E-4	72.72694576406253	0.6543332541680739
102.514915754	33.5119527385	train	3.1166760132646037E-4	68.05570974388002	0.637452149552535
102.654614405	33.5079051787	train	2.7205159977880186E-4	61.20377540663452	0.6054861070145672
103.170169977	33.4916007493	train	3.127987282171258E-4	68.18459646328596	0.6382889637086376
101.848598406	33.5381011931	train	1.6878699114718414E-4	42.881106243853885	0.48775820219998883
102.504531998	33.5212602887	train	3.396248185298563E-4	73.98553407742186	0.6570616241932721
102.590513887	33.5187946753	train	2.7817580270034003E-4	62.15231443050228	0.6107911050561836
102.68723084	33.5159497255	train	2.9132580844719785E-4	64.15660662660741	0.6217135553201371
102.730211757	33.5146611358	train	3.2823163297087234E-4	71.05620950774306	0.6493321890667316
102.773189924	33.5133576781	train	3.955497849502184E-4	86.33681537832958	0.6905436560864265
102.826908718	33.5117074529	train	3.9595510422781266E-4	86.44683311268165	0.6907624722702228
102.848395005	33.511040861	train	3.7050188030497645E-4	80.54059747476181	0.6763929073343141
102.891365449	33.5096965332	train	3.775984933806134E-4	82.41348782906867	0.680531830355858
102.934333025	33.5083373498	train	3.5027136482871935E-4	76.0344772026786	0.6639827540627299
97.917324345	33.57516915	train	2.0418450775761291E-4	50.10709912748113	0.535293592567972
98.0789299536	33.5764774296	train	1.812461844135735E-4	45.629696523827995	0.5055602083718264
101.784341217	33.5485792259	train	1.4175158011259738E-4	34.93843117993417	0.44434695260568147
102.633877789	33.526540978	train	2.7364642596460344E-4	61.37720873142626	0.6068814782383312
102.97771006	33.5159611535	train	3.120821312309824E-4	68.1029435245729	0.637759270244665
103.085119928	33.51245992	train	2.8602135484767676E-4	63.45340110274524	0.6173822666890261
103.106599661	33.5117485376	train	3.2948821845417295E-4	71.34572441719439	0.6502017423100633
103.139246975	33.5196705348	train	3.032908878668932E-4	66.41790261537795	0.6311323965432075
97.8847725057	33.5929178114	train	2.3316097794591028E-4	55.005846668751424	0.5681027569467441
97.9386503315	33.5933917295	train	1.9283962740482724E-4	47.989337315179974	0.5210486541712209
98.2080566488	33.5954094693	train	3.847455012285482E-4	84.22007637922641	0.6845945018699838
98.2296102481	33.5955455516	train	3.993799843908142E-4	87.61826174409481	0.6925991511494957
98.2942718865	33.5959312739	train	4.1765568241954347E-4	90.43196358420963	0.7020424561845077
98.3158260328	33.5960523395	train	4.342944682370176E-4	93.54195894979648	0.7101491031824793
98.3481574888	33.5962268985	train	4.16439101454431E-4	90.27438709799209	0.7014318946901127
98.3912665173	33.5964465032	train	4.721009807930211E-4	97.33369175368723	0.7270245563375642
98.4343759971	33.5966510893	train	4.967650188027901E-4	98.80671850752866	0.7370133282688387
98.4774858961	33.5968406566	train	5.109638233340113E-4	99.37737330925417	0.7424390330920808
98.5313738109	33.5970564946	train	4.8484144925748106E-4	98.02269334448687	0.7322772829585745
98.5637068243	33.5971747324	train	4.6817718364435516E-4	96.98956177648043	0.7253650591726958
98.6068177896	33.5973192402	train	4.561396645548528E-4	95.77509819670837	0.7201457223363545
97.4751890425	33.5975660619	train	4.3396521851200154E-4	93.51049846127124	0.7099929685684401
97.5829348449	33.5988472697	train	3.627704137036132E-4	78.75938617996106	0.6717599090757284
101.871305693	33.5736368823	train	2.506301937940496E-4	57.50271911482342	0.5857355887562815
102.602756226	33.5544891801	train	2.9228934528323055E-4	64.25437825102972	0.6224898173952934
102.645760301	33.5532286264	train	2.920673546745546E-4	64.2318488398277	0.6223112558599893
102.688761685	33.5519531783	train	2.861402215208042E-4	63.471195049358414	0.6174804119826136
102.785504795	33.5490289789	train	3.431579975874554E-4	74.64483620090245	0.6593898756530262
97.453479733	33.6063147745	train	4.4570650479691106E-4	94.7638969263044	0.7154588460240707
97.539683693	33.6073626042	train	4.2511849864554433E-4	91.90592528955665	0.7057338303276876
102.53861272	33.5653543897	train	3.186710376235515E-4	69.28663244383206	0.6425719815183089
102.732147923	33.5596632221	train	3.004348757361419E-4	65.87940273707663	0.6289270315467612
97.6580814089	33.617722333	train	2.2974768120722562E-4	54.43143448134142	0.5644807234989377
102.495960908	33.5755808199	train	4.0152747968351984E-4	88.15610826323594	0.6937397122772079
102.592751237	33.5728055481	train	2.8387785617677355E-4	63.017391316490325	0.6156037495582495
102.807792224	33.5663681159	train	3.359031236596048E-4	72.81995881958201	0.6545744747911634
102.850792113	33.5650359392	train	3.9089799984681403E-4	85.48757961462547	0.6880099844690594
102.926035057	33.5626688048	train	3.778875173278107E-4	82.6213299540188	0.6806981537917072
102.947531419	33.5619841081	train	3.5344531574038206E-4	76.74763683819495	0.6659923501851815
103.076494153	33.5577978138	train	2.7892854196261195E-4	62.256577745389684	0.6114333245361268
103.097985332	33.5570870831	train	2.95569688442845E-4	64.64530617838285	0.6251088669385875
97.8196292491	33.6283884389	train	2.3314319313697871E-4	55.00240225817555	0.568084040668887
98.3478858568	33.6323024962	train	4.18065265960919E-4	90.48480784086433	0.7022474510423161
98.3910128466	33.6325223993	train	4.701650388514046E-4	97.21479894085643	0.7262082995885267
98.4449222158	33.6327761296	train	5.067908702072558E-4	99.24619807074363	0.7408678185092047
98.4772681504	33.6329170883	train	5.177939963037374E-4	99.61353566589877	0.7449700412579908
98.5635250061	33.6332516181	train	4.6486702985862414E-4	96.66507339989613	0.7239493195726442
103.033928544	33.5682052647	train	2.8346236417418707E-4	62.87054956298832	0.6152570901161261
97.5392272408	33.6344122115	train	3.8888422093037814E-4	85.0141066721087	0.6869002327486194
97.8087255169	33.637302575	train	2.1928813137369574E-4	52.656194314200164	0.5529932355826027
97.8734105367	33.6379088905	train	2.541285971225318E-4	58.20655062991572	0.5890951254820032
97.9596601378	33.6386646882	train	2.1232227539529162E-4	51.64018452835152	0.5450006000950492
98.1860793778	33.6403624708	train	4.2180586560359935E-4	91.43981280821954	0.7041066357503939
98.2399913488	33.6407056047	train	4.171401341264303E-4	90.36544781009508	0.7017840248083176
98.2831215634	33.6409631897	train	4.411852672054042E-4	94.33255924128522	0.7133786630731076
98.3370350763	33.6412640174	train	4.20888486074017E-4	91.03533809676337	0.7036528240796106
98.6281797515	33.6424822941	train	4.6038098928865185E-4	96.27859487990003	0.7220071991064051
102.421381981	33.5956939644	train	4.7084421658732495E-4	97.27190826732429	0.7264952185431909
97.4420554293	33.6422440832	train	4.1024171147680406E-4	89.56417310039365	0.6982823809572324
97.6145383994	33.6442974948	train	2.878870789415896E-4	63.70679061287217	0.6189169639850547
102.507810249	33.6022839082	train	4.068143406863558E-4	88.97640002049644	0.6965118886549947
102.615385975	33.5991831422	train	3.26269584624218E-4	70.75648895214995	0.6479657788933859
102.658411615	33.5979167197	train	3.231038267304243E-4	70.12244950276569	0.6457384869217392
102.712189857	33.5963127125	train	2.9689065779201087E-4	64.9074945396723	0.6261533034692945
102.722944992	33.5959891143	train	3.0945472169318185E-4	67.75094196992038	0.6358038006916098
102.776718081	33.5943571424	train	3.025679467872989E-4	66.27942977682248	0.6305766351507525
102.808979845	33.5933667764	train	3.2957992254499036E-4	71.3690399872035	0.6502650324425615
97.4957976194	33.6519279274	train	3.8148070346035953E-4	83.60052100652432	0.6827515429279757
97.5604855001	33.6526982191	train	3.5305225415836457E-4	76.67391472141655	0.6657447871507692
102.529693995	33.6106735519	train	3.1457429870510294E-4	68.47165398104265	0.6395947777969662
102.561970799	33.6097472057	train	2.9690015551013017E-4	64.91061713725063	0.6261607918560841
102.86314771	33.6006964859	train	3.561717689248717E-4	77.34421812859901	0.6676995172653958
102.906161812	33.599343866	train	3.4637289288796117E-4	75.33192392764185	0.6614810869734729
98.1965264634	33.6765071031	train	3.5303573950713177E-4	76.67081725500813	0.6657343776498952
98.2612481502	33.6769109505	train	3.7278611006004637E-4	81.31156487040552	0.677736783188542
98.2720352211	33.6769749635	train	3.758849311353907E-4	81.8461379485236	0.6795421636243169
98.347545636	33.6773966942	train	3.6413172787584295E-4	79.01345961519547	0.6725852603263729
98.3906951226	33.6776169706	train	4.058147607490936E-4	88.81610532673639	0.6959916107546961
98.433845062	33.6778221826	train	4.7634127929489794E-4	97.54216656120194	0.7287955111557096
98.4769954224	33.6780123297	train	4.928451345762062E-4	98.56041365012373	0.735474945564904
98.5201461717	33.6781874115	train	4.902635158715262E-4	98.34730022982211	0.7344519053686572
98.5632972776	33.6783474275	train	4.236540063049277E-4	91.7351842342187	0.7050166712336509
102.347461899	33.6337722139	train	3.776604206184906E-4	82.45803473664805	0.680567481955846
97.4521893069	33.6784439376	train	4.5397445007388414E-4	95.66567539650029	0.7191857857229175
97.4737578418	33.6787122508	train	3.776381295778103E-4	82.44199983887007	0.6805546498882961
97.5276804108	33.6793665726	train	3.478157809212584E-4	75.52655770207264	0.6624113248855301
97.5600347769	33.6797478773	train	3.004407734969142E-4	65.88317295736829	0.6289316128709446
97.8188902428	33.6824934616	train	2.618559697109174E-4	59.378398151684806	0.5963260604581438
98.325900685	33.6862996674	train	3.556581572252442E-4	77.24246232090601	0.6673792549721917
102.369340858	33.6421907426	train	3.492828161684421E-4	75.81585191278323	0.6633519036672814
102.412399287	33.6410085614	train	3.932643088385029E-4	85.90586052599456	0.6893039967947835
102.573845625	33.6364422002	train	3.5087106913110974E-4	76.14276137445073	0.6643643093409766
102.627652884	33.6348733681	train	3.3226588533996463E-4	72.05280744486821	0.6521086603085674
102.692216049	33.6329599536	train	3.2152949040813373E-4	69.76327723646375	0.6446203250704174
102.971917335	33.6242802795	train	3.048889773550961E-4	66.86409881075654	0.632355014731574
97.9158563381	33.6924010582	train	2.1575408550948875E-4	52.06762524478715	0.5489736732648414
97.9805849316	33.6929521112	train	1.9892449818392305E-4	49.18117293921983	0.5287958136257265
102.509637172	33.6472964485	train	3.959044087361111E-4	86.43307259486967	0.6907351206704696
102.649554827	33.6432403993	train	3.192098605008712E-4	69.34888971546955	0.642959901553599
102.724883348	33.6409909824	train	3.1734637536263456E-4	69.02910794483346	0.6416147113436172
102.90778854	33.635337672	train	3.0722891914256685E-4	67.33330244132632	0.6341306360150577
102.983087398	33.6329314659	train	3.376878695500842E-4	73.30694808320511	0.6557716783892608
[truncated: 567 more rows]
