# Supplementary material for: Spatiotemporal prediction of alpine wetlands under multi-climate scenarios in the west of Sichuan, China
Source: PeerJ. 2024 Nov 27;12:e18586. doi: 10.7717/peerj.18586 (PMC11608022; doi:10.7717/peerj.18586)
Supplement: Supplemental Information 2 [file peerj-12-18586-s002.zip › Maxent_data2/2.5mBIOssp245_2081-2100/RES/wetland_2.asc]

ncols         170
nrows         159
xllcorner     97.34749306
yllcorner     27.673839575
cellsize      0.041666666666667
NODATA_value  -9999
-9999 -9999 -9999 -9999 -9999 -9999 -9999 -9999 -9999 -9999 -9999 -9999 -9999 -9999 -9999 -9999 -9999 -9999 -9999 -9999 -9999 -9999 -9999 -9999 -9999 -9999 -9999 -9999 -9999 -9999 -9999 -9999 -9999 -9999 -9999 -9999 -9999 -9999 -9999 -9999 -9999 -9999 -9999 -9999 -9999 -9999 -9999 -9999 -9999 -9999 -9999 -9999 -9999 -9999 -9999 -9999 -9999 -9999 -9999 -9999 -9999 -9999 -9999 -9999 -9999 -9999 -9999 -9999 -9999 -9999 -9999 -9999 -9999 -9999 -9999 -9999 -9999 -9999 -9999 -9999 -9999 -9999 -9999 -9999 -9999 -9999 -9999 -9999 -9999 -9999 -9999 -9999 -9999 -9999 -9999 -9999 -9999 -9999 -9999 -9999 -9999 -9999 -9999 -9999 -9999 -9999 -9999 -9999 -9999 -9999 -9999 -9999 -9999 -9999 -9999 -9999 -9999 -9999 -9999 -9999 -9999 -9999 -9999 -9999 -9999 -9999 -9999 -9999 -9999 -9999 -9999 -9999 1.43998E-1 1.69145E-1 1.32402E-1 -9999 -9999 -9999 -9999 -9999 -9999 -9999 -9999 -9999 -9999 -9999 -9999 -9999 -9999 -9999 -9999 -9999 -9999 -9999 -9999 -9999 -9999 -9999 -9999 -9999 -9999 -9999 -9999 -9999 -9999 -9999 -9999 -9999 -9999 -9999
-9999 -9999 -9999 -9999 -9999 -9999 -9999 -9999 -9999 -9999 -9999 -9999 -9999 -9999 -9999 -9999 -9999 -9999 -9999 -9999 -9999 -9999 -9999 -9999 -9999 -9999 -9999 -9999 -9999 -9999 -9999 -9999 -9999 -9999 -9999 -9999 -9999 -9999 -9999 -9999 -9999 -9999 -9999 -9999 -9999 -9999 -9999 -9999 -9999 -9999 -9999 -9999 -9999 -9999 -9999 -9999 -9999 -9999 -9999 -9999 -9999 -9999 -9999 -9999 -9999 -9999 -9999 -9999 -9999 -9999 -9999 -9999 -9999 -9999 -9999 -9999 -9999 -9999 -9999 -9999 -9999 -9999 -9999 -9999 -9999 -9999 -9999 -9999 -9999 -9999 -9999 -9999 -9999 -9999 -9999 -9999 -9999 -9999 -9999 -9999 -9999 -9999 -9999 -9999 -9999 -9999 -9999 -9999 -9999 -9999 -9999 -9999 -9999 -9999 -9999 -9999 -9999 -9999 -9999 -9999 -9999 -9999 -9999 -9999 -9999 -9999 -9999 -9999 -9999 4.11751E-1 3.63171E-1 2.01231E-1 1.46429E-1 1.44441E-1 1.61673E-1 -9999 -9999 -9999 -9999 -9999 -9999 -9999 -9999 -9999 -9999 -9999 -9999 -9999 -9999 -9999 -9999 -9999 -9999 -9999 -9999 -9999 -9999 -9999 -9999 -9999 -9999 -9999 -9999 -9999 -9999 -9999 -9999 -9999 -9999 -9999
-9999 -9999 -9999 -9999 -9999 -9999 -9999 -9999 -9999 -9999 -9999 7.06845E-1 7.07067E-1 7.23675E-1 -9999 -9999 -9999 -9999 -9999 -9999 -9999 -9999 -9999 -9999 -9999 -9999 -9999 -9999 -9999 -9999 -9999 -9999 -9999 -9999 -9999 -9999 -9999 -9999 -9999 -9999 -9999 -9999 -9999 -9999 -9999 -9999 -9999 -9999 -9999 -9999 -9999 -9999 -9999 -9999 -9999 -9999 -9999 -9999 -9999 -9999 -9999 -9999 -9999 -9999 -9999 -9999 -9999 -9999 -9999 -9999 -9999 -9999 -9999 -9999 -9999 -9999 -9999 -9999 -9999 -9999 -9999 -9999 -9999 -9999 -9999 -9999 -9999 -9999 -9999 -9999 -9999 -9999 -9999 -9999 -9999 -9999 -9999 -9999 -9999 -9999 -9999 -9999 -9999 -9999 -9999 -9999 -9999 -9999 -9999 -9999 -9999 -9999 -9999 -9999 -9999 -9999 -9999 -9999 -9999 -9999 -9999 -9999 -9999 -9999 -9999 -9999 -9999 -9999 4.41882E-1 4.07206E-1 3.4632E-1 2.32311E-1 1.71865E-1 1.60774E-1 1.31735E-1 -9999 -9999 -9999 -9999 -9999 -9999 -9999 -9999 -9999 -9999 -9999 -9999 -9999 -9999 -9999 -9999 -9999 -9999 -9999 -9999 -9999 -9999 -9999 -9999 -9999 -9999 -9999 -9999 -9999 -9999 -9999 -9999 -9999 -9999 -9999
-9999 -9999 -9999 -9999 -9999 -9999 -9999 -9999 -9999 7.0658E-1 6.99833E-1 7.03259E-1 7.03219E-1 7.13163E-1 7.23109E-1 7.24591E-1 -9999 -9999 -9999 -9999 -9999 -9999 -9999 -9999 -9999 -9999 -9999 -9999 -9999 -9999 -9999 -9999 -9999 -9999 -9999 -9999 -9999 -9999 -9999 -9999 -9999 -9999 -9999 -9999 -9999 -9999 -9999 -9999 -9999 -9999 -9999 -9999 -9999 -9999 -9999 -9999 -9999 -9999 -9999 -9999 -9999 -9999 -9999 -9999 -9999 -9999 -9999 -9999 -9999 -9999 -9999 -9999 -9999 -9999 -9999 -9999 -9999 -9999 -9999 -9999 -9999 -9999 -9999 -9999 -9999 -9999 -9999 -9999 -9999 -9999 -9999 -9999 -9999 -9999 -9999 -9999 -9999 -9999 -9999 -9999 -9999 -9999 -9999 -9999 -9999 -9999 -9999 -9999 -9999 -9999 -9999 -9999 -9999 -9999 -9999 -9999 -9999 -9999 -9999 -9999 -9999 -9999 -9999 -9999 -9999 -9999 4.11411E-1 3.98342E-1 4.24848E-1 4.18696E-1 3.88555E-1 2.26931E-1 1.3024E-1 1.39749E-1 1.63853E-1 1.99415E-1 2.11685E-1 2.37145E-1 2.33419E-1 -9999 -9999 -9999 -9999 -9999 -9999 -9999 -9999 -9999 -9999 -9999 -9999 -9999 -9999 -9999 -9999 -9999 -9999 -9999 -9999 -9999 -9999 -9999 -9999 -9999 -9999 -9999 -9999 -9999 -9999 -9999
-9999 -9999 -9999 -9999 -9999 -9999 -9999 -9999 6.91614E-1 6.74705E-1 6.62838E-1 6.66242E-1 6.93616E-1 7.05703E-1 7.16346E-1 7.11771E-1 7.09437E-1 7.09104E-1 7.09531E-1 -9999 -9999 -9999 -9999 -9999 -9999 -9999 -9999 -9999 -9999 -9999 -9999 -9999 -9999 -9999 -9999 -9999 -9999 -9999 -9999 -9999 -9999 -9999 -9999 -9999 -9999 -9999 -9999 -9999 -9999 -9999 -9999 -9999 -9999 -9999 -9999 -9999 -9999 -9999 -9999 -9999 -9999 -9999 -9999 -9999 -9999 -9999 -9999 -9999 -9999 -9999 -9999 -9999 -9999 -9999 -9999 -9999 -9999 -9999 -9999 -9999 -9999 -9999 -9999 -9999 -9999 -9999 -9999 -9999 -9999 -9999 -9999 -9999 -9999 -9999 -9999 -9999 -9999 -9999 -9999 -9999 -9999 -9999 -9999 -9999 -9999 -9999 -9999 -9999 -9999 -9999 -9999 -9999 -9999 -9999 -9999 -9999 -9999 -9999 -9999 -9999 -9999 -9999 -9999 -9999 -9999 -9999 -9999 4.15661E-1 4.78539E-1 5.05053E-1 4.74011E-1 2.89692E-1 1.22297E-1 1.09541E-1 1.36717E-1 1.59653E-1 1.63147E-1 2.13704E-1 3.05543E-1 -9999 -9999 -9999 -9999 -9999 -9999 -9999 -9999 -9999 -9999 -9999 -9999 -9999 -9999 -9999 -9999 -9999 -9999 -9999 -9999 -9999 -9999 -9999 -9999 -9999 -9999 -9999 -9999 -9999 -9999 -9999
-9999 -9999 -9999 -9999 -9999 -9999 -9999 -9999 6.88285E-1 6.61063E-1 6.69568E-1 6.94267E-1 6.95897E-1 7.10206E-1 7.18391E-1 7.16306E-1 7.18312E-1 7.11809E-1 6.97797E-1 6.77666E-1 6.95163E-1 6.97974E-1 6.95068E-1 7.1163E-1 7.16807E-1 -9999 -9999 -9999 -9999 -9999 -9999 -9999 -9999 -9999 -9999 -9999 -9999 -9999 -9999 -9999 -9999 -9999 -9999 -9999 -9999 -9999 -9999 -9999 -9999 -9999 -9999 -9999 -9999 -9999 -9999 -9999 -9999 -9999 -9999 -9999 -9999 -9999 -9999 -9999 -9999 -9999 -9999 -9999 -9999 -9999 -9999 -9999 -9999 -9999 -9999 -9999 -9999 -9999 -9999 -9999 -9999 -9999 -9999 -9999 -9999 -9999 -9999 -9999 -9999 -9999 -9999 -9999 -9999 -9999 -9999 -9999 -9999 -9999 -9999 -9999 -9999 -9999 -9999 -9999 -9999 -9999 -9999 -9999 -9999 -9999 -9999 -9999 -9999 -9999 -9999 -9999 -9999 -9999 -9999 -9999 -9999 -9999 4.47934E-1 4.62512E-1 4.39653E-1 3.56419E-1 2.80146E-1 3.39983E-1 4.61245E-1 5.39537E-1 4.96415E-1 3.44956E-1 1.73295E-1 1.49876E-1 9.79864E-2 1.24658E-1 1.55514E-1 2.15028E-1 2.47882E-1 2.25757E-1 -9999 -9999 -9999 -9999 -9999 -9999 -9999 -9999 -9999 -9999 -9999 -9999 -9999 -9999 -9999 -9999 -9999 -9999 -9999 -9999 -9999 -9999 -9999 -9999 -9999 -9999 -9999 -9999 -9999 -9999
-9999 -9999 -9999 -9999 -9999 -9999 -9999 -9999 6.9674E-1 6.71777E-1 6.84946E-1 6.95444E-1 7.1107E-1 7.18255E-1 7.07274E-1 7.0803E-1 7.07716E-1 7.06395E-1 6.6932E-1 6.60608E-1 6.70435E-1 6.85413E-1 6.80085E-1 6.88806E-1 7.03807E-1 7.17988E-1 -9999 -9999 -9999 -9999 -9999 -9999 -9999 -9999 -9999 -9999 -9999 -9999 -9999 -9999 -9999 -9999 -9999 -9999 -9999 -9999 -9999 -9999 -9999 -9999 -9999 -9999 -9999 -9999 -9999 -9999 -9999 -9999 -9999 -9999 -9999 -9999 -9999 -9999 -9999 -9999 -9999 -9999 -9999 -9999 -9999 -9999 -9999 -9999 -9999 -9999 -9999 -9999 -9999 -9999 -9999 -9999 -9999 -9999 -9999 -9999 -9999 -9999 -9999 -9999 -9999 -9999 -9999 -9999 -9999 -9999 -9999 -9999 -9999 -9999 -9999 -9999 -9999 -9999 -9999 -9999 -9999 -9999 -9999 -9999 -9999 -9999 -9999 -9999 -9999 -9999 -9999 -9999 -9999 -9999 -9999 5.28808E-1 5.32588E-1 5.19625E-1 5.10468E-1 4.66082E-1 4.09013E-1 4.20423E-1 4.51046E-1 4.42172E-1 4.12637E-1 3.83164E-1 3.08311E-1 2.5983E-1 1.45512E-1 1.11218E-1 1.14841E-1 1.87219E-1 2.22116E-1 -9999 -9999 -9999 -9999 -9999 -9999 -9999 -9999 -9999 -9999 -9999 -9999 -9999 -9999 -9999 -9999 -9999 -9999 -9999 -9999 -9999 -9999 -9999 -9999 -9999 -9999 -9999 -9999 -9999 -9999 -9999
-9999 -9999 -9999 -9999 -9999 -9999 -9999 7.2854E-1 7.22974E-1 7.20208E-1 7.12592E-1 6.96285E-1 6.9314E-1 6.88139E-1 6.9141E-1 6.67937E-1 6.74834E-1 6.54551E-1 6.33361E-1 6.16714E-1 6.44063E-1 6.68277E-1 6.75453E-1 6.63063E-1 6.74171E-1 6.82371E-1 -9999 -9999 -9999 -9999 -9999 -9999 -9999 -9999 -9999 -9999 -9999 -9999 -9999 -9999 -9999 -9999 -9999 -9999 -9999 -9999 -9999 -9999 -9999 -9999 -9999 -9999 -9999 -9999 -9999 -9999 -9999 -9999 -9999 -9999 -9999 -9999 -9999 -9999 -9999 -9999 -9999 -9999 -9999 -9999 -9999 -9999 -9999 -9999 -9999 -9999 -9999 -9999 -9999 -9999 -9999 -9999 -9999 -9999 -9999 -9999 -9999 -9999 -9999 -9999 -9999 -9999 -9999 -9999 -9999 -9999 -9999 -9999 -9999 -9999 -9999 -9999 -9999 -9999 -9999 -9999 -9999 -9999 -9999 -9999 -9999 -9999 -9999 -9999 -9999 -9999 -9999 6.32838E-1 -9999 -9999 -9999 5.70887E-1 5.76025E-1 5.8533E-1 5.96629E-1 5.54188E-1 5.06741E-1 4.79579E-1 5.1815E-1 5.03097E-1 5.02395E-1 5.14612E-1 5.0209E-1 4.61396E-1 3.46748E-1 1.78997E-1 1.41116E-1 1.30016E-1 1.21986E-1 -9999 -9999 -9999 -9999 -9999 -9999 -9999 -9999 -9999 -9999 -9999 -9999 -9999 -9999 -9999 -9999 -9999 -9999 -9999 -9999 -9999 -9999 -9999 -9999 -9999 -9999 -9999 -9999 -9999 -9999 -9999
-9999 -9999 -9999 -9999 -9999 -9999 -9999 7.26108E-1 7.1767E-1 7.09926E-1 7.05555E-1 6.9792E-1 6.87087E-1 6.64317E-1 6.25227E-1 5.94567E-1 5.87065E-1 6.05664E-1 6.25249E-1 6.23131E-1 6.40913E-1 6.56966E-1 6.7441E-1 6.89021E-1 6.71884E-1 -9999 -9999 -9999 -9999 -9999 -9999 -9999 -9999 -9999 -9999 -9999 -9999 -9999 -9999 -9999 -9999 -9999 -9999 -9999 -9999 -9999 -9999 -9999 -9999 -9999 -9999 -9999 -9999 -9999 -9999 -9999 -9999 -9999 -9999 -9999 -9999 -9999 -9999 -9999 -9999 -9999 -9999 -9999 -9999 -9999 -9999 -9999 -9999 -9999 -9999 -9999 -9999 -9999 -9999 -9999 -9999 -9999 -9999 -9999 -9999 -9999 -9999 -9999 -9999 -9999 -9999 -9999 -9999 -9999 -9999 -9999 -9999 -9999 -9999 -9999 -9999 -9999 -9999 -9999 -9999 -9999 -9999 -9999 -9999 -9999 -9999 -9999 -9999 -9999 -9999 -9999 6.78808E-1 6.46956E-1 6.22298E-1 6.3039E-1 6.38821E-1 6.45112E-1 6.48796E-1 6.58183E-1 6.47474E-1 6.18602E-1 5.90551E-1 5.8669E-1 6.1016E-1 6.19764E-1 5.98395E-1 5.96225E-1 5.44726E-1 5.37652E-1 5.07127E-1 4.43595E-1 3.43787E-1 2.57753E-1 1.80258E-1 -9999 -9999 -9999 -9999 -9999 -9999 -9999 -9999 -9999 -9999 -9999 -9999 -9999 -9999 -9999 -9999 -9999 -9999 -9999 -9999 -9999 -9999 -9999 -9999 -9999 -9999 -9999 -9999 -9999 -9999 -9999
-9999 -9999 -9999 7.17871E-1 7.19467E-1 7.03442E-1 6.95427E-1 7.01885E-1 6.83066E-1 7.12851E-1 7.04539E-1 6.93449E-1 6.68881E-1 6.3776E-1 6.08564E-1 5.67815E-1 6.1657E-1 6.25193E-1 6.36348E-1 6.25212E-1 6.48554E-1 6.71563E-1 6.82305E-1 6.8435E-1 6.83188E-1 6.72361E-1 -9999 -9999 -9999 -9999 -9999 -9999 -9999 -9999 -9999 -9999 -9999 -9999 -9999 -9999 -9999 -9999 -9999 -9999 -9999 -9999 -9999 -9999 -9999 -9999 -9999 -9999 -9999 -9999 -9999 -9999 -9999 -9999 -9999 -9999 -9999 -9999 -9999 -9999 -9999 -9999 -9999 -9999 -9999 -9999 -9999 -9999 -9999 -9999 -9999 -9999 -9999 -9999 -9999 -9999 -9999 -9999 -9999 -9999 -9999 -9999 -9999 -9999 -9999 -9999 -9999 -9999 -9999 -9999 -9999 -9999 -9999 -9999 -9999 -9999 -9999 -9999 -9999 -9999 -9999 -9999 -9999 -9999 -9999 -9999 -9999 -9999 -9999 -9999 -9999 -9999 -9999 6.52973E-1 6.5499E-1 6.5093E-1 6.51906E-1 6.46918E-1 6.60468E-1 6.66934E-1 6.39118E-1 6.44153E-1 6.2967E-1 6.36445E-1 6.51322E-1 6.43394E-1 6.11709E-1 5.82995E-1 5.88782E-1 6.20531E-1 5.88533E-1 5.49565E-1 4.99524E-1 2.93464E-1 2.2402E-1 2.20096E-1 -9999 -9999 -9999 -9999 -9999 -9999 -9999 -9999 -9999 -9999 -9999 -9999 -9999 -9999 -9999 -9999 -9999 -9999 -9999 -9999 -9999 -9999 -9999 -9999 -9999 -9999 -9999 -9999 -9999 -9999
-9999 7.08953E-1 6.92902E-1 6.90146E-1 6.56117E-1 6.13844E-1 6.40852E-1 6.73649E-1 6.91554E-1 7.08607E-1 6.99419E-1 6.8001E-1 6.55893E-1 6.0575E-1 6.12459E-1 6.17883E-1 6.79915E-1 6.83281E-1 6.62599E-1 6.54774E-1 6.53362E-1 6.69636E-1 6.87177E-1 6.81609E-1 6.72041E-1 6.6711E-1 -9999 -9999 -9999 -9999 -9999 -9999 -9999 -9999 -9999 -9999 -9999 -9999 -9999 -9999 -9999 -9999 -9999 -9999 -9999 -9999 -9999 -9999 -9999 -9999 -9999 -9999 -9999 -9999 -9999 -9999 -9999 -9999 -9999 -9999 -9999 -9999 -9999 -9999 -9999 -9999 -9999 -9999 -9999 -9999 -9999 -9999 -9999 -9999 -9999 -9999 -9999 -9999 -9999 -9999 -9999 -9999 -9999 -9999 -9999 -9999 -9999 -9999 -9999 -9999 -9999 -9999 -9999 -9999 -9999 -9999 -9999 -9999 -9999 -9999 -9999 -9999 -9999 -9999 -9999 -9999 -9999 -9999 -9999 -9999 -9999 -9999 -9999 -9999 -9999 -9999 -9999 -9999 6.61553E-1 6.55022E-1 6.46171E-1 6.28678E-1 6.27196E-1 6.30867E-1 6.33297E-1 6.25447E-1 6.37176E-1 6.18209E-1 6.49734E-1 6.45293E-1 6.28048E-1 6.2361E-1 5.69361E-1 6.32139E-1 6.40743E-1 6.3002E-1 5.50274E-1 4.45019E-1 1.8568E-1 1.47217E-1 -9999 -9999 -9999 -9999 -9999 -9999 -9999 -9999 -9999 -9999 -9999 -9999 -9999 -9999 -9999 -9999 -9999 -9999 -9999 -9999 -9999 -9999 -9999 -9999 -9999 -9999 -9999 -9999 -9999 -9999
-9999 7.19735E-1 6.87013E-1 6.13487E-1 5.83702E-1 5.94323E-1 6.40503E-1 7.11409E-1 7.02049E-1 6.8439E-1 6.81307E-1 6.644E-1 6.55179E-1 6.66051E-1 6.15438E-1 6.33443E-1 6.93886E-1 6.70288E-1 6.626E-1 6.44875E-1 6.3214E-1 6.52845E-1 6.62201E-1 6.5518E-1 6.66951E-1 6.75204E-1 6.69698E-1 -9999 -9999 -9999 -9999 -9999 -9999 -9999 -9999 -9999 -9999 -9999 -9999 -9999 -9999 -9999 -9999 -9999 -9999 -9999 -9999 -9999 -9999 -9999 -9999 -9999 -9999 -9999 -9999 -9999 -9999 -9999 -9999 -9999 -9999 -9999 -9999 -9999 -9999 -9999 -9999 -9999 -9999 -9999 -9999 -9999 -9999 -9999 -9999 -9999 -9999 -9999 -9999 -9999 -9999 -9999 -9999 -9999 -9999 -9999 -9999 -9999 -9999 -9999 -9999 -9999 -9999 -9999 -9999 -9999 -9999 -9999 -9999 -9999 -9999 -9999 -9999 -9999 -9999 -9999 -9999 -9999 -9999 -9999 -9999 -9999 -9999 -9999 -9999 -9999 -9999 -9999 6.75147E-1 6.46699E-1 6.54511E-1 6.30365E-1 6.42364E-1 6.5227E-1 6.76906E-1 6.93943E-1 6.638E-1 6.36381E-1 6.30763E-1 6.21552E-1 6.06563E-1 6.38743E-1 6.29109E-1 6.68999E-1 6.68322E-1 6.35864E-1 6.28742E-1 5.83848E-1 4.26374E-1 -9999 -9999 -9999 -9999 -9999 -9999 -9999 -9999 -9999 -9999 -9999 -9999 -9999 -9999 -9999 -9999 -9999 -9999 -9999 -9999 -9999 -9999 -9999 -9999 -9999 -9999 -9999 -9999 -9999 -9999 -9999
-9999 -9999 6.99434E-1 6.50802E-1 5.66815E-1 5.84969E-1 6.16791E-1 6.68693E-1 6.97617E-1 6.8855E-1 6.77021E-1 6.5114E-1 6.44301E-1 6.3989E-1 6.37576E-1 6.14802E-1 6.67056E-1 6.26843E-1 5.89748E-1 5.91338E-1 5.93281E-1 6.1219E-1 6.07115E-1 6.33744E-1 6.86024E-1 7.01065E-1 7.10071E-1 -9999 -9999 -9999 -9999 -9999 -9999 -9999 -9999 -9999 -9999 -9999 -9999 -9999 -9999 -9999 -9999 -9999 -9999 -9999 -9999 -9999 -9999 -9999 -9999 -9999 -9999 -9999 -9999 -9999 -9999 -9999 -9999 -9999 -9999 -9999 -9999 -9999 -9999 -9999 -9999 -9999 -9999 -9999 -9999 -9999 -9999 -9999 -9999 -9999 -9999 -9999 -9999 -9999 -9999 -9999 -9999 -9999 -9999 -9999 -9999 -9999 -9999 -9999 -9999 -9999 -9999 -9999 -9999 -9999 -9999 -9999 -9999 -9999 -9999 -9999 -9999 -9999 -9999 -9999 -9999 -9999 -9999 -9999 -9999 -9999 -9999 -9999 -9999 -9999 -9999 -9999 -9999 6.88537E-1 6.56062E-1 6.53938E-1 6.54916E-1 6.62627E-1 7.01235E-1 6.82735E-1 6.74487E-1 6.42201E-1 6.72303E-1 6.31045E-1 6.38257E-1 5.97098E-1 6.15709E-1 6.48582E-1 6.4495E-1 6.55818E-1 6.59314E-1 6.04663E-1 5.62518E-1 4.66302E-1 3.03764E-1 2.20888E-1 -9999 -9999 -9999 -9999 1.3161E-1 1.40659E-1 -9999 -9999 -9999 -9999 -9999 -9999 -9999 -9999 -9999 -9999 -9999 -9999 -9999 -9999 -9999 -9999 -9999 -9999 -9999 -9999 -9999 -9999
-9999 -9999 7.11197E-1 6.55119E-1 5.95837E-1 5.57912E-1 5.4916E-1 5.66579E-1 5.97405E-1 6.46893E-1 6.59206E-1 6.06657E-1 5.868E-1 5.61195E-1 5.7105E-1 5.93807E-1 6.25715E-1 6.29715E-1 5.56881E-1 5.59699E-1 5.9803E-1 6.10829E-1 5.91999E-1 6.2664E-1 6.74517E-1 6.9676E-1 6.86971E-1 6.84442E-1 7.04217E-1 6.86737E-1 -9999 -9999 -9999 -9999 -9999 -9999 -9999 -9999 -9999 -9999 -9999 -9999 -9999 -9999 -9999 -9999 -9999 -9999 -9999 -9999 -9999 -9999 -9999 -9999 -9999 -9999 -9999 -9999 -9999 -9999 -9999 -9999 -9999 -9999 -9999 -9999 -9999 -9999 -9999 -9999 -9999 -9999 -9999 -9999 -9999 -9999 -9999 -9999 -9999 -9999 -9999 -9999 -9999 -9999 -9999 -9999 -9999 -9999 -9999 -9999 -9999 -9999 -9999 -9999 -9999 -9999 -9999 -9999 -9999 -9999 -9999 -9999 -9999 -9999 -9999 -9999 -9999 -9999 -9999 -9999 -9999 -9999 -9999 -9999 -9999 -9999 -9999 -9999 -9999 -9999 7.15124E-1 6.62785E-1 6.46081E-1 6.26236E-1 5.81509E-1 5.9835E-1 6.3031E-1 6.69493E-1 6.67254E-1 6.51407E-1 6.4401E-1 6.42069E-1 6.36612E-1 6.49266E-1 6.52045E-1 6.78731E-1 6.78189E-1 6.37132E-1 5.87541E-1 4.947E-1 4.56965E-1 4.3686E-1 2.92808E-1 1.99586E-1 2.1645E-1 2.11312E-1 1.95578E-1 1.55085E-1 1.30812E-1 -9999 -9999 -9999 -9999 -9999 -9999 -9999 -9999 -9999 -9999 -9999 -9999 -9999 -9999 -9999 -9999 -9999 -9999 -9999 -9999 -9999
-9999 -9999 7.16984E-1 6.63429E-1 6.5275E-1 6.14306E-1 5.47461E-1 5.35768E-1 5.2994E-1 5.50804E-1 5.93325E-1 5.99028E-1 5.68891E-1 5.50844E-1 5.30689E-1 5.31695E-1 5.47088E-1 5.49417E-1 5.54867E-1 6.22476E-1 6.62876E-1 6.75048E-1 6.59999E-1 6.48067E-1 6.54382E-1 6.82994E-1 7.1462E-1 7.26078E-1 7.28073E-1 7.08025E-1 -9999 -9999 -9999 -9999 -9999 -9999 -9999 -9999 -9999 -9999 -9999 -9999 -9999 -9999 -9999 -9999 -9999 -9999 -9999 -9999 -9999 -9999 -9999 -9999 -9999 -9999 -9999 -9999 -9999 -9999 -9999 -9999 -9999 -9999 -9999 -9999 -9999 -9999 -9999 -9999 -9999 -9999 -9999 -9999 -9999 -9999 -9999 -9999 -9999 -9999 -9999 -9999 -9999 -9999 -9999 -9999 -9999 -9999 -9999 -9999 -9999 -9999 -9999 -9999 -9999 -9999 -9999 -9999 -9999 -9999 -9999 -9999 -9999 -9999 -9999 -9999 -9999 -9999 -9999 -9999 -9999 -9999 -9999 -9999 -9999 -9999 -9999 -9999 -9999 6.89963E-1 7.00858E-1 6.88911E-1 6.86189E-1 6.74283E-1 6.5455E-1 5.78232E-1 6.40365E-1 6.5858E-1 6.51525E-1 6.59785E-1 6.68494E-1 6.68315E-1 6.31782E-1 6.42191E-1 6.66079E-1 6.6441E-1 6.81191E-1 6.60093E-1 6.17858E-1 4.65221E-1 4.15969E-1 3.74991E-1 2.91536E-1 1.83885E-1 2.37743E-1 2.1148E-1 2.17049E-1 1.93665E-1 -9999 1.48023E-1 1.51302E-1 1.09965E-1 -9999 -9999 -9999 -9999 -9999 -9999 -9999 -9999 -9999 -9999 -9999 -9999 -9999 -9999 -9999 -9999 -9999 -9999
-9999 -9999 6.97313E-1 6.76609E-1 6.77413E-1 6.50176E-1 6.08789E-1 5.72031E-1 5.13165E-1 5.06785E-1 5.29883E-1 5.52169E-1 5.82353E-1 5.88885E-1 5.43705E-1 5.11269E-1 5.06095E-1 5.30079E-1 6.09039E-1 6.53899E-1 6.98146E-1 6.92678E-1 6.95109E-1 6.78604E-1 6.8182E-1 7.12104E-1 7.3053E-1 7.34387E-1 7.26602E-1 7.22407E-1 7.24403E-1 -9999 -9999 -9999 -9999 -9999 -9999 -9999 -9999 -9999 -9999 -9999 -9999 -9999 -9999 -9999 -9999 -9999 -9999 -9999 -9999 -9999 -9999 -9999 -9999 -9999 -9999 -9999 -9999 -9999 -9999 -9999 -9999 -9999 -9999 -9999 -9999 -9999 -9999 -9999 -9999 -9999 -9999 -9999 -9999 -9999 -9999 -9999 -9999 -9999 -9999 -9999 -9999 -9999 -9999 -9999 -9999 -9999 -9999 -9999 -9999 -9999 -9999 -9999 -9999 -9999 -9999 -9999 -9999 -9999 -9999 -9999 -9999 -9999 -9999 -9999 -9999 -9999 -9999 -9999 -9999 -9999 -9999 -9999 -9999 -9999 -9999 -9999 -9999 6.79139E-1 6.5917E-1 6.89907E-1 6.89145E-1 6.88996E-1 6.77251E-1 6.6532E-1 6.54205E-1 6.46876E-1 6.46462E-1 6.3694E-1 6.63628E-1 6.50547E-1 6.60024E-1 6.34699E-1 6.28435E-1 6.58658E-1 6.45016E-1 6.44431E-1 6.19477E-1 4.90547E-1 2.51379E-1 1.99058E-1 1.77152E-1 1.50008E-1 1.69846E-1 1.54562E-1 1.12375E-1 1.63392E-1 1.82473E-1 1.36158E-1 1.10197E-1 1.04617E-1 6.6122E-2 6.14456E-2 5.80569E-2 5.91176E-2 6.84646E-2 7.34059E-2 4.2227E-2 3.84651E-2 4.07133E-2 4.84346E-2 -9999 -9999 -9999 -9999 -9999 -9999 -9999 -9999
-9999 -9999 7.22062E-1 7.03746E-1 6.99977E-1 6.65618E-1 6.14196E-1 5.62618E-1 5.10803E-1 4.62598E-1 4.99135E-1 5.59062E-1 5.54585E-1 5.58785E-1 5.18742E-1 4.79644E-1 4.94508E-1 5.4226E-1 6.06558E-1 6.30872E-1 6.77133E-1 6.82637E-1 6.82356E-1 6.83918E-1 6.86236E-1 7.1586E-1 7.21527E-1 7.3401E-1 7.26356E-1 7.17085E-1 7.21781E-1 -9999 -9999 -9999 -9999 -9999 -9999 -9999 -9999 -9999 -9999 -9999 -9999 -9999 -9999 -9999 -9999 -9999 -9999 -9999 -9999 -9999 -9999 -9999 -9999 -9999 -9999 -9999 -9999 -9999 -9999 -9999 -9999 -9999 -9999 -9999 -9999 -9999 -9999 -9999 -9999 -9999 -9999 -9999 -9999 -9999 -9999 -9999 -9999 -9999 -9999 -9999 -9999 -9999 -9999 -9999 -9999 -9999 -9999 -9999 -9999 -9999 -9999 -9999 -9999 -9999 -9999 -9999 -9999 -9999 -9999 -9999 -9999 -9999 -9999 -9999 -9999 -9999 -9999 -9999 -9999 -9999 -9999 -9999 -9999 -9999 -9999 -9999 -9999 -9999 6.92412E-1 7.27407E-1 7.29337E-1 6.97527E-1 6.41749E-1 6.26465E-1 6.51943E-1 6.48802E-1 6.21871E-1 6.33218E-1 6.28832E-1 6.50644E-1 6.7166E-1 6.63959E-1 6.32093E-1 6.36986E-1 6.26225E-1 6.45021E-1 6.46622E-1 5.21806E-1 3.09303E-1 2.43295E-1 1.17199E-1 9.4851E-2 1.53483E-1 1.03716E-1 1.44273E-1 1.26452E-1 1.15081E-1 1.10325E-1 1.11087E-1 7.33212E-2 1.07609E-1 1.06716E-1 8.9797E-2 9.43743E-2 8.8941E-2 9.75671E-2 6.14685E-2 4.23968E-2 3.12132E-2 4.97449E-2 5.31499E-2 3.12807E-2 -9999 -9999 -9999 -9999 -9999 -9999
-9999 -9999 -9999 -9999 6.64888E-1 6.31692E-1 5.57672E-1 4.93872E-1 5.05487E-1 4.73452E-1 4.67692E-1 4.93935E-1 4.75977E-1 5.30227E-1 5.07684E-1 4.77825E-1 4.91581E-1 5.11422E-1 5.84976E-1 6.1896E-1 6.5153E-1 7.03041E-1 6.91143E-1 6.79777E-1 6.97944E-1 7.03072E-1 7.12423E-1 7.27969E-1 7.27408E-1 7.43731E-1 7.26101E-1 -9999 -9999 -9999 -9999 -9999 -9999 -9999 -9999 -9999 -9999 -9999 -9999 -9999 -9999 -9999 -9999 -9999 -9999 -9999 -9999 -9999 -9999 -9999 -9999 -9999 -9999 -9999 -9999 -9999 -9999 -9999 -9999 -9999 -9999 -9999 -9999 -9999 -9999 -9999 -9999 -9999 -9999 -9999 -9999 -9999 -9999 -9999 -9999 -9999 -9999 -9999 -9999 -9999 -9999 -9999 -9999 -9999 -9999 -9999 -9999 -9999 -9999 -9999 -9999 -9999 -9999 -9999 -9999 -9999 -9999 -9999 -9999 -9999 -9999 -9999 -9999 -9999 5.75561E-1 -9999 -9999 -9999 -9999 -9999 -9999 -9999 -9999 -9999 -9999 -9999 -9999 -9999 6.87986E-1 6.96942E-1 6.42375E-1 6.12181E-1 6.20692E-1 6.20094E-1 6.13835E-1 6.26303E-1 6.63396E-1 6.56244E-1 6.91751E-1 6.84152E-1 6.66182E-1 6.59349E-1 6.18426E-1 6.15948E-1 6.27042E-1 5.41245E-1 2.91068E-1 2.36863E-1 1.45279E-1 1.10588E-1 1.48416E-1 1.32023E-1 1.46918E-1 1.21587E-1 9.97114E-2 9.97076E-2 9.81736E-2 9.11601E-2 1.04744E-1 7.50534E-2 8.32672E-2 5.38686E-2 5.15741E-2 7.38088E-2 8.4526E-2 7.01293E-2 5.50651E-2 6.33844E-2 4.37876E-2 3.16234E-2 -9999 -9999 -9999 -9999 -9999 -9999
-9999 -9999 -9999 -9999 6.17789E-1 5.73703E-1 5.40369E-1 4.85763E-1 4.63198E-1 4.58128E-1 4.46872E-1 4.68372E-1 4.68951E-1 5.03283E-1 4.73596E-1 4.75265E-1 4.83003E-1 4.82906E-1 4.89022E-1 5.1452E-1 5.98563E-1 6.62738E-1 6.81235E-1 6.82175E-1 6.83631E-1 6.93067E-1 6.9667E-1 6.9489E-1 7.36365E-1 7.32021E-1 7.45936E-1 7.14608E-1 -9999 -9999 -9999 -9999 -9999 -9999 -9999 -9999 -9999 -9999 -9999 -9999 -9999 -9999 -9999 -9999 -9999 -9999 -9999 -9999 -9999 -9999 -9999 -9999 -9999 -9999 -9999 -9999 -9999 -9999 -9999 -9999 -9999 -9999 -9999 -9999 -9999 -9999 -9999 -9999 -9999 -9999 -9999 -9999 -9999 -9999 -9999 -9999 -9999 -9999 -9999 -9999 -9999 -9999 -9999 -9999 -9999 -9999 -9999 -9999 -9999 -9999 -9999 -9999 -9999 -9999 -9999 -9999 -9999 -9999 -9999 -9999 -9999 -9999 4.33639E-1 4.21369E-1 4.73511E-1 -9999 -9999 -9999 -9999 -9999 -9999 -9999 -9999 -9999 -9999 -9999 -9999 -9999 7.13361E-1 6.51552E-1 6.33286E-1 6.07853E-1 6.02717E-1 6.04454E-1 6.22312E-1 6.51425E-1 6.95294E-1 6.93699E-1 6.78622E-1 6.83587E-1 6.65744E-1 6.39426E-1 6.2127E-1 6.19034E-1 6.5727E-1 6.33274E-1 4.01249E-1 2.36773E-1 1.59003E-1 1.23157E-1 1.46027E-1 1.25664E-1 1.50481E-1 1.19756E-1 9.50458E-2 1.08377E-1 9.26099E-2 7.67308E-2 1.07588E-1 8.28388E-2 8.11044E-2 6.33044E-2 5.90067E-2 5.89175E-2 6.42107E-2 9.01498E-2 7.86396E-2 6.51794E-2 3.66366E-2 -9999 -9999 -9999 -9999 -9999 -9999 -9999
-9999 -9999 -9999 -9999 -9999 5.49846E-1 5.53332E-1 5.11632E-1 4.6988E-1 4.72358E-1 4.79471E-1 4.71911E-1 4.76252E-1 4.7948E-1 4.69474E-1 4.73745E-1 4.83447E-1 4.85187E-1 4.87583E-1 4.80915E-1 5.01995E-1 6.04303E-1 6.83228E-1 6.80186E-1 6.82624E-1 6.67768E-1 6.62571E-1 6.40455E-1 6.62154E-1 6.74213E-1 7.0652E-1 7.07222E-1 7.19166E-1 -9999 -9999 -9999 -9999 -9999 -9999 -9999 -9999 -9999 -9999 -9999 -9999 -9999 -9999 -9999 -9999 -9999 -9999 -9999 -9999 -9999 -9999 -9999 -9999 -9999 -9999 -9999 -9999 -9999 -9999 -9999 -9999 -9999 -9999 -9999 -9999 -9999 -9999 -9999 -9999 -9999 -9999 -9999 -9999 -9999 -9999 -9999 -9999 -9999 -9999 -9999 -9999 -9999 -9999 -9999 -9999 -9999 -9999 -9999 -9999 -9999 -9999 -9999 -9999 -9999 -9999 -9999 -9999 -9999 -9999 -9999 -9999 -9999 4.75371E-1 4.74663E-1 4.94244E-1 -9999 -9999 -9999 -9999 -9999 -9999 -9999 -9999 -9999 -9999 -9999 -9999 -9999 6.89948E-1 6.81812E-1 6.22496E-1 6.00973E-1 5.94191E-1 6.09638E-1 6.26719E-1 6.55917E-1 6.73815E-1 6.91571E-1 6.97012E-1 6.96678E-1 6.48367E-1 6.69217E-1 6.3836E-1 6.40812E-1 6.39643E-1 6.45519E-1 5.75795E-1 3.36148E-1 1.98838E-1 1.40353E-1 1.25253E-1 1.44469E-1 1.2548E-1 1.31134E-1 1.41614E-1 1.04435E-1 8.97529E-2 8.11388E-2 7.57503E-2 8.09717E-2 8.72808E-2 7.03044E-2 5.06909E-2 4.88734E-2 6.1814E-2 5.90205E-2 8.5099E-2 7.57818E-2 4.5187E-2 2.88036E-2 -9999 -9999 -9999 -9999 -9999 -9999
-9999 -9999 -9999 -9999 -9999 -9999 -9999 -9999 4.99896E-1 4.95685E-1 4.90552E-1 4.79551E-1 4.57278E-1 4.71827E-1 4.71839E-1 5.03997E-1 5.12377E-1 5.12481E-1 5.04771E-1 5.08328E-1 5.08521E-1 4.97526E-1 5.88213E-1 6.65881E-1 6.67755E-1 6.53417E-1 6.43026E-1 6.05724E-1 5.62824E-1 5.81697E-1 6.12314E-1 6.59705E-1 6.95287E-1 -9999 -9999 -9999 -9999 -9999 -9999 -9999 -9999 -9999 -9999 -9999 -9999 -9999 -9999 -9999 -9999 -9999 -9999 -9999 -9999 -9999 -9999 -9999 -9999 -9999 -9999 -9999 -9999 -9999 -9999 -9999 -9999 -9999 -9999 -9999 -9999 -9999 -9999 -9999 -9999 -9999 -9999 -9999 -9999 -9999 -9999 -9999 -9999 -9999 -9999 -9999 -9999 -9999 -9999 -9999 -9999 -9999 -9999 -9999 -9999 -9999 -9999 -9999 -9999 -9999 -9999 -9999 -9999 -9999 -9999 -9999 -9999 5.15772E-1 5.04082E-1 5.51975E-1 5.78299E-1 5.8751E-1 -9999 -9999 -9999 -9999 -9999 -9999 -9999 -9999 -9999 -9999 -9999 -9999 7.19837E-1 6.74209E-1 6.37722E-1 6.30428E-1 6.30223E-1 6.38955E-1 6.41496E-1 6.61449E-1 6.48711E-1 6.76235E-1 7.1143E-1 6.84925E-1 6.35542E-1 6.61653E-1 6.75187E-1 6.62531E-1 6.68301E-1 6.76711E-1 6.33943E-1 4.26995E-1 2.73021E-1 1.52575E-1 1.16403E-1 1.40454E-1 1.51885E-1 1.21655E-1 1.39471E-1 1.19765E-1 8.22309E-2 6.69427E-2 7.95301E-2 9.95077E-2 9.67601E-2 7.0362E-2 6.07035E-2 5.25091E-2 5.05176E-2 5.13124E-2 5.80536E-2 7.66119E-2 4.51879E-2 2.56656E-2 2.08701E-2 -9999 -9999 -9999 -9999 -9999
-9999 -9999 -9999 -9999 -9999 -9999 -9999 -9999 -9999 -9999 5.00177E-1 4.97499E-1 4.65334E-1 4.50008E-1 4.69114E-1 4.86877E-1 5.04892E-1 5.31145E-1 5.21481E-1 5.31923E-1 5.40509E-1 5.05913E-1 4.87938E-1 5.34723E-1 6.15076E-1 6.37083E-1 6.19132E-1 5.79599E-1 5.56538E-1 5.65156E-1 5.90453E-1 6.4638E-1 6.68597E-1 7.04631E-1 -9999 -9999 -9999 -9999 -9999 -9999 -9999 -9999 -9999 -9999 -9999 -9999 -9999 -9999 -9999 -9999 -9999 -9999 -9999 -9999 -9999 -9999 -9999 -9999 -9999 -9999 -9999 -9999 -9999 -9999 -9999 -9999 -9999 -9999 -9999 -9999 -9999 -9999 -9999 -9999 -9999 -9999 -9999 -9999 -9999 -9999 -9999 -9999 -9999 -9999 -9999 -9999 -9999 -9999 -9999 -9999 -9999 -9999 -9999 -9999 -9999 -9999 -9999 -9999 -9999 -9999 -9999 -9999 -9999 -9999 4.60652E-1 5.15635E-1 5.80297E-1 5.42125E-1 5.80766E-1 -9999 -9999 -9999 -9999 -9999 -9999 -9999 -9999 -9999 7.10127E-1 -9999 7.21749E-1 7.30999E-1 7.2279E-1 7.09729E-1 6.9099E-1 6.4449E-1 6.38996E-1 6.50323E-1 6.85408E-1 6.69015E-1 6.64358E-1 6.88349E-1 7.20366E-1 7.04257E-1 6.61371E-1 6.90113E-1 6.64194E-1 6.73781E-1 7.034E-1 6.92831E-1 6.71343E-1 4.90041E-1 2.95339E-1 1.74795E-1 1.41829E-1 1.59693E-1 1.71621E-1 1.5403E-1 1.49787E-1 1.10906E-1 9.36165E-2 7.14882E-2 7.72465E-2 1.08057E-1 9.42588E-2 8.11627E-2 6.37179E-2 6.61403E-2 4.65723E-2 3.89261E-2 4.48608E-2 4.85791E-2 3.498E-2 2.87636E-2 2.76028E-2 2.64953E-2 -9999 -9999 -9999 -9999
-9999 -9999 -9999 -9999 -9999 -9999 -9999 -9999 5.2036E-1 5.11083E-1 5.15191E-1 5.08775E-1 5.05902E-1 4.70789E-1 4.73817E-1 4.6907E-1 4.61934E-1 4.95686E-1 5.27571E-1 5.44965E-1 5.44209E-1 5.33846E-1 5.06647E-1 4.81298E-1 4.88944E-1 5.32917E-1 5.70867E-1 5.53292E-1 5.46062E-1 5.74446E-1 6.39744E-1 6.65279E-1 6.81906E-1 6.95218E-1 -9999 -9999 -9999 -9999 -9999 -9999 -9999 -9999 -9999 -9999 -9999 -9999 -9999 -9999 -9999 -9999 -9999 -9999 -9999 -9999 -9999 -9999 -9999 -9999 -9999 -9999 -9999 -9999 -9999 -9999 -9999 -9999 -9999 -9999 -9999 -9999 -9999 -9999 -9999 -9999 -9999 -9999 -9999 -9999 -9999 -9999 -9999 -9999 -9999 -9999 -9999 -9999 -9999 -9999 -9999 -9999 -9999 -9999 -9999 -9999 -9999 -9999 -9999 -9999 -9999 -9999 -9999 -9999 -9999 4.99236E-1 5.00699E-1 5.08449E-1 5.2663E-1 6.04515E-1 6.25179E-1 -9999 -9999 -9999 -9999 -9999 -9999 -9999 -9999 7.04047E-1 6.40655E-1 6.7951E-1 6.90094E-1 7.16345E-1 7.37568E-1 7.30857E-1 7.22388E-1 6.77665E-1 6.5946E-1 6.80421E-1 6.78889E-1 6.66752E-1 6.58561E-1 6.91185E-1 6.97566E-1 7.02646E-1 7.02034E-1 7.15126E-1 7.18439E-1 7.47232E-1 7.24639E-1 6.80664E-1 6.81143E-1 6.08794E-1 4.3669E-1 2.09533E-1 1.44946E-1 1.27241E-1 1.85541E-1 2.04275E-1 1.56651E-1 1.04997E-1 8.30734E-2 6.41368E-2 7.11785E-2 8.15138E-2 9.25538E-2 7.07113E-2 5.32378E-2 4.52885E-2 3.65839E-2 4.21361E-2 4.96805E-2 6.17364E-2 6.0355E-2 4.25621E-2 3.17608E-2 3.22503E-2 -9999 -9999 -9999 -9999
-9999 -9999 -9999 -9999 -9999 -9999 -9999 5.27428E-1 4.94666E-1 4.90584E-1 4.90396E-1 4.72408E-1 4.7535E-1 4.78839E-1 4.50852E-1 4.32012E-1 4.33591E-1 4.67555E-1 4.94121E-1 5.3099E-1 5.38452E-1 5.35943E-1 5.25444E-1 5.22282E-1 4.96818E-1 4.78703E-1 4.93529E-1 4.98544E-1 4.86798E-1 5.52116E-1 6.10665E-1 6.61236E-1 6.90148E-1 6.99874E-1 -9999 -9999 -9999 -9999 -9999 -9999 -9999 -9999 -9999 -9999 -9999 -9999 -9999 -9999 -9999 -9999 -9999 -9999 -9999 -9999 -9999 -9999 -9999 -9999 -9999 -9999 -9999 -9999 -9999 -9999 -9999 -9999 -9999 -9999 -9999 -9999 -9999 -9999 -9999 -9999 -9999 -9999 -9999 -9999 -9999 -9999 -9999 -9999 -9999 -9999 -9999 -9999 -9999 -9999 -9999 -9999 -9999 -9999 -9999 -9999 -9999 -9999 -9999 -9999 -9999 -9999 -9999 -9999 -9999 4.73641E-1 4.83203E-1 5.16293E-1 4.98153E-1 5.68031E-1 6.23383E-1 -9999 -9999 -9999 -9999 -9999 -9999 -9999 -9999 6.79745E-1 6.30372E-1 6.03947E-1 6.66158E-1 7.3234E-1 7.42184E-1 7.46583E-1 7.433E-1 7.27188E-1 6.82942E-1 6.99496E-1 6.55149E-1 6.53797E-1 6.84493E-1 6.89177E-1 6.92259E-1 7.23683E-1 7.17195E-1 7.17425E-1 7.27857E-1 7.21954E-1 6.91891E-1 6.82302E-1 7.02346E-1 6.63046E-1 4.82339E-1 2.1908E-1 1.4904E-1 1.65002E-1 2.26266E-1 2.21195E-1 1.56903E-1 1.12896E-1 9.82434E-2 1.01559E-1 6.66147E-2 6.91054E-2 7.94461E-2 8.14556E-2 7.77308E-2 5.93297E-2 5.81737E-2 4.89329E-2 3.96343E-2 4.3654E-2 4.23531E-2 5.15627E-2 4.2052E-2 4.28324E-2 3.12664E-2 3.02826E-2 4.02925E-2 -9999
-9999 -9999 -9999 -9999 -9999 -9999 5.34347E-1 5.1621E-1 4.62878E-1 4.72036E-1 4.50535E-1 4.35713E-1 4.58878E-1 5.01499E-1 4.9132E-1 4.78667E-1 4.66431E-1 4.50462E-1 4.63996E-1 4.99983E-1 5.17684E-1 5.38129E-1 5.38273E-1 5.42141E-1 5.28414E-1 5.10791E-1 4.67598E-1 4.65943E-1 4.6083E-1 4.69617E-1 5.02153E-1 5.43417E-1 6.25495E-1 6.82329E-1 6.98532E-1 -9999 -9999 -9999 -9999 -9999 -9999 -9999 -9999 -9999 -9999 -9999 -9999 -9999 -9999 -9999 -9999 -9999 -9999 -9999 -9999 -9999 -9999 -9999 -9999 -9999 -9999 -9999 -9999 -9999 -9999 -9999 -9999 -9999 -9999 -9999 -9999 -9999 -9999 -9999 -9999 -9999 -9999 -9999 -9999 -9999 -9999 -9999 -9999 -9999 -9999 -9999 -9999 -9999 -9999 -9999 -9999 -9999 -9999 -9999 -9999 -9999 -9999 -9999 -9999 -9999 -9999 -9999 -9999 -9999 -9999 4.63554E-1 4.81425E-1 -9999 -9999 -9999 -9999 -9999 -9999 -9999 6.73756E-1 -9999 -9999 6.58133E-1 5.90432E-1 5.93351E-1 6.04634E-1 7.05963E-1 7.34615E-1 7.34824E-1 7.53012E-1 7.35745E-1 7.18572E-1 7.14717E-1 6.76631E-1 6.62058E-1 6.7658E-1 6.92524E-1 7.39618E-1 7.47744E-1 7.28185E-1 7.01039E-1 7.22613E-1 6.93524E-1 6.81035E-1 6.90671E-1 6.7612E-1 6.99652E-1 5.99362E-1 3.24916E-1 2.29094E-1 1.84226E-1 2.17057E-1 2.38452E-1 1.7416E-1 1.27323E-1 1.14142E-1 1.06144E-1 7.46944E-2 8.14334E-2 7.18379E-2 7.27137E-2 5.90089E-2 6.5948E-2 6.562E-2 5.41162E-2 3.9666E-2 3.53785E-2 3.47636E-2 4.01152E-2 3.64275E-2 3.94905E-2 3.53025E-2 -9999 -9999 -9999
-9999 -9999 -9999 -9999 -9999 -9999 4.97541E-1 5.11052E-1 4.8289E-1 4.31209E-1 4.22299E-1 4.5151E-1 4.77054E-1 5.03227E-1 5.1551E-1 5.09437E-1 4.99095E-1 4.74167E-1 4.61218E-1 4.63921E-1 4.84336E-1 4.96555E-1 5.23582E-1 5.43424E-1 5.43014E-1 5.33452E-1 5.19624E-1 4.76918E-1 4.65898E-1 4.55095E-1 5.01236E-1 5.72524E-1 6.01861E-1 6.56908E-1 6.53E-1 -9999 -9999 -9999 -9999 -9999 -9999 -9999 -9999 -9999 -9999 -9999 -9999 -9999 -9999 -9999 -9999 -9999 -9999 -9999 -9999 -9999 -9999 -9999 -9999 -9999 -9999 -9999 -9999 -9999 -9999 -9999 -9999 -9999 -9999 -9999 -9999 -9999 -9999 -9999 -9999 -9999 -9999 -9999 -9999 -9999 -9999 -9999 -9999 -9999 -9999 -9999 -9999 -9999 -9999 -9999 -9999 3.18463E-1 2.8559E-1 3.13673E-1 3.83047E-1 4.34141E-1 -9999 -9999 -9999 -9999 -9999 -9999 -9999 -9999 -9999 5.16494E-1 -9999 -9999 -9999 -9999 -9999 -9999 -9999 -9999 6.84881E-1 6.91112E-1 -9999 6.83019E-1 6.17846E-1 5.85503E-1 5.52159E-1 6.50039E-1 6.96475E-1 7.24895E-1 7.32376E-1 7.39751E-1 7.2855E-1 7.13534E-1 6.86433E-1 6.85962E-1 6.63449E-1 6.84599E-1 7.26671E-1 7.22259E-1 6.91595E-1 7.10109E-1 7.05939E-1 6.8626E-1 6.82629E-1 6.92891E-1 6.98908E-1 7.33509E-1 6.0135E-1 4.04844E-1 3.15892E-1 2.55916E-1 2.48084E-1 2.34667E-1 1.78386E-1 1.39119E-1 1.3025E-1 1.21039E-1 9.38099E-2 8.0692E-2 7.12311E-2 7.2003E-2 7.03429E-2 6.01503E-2 5.36663E-2 4.74478E-2 4.18492E-2 4.06538E-2 2.85273E-2 3.20306E-2 4.53118E-2 5.59436E-2 4.49096E-2 -9999 -9999 -9999
-9999 -9999 -9999 -9999 5.20007E-1 4.70721E-1 4.6282E-1 5.10188E-1 5.15853E-1 4.89974E-1 4.69934E-1 4.45551E-1 4.45896E-1 4.68395E-1 4.86876E-1 5.01292E-1 5.06615E-1 5.0444E-1 4.957E-1 4.63625E-1 4.56381E-1 4.5894E-1 5.02011E-1 5.04746E-1 5.16297E-1 5.09369E-1 4.93825E-1 4.79628E-1 4.76651E-1 4.53543E-1 4.64719E-1 5.26576E-1 5.42485E-1 6.05479E-1 6.30957E-1 6.48738E-1 -9999 -9999 -9999 -9999 -9999 -9999 -9999 -9999 -9999 -9999 -9999 -9999 -9999 -9999 -9999 -9999 -9999 -9999 -9999 -9999 -9999 -9999 -9999 -9999 -9999 -9999 -9999 -9999 -9999 -9999 -9999 -9999 -9999 -9999 -9999 -9999 -9999 -9999 -9999 -9999 -9999 -9999 -9999 -9999 -9999 -9999 -9999 -9999 -9999 -9999 -9999 -9999 -9999 -9999 3.79657E-1 3.62181E-1 2.7402E-1 2.84108E-1 3.49555E-1 3.7947E-1 -9999 4.23871E-1 4.93256E-1 5.18892E-1 -9999 -9999 -9999 -9999 6.1577E-1 5.74276E-1 5.82858E-1 5.44175E-1 -9999 -9999 -9999 6.18999E-1 6.38549E-1 6.8388E-1 6.91792E-1 6.86308E-1 6.78094E-1 6.45884E-1 6.20614E-1 5.73298E-1 5.83702E-1 6.59993E-1 6.72141E-1 7.47606E-1 7.58469E-1 7.40756E-1 7.46183E-1 7.18912E-1 6.96311E-1 6.71818E-1 6.67269E-1 6.90871E-1 7.24005E-1 7.00044E-1 6.8333E-1 6.89962E-1 6.99784E-1 6.72585E-1 6.69324E-1 6.79456E-1 6.99677E-1 7.08535E-1 6.03985E-1 4.51759E-1 3.36699E-1 3.51582E-1 3.24994E-1 2.07412E-1 1.60608E-1 1.46116E-1 1.44128E-1 1.31815E-1 1.10665E-1 7.91934E-2 8.51385E-2 7.67801E-2 5.66009E-2 4.2099E-2 4.64785E-2 4.86099E-2 4.01885E-2 4.76935E-2 3.31904E-2 4.5422E-2 4.17138E-2 4.48585E-2 5.05249E-2 3.43046E-2 -9999 -9999
-9999 -9999 -9999 4.88179E-1 4.63829E-1 4.23645E-1 4.31427E-1 4.65991E-1 4.66044E-1 4.84377E-1 4.98146E-1 4.74402E-1 4.59003E-1 4.62791E-1 4.76814E-1 5.06436E-1 5.04719E-1 5.02487E-1 4.87765E-1 4.81215E-1 4.64455E-1 4.49168E-1 4.69564E-1 4.77339E-1 4.9272E-1 5.10292E-1 4.79287E-1 4.70814E-1 4.93216E-1 4.84786E-1 4.52193E-1 4.71458E-1 4.83898E-1 5.82798E-1 5.90657E-1 6.09319E-1 -9999 -9999 -9999 -9999 -9999 -9999 -9999 -9999 -9999 -9999 -9999 -9999 -9999 -9999 -9999 -9999 -9999 -9999 -9999 -9999 -9999 -9999 -9999 -9999 -9999 -9999 -9999 -9999 -9999 -9999 -9999 -9999 -9999 -9999 -9999 -9999 -9999 -9999 -9999 -9999 -9999 -9999 -9999 -9999 -9999 -9999 -9999 -9999 -9999 -9999 -9999 -9999 -9999 -9999 -9999 4.07768E-1 3.07778E-1 2.63762E-1 3.59154E-1 3.69714E-1 3.93196E-1 4.01945E-1 4.39883E-1 4.80766E-1 4.76467E-1 -9999 -9999 5.88917E-1 6.22456E-1 6.02432E-1 5.7426E-1 5.39517E-1 -9999 -9999 5.73232E-1 6.14327E-1 6.34054E-1 6.82581E-1 7.05363E-1 6.80735E-1 6.44235E-1 6.95327E-1 6.26124E-1 5.71309E-1 5.95196E-1 6.27819E-1 6.98997E-1 7.13243E-1 7.18442E-1 7.1375E-1 7.28146E-1 7.34397E-1 7.41501E-1 7.16497E-1 6.92672E-1 6.96948E-1 7.13176E-1 7.00876E-1 6.8647E-1 6.99286E-1 6.82185E-1 6.61142E-1 6.12841E-1 6.74269E-1 6.64192E-1 6.95107E-1 6.86633E-1 5.71901E-1 4.33213E-1 3.37593E-1 3.00476E-1 2.14129E-1 1.78609E-1 1.43833E-1 1.43509E-1 1.30108E-1 8.53483E-2 8.06721E-2 9.17598E-2 7.35248E-2 5.47318E-2 4.10181E-2 5.56404E-2 3.7E-2 4.73689E-2 4.54043E-2 3.45355E-2 3.93844E-2 3.50824E-2 4.1288E-2 4.26211E-2 3.17793E-2 -9999 -9999
-9999 -9999 -9999 3.84046E-1 4.81148E-1 4.36532E-1 4.44347E-1 4.40959E-1 4.25551E-1 4.16637E-1 4.52607E-1 4.76203E-1 4.92161E-1 4.75951E-1 4.86955E-1 5.10868E-1 4.91314E-1 4.83406E-1 4.59684E-1 4.51889E-1 4.70081E-1 4.31079E-1 4.15249E-1 4.24713E-1 4.245E-1 4.33331E-1 4.29698E-1 4.425E-1 4.50401E-1 4.58983E-1 4.3879E-1 4.34181E-1 4.49611E-1 4.74819E-1 5.09813E-1 4.89568E-1 5.12073E-1 5.52092E-1 5.54066E-1 -9999 -9999 -9999 -9999 -9999 -9999 -9999 -9999 -9999 -9999 -9999 -9999 -9999 -9999 -9999 -9999 -9999 -9999 -9999 -9999 -9999 -9999 -9999 -9999 -9999 -9999 -9999 -9999 -9999 -9999 -9999 -9999 -9999 -9999 -9999 -9999 -9999 -9999 -9999 -9999 -9999 -9999 -9999 -9999 -9999 -9999 -9999 -9999 -9999 -9999 -9999 -9999 -9999 2.89448E-1 2.92006E-1 3.60766E-1 3.80892E-1 3.52785E-1 4.07685E-1 4.16715E-1 4.80982E-1 4.62767E-1 4.5894E-1 4.68726E-1 4.97366E-1 4.82348E-1 4.95714E-1 4.92585E-1 4.60753E-1 -9999 4.98334E-1 5.57673E-1 6.34628E-1 6.58642E-1 6.69886E-1 6.75169E-1 6.77386E-1 6.6056E-1 6.54799E-1 6.72629E-1 6.26028E-1 5.92918E-1 5.89186E-1 6.26937E-1 7.15124E-1 6.94663E-1 6.94343E-1 7.19732E-1 7.31841E-1 7.16989E-1 7.09593E-1 6.56028E-1 7.07182E-1 7.11707E-1 6.99442E-1 6.98266E-1 7.14462E-1 7.05554E-1 6.85712E-1 6.5297E-1 6.68083E-1 6.86966E-1 6.91989E-1 6.82819E-1 6.21575E-1 5.17193E-1 3.58308E-1 2.72822E-1 2.22668E-1 1.84762E-1 1.79915E-1 1.40981E-1 1.28573E-1 9.89266E-2 7.30055E-2 8.8113E-2 7.02475E-2 5.38111E-2 4.41587E-2 5.13991E-2 2.97668E-2 3.48788E-2 3.6894E-2 2.60593E-2 3.08001E-2 3.51316E-2 3.02965E-2 3.12083E-2 2.37905E-2 2.66777E-2 -9999
-9999 -9999 -9999 -9999 4.94044E-1 5.3188E-1 4.63031E-1 4.47694E-1 4.96733E-1 4.55718E-1 4.23474E-1 4.15516E-1 4.38917E-1 4.63408E-1 4.90182E-1 5.00015E-1 4.56998E-1 4.39222E-1 4.20813E-1 4.1821E-1 4.43498E-1 4.43354E-1 4.24179E-1 4.26206E-1 4.15509E-1 4.06208E-1 3.70726E-1 3.91502E-1 3.89473E-1 3.82391E-1 3.86653E-1 4.01305E-1 4.04475E-1 4.39278E-1 4.33509E-1 4.20905E-1 4.04209E-1 4.05613E-1 4.53892E-1 5.50541E-1 5.48675E-1 5.26088E-1 -9999 -9999 -9999 -9999 -9999 -9999 -9999 -9999 -9999 -9999 -9999 -9999 -9999 -9999 -9999 -9999 -9999 -9999 -9999 -9999 -9999 -9999 -9999 -9999 -9999 -9999 -9999 -9999 -9999 -9999 -9999 -9999 -9999 -9999 -9999 -9999 -9999 -9999 -9999 -9999 -9999 -9999 -9999 -9999 -9999 -9999 -9999 -9999 -9999 3.44313E-1 3.09032E-1 3.32517E-1 3.84803E-1 4.07771E-1 3.76579E-1 3.8173E-1 3.96158E-1 4.60707E-1 4.69449E-1 4.3188E-1 4.44684E-1 4.21932E-1 4.00195E-1 4.27733E-1 4.17484E-1 4.25053E-1 4.38268E-1 4.73819E-1 5.16439E-1 6.00945E-1 6.35548E-1 6.49562E-1 6.67802E-1 6.81746E-1 6.95489E-1 7.09755E-1 6.97335E-1 6.84796E-1 5.96007E-1 5.39021E-1 6.03633E-1 6.46684E-1 6.72186E-1 6.85216E-1 7.0271E-1 7.02995E-1 7.06014E-1 6.73671E-1 6.3205E-1 6.41201E-1 6.71442E-1 7.22565E-1 7.29513E-1 7.36279E-1 7.67016E-1 7.06423E-1 6.47839E-1 6.82004E-1 6.68619E-1 6.36086E-1 6.19772E-1 5.7413E-1 5.05369E-1 3.70267E-1 2.4356E-1 2.4113E-1 2.01299E-1 1.91233E-1 1.91022E-1 1.0996E-1 1.2124E-1 1.26907E-1 9.10925E-2 8.04052E-2 6.4607E-2 5.35593E-2 4.38112E-2 3.27518E-2 3.61989E-2 3.00162E-2 2.56501E-2 2.67736E-2 2.721E-2 3.26608E-2 2.33187E-2 1.94238E-2 -9999 -9999
-9999 -9999 -9999 -9999 6.2044E-1 5.75833E-1 5.38951E-1 5.21883E-1 5.26099E-1 5.19349E-1 4.28656E-1 4.05367E-1 4.12872E-1 4.36266E-1 4.62708E-1 4.76287E-1 4.53183E-1 4.37586E-1 4.29495E-1 4.41751E-1 4.58626E-1 4.64827E-1 4.35627E-1 4.32157E-1 4.22702E-1 3.88898E-1 3.90852E-1 3.60952E-1 3.68246E-1 3.81934E-1 3.83801E-1 3.84825E-1 3.95992E-1 4.1724E-1 4.39985E-1 4.20949E-1 3.99378E-1 3.95504E-1 4.49761E-1 4.86145E-1 4.7744E-1 4.54269E-1 4.83414E-1 4.93718E-1 4.72663E-1 -9999 -9999 -9999 -9999 -9999 -9999 -9999 -9999 -9999 -9999 -9999 -9999 -9999 -9999 -9999 -9999 -9999 -9999 -9999 -9999 -9999 -9999 -9999 -9999 -9999 -9999 -9999 -9999 -9999 -9999 -9999 -9999 -9999 -9999 -9999 -9999 -9999 -9999 -9999 -9999 -9999 -9999 -9999 -9999 -9999 -9999 -9999 3.43539E-1 3.85952E-1 4.10578E-1 4.21704E-1 4.09391E-1 4.16455E-1 4.25923E-1 4.69092E-1 4.75608E-1 4.62936E-1 4.78669E-1 4.48622E-1 4.35704E-1 4.31599E-1 4.17577E-1 4.11885E-1 4.05065E-1 4.24243E-1 4.61126E-1 5.29291E-1 6.06848E-1 5.95255E-1 6.78519E-1 6.78744E-1 6.93144E-1 7.21223E-1 7.09724E-1 6.71723E-1 5.89783E-1 5.88745E-1 5.70066E-1 5.89623E-1 6.61605E-1 7.13229E-1 7.14027E-1 7.02224E-1 6.77283E-1 6.31202E-1 6.49016E-1 6.35562E-1 5.54865E-1 7.07246E-1 7.35133E-1 7.36942E-1 7.75377E-1 7.20342E-1 6.74457E-1 7.06605E-1 6.88653E-1 6.34512E-1 6.03942E-1 6.09474E-1 4.91052E-1 3.4429E-1 2.18007E-1 1.79188E-1 1.62428E-1 1.70895E-1 1.40952E-1 9.41311E-2 1.80181E-1 2.11771E-1 1.33874E-1 8.2415E-2 8.53926E-2 6.13802E-2 5.44682E-2 -9999 -9999 3.58125E-2 3.03106E-2 2.7289E-2 2.83229E-2 2.48885E-2 2.47267E-2 2.70938E-2 2.25378E-2 2.40871E-2
-9999 -9999 -9999 -9999 4.62069E-1 5.47562E-1 5.73483E-1 6.18741E-1 5.68363E-1 5.73665E-1 5.02015E-1 4.22648E-1 4.21315E-1 4.24693E-1 4.53356E-1 4.52085E-1 4.28771E-1 4.27596E-1 4.35321E-1 4.57588E-1 4.54659E-1 4.3312E-1 4.31574E-1 4.38513E-1 4.56363E-1 4.09887E-1 3.93428E-1 3.6996E-1 3.72164E-1 3.82161E-1 3.89664E-1 3.67068E-1 3.67403E-1 3.79154E-1 3.92577E-1 4.27848E-1 4.1848E-1 4.07233E-1 4.23917E-1 4.51212E-1 4.34381E-1 4.223E-1 4.44843E-1 4.45875E-1 4.50366E-1 -9999 -9999 -9999 -9999 -9999 -9999 -9999 -9999 -9999 -9999 -9999 -9999 -9999 -9999 -9999 5.46269E-1 5.79672E-1 -9999 -9999 -9999 -9999 -9999 -9999 -9999 -9999 -9999 -9999 -9999 -9999 -9999 -9999 -9999 -9999 -9999 -9999 -9999 -9999 -9999 -9999 -9999 -9999 -9999 -9999 -9999 -9999 -9999 -9999 4.40797E-1 4.32738E-1 4.31292E-1 3.96864E-1 4.20443E-1 4.10534E-1 4.16957E-1 4.40456E-1 4.70334E-1 4.83205E-1 5.18319E-1 4.93692E-1 4.54681E-1 4.26505E-1 4.08944E-1 4.3726E-1 4.21869E-1 4.10683E-1 3.96961E-1 4.18457E-1 5.40758E-1 5.66142E-1 6.51385E-1 6.5513E-1 6.63734E-1 6.96722E-1 6.93001E-1 6.60161E-1 6.16741E-1 5.76399E-1 5.2352E-1 6.26677E-1 6.59907E-1 7.52557E-1 7.09003E-1 6.96088E-1 6.58169E-1 6.28342E-1 6.54113E-1 5.83666E-1 4.70461E-1 5.83548E-1 6.74006E-1 7.02797E-1 7.03449E-1 7.20103E-1 7.41993E-1 7.3741E-1 7.09615E-1 6.81197E-1 6.33053E-1 6.1122E-1 4.95938E-1 3.41753E-1 2.07374E-1 1.75436E-1 1.55642E-1 1.40451E-1 1.11762E-1 1.08302E-1 1.87657E-1 1.79136E-1 1.17034E-1 7.45334E-2 8.46921E-2 7.06043E-2 7.3011E-2 -9999 -9999 -9999 -9999 3.19728E-2 2.64017E-2 2.58537E-2 2.12246E-2 2.24438E-2 2.11887E-2 -9999
2.62942E-1 2.58745E-1 2.49856E-1 2.43009E-1 2.78805E-1 3.80411E-1 5.43558E-1 6.65557E-1 6.15724E-1 6.03869E-1 5.48743E-1 4.81927E-1 4.60842E-1 4.56764E-1 4.72654E-1 4.44356E-1 4.27529E-1 4.15695E-1 4.15246E-1 4.13914E-1 3.90589E-1 3.86278E-1 4.10612E-1 4.45086E-1 4.51404E-1 4.58918E-1 4.22922E-1 3.96082E-1 3.77905E-1 3.99327E-1 3.87288E-1 3.63239E-1 3.6275E-1 3.60132E-1 3.84876E-1 3.92283E-1 4.02729E-1 4.06864E-1 4.28234E-1 4.13649E-1 4.02421E-1 4.04317E-1 4.13904E-1 4.33972E-1 4.67923E-1 4.82869E-1 -9999 -9999 -9999 -9999 -9999 -9999 -9999 -9999 -9999 -9999 -9999 -9999 4.97937E-1 4.90331E-1 5.31349E-1 5.57954E-1 5.46296E-1 -9999 -9999 -9999 -9999 -9999 -9999 -9999 -9999 -9999 -9999 -9999 -9999 -9999 -9999 -9999 -9999 -9999 -9999 -9999 -9999 -9999 -9999 -9999 -9999 -9999 -9999 -9999 -9999 4.34225E-1 4.24622E-1 4.29238E-1 3.86833E-1 4.02568E-1 4.13894E-1 4.32794E-1 4.14118E-1 4.94934E-1 5.12913E-1 5.0167E-1 5.12889E-1 5.34485E-1 5.23165E-1 5.1215E-1 4.98714E-1 4.60277E-1 4.5929E-1 4.39187E-1 4.27984E-1 4.34703E-1 4.65479E-1 4.87299E-1 6.07214E-1 6.70303E-1 6.67236E-1 6.97635E-1 6.70088E-1 6.74191E-1 6.00796E-1 5.68891E-1 5.71189E-1 6.30975E-1 6.78075E-1 6.67585E-1 7.03475E-1 7.19904E-1 6.86473E-1 6.81153E-1 6.73115E-1 6.49692E-1 5.62162E-1 5.94069E-1 6.85251E-1 5.64883E-1 6.47061E-1 6.65529E-1 6.85767E-1 6.82092E-1 6.809E-1 6.31079E-1 6.51726E-1 5.60332E-1 4.72618E-1 4.06054E-1 2.79752E-1 1.97661E-1 1.40417E-1 7.6921E-2 7.53055E-2 9.6264E-2 1.25074E-1 1.25135E-1 9.08827E-2 6.23627E-2 7.48168E-2 7.45797E-2 6.8528E-2 -9999 -9999 -9999 -9999 -9999 3.99001E-2 2.46498E-2 2.16893E-2 -9999 -9999 -9999
2.54509E-1 2.70865E-1 3.11175E-1 3.80627E-1 2.34686E-1 3.12476E-1 4.47322E-1 4.76077E-1 5.04333E-1 6.18364E-1 5.26232E-1 4.97601E-1 5.00142E-1 4.80773E-1 4.9539E-1 4.51385E-1 4.05635E-1 4.0704E-1 4.00155E-1 3.6802E-1 3.66268E-1 3.61046E-1 3.81029E-1 4.41937E-1 4.44198E-1 4.73777E-1 4.61672E-1 4.47949E-1 4.13003E-1 4.31518E-1 4.34125E-1 4.11558E-1 3.76485E-1 3.56566E-1 3.92072E-1 4.26384E-1 4.2796E-1 4.4105E-1 4.16397E-1 4.16713E-1 4.20254E-1 4.07777E-1 4.24636E-1 4.55939E-1 5.42078E-1 5.27773E-1 -9999 -9999 -9999 -9999 -9999 -9999 -9999 -9999 -9999 -9999 -9999 -9999 4.85564E-1 5.09412E-1 5.27892E-1 5.72832E-1 5.63673E-1 5.32482E-1 -9999 -9999 -9999 -9999 -9999 -9999 -9999 -9999 -9999 -9999 -9999 -9999 -9999 -9999 -9999 -9999 -9999 -9999 -9999 -9999 -9999 -9999 -9999 -9999 -9999 -9999 -9999 -9999 3.72637E-1 3.71766E-1 3.67555E-1 3.55627E-1 3.64759E-1 4.1723E-1 3.93583E-1 4.01087E-1 4.38828E-1 4.82022E-1 5.51682E-1 5.71739E-1 5.84415E-1 5.50323E-1 5.37837E-1 5.61897E-1 5.37733E-1 5.33096E-1 5.05717E-1 5.09699E-1 5.14855E-1 5.34495E-1 5.52513E-1 5.96534E-1 6.7193E-1 6.99448E-1 6.85033E-1 7.01177E-1 6.42338E-1 5.72934E-1 6.17853E-1 6.42063E-1 6.79303E-1 7.11409E-1 7.41873E-1 7.27221E-1 7.19498E-1 6.80316E-1 6.77519E-1 6.78718E-1 6.596E-1 6.56576E-1 6.53536E-1 6.4383E-1 5.88727E-1 6.43263E-1 5.79803E-1 4.69287E-1 4.93491E-1 5.46443E-1 5.14101E-1 4.85188E-1 4.77058E-1 3.7564E-1 2.66337E-1 2.06882E-1 1.28988E-1 6.55764E-2 5.1943E-2 8.08662E-2 1.0497E-1 8.15199E-2 5.90932E-2 5.31067E-2 6.85282E-2 6.14322E-2 6.67879E-2 -9999 -9999 -9999 -9999 -9999 -9999 2.8337E-2 -9999 -9999 -9999 -9999
-9999 2.47318E-1 2.75003E-1 3.75078E-1 2.67916E-1 2.66916E-1 3.04624E-1 3.62932E-1 4.53888E-1 5.82694E-1 5.36453E-1 5.38237E-1 4.72115E-1 4.75878E-1 4.9406E-1 4.75198E-1 4.07147E-1 4.35827E-1 4.10991E-1 3.68542E-1 3.56075E-1 3.49398E-1 3.65622E-1 4.23083E-1 4.29761E-1 4.73701E-1 4.94234E-1 4.85026E-1 4.79222E-1 4.59505E-1 4.67786E-1 4.09275E-1 3.94901E-1 3.9282E-1 4.13206E-1 4.18839E-1 4.37387E-1 4.39117E-1 4.36204E-1 4.34429E-1 4.36497E-1 4.34979E-1 4.2306E-1 5.1094E-1 5.72423E-1 5.79342E-1 5.45718E-1 5.05843E-1 5.29765E-1 5.29339E-1 5.95971E-1 -9999 -9999 -9999 -9999 -9999 -9999 -9999 4.74483E-1 4.90678E-1 5.50169E-1 5.71627E-1 5.51128E-1 5.54326E-1 5.43813E-1 5.50233E-1 -9999 -9999 -9999 -9999 -9999 -9999 -9999 -9999 -9999 -9999 -9999 -9999 -9999 -9999 -9999 -9999 -9999 -9999 -9999 -9999 -9999 -9999 -9999 -9999 -9999 -9999 -9999 3.84899E-1 3.2676E-1 3.17106E-1 3.6313E-1 3.88083E-1 3.35838E-1 3.87858E-1 3.8211E-1 4.07752E-1 4.82853E-1 5.31614E-1 5.6969E-1 5.8291E-1 5.45101E-1 5.43371E-1 5.51357E-1 5.74483E-1 5.84376E-1 5.58816E-1 5.20781E-1 5.39086E-1 5.52934E-1 6.05053E-1 6.63139E-1 6.75118E-1 6.74661E-1 6.49566E-1 5.92202E-1 5.98636E-1 6.42775E-1 6.75679E-1 6.69438E-1 7.20579E-1 7.55457E-1 7.26573E-1 6.88318E-1 6.56623E-1 6.84198E-1 7.30436E-1 7.29652E-1 7.44566E-1 6.70155E-1 5.89818E-1 5.78692E-1 6.2481E-1 4.8381E-1 4.30298E-1 3.69276E-1 3.77649E-1 3.94881E-1 4.13542E-1 3.7171E-1 2.97598E-1 2.08822E-1 1.47394E-1 9.87941E-2 7.53725E-2 6.60631E-2 1.50526E-1 1.4565E-1 8.33953E-2 3.69424E-2 5.38461E-2 7.04208E-2 4.98841E-2 5.52258E-2 3.76121E-2 -9999 -9999 -9999 -9999 -9999 -9999 -9999 -9999 -9999 -9999
-9999 2.4265E-1 2.89696E-1 4.12954E-1 4.02727E-1 3.02504E-1 3.13229E-1 3.8014E-1 5.38009E-1 6.26626E-1 6.06552E-1 5.98266E-1 5.54183E-1 5.06762E-1 5.42537E-1 4.64223E-1 4.27714E-1 4.56766E-1 4.43973E-1 3.84273E-1 3.40269E-1 3.44505E-1 3.65186E-1 4.35947E-1 4.40429E-1 4.58046E-1 4.72245E-1 4.7619E-1 4.90539E-1 4.90997E-1 4.77915E-1 4.16403E-1 3.78363E-1 3.9891E-1 4.26851E-1 4.36587E-1 4.24849E-1 4.43219E-1 4.59703E-1 4.5239E-1 4.4166E-1 4.0948E-1 4.19445E-1 4.99318E-1 5.54297E-1 5.4514E-1 5.3028E-1 5.38247E-1 5.14528E-1 5.4791E-1 5.99988E-1 6.08551E-1 6.09927E-1 -9999 -9999 -9999 -9999 -9999 4.78567E-1 5.01736E-1 5.59357E-1 5.81299E-1 5.72833E-1 5.79078E-1 5.9153E-1 5.85165E-1 -9999 -9999 -9999 -9999 -9999 -9999 -9999 -9999 -9999 -9999 -9999 -9999 -9999 -9999 -9999 -9999 -9999 -9999 -9999 -9999 -9999 -9999 -9999 -9999 -9999 -9999 -9999 3.43863E-1 3.73129E-1 3.67454E-1 3.42746E-1 3.14144E-1 3.61787E-1 3.75285E-1 3.44879E-1 3.73772E-1 4.31373E-1 4.62414E-1 5.18214E-1 5.24094E-1 5.25226E-1 5.71333E-1 5.39497E-1 5.3909E-1 5.81951E-1 5.66191E-1 5.37129E-1 5.45566E-1 5.43462E-1 5.57626E-1 5.786E-1 5.75902E-1 5.79932E-1 6.29852E-1 6.07372E-1 6.14182E-1 6.68861E-1 6.95872E-1 6.83452E-1 7.33375E-1 7.69674E-1 7.2538E-1 7.00384E-1 6.69895E-1 7.08951E-1 7.20674E-1 6.76449E-1 6.56449E-1 6.32931E-1 5.6959E-1 5.01429E-1 4.82748E-1 4.53932E-1 4.30309E-1 3.87738E-1 3.09868E-1 2.73407E-1 2.98758E-1 3.50145E-1 2.9333E-1 1.98475E-1 1.1226E-1 6.94534E-2 7.02751E-2 1.2347E-1 2.55227E-1 1.67488E-1 6.93456E-2 5.27745E-2 5.48383E-2 4.89918E-2 4.59625E-2 3.94683E-2 -9999 2.09702E-2 1.90179E-2 -9999 -9999 -9999 -9999 -9999 -9999 -9999 -9999
-9999 2.51791E-1 2.68902E-1 3.39025E-1 5.13278E-1 5.77566E-1 4.57338E-1 3.71753E-1 4.45542E-1 5.69897E-1 6.13069E-1 6.22189E-1 5.94611E-1 5.81992E-1 5.8575E-1 5.2274E-1 4.56225E-1 4.76537E-1 4.63961E-1 3.96657E-1 3.80703E-1 3.48638E-1 3.80377E-1 4.30605E-1 4.45496E-1 4.49654E-1 4.61129E-1 4.67473E-1 4.71318E-1 4.67339E-1 4.57427E-1 4.03679E-1 4.01681E-1 3.7758E-1 4.01697E-1 3.96324E-1 4.026E-1 4.27119E-1 4.56252E-1 4.47719E-1 4.4873E-1 4.43578E-1 4.32166E-1 4.85469E-1 5.28946E-1 5.30388E-1 5.25882E-1 5.13377E-1 5.27313E-1 5.61747E-1 6.00375E-1 6.28436E-1 6.32013E-1 6.14873E-1 5.7226E-1 5.36438E-1 -9999 -9999 4.98157E-1 5.19814E-1 5.37279E-1 5.61869E-1 6.061E-1 6.15315E-1 6.05315E-1 6.37296E-1 6.2446E-1 -9999 -9999 -9999 -9999 -9999 -9999 -9999 -9999 -9999 -9999 -9999 -9999 -9999 -9999 -9999 -9999 -9999 -9999 -9999 -9999 -9999 -9999 -9999 -9999 -9999 -9999 3.16666E-1 3.20314E-1 3.64223E-1 2.79939E-1 3.24715E-1 3.13161E-1 3.39816E-1 3.17777E-1 3.43752E-1 3.99917E-1 4.23562E-1 4.61724E-1 4.96601E-1 4.71832E-1 5.33864E-1 5.76181E-1 5.59426E-1 5.71858E-1 5.35547E-1 5.3698E-1 5.53108E-1 5.43031E-1 5.56976E-1 5.34619E-1 5.24255E-1 5.64594E-1 6.03335E-1 6.18609E-1 6.5015E-1 6.77094E-1 6.92397E-1 7.38557E-1 7.56414E-1 7.49326E-1 7.21004E-1 7.44854E-1 7.01956E-1 7.10367E-1 6.74045E-1 7.20774E-1 6.65035E-1 6.16633E-1 4.76887E-1 3.77563E-1 3.33012E-1 3.97862E-1 4.31495E-1 4.08569E-1 3.37164E-1 2.59606E-1 2.26653E-1 2.10374E-1 2.38528E-1 1.44505E-1 1.06409E-1 5.61604E-2 5.05342E-2 8.74955E-2 1.92057E-1 1.32832E-1 7.054E-2 5.60038E-2 5.91239E-2 4.72619E-2 3.15386E-2 3.79344E-2 3.615E-2 2.03351E-2 2.48746E-2 3.08344E-2 -9999 -9999 -9999 -9999 -9999 -9999 -9999
-9999 -9999 2.83472E-1 4.21912E-1 4.86096E-1 4.72082E-1 4.95566E-1 5.19556E-1 5.60796E-1 5.8415E-1 5.89022E-1 5.98057E-1 5.89547E-1 5.82126E-1 5.56033E-1 5.1863E-1 5.6233E-1 5.52466E-1 5.1438E-1 4.19235E-1 3.66433E-1 3.66867E-1 4.00748E-1 4.44215E-1 4.46528E-1 4.5045E-1 4.7019E-1 4.764E-1 4.65011E-1 4.37892E-1 4.17512E-1 4.09862E-1 4.09018E-1 3.9922E-1 3.65273E-1 3.70674E-1 4.07943E-1 4.13181E-1 4.36291E-1 4.45866E-1 4.56518E-1 4.548E-1 4.43027E-1 4.90223E-1 5.22101E-1 5.45692E-1 5.28655E-1 5.30797E-1 5.62258E-1 5.75097E-1 5.91375E-1 6.15065E-1 6.28289E-1 6.11892E-1 5.578E-1 5.37086E-1 5.35403E-1 5.20339E-1 5.06127E-1 5.29555E-1 5.24821E-1 5.69964E-1 6.04982E-1 6.03937E-1 6.02532E-1 6.09174E-1 6.18915E-1 -9999 -9999 -9999 -9999 -9999 4.93385E-1 -9999 -9999 -9999 -9999 -9999 -9999 -9999 -9999 -9999 -9999 -9999 -9999 -9999 -9999 -9999 -9999 -9999 -9999 -9999 -9999 2.88527E-1 3.18631E-1 3.43618E-1 3.35973E-1 2.50674E-1 2.70331E-1 3.03076E-1 2.67884E-1 3.0366E-1 3.21779E-1 3.87951E-1 4.10353E-1 4.47891E-1 5.06387E-1 4.85622E-1 4.72433E-1 5.07375E-1 5.31786E-1 5.22729E-1 5.23135E-1 5.33569E-1 5.46653E-1 5.62867E-1 5.85559E-1 5.93396E-1 6.43514E-1 6.39057E-1 6.58289E-1 6.76776E-1 6.52207E-1 6.53808E-1 7.16182E-1 7.21642E-1 7.24708E-1 7.26704E-1 7.18329E-1 7.29259E-1 7.06715E-1 6.55741E-1 6.81102E-1 6.08767E-1 5.19206E-1 3.91896E-1 4.10887E-1 3.30282E-1 3.93174E-1 3.83655E-1 4.21362E-1 3.53775E-1 2.21856E-1 1.67623E-1 1.81451E-1 1.87528E-1 1.26601E-1 7.55805E-2 5.29989E-2 6.17227E-2 1.25457E-1 1.92029E-1 1.59466E-1 1.4408E-1 1.06804E-1 6.89486E-2 4.74803E-2 2.50789E-2 2.26798E-2 3.19279E-2 3.68755E-2 4.19238E-2 3.37957E-2 -9999 -9999 -9999 -9999 -9999 -9999 -9999
-9999 -9999 2.39747E-1 2.59323E-1 3.13833E-1 4.18395E-1 3.46163E-1 3.78297E-1 4.45406E-1 3.15486E-1 3.04523E-1 5.01827E-1 5.80847E-1 6.06163E-1 5.8812E-1 5.62989E-1 6.02594E-1 5.89845E-1 4.8805E-1 3.95902E-1 3.48271E-1 3.63711E-1 4.03085E-1 4.36476E-1 4.56387E-1 4.56234E-1 4.50204E-1 4.42501E-1 4.04988E-1 3.89193E-1 3.98404E-1 4.12667E-1 4.09864E-1 3.99775E-1 3.96202E-1 3.66877E-1 3.63309E-1 3.80241E-1 3.80696E-1 3.75586E-1 4.05124E-1 4.17129E-1 4.14094E-1 4.55185E-1 4.82333E-1 5.08627E-1 5.2479E-1 5.25177E-1 5.39757E-1 5.56814E-1 5.73591E-1 5.90756E-1 6.26167E-1 5.97181E-1 5.48635E-1 5.19277E-1 5.30725E-1 5.38425E-1 5.30104E-1 5.29648E-1 5.6112E-1 5.83796E-1 5.98565E-1 6.07625E-1 6.0591E-1 6.21937E-1 -9999 -9999 -9999 5.5424E-1 5.35302E-1 5.2453E-1 5.00661E-1 4.78107E-1 4.90902E-1 -9999 -9999 -9999 -9999 -9999 -9999 -9999 -9999 -9999 -9999 -9999 -9999 -9999 -9999 -9999 -9999 -9999 3.08159E-1 3.01603E-1 3.01975E-1 2.78033E-1 3.53061E-1 3.29146E-1 2.67941E-1 2.80571E-1 2.91421E-1 2.71733E-1 3.25026E-1 3.49456E-1 3.70822E-1 3.59595E-1 3.74273E-1 3.95293E-1 4.01305E-1 3.86933E-1 4.4587E-1 5.08328E-1 5.34984E-1 5.36401E-1 5.30171E-1 5.7573E-1 6.16083E-1 6.63034E-1 6.45768E-1 6.6775E-1 6.73796E-1 6.57245E-1 6.00018E-1 5.74327E-1 6.43087E-1 6.59796E-1 6.85674E-1 6.78241E-1 6.25296E-1 6.79276E-1 6.61189E-1 6.60009E-1 5.74046E-1 4.72073E-1 5.00839E-1 4.4738E-1 3.77663E-1 3.38582E-1 2.93963E-1 3.0639E-1 2.83266E-1 2.51935E-1 1.99266E-1 1.72826E-1 1.58741E-1 1.66994E-1 1.37483E-1 5.93386E-2 5.60604E-2 7.79576E-2 1.74494E-1 1.88647E-1 1.26003E-1 1.22828E-1 7.94011E-2 5.08859E-2 3.03396E-2 3.2181E-2 2.41099E-2 2.49777E-2 3.32719E-2 4.04402E-2 3.66819E-2 -9999 -9999 -9999 -9999 -9999 -9999 -9999
-9999 -9999 -9999 2.53802E-1 2.5809E-1 2.74649E-1 2.73704E-1 2.7563E-1 2.34461E-1 1.93861E-1 3.60593E-1 4.71015E-1 5.00834E-1 4.58068E-1 4.2957E-1 5.21723E-1 5.32675E-1 4.45742E-1 4.23068E-1 3.92029E-1 3.74776E-1 3.80541E-1 4.0125E-1 4.39177E-1 4.59792E-1 4.53081E-1 4.49693E-1 4.25489E-1 4.08737E-1 3.81517E-1 3.69441E-1 3.77741E-1 3.97006E-1 3.89379E-1 3.75489E-1 3.54123E-1 3.63452E-1 3.73272E-1 3.67714E-1 3.63751E-1 3.61943E-1 3.86423E-1 4.00435E-1 4.19999E-1 4.70119E-1 4.91567E-1 5.08521E-1 5.23464E-1 5.28298E-1 5.37959E-1 5.42688E-1 5.62837E-1 5.8537E-1 6.03524E-1 5.75514E-1 5.46121E-1 5.31224E-1 5.49646E-1 5.31759E-1 5.15334E-1 5.20537E-1 5.79474E-1 6.23257E-1 6.28415E-1 6.29675E-1 6.30077E-1 -9999 -9999 -9999 5.58293E-1 5.39671E-1 5.11998E-1 4.73002E-1 4.53974E-1 4.54757E-1 4.62122E-1 -9999 -9999 -9999 -9999 -9999 4.06768E-1 -9999 -9999 -9999 -9999 -9999 -9999 3.14437E-1 2.79631E-1 3.06623E-1 3.31528E-1 3.25456E-1 2.68326E-1 2.85462E-1 2.7992E-1 2.79807E-1 2.81067E-1 2.55449E-1 2.55519E-1 2.98977E-1 3.1879E-1 3.15323E-1 2.75E-1 2.91898E-1 3.21929E-1 3.82771E-1 3.89697E-1 3.94436E-1 3.56781E-1 4.04464E-1 4.92575E-1 5.17798E-1 5.20879E-1 5.26538E-1 5.65275E-1 6.61942E-1 6.57633E-1 6.86419E-1 6.71715E-1 6.97319E-1 6.55192E-1 5.94743E-1 5.63005E-1 5.92505E-1 5.47854E-1 6.17721E-1 6.1377E-1 6.53233E-1 6.99037E-1 6.72685E-1 5.83339E-1 5.32172E-1 4.34871E-1 4.56391E-1 4.47413E-1 3.71337E-1 2.92439E-1 2.93113E-1 2.51938E-1 2.54184E-1 2.24134E-1 1.28581E-1 1.08713E-1 1.19891E-1 1.52828E-1 1.28815E-1 5.40193E-2 4.71605E-2 1.2746E-1 1.97666E-1 1.62463E-1 9.95433E-2 8.80468E-2 7.31059E-2 6.43686E-2 3.44905E-2 2.06581E-2 1.564E-2 1.37201E-2 1.95664E-2 2.66744E-2 3.56047E-2 3.36007E-2 -9999 -9999 -9999 -9999 -9999 -9999
-9999 -9999 -9999 -9999 -9999 -9999 2.41409E-1 2.27284E-1 2.07412E-1 1.95009E-1 3.48711E-1 3.19656E-1 3.64727E-1 2.3305E-1 2.6694E-1 2.53105E-1 3.43511E-1 2.84307E-1 2.83644E-1 3.21957E-1 3.79819E-1 4.27272E-1 3.97065E-1 4.21755E-1 4.62101E-1 4.65031E-1 4.67507E-1 4.35386E-1 4.17945E-1 4.05036E-1 3.70818E-1 3.49897E-1 3.75362E-1 3.78808E-1 3.64342E-1 3.67222E-1 3.5796E-1 3.45751E-1 3.4868E-1 3.41553E-1 3.64452E-1 3.73202E-1 4.03562E-1 3.91363E-1 4.33324E-1 4.74482E-1 5.0314E-1 5.25572E-1 5.16972E-1 5.08773E-1 5.20475E-1 5.25199E-1 5.57342E-1 5.92952E-1 6.33426E-1 6.17949E-1 5.39434E-1 5.44511E-1 5.31323E-1 5.11237E-1 5.40254E-1 5.99943E-1 6.6339E-1 6.77591E-1 6.4998E-1 6.27978E-1 6.23317E-1 6.09799E-1 6.05886E-1 5.72759E-1 5.54792E-1 5.18213E-1 4.81861E-1 4.47508E-1 4.31753E-1 4.10084E-1 -9999 -9999 -9999 4.33284E-1 4.33659E-1 4.20695E-1 4.17385E-1 4.25156E-1 3.97715E-1 3.49719E-1 3.02814E-1 3.22464E-1 2.96892E-1 2.82768E-1 2.64631E-1 2.77578E-1 2.82413E-1 2.85609E-1 3.09126E-1 3.07617E-1 3.09386E-1 3.21901E-1 3.09673E-1 2.92177E-1 3.1269E-1 3.15415E-1 2.64762E-1 2.81552E-1 3.40322E-1 3.54632E-1 3.01365E-1 3.21987E-1 3.69961E-1 4.21321E-1 4.45006E-1 4.93522E-1 5.40186E-1 5.39456E-1 5.26146E-1 5.88093E-1 6.32705E-1 6.77094E-1 7.26273E-1 6.95965E-1 6.7835E-1 6.38468E-1 6.34442E-1 6.25471E-1 5.39906E-1 5.4562E-1 6.78049E-1 7.23332E-1 6.49454E-1 6.12633E-1 5.16018E-1 4.83135E-1 4.09103E-1 4.29067E-1 3.62494E-1 3.74307E-1 4.23903E-1 3.52724E-1 2.56415E-1 2.28774E-1 2.83792E-1 2.49784E-1 1.52749E-1 9.65216E-2 9.63221E-2 1.08746E-1 8.57738E-2 4.87527E-2 4.4225E-2 9.29055E-2 1.70092E-1 1.384E-1 9.2563E-2 6.16206E-2 4.64411E-2 5.35509E-2 -9999 -9999 -9999 -9999 -9999 1.78163E-2 2.87553E-2 3.23926E-2 -9999 -9999 -9999 -9999 -9999 -9999
-9999 -9999 -9999 -9999 -9999 -9999 -9999 2.00831E-1 1.91036E-1 2.24299E-1 2.84577E-1 2.96244E-1 3.05626E-1 2.62528E-1 2.87182E-1 2.39287E-1 2.31779E-1 2.33897E-1 2.20895E-1 2.98166E-1 3.75374E-1 4.07653E-1 3.93663E-1 3.84515E-1 4.26211E-1 4.59799E-1 4.55779E-1 4.29373E-1 4.26042E-1 4.30829E-1 4.0434E-1 3.89947E-1 3.87521E-1 3.9476E-1 3.52153E-1 3.4971E-1 3.51196E-1 3.52548E-1 3.70789E-1 3.65974E-1 3.57843E-1 3.82505E-1 3.69687E-1 3.58065E-1 3.99199E-1 4.30519E-1 4.49525E-1 4.80896E-1 4.99504E-1 4.82627E-1 4.92035E-1 4.91722E-1 4.98267E-1 5.51712E-1 5.94328E-1 6.30618E-1 5.67068E-1 5.37681E-1 5.06875E-1 5.16505E-1 5.28977E-1 5.6452E-1 5.86093E-1 6.19134E-1 6.01278E-1 5.94949E-1 5.9284E-1 5.93158E-1 5.98306E-1 5.77552E-1 5.4915E-1 5.439E-1 5.08527E-1 4.45727E-1 4.05242E-1 3.95304E-1 3.90599E-1 -9999 -9999 4.10703E-1 3.96559E-1 3.73213E-1 3.92231E-1 4.0679E-1 4.31603E-1 4.35826E-1 4.24097E-1 3.59961E-1 3.30174E-1 3.61163E-1 3.39641E-1 3.32431E-1 2.63833E-1 2.66365E-1 2.66268E-1 2.76231E-1 2.27524E-1 2.72758E-1 2.92891E-1 2.83867E-1 2.9197E-1 2.52772E-1 2.82991E-1 3.42489E-1 3.4549E-1 2.99812E-1 2.90658E-1 3.10741E-1 3.42857E-1 4.16841E-1 4.24202E-1 4.54505E-1 5.26014E-1 5.74139E-1 5.8504E-1 5.54641E-1 6.30578E-1 6.5433E-1 6.93541E-1 7.08265E-1 6.65012E-1 6.67688E-1 6.67632E-1 6.27385E-1 6.26676E-1 6.81232E-1 7.05596E-1 6.98217E-1 6.13903E-1 3.86454E-1 3.00804E-1 3.19064E-1 3.02821E-1 2.71741E-1 2.88098E-1 3.24112E-1 3.17295E-1 2.57324E-1 1.75324E-1 1.89647E-1 2.37363E-1 1.88433E-1 1.03528E-1 7.58877E-2 7.06739E-2 6.87151E-2 5.84442E-2 3.88557E-2 3.50421E-2 6.16636E-2 1.09093E-1 1.04273E-1 8.18255E-2 6.29557E-2 5.31111E-2 8.02277E-2 -9999 -9999 -9999 -9999 -9999 -9999 3.58445E-2 3.03515E-2 -9999 -9999 -9999 -9999 -9999 -9999
-9999 -9999 -9999 -9999 -9999 -9999 -9999 -9999 -9999 -9999 2.77899E-1 3.46621E-1 3.41532E-1 3.30781E-1 3.21078E-1 2.98028E-1 2.73246E-1 2.42381E-1 2.61756E-1 3.17635E-1 3.73712E-1 3.8614E-1 3.94036E-1 3.64944E-1 3.92957E-1 4.17087E-1 4.15927E-1 4.1588E-1 4.15825E-1 4.39917E-1 4.66595E-1 4.36261E-1 4.0236E-1 3.94311E-1 3.83483E-1 3.32313E-1 3.39969E-1 3.76915E-1 3.7218E-1 4.00557E-1 3.75575E-1 3.95073E-1 3.86608E-1 3.72299E-1 3.906E-1 3.99515E-1 4.21823E-1 4.67502E-1 4.86253E-1 4.9775E-1 4.72045E-1 4.67902E-1 4.70039E-1 4.82584E-1 5.14492E-1 5.40829E-1 5.52896E-1 5.46982E-1 5.37771E-1 5.01333E-1 5.05487E-1 5.08746E-1 5.1017E-1 5.18841E-1 5.32448E-1 5.65247E-1 5.63742E-1 5.73601E-1 5.80256E-1 5.57938E-1 5.56921E-1 5.68252E-1 5.55829E-1 5.10397E-1 4.54679E-1 4.1303E-1 3.81701E-1 3.59128E-1 4.29335E-1 -9999 4.09468E-1 4.14587E-1 3.90008E-1 3.97959E-1 3.81944E-1 4.15234E-1 4.4515E-1 4.39567E-1 4.38899E-1 4.08677E-1 3.96896E-1 4.22864E-1 3.69475E-1 2.82439E-1 2.79624E-1 2.49846E-1 2.35061E-1 2.6788E-1 2.29595E-1 2.58072E-1 2.70245E-1 2.62675E-1 2.97822E-1 3.22052E-1 3.49111E-1 3.50824E-1 3.60168E-1 3.95547E-1 3.98713E-1 4.0245E-1 4.47312E-1 4.9018E-1 5.39295E-1 6.11231E-1 6.10957E-1 6.05041E-1 5.97781E-1 6.2531E-1 6.32849E-1 6.69719E-1 6.80985E-1 6.7468E-1 6.69466E-1 6.83753E-1 7.21847E-1 7.2786E-1 6.29108E-1 5.59503E-1 3.67396E-1 2.67013E-1 2.44464E-1 2.54133E-1 2.36186E-1 2.18049E-1 2.77923E-1 1.94144E-1 1.55272E-1 1.25551E-1 1.02777E-1 1.14517E-1 1.31823E-1 7.79001E-2 5.73239E-2 4.33325E-2 5.17871E-2 3.85371E-2 4.60271E-2 3.61076E-2 2.94827E-2 3.58564E-2 5.59396E-2 7.25274E-2 6.46927E-2 4.13868E-2 4.48612E-2 4.37876E-2 4.70568E-2 -9999 -9999 -9999 -9999 -9999 -9999 1.56611E-2 -9999 -9999 -9999 -9999 -9999 -9999
-9999 -9999 -9999 -9999 -9999 -9999 -9999 -9999 -9999 -9999 -9999 -9999 -9999 -9999 3.62811E-1 3.76451E-1 3.43288E-1 2.98363E-1 3.55078E-1 3.62522E-1 3.36426E-1 3.62637E-1 3.94453E-1 3.69759E-1 3.708E-1 3.91794E-1 3.93663E-1 3.97139E-1 3.92906E-1 4.07239E-1 4.49817E-1 4.40573E-1 4.1334E-1 3.85592E-1 3.81633E-1 3.55239E-1 3.27239E-1 3.36043E-1 3.67972E-1 3.95855E-1 3.95205E-1 4.13353E-1 3.92123E-1 3.6846E-1 4.13457E-1 4.16332E-1 4.11673E-1 4.33166E-1 4.67021E-1 4.7308E-1 4.7727E-1 4.88517E-1 4.47084E-1 4.60538E-1 4.73803E-1 4.98384E-1 5.165E-1 5.26603E-1 5.23671E-1 5.16679E-1 5.06253E-1 4.96687E-1 4.97823E-1 5.08477E-1 5.33922E-1 5.65402E-1 5.8633E-1 5.75339E-1 5.60583E-1 5.38359E-1 5.31547E-1 5.26789E-1 5.4103E-1 5.3491E-1 5.00987E-1 4.71331E-1 4.30605E-1 4.0449E-1 3.98578E-1 3.96081E-1 3.9049E-1 4.00304E-1 4.36505E-1 3.80453E-1 3.59521E-1 3.85997E-1 4.45449E-1 4.89877E-1 4.5396E-1 4.52987E-1 4.63295E-1 4.34677E-1 4.31306E-1 3.58173E-1 2.89201E-1 2.68541E-1 2.58371E-1 2.33626E-1 2.57414E-1 2.74962E-1 2.69078E-1 2.59668E-1 2.73683E-1 2.78548E-1 3.41362E-1 3.15582E-1 3.41361E-1 3.90558E-1 4.46134E-1 4.81991E-1 5.0626E-1 5.67678E-1 5.79483E-1 5.5842E-1 5.98795E-1 5.91876E-1 6.10133E-1 6.35095E-1 6.30439E-1 6.57636E-1 6.08667E-1 6.84203E-1 6.41959E-1 6.57726E-1 6.71534E-1 6.35887E-1 6.24494E-1 4.26146E-1 2.79573E-1 2.63888E-1 2.30743E-1 2.46173E-1 2.69096E-1 3.00194E-1 2.47665E-1 1.5934E-1 1.52656E-1 7.90336E-2 7.63221E-2 6.90402E-2 5.57193E-2 5.45497E-2 4.354E-2 3.49053E-2 3.60882E-2 3.78834E-2 4.11373E-2 3.79009E-2 3.30825E-2 2.95279E-2 3.00515E-2 4.09011E-2 5.63652E-2 8.35985E-2 4.76381E-2 3.00297E-2 4.66366E-2 -9999 -9999 -9999 -9999 -9999 1.46933E-2 -9999 -9999 -9999 -9999 -9999 -9999 -9999
-9999 -9999 -9999 -9999 -9999 -9999 -9999 -9999 -9999 -9999 -9999 -9999 -9999 -9999 -9999 -9999 2.78753E-1 3.27071E-1 3.10284E-1 2.99103E-1 3.20456E-1 3.25969E-1 3.97551E-1 4.01439E-1 4.08365E-1 3.97122E-1 3.99261E-1 3.84248E-1 3.80565E-1 3.82333E-1 4.10149E-1 4.06485E-1 3.97994E-1 3.93397E-1 3.78019E-1 3.5043E-1 3.40215E-1 3.52773E-1 3.85209E-1 4.06807E-1 4.23818E-1 4.05793E-1 4.01022E-1 3.61881E-1 4.04428E-1 4.39454E-1 4.06865E-1 4.13655E-1 4.26518E-1 4.58972E-1 4.70371E-1 4.77541E-1 4.51451E-1 4.42956E-1 4.53738E-1 4.56366E-1 4.95377E-1 4.84512E-1 4.8393E-1 5.07817E-1 4.81674E-1 4.82599E-1 5.01417E-1 5.00609E-1 5.15929E-1 5.58762E-1 6.01171E-1 5.91858E-1 5.59276E-1 5.21266E-1 5.10761E-1 5.10739E-1 5.22293E-1 5.26567E-1 5.16876E-1 5.06519E-1 4.51452E-1 4.33092E-1 4.25737E-1 4.35177E-1 4.28227E-1 3.67533E-1 3.77204E-1 3.72036E-1 4.04247E-1 3.55378E-1 3.9701E-1 4.5089E-1 4.54814E-1 4.53551E-1 4.52137E-1 4.35462E-1 4.25466E-1 3.73729E-1 3.38245E-1 2.98622E-1 2.75529E-1 2.52763E-1 2.4265E-1 2.18094E-1 2.31915E-1 1.8355E-1 1.88422E-1 2.78738E-1 3.22622E-1 3.59875E-1 3.69403E-1 4.19547E-1 4.57667E-1 4.69485E-1 4.74829E-1 5.12867E-1 4.91536E-1 5.73118E-1 6.06777E-1 6.00149E-1 6.2385E-1 6.5138E-1 6.55847E-1 6.9028E-1 6.47756E-1 6.94801E-1 6.58081E-1 6.4516E-1 6.4519E-1 6.17164E-1 6.05738E-1 3.92361E-1 3.49296E-1 3.30799E-1 2.43273E-1 2.46513E-1 1.99767E-1 2.09033E-1 2.08367E-1 1.64917E-1 1.35728E-1 7.89649E-2 6.22202E-2 5.03052E-2 4.91008E-2 4.76696E-2 3.6824E-2 2.95042E-2 3.1306E-2 3.67141E-2 4.22336E-2 3.47337E-2 3.13643E-2 2.99988E-2 2.19263E-2 2.26798E-2 4.76268E-2 7.6839E-2 5.95245E-2 2.99139E-2 2.17317E-2 1.05212E-2 -9999 -9999 -9999 -9999 -9999 -9999 -9999 -9999 -9999 -9999 -9999 -9999
-9999 -9999 -9999 -9999 -9999 -9999 -9999 -9999 -9999 -9999 -9999 -9999 -9999 -9999 -9999 -9999 -9999 -9999 2.45192E-1 2.68621E-1 2.84204E-1 2.92664E-1 3.14968E-1 3.61134E-1 3.81727E-1 3.7797E-1 3.94016E-1 3.98254E-1 3.91614E-1 3.77564E-1 3.83631E-1 4.00685E-1 3.99E-1 3.94974E-1 3.61231E-1 3.46002E-1 3.33579E-1 3.53072E-1 3.92426E-1 4.00458E-1 4.19481E-1 3.99088E-1 3.75745E-1 3.50793E-1 3.47731E-1 3.60844E-1 4.17133E-1 4.22286E-1 4.27071E-1 4.49703E-1 4.57081E-1 4.71173E-1 4.77463E-1 4.53825E-1 4.55782E-1 4.38837E-1 4.76964E-1 4.44306E-1 4.70708E-1 4.84528E-1 4.67715E-1 4.88592E-1 4.85948E-1 4.94308E-1 5.17767E-1 5.31953E-1 5.77194E-1 5.96234E-1 5.60266E-1 5.64963E-1 5.52947E-1 5.43626E-1 5.34848E-1 5.15395E-1 5.09239E-1 5.07773E-1 4.74568E-1 4.24223E-1 4.2008E-1 3.78661E-1 3.92191E-1 3.50633E-1 3.04748E-1 3.33998E-1 3.19404E-1 3.1896E-1 3.4019E-1 3.88027E-1 4.46057E-1 4.68038E-1 4.51491E-1 4.3512E-1 4.16897E-1 4.15783E-1 3.6399E-1 3.33729E-1 2.88612E-1 2.79946E-1 2.70293E-1 1.64989E-1 1.71884E-1 1.37658E-1 1.3842E-1 2.43144E-1 3.19204E-1 3.77245E-1 3.8243E-1 4.48729E-1 4.4143E-1 4.6944E-1 4.09481E-1 4.01794E-1 4.58174E-1 5.4599E-1 5.76119E-1 5.81896E-1 5.92793E-1 6.31631E-1 6.91124E-1 7.21749E-1 6.69321E-1 6.55669E-1 6.47757E-1 6.47847E-1 6.54334E-1 6.07521E-1 4.61419E-1 4.1381E-1 4.1887E-1 3.69062E-1 2.74364E-1 2.29354E-1 2.148E-1 1.66128E-1 1.03073E-1 1.13972E-1 1.26061E-1 1.07643E-1 6.02027E-2 5.48182E-2 4.29449E-2 4.19141E-2 3.09006E-2 2.78346E-2 2.85123E-2 2.44473E-2 4.18271E-2 4.58746E-2 2.39807E-2 2.00611E-2 2.48934E-2 2.72122E-2 3.3932E-2 6.63211E-2 6.72062E-2 3.56281E-2 2.28783E-2 -9999 -9999 -9999 -9999 -9999 -9999 -9999 -9999 -9999 -9999 -9999 -9999 -9999
-9999 -9999 -9999 -9999 -9999 -9999 -9999 -9999 -9999 -9999 -9999 -9999 -9999 -9999 -9999 -9999 -9999 -9999 -9999 -9999 1.80971E-1 2.52148E-1 3.15395E-1 3.30068E-1 3.60293E-1 3.63839E-1 3.91147E-1 4.19827E-1 4.08975E-1 3.94013E-1 3.95001E-1 3.90391E-1 3.78908E-1 3.79745E-1 3.55418E-1 3.34801E-1 3.4201E-1 3.56814E-1 3.91278E-1 3.94588E-1 3.93914E-1 3.5248E-1 3.38785E-1 3.29087E-1 3.18374E-1 3.34332E-1 3.66354E-1 3.7169E-1 4.04887E-1 4.34558E-1 4.38838E-1 4.65513E-1 4.96258E-1 4.74976E-1 4.41792E-1 4.47362E-1 4.51954E-1 4.32437E-1 4.43452E-1 4.60249E-1 4.58138E-1 4.76291E-1 5.03394E-1 4.94614E-1 5.0981E-1 5.24883E-1 5.47514E-1 5.82919E-1 6.0482E-1 6.23896E-1 5.84449E-1 5.65031E-1 5.59105E-1 5.26978E-1 5.06025E-1 4.93919E-1 4.64443E-1 4.10728E-1 3.81361E-1 3.90927E-1 4.18329E-1 3.73471E-1 3.53173E-1 3.39571E-1 3.42936E-1 3.32835E-1 2.84898E-1 3.33466E-1 4.46413E-1 4.67257E-1 4.81193E-1 4.56929E-1 4.37717E-1 4.171E-1 4.14625E-1 3.88008E-1 3.70658E-1 3.41059E-1 3.38681E-1 2.37775E-1 1.62054E-1 1.63335E-1 1.6836E-1 2.48309E-1 3.01246E-1 3.32699E-1 3.26274E-1 3.72858E-1 3.81029E-1 3.07597E-1 3.1534E-1 3.55087E-1 3.61229E-1 4.17263E-1 4.81771E-1 5.20748E-1 5.42875E-1 6.0846E-1 6.67252E-1 6.90226E-1 6.02277E-1 5.66513E-1 6.28322E-1 6.65382E-1 6.04826E-1 5.19435E-1 4.71897E-1 3.38121E-1 2.95146E-1 2.42529E-1 2.19118E-1 1.69256E-1 1.45062E-1 1.69668E-1 1.01047E-1 8.50913E-2 9.6361E-2 5.41581E-2 4.2878E-2 5.64314E-2 4.23909E-2 4.15253E-2 4.28107E-2 2.26896E-2 2.76462E-2 2.73448E-2 3.08271E-2 2.15029E-2 2.0145E-2 2.56343E-2 2.67154E-2 3.86594E-2 5.23362E-2 8.38438E-2 3.16852E-2 1.74229E-2 1.85904E-2 -9999 -9999 -9999 -9999 -9999 -9999 -9999 -9999 -9999 -9999 -9999 -9999 -9999
-9999 -9999 -9999 -9999 -9999 -9999 -9999 -9999 -9999 -9999 -9999 -9999 -9999 -9999 -9999 -9999 -9999 -9999 -9999 -9999 -9999 1.77071E-1 2.49494E-1 3.32727E-1 3.72973E-1 3.69106E-1 3.79057E-1 3.88861E-1 3.99424E-1 3.97824E-1 3.89611E-1 3.92743E-1 4.02694E-1 3.80396E-1 3.48483E-1 3.32635E-1 3.36678E-1 3.63247E-1 3.78244E-1 3.68077E-1 3.37271E-1 3.3208E-1 3.29908E-1 3.36276E-1 3.39943E-1 3.43824E-1 3.46998E-1 3.68307E-1 3.92942E-1 4.02402E-1 4.15227E-1 4.39959E-1 4.72452E-1 4.74594E-1 4.67461E-1 4.66108E-1 4.56534E-1 4.60754E-1 4.63837E-1 4.66123E-1 4.53589E-1 4.93516E-1 4.98318E-1 5.12279E-1 5.17832E-1 5.28343E-1 5.37916E-1 5.71219E-1 6.04562E-1 6.08911E-1 5.86911E-1 5.83034E-1 5.66085E-1 5.5173E-1 5.34794E-1 5.16011E-1 5.0068E-1 4.4744E-1 3.98214E-1 3.65084E-1 4.28795E-1 3.88234E-1 3.72927E-1 3.34462E-1 3.11803E-1 3.05291E-1 3.07278E-1 3.18436E-1 3.67509E-1 4.36249E-1 4.7936E-1 4.69534E-1 4.74162E-1 4.70699E-1 4.32254E-1 4.07437E-1 4.12738E-1 3.91362E-1 3.88073E-1 3.67185E-1 3.08726E-1 2.42544E-1 2.16001E-1 1.75093E-1 3.50517E-1 3.62161E-1 3.35473E-1 3.01762E-1 3.22169E-1 2.93452E-1 2.84832E-1 2.60983E-1 3.1374E-1 3.40164E-1 4.26866E-1 5.00239E-1 5.11661E-1 5.31966E-1 6.06398E-1 6.22649E-1 5.53921E-1 6.23129E-1 5.66472E-1 6.11615E-1 5.04548E-1 4.15083E-1 4.45844E-1 3.05895E-1 2.4264E-1 1.72253E-1 1.57209E-1 1.57475E-1 9.03465E-2 1.89374E-1 1.56524E-1 1.24758E-1 9.26141E-2 7.07741E-2 6.61708E-2 8.30203E-2 1.01738E-1 7.1079E-2 5.27141E-2 2.87356E-2 2.67759E-2 3.09881E-2 3.11715E-2 2.14463E-2 1.68659E-2 1.4772E-2 1.1721E-2 1.29187E-2 1.58309E-2 5.81677E-2 3.73949E-2 1.79213E-2 1.3918E-2 9.6103E-3 -9999 -9999 -9999 -9999 -9999 -9999 -9999 -9999 -9999 -9999 -9999 -9999
-9999 -9999 -9999 -9999 -9999 -9999 -9999 -9999 -9999 -9999 -9999 -9999 -9999 -9999 -9999 -9999 -9999 -9999 -9999 -9999 -9999 1.89778E-1 1.90342E-1 2.46921E-1 2.67585E-1 2.74685E-1 2.87217E-1 3.04607E-1 3.2139E-1 3.60869E-1 3.91534E-1 4.10178E-1 4.17707E-1 4.28725E-1 3.88026E-1 3.29464E-1 3.10894E-1 3.18004E-1 3.29379E-1 3.3568E-1 3.41708E-1 3.47931E-1 3.44205E-1 3.56511E-1 3.61379E-1 3.66457E-1 3.72613E-1 3.72606E-1 3.70415E-1 3.63877E-1 3.7412E-1 4.22551E-1 4.34538E-1 4.69208E-1 4.94946E-1 5.02346E-1 4.83727E-1 4.72697E-1 4.77737E-1 4.69286E-1 4.63305E-1 4.89256E-1 5.09426E-1 5.2596E-1 5.13194E-1 5.10376E-1 5.28061E-1 5.45209E-1 5.85726E-1 5.87981E-1 6.00296E-1 5.98323E-1 5.93293E-1 5.87896E-1 5.53397E-1 5.22242E-1 5.02109E-1 4.7449E-1 4.33639E-1 3.94407E-1 3.92921E-1 4.07787E-1 3.83582E-1 3.50153E-1 3.34805E-1 2.85157E-1 2.89989E-1 3.07047E-1 3.10802E-1 3.54706E-1 4.78735E-1 4.84844E-1 4.67073E-1 4.67007E-1 4.68795E-1 4.58195E-1 4.31251E-1 4.36989E-1 3.89983E-1 2.92349E-1 2.44003E-1 2.68376E-1 2.98754E-1 2.03776E-1 2.84951E-1 2.77292E-1 2.48002E-1 2.78847E-1 2.24262E-1 2.66368E-1 2.53386E-1 2.44483E-1 2.68236E-1 2.85698E-1 3.01537E-1 2.99842E-1 3.61987E-1 4.22523E-1 5.37994E-1 5.11915E-1 5.39399E-1 5.63597E-1 4.99516E-1 5.44588E-1 4.50903E-1 3.81501E-1 3.37941E-1 3.09814E-1 2.17106E-1 1.40539E-1 1.09886E-1 9.05897E-2 1.0642E-1 1.28174E-1 1.08904E-1 1.02032E-1 7.63889E-2 5.86696E-2 6.77852E-2 1.14447E-1 9.29085E-2 9.32884E-2 4.50285E-2 2.80517E-2 3.55515E-2 4.4672E-2 3.48737E-2 2.69807E-2 1.61155E-2 1.36521E-2 1.40935E-2 1.5934E-2 1.85205E-2 3.05247E-2 4.44041E-2 3.10761E-2 1.77721E-2 9.30269E-3 1.37791E-2 1.56966E-2 -9999 -9999 -9999 -9999 1.55155E-2 -9999 -9999 -9999 -9999 -9999
-9999 -9999 -9999 -9999 -9999 -9999 -9999 -9999 -9999 -9999 -9999 -9999 -9999 -9999 -9999 -9999 -9999 -9999 -9999 -9999 -9999 1.62445E-1 1.84603E-1 1.85058E-1 1.83907E-1 2.24669E-1 2.4439E-1 2.97607E-1 3.05686E-1 3.11956E-1 3.41735E-1 3.75625E-1 4.05393E-1 4.24734E-1 3.89215E-1 3.54985E-1 3.47933E-1 3.35798E-1 3.15865E-1 2.87334E-1 3.14034E-1 3.6542E-1 3.60743E-1 3.89265E-1 3.70175E-1 3.38074E-1 3.91344E-1 3.73734E-1 3.75482E-1 3.73259E-1 3.3047E-1 3.56298E-1 3.8713E-1 4.27491E-1 5.05793E-1 5.14125E-1 5.0658E-1 4.96148E-1 4.8758E-1 4.82018E-1 4.75887E-1 4.84142E-1 4.99768E-1 5.1053E-1 5.13906E-1 5.26758E-1 5.08028E-1 5.30532E-1 5.72615E-1 5.79105E-1 5.89156E-1 5.95342E-1 5.77977E-1 5.72527E-1 5.57728E-1 5.09978E-1 4.775E-1 4.74826E-1 4.41806E-1 4.15216E-1 4.14262E-1 4.01234E-1 3.2797E-1 3.41979E-1 3.59308E-1 3.85715E-1 2.62057E-1 2.81908E-1 3.04287E-1 3.38027E-1 4.22647E-1 4.92449E-1 4.90041E-1 4.6699E-1 4.59207E-1 4.50854E-1 4.46667E-1 3.71671E-1 2.81724E-1 2.54451E-1 2.47504E-1 2.92835E-1 3.45065E-1 2.92181E-1 1.93792E-1 1.91343E-1 1.93141E-1 2.96464E-1 2.74681E-1 2.6703E-1 2.42998E-1 2.25496E-1 2.02099E-1 2.54477E-1 2.40883E-1 2.40053E-1 1.97435E-1 2.98246E-1 4.31724E-1 4.04615E-1 4.575E-1 4.57879E-1 4.58731E-1 4.49807E-1 4.07721E-1 3.37095E-1 2.91544E-1 2.28229E-1 1.78492E-1 1.42012E-1 1.36794E-1 4.99855E-2 7.38863E-2 1.01746E-1 1.44656E-1 9.26368E-2 5.70638E-2 5.01251E-2 1.0765E-1 1.90191E-1 1.86485E-1 1.23005E-1 4.94309E-2 4.43444E-2 4.92628E-2 6.28461E-2 6.64619E-2 7.10443E-2 5.62508E-2 4.76422E-2 3.2781E-2 2.88285E-2 2.62141E-2 3.07923E-2 5.21065E-2 3.03343E-2 1.79497E-2 2.40133E-2 2.03842E-2 2.08611E-2 1.68922E-2 1.81588E-2 -9999 1.58948E-2 1.68972E-2 1.38799E-2 -9999 -9999 -9999 -9999
-9999 -9999 -9999 -9999 -9999 -9999 -9999 -9999 -9999 -9999 -9999 -9999 -9999 -9999 -9999 -9999 -9999 -9999 -9999 -9999 -9999 -9999 1.40143E-1 1.47218E-1 1.70479E-1 1.95114E-1 2.29265E-1 2.6922E-1 2.84766E-1 3.28406E-1 3.34015E-1 3.20001E-1 3.43877E-1 3.95613E-1 3.90468E-1 3.74334E-1 3.64855E-1 3.51909E-1 3.25484E-1 3.15797E-1 3.34085E-1 3.49818E-1 3.78043E-1 4.58862E-1 4.35694E-1 3.86765E-1 3.71746E-1 3.24588E-1 3.37371E-1 3.46136E-1 3.38957E-1 3.16677E-1 3.48396E-1 4.06234E-1 4.4012E-1 4.62805E-1 5.01287E-1 5.10082E-1 5.02772E-1 4.8971E-1 4.72794E-1 4.81439E-1 4.69264E-1 4.86959E-1 5.07907E-1 5.18112E-1 5.28536E-1 5.298E-1 5.4858E-1 5.42472E-1 5.46127E-1 5.84888E-1 5.96368E-1 5.66966E-1 5.46879E-1 5.30545E-1 5.14789E-1 4.69992E-1 4.37905E-1 4.21684E-1 3.52126E-1 2.74121E-1 2.84131E-1 2.7688E-1 3.42806E-1 3.24921E-1 3.18093E-1 2.64123E-1 2.59654E-1 2.50779E-1 3.89556E-1 4.55288E-1 5.11771E-1 5.0536E-1 4.7934E-1 4.18603E-1 4.0541E-1 3.43513E-1 2.76371E-1 2.85824E-1 2.84495E-1 2.13987E-1 1.9173E-1 2.70718E-1 2.37916E-1 2.19568E-1 2.02275E-1 2.42646E-1 1.45844E-1 9.389E-2 1.76219E-1 2.31368E-1 2.11688E-1 1.87333E-1 2.18155E-1 2.43166E-1 2.25465E-1 2.98673E-1 3.61151E-1 3.95184E-1 3.22846E-1 3.36349E-1 3.38427E-1 3.55649E-1 3.41482E-1 2.57446E-1 1.99139E-1 2.11129E-1 1.53434E-1 1.06616E-1 9.23196E-2 5.86945E-2 5.42671E-2 6.98747E-2 1.17504E-1 8.09398E-2 7.67681E-2 8.61045E-2 1.43285E-1 2.34002E-1 2.3687E-1 1.29049E-1 5.37929E-2 6.06066E-2 8.39948E-2 5.5134E-2 6.11985E-2 5.42545E-2 8.04557E-2 1.00864E-1 7.39348E-2 4.94539E-2 3.09134E-2 4.72599E-2 4.80414E-2 2.8448E-2 1.56297E-2 2.74292E-2 2.60763E-2 2.32515E-2 1.98389E-2 1.60983E-2 8.91328E-3 1.49723E-2 -9999 -9999 -9999 -9999 -9999 -9999
-9999 -9999 -9999 -9999 -9999 -9999 -9999 -9999 -9999 -9999 -9999 -9999 -9999 -9999 -9999 -9999 -9999 -9999 -9999 -9999 -9999 -9999 -9999 1.19633E-1 1.38555E-1 1.8004E-1 1.80392E-1 2.23535E-1 2.50187E-1 2.61575E-1 2.71252E-1 2.64642E-1 3.13686E-1 3.36999E-1 3.96005E-1 4.2463E-1 4.13366E-1 3.6849E-1 4.03752E-1 4.28098E-1 4.51508E-1 4.31575E-1 4.70091E-1 4.67304E-1 4.01832E-1 3.55936E-1 3.46029E-1 3.35632E-1 3.14659E-1 3.27687E-1 3.12398E-1 2.97513E-1 3.5515E-1 4.27626E-1 4.02935E-1 4.13138E-1 5.30387E-1 5.52379E-1 5.38362E-1 5.14108E-1 4.85052E-1 4.73038E-1 4.74763E-1 4.75536E-1 4.98485E-1 5.18254E-1 5.14532E-1 5.08562E-1 5.07579E-1 5.14845E-1 5.09873E-1 5.3943E-1 5.51909E-1 5.45532E-1 5.46915E-1 5.40105E-1 5.2771E-1 5.00267E-1 4.91191E-1 4.27548E-1 3.82471E-1 3.66368E-1 3.28731E-1 3.57079E-1 3.23175E-1 2.8667E-1 2.88464E-1 2.55433E-1 2.68535E-1 2.73412E-1 3.13963E-1 4.94737E-1 5.38578E-1 4.61874E-1 4.4227E-1 3.71103E-1 3.16904E-1 2.97999E-1 2.97436E-1 2.65962E-1 2.39199E-1 2.04781E-1 1.48181E-1 1.97523E-1 2.53981E-1 2.18808E-1 1.35789E-1 1.48284E-1 1.6222E-1 1.29463E-1 9.97056E-2 8.52732E-2 2.13599E-1 2.18373E-1 1.78293E-1 1.41362E-1 2.36555E-1 2.68938E-1 2.34034E-1 2.4208E-1 3.21398E-1 2.9752E-1 2.06953E-1 1.7479E-1 2.6635E-1 2.31109E-1 1.62482E-1 1.26194E-1 1.30319E-1 1.46521E-1 1.65008E-1 1.66602E-1 1.14722E-1 9.52956E-2 1.21143E-1 9.09072E-2 4.50506E-2 4.74038E-2 7.02686E-2 1.57473E-1 2.02831E-1 1.04892E-1 6.78893E-2 6.61972E-2 5.32329E-2 4.46757E-2 4.30186E-2 3.85114E-2 3.51377E-2 3.8251E-2 5.10729E-2 4.55648E-2 3.6946E-2 4.74326E-2 1.77177E-2 1.20775E-2 -9999 1.07499E-2 1.30883E-2 8.50204E-3 8.43377E-3 1.80267E-2 1.66266E-2 -9999 -9999 -9999 -9999 -9999 -9999 -9999
-9999 -9999 -9999 -9999 -9999 -9999 -9999 -9999 -9999 -9999 -9999 -9999 -9999 -9999 -9999 -9999 -9999 -9999 -9999 -9999 -9999 -9999 -9999 -9999 1.34726E-1 1.22281E-1 1.25309E-1 1.4541E-1 1.95514E-1 2.26803E-1 2.41036E-1 2.32044E-1 2.52246E-1 2.79684E-1 3.46826E-1 3.58928E-1 3.84422E-1 3.86198E-1 3.69091E-1 4.21902E-1 4.54036E-1 4.3866E-1 4.93416E-1 4.75621E-1 4.37232E-1 3.70984E-1 3.61471E-1 3.24786E-1 3.0542E-1 2.97038E-1 3.04812E-1 3.21705E-1 3.7632E-1 4.24195E-1 3.83866E-1 3.91896E-1 4.57645E-1 4.9495E-1 5.24539E-1 5.15818E-1 5.11714E-1 4.8973E-1 4.60167E-1 4.58791E-1 4.67394E-1 4.91058E-1 5.08745E-1 5.14606E-1 5.01264E-1 5.00557E-1 5.10198E-1 5.30993E-1 5.40635E-1 5.56594E-1 5.60371E-1 5.53709E-1 5.11324E-1 4.48808E-1 4.78286E-1 4.60746E-1 4.18551E-1 4.23511E-1 3.55639E-1 3.706E-1 3.07511E-1 2.71594E-1 2.78412E-1 2.6607E-1 2.54524E-1 2.97514E-1 2.92535E-1 3.92831E-1 3.95831E-1 4.20838E-1 3.88897E-1 3.65345E-1 2.91062E-1 2.93707E-1 2.86556E-1 2.26158E-1 2.25957E-1 2.02699E-1 2.12012E-1 1.97611E-1 1.01881E-1 1.25145E-1 1.18587E-1 1.07925E-1 1.53236E-1 1.99942E-1 1.86244E-1 1.64343E-1 2.11876E-1 1.28373E-1 1.51359E-1 1.28736E-1 7.8751E-2 1.39798E-1 1.39448E-1 1.96192E-1 2.05485E-1 2.3738E-1 2.27755E-1 2.00706E-1 1.6962E-1 2.41351E-1 1.94656E-1 1.32515E-1 1.08479E-1 1.23446E-1 1.98129E-1 1.53898E-1 1.00436E-1 5.45806E-2 1.30188E-1 1.51821E-1 8.33325E-2 5.56212E-2 9.26846E-2 1.57491E-1 1.79361E-1 1.22095E-1 5.6786E-2 6.78212E-2 7.88606E-2 9.39228E-2 4.00398E-2 5.60962E-2 5.00674E-2 4.4826E-2 3.55806E-2 2.73719E-2 2.65388E-2 2.89871E-2 1.47371E-2 -9999 -9999 -9999 -9999 -9999 -9999 -9999 -9999 -9999 -9999 -9999 -9999 -9999 -9999 -9999
-9999 -9999 -9999 -9999 -9999 -9999 -9999 -9999 -9999 -9999 -9999 -9999 -9999 -9999 -9999 -9999 -9999 -9999 -9999 -9999 -9999 -9999 -9999 -9999 -9999 2.222E-1 9.55451E-2 1.25123E-1 1.86999E-1 2.22652E-1 1.95352E-1 2.57023E-1 2.53185E-1 2.76623E-1 2.47031E-1 2.47043E-1 2.54524E-1 3.03227E-1 3.85395E-1 4.5174E-1 4.31751E-1 3.93665E-1 4.0786E-1 4.3844E-1 4.58759E-1 4.65274E-1 4.49763E-1 3.8253E-1 3.57796E-1 3.5022E-1 3.74262E-1 3.58359E-1 3.92825E-1 3.71395E-1 3.55797E-1 3.79445E-1 4.11185E-1 4.33723E-1 5.0809E-1 5.06592E-1 5.09678E-1 5.17473E-1 4.98156E-1 4.67298E-1 4.66717E-1 4.61396E-1 4.73018E-1 5.27009E-1 4.74354E-1 4.52037E-1 4.4817E-1 4.86585E-1 5.0049E-1 5.4032E-1 5.4007E-1 5.30479E-1 4.38121E-1 4.04577E-1 4.19645E-1 4.6193E-1 4.16581E-1 4.06934E-1 3.93183E-1 3.76689E-1 3.44983E-1 3.0792E-1 2.49251E-1 2.77832E-1 2.67601E-1 2.96525E-1 3.49073E-1 3.766E-1 3.70238E-1 3.96881E-1 3.82191E-1 3.33891E-1 2.77168E-1 2.5731E-1 2.58542E-1 2.39499E-1 2.4238E-1 2.26674E-1 2.08418E-1 1.49048E-1 8.29574E-2 9.49904E-2 1.37209E-1 1.26034E-1 1.20862E-1 1.36837E-1 1.48467E-1 1.68405E-1 2.18509E-1 1.59597E-1 1.82939E-1 2.09617E-1 1.60236E-1 1.23542E-1 1.39216E-1 2.45052E-1 2.91559E-1 2.7251E-1 3.31659E-1 2.48291E-1 1.40918E-1 1.74634E-1 2.28641E-1 1.36185E-1 7.59053E-2 1.02859E-1 8.44358E-2 8.03926E-2 5.69932E-2 5.03733E-2 1.04815E-1 1.89673E-1 1.5936E-1 9.57574E-2 1.072E-1 9.37893E-2 1.09197E-1 8.83993E-2 8.72728E-2 5.67792E-2 7.45851E-2 6.95833E-2 6.71693E-2 4.26639E-2 2.45042E-2 2.43237E-2 2.21437E-2 2.8748E-2 2.49526E-2 1.76641E-2 1.048E-2 -9999 -9999 -9999 -9999 -9999 -9999 -9999 -9999 -9999 -9999 -9999 -9999 -9999 -9999 -9999
-9999 -9999 -9999 -9999 -9999 -9999 -9999 -9999 -9999 -9999 -9999 -9999 -9999 -9999 -9999 -9999 -9999 -9999 -9999 -9999 -9999 -9999 -9999 -9999 -9999 1.46963E-1 1.59385E-1 1.38155E-1 2.05349E-1 2.30338E-1 2.08183E-1 2.2737E-1 2.74861E-1 2.69249E-1 2.21764E-1 2.04198E-1 2.09338E-1 2.52164E-1 2.7386E-1 3.68004E-1 3.90944E-1 3.95316E-1 4.14529E-1 4.28123E-1 4.57485E-1 5.09391E-1 5.20612E-1 4.91365E-1 4.17817E-1 3.78805E-1 3.93888E-1 3.71187E-1 3.8263E-1 3.63974E-1 3.40664E-1 3.42771E-1 3.74635E-1 4.03214E-1 4.41548E-1 4.651E-1 4.90215E-1 5.07407E-1 4.74478E-1 4.49531E-1 4.51999E-1 4.60505E-1 4.40028E-1 4.2455E-1 4.1605E-1 4.49497E-1 3.97097E-1 4.19982E-1 4.18712E-1 4.80599E-1 4.99377E-1 5.32866E-1 4.44651E-1 3.87791E-1 4.30442E-1 4.38949E-1 4.45259E-1 4.09419E-1 3.73287E-1 3.85539E-1 3.86444E-1 3.49635E-1 2.91612E-1 2.8117E-1 3.29605E-1 3.37068E-1 3.80948E-1 4.03834E-1 3.85787E-1 3.9345E-1 3.74663E-1 3.19417E-1 2.53964E-1 2.14183E-1 2.3191E-1 2.33139E-1 2.34345E-1 2.34663E-1 1.65436E-1 1.2076E-1 1.07931E-1 1.23215E-1 1.77153E-1 2.12723E-1 1.69681E-1 1.63736E-1 1.14511E-1 1.22734E-1 2.70999E-1 1.61252E-1 1.69663E-1 2.5556E-1 1.98773E-1 2.43139E-1 2.2143E-1 3.88026E-1 4.17047E-1 3.88043E-1 3.63947E-1 2.94589E-1 1.9951E-1 1.20994E-1 1.88497E-1 1.86264E-1 1.18546E-1 1.17115E-1 9.68051E-2 6.31117E-2 5.22745E-2 6.82804E-2 9.5552E-2 5.76401E-2 5.35087E-2 2.85606E-2 3.58263E-2 2.60852E-2 2.72462E-2 8.08871E-2 1.15149E-1 1.1565E-1 1.01277E-1 8.27918E-2 7.93287E-2 3.11863E-2 1.86865E-2 1.49495E-2 1.48041E-2 2.37371E-2 3.31349E-2 1.57665E-2 -9999 -9999 -9999 -9999 -9999 -9999 -9999 -9999 -9999 -9999 -9999 -9999 -9999 -9999 -9999 -9999
-9999 -9999 -9999 -9999 -9999 -9999 -9999 -9999 -9999 -9999 -9999 -9999 -9999 -9999 -9999 -9999 -9999 -9999 -9999 -9999 -9999 -9999 -9999 -9999 -9999 -9999 2.76524E-1 2.08872E-1 2.4093E-1 2.39191E-1 2.00634E-1 1.85227E-1 2.30931E-1 2.49505E-1 2.33191E-1 1.85326E-1 1.6867E-1 2.54108E-1 2.83449E-1 2.62254E-1 2.97917E-1 3.60339E-1 4.17221E-1 4.11545E-1 4.32953E-1 4.48943E-1 4.70414E-1 4.93792E-1 4.52407E-1 4.00694E-1 3.821E-1 3.64946E-1 3.36544E-1 3.35296E-1 3.61048E-1 3.82817E-1 3.91528E-1 4.03896E-1 3.77108E-1 3.87808E-1 4.26652E-1 4.68368E-1 4.53119E-1 4.45089E-1 4.45771E-1 4.45954E-1 4.40676E-1 4.56837E-1 4.07824E-1 4.07434E-1 3.96877E-1 3.67019E-1 3.62512E-1 3.69573E-1 4.58798E-1 4.47145E-1 4.43382E-1 3.75198E-1 4.33424E-1 4.16341E-1 4.17811E-1 4.3756E-1 3.45442E-1 3.52357E-1 3.51329E-1 3.76497E-1 3.17164E-1 2.90541E-1 3.00147E-1 2.9345E-1 3.21293E-1 3.2463E-1 3.19768E-1 3.31972E-1 3.15713E-1 3.00932E-1 2.60241E-1 2.66475E-1 2.84673E-1 2.69928E-1 2.55485E-1 2.43598E-1 2.15187E-1 1.68103E-1 1.92269E-1 1.95296E-1 1.98173E-1 2.2875E-1 2.36302E-1 1.5157E-1 1.23131E-1 1.15732E-1 2.51186E-1 1.66477E-1 1.6109E-1 1.97294E-1 2.05475E-1 1.72847E-1 1.97992E-1 1.94166E-1 2.31532E-1 2.03279E-1 2.15317E-1 2.01419E-1 1.72097E-1 1.60042E-1 1.35304E-1 1.50426E-1 1.04639E-1 1.1068E-1 1.32681E-1 5.45379E-2 4.22465E-2 6.37826E-2 4.61104E-2 5.60408E-2 5.14608E-2 4.30091E-2 2.98419E-2 1.65862E-2 2.83711E-2 4.23385E-2 4.94384E-2 6.38023E-2 8.49018E-2 1.08992E-1 1.03645E-1 5.15317E-2 3.96054E-2 1.16192E-2 1.1231E-2 2.70123E-2 3.35449E-2 1.79442E-2 -9999 -9999 -9999 -9999 -9999 -9999 -9999 -9999 -9999 -9999 -9999 -9999 -9999 -9999 -9999 -9999
-9999 -9999 -9999 -9999 -9999 -9999 -9999 -9999 -9999 -9999 -9999 -9999 -9999 -9999 -9999 -9999 -9999 -9999 -9999 -9999 -9999 -9999 -9999 -9999 -9999 -9999 3.92497E-1 2.62664E-1 2.55705E-1 2.34138E-1 2.10237E-1 1.87785E-1 2.14197E-1 2.46628E-1 2.40788E-1 2.23631E-1 2.3269E-1 2.25791E-1 2.717E-1 2.47993E-1 2.40249E-1 2.96944E-1 3.81291E-1 3.78392E-1 3.92645E-1 3.93929E-1 4.00131E-1 4.13503E-1 4.47881E-1 4.47065E-1 4.08299E-1 3.83646E-1 3.38197E-1 3.04291E-1 3.64354E-1 3.76204E-1 3.76001E-1 3.57567E-1 3.35909E-1 3.52151E-1 3.84963E-1 4.20661E-1 4.15781E-1 4.157E-1 4.62005E-1 4.96279E-1 4.76999E-1 4.56874E-1 4.60486E-1 4.03209E-1 4.0669E-1 3.60733E-1 3.4262E-1 3.59226E-1 3.41172E-1 3.78361E-1 4.18613E-1 3.85118E-1 3.89607E-1 3.91212E-1 4.20643E-1 4.43554E-1 3.48431E-1 3.592E-1 3.59727E-1 3.39458E-1 2.9834E-1 3.1432E-1 2.8356E-1 2.46989E-1 2.83647E-1 2.48785E-1 2.65316E-1 2.52575E-1 2.46806E-1 2.39758E-1 2.51751E-1 2.77603E-1 2.71947E-1 2.55659E-1 2.54198E-1 2.84887E-1 2.61829E-1 2.1848E-1 2.13373E-1 1.81799E-1 1.46657E-1 2.07495E-1 2.06303E-1 1.4864E-1 1.20645E-1 9.69469E-2 1.38514E-1 1.43038E-1 2.27492E-1 3.26373E-1 3.16087E-1 1.34703E-1 1.55715E-1 9.20156E-2 8.49269E-2 7.66817E-2 6.84029E-2 8.93721E-2 1.24406E-1 1.06796E-1 1.09388E-1 1.07959E-1 1.29475E-1 1.36563E-1 1.34688E-1 1.08623E-1 7.34789E-2 4.38011E-2 7.30778E-2 5.05968E-2 4.48652E-2 7.59165E-2 5.2863E-2 3.28512E-2 2.18477E-2 2.13803E-2 1.95122E-2 2.96151E-2 4.20483E-2 1.14005E-1 1.36187E-1 9.29506E-2 1.15804E-1 4.63337E-2 1.86258E-2 2.92608E-2 5.28249E-2 2.61593E-2 8.62622E-3 -9999 -9999 -9999 -9999 -9999 -9999 -9999 -9999 -9999 -9999 -9999 -9999 -9999 -9999 -9999
-9999 -9999 -9999 -9999 -9999 -9999 -9999 -9999 -9999 -9999 -9999 -9999 -9999 -9999 -9999 -9999 -9999 -9999 -9999 -9999 -9999 -9999 -9999 -9999 -9999 3.76455E-1 3.87145E-1 2.71562E-1 2.58153E-1 2.43157E-1 3.0161E-1 2.55436E-1 2.68383E-1 2.79984E-1 2.74998E-1 2.60489E-1 2.57496E-1 2.3876E-1 2.49871E-1 2.03539E-1 1.99613E-1 2.39285E-1 3.02427E-1 3.29635E-1 3.31802E-1 3.20418E-1 3.34985E-1 3.6202E-1 4.01577E-1 4.29455E-1 4.22145E-1 3.81523E-1 3.56575E-1 3.47818E-1 3.13191E-1 2.82831E-1 3.15059E-1 3.31227E-1 2.96129E-1 3.41933E-1 4.00436E-1 4.05309E-1 4.21781E-1 4.37859E-1 4.19806E-1 4.5018E-1 4.33395E-1 4.03853E-1 3.94732E-1 4.01463E-1 4.32174E-1 3.58441E-1 3.49174E-1 3.67395E-1 3.43943E-1 3.95093E-1 3.63427E-1 3.80393E-1 3.43969E-1 3.15257E-1 3.74794E-1 3.75979E-1 3.59893E-1 3.44447E-1 2.85739E-1 2.8831E-1 3.40794E-1 3.3408E-1 3.06573E-1 3.11676E-1 2.86232E-1 2.85904E-1 2.43882E-1 2.26422E-1 2.33076E-1 1.87291E-1 2.24663E-1 2.42495E-1 2.36868E-1 1.99621E-1 2.01998E-1 1.95687E-1 2.1906E-1 2.1468E-1 1.92138E-1 1.42266E-1 1.36335E-1 1.32497E-1 1.24972E-1 1.20245E-1 8.90733E-2 1.14849E-1 1.58082E-1 1.09402E-1 1.96828E-1 1.97051E-1 1.78855E-1 2.21752E-1 1.70254E-1 8.65253E-2 5.15155E-2 6.39031E-2 7.22786E-2 8.63108E-2 9.56133E-2 6.85324E-2 8.65417E-2 1.09614E-1 1.2204E-1 1.57946E-1 1.99418E-1 1.59332E-1 1.1214E-1 9.22577E-2 7.73376E-2 5.8371E-2 4.65534E-2 2.97927E-2 1.82706E-2 2.5928E-2 2.86764E-2 3.59904E-2 2.62558E-2 3.82918E-2 5.33214E-2 8.90397E-2 8.07638E-2 6.49518E-2 8.8638E-2 1.04979E-1 8.88111E-2 5.49566E-2 1.08603E-1 6.284E-2 1.39473E-2 1.78962E-2 1.66937E-2 1.28752E-2 1.3787E-2 -9999 -9999 -9999 -9999 -9999 -9999 -9999 -9999 -9999 -9999 -9999
-9999 -9999 -9999 -9999 -9999 -9999 -9999 -9999 -9999 -9999 -9999 -9999 -9999 -9999 -9999 -9999 -9999 -9999 -9999 -9999 -9999 -9999 -9999 -9999 -9999 -9999 3.81852E-1 2.97594E-1 2.59091E-1 2.63613E-1 2.76877E-1 2.36727E-1 2.30027E-1 2.51533E-1 3.28294E-1 3.24199E-1 3.04298E-1 2.94741E-1 2.33664E-1 2.08995E-1 2.09412E-1 1.67762E-1 2.00334E-1 2.9453E-1 3.28068E-1 2.97772E-1 3.13459E-1 3.2679E-1 3.33993E-1 3.60311E-1 3.5896E-1 3.77998E-1 3.37761E-1 3.32757E-1 3.17354E-1 2.61302E-1 2.78554E-1 2.78609E-1 3.2682E-1 3.83388E-1 4.12187E-1 4.11961E-1 4.23457E-1 4.4001E-1 3.74687E-1 4.12866E-1 3.94188E-1 4.17651E-1 3.89091E-1 3.9475E-1 4.38344E-1 3.75481E-1 3.07586E-1 3.38337E-1 3.52765E-1 3.25254E-1 3.42903E-1 3.78976E-1 3.44645E-1 3.27601E-1 3.19338E-1 3.27287E-1 3.19809E-1 2.8159E-1 3.08001E-1 3.26983E-1 3.30066E-1 3.97505E-1 3.56055E-1 3.11594E-1 2.86257E-1 2.43746E-1 2.1813E-1 2.44147E-1 2.02415E-1 1.7174E-1 2.1019E-1 1.92008E-1 1.7409E-1 1.93404E-1 1.82743E-1 1.59427E-1 1.63764E-1 1.98399E-1 2.27444E-1 2.04337E-1 1.37022E-1 1.26274E-1 1.43993E-1 1.21565E-1 1.80975E-1 1.56437E-1 8.84017E-2 1.23368E-1 7.77229E-2 9.08404E-2 6.50416E-2 3.67052E-2 9.15122E-2 1.17763E-1 7.71094E-2 6.49332E-2 7.65106E-2 7.73131E-2 8.87576E-2 7.11686E-2 7.44051E-2 1.16504E-1 1.73737E-1 1.83695E-1 1.89245E-1 1.81303E-1 2.39191E-1 1.39883E-1 7.08027E-2 4.47171E-2 4.46413E-2 2.25293E-2 3.16096E-2 2.29223E-2 1.92761E-2 3.71732E-2 3.68416E-2 2.45911E-2 1.63806E-2 2.47755E-2 2.68411E-2 1.74125E-2 2.44489E-2 6.88438E-2 1.85019E-1 1.82439E-1 1.16504E-1 1.13552E-1 3.563E-2 4.21158E-2 3.73058E-2 2.37604E-2 2.19246E-2 2.03735E-2 -9999 -9999 -9999 -9999 -9999 -9999 -9999 -9999 -9999 -9999
-9999 -9999 -9999 -9999 -9999 -9999 -9999 -9999 -9999 -9999 -9999 -9999 -9999 -9999 -9999 -9999 -9999 -9999 -9999 -9999 -9999 -9999 -9999 -9999 -9999 -9999 3.94356E-1 3.88063E-1 2.52587E-1 3.18969E-1 2.6568E-1 2.07568E-1 2.17285E-1 3.01554E-1 3.31142E-1 3.54101E-1 3.72013E-1 3.02021E-1 2.00004E-1 1.79307E-1 1.9929E-1 1.90664E-1 1.71082E-1 2.94354E-1 3.51282E-1 3.24816E-1 3.39523E-1 3.19446E-1 3.06938E-1 3.14462E-1 2.93618E-1 2.99012E-1 3.15667E-1 3.08269E-1 2.81342E-1 2.5233E-1 2.78466E-1 2.93125E-1 3.21529E-1 3.64938E-1 4.23036E-1 3.94731E-1 3.82452E-1 3.97867E-1 3.71429E-1 3.84713E-1 3.75115E-1 4.08729E-1 3.70022E-1 4.01465E-1 3.67816E-1 3.40823E-1 2.77334E-1 2.7156E-1 3.21174E-1 3.17782E-1 3.04686E-1 3.10861E-1 3.29271E-1 3.07895E-1 3.31196E-1 3.42726E-1 3.48615E-1 3.52709E-1 3.20604E-1 3.40034E-1 3.21759E-1 3.29144E-1 3.59206E-1 3.2465E-1 2.75161E-1 2.14832E-1 2.57952E-1 2.38827E-1 1.75668E-1 1.89016E-1 1.44495E-1 1.24911E-1 1.21522E-1 2.14224E-1 2.54528E-1 2.22919E-1 2.00768E-1 2.10687E-1 1.46266E-1 1.06256E-1 5.34071E-2 5.47322E-2 1.28752E-1 1.67502E-1 9.25373E-2 8.5978E-2 1.43502E-1 2.07013E-1 1.67535E-1 9.90097E-2 6.37986E-2 3.95933E-2 5.83314E-2 4.71135E-2 5.08665E-2 6.94757E-2 4.91753E-2 4.75647E-2 4.48315E-2 5.16042E-2 7.15487E-2 1.07672E-1 1.93898E-1 1.27093E-1 1.48279E-1 1.30392E-1 1.53426E-1 8.57757E-2 6.62781E-2 4.05301E-2 4.21298E-2 2.4988E-2 2.43263E-2 2.32159E-2 2.40913E-2 1.651E-2 1.49587E-2 1.15356E-2 1.20901E-2 1.29808E-2 1.09216E-2 1.33611E-2 3.55229E-2 7.79083E-2 9.63435E-2 6.39692E-2 4.56287E-2 6.58498E-2 9.39188E-2 1.03703E-1 8.98018E-2 4.2378E-2 1.67821E-2 1.64513E-2 1.50674E-2 1.23763E-2 1.54875E-2 -9999 -9999 -9999 -9999 -9999 -9999 -9999
-9999 -9999 -9999 -9999 -9999 -9999 -9999 -9999 -9999 -9999 -9999 -9999 -9999 -9999 -9999 -9999 -9999 -9999 -9999 -9999 -9999 -9999 -9999 -9999 -9999 -9999 -9999 3.89302E-1 2.50327E-1 3.03985E-1 2.39217E-1 2.80538E-1 3.18233E-1 3.58521E-1 3.43203E-1 3.3213E-1 3.45094E-1 2.76913E-1 2.08858E-1 1.82877E-1 2.26925E-1 1.80918E-1 2.12426E-1 3.02243E-1 3.45084E-1 3.08963E-1 3.47631E-1 2.94676E-1 3.03251E-1 2.91405E-1 2.86182E-1 3.06291E-1 3.25848E-1 3.48742E-1 3.87023E-1 3.75844E-1 3.09182E-1 2.76531E-1 3.02005E-1 4.0368E-1 3.97972E-1 3.69766E-1 3.07266E-1 3.8838E-1 3.68275E-1 3.35227E-1 3.78465E-1 4.05989E-1 3.69027E-1 3.82819E-1 3.8654E-1 3.29483E-1 2.843E-1 2.70761E-1 3.11153E-1 3.36137E-1 3.38E-1 2.66189E-1 3.28329E-1 3.61563E-1 3.88045E-1 3.88591E-1 4.1037E-1 4.26038E-1 4.1098E-1 4.09171E-1 3.91448E-1 3.6193E-1 3.32871E-1 3.01924E-1 2.55464E-1 2.42657E-1 2.11114E-1 1.40713E-1 1.39348E-1 1.77521E-1 1.40087E-1 1.27871E-1 1.58558E-1 1.05038E-1 1.5058E-1 1.09427E-1 1.21664E-1 9.69684E-2 7.17988E-2 8.88597E-2 8.32179E-2 6.58581E-2 4.57942E-2 3.55238E-2 6.18399E-2 1.50959E-1 1.31093E-1 1.35271E-1 9.35999E-2 1.08362E-1 1.49692E-1 6.55946E-2 6.64102E-2 5.88773E-2 8.43876E-2 9.59409E-2 5.39061E-2 5.32071E-2 5.85373E-2 6.86219E-2 9.90693E-2 9.97876E-2 1.67401E-1 1.47527E-1 1.11548E-1 7.65958E-2 9.48834E-2 5.46733E-2 7.26453E-2 6.24124E-2 5.97642E-2 3.69387E-2 3.77354E-2 2.72809E-2 2.3895E-2 2.37258E-2 2.00065E-2 1.61632E-2 1.26937E-2 1.10275E-2 1.17138E-2 1.52596E-2 2.147E-2 1.83495E-2 1.47594E-2 1.70125E-2 3.47121E-2 5.1152E-2 3.81741E-2 5.29056E-2 7.90952E-2 3.47806E-2 1.73387E-2 1.21362E-2 1.39481E-2 1.26239E-2 1.00745E-2 8.20268E-3 -9999 -9999 -9999 -9999 -9999 -9999
-9999 -9999 -9999 -9999 -9999 -9999 -9999 -9999 -9999 -9999 -9999 -9999 -9999 -9999 -9999 -9999 -9999 -9999 -9999 -9999 -9999 -9999 -9999 -9999 -9999 -9999 -9999 -9999 4.00135E-1 3.66415E-1 2.42884E-1 2.43342E-1 2.62033E-1 3.00893E-1 2.91248E-1 2.8412E-1 2.89598E-1 2.4401E-1 2.33165E-1 2.48704E-1 2.32983E-1 2.63286E-1 2.72621E-1 3.05374E-1 2.63796E-1 2.52972E-1 3.15615E-1 4.00931E-1 4.04754E-1 3.56074E-1 3.33812E-1 2.75295E-1 3.34057E-1 3.82242E-1 3.61143E-1 3.51939E-1 3.39753E-1 3.51578E-1 3.08248E-1 3.64932E-1 3.75279E-1 3.74699E-1 4.07257E-1 3.97006E-1 4.06313E-1 4.08873E-1 3.81695E-1 3.79869E-1 3.90622E-1 3.86437E-1 3.88233E-1 3.49258E-1 2.83337E-1 2.37117E-1 2.90312E-1 3.35289E-1 3.54018E-1 3.22546E-1 3.11457E-1 3.12343E-1 3.75622E-1 4.33846E-1 4.82497E-1 4.65241E-1 4.26046E-1 4.17838E-1 3.9397E-1 4.08227E-1 3.3382E-1 2.91208E-1 3.17978E-1 2.95032E-1 1.99685E-1 1.19291E-1 1.1383E-1 1.37567E-1 1.34743E-1 1.19833E-1 1.29909E-1 1.11359E-1 1.25191E-1 9.62597E-2 9.27869E-2 7.449E-2 7.79844E-2 1.07373E-1 1.42106E-1 1.07365E-1 8.77877E-2 4.87078E-2 3.85363E-2 4.88864E-2 1.82428E-1 1.60959E-1 9.38494E-2 7.9038E-2 1.35092E-1 1.09131E-1 7.98822E-2 1.13462E-1 1.31645E-1 1.42814E-1 1.08722E-1 7.24958E-2 9.3819E-2 1.00347E-1 1.00041E-1 8.33473E-2 1.05014E-1 1.39143E-1 1.13316E-1 1.24272E-1 6.20207E-2 5.25112E-2 4.47367E-2 4.067E-2 5.41476E-2 5.11651E-2 7.37198E-2 4.72009E-2 2.40121E-2 2.29349E-2 2.49369E-2 1.88609E-2 2.26564E-2 1.87003E-2 1.08377E-2 1.17844E-2 1.03458E-2 1.03281E-2 9.98403E-3 1.90416E-2 1.96728E-2 1.1749E-2 1.38268E-2 2.79576E-2 3.87775E-2 4.24366E-2 1.11701E-2 1.05554E-2 8.4293E-3 7.47911E-3 6.13857E-3 6.89478E-3 -9999 -9999 -9999 -9999 -9999 -9999
-9999 -9999 -9999 -9999 -9999 -9999 -9999 -9999 -9999 -9999 -9999 -9999 -9999 -9999 -9999 -9999 -9999 -9999 -9999 -9999 -9999 -9999 -9999 -9999 -9999 -9999 -9999 -9999 -9999 2.84675E-1 2.87291E-1 3.07994E-1 2.14602E-1 2.46113E-1 2.61714E-1 2.67471E-1 2.80652E-1 2.51411E-1 2.60329E-1 2.77978E-1 2.25116E-1 2.19641E-1 3.09525E-1 3.37543E-1 3.51902E-1 3.79962E-1 4.65432E-1 4.88545E-1 5.06649E-1 4.5872E-1 3.37209E-1 2.68995E-1 2.72695E-1 3.21777E-1 3.67918E-1 3.38466E-1 3.79022E-1 3.97113E-1 3.77088E-1 3.59853E-1 3.53745E-1 3.91039E-1 3.79162E-1 3.76045E-1 3.77582E-1 4.24576E-1 4.39408E-1 4.2325E-1 4.19831E-1 4.34631E-1 4.05229E-1 4.06778E-1 3.36042E-1 2.50187E-1 2.5223E-1 2.67445E-1 3.35448E-1 3.48941E-1 3.19995E-1 3.15918E-1 3.11478E-1 3.61647E-1 4.63039E-1 4.78957E-1 4.38875E-1 4.29635E-1 3.98629E-1 4.46193E-1 4.00191E-1 3.40793E-1 3.11091E-1 2.46399E-1 1.71624E-1 2.03636E-1 1.95235E-1 1.94444E-1 1.86159E-1 1.24888E-1 1.57518E-1 1.57807E-1 1.59829E-1 8.98822E-2 1.01037E-1 7.66052E-2 8.72949E-2 1.28306E-1 1.50554E-1 1.2206E-1 9.90811E-2 7.68479E-2 6.00295E-2 3.8451E-2 1.75646E-1 1.43752E-1 8.82897E-2 1.16366E-1 1.71782E-1 2.1809E-1 2.05499E-1 2.28346E-1 3.11715E-1 2.6087E-1 2.61108E-1 1.56679E-1 1.2388E-1 1.49406E-1 1.40954E-1 9.24577E-2 1.38498E-1 1.081E-1 1.47678E-1 1.13049E-1 5.31548E-2 4.24092E-2 3.14359E-2 4.82873E-2 3.25045E-2 2.75472E-2 4.36661E-2 6.99116E-2 4.16598E-2 2.39934E-2 3.18542E-2 1.85644E-2 1.53742E-2 3.2608E-2 1.35372E-2 8.87203E-3 1.39835E-2 1.35677E-2 8.24497E-3 7.7729E-3 7.01724E-3 7.02362E-3 1.61236E-2 3.40533E-2 1.86274E-2 3.76332E-2 2.35465E-2 9.15495E-3 -9999 5.66348E-3 -9999 -9999 -9999 -9999 -9999 -9999 -9999 -9999
-9999 -9999 -9999 -9999 -9999 -9999 -9999 -9999 -9999 -9999 -9999 -9999 -9999 -9999 -9999 -9999 -9999 -9999 -9999 -9999 -9999 -9999 -9999 -9999 -9999 -9999 -9999 -9999 -9999 2.50479E-1 2.80124E-1 1.84971E-1 1.94443E-1 2.37855E-1 2.54047E-1 2.57377E-1 2.70914E-1 2.63359E-1 2.65752E-1 3.19082E-1 2.35405E-1 2.1514E-1 3.00717E-1 3.40562E-1 3.82125E-1 4.55203E-1 4.43941E-1 4.08372E-1 4.83942E-1 5.42999E-1 4.33834E-1 2.86811E-1 2.43259E-1 2.00862E-1 2.23512E-1 2.86669E-1 3.0606E-1 3.40233E-1 3.8997E-1 4.12729E-1 3.91561E-1 3.72858E-1 3.95847E-1 4.27353E-1 4.1079E-1 3.86601E-1 4.28573E-1 4.47089E-1 4.35881E-1 4.15707E-1 4.25591E-1 4.03257E-1 3.73473E-1 3.14513E-1 2.74957E-1 2.59847E-1 2.87136E-1 2.96066E-1 2.98056E-1 2.73675E-1 2.92549E-1 3.0161E-1 3.64396E-1 4.48821E-1 4.67018E-1 4.59335E-1 4.30754E-1 4.35829E-1 4.46638E-1 3.7809E-1 3.27254E-1 2.08029E-1 2.17024E-1 2.68366E-1 2.65896E-1 2.46581E-1 1.76168E-1 1.65027E-1 1.89082E-1 1.73047E-1 1.28708E-1 1.4176E-1 1.28723E-1 9.03752E-2 8.90219E-2 1.40957E-1 1.80431E-1 1.31214E-1 7.65526E-2 7.36889E-2 6.0945E-2 8.97553E-2 1.798E-1 2.30526E-1 1.03554E-1 1.13028E-1 1.73437E-1 2.40365E-1 2.08611E-1 1.37161E-1 1.76406E-1 3.07518E-1 3.0041E-1 2.29665E-1 1.03437E-1 9.81953E-2 1.45429E-1 1.27848E-1 1.10813E-1 7.51695E-2 7.33177E-2 1.19894E-1 9.18733E-2 5.70633E-2 7.02192E-2 3.43446E-2 1.72021E-2 2.17297E-2 2.53292E-2 3.50817E-2 6.12939E-2 4.10682E-2 4.25447E-2 2.31698E-2 2.32161E-2 3.79035E-2 2.02339E-2 1.01851E-2 1.0069E-2 2.10563E-2 9.83119E-3 5.97411E-3 9.13264E-3 1.26513E-2 2.76605E-2 1.71199E-2 3.68848E-2 1.61777E-2 -9999 -9999 -9999 -9999 -9999 -9999 -9999 -9999 -9999 -9999 -9999 -9999
-9999 -9999 -9999 -9999 -9999 -9999 -9999 -9999 -9999 -9999 -9999 -9999 -9999 -9999 -9999 -9999 -9999 -9999 -9999 -9999 -9999 -9999 -9999 -9999 -9999 -9999 -9999 -9999 -9999 -9999 2.60403E-1 3.07215E-1 2.41084E-1 2.65214E-1 2.37291E-1 2.26745E-1 2.66459E-1 2.35801E-1 2.26267E-1 2.4367E-1 2.43023E-1 2.44672E-1 2.87715E-1 3.41589E-1 3.83461E-1 3.90244E-1 3.92193E-1 3.52374E-1 4.10601E-1 4.62702E-1 4.34474E-1 4.12985E-1 3.96002E-1 3.1371E-1 2.78631E-1 2.28406E-1 2.57645E-1 3.35278E-1 3.82347E-1 3.56768E-1 3.47839E-1 3.61415E-1 3.74013E-1 4.2115E-1 4.29215E-1 4.16977E-1 3.95685E-1 3.78571E-1 4.37237E-1 4.75323E-1 4.41849E-1 3.66983E-1 3.29064E-1 3.08373E-1 2.8156E-1 3.31903E-1 2.98202E-1 2.57998E-1 2.70272E-1 3.26366E-1 3.10983E-1 2.82805E-1 3.2174E-1 4.13727E-1 4.83979E-1 4.69598E-1 4.43053E-1 4.30547E-1 4.58544E-1 4.21073E-1 3.25124E-1 2.53104E-1 2.6515E-1 2.86329E-1 3.18105E-1 2.86256E-1 2.124E-1 1.39162E-1 1.13985E-1 1.3456E-1 1.56813E-1 1.57122E-1 1.47922E-1 1.11292E-1 1.30315E-1 1.49502E-1 1.28012E-1 9.34992E-2 7.26501E-2 5.13059E-2 6.7723E-2 5.77655E-2 7.409E-2 2.18943E-1 1.64265E-1 7.34066E-2 1.30902E-1 1.91318E-1 1.87443E-1 1.3052E-1 1.18381E-1 1.56698E-1 1.9351E-1 2.27937E-1 1.1636E-1 1.16554E-1 1.34206E-1 1.32239E-1 1.00116E-1 6.96751E-2 7.87956E-2 9.56863E-2 7.10808E-2 4.53621E-2 6.88896E-2 3.25109E-2 2.01878E-2 3.29766E-2 1.78514E-2 2.25251E-2 2.53909E-2 5.65942E-2 5.17526E-2 3.87417E-2 5.4196E-2 6.1361E-2 6.19446E-2 5.13461E-2 4.54941E-2 3.6068E-2 1.41109E-2 1.30059E-2 1.2688E-2 2.58895E-2 2.01135E-2 2.99359E-2 1.23195E-2 6.53807E-3 -9999 -9999 -9999 -9999 -9999 -9999 -9999 -9999 -9999 -9999 -9999 -9999
-9999 -9999 -9999 -9999 -9999 -9999 -9999 -9999 -9999 -9999 -9999 -9999 -9999 -9999 -9999 -9999 -9999 -9999 -9999 -9999 -9999 -9999 -9999 -9999 -9999 -9999 -9999 -9999 -9999 -9999 -9999 2.00752E-1 3.21764E-1 2.10822E-1 1.82159E-1 1.56126E-1 2.00244E-1 2.38845E-1 2.11533E-1 1.63082E-1 1.74045E-1 2.04008E-1 2.91091E-1 3.46221E-1 3.7363E-1 3.76015E-1 3.64478E-1 3.40476E-1 3.60453E-1 4.0108E-1 4.45159E-1 4.33573E-1 4.2078E-1 3.92298E-1 3.53557E-1 3.40959E-1 2.97631E-1 3.17751E-1 3.59837E-1 2.88248E-1 2.85631E-1 3.45181E-1 3.92031E-1 3.58911E-1 3.5982E-1 3.47571E-1 3.46391E-1 3.58766E-1 3.8877E-1 4.14119E-1 4.13404E-1 3.94876E-1 3.00757E-1 2.75751E-1 3.4226E-1 3.7041E-1 3.36677E-1 2.7157E-1 3.07189E-1 3.5625E-1 3.15753E-1 2.90676E-1 2.84803E-1 3.27987E-1 3.8722E-1 4.10838E-1 4.30385E-1 4.29644E-1 4.35444E-1 4.4721E-1 3.58604E-1 2.97031E-1 3.06505E-1 2.91356E-1 2.90464E-1 2.72104E-1 2.00454E-1 1.47769E-1 1.22152E-1 1.57616E-1 1.77001E-1 2.22528E-1 2.04651E-1 1.45606E-1 1.55425E-1 1.50341E-1 1.29761E-1 7.98005E-2 5.3311E-2 7.11472E-2 4.13303E-2 2.88345E-2 4.34739E-2 2.18826E-1 1.58543E-1 9.19326E-2 7.5909E-2 1.6089E-1 1.55986E-1 1.15439E-1 7.18568E-2 7.23843E-2 9.65764E-2 1.2726E-1 1.33427E-1 1.09766E-1 1.17738E-1 1.06687E-1 7.55685E-2 7.52633E-2 5.9942E-2 5.55962E-2 8.48415E-2 6.22553E-2 7.89836E-2 5.58053E-2 2.52892E-2 2.79301E-2 1.55366E-2 1.2021E-2 2.0728E-2 5.57972E-2 1.24197E-1 1.38415E-1 1.21477E-1 9.99179E-2 1.20318E-1 1.46608E-1 1.09687E-1 4.87854E-2 1.97973E-2 2.94626E-2 2.16083E-2 1.89044E-2 4.36345E-2 1.12008E-2 4.98981E-3 -9999 -9999 -9999 -9999 -9999 -9999 -9999 -9999 -9999 -9999 -9999 -9999 -9999
-9999 -9999 -9999 -9999 -9999 -9999 -9999 -9999 -9999 -9999 -9999 -9999 -9999 -9999 -9999 -9999 -9999 -9999 -9999 -9999 -9999 -9999 -9999 -9999 -9999 -9999 -9999 -9999 -9999 -9999 -9999 -9999 -9999 2.931E-1 2.03942E-1 1.22064E-1 1.50704E-1 1.765E-1 1.74104E-1 1.18975E-1 1.34549E-1 1.75856E-1 2.65461E-1 3.21167E-1 3.46611E-1 3.59977E-1 3.87143E-1 3.62152E-1 3.12697E-1 2.90367E-1 3.00678E-1 3.81461E-1 4.02944E-1 3.95142E-1 3.98072E-1 3.72408E-1 3.50715E-1 3.15166E-1 3.69411E-1 2.75601E-1 1.9947E-1 1.6417E-1 1.90171E-1 3.77368E-1 3.61827E-1 2.98921E-1 2.37378E-1 3.69828E-1 3.86489E-1 3.85303E-1 3.02926E-1 3.59586E-1 2.98666E-1 2.37359E-1 2.6097E-1 3.15432E-1 3.06315E-1 2.66155E-1 2.57182E-1 3.19166E-1 3.1748E-1 2.8907E-1 2.9418E-1 3.08587E-1 3.06719E-1 3.40826E-1 3.62067E-1 4.20376E-1 4.45319E-1 4.5285E-1 3.94747E-1 3.4238E-1 3.26865E-1 3.0027E-1 2.68169E-1 2.49354E-1 1.54302E-1 1.45047E-1 1.1442E-1 1.62511E-1 1.52338E-1 2.04557E-1 1.97194E-1 1.63561E-1 1.78241E-1 1.70399E-1 1.11641E-1 5.85382E-2 5.0864E-2 4.04857E-2 4.37763E-2 4.77999E-2 1.02396E-1 2.68574E-1 2.1607E-1 1.44756E-1 4.93902E-2 9.91982E-2 1.52317E-1 1.37192E-1 7.9146E-2 5.23135E-2 6.61815E-2 7.84678E-2 7.55556E-2 7.35625E-2 7.40379E-2 7.10563E-2 5.81682E-2 6.68705E-2 3.56204E-2 5.28574E-2 3.41488E-2 4.82492E-2 5.50292E-2 7.91392E-2 4.33294E-2 2.08909E-2 1.64717E-2 1.9519E-2 6.52672E-2 1.32741E-1 1.45002E-1 5.78503E-2 3.62516E-2 2.76659E-2 2.57628E-2 3.86115E-2 8.52999E-2 8.09961E-2 1.03019E-1 3.58689E-2 2.13129E-2 3.31782E-2 1.60003E-2 7.70806E-3 -9999 -9999 -9999 -9999 -9999 -9999 -9999 -9999 -9999 -9999 -9999 -9999 -9999 -9999
-9999 -9999 -9999 -9999 -9999 -9999 -9999 -9999 -9999 -9999 -9999 -9999 -9999 -9999 -9999 -9999 -9999 -9999 -9999 -9999 -9999 -9999 -9999 -9999 -9999 -9999 -9999 -9999 -9999 -9999 -9999 -9999 -9999 -9999 2.81076E-1 1.78864E-1 1.53974E-1 1.42513E-1 1.2265E-1 1.37124E-1 1.45479E-1 1.46404E-1 1.57218E-1 2.11349E-1 2.83677E-1 2.78205E-1 3.58204E-1 4.12428E-1 2.91575E-1 1.45577E-1 2.00874E-1 3.01837E-1 3.77918E-1 4.30832E-1 4.66682E-1 4.33506E-1 4.01217E-1 3.85078E-1 3.56553E-1 3.82793E-1 3.19759E-1 2.27165E-1 1.60139E-1 2.40455E-1 1.38336E-1 1.47199E-1 1.57594E-1 2.88804E-1 1.8521E-1 2.90583E-1 3.19701E-1 3.04456E-1 2.59471E-1 2.14437E-1 2.35163E-1 2.35541E-1 2.62168E-1 2.66536E-1 2.06985E-1 2.44599E-1 2.64751E-1 2.55186E-1 2.86599E-1 3.01613E-1 2.69489E-1 2.57843E-1 3.05759E-1 3.42379E-1 4.38646E-1 4.24977E-1 4.02834E-1 3.59442E-1 3.46712E-1 3.10556E-1 2.45025E-1 2.25363E-1 1.67071E-1 2.05247E-1 1.94774E-1 1.75308E-1 1.90105E-1 2.54468E-1 1.9456E-1 1.56399E-1 2.33612E-1 2.2371E-1 1.28781E-1 7.56525E-2 5.77146E-2 7.8359E-2 7.85343E-2 4.85622E-2 9.55435E-2 2.63624E-1 2.56268E-1 1.3861E-1 4.942E-2 6.38904E-2 1.65721E-1 1.64115E-1 8.98218E-2 6.00817E-2 4.67606E-2 7.014E-2 5.87243E-2 6.97545E-2 8.83186E-2 7.8407E-2 6.92388E-2 5.58967E-2 4.86462E-2 5.68192E-2 3.01261E-2 2.96853E-2 2.39768E-2 4.309E-2 4.21916E-2 3.85689E-2 2.22628E-2 3.53586E-2 5.76735E-2 5.80737E-2 4.96608E-2 2.82953E-2 1.19229E-2 7.77245E-3 4.84457E-3 1.2169E-2 6.2898E-2 5.45336E-2 2.42075E-2 3.05117E-2 1.87042E-2 1.43527E-2 7.69668E-3 -9999 -9999 -9999 -9999 -9999 -9999 -9999 -9999 -9999 -9999 -9999 -9999 -9999 -9999 -9999
-9999 -9999 -9999 -9999 -9999 -9999 -9999 -9999 -9999 -9999 -9999 -9999 -9999 -9999 -9999 -9999 -9999 -9999 -9999 -9999 -9999 -9999 -9999 -9999 -9999 -9999 -9999 -9999 -9999 -9999 -9999 -9999 -9999 -9999 -9999 2.6258E-1 2.30021E-1 1.77312E-1 1.82213E-1 1.07609E-1 1.57265E-1 1.61312E-1 1.83373E-1 1.75726E-1 1.83435E-1 2.20702E-1 1.71306E-1 1.86814E-1 1.63962E-1 1.06087E-1 1.4805E-1 2.30006E-1 3.03152E-1 4.1281E-1 4.86772E-1 4.98083E-1 4.62562E-1 4.1166E-1 4.01316E-1 4.34547E-1 4.10396E-1 3.76643E-1 2.45095E-1 1.42158E-1 1.15248E-1 9.93454E-2 1.36315E-1 1.73827E-1 2.13371E-1 1.20067E-1 2.5423E-1 2.96903E-1 1.90289E-1 2.12837E-1 1.89126E-1 2.06992E-1 1.92043E-1 2.57584E-1 3.1302E-1 3.12538E-1 3.38151E-1 2.50319E-1 2.56045E-1 2.79732E-1 2.57014E-1 2.07445E-1 2.26756E-1 3.0808E-1 3.93479E-1 4.2355E-1 3.87466E-1 3.09906E-1 2.80987E-1 2.46497E-1 2.34587E-1 1.9622E-1 2.07306E-1 2.57775E-1 2.8506E-1 3.26213E-1 3.04248E-1 3.08602E-1 2.16246E-1 2.62339E-1 2.98463E-1 3.31849E-1 2.27543E-1 1.07688E-1 8.52426E-2 1.03583E-1 5.69014E-2 3.74278E-2 7.18128E-2 1.98635E-1 1.61119E-1 6.04314E-2 3.65058E-2 6.99138E-2 1.13602E-1 1.37696E-1 1.09953E-1 9.83431E-2 7.01457E-2 4.65808E-2 6.51642E-2 7.86736E-2 7.47104E-2 7.45901E-2 7.35164E-2 5.54714E-2 5.51357E-2 3.70359E-2 4.05929E-2 2.13909E-2 1.95781E-2 3.43019E-2 6.13214E-2 5.189E-2 5.18906E-2 5.16374E-2 5.97441E-2 3.32476E-2 1.64096E-2 1.60478E-2 1.1281E-2 4.28548E-3 5.76537E-3 1.88905E-2 3.12554E-2 1.67514E-2 5.02248E-2 3.3355E-2 1.00076E-2 6.19131E-3 4.18622E-3 -9999 -9999 -9999 -9999 -9999 -9999 -9999 -9999 -9999 -9999 -9999 -9999 -9999 -9999 -9999
-9999 -9999 -9999 -9999 -9999 -9999 -9999 -9999 -9999 -9999 -9999 -9999 -9999 -9999 -9999 -9999 -9999 -9999 -9999 -9999 -9999 -9999 -9999 -9999 -9999 -9999 -9999 -9999 -9999 -9999 -9999 -9999 -9999 -9999 -9999 -9999 2.82503E-1 2.43685E-1 2.16166E-1 1.83038E-1 1.44142E-1 1.70489E-1 1.89264E-1 1.9959E-1 1.36283E-1 1.60997E-1 1.04925E-1 1.34559E-1 1.96259E-1 2.18124E-1 2.26569E-1 2.50151E-1 2.62201E-1 3.32534E-1 4.60578E-1 4.80962E-1 5.00651E-1 4.86912E-1 4.7798E-1 4.88949E-1 4.71674E-1 4.85201E-1 3.95599E-1 2.05336E-1 1.72195E-1 1.17756E-1 9.99888E-2 1.35257E-1 1.46281E-1 1.45175E-1 1.88133E-1 2.61517E-1 2.64574E-1 1.7941E-1 2.45962E-1 2.62583E-1 2.25967E-1 2.6628E-1 2.81492E-1 3.55244E-1 4.10857E-1 3.03619E-1 3.25832E-1 3.1565E-1 2.94733E-1 2.27614E-1 2.32796E-1 2.8283E-1 3.54458E-1 3.44486E-1 3.5394E-1 2.86989E-1 2.91073E-1 2.28566E-1 2.45266E-1 2.59843E-1 2.5729E-1 3.20298E-1 3.43553E-1 3.25313E-1 3.12882E-1 2.91593E-1 2.92766E-1 3.0836E-1 3.04804E-1 2.92368E-1 2.31044E-1 1.03489E-1 4.89303E-2 4.98758E-2 3.60609E-2 6.13081E-2 7.74797E-2 1.04683E-1 5.077E-2 5.29363E-2 3.51037E-2 6.2506E-2 9.51449E-2 6.40656E-2 6.67411E-2 5.39977E-2 5.6236E-2 4.23151E-2 5.93772E-2 4.04375E-2 4.72931E-2 5.64452E-2 6.68517E-2 6.77878E-2 7.0103E-2 5.4613E-2 4.41638E-2 3.68264E-2 3.73431E-2 2.79186E-2 3.31569E-2 3.56636E-2 2.86806E-2 3.54719E-2 2.52251E-2 2.00023E-2 1.20408E-2 1.0125E-2 9.03424E-3 6.41601E-3 1.18321E-2 3.44976E-2 1.0955E-2 2.2078E-2 1.50738E-2 7.06859E-3 5.00269E-3 -9999 -9999 -9999 -9999 -9999 -9999 -9999 -9999 -9999 -9999 -9999 -9999 -9999 -9999 -9999 -9999 -9999
-9999 -9999 -9999 -9999 -9999 -9999 -9999 -9999 -9999 -9999 -9999 -9999 -9999 -9999 -9999 -9999 -9999 -9999 -9999 -9999 -9999 -9999 -9999 -9999 -9999 -9999 -9999 -9999 -9999 -9999 -9999 -9999 -9999 -9999 -9999 -9999 -9999 1.2694E-1 1.66336E-1 1.40457E-1 7.28962E-2 5.15489E-2 8.79508E-2 1.15819E-1 1.01534E-1 1.18061E-1 1.38699E-1 2.16083E-1 3.89978E-1 4.25228E-1 3.34944E-1 2.93524E-1 2.82768E-1 2.94709E-1 3.82142E-1 3.96051E-1 4.62415E-1 5.33169E-1 4.98391E-1 5.03816E-1 4.83993E-1 4.70323E-1 4.26051E-1 3.47279E-1 2.15183E-1 1.62294E-1 1.13861E-1 1.1973E-1 9.85162E-2 1.307E-1 1.60607E-1 2.53836E-1 2.92565E-1 3.11879E-1 3.0338E-1 3.08711E-1 3.32053E-1 2.90623E-1 2.79701E-1 3.41408E-1 3.63214E-1 4.20454E-1 3.48171E-1 4.26532E-1 3.45012E-1 2.74839E-1 2.67985E-1 2.54193E-1 2.7002E-1 2.88875E-1 3.09609E-1 3.14789E-1 2.95402E-1 3.45162E-1 3.51042E-1 3.74681E-1 3.54624E-1 3.34005E-1 2.83845E-1 2.7446E-1 2.9443E-1 2.90616E-1 2.93274E-1 2.7842E-1 2.1971E-1 2.2287E-1 1.79134E-1 7.83674E-2 4.92144E-2 2.05212E-2 1.99795E-2 5.13966E-2 7.15578E-2 6.28549E-2 4.35207E-2 2.90079E-2 3.98542E-2 6.64807E-2 8.97989E-2 5.74799E-2 4.29988E-2 4.50933E-2 4.52035E-2 5.24301E-2 5.75555E-2 3.73968E-2 3.82034E-2 5.90686E-2 5.58336E-2 4.73272E-2 3.93565E-2 2.82352E-2 2.98399E-2 2.72111E-2 2.2389E-2 2.46757E-2 1.76259E-2 1.98544E-2 1.65898E-2 1.54381E-2 1.73328E-2 1.38242E-2 1.04776E-2 1.14232E-2 1.98818E-2 2.62908E-2 3.71889E-2 1.20517E-2 1.55302E-2 6.19127E-3 3.67961E-3 2.74603E-3 -9999 -9999 -9999 -9999 -9999 -9999 -9999 -9999 -9999 -9999 -9999 -9999 -9999 -9999 -9999 -9999 -9999 -9999
-9999 -9999 -9999 -9999 -9999 -9999 -9999 -9999 -9999 -9999 -9999 -9999 -9999 -9999 -9999 -9999 -9999 -9999 -9999 -9999 -9999 -9999 -9999 -9999 -9999 -9999 -9999 -9999 -9999 -9999 -9999 1.4425E-1 1.49035E-1 -9999 -9999 2.85095E-1 1.44332E-1 1.15205E-1 1.03802E-1 1.00917E-1 8.23402E-2 6.24482E-2 7.03614E-2 6.50602E-2 9.89977E-2 1.03484E-1 1.99371E-1 2.86512E-1 3.49254E-1 4.26515E-1 3.69203E-1 3.36276E-1 3.43698E-1 3.13739E-1 3.60131E-1 3.93386E-1 4.35642E-1 4.60625E-1 4.57494E-1 4.60514E-1 4.61508E-1 4.4475E-1 4.54551E-1 3.39868E-1 2.87975E-1 1.85906E-1 1.72758E-1 1.72816E-1 1.44431E-1 1.02882E-1 1.39829E-1 2.09468E-1 3.04788E-1 3.51445E-1 3.68421E-1 3.85624E-1 3.84458E-1 3.40323E-1 2.95011E-1 2.82799E-1 3.3799E-1 4.14163E-1 4.33164E-1 3.61675E-1 3.95999E-1 3.29935E-1 2.79187E-1 2.51567E-1 2.53444E-1 2.71034E-1 3.28591E-1 2.97544E-1 3.35429E-1 3.52757E-1 3.6191E-1 3.59407E-1 3.3087E-1 3.35632E-1 2.41611E-1 2.08222E-1 2.20346E-1 2.49441E-1 2.6825E-1 2.11672E-1 1.71871E-1 1.8936E-1 1.62866E-1 1.17627E-1 6.23659E-2 2.66586E-2 1.57466E-2 3.65037E-2 1.08018E-1 1.40419E-1 8.18425E-2 5.66771E-2 5.1633E-2 8.04748E-2 7.8389E-2 6.05112E-2 4.3294E-2 3.10591E-2 6.00092E-2 8.86017E-2 3.66699E-2 5.1434E-2 3.99008E-2 4.28166E-2 4.42414E-2 5.26733E-2 4.8825E-2 3.47436E-2 2.22583E-2 1.79894E-2 3.18207E-2 1.95513E-2 1.5634E-2 2.00216E-2 1.278E-2 1.21082E-2 1.06245E-2 1.249E-2 1.05511E-2 1.41596E-2 1.8164E-2 3.32897E-2 3.77462E-2 9.61034E-3 1.48057E-2 -9999 -9999 -9999 -9999 -9999 -9999 -9999 -9999 -9999 -9999 -9999 -9999 -9999 -9999 -9999 -9999 -9999 -9999 -9999 -9999 -9999
-9999 -9999 -9999 -9999 -9999 -9999 -9999 -9999 -9999 -9999 -9999 -9999 -9999 -9999 -9999 -9999 -9999 -9999 -9999 -9999 -9999 -9999 -9999 -9999 -9999 -9999 -9999 -9999 -9999 -9999 2.69432E-1 9.07771E-2 9.8788E-2 -9999 -9999 1.98276E-1 1.38073E-1 2.36656E-1 1.27877E-1 8.86178E-2 1.14433E-1 1.03837E-1 9.37363E-2 8.83986E-2 8.67402E-2 1.11725E-1 2.57976E-1 3.75903E-1 3.95588E-1 4.36114E-1 4.18476E-1 3.77814E-1 3.78973E-1 3.42132E-1 3.48813E-1 3.91277E-1 4.28755E-1 4.19958E-1 4.24398E-1 4.48057E-1 4.44069E-1 4.43434E-1 4.92691E-1 4.73397E-1 3.84973E-1 2.92269E-1 2.59422E-1 2.03589E-1 1.44532E-1 1.25413E-1 1.5174E-1 2.00881E-1 2.80223E-1 3.44307E-1 3.93064E-1 4.01483E-1 3.95783E-1 3.59897E-1 2.78151E-1 2.41808E-1 2.50219E-1 2.74163E-1 3.99069E-1 4.27279E-1 3.68645E-1 3.83662E-1 2.72077E-1 2.40874E-1 2.15612E-1 2.33093E-1 3.01138E-1 2.82471E-1 3.2395E-1 3.98327E-1 3.37564E-1 2.99231E-1 3.04639E-1 2.69604E-1 2.76492E-1 1.87316E-1 1.92662E-1 2.17894E-1 2.36099E-1 2.02657E-1 1.64075E-1 1.86834E-1 1.45643E-1 1.28102E-1 7.29099E-2 3.39834E-2 1.92264E-2 2.58676E-2 9.02871E-2 1.03362E-1 1.13699E-1 5.59813E-2 3.50898E-2 5.9428E-2 6.47434E-2 3.4227E-2 3.12538E-2 3.26966E-2 4.87354E-2 8.496E-2 3.32201E-2 2.83336E-2 2.96355E-2 3.32342E-2 3.90607E-2 4.38418E-2 3.58564E-2 2.97551E-2 2.67124E-2 2.18244E-2 2.57725E-2 2.33447E-2 2.08867E-2 1.69518E-2 1.05458E-2 1.47955E-2 1.0689E-2 9.25337E-3 9.83433E-3 1.02938E-2 1.26349E-2 2.22819E-2 9.31099E-3 8.82185E-3 1.14997E-2 -9999 -9999 -9999 -9999 -9999 -9999 -9999 -9999 -9999 -9999 -9999 -9999 -9999 -9999 -9999 -9999 -9999 -9999 -9999 -9999 -9999
-9999 -9999 -9999 -9999 -9999 -9999 -9999 -9999 -9999 -9999 -9999 -9999 -9999 -9999 -9999 -9999 -9999 -9999 -9999 -9999 -9999 -9999 -9999 -9999 -9999 -9999 -9999 -9999 -9999 -9999 2.39206E-1 8.20325E-2 6.38683E-2 8.85556E-2 1.7788E-1 1.95416E-1 1.19018E-1 2.14668E-1 2.53902E-1 1.34766E-1 1.79194E-1 2.46592E-1 1.72469E-1 1.2114E-1 1.06438E-1 1.19175E-1 2.10724E-1 3.3748E-1 4.11313E-1 4.47245E-1 4.30929E-1 4.22867E-1 3.72104E-1 3.38175E-1 3.72549E-1 4.22728E-1 4.14561E-1 3.8614E-1 4.10887E-1 4.49221E-1 4.36207E-1 4.41372E-1 4.9814E-1 5.58785E-1 5.51511E-1 4.70131E-1 3.68647E-1 2.12967E-1 1.84122E-1 1.54577E-1 1.33929E-1 1.50106E-1 2.32674E-1 3.28622E-1 3.96848E-1 4.26288E-1 4.36983E-1 3.70794E-1 2.59956E-1 2.34402E-1 2.25639E-1 1.97219E-1 2.29114E-1 3.65303E-1 4.09507E-1 3.93029E-1 3.1745E-1 2.28724E-1 2.13881E-1 2.36935E-1 2.66614E-1 2.84193E-1 3.08494E-1 3.39742E-1 3.39179E-1 2.34528E-1 2.55743E-1 2.81075E-1 2.08367E-1 1.63744E-1 1.65173E-1 1.77718E-1 1.92119E-1 1.54983E-1 1.43357E-1 1.32544E-1 9.07469E-2 7.12249E-2 4.28243E-2 2.70805E-2 1.95398E-2 3.69046E-2 7.17085E-2 3.85063E-2 4.27326E-2 5.35648E-2 3.37369E-2 5.02482E-2 8.96346E-2 7.24136E-2 2.49729E-2 1.9161E-2 5.67068E-2 4.26921E-2 2.57309E-2 2.35919E-2 2.27511E-2 2.8708E-2 2.60373E-2 3.4428E-2 3.44118E-2 3.65164E-2 2.51662E-2 3.30946E-2 2.99999E-2 2.28158E-2 2.23715E-2 1.13764E-2 7.97704E-3 6.08534E-3 5.31891E-3 5.10238E-3 5.18635E-3 6.19201E-3 1.07221E-2 9.07779E-3 1.78308E-2 7.68298E-3 9.172E-3 5.24398E-3 -9999 -9999 -9999 -9999 -9999 -9999 -9999 -9999 -9999 -9999 -9999 -9999 -9999 -9999 -9999 -9999 -9999 -9999 -9999 -9999
-9999 -9999 -9999 -9999 -9999 -9999 -9999 -9999 -9999 -9999 -9999 -9999 -9999 -9999 -9999 -9999 -9999 -9999 -9999 -9999 -9999 -9999 -9999 -9999 -9999 -9999 -9999 -9999 -9999 -9999 1.54904E-1 1.18798E-1 6.94551E-2 7.44971E-2 8.47776E-2 1.56764E-1 1.46039E-1 1.02822E-1 1.92739E-1 1.95698E-1 1.10641E-1 1.46768E-1 2.31924E-1 2.1726E-1 1.52235E-1 1.61939E-1 3.25445E-1 3.98052E-1 3.92091E-1 4.07355E-1 4.24235E-1 4.22937E-1 4.02292E-1 3.72991E-1 4.19156E-1 4.62679E-1 4.32973E-1 4.00318E-1 3.65948E-1 3.80042E-1 3.9353E-1 4.16048E-1 4.6136E-1 5.23441E-1 4.98194E-1 4.60865E-1 4.18508E-1 2.32484E-1 1.78218E-1 1.42597E-1 1.15189E-1 1.76933E-1 2.0489E-1 2.66373E-1 4.04751E-1 4.90102E-1 4.37208E-1 3.7111E-1 2.99136E-1 2.71925E-1 2.80765E-1 2.53095E-1 2.18879E-1 2.68431E-1 3.2928E-1 3.94768E-1 3.68564E-1 2.52026E-1 1.99498E-1 2.20378E-1 2.80726E-1 3.04509E-1 2.92771E-1 3.30291E-1 3.5382E-1 2.48957E-1 1.85625E-1 2.62348E-1 1.98548E-1 1.58079E-1 1.25983E-1 1.13241E-1 1.52668E-1 1.42543E-1 1.25995E-1 1.19061E-1 7.08971E-2 3.39745E-2 2.24469E-2 2.57721E-2 3.04651E-2 3.19903E-2 4.61045E-2 4.74491E-2 2.98769E-2 1.78232E-2 1.89097E-2 4.565E-2 6.31498E-2 6.29586E-2 2.6964E-2 2.31027E-2 5.06446E-2 2.52429E-2 2.10204E-2 2.40561E-2 2.77719E-2 2.37383E-2 2.70769E-2 3.30728E-2 2.73994E-2 3.44978E-2 2.82851E-2 2.88162E-2 2.19904E-2 2.26411E-2 2.26081E-2 1.51311E-2 1.25771E-2 6.14239E-3 6.07961E-3 8.37676E-3 4.45598E-3 6.74933E-3 9.08609E-3 5.71439E-3 9.9345E-3 6.09198E-3 6.77885E-3 5.87762E-3 -9999 -9999 -9999 -9999 -9999 -9999 -9999 -9999 -9999 -9999 -9999 -9999 -9999 -9999 -9999 -9999 -9999 -9999 -9999 -9999
-9999 -9999 -9999 -9999 -9999 -9999 -9999 -9999 -9999 -9999 -9999 -9999 -9999 -9999 -9999 -9999 -9999 -9999 -9999 -9999 -9999 -9999 -9999 -9999 -9999 -9999 -9999 -9999 -9999 -9999 -9999 -9999 2.39885E-1 1.28845E-1 5.95432E-2 6.62401E-2 1.34426E-1 9.99889E-2 1.2692E-1 1.16718E-1 1.58426E-1 1.10275E-1 1.06278E-1 1.23665E-1 1.64178E-1 2.09591E-1 3.03305E-1 4.09093E-1 3.5221E-1 3.80078E-1 4.00095E-1 4.19465E-1 4.20647E-1 4.06845E-1 4.1848E-1 4.60321E-1 4.54671E-1 4.45035E-1 3.66732E-1 3.34915E-1 3.50321E-1 3.5791E-1 3.82507E-1 3.74566E-1 3.85717E-1 3.93795E-1 3.699E-1 2.68371E-1 2.31699E-1 1.93184E-1 1.63083E-1 2.08688E-1 1.94575E-1 2.64845E-1 3.8901E-1 4.79222E-1 4.64645E-1 4.19289E-1 3.75481E-1 2.77949E-1 1.93668E-1 1.92411E-1 1.64197E-1 1.4741E-1 1.37572E-1 2.47124E-1 3.34527E-1 2.72385E-1 2.10022E-1 2.39346E-1 3.04833E-1 3.05185E-1 3.24946E-1 2.17581E-1 2.81875E-1 3.24741E-1 2.17846E-1 2.25045E-1 1.58497E-1 1.19974E-1 9.53326E-2 8.23106E-2 1.2539E-1 9.61507E-2 9.89639E-2 8.9987E-2 3.31573E-2 1.79626E-2 2.41366E-2 4.02506E-2 2.0958E-2 1.79909E-2 2.19994E-2 3.16243E-2 4.00747E-2 7.01787E-2 7.62095E-2 6.38386E-2 6.13523E-2 4.28759E-2 2.46509E-2 2.5323E-2 5.83824E-2 2.60119E-2 1.86391E-2 2.35607E-2 3.74734E-2 5.00757E-2 4.61769E-2 3.7258E-2 2.23391E-2 2.51455E-2 2.12346E-2 2.41305E-2 2.07717E-2 1.75177E-2 1.49072E-2 1.18953E-2 8.95177E-3 9.63924E-3 1.15109E-2 1.64535E-2 2.00511E-2 2.4013E-2 1.29967E-2 4.08418E-3 6.03666E-3 6.33738E-3 7.1007E-3 -9999 -9999 -9999 -9999 -9999 -9999 -9999 -9999 -9999 -9999 -9999 -9999 -9999 -9999 -9999 -9999 -9999 -9999 -9999 -9999 -9999
-9999 -9999 -9999 -9999 -9999 -9999 -9999 -9999 -9999 -9999 -9999 -9999 -9999 -9999 -9999 -9999 -9999 -9999 -9999 -9999 -9999 -9999 -9999 -9999 -9999 -9999 -9999 -9999 -9999 -9999 -9999 -9999 -9999 1.62966E-1 7.97844E-2 5.03065E-2 5.27247E-2 9.8092E-2 5.19056E-2 9.02832E-2 1.34918E-1 1.63036E-1 1.40849E-1 1.04069E-1 1.43142E-1 2.83064E-1 3.08701E-1 2.60531E-1 3.1668E-1 3.84457E-1 3.96737E-1 4.27252E-1 4.29251E-1 4.4488E-1 3.94518E-1 4.18148E-1 4.4865E-1 4.4781E-1 3.98257E-1 3.80159E-1 3.59732E-1 3.18172E-1 3.17985E-1 2.83204E-1 3.01395E-1 3.18249E-1 3.0243E-1 2.85924E-1 2.68581E-1 2.08286E-1 1.54954E-1 2.40944E-1 2.25884E-1 3.06711E-1 4.17548E-1 4.58171E-1 4.79643E-1 4.49602E-1 4.14986E-1 3.67966E-1 2.75779E-1 1.82246E-1 1.56021E-1 1.36139E-1 1.17944E-1 1.23579E-1 1.54233E-1 2.68441E-1 2.50168E-1 2.68932E-1 3.01072E-1 3.21814E-1 3.48611E-1 2.35233E-1 1.3835E-1 2.68688E-1 2.63301E-1 2.23221E-1 1.20879E-1 9.98066E-2 7.81609E-2 8.38588E-2 7.41393E-2 7.01E-2 7.5591E-2 5.13812E-2 2.35759E-2 1.92022E-2 3.29966E-2 3.41506E-2 2.16859E-2 2.15302E-2 2.7008E-2 2.52098E-2 3.59844E-2 5.56021E-2 4.73413E-2 4.94426E-2 5.29568E-2 3.77048E-2 3.22371E-2 5.04802E-2 5.39363E-2 2.46413E-2 2.25903E-2 2.54754E-2 4.12669E-2 6.84418E-2 4.14513E-2 3.53679E-2 2.16843E-2 1.52218E-2 1.50726E-2 1.70372E-2 1.68224E-2 1.48955E-2 1.28727E-2 1.06247E-2 6.52437E-3 3.79841E-3 6.17561E-3 1.6093E-2 1.8222E-2 1.44602E-2 1.41502E-2 6.10335E-3 7.95974E-3 4.28294E-3 -9999 -9999 -9999 -9999 -9999 -9999 -9999 -9999 -9999 -9999 -9999 -9999 -9999 -9999 -9999 -9999 -9999 -9999 -9999 -9999 -9999 -9999
-9999 -9999 -9999 -9999 -9999 -9999 -9999 -9999 -9999 -9999 -9999 -9999 -9999 -9999 -9999 -9999 -9999 -9999 -9999 -9999 -9999 -9999 -9999 -9999 -9999 -9999 -9999 -9999 -9999 -9999 -9999 -9999 -9999 2.29525E-1 1.03955E-1 6.60837E-2 5.23237E-2 7.44625E-2 5.33856E-2 6.17878E-2 1.0251E-1 8.62932E-2 9.56346E-2 7.8062E-2 1.04287E-1 1.67906E-1 2.34499E-1 2.44787E-1 3.61362E-1 4.20948E-1 4.31665E-1 4.16542E-1 4.30981E-1 4.02128E-1 3.90929E-1 4.06121E-1 4.34178E-1 4.29947E-1 4.19584E-1 4.01772E-1 3.85122E-1 3.30698E-1 2.7651E-1 2.27488E-1 2.4435E-1 3.13912E-1 2.44777E-1 1.73505E-1 2.32006E-1 1.97815E-1 1.47273E-1 2.52147E-1 1.93147E-1 2.28704E-1 3.76321E-1 4.41735E-1 5.08109E-1 4.66601E-1 3.9256E-1 3.9238E-1 3.28435E-1 2.56363E-1 1.92511E-1 1.91282E-1 1.56487E-1 1.51431E-1 1.60229E-1 1.52309E-1 3.16093E-1 3.55984E-1 3.17329E-1 3.36046E-1 3.655E-1 3.43987E-1 1.60529E-1 1.51722E-1 1.94903E-1 1.94463E-1 1.22524E-1 9.21792E-2 7.32884E-2 1.05572E-1 6.87913E-2 6.91677E-2 7.17668E-2 3.55549E-2 2.13864E-2 1.66367E-2 3.02998E-2 2.7831E-2 2.68736E-2 3.40462E-2 4.79644E-2 4.47577E-2 3.2685E-2 6.24683E-2 6.10085E-2 4.98814E-2 4.8942E-2 8.36604E-2 6.69413E-2 7.15788E-2 3.48462E-2 2.85514E-2 3.74365E-2 3.48136E-2 2.99105E-2 5.27412E-2 2.22106E-2 1.78896E-2 1.49743E-2 1.06429E-2 1.80068E-2 2.73434E-2 2.03674E-2 9.90542E-3 8.41904E-3 4.96621E-3 4.61909E-3 4.66715E-3 1.48662E-2 1.97567E-2 1.48193E-2 9.90559E-3 7.65033E-3 3.98514E-3 4.09455E-3 2.79722E-3 -9999 -9999 -9999 -9999 -9999 -9999 -9999 -9999 -9999 -9999 -9999 -9999 -9999 -9999 -9999 -9999 -9999 -9999 -9999 -9999 -9999 -9999
-9999 -9999 -9999 -9999 -9999 -9999 -9999 -9999 -9999 -9999 -9999 -9999 -9999 -9999 -9999 -9999 -9999 -9999 -9999 -9999 -9999 -9999 -9999 -9999 -9999 -9999 -9999 -9999 -9999 -9999 -9999 -9999 -9999 -9999 1.25366E-1 9.39781E-2 5.86413E-2 7.927E-2 8.45641E-2 9.86552E-2 9.13327E-2 1.09406E-1 1.10003E-1 1.0382E-1 9.96389E-2 1.44418E-1 2.14802E-1 2.57455E-1 3.6312E-1 4.67035E-1 4.57168E-1 4.21159E-1 4.12102E-1 3.9686E-1 4.03077E-1 3.96452E-1 3.98402E-1 4.17915E-1 4.09754E-1 4.29585E-1 4.21828E-1 3.51303E-1 2.48244E-1 1.7719E-1 1.8204E-1 2.82454E-1 2.30238E-1 1.43994E-1 1.30027E-1 1.80697E-1 1.57575E-1 2.32363E-1 2.0418E-1 2.1701E-1 3.12505E-1 4.53875E-1 4.81999E-1 4.55165E-1 4.17334E-1 3.77498E-1 3.51281E-1 2.94489E-1 2.73776E-1 2.55295E-1 1.71469E-1 2.27343E-1 2.83839E-1 2.23077E-1 2.12076E-1 3.09226E-1 3.99784E-1 3.47785E-1 3.54941E-1 3.53716E-1 2.18339E-1 1.36923E-1 1.61264E-1 1.80768E-1 1.3962E-1 1.31528E-1 8.07609E-2 5.91923E-2 4.12E-2 6.07161E-2 6.29409E-2 4.42494E-2 1.90302E-2 1.54853E-2 2.32759E-2 2.61496E-2 2.41282E-2 2.2169E-2 2.56074E-2 2.87316E-2 5.21199E-2 6.42736E-2 5.61899E-2 5.43648E-2 7.52005E-2 1.21713E-1 1.07848E-1 8.40741E-2 6.48297E-2 5.84826E-2 6.56497E-2 6.84229E-2 3.34301E-2 4.22874E-2 2.04868E-2 1.39486E-2 1.308E-2 1.40213E-2 2.47372E-2 2.77751E-2 2.28069E-2 8.97853E-3 9.04496E-3 1.03911E-2 6.5193E-3 2.01316E-2 1.93576E-2 1.46864E-2 9.30655E-3 4.03699E-3 3.61697E-3 5.98128E-3 3.91767E-3 1.8474E-3 -9999 -9999 -9999 -9999 -9999 -9999 -9999 -9999 -9999 -9999 -9999 -9999 -9999 -9999 -9999 -9999 -9999 -9999 -9999 -9999 -9999 -9999
-9999 -9999 -9999 -9999 -9999 -9999 -9999 -9999 -9999 -9999 -9999 -9999 -9999 -9999 -9999 -9999 -9999 -9999 -9999 -9999 -9999 -9999 -9999 -9999 -9999 -9999 -9999 -9999 -9999 -9999 -9999 -9999 -9999 -9999 -9999 1.49719E-1 9.07306E-2 8.9851E-2 9.48442E-2 1.13018E-1 1.01161E-1 1.25115E-1 1.54851E-1 2.44598E-1 2.40895E-1 1.64285E-1 1.96393E-1 2.45538E-1 3.0657E-1 3.86194E-1 4.45795E-1 4.23242E-1 4.06137E-1 4.00785E-1 4.01768E-1 3.67584E-1 3.89943E-1 4.38806E-1 4.48655E-1 4.39003E-1 4.58091E-1 4.1464E-1 3.33973E-1 1.86441E-1 1.72657E-1 1.75192E-1 1.23382E-1 1.13027E-1 1.65485E-1 1.79553E-1 1.38124E-1 2.50321E-1 1.92263E-1 2.19321E-1 3.18071E-1 4.35544E-1 4.7902E-1 4.68334E-1 4.76464E-1 4.10125E-1 3.66359E-1 2.80274E-1 2.64314E-1 3.16059E-1 2.91438E-1 3.13261E-1 3.04649E-1 3.01336E-1 2.21218E-1 2.15874E-1 4.27705E-1 4.0907E-1 3.11202E-1 3.25885E-1 2.92538E-1 1.6662E-1 1.59967E-1 1.30769E-1 2.31561E-1 1.41719E-1 1.27457E-1 6.25609E-2 5.46503E-2 4.62398E-2 5.53693E-2 5.00222E-2 3.15497E-2 1.68322E-2 2.6096E-2 3.23407E-2 2.16782E-2 1.74324E-2 2.09798E-2 1.64775E-2 1.88393E-2 2.5163E-2 2.60912E-2 1.83733E-2 2.54934E-2 4.52035E-2 4.84309E-2 4.69888E-2 2.63719E-2 1.65277E-2 1.3268E-2 1.94881E-2 4.98042E-2 4.70879E-2 3.03869E-2 2.07845E-2 1.45228E-2 1.33944E-2 2.10519E-2 2.54154E-2 1.13566E-2 6.73938E-3 3.52348E-3 5.86686E-3 1.58551E-2 1.28863E-2 9.57374E-3 9.69066E-3 8.69196E-3 6.87514E-3 4.68973E-3 2.38314E-3 2.65316E-3 1.94037E-3 -9999 -9999 -9999 -9999 -9999 -9999 -9999 -9999 -9999 -9999 -9999 -9999 -9999 -9999 -9999 -9999 -9999 -9999 -9999 -9999 -9999 -9999
-9999 -9999 -9999 -9999 -9999 -9999 -9999 -9999 -9999 -9999 -9999 -9999 -9999 -9999 -9999 -9999 -9999 -9999 -9999 -9999 -9999 -9999 -9999 -9999 -9999 -9999 -9999 -9999 -9999 -9999 -9999 -9999 -9999 -9999 -9999 5.58218E-2 9.11762E-2 1.22672E-1 1.20446E-1 1.00758E-1 1.08324E-1 9.46743E-2 1.32735E-1 2.94184E-1 2.96472E-1 1.80773E-1 1.53644E-1 3.07282E-1 4.1025E-1 3.7579E-1 4.63244E-1 4.10554E-1 4.10532E-1 4.10806E-1 4.05959E-1 3.75747E-1 3.84057E-1 4.00885E-1 4.23063E-1 4.28485E-1 4.93459E-1 5.28776E-1 4.63521E-1 2.23109E-1 1.47192E-1 1.44634E-1 1.31063E-1 1.113E-1 1.97173E-1 1.83477E-1 1.25261E-1 2.64308E-1 2.2008E-1 1.9757E-1 2.81288E-1 4.07362E-1 4.84577E-1 4.63697E-1 3.8113E-1 3.93515E-1 3.44826E-1 2.86858E-1 2.36839E-1 2.58394E-1 2.87349E-1 2.3102E-1 2.48134E-1 2.30621E-1 2.21684E-1 2.01781E-1 3.83188E-1 4.14949E-1 4.05496E-1 3.05753E-1 2.68981E-1 1.91433E-1 1.5265E-1 9.68016E-2 1.88069E-1 2.31658E-1 1.22354E-1 7.34724E-2 7.98241E-2 4.03515E-2 3.61757E-2 4.71985E-2 4.66043E-2 3.05104E-2 3.54819E-2 3.74102E-2 3.81518E-2 2.31869E-2 1.48185E-2 1.13605E-2 1.4652E-2 1.9768E-2 3.27185E-2 2.63645E-2 1.72525E-2 1.80733E-2 1.84004E-2 2.92343E-2 3.0689E-2 3.73481E-2 2.35615E-2 1.37781E-2 1.34699E-2 1.99959E-2 1.6077E-2 2.05201E-2 1.65703E-2 1.95732E-2 2.38254E-2 1.69654E-2 7.40469E-3 6.30652E-3 7.28263E-3 9.86408E-3 5.71802E-3 5.42206E-3 4.621E-3 5.83363E-3 6.60073E-3 3.15016E-3 3.04723E-3 3.18267E-3 2.74852E-3 -9999 -9999 -9999 -9999 -9999 -9999 -9999 -9999 -9999 -9999 -9999 -9999 -9999 -9999 -9999 -9999 -9999 -9999 -9999 -9999 -9999 -9999 -9999
-9999 -9999 -9999 -9999 -9999 -9999 -9999 -9999 -9999 -9999 -9999 -9999 -9999 -9999 -9999 -9999 -9999 -9999 -9999 -9999 -9999 -9999 -9999 -9999 -9999 -9999 -9999 -9999 -9999 -9999 -9999 -9999 -9999 -9999 9.26125E-2 8.87127E-2 8.06638E-2 8.42571E-2 9.00789E-2 7.93176E-2 1.2612E-1 1.0521E-1 1.17572E-1 2.01652E-1 3.27161E-1 2.66484E-1 1.4202E-1 1.77703E-1 3.71289E-1 4.52561E-1 4.39415E-1 4.32895E-1 4.24539E-1 4.1682E-1 3.99685E-1 3.6985E-1 3.58363E-1 3.76608E-1 4.0921E-1 4.31861E-1 4.70255E-1 5.56385E-1 5.1247E-1 2.55191E-1 1.84272E-1 1.44275E-1 1.45974E-1 1.36011E-1 2.08155E-1 2.1614E-1 2.31436E-1 1.8761E-1 1.54729E-1 2.01611E-1 2.92674E-1 3.90474E-1 4.11123E-1 4.00656E-1 3.92716E-1 3.7623E-1 3.74829E-1 3.33158E-1 2.98432E-1 2.31162E-1 2.26877E-1 2.46421E-1 1.93366E-1 2.01606E-1 2.0554E-1 1.69063E-1 3.00309E-1 3.61434E-1 2.81143E-1 2.81615E-1 2.2365E-1 2.09575E-1 1.26097E-1 1.52212E-1 1.2753E-1 1.78821E-1 1.49536E-1 8.20555E-2 4.80364E-2 4.76759E-2 2.7302E-2 3.0221E-2 3.45899E-2 3.73147E-2 4.506E-2 4.28317E-2 4.56582E-2 2.0653E-2 1.89039E-2 2.18478E-2 2.65042E-2 4.10311E-2 5.68462E-2 4.79512E-2 2.88164E-2 2.28522E-2 2.22753E-2 1.48905E-2 2.45689E-2 3.48004E-2 4.97591E-2 3.75955E-2 2.08381E-2 1.35977E-2 -9999 -9999 -9999 -9999 -9999 1.44358E-2 8.06917E-3 1.21532E-2 1.00413E-2 5.61622E-3 3.9962E-3 5.66145E-3 4.81227E-3 4.7795E-3 2.90895E-3 3.30014E-3 3.94316E-3 2.82502E-3 -9999 -9999 -9999 -9999 -9999 -9999 -9999 -9999 -9999 -9999 -9999 -9999 -9999 -9999 -9999 -9999 -9999 -9999 -9999 -9999 -9999 -9999 -9999 -9999
-9999 -9999 -9999 -9999 -9999 -9999 -9999 -9999 -9999 -9999 -9999 -9999 -9999 -9999 -9999 -9999 -9999 -9999 -9999 -9999 -9999 -9999 -9999 -9999 -9999 -9999 -9999 -9999 -9999 -9999 -9999 -9999 -9999 -9999 -9999 -9999 1.51419E-1 5.84679E-2 5.48304E-2 1.00389E-1 1.0156E-1 1.34787E-1 2.05158E-1 2.22962E-1 3.16403E-1 3.41973E-1 2.79323E-1 1.98239E-1 2.97981E-1 4.94686E-1 5.63164E-1 5.47608E-1 4.21927E-1 4.02211E-1 3.93237E-1 3.58018E-1 3.79015E-1 3.88736E-1 4.22857E-1 4.31821E-1 4.61131E-1 5.24701E-1 5.19105E-1 3.2457E-1 2.15552E-1 1.59345E-1 1.62364E-1 1.52342E-1 1.75187E-1 1.37739E-1 1.35049E-1 1.41032E-1 1.22427E-1 1.77134E-1 3.63357E-1 3.5906E-1 3.77216E-1 3.56293E-1 3.23921E-1 3.54291E-1 3.88252E-1 3.89973E-1 3.16538E-1 2.83884E-1 1.87057E-1 1.60395E-1 1.69048E-1 2.05794E-1 1.97633E-1 1.76094E-1 2.2821E-1 2.34879E-1 1.92134E-1 2.16108E-1 2.10872E-1 1.73547E-1 1.61658E-1 2.0766E-1 1.05654E-1 1.08106E-1 1.19916E-1 1.01959E-1 6.75131E-2 3.69349E-2 3.15772E-2 2.17693E-2 2.13417E-2 3.37568E-2 3.84338E-2 4.29441E-2 4.33777E-2 2.3293E-2 2.32967E-2 2.99107E-2 3.50239E-2 3.18174E-2 4.97765E-2 5.35229E-2 4.51471E-2 3.62239E-2 2.61919E-2 1.20314E-2 1.31082E-2 1.92542E-2 2.90116E-2 5.5804E-2 3.49321E-2 2.72175E-2 -9999 -9999 -9999 -9999 -9999 1.44805E-2 1.07693E-2 9.69914E-3 7.06248E-3 5.09742E-3 6.64129E-3 3.99462E-3 4.79729E-3 5.53569E-3 4.62862E-3 2.89343E-3 5.01322E-3 -9999 -9999 -9999 -9999 -9999 -9999 -9999 -9999 -9999 -9999 -9999 -9999 -9999 -9999 -9999 -9999 -9999 -9999 -9999 -9999 -9999 -9999 -9999 -9999 -9999
-9999 -9999 -9999 -9999 -9999 -9999 -9999 -9999 -9999 -9999 -9999 -9999 -9999 -9999 -9999 -9999 -9999 -9999 -9999 -9999 -9999 -9999 -9999 -9999 -9999 -9999 -9999 -9999 -9999 -9999 -9999 -9999 -9999 -9999 -9999 -9999 -9999 1.14808E-1 3.71909E-2 9.24398E-2 1.3244E-1 1.33053E-1 1.99142E-1 2.49185E-1 3.47999E-1 3.48963E-1 4.13616E-1 2.56096E-1 3.19728E-1 5.47025E-1 6.07032E-1 4.96872E-1 4.5018E-1 3.87009E-1 3.87386E-1 3.48277E-1 3.84203E-1 4.39158E-1 4.41508E-1 4.39402E-1 4.64931E-1 4.7671E-1 5.27388E-1 2.73676E-1 1.5869E-1 1.11261E-1 1.22848E-1 1.58636E-1 1.14304E-1 1.61058E-1 2.37013E-1 2.65424E-1 2.32759E-1 3.34369E-1 4.30386E-1 4.63234E-1 4.302E-1 2.96846E-1 2.81816E-1 2.84949E-1 3.20758E-1 3.75003E-1 3.63434E-1 3.35927E-1 2.88343E-1 2.42364E-1 2.12284E-1 1.70106E-1 1.78745E-1 1.70486E-1 1.721E-1 1.96881E-1 1.75244E-1 1.8004E-1 2.4932E-1 3.05337E-1 2.87649E-1 2.63834E-1 1.05454E-1 9.41879E-2 9.00629E-2 7.28959E-2 6.75981E-2 4.61719E-2 3.06727E-2 1.87324E-2 1.25696E-2 2.09749E-2 2.48351E-2 2.06384E-2 2.19705E-2 2.10362E-2 1.7562E-2 2.6043E-2 1.77174E-2 1.9742E-2 2.7972E-2 2.63886E-2 5.11111E-2 5.02342E-2 4.80501E-2 3.34905E-2 3.21056E-2 3.00402E-2 3.65966E-2 -9999 -9999 -9999 -9999 -9999 -9999 -9999 -9999 1.20978E-2 6.55919E-3 4.35816E-3 3.35102E-3 2.35344E-3 3.47177E-3 -9999 -9999 -9999 -9999 -9999 -9999 -9999 -9999 -9999 -9999 -9999 -9999 -9999 -9999 -9999 -9999 -9999 -9999 -9999 -9999 -9999 -9999 -9999 -9999 -9999 -9999 -9999 -9999 -9999 -9999 -9999
-9999 -9999 -9999 -9999 -9999 -9999 -9999 -9999 -9999 -9999 -9999 -9999 -9999 -9999 -9999 -9999 -9999 -9999 -9999 -9999 -9999 -9999 -9999 -9999 -9999 -9999 -9999 -9999 -9999 -9999 -9999 -9999 -9999 -9999 -9999 -9999 -9999 -9999 1.01674E-1 9.4233E-2 9.66682E-2 9.83088E-2 1.08869E-1 1.78364E-1 2.7815E-1 3.00421E-1 3.49175E-1 3.55385E-1 2.84518E-1 3.6406E-1 5.1592E-1 5.9381E-1 5.16037E-1 3.72948E-1 3.2367E-1 3.36766E-1 3.58701E-1 4.25685E-1 4.64969E-1 4.87497E-1 4.72178E-1 5.08183E-1 4.31643E-1 2.13168E-1 9.71275E-2 8.14262E-2 7.5887E-2 1.01841E-1 1.03331E-1 1.33141E-1 3.05501E-1 3.92539E-1 4.82426E-1 4.53494E-1 4.74176E-1 4.61506E-1 3.78672E-1 3.34276E-1 3.18976E-1 2.68034E-1 3.00843E-1 3.58775E-1 3.6188E-1 3.47315E-1 3.31867E-1 3.43329E-1 2.63775E-1 1.31557E-1 1.06333E-1 1.23624E-1 1.53129E-1 2.01529E-1 2.30104E-1 2.35029E-1 2.84815E-1 3.25669E-1 3.34029E-1 2.48468E-1 1.56153E-1 1.2189E-1 8.16575E-2 5.88642E-2 4.52518E-2 2.66391E-2 2.09415E-2 1.621E-2 2.21197E-2 2.28951E-2 1.40528E-2 1.02465E-2 9.40053E-3 1.20333E-2 1.43566E-2 1.75375E-2 1.22855E-2 1.34188E-2 1.25549E-2 1.34153E-2 4.01805E-2 7.49264E-2 7.88114E-2 7.8783E-2 6.39697E-2 -9999 -9999 -9999 -9999 -9999 -9999 -9999 -9999 -9999 -9999 4.84202E-3 3.22822E-3 -9999 -9999 -9999 -9999 -9999 -9999 -9999 -9999 -9999 -9999 -9999 -9999 -9999 -9999 -9999 -9999 -9999 -9999 -9999 -9999 -9999 -9999 -9999 -9999 -9999 -9999 -9999 -9999 -9999 -9999 -9999 -9999 -9999 -9999 -9999
-9999 -9999 -9999 -9999 -9999 -9999 -9999 -9999 -9999 -9999 -9999 -9999 -9999 -9999 -9999 -9999 -9999 -9999 -9999 -9999 -9999 -9999 -9999 -9999 -9999 -9999 -9999 -9999 -9999 -9999 -9999 -9999 -9999 -9999 -9999 -9999 -9999 -9999 -9999 6.99876E-2 6.12804E-2 6.60623E-2 8.54455E-2 8.53099E-2 1.82462E-1 2.13732E-1 2.49587E-1 3.24549E-1 3.03379E-1 2.53516E-1 2.98385E-1 5.01039E-1 4.70208E-1 3.23329E-1 3.33848E-1 3.41163E-1 3.72354E-1 3.79476E-1 4.96439E-1 5.29932E-1 5.6213E-1 6.17002E-1 4.97509E-1 3.67231E-1 1.83259E-1 1.29369E-1 1.60362E-1 7.86842E-2 1.29067E-1 7.90709E-2 1.83378E-1 3.26827E-1 3.97176E-1 4.02374E-1 4.29465E-1 4.10827E-1 3.92303E-1 4.01936E-1 3.54324E-1 3.0047E-1 2.76775E-1 3.40742E-1 3.59987E-1 3.35206E-1 2.89939E-1 2.60723E-1 2.4663E-1 1.55882E-1 1.14048E-1 1.13188E-1 1.44828E-1 1.84461E-1 2.12514E-1 2.64511E-1 2.76895E-1 3.208E-1 2.917E-1 2.411E-1 2.03144E-1 1.26761E-1 1.11386E-1 7.39824E-2 6.82158E-2 5.41857E-2 2.67654E-2 1.81259E-2 3.25558E-2 2.77944E-2 1.80055E-2 9.01066E-3 7.93002E-3 6.67752E-3 1.40182E-2 1.56902E-2 8.9636E-3 1.10746E-2 6.51475E-3 1.53793E-2 4.61004E-2 6.41135E-2 7.41581E-2 6.1965E-2 3.73192E-2 -9999 -9999 -9999 -9999 -9999 -9999 -9999 -9999 -9999 -9999 -9999 -9999 -9999 -9999 -9999 -9999 -9999 -9999 -9999 -9999 -9999 -9999 -9999 -9999 -9999 -9999 -9999 -9999 -9999 -9999 -9999 -9999 -9999 -9999 -9999 -9999 -9999 -9999 -9999 -9999 -9999 -9999 -9999 -9999 -9999 -9999 -9999
-9999 -9999 -9999 -9999 -9999 -9999 -9999 -9999 -9999 -9999 -9999 -9999 -9999 -9999 -9999 -9999 -9999 -9999 -9999 -9999 -9999 -9999 -9999 -9999 -9999 -9999 -9999 -9999 -9999 -9999 -9999 -9999 -9999 -9999 -9999 -9999 -9999 1.9541E-1 7.8161E-2 8.96654E-2 1.24585E-1 9.41705E-2 4.56813E-2 7.91811E-2 1.48771E-1 1.04845E-1 1.80965E-1 3.04478E-1 3.11175E-1 2.34993E-1 2.73301E-1 3.95263E-1 4.2731E-1 3.43191E-1 3.99713E-1 3.62046E-1 3.74056E-1 4.02924E-1 5.13602E-1 5.4446E-1 6.28014E-1 5.94276E-1 4.80984E-1 4.46574E-1 2.72695E-1 2.52256E-1 2.49307E-1 1.04787E-1 1.57075E-1 1.06142E-1 1.0146E-1 1.60263E-1 2.73963E-1 2.82143E-1 3.56516E-1 4.03261E-1 3.2755E-1 3.54601E-1 3.15616E-1 2.90663E-1 2.763E-1 3.35791E-1 3.52843E-1 2.9534E-1 2.51852E-1 2.28343E-1 1.69973E-1 1.33538E-1 1.30735E-1 1.40883E-1 1.47735E-1 1.69259E-1 2.11069E-1 2.64524E-1 3.23017E-1 3.49031E-1 2.79316E-1 2.61178E-1 2.43159E-1 2.05295E-1 1.84083E-1 1.4794E-1 9.46318E-2 5.74502E-2 2.52278E-2 2.30178E-2 2.79329E-2 2.98526E-2 2.81266E-2 2.24246E-2 1.387E-2 6.41483E-3 5.98699E-3 1.14337E-2 1.07223E-2 1.46773E-2 1.49387E-2 1.60382E-2 2.94347E-2 3.71776E-2 4.65406E-2 4.42432E-2 3.04441E-2 -9999 -9999 -9999 -9999 -9999 -9999 -9999 -9999 -9999 -9999 -9999 -9999 -9999 -9999 -9999 -9999 -9999 -9999 -9999 -9999 -9999 -9999 -9999 -9999 -9999 -9999 -9999 -9999 -9999 -9999 -9999 -9999 -9999 -9999 -9999 -9999 -9999 -9999 -9999 -9999 -9999 -9999 -9999 -9999 -9999 -9999 -9999
-9999 -9999 -9999 -9999 -9999 -9999 -9999 -9999 -9999 -9999 -9999 -9999 -9999 -9999 -9999 -9999 -9999 -9999 -9999 -9999 -9999 -9999 -9999 -9999 -9999 -9999 -9999 -9999 -9999 -9999 -9999 -9999 -9999 -9999 -9999 -9999 -9999 -9999 1.57167E-1 1.43917E-1 2.73014E-1 1.6613E-1 4.42615E-2 4.19339E-2 4.79176E-2 6.50838E-2 9.43212E-2 2.15118E-1 2.47691E-1 1.9695E-1 2.1312E-1 2.65915E-1 3.52171E-1 3.34052E-1 4.96523E-1 4.34457E-1 5.05131E-1 4.43665E-1 4.8383E-1 6.05188E-1 6.22411E-1 5.35925E-1 4.22029E-1 3.84475E-1 3.097E-1 2.08654E-1 1.76139E-1 9.11553E-2 1.2045E-1 1.45723E-1 1.13643E-1 1.58692E-1 2.16584E-1 1.91775E-1 3.50114E-1 4.0041E-1 3.81281E-1 3.11867E-1 3.23151E-1 2.81673E-1 2.97116E-1 3.11598E-1 3.1498E-1 2.93125E-1 2.60593E-1 2.23471E-1 1.91389E-1 1.48304E-1 1.64672E-1 1.85948E-1 1.64796E-1 2.05025E-1 2.30824E-1 1.86666E-1 2.74649E-1 3.4902E-1 3.05633E-1 3.42126E-1 3.26767E-1 2.9666E-1 2.71833E-1 2.25186E-1 9.78302E-2 8.08451E-2 3.93468E-2 3.50094E-2 4.22589E-2 4.3193E-2 4.25508E-2 2.7686E-2 2.08977E-2 9.96229E-3 6.08836E-3 8.45822E-3 1.04416E-2 1.94115E-2 2.0109E-2 1.79827E-2 1.93336E-2 2.99047E-2 2.86919E-2 2.38457E-2 1.41282E-2 -9999 -9999 -9999 -9999 -9999 -9999 -9999 -9999 -9999 -9999 -9999 -9999 -9999 -9999 -9999 -9999 -9999 -9999 -9999 -9999 -9999 -9999 -9999 -9999 -9999 -9999 -9999 -9999 -9999 -9999 -9999 -9999 -9999 -9999 -9999 -9999 -9999 -9999 -9999 -9999 -9999 -9999 -9999 -9999 -9999 -9999 -9999
-9999 -9999 -9999 -9999 -9999 -9999 -9999 -9999 -9999 -9999 -9999 -9999 -9999 -9999 -9999 -9999 -9999 -9999 -9999 -9999 -9999 -9999 -9999 -9999 -9999 -9999 -9999 -9999 -9999 -9999 -9999 -9999 -9999 -9999 -9999 -9999 -9999 -9999 2.41691E-1 9.39419E-2 1.78888E-1 1.75563E-1 6.28198E-2 4.71832E-2 4.29085E-2 6.5293E-2 1.08884E-1 1.79213E-1 2.42167E-1 3.14122E-1 3.56255E-1 3.4283E-1 3.15915E-1 3.27946E-1 3.79402E-1 5.80086E-1 5.94694E-1 5.41871E-1 5.14E-1 6.49722E-1 6.27681E-1 4.97326E-1 3.10945E-1 1.91268E-1 2.4243E-1 1.48363E-1 9.46909E-2 6.58597E-2 9.36241E-2 5.04685E-2 7.50545E-2 1.0249E-1 1.43617E-1 1.2821E-1 1.59756E-1 2.54225E-1 2.78884E-1 2.64826E-1 2.22213E-1 2.68754E-1 2.72483E-1 2.79513E-1 2.41386E-1 2.22924E-1 2.26599E-1 1.88272E-1 1.76875E-1 1.69806E-1 2.07433E-1 2.46621E-1 2.3389E-1 2.23384E-1 2.08838E-1 2.34708E-1 2.27001E-1 2.7476E-1 3.43308E-1 3.25325E-1 3.08991E-1 2.82522E-1 3.11259E-1 2.23819E-1 1.20529E-1 6.02341E-2 3.83049E-2 4.01038E-2 5.59599E-2 6.41772E-2 3.25105E-2 2.2672E-2 1.65252E-2 8.76619E-3 6.60071E-3 8.36351E-3 1.07199E-2 2.2248E-2 2.31315E-2 2.55863E-2 1.77025E-2 1.44832E-2 1.4404E-2 9.01242E-3 -9999 -9999 -9999 -9999 -9999 -9999 -9999 -9999 -9999 -9999 -9999 -9999 -9999 -9999 -9999 -9999 -9999 -9999 -9999 -9999 -9999 -9999 -9999 -9999 -9999 -9999 -9999 -9999 -9999 -9999 -9999 -9999 -9999 -9999 -9999 -9999 -9999 -9999 -9999 -9999 -9999 -9999 -9999 -9999 -9999 -9999 -9999 -9999
-9999 -9999 -9999 -9999 -9999 -9999 -9999 -9999 -9999 -9999 -9999 -9999 -9999 -9999 -9999 -9999 -9999 -9999 -9999 -9999 -9999 -9999 -9999 -9999 -9999 -9999 -9999 -9999 -9999 -9999 -9999 -9999 -9999 -9999 -9999 -9999 -9999 -9999 2.21429E-1 8.23588E-2 2.36617E-1 2.6498E-1 1.2174E-1 8.30154E-2 3.92057E-2 4.06618E-2 8.73199E-2 1.64947E-1 3.00063E-1 4.27438E-1 3.80756E-1 3.03548E-1 2.27793E-1 2.31046E-1 3.48504E-1 4.89852E-1 5.35542E-1 5.84357E-1 5.64027E-1 5.35351E-1 6.19012E-1 5.80713E-1 3.71677E-1 1.75287E-1 1.5055E-1 1.66252E-1 1.02924E-1 7.74853E-2 8.01347E-2 7.18623E-2 3.64128E-2 1.22509E-1 1.10227E-1 1.0938E-1 1.09341E-1 1.33862E-1 1.85646E-1 2.2616E-1 1.83898E-1 1.69235E-1 1.67188E-1 2.04871E-1 1.37097E-1 1.16145E-1 1.4464E-1 1.66113E-1 1.42056E-1 1.3841E-1 1.77583E-1 2.3219E-1 2.28902E-1 2.40263E-1 2.60734E-1 2.65313E-1 2.13564E-1 2.29037E-1 3.47288E-1 3.10753E-1 2.90609E-1 3.05593E-1 2.8819E-1 3.07622E-1 1.80108E-1 7.34301E-2 3.24822E-2 2.7892E-2 4.2649E-2 5.8002E-2 4.33567E-2 2.85419E-2 1.46497E-2 1.02562E-2 8.08905E-3 9.41083E-3 1.03341E-2 1.37058E-2 1.79243E-2 1.56809E-2 1.0506E-2 8.19584E-3 1.14367E-2 6.833E-3 -9999 -9999 -9999 -9999 -9999 -9999 -9999 -9999 -9999 -9999 -9999 -9999 -9999 -9999 -9999 -9999 -9999 -9999 -9999 -9999 -9999 -9999 -9999 -9999 -9999 -9999 -9999 -9999 -9999 -9999 -9999 -9999 -9999 -9999 -9999 -9999 -9999 -9999 -9999 -9999 -9999 -9999 -9999 -9999 -9999 -9999 -9999 -9999
-9999 -9999 -9999 -9999 -9999 -9999 -9999 -9999 -9999 -9999 -9999 -9999 -9999 -9999 -9999 -9999 -9999 -9999 -9999 -9999 -9999 -9999 -9999 -9999 -9999 -9999 -9999 -9999 -9999 -9999 -9999 -9999 -9999 -9999 -9999 -9999 -9999 -9999 2.19553E-1 5.46142E-2 1.3564E-1 2.75108E-1 2.44755E-1 1.20212E-1 8.70986E-2 4.09442E-2 5.83913E-2 1.59111E-1 3.45046E-1 4.93377E-1 4.29986E-1 3.29967E-1 3.36598E-1 2.82442E-1 3.99884E-1 5.18508E-1 5.85532E-1 5.24175E-1 4.51355E-1 5.05076E-1 6.43422E-1 6.44649E-1 4.6374E-1 2.83026E-1 2.33884E-1 1.46139E-1 1.46626E-1 1.67246E-1 2.37471E-1 1.55431E-1 7.95947E-2 8.60384E-2 9.26855E-2 1.03002E-1 1.0619E-1 1.1517E-1 9.5808E-2 8.93457E-2 9.47284E-2 9.02356E-2 8.06325E-2 1.44176E-1 2.01241E-1 1.26525E-1 1.36344E-1 1.29045E-1 8.67789E-2 1.07196E-1 1.68952E-1 2.01964E-1 1.89872E-1 2.32652E-1 2.22895E-1 2.50621E-1 2.27147E-1 2.18543E-1 2.8508E-1 3.06921E-1 3.09735E-1 3.0324E-1 2.93198E-1 3.39913E-1 2.27301E-1 9.56066E-2 2.48966E-2 3.20226E-2 4.01515E-2 5.18797E-2 4.98426E-2 2.98443E-2 1.58102E-2 5.97654E-3 5.39031E-3 9.45712E-3 1.26314E-2 1.1829E-2 1.41729E-2 1.04217E-2 8.06049E-3 6.14177E-3 5.91313E-3 1.44461E-2 -9999 -9999 -9999 -9999 -9999 -9999 -9999 -9999 -9999 -9999 -9999 -9999 -9999 -9999 -9999 -9999 -9999 -9999 -9999 -9999 -9999 -9999 -9999 -9999 -9999 -9999 -9999 -9999 -9999 -9999 -9999 -9999 -9999 -9999 -9999 -9999 -9999 -9999 -9999 -9999 -9999 -9999 -9999 -9999 -9999 -9999 -9999 -9999
-9999 -9999 -9999 -9999 -9999 -9999 -9999 -9999 -9999 -9999 -9999 -9999 -9999 -9999 -9999 -9999 -9999 -9999 -9999 -9999 -9999 -9999 -9999 -9999 -9999 -9999 -9999 -9999 -9999 -9999 -9999 -9999 -9999 -9999 -9999 -9999 -9999 -9999 1.37514E-1 7.89507E-2 5.66708E-2 1.4201E-1 2.42627E-1 2.15032E-1 1.4842E-1 7.88675E-2 4.50573E-2 9.96781E-2 2.87462E-1 4.32432E-1 4.03137E-1 3.9581E-1 2.87449E-1 3.16242E-1 4.00504E-1 4.40673E-1 4.94435E-1 5.10728E-1 5.34936E-1 4.8531E-1 6.18885E-1 6.12485E-1 5.2411E-1 4.11624E-1 2.98256E-1 1.94451E-1 1.33184E-1 1.47824E-1 1.91201E-1 7.33293E-2 5.31559E-2 5.91634E-2 5.23621E-2 4.23872E-2 9.85712E-2 1.14405E-1 7.69264E-2 6.88214E-2 5.04855E-2 6.18012E-2 5.90647E-2 8.12127E-2 1.92086E-1 1.43246E-1 1.30987E-1 1.39775E-1 8.89333E-2 7.97491E-2 1.14464E-1 1.30122E-1 1.14215E-1 1.34683E-1 1.56525E-1 1.92406E-1 1.96366E-1 1.72879E-1 1.95098E-1 2.12001E-1 2.59813E-1 3.06779E-1 2.9836E-1 3.15855E-1 2.31332E-1 1.70286E-1 4.69745E-2 3.45697E-2 6.30355E-2 5.38263E-2 7.56642E-2 4.07108E-2 2.4908E-2 1.35015E-2 8.79484E-3 5.70404E-3 6.4445E-3 7.31435E-3 9.95091E-3 8.81935E-3 5.55686E-3 6.79919E-3 1.48517E-2 1.38451E-2 -9999 -9999 -9999 -9999 -9999 -9999 -9999 -9999 -9999 -9999 -9999 -9999 -9999 -9999 -9999 -9999 -9999 -9999 -9999 -9999 -9999 -9999 -9999 -9999 -9999 -9999 -9999 -9999 -9999 -9999 -9999 -9999 -9999 -9999 -9999 -9999 -9999 -9999 -9999 -9999 -9999 -9999 -9999 -9999 -9999 -9999 -9999 -9999
-9999 -9999 -9999 -9999 -9999 -9999 -9999 -9999 -9999 -9999 -9999 -9999 -9999 -9999 -9999 -9999 -9999 -9999 -9999 -9999 -9999 -9999 -9999 -9999 -9999 -9999 -9999 -9999 -9999 -9999 -9999 -9999 -9999 -9999 -9999 -9999 -9999 -9999 -9999 1.14874E-1 4.34129E-2 9.65498E-2 2.15167E-1 1.83877E-1 1.16351E-1 1.38075E-1 6.13373E-2 8.60191E-2 1.3054E-1 1.87242E-1 1.48878E-1 2.39539E-1 2.69953E-1 3.74165E-1 3.34162E-1 3.65402E-1 4.5073E-1 5.33992E-1 5.01133E-1 4.46473E-1 5.28671E-1 6.37082E-1 5.62665E-1 4.2513E-1 2.45915E-1 1.77797E-1 1.64757E-1 1.2459E-1 1.96739E-1 8.82228E-2 5.42099E-2 5.29569E-2 1.47364E-1 8.85322E-2 4.52039E-2 7.21628E-2 1.02428E-1 1.05312E-1 1.08903E-1 6.65123E-2 3.99998E-2 6.27137E-2 1.76846E-1 1.61689E-1 1.34878E-1 1.55242E-1 8.0918E-2 5.73104E-2 9.57789E-2 1.01034E-1 9.01416E-2 9.04255E-2 1.3158E-1 2.15214E-1 2.41236E-1 3.18268E-1 3.38383E-1 3.12944E-1 3.07701E-1 3.17397E-1 3.16097E-1 3.24346E-1 2.51749E-1 1.61455E-1 1.12104E-1 8.04991E-2 7.59505E-2 4.81208E-2 4.78338E-2 2.96788E-2 2.12821E-2 1.13247E-2 6.93207E-3 5.04552E-3 5.43469E-3 6.96848E-3 1.34736E-2 1.08934E-2 7.04319E-3 6.75304E-3 1.42602E-2 1.08642E-2 -9999 -9999 -9999 -9999 -9999 -9999 -9999 -9999 -9999 -9999 -9999 -9999 -9999 -9999 -9999 -9999 -9999 -9999 -9999 -9999 -9999 -9999 -9999 -9999 -9999 -9999 -9999 -9999 -9999 -9999 -9999 -9999 -9999 -9999 -9999 -9999 -9999 -9999 -9999 -9999 -9999 -9999 -9999 -9999 -9999 -9999 -9999 -9999
-9999 -9999 -9999 -9999 -9999 -9999 -9999 -9999 -9999 -9999 -9999 -9999 -9999 -9999 -9999 -9999 -9999 -9999 -9999 -9999 -9999 -9999 -9999 -9999 -9999 -9999 -9999 -9999 -9999 -9999 -9999 -9999 -9999 -9999 -9999 -9999 -9999 -9999 -9999 1.26648E-1 5.54409E-2 1.23203E-1 1.36232E-1 9.82394E-2 4.92831E-2 1.14396E-1 8.96745E-2 5.18553E-2 7.94138E-2 9.03015E-2 1.3112E-1 1.5398E-1 2.2256E-1 2.61921E-1 3.25399E-1 4.15938E-1 4.04041E-1 4.45482E-1 5.0403E-1 5.26023E-1 5.12082E-1 5.96883E-1 5.78598E-1 3.88755E-1 1.45153E-1 9.02175E-2 1.44196E-1 1.66055E-1 2.2299E-1 1.74274E-1 5.53239E-2 6.16423E-2 1.60643E-1 9.15509E-2 3.40973E-2 4.08962E-2 4.02259E-2 3.75948E-2 8.26055E-2 8.057E-2 5.14777E-2 4.98849E-2 9.31858E-2 1.86779E-1 1.90874E-1 1.26886E-1 9.15794E-2 5.51379E-2 8.3718E-2 8.32601E-2 8.35283E-2 1.18956E-1 1.90923E-1 2.94816E-1 3.88865E-1 4.21452E-1 4.32036E-1 4.08616E-1 4.16562E-1 3.77132E-1 3.76215E-1 3.57644E-1 3.26352E-1 1.40608E-1 5.48789E-2 9.74366E-2 9.16399E-2 6.05218E-2 4.24473E-2 1.65905E-2 1.09654E-2 6.42405E-3 5.56742E-3 5.55336E-3 5.19162E-3 6.98308E-3 1.07782E-2 1.06224E-2 7.90783E-3 8.25569E-3 6.00113E-3 7.95901E-3 -9999 -9999 -9999 -9999 -9999 -9999 -9999 -9999 -9999 -9999 -9999 -9999 -9999 -9999 -9999 -9999 -9999 -9999 -9999 -9999 -9999 -9999 -9999 -9999 -9999 -9999 -9999 -9999 -9999 -9999 -9999 -9999 -9999 -9999 -9999 -9999 -9999 -9999 -9999 -9999 -9999 -9999 -9999 -9999 -9999 -9999 -9999 -9999
-9999 -9999 -9999 -9999 -9999 -9999 -9999 -9999 -9999 -9999 -9999 -9999 -9999 -9999 -9999 -9999 -9999 -9999 -9999 -9999 -9999 -9999 -9999 -9999 -9999 -9999 -9999 -9999 -9999 -9999 -9999 -9999 -9999 -9999 -9999 -9999 -9999 -9999 -9999 1.04559E-1 3.55828E-2 5.20942E-2 1.08689E-1 6.48598E-2 2.80455E-2 5.39389E-2 7.32549E-2 4.48568E-2 8.39395E-2 1.68445E-1 1.69348E-1 1.49499E-1 1.57478E-1 1.42539E-1 1.78145E-1 3.45342E-1 5.75258E-1 5.16375E-1 5.01207E-1 4.86563E-1 6.14471E-1 5.92712E-1 4.74886E-1 3.10385E-1 1.38483E-1 2.20179E-1 3.19808E-1 2.18229E-1 2.80758E-1 1.83804E-1 6.52997E-2 8.27723E-2 2.19685E-1 1.39618E-1 7.79626E-2 1.06209E-1 6.4089E-2 2.53238E-2 3.3131E-2 5.34638E-2 6.87324E-2 4.74475E-2 6.35443E-2 1.1387E-1 1.27493E-1 1.18443E-1 7.71652E-2 6.44937E-2 8.35636E-2 8.08263E-2 7.46413E-2 1.13212E-1 2.04156E-1 3.10642E-1 3.93295E-1 4.29558E-1 4.60751E-1 4.36936E-1 4.28486E-1 3.74041E-1 3.67566E-1 3.64706E-1 3.89828E-1 1.45677E-1 3.59946E-2 5.27568E-2 1.18368E-1 7.56655E-2 4.22434E-2 3.70002E-2 2.53235E-2 1.56779E-2 1.19811E-2 7.4499E-3 3.70872E-3 3.92193E-3 8.70048E-3 9.25083E-3 5.97588E-3 4.43028E-3 8.89799E-3 1.16854E-2 -9999 -9999 -9999 -9999 -9999 -9999 -9999 -9999 -9999 -9999 -9999 -9999 -9999 -9999 -9999 -9999 -9999 -9999 -9999 -9999 -9999 -9999 -9999 -9999 -9999 -9999 -9999 -9999 -9999 -9999 -9999 -9999 -9999 -9999 -9999 -9999 -9999 -9999 -9999 -9999 -9999 -9999 -9999 -9999 -9999 -9999 -9999 -9999
-9999 -9999 -9999 -9999 -9999 -9999 -9999 -9999 -9999 -9999 -9999 -9999 -9999 -9999 -9999 -9999 -9999 -9999 -9999 -9999 -9999 -9999 -9999 -9999 -9999 -9999 -9999 -9999 -9999 -9999 -9999 -9999 -9999 -9999 -9999 -9999 -9999 -9999 -9999 9.78628E-2 4.22288E-2 9.1521E-2 9.79765E-2 4.39892E-2 2.67786E-2 8.0158E-2 1.06476E-1 5.42586E-2 9.34201E-2 1.36521E-1 2.39783E-1 2.57775E-1 2.83551E-1 2.89894E-1 2.98081E-1 3.21135E-1 3.86093E-1 4.55716E-1 4.82917E-1 4.93458E-1 5.92507E-1 5.27337E-1 3.36636E-1 2.36131E-1 2.61141E-1 4.06143E-1 4.31511E-1 3.91803E-1 3.73669E-1 2.04428E-1 9.2549E-2 1.30749E-1 3.24045E-1 2.66801E-1 2.34978E-1 1.56382E-1 7.892E-2 4.00371E-2 4.29072E-2 3.50933E-2 3.22302E-2 5.23796E-2 6.22206E-2 6.41259E-2 6.78709E-2 7.95025E-2 6.22885E-2 7.67692E-2 5.55324E-2 5.8728E-2 7.52568E-2 8.69293E-2 1.66778E-1 2.81229E-1 3.71293E-1 3.96879E-1 4.21661E-1 4.08964E-1 4.20887E-1 3.52491E-1 3.74365E-1 3.80766E-1 3.94026E-1 2.26883E-1 4.47094E-2 6.14359E-2 8.17882E-2 1.17318E-1 6.59658E-2 3.99302E-2 3.1516E-2 1.72935E-2 1.83948E-2 6.90454E-3 2.93379E-3 3.84503E-3 4.07964E-3 4.51661E-3 5.40121E-3 5.91465E-3 7.14592E-3 8.9046E-3 -9999 -9999 -9999 -9999 -9999 -9999 -9999 -9999 -9999 -9999 -9999 -9999 -9999 -9999 -9999 -9999 -9999 -9999 -9999 -9999 -9999 -9999 -9999 -9999 -9999 -9999 -9999 -9999 -9999 -9999 -9999 -9999 -9999 -9999 -9999 -9999 -9999 -9999 -9999 -9999 -9999 -9999 -9999 -9999 -9999 -9999 -9999 -9999
-9999 -9999 -9999 -9999 -9999 -9999 -9999 -9999 -9999 -9999 -9999 -9999 -9999 -9999 -9999 -9999 -9999 -9999 -9999 -9999 -9999 -9999 -9999 -9999 -9999 -9999 -9999 -9999 -9999 -9999 -9999 -9999 -9999 -9999 -9999 -9999 -9999 -9999 -9999 7.39501E-2 3.8641E-2 5.02333E-2 7.00172E-2 2.75588E-2 4.3878E-2 4.34463E-2 6.96329E-2 3.8506E-2 7.50961E-2 1.50747E-1 1.74704E-1 2.82455E-1 3.63362E-1 4.5227E-1 4.9052E-1 3.56499E-1 4.06498E-1 3.86908E-1 4.14847E-1 4.28123E-1 5.28495E-1 5.38141E-1 4.06007E-1 3.40154E-1 4.50214E-1 4.99132E-1 5.67683E-1 5.36738E-1 4.57326E-1 2.2574E-1 1.59423E-1 2.15541E-1 3.68746E-1 4.21289E-1 3.07418E-1 2.05045E-1 1.05474E-1 4.73758E-2 4.74392E-2 3.70608E-2 2.72766E-2 6.1252E-2 6.63209E-2 5.63652E-2 5.38271E-2 4.08714E-2 4.76802E-2 5.3008E-2 3.98955E-2 5.37644E-2 6.84302E-2 1.09365E-1 1.45772E-1 2.29846E-1 3.16099E-1 3.62846E-1 3.72791E-1 4.09101E-1 3.72967E-1 3.5903E-1 3.37835E-1 3.7646E-1 3.82864E-1 2.65647E-1 1.43526E-1 6.72351E-2 7.53503E-2 9.03782E-2 8.46688E-2 7.41709E-2 3.1042E-2 2.42456E-2 1.86453E-2 1.00826E-2 6.75352E-3 3.01005E-3 2.19368E-3 4.80243E-3 5.87185E-3 6.35294E-3 6.79035E-3 -9999 -9999 -9999 -9999 -9999 -9999 -9999 -9999 -9999 -9999 -9999 -9999 -9999 -9999 -9999 -9999 -9999 -9999 -9999 -9999 -9999 -9999 -9999 -9999 -9999 -9999 -9999 -9999 -9999 -9999 -9999 -9999 -9999 -9999 -9999 -9999 -9999 -9999 -9999 -9999 -9999 -9999 -9999 -9999 -9999 -9999 -9999 -9999 -9999
-9999 -9999 -9999 -9999 -9999 -9999 -9999 -9999 -9999 -9999 -9999 -9999 -9999 -9999 -9999 -9999 -9999 -9999 -9999 -9999 -9999 -9999 -9999 -9999 -9999 -9999 -9999 -9999 -9999 -9999 -9999 -9999 -9999 -9999 -9999 -9999 -9999 -9999 -9999 7.2686E-2 2.45165E-2 6.07348E-2 7.72754E-2 1.78848E-2 2.11751E-2 8.77255E-2 6.24184E-2 5.00634E-2 6.49673E-2 1.32756E-1 1.61504E-1 2.27892E-1 2.97267E-1 4.64278E-1 6.31346E-1 5.58566E-1 4.86024E-1 4.0453E-1 3.5237E-1 4.00827E-1 4.4727E-1 5.25521E-1 5.40987E-1 4.74084E-1 5.38549E-1 5.70917E-1 5.99932E-1 5.89735E-1 4.38517E-1 2.97288E-1 3.04997E-1 3.58603E-1 4.353E-1 4.69153E-1 3.97699E-1 3.72271E-1 2.05644E-1 9.11735E-2 6.06802E-2 4.30864E-2 3.10291E-2 4.36341E-2 5.74128E-2 6.01868E-2 6.92143E-2 5.84771E-2 4.54902E-2 4.73325E-2 5.50816E-2 6.13631E-2 7.90404E-2 1.31377E-1 1.56428E-1 1.53482E-1 2.15393E-1 2.70197E-1 2.96179E-1 3.17742E-1 3.01548E-1 2.79001E-1 2.88873E-1 3.02332E-1 3.25724E-1 3.17259E-1 2.69847E-1 1.73134E-1 1.02755E-1 5.90636E-2 6.18943E-2 6.06632E-2 3.84592E-2 2.04108E-2 1.4483E-2 1.14327E-2 9.50733E-3 4.76473E-3 1.05041E-3 3.4339E-3 6.81936E-3 5.93576E-3 4.14623E-3 -9999 -9999 -9999 -9999 -9999 -9999 -9999 -9999 -9999 -9999 -9999 -9999 -9999 -9999 -9999 -9999 -9999 -9999 -9999 -9999 -9999 -9999 -9999 -9999 -9999 -9999 -9999 -9999 -9999 -9999 -9999 -9999 -9999 -9999 -9999 -9999 -9999 -9999 -9999 -9999 -9999 -9999 -9999 -9999 -9999 -9999 -9999 -9999 -9999
-9999 -9999 -9999 -9999 -9999 -9999 -9999 -9999 -9999 -9999 -9999 -9999 -9999 -9999 -9999 -9999 -9999 -9999 -9999 -9999 -9999 -9999 -9999 -9999 -9999 -9999 -9999 -9999 -9999 -9999 -9999 -9999 -9999 -9999 -9999 -9999 -9999 -9999 -9999 9.99212E-2 2.63359E-2 4.61965E-2 4.15715E-2 1.96795E-2 4.94455E-2 5.73028E-2 4.09601E-2 3.29858E-2 4.29167E-2 5.84905E-2 7.41525E-2 8.26263E-2 9.43339E-2 1.46506E-1 2.71646E-1 3.90334E-1 4.96313E-1 4.40793E-1 3.95734E-1 3.99771E-1 4.04561E-1 4.05514E-1 4.28439E-1 4.87268E-1 5.31148E-1 4.61439E-1 4.88537E-1 4.8707E-1 4.35262E-1 4.28981E-1 4.61067E-1 3.74305E-1 3.98776E-1 4.41637E-1 4.67161E-1 3.79685E-1 3.16275E-1 2.24917E-1 1.68628E-1 1.04104E-1 4.48755E-2 2.9895E-2 3.26722E-2 3.85587E-2 4.43041E-2 4.59784E-2 4.10983E-2 4.21371E-2 7.89869E-2 8.61943E-2 8.3628E-2 9.88016E-2 1.0191E-1 1.05036E-1 1.2482E-1 1.68155E-1 2.10735E-1 2.1394E-1 2.00192E-1 2.25163E-1 2.58397E-1 2.61562E-1 2.40081E-1 2.67944E-1 3.02186E-1 2.31659E-1 1.30636E-1 9.47736E-2 6.38665E-2 4.17279E-2 5.41731E-2 2.68264E-2 1.84541E-2 1.38668E-2 6.4247E-3 4.41646E-3 6.47074E-4 2.94865E-3 5.09376E-3 4.15545E-3 -9999 -9999 -9999 -9999 -9999 -9999 -9999 -9999 -9999 -9999 -9999 -9999 -9999 -9999 -9999 -9999 -9999 -9999 -9999 -9999 -9999 -9999 -9999 -9999 -9999 -9999 -9999 -9999 -9999 -9999 -9999 -9999 -9999 -9999 -9999 -9999 -9999 -9999 -9999 -9999 -9999 -9999 -9999 -9999 -9999 -9999 -9999 -9999 -9999 -9999
-9999 -9999 -9999 -9999 -9999 -9999 -9999 -9999 -9999 -9999 -9999 -9999 -9999 -9999 -9999 -9999 -9999 -9999 -9999 -9999 -9999 -9999 -9999 -9999 -9999 -9999 -9999 -9999 -9999 -9999 -9999 -9999 -9999 -9999 -9999 -9999 -9999 -9999 -9999 5.84669E-2 7.07948E-2 3.29137E-2 2.55009E-2 4.68954E-2 1.27514E-1 3.25706E-2 3.33239E-2 3.7293E-2 6.46611E-2 7.43234E-2 9.14758E-2 1.05274E-1 9.71281E-2 1.32751E-1 1.98342E-1 2.88897E-1 3.85704E-1 3.82451E-1 4.58857E-1 4.27278E-1 4.50063E-1 4.10352E-1 4.25822E-1 3.79811E-1 3.64863E-1 3.03462E-1 3.05615E-1 3.9008E-1 4.26762E-1 4.33689E-1 4.09908E-1 4.36731E-1 4.00932E-1 4.07424E-1 4.42932E-1 3.09147E-1 3.58068E-1 3.52879E-1 2.66618E-1 1.80824E-1 9.76501E-2 5.76403E-2 2.57658E-2 2.84378E-2 2.15308E-2 2.0905E-2 1.778E-2 3.77884E-2 7.68453E-2 8.83658E-2 9.45096E-2 1.00234E-1 1.07433E-1 1.02094E-1 1.10043E-1 1.74762E-1 1.95859E-1 1.70412E-1 1.6006E-1 2.16144E-1 2.49961E-1 2.50297E-1 2.43614E-1 2.45628E-1 2.62649E-1 1.91489E-1 8.26984E-2 1.42522E-1 1.2344E-1 5.17685E-2 4.52037E-2 3.53479E-2 1.6306E-2 7.30094E-3 5.49996E-3 3.39129E-3 7.58437E-4 2.77128E-3 4.06634E-3 -9999 -9999 -9999 -9999 -9999 -9999 -9999 -9999 -9999 -9999 -9999 -9999 -9999 -9999 -9999 -9999 -9999 -9999 -9999 -9999 -9999 -9999 -9999 -9999 -9999 -9999 -9999 -9999 -9999 -9999 -9999 -9999 -9999 -9999 -9999 -9999 -9999 -9999 -9999 -9999 -9999 -9999 -9999 -9999 -9999 -9999 -9999 -9999 -9999 -9999 -9999
-9999 -9999 -9999 -9999 -9999 -9999 -9999 -9999 -9999 -9999 -9999 -9999 -9999 -9999 -9999 -9999 -9999 -9999 -9999 -9999 -9999 -9999 -9999 -9999 -9999 -9999 -9999 -9999 -9999 -9999 -9999 -9999 -9999 -9999 -9999 -9999 -9999 -9999 -9999 -9999 9.16491E-2 5.56499E-2 3.79484E-2 1.08416E-1 1.27128E-1 5.5542E-2 7.6084E-2 3.81763E-2 7.70372E-2 2.10186E-1 2.01381E-1 2.00312E-1 2.02998E-1 2.20899E-1 2.15138E-1 2.64677E-1 3.07823E-1 4.03825E-1 4.24482E-1 4.74868E-1 4.26783E-1 4.23901E-1 4.74291E-1 4.229E-1 4.23845E-1 3.32328E-1 2.7696E-1 3.12749E-1 3.4702E-1 3.86127E-1 3.83846E-1 3.90346E-1 3.69235E-1 3.5644E-1 3.75948E-1 3.86767E-1 3.25344E-1 2.83992E-1 1.85384E-1 1.30101E-1 1.19274E-1 1.17612E-1 6.19715E-2 2.92008E-2 2.87385E-2 1.99893E-2 1.96896E-2 3.5383E-2 5.27024E-2 7.18673E-2 7.14388E-2 7.54059E-2 7.96273E-2 1.00107E-1 1.17332E-1 1.97145E-1 2.36438E-1 1.56324E-1 2.07168E-1 2.27616E-1 2.54711E-1 2.69329E-1 2.29337E-1 2.05811E-1 2.39518E-1 2.22863E-1 1.18151E-1 5.5049E-2 6.74537E-2 6.81126E-2 3.80365E-2 3.35389E-2 1.28374E-2 6.70369E-3 7.88E-3 4.22674E-3 9.35371E-4 7.26689E-3 4.21971E-3 -9999 -9999 -9999 -9999 -9999 -9999 -9999 -9999 -9999 -9999 -9999 -9999 -9999 -9999 -9999 -9999 -9999 -9999 -9999 -9999 -9999 -9999 -9999 -9999 -9999 -9999 -9999 -9999 -9999 -9999 -9999 -9999 -9999 -9999 -9999 -9999 -9999 -9999 -9999 -9999 -9999 -9999 -9999 -9999 -9999 -9999 -9999 -9999 -9999 -9999 -9999
-9999 -9999 -9999 -9999 -9999 -9999 -9999 -9999 -9999 -9999 -9999 -9999 -9999 -9999 -9999 -9999 -9999 -9999 -9999 -9999 -9999 -9999 -9999 -9999 -9999 -9999 -9999 -9999 -9999 -9999 -9999 -9999 -9999 -9999 -9999 -9999 -9999 -9999 -9999 -9999 -9999 8.63703E-2 7.8649E-2 2.21462E-1 5.92573E-2 5.06437E-2 6.86298E-2 5.23565E-2 1.13123E-1 2.74607E-1 3.63291E-1 2.16598E-1 2.47698E-1 3.00724E-1 2.767E-1 2.75235E-1 4.14912E-1 4.7599E-1 5.00334E-1 5.97699E-1 5.2971E-1 4.98587E-1 5.40469E-1 5.15156E-1 4.01665E-1 3.24554E-1 3.06664E-1 3.01479E-1 2.87165E-1 3.29249E-1 3.65459E-1 3.79939E-1 3.8136E-1 3.76841E-1 4.41622E-1 4.82462E-1 3.56952E-1 2.36044E-1 1.76536E-1 1.32174E-1 1.22774E-1 1.32635E-1 1.60522E-1 7.7047E-2 5.46893E-2 2.19845E-2 2.0519E-2 3.24112E-2 4.76958E-2 6.56E-2 6.99247E-2 7.22131E-2 9.88528E-2 1.6072E-1 1.42374E-1 1.91938E-1 2.45551E-1 2.08175E-1 2.07989E-1 2.63865E-1 2.61346E-1 2.79871E-1 2.30842E-1 2.37772E-1 2.10382E-1 1.81839E-1 1.44808E-1 1.0772E-1 5.41622E-2 5.805E-2 5.07194E-2 1.43894E-2 7.64563E-3 4.17859E-3 1.84575E-3 5.82185E-4 9.84626E-4 -9999 -9999 -9999 -9999 -9999 -9999 -9999 -9999 -9999 -9999 -9999 -9999 -9999 -9999 -9999 -9999 -9999 -9999 -9999 -9999 -9999 -9999 -9999 -9999 -9999 -9999 -9999 -9999 -9999 -9999 -9999 -9999 -9999 -9999 -9999 -9999 -9999 -9999 -9999 -9999 -9999 -9999 -9999 -9999 -9999 -9999 -9999 -9999 -9999 -9999 -9999 -9999 -9999
-9999 -9999 -9999 -9999 -9999 -9999 -9999 -9999 -9999 -9999 -9999 -9999 -9999 -9999 -9999 -9999 -9999 -9999 -9999 -9999 -9999 -9999 -9999 -9999 -9999 -9999 -9999 -9999 -9999 -9999 -9999 -9999 -9999 -9999 -9999 -9999 -9999 -9999 -9999 -9999 -9999 1.30972E-1 3.1259E-1 1.19759E-1 4.01892E-2 7.45252E-2 6.52542E-2 6.8723E-2 1.287E-1 2.58637E-1 2.55492E-1 1.33791E-1 1.5383E-1 1.43604E-1 1.18287E-1 1.55901E-1 2.41496E-1 2.96075E-1 3.96021E-1 5.30077E-1 5.1445E-1 4.30537E-1 5.04212E-1 5.21631E-1 4.1436E-1 3.88762E-1 3.56062E-1 3.21322E-1 2.60835E-1 2.86997E-1 2.6606E-1 3.2581E-1 3.69938E-1 3.52054E-1 3.43076E-1 3.36383E-1 3.17162E-1 2.78741E-1 1.8693E-1 1.3043E-1 1.30627E-1 1.47465E-1 1.60655E-1 1.64517E-1 1.04487E-1 3.29937E-2 2.05382E-2 3.26864E-2 5.17817E-2 6.82588E-2 5.97615E-2 4.8497E-2 5.38766E-2 8.83725E-2 1.22637E-1 1.82197E-1 1.70789E-1 1.89136E-1 2.09605E-1 2.25217E-1 2.32127E-1 2.33379E-1 1.78581E-1 1.80899E-1 1.57614E-1 1.43403E-1 1.22134E-1 8.44471E-2 1.09156E-1 7.84804E-2 6.71718E-2 3.32185E-2 1.52385E-2 8.74891E-3 -9999 -9999 -9999 -9999 -9999 -9999 -9999 -9999 -9999 -9999 -9999 -9999 -9999 -9999 -9999 -9999 -9999 -9999 -9999 -9999 -9999 -9999 -9999 -9999 -9999 -9999 -9999 -9999 -9999 -9999 -9999 -9999 -9999 -9999 -9999 -9999 -9999 -9999 -9999 -9999 -9999 -9999 -9999 -9999 -9999 -9999 -9999 -9999 -9999 -9999 -9999 -9999 -9999 -9999 -9999 -9999
-9999 -9999 -9999 -9999 -9999 -9999 -9999 -9999 -9999 -9999 -9999 -9999 -9999 -9999 -9999 -9999 -9999 -9999 -9999 -9999 -9999 -9999 -9999 -9999 -9999 -9999 -9999 -9999 -9999 -9999 -9999 -9999 -9999 -9999 -9999 -9999 -9999 -9999 -9999 -9999 -9999 3.47543E-1 2.52022E-1 3.60292E-2 3.39082E-2 4.92212E-2 7.95439E-2 8.45687E-2 1.14777E-1 2.08713E-1 1.80819E-1 9.64945E-2 1.06605E-1 7.51104E-2 7.62807E-2 1.04644E-1 1.25096E-1 1.48725E-1 2.23708E-1 2.95203E-1 3.67108E-1 3.68012E-1 3.65235E-1 4.64601E-1 3.65861E-1 4.47702E-1 3.86341E-1 3.91592E-1 3.35516E-1 3.47381E-1 3.35272E-1 3.44852E-1 3.32241E-1 3.42101E-1 3.01928E-1 2.55653E-1 2.5544E-1 3.06988E-1 2.64333E-1 1.69061E-1 1.24649E-1 1.12531E-1 1.2882E-1 1.60559E-1 1.14758E-1 5.62547E-2 3.17285E-2 2.22824E-2 4.68127E-2 5.42363E-2 6.67588E-2 7.07752E-2 8.38371E-2 9.50418E-2 9.56725E-2 1.41593E-1 1.99882E-1 2.32541E-1 2.36388E-1 1.89917E-1 1.75844E-1 2.16816E-1 2.05178E-1 1.70176E-1 1.31251E-1 1.36887E-1 1.16642E-1 7.53016E-2 8.73191E-2 7.65458E-2 5.43972E-2 4.92966E-2 1.81853E-2 -9999 -9999 -9999 -9999 -9999 -9999 -9999 -9999 -9999 -9999 -9999 -9999 -9999 -9999 -9999 -9999 -9999 -9999 -9999 -9999 -9999 -9999 -9999 -9999 -9999 -9999 -9999 -9999 -9999 -9999 -9999 -9999 -9999 -9999 -9999 -9999 -9999 -9999 -9999 -9999 -9999 -9999 -9999 -9999 -9999 -9999 -9999 -9999 -9999 -9999 -9999 -9999 -9999 -9999 -9999 -9999 -9999
-9999 -9999 -9999 -9999 -9999 -9999 -9999 -9999 -9999 -9999 -9999 -9999 -9999 -9999 -9999 -9999 -9999 -9999 -9999 -9999 -9999 -9999 -9999 -9999 -9999 -9999 -9999 -9999 -9999 -9999 -9999 -9999 -9999 -9999 -9999 -9999 -9999 -9999 -9999 -9999 -9999 3.92273E-1 5.30583E-2 2.26989E-2 1.55667E-2 1.71115E-2 4.46935E-2 1.10248E-1 1.37909E-1 1.17012E-1 1.15669E-1 9.71383E-2 7.48078E-2 8.4327E-2 4.72851E-2 4.60034E-2 6.73856E-2 8.68808E-2 1.29033E-1 1.83793E-1 2.04889E-1 2.70303E-1 3.74524E-1 4.34696E-1 4.36287E-1 4.5462E-1 4.30643E-1 4.10652E-1 3.88168E-1 4.22711E-1 3.95829E-1 3.67099E-1 3.84263E-1 3.61214E-1 2.89888E-1 2.26239E-1 2.57777E-1 3.16644E-1 2.92929E-1 1.84606E-1 1.04491E-1 8.79581E-2 7.29139E-2 9.72989E-2 9.65654E-2 6.49826E-2 3.89741E-2 2.62408E-2 4.08504E-2 6.36705E-2 5.63159E-2 6.60596E-2 1.08216E-1 1.4623E-1 1.66458E-1 1.79448E-1 2.12024E-1 2.40444E-1 1.96162E-1 1.74509E-1 1.61928E-1 1.62414E-1 1.40463E-1 1.15733E-1 1.12637E-1 1.07572E-1 1.48238E-1 6.13747E-2 3.79293E-2 3.22854E-2 6.40077E-2 5.76737E-2 1.07927E-2 -9999 -9999 -9999 -9999 -9999 -9999 -9999 -9999 -9999 -9999 -9999 -9999 -9999 -9999 -9999 -9999 -9999 -9999 -9999 -9999 -9999 -9999 -9999 -9999 -9999 -9999 -9999 -9999 -9999 -9999 -9999 -9999 -9999 -9999 -9999 -9999 -9999 -9999 -9999 -9999 -9999 -9999 -9999 -9999 -9999 -9999 -9999 -9999 -9999 -9999 -9999 -9999 -9999 -9999 -9999 -9999 -9999
-9999 -9999 -9999 -9999 -9999 -9999 -9999 -9999 -9999 -9999 -9999 -9999 -9999 -9999 -9999 -9999 -9999 -9999 -9999 -9999 -9999 -9999 -9999 -9999 -9999 -9999 -9999 -9999 -9999 -9999 -9999 -9999 -9999 -9999 -9999 -9999 -9999 -9999 -9999 -9999 -9999 1.72481E-1 2.59152E-2 5.05945E-2 2.696E-2 1.71669E-2 4.41418E-2 1.12695E-1 1.48399E-1 1.07536E-1 1.23877E-1 9.15479E-2 6.60324E-2 7.55493E-2 6.29968E-2 3.70561E-2 5.63263E-2 7.99516E-2 1.34096E-1 1.55391E-1 1.55575E-1 2.40916E-1 3.32155E-1 4.19153E-1 4.31027E-1 3.31218E-1 3.7587E-1 4.66194E-1 3.65507E-1 3.58095E-1 3.62312E-1 3.70818E-1 3.28926E-1 2.74009E-1 2.85222E-1 2.36219E-1 2.52813E-1 3.15929E-1 3.23787E-1 2.36906E-1 1.50628E-1 1.31949E-1 6.70527E-2 5.18801E-2 7.17953E-2 7.07528E-2 5.32659E-2 3.07309E-2 2.44447E-2 4.77334E-2 7.54787E-2 9.58643E-2 1.42532E-1 1.58702E-1 1.89877E-1 2.46792E-1 2.5653E-1 2.6708E-1 1.91088E-1 1.39666E-1 1.28575E-1 1.47712E-1 9.78232E-2 1.02026E-1 1.1129E-1 1.21804E-1 1.2596E-1 2.41249E-2 9.81216E-3 2.05869E-2 5.51316E-2 4.21478E-2 -9999 -9999 -9999 -9999 -9999 -9999 -9999 -9999 -9999 -9999 -9999 -9999 -9999 -9999 -9999 -9999 -9999 -9999 -9999 -9999 -9999 -9999 -9999 -9999 -9999 -9999 -9999 -9999 -9999 -9999 -9999 -9999 -9999 -9999 -9999 -9999 -9999 -9999 -9999 -9999 -9999 -9999 -9999 -9999 -9999 -9999 -9999 -9999 -9999 -9999 -9999 -9999 -9999 -9999 -9999 -9999 -9999 -9999
-9999 -9999 -9999 -9999 -9999 -9999 -9999 -9999 -9999 -9999 -9999 -9999 -9999 -9999 -9999 -9999 -9999 -9999 -9999 -9999 -9999 -9999 -9999 -9999 -9999 -9999 -9999 -9999 -9999 -9999 -9999 -9999 -9999 -9999 -9999 -9999 -9999 -9999 -9999 -9999 1.41837E-1 3.45582E-2 1.73416E-2 3.33909E-2 6.33939E-2 4.23047E-2 4.55098E-2 1.08231E-1 1.18731E-1 7.70022E-2 9.04458E-2 9.44761E-2 5.63709E-2 4.64353E-2 5.61177E-2 3.70546E-2 8.3981E-2 1.64034E-1 1.69429E-1 1.45514E-1 1.35171E-1 2.36985E-1 3.39985E-1 4.14635E-1 3.99966E-1 3.46937E-1 3.52967E-1 4.12221E-1 3.43305E-1 2.90025E-1 2.60373E-1 2.59451E-1 2.24192E-1 2.00612E-1 2.20518E-1 2.91741E-1 2.9005E-1 2.84388E-1 2.75155E-1 3.22908E-1 2.66752E-1 2.56048E-1 1.29274E-1 5.18413E-2 3.64195E-2 5.65993E-2 4.2852E-2 3.47224E-2 2.00872E-2 3.4967E-2 5.88533E-2 8.42139E-2 1.19467E-1 1.54261E-1 2.04565E-1 2.75282E-1 2.91211E-1 2.39084E-1 1.66704E-1 1.24271E-1 1.20672E-1 1.73553E-1 1.27915E-1 9.24165E-2 1.04216E-1 1.05331E-1 9.08618E-2 4.08246E-2 2.46685E-2 2.82534E-2 1.43248E-2 -9999 -9999 -9999 -9999 -9999 -9999 -9999 -9999 -9999 -9999 -9999 -9999 -9999 -9999 -9999 -9999 -9999 -9999 -9999 -9999 -9999 -9999 -9999 -9999 -9999 -9999 -9999 -9999 -9999 -9999 -9999 -9999 -9999 -9999 -9999 -9999 -9999 -9999 -9999 -9999 -9999 -9999 -9999 -9999 -9999 -9999 -9999 -9999 -9999 -9999 -9999 -9999 -9999 -9999 -9999 -9999 -9999 -9999 -9999
-9999 -9999 -9999 -9999 -9999 -9999 -9999 -9999 -9999 -9999 -9999 -9999 -9999 -9999 -9999 -9999 -9999 -9999 -9999 -9999 -9999 -9999 -9999 -9999 -9999 -9999 -9999 -9999 -9999 -9999 -9999 -9999 -9999 -9999 -9999 -9999 -9999 -9999 -9999 -9999 1.54273E-1 1.6542E-2 2.48822E-2 5.84789E-2 8.61153E-2 7.86764E-2 9.1603E-2 1.28724E-1 7.90388E-2 3.9623E-2 7.96812E-2 1.09229E-1 7.39395E-2 4.92953E-2 4.84807E-2 4.49823E-2 9.41631E-2 1.19384E-1 1.45005E-1 1.41244E-1 1.81689E-1 2.54029E-1 3.02441E-1 3.17873E-1 2.55555E-1 2.50833E-1 2.86905E-1 3.11475E-1 3.00829E-1 2.44577E-1 1.84173E-1 1.91193E-1 1.88153E-1 1.80599E-1 2.27683E-1 2.70626E-1 3.35708E-1 4.08257E-1 2.84158E-1 1.93155E-1 2.54085E-1 2.79564E-1 2.2218E-1 8.7685E-2 3.94527E-2 3.37555E-2 3.65104E-2 3.70221E-2 3.1437E-2 3.33236E-2 5.43626E-2 9.88643E-2 1.20337E-1 1.77983E-1 2.43845E-1 2.7691E-1 2.48245E-1 1.49811E-1 1.48317E-1 1.3646E-1 1.76514E-1 1.54324E-1 7.87983E-2 1.06837E-1 9.23037E-2 9.30984E-2 8.12801E-2 2.99452E-2 2.48521E-2 1.15345E-2 1.16378E-2 -9999 -9999 -9999 -9999 -9999 -9999 -9999 -9999 -9999 -9999 -9999 -9999 -9999 -9999 -9999 -9999 -9999 -9999 -9999 -9999 -9999 -9999 -9999 -9999 -9999 -9999 -9999 -9999 -9999 -9999 -9999 -9999 -9999 -9999 -9999 -9999 -9999 -9999 -9999 -9999 -9999 -9999 -9999 -9999 -9999 -9999 -9999 -9999 -9999 -9999 -9999 -9999 -9999 -9999 -9999 -9999 -9999 -9999 -9999
-9999 -9999 -9999 -9999 -9999 -9999 -9999 -9999 -9999 -9999 -9999 -9999 -9999 -9999 -9999 -9999 -9999 -9999 -9999 -9999 -9999 -9999 -9999 -9999 -9999 -9999 -9999 -9999 -9999 -9999 -9999 -9999 -9999 -9999 -9999 -9999 -9999 -9999 -9999 -9999 2.07512E-1 1.4253E-2 2.06948E-2 4.58823E-2 7.45121E-2 1.28599E-1 1.1363E-1 1.70392E-1 8.43734E-2 4.7533E-2 9.53547E-2 1.25256E-1 1.08753E-1 9.73583E-2 6.59806E-2 7.37197E-2 1.01477E-1 1.3516E-1 1.35046E-1 1.23434E-1 1.46659E-1 2.19674E-1 2.95369E-1 3.2935E-1 2.37078E-1 2.1408E-1 2.63244E-1 2.82417E-1 2.31121E-1 1.74874E-1 1.75274E-1 1.53182E-1 1.50532E-1 1.83933E-1 2.26566E-1 2.53343E-1 2.96573E-1 4.23818E-1 3.15149E-1 1.77517E-1 1.75792E-1 2.56418E-1 2.44449E-1 1.73262E-1 7.60064E-2 4.33012E-2 2.7131E-2 4.07928E-2 3.16143E-2 3.79792E-2 4.54016E-2 7.90082E-2 1.08254E-1 1.71616E-1 2.25285E-1 1.55448E-1 1.08945E-1 9.10627E-2 1.33254E-1 1.15673E-1 1.78686E-1 8.50115E-2 6.89468E-2 7.47303E-2 8.58166E-2 1.12782E-1 8.45205E-2 3.00497E-2 1.30568E-2 -9999 -9999 -9999 -9999 -9999 -9999 -9999 -9999 -9999 -9999 -9999 -9999 -9999 -9999 -9999 -9999 -9999 -9999 -9999 -9999 -9999 -9999 -9999 -9999 -9999 -9999 -9999 -9999 -9999 -9999 -9999 -9999 -9999 -9999 -9999 -9999 -9999 -9999 -9999 -9999 -9999 -9999 -9999 -9999 -9999 -9999 -9999 -9999 -9999 -9999 -9999 -9999 -9999 -9999 -9999 -9999 -9999 -9999 -9999 -9999 -9999
-9999 -9999 -9999 -9999 -9999 -9999 -9999 -9999 -9999 -9999 -9999 -9999 -9999 -9999 -9999 -9999 -9999 -9999 -9999 -9999 -9999 -9999 -9999 -9999 -9999 -9999 -9999 -9999 -9999 -9999 -9999 -9999 -9999 -9999 -9999 -9999 -9999 -9999 -9999 -9999 1.16542E-1 2.12104E-2 3.04201E-2 4.71961E-2 6.26391E-2 8.75289E-2 7.79349E-2 9.5401E-2 6.11071E-2 4.35696E-2 6.76513E-2 1.31052E-1 1.52525E-1 1.39367E-1 1.1079E-1 1.21462E-1 1.52327E-1 1.73129E-1 1.3667E-1 1.20929E-1 1.16914E-1 2.00539E-1 3.8243E-1 3.67933E-1 2.94972E-1 3.13046E-1 2.70305E-1 2.67591E-1 2.02564E-1 2.0656E-1 2.04008E-1 1.85355E-1 2.10527E-1 2.86063E-1 3.21237E-1 2.26827E-1 2.42728E-1 2.85397E-1 3.02538E-1 1.98931E-1 1.25848E-1 1.81966E-1 2.50694E-1 1.63696E-1 9.32229E-2 3.40469E-2 2.20125E-2 1.81136E-2 1.56861E-2 3.14113E-2 5.43113E-2 6.96343E-2 1.1066E-1 1.34939E-1 1.32764E-1 8.50622E-2 5.56078E-2 5.85497E-2 9.21348E-2 1.10291E-1 1.75926E-1 9.50707E-2 7.0048E-2 7.70644E-2 7.5372E-2 1.2938E-1 8.42868E-2 2.89762E-2 -9999 -9999 -9999 -9999 -9999 -9999 -9999 -9999 -9999 -9999 -9999 -9999 -9999 -9999 -9999 -9999 -9999 -9999 -9999 -9999 -9999 -9999 -9999 -9999 -9999 -9999 -9999 -9999 -9999 -9999 -9999 -9999 -9999 -9999 -9999 -9999 -9999 -9999 -9999 -9999 -9999 -9999 -9999 -9999 -9999 -9999 -9999 -9999 -9999 -9999 -9999 -9999 -9999 -9999 -9999 -9999 -9999 -9999 -9999 -9999 -9999 -9999
-9999 -9999 -9999 -9999 -9999 -9999 -9999 -9999 -9999 -9999 -9999 -9999 -9999 -9999 -9999 -9999 -9999 -9999 -9999 -9999 -9999 -9999 -9999 -9999 -9999 -9999 -9999 -9999 -9999 -9999 -9999 -9999 -9999 -9999 -9999 -9999 -9999 -9999 -9999 -9999 9.20878E-2 1.67865E-2 2.73922E-2 4.14361E-2 4.25156E-2 6.74794E-2 5.16203E-2 3.3126E-2 3.54884E-2 3.29235E-2 5.0569E-2 1.09123E-1 1.93436E-1 2.11995E-1 1.39095E-1 1.95685E-1 2.36811E-1 1.77767E-1 9.47623E-2 8.50388E-2 1.21846E-1 1.17228E-1 2.01741E-1 3.79939E-1 4.34762E-1 3.26737E-1 2.56235E-1 2.62214E-1 2.58377E-1 2.49546E-1 2.62814E-1 2.55435E-1 3.69127E-1 3.85487E-1 3.35861E-1 2.74143E-1 2.26471E-1 2.25425E-1 2.09633E-1 2.20636E-1 1.61575E-1 1.47205E-1 1.87306E-1 1.94454E-1 1.41776E-1 7.38384E-2 2.99754E-2 2.19183E-2 1.6184E-2 2.77503E-2 5.05726E-2 6.60303E-2 9.49903E-2 8.49271E-2 9.69696E-2 5.47541E-2 5.82636E-2 7.23072E-2 1.49613E-1 1.03662E-1 4.97739E-2 5.5942E-2 6.04658E-2 5.77227E-2 8.08682E-2 1.27658E-1 1.03228E-1 2.91585E-2 -9999 -9999 -9999 -9999 -9999 -9999 -9999 -9999 -9999 -9999 -9999 -9999 -9999 -9999 -9999 -9999 -9999 -9999 -9999 -9999 -9999 -9999 -9999 -9999 -9999 -9999 -9999 -9999 -9999 -9999 -9999 -9999 -9999 -9999 -9999 -9999 -9999 -9999 -9999 -9999 -9999 -9999 -9999 -9999 -9999 -9999 -9999 -9999 -9999 -9999 -9999 -9999 -9999 -9999 -9999 -9999 -9999 -9999 -9999 -9999 -9999 -9999
-9999 -9999 -9999 -9999 -9999 -9999 -9999 -9999 -9999 -9999 -9999 -9999 -9999 -9999 -9999 -9999 -9999 -9999 -9999 -9999 -9999 -9999 -9999 -9999 -9999 -9999 -9999 -9999 -9999 -9999 -9999 -9999 -9999 -9999 -9999 -9999 -9999 -9999 -9999 -9999 6.2211E-2 1.39147E-2 1.29693E-2 1.80629E-2 2.49641E-2 5.44788E-2 3.55141E-2 2.24363E-2 2.57695E-2 3.37589E-2 4.88863E-2 8.02783E-2 1.14537E-1 1.41015E-1 1.5131E-1 1.77721E-1 2.10543E-1 1.19609E-1 6.6893E-2 7.24641E-2 7.12646E-2 9.14027E-2 1.92402E-1 4.39383E-1 4.62815E-1 4.25042E-1 4.56553E-1 4.555E-1 3.21981E-1 2.81446E-1 2.6223E-1 3.21239E-1 3.8922E-1 4.00934E-1 3.99283E-1 3.23122E-1 2.58101E-1 2.00857E-1 2.21874E-1 2.31793E-1 2.10238E-1 1.75218E-1 1.68406E-1 1.5927E-1 1.22059E-1 5.93151E-2 4.58786E-2 2.22663E-2 1.57918E-2 2.09357E-2 3.40881E-2 5.26505E-2 5.94797E-2 7.77778E-2 3.81417E-2 1.64487E-2 3.72898E-2 7.82898E-2 7.38944E-2 8.0579E-2 6.75008E-2 6.92255E-2 3.80328E-2 5.35007E-2 8.97774E-2 8.99369E-2 7.18701E-2 3.04153E-2 -9999 -9999 -9999 -9999 -9999 -9999 -9999 -9999 -9999 -9999 -9999 -9999 -9999 -9999 -9999 -9999 -9999 -9999 -9999 -9999 -9999 -9999 -9999 -9999 -9999 -9999 -9999 -9999 -9999 -9999 -9999 -9999 -9999 -9999 -9999 -9999 -9999 -9999 -9999 -9999 -9999 -9999 -9999 -9999 -9999 -9999 -9999 -9999 -9999 -9999 -9999 -9999 -9999 -9999 -9999 -9999 -9999 -9999 -9999 -9999 -9999 -9999
-9999 -9999 -9999 -9999 -9999 -9999 -9999 -9999 -9999 -9999 -9999 -9999 -9999 -9999 -9999 -9999 -9999 -9999 -9999 -9999 -9999 -9999 -9999 -9999 -9999 -9999 -9999 -9999 -9999 -9999 -9999 -9999 -9999 -9999 -9999 -9999 -9999 -9999 -9999 -9999 1.34987E-1 1.6851E-2 6.17082E-3 7.96296E-3 2.28681E-2 5.0084E-2 4.03126E-2 2.40855E-2 2.43907E-2 2.63704E-2 3.82309E-2 6.19394E-2 5.98109E-2 8.37726E-2 1.48644E-1 1.6949E-1 1.35429E-1 8.70479E-2 5.04269E-2 6.60659E-2 6.64712E-2 8.45223E-2 2.1688E-1 4.67612E-1 4.95755E-1 5.53834E-1 6.53928E-1 6.19901E-1 3.72526E-1 2.69251E-1 1.76621E-1 1.97363E-1 2.43736E-1 3.1443E-1 3.4828E-1 3.6755E-1 2.29493E-1 1.84704E-1 2.19659E-1 2.73296E-1 2.17064E-1 1.99174E-1 1.4742E-1 9.88704E-2 9.15999E-2 1.01283E-1 6.19034E-2 2.71094E-2 2.99006E-2 2.51254E-2 3.49413E-2 4.49998E-2 4.20358E-2 4.17454E-2 1.36272E-2 1.84263E-2 6.55891E-2 2.72114E-2 3.56944E-2 4.80072E-2 5.319E-2 2.93366E-2 3.87724E-2 5.82077E-2 8.48769E-2 4.80835E-2 3.85434E-2 2.56219E-2 -9999 -9999 -9999 -9999 -9999 -9999 -9999 -9999 -9999 -9999 -9999 -9999 -9999 -9999 -9999 -9999 -9999 -9999 -9999 -9999 -9999 -9999 -9999 -9999 -9999 -9999 -9999 -9999 -9999 -9999 -9999 -9999 -9999 -9999 -9999 -9999 -9999 -9999 -9999 -9999 -9999 -9999 -9999 -9999 -9999 -9999 -9999 -9999 -9999 -9999 -9999 -9999 -9999 -9999 -9999 -9999 -9999 -9999 -9999 -9999 -9999 -9999
-9999 -9999 -9999 -9999 -9999 -9999 -9999 -9999 -9999 -9999 -9999 -9999 -9999 -9999 -9999 -9999 -9999 -9999 -9999 -9999 -9999 -9999 -9999 -9999 -9999 -9999 -9999 -9999 -9999 -9999 -9999 -9999 -9999 -9999 -9999 -9999 -9999 -9999 -9999 -9999 -9999 6.47132E-2 7.59759E-3 1.16924E-2 2.94698E-2 4.81535E-2 3.28868E-2 2.11413E-2 2.31738E-2 2.1133E-2 2.43628E-2 3.47896E-2 2.65676E-2 3.8493E-2 9.92915E-2 1.10812E-1 1.1491E-1 1.00483E-1 7.10604E-2 6.08253E-2 6.33876E-2 8.9743E-2 1.682E-1 3.97027E-1 4.9671E-1 5.42149E-1 6.022E-1 6.19653E-1 6.03522E-1 4.35787E-1 2.6666E-1 2.35663E-1 2.91513E-1 3.69333E-1 4.24211E-1 3.93731E-1 2.35632E-1 1.57258E-1 1.61503E-1 2.08032E-1 2.54254E-1 2.66249E-1 1.73018E-1 1.25545E-1 1.0602E-1 7.89415E-2 3.56252E-2 2.54771E-2 2.42953E-2 2.05464E-2 2.62544E-2 3.15949E-2 4.25969E-2 2.53794E-2 1.20067E-2 2.20566E-2 3.41263E-2 2.57077E-2 2.67648E-2 2.7935E-2 4.80321E-2 3.94992E-2 4.16875E-2 7.91064E-2 8.35018E-2 6.07514E-2 5.60483E-2 1.85366E-2 1.8887E-2 -9999 -9999 -9999 -9999 -9999 -9999 -9999 -9999 -9999 -9999 -9999 -9999 -9999 -9999 -9999 -9999 -9999 -9999 -9999 -9999 -9999 -9999 -9999 -9999 -9999 -9999 -9999 -9999 -9999 -9999 -9999 -9999 -9999 -9999 -9999 -9999 -9999 -9999 -9999 -9999 -9999 -9999 -9999 -9999 -9999 -9999 -9999 -9999 -9999 -9999 -9999 -9999 -9999 -9999 -9999 -9999 -9999 -9999 -9999 -9999 -9999
-9999 -9999 -9999 -9999 -9999 -9999 -9999 -9999 -9999 -9999 -9999 -9999 -9999 -9999 -9999 -9999 -9999 -9999 -9999 -9999 -9999 -9999 -9999 -9999 -9999 -9999 -9999 -9999 -9999 -9999 -9999 -9999 -9999 -9999 -9999 -9999 -9999 -9999 -9999 -9999 -9999 4.548E-2 5.14367E-3 1.1738E-2 2.19607E-2 3.64627E-2 2.64857E-2 1.4213E-2 1.41576E-2 1.52539E-2 1.21693E-2 1.59298E-2 1.80982E-2 4.24259E-2 5.33387E-2 5.63478E-2 7.76689E-2 1.27845E-1 7.69746E-2 4.37855E-2 4.429E-2 6.80416E-2 8.01399E-2 2.19431E-1 4.03958E-1 4.58409E-1 5.62971E-1 5.66749E-1 5.78636E-1 4.72839E-1 3.63957E-1 2.44926E-1 2.91058E-1 4.19603E-1 4.21815E-1 3.39648E-1 2.44248E-1 1.48274E-1 1.54768E-1 1.82292E-1 2.73951E-1 2.3593E-1 1.60561E-1 1.23141E-1 9.72741E-2 4.51447E-2 3.0631E-2 3.02849E-2 3.39223E-2 2.55789E-2 2.89301E-2 2.50661E-2 2.10301E-2 1.40682E-2 7.66936E-3 1.75314E-2 1.20263E-2 2.26475E-2 2.73493E-2 1.79952E-2 4.69813E-2 3.45781E-2 3.17629E-2 1.14945E-1 7.65294E-2 5.27508E-2 5.85396E-2 1.93758E-2 6.58182E-3 9.6744E-3 -9999 -9999 -9999 -9999 -9999 -9999 -9999 -9999 -9999 -9999 -9999 -9999 -9999 -9999 -9999 -9999 -9999 -9999 -9999 -9999 -9999 -9999 -9999 -9999 -9999 -9999 -9999 -9999 -9999 -9999 -9999 -9999 -9999 -9999 -9999 -9999 -9999 -9999 -9999 -9999 -9999 -9999 -9999 -9999 -9999 -9999 -9999 -9999 -9999 -9999 -9999 -9999 -9999 -9999 -9999 -9999 -9999 -9999 -9999 -9999
-9999 -9999 -9999 -9999 -9999 -9999 -9999 -9999 -9999 -9999 -9999 -9999 -9999 -9999 -9999 -9999 -9999 -9999 -9999 -9999 -9999 -9999 -9999 -9999 -9999 -9999 -9999 -9999 -9999 -9999 -9999 -9999 -9999 -9999 -9999 -9999 -9999 -9999 -9999 -9999 -9999 1.99514E-1 7.67451E-3 8.83854E-3 1.2652E-2 1.79727E-2 1.41421E-2 9.01166E-3 1.06334E-2 1.20911E-2 8.94451E-3 1.26556E-2 1.4277E-2 2.18919E-2 2.64037E-2 3.39803E-2 4.86858E-2 6.15642E-2 5.63801E-2 3.9487E-2 4.18655E-2 4.11418E-2 7.79015E-2 2.22711E-1 3.27745E-1 4.55797E-1 4.88313E-1 4.77038E-1 4.80238E-1 4.73918E-1 4.17186E-1 2.36809E-1 2.89152E-1 3.79458E-1 4.29045E-1 3.21629E-1 2.24656E-1 1.56163E-1 1.45961E-1 2.05937E-1 2.02931E-1 1.63765E-1 9.0334E-2 7.20055E-2 4.31563E-2 4.07002E-2 4.29843E-2 4.54589E-2 4.87991E-2 4.5092E-2 1.35993E-2 1.63393E-2 1.53545E-2 8.31782E-3 4.75637E-3 3.48258E-2 2.17962E-2 2.07738E-2 3.78239E-2 3.3888E-2 5.59838E-2 5.40402E-2 4.14014E-2 1.15177E-1 6.6345E-2 5.49957E-2 1.99553E-2 2.78933E-2 3.74214E-2 7.0549E-3 -9999 -9999 -9999 -9999 -9999 -9999 -9999 -9999 -9999 -9999 -9999 -9999 -9999 -9999 -9999 -9999 -9999 -9999 -9999 -9999 -9999 -9999 -9999 -9999 -9999 -9999 -9999 -9999 -9999 -9999 -9999 -9999 -9999 -9999 -9999 -9999 -9999 -9999 -9999 -9999 -9999 -9999 -9999 -9999 -9999 -9999 -9999 -9999 -9999 -9999 -9999 -9999 -9999 -9999 -9999 -9999 -9999 -9999 -9999 -9999
-9999 -9999 -9999 -9999 -9999 -9999 -9999 -9999 -9999 -9999 -9999 -9999 -9999 -9999 -9999 -9999 -9999 -9999 -9999 -9999 -9999 -9999 -9999 -9999 -9999 -9999 -9999 -9999 -9999 -9999 -9999 -9999 -9999 -9999 -9999 -9999 -9999 -9999 -9999 -9999 -9999 2.36111E-1 6.20087E-3 5.83134E-3 6.23812E-3 6.60802E-3 7.80422E-3 4.93066E-3 1.52228E-2 1.47456E-2 9.31793E-3 8.38246E-3 1.16888E-2 1.31242E-2 2.66657E-2 2.7677E-2 3.87027E-2 5.41398E-2 5.51882E-2 4.12182E-2 2.86502E-2 2.87545E-2 1.13227E-1 3.35543E-1 3.85261E-1 4.41975E-1 4.32013E-1 4.39964E-1 3.93829E-1 3.7816E-1 3.99255E-1 2.74662E-1 2.14211E-1 3.24271E-1 4.06433E-1 3.83128E-1 2.16845E-1 1.60158E-1 1.72791E-1 1.83541E-1 1.59689E-1 1.35386E-1 6.93432E-2 3.93773E-2 2.43864E-2 2.48919E-2 2.7217E-2 2.25229E-2 2.00738E-2 1.69604E-2 7.74699E-3 1.44464E-2 9.17874E-3 1.28067E-2 1.89462E-2 3.93936E-2 2.63741E-2 3.14632E-2 3.71799E-2 3.87836E-2 3.87696E-2 4.51817E-2 9.55414E-2 6.04267E-2 5.62776E-2 3.94255E-2 8.79205E-3 8.42002E-3 1.15845E-2 1.59001E-2 -9999 -9999 -9999 -9999 -9999 -9999 -9999 -9999 -9999 -9999 -9999 -9999 -9999 -9999 -9999 -9999 -9999 -9999 -9999 -9999 -9999 -9999 -9999 -9999 -9999 -9999 -9999 -9999 -9999 -9999 -9999 -9999 -9999 -9999 -9999 -9999 -9999 -9999 -9999 -9999 -9999 -9999 -9999 -9999 -9999 -9999 -9999 -9999 -9999 -9999 -9999 -9999 -9999 -9999 -9999 -9999 -9999 -9999 -9999 -9999
-9999 -9999 -9999 -9999 -9999 -9999 -9999 -9999 -9999 -9999 -9999 -9999 -9999 -9999 -9999 -9999 -9999 -9999 -9999 -9999 -9999 -9999 -9999 -9999 -9999 -9999 -9999 -9999 -9999 -9999 -9999 -9999 -9999 -9999 -9999 -9999 -9999 -9999 -9999 -9999 -9999 2.4892E-1 4.62624E-3 3.93839E-3 2.95771E-3 2.33441E-3 3.20606E-3 5.00529E-3 2.62223E-2 1.79118E-2 2.54663E-2 6.72489E-3 1.02132E-2 1.07766E-2 1.76466E-2 2.49671E-2 4.11603E-2 6.10629E-2 6.88891E-2 4.39533E-2 2.88986E-2 3.34795E-2 1.30647E-1 2.74818E-1 3.83285E-1 3.46504E-1 3.93719E-1 4.69702E-1 3.37296E-1 2.1592E-1 2.64871E-1 3.10911E-1 2.61597E-1 3.23177E-1 3.95941E-1 3.73529E-1 2.13639E-1 2.01191E-1 1.82069E-1 1.44661E-1 1.3796E-1 1.2637E-1 7.95507E-2 4.43032E-2 1.70551E-2 1.8669E-2 1.47758E-2 1.19779E-2 1.18966E-2 1.418E-2 1.66908E-2 1.30407E-2 1.63102E-2 1.74752E-2 9.89159E-3 2.1025E-2 2.07411E-2 2.46549E-2 2.97778E-2 2.97178E-2 3.58312E-2 5.94345E-2 4.76559E-2 5.4424E-2 4.49703E-2 3.06004E-2 1.17184E-2 8.2977E-3 5.69135E-3 9.25937E-3 7.31262E-3 -9999 -9999 -9999 -9999 -9999 -9999 -9999 -9999 -9999 -9999 -9999 -9999 -9999 -9999 -9999 -9999 -9999 -9999 -9999 -9999 -9999 -9999 -9999 -9999 -9999 -9999 -9999 -9999 -9999 -9999 -9999 -9999 -9999 -9999 -9999 -9999 -9999 -9999 -9999 -9999 -9999 -9999 -9999 -9999 -9999 -9999 -9999 -9999 -9999 -9999 -9999 -9999 -9999 -9999 -9999 -9999 -9999 -9999 -9999
-9999 -9999 -9999 -9999 -9999 -9999 -9999 -9999 -9999 -9999 -9999 -9999 -9999 -9999 -9999 -9999 -9999 -9999 -9999 -9999 -9999 -9999 -9999 -9999 -9999 -9999 -9999 -9999 -9999 -9999 -9999 -9999 -9999 -9999 -9999 -9999 -9999 -9999 -9999 -9999 -9999 1.56642E-1 9.21973E-3 2.89849E-3 2.77523E-3 1.26492E-2 8.39405E-3 2.91357E-2 3.17044E-2 2.94712E-2 5.04507E-2 1.74279E-2 6.92525E-3 1.57015E-2 1.50805E-2 2.91513E-2 4.08024E-2 5.10904E-2 7.24054E-2 5.5769E-2 3.2848E-2 3.09066E-2 8.17842E-2 2.73332E-1 3.46941E-1 4.55392E-1 4.52262E-1 4.51522E-1 3.81046E-1 2.81332E-1 1.87683E-1 2.61173E-1 3.19157E-1 3.19737E-1 3.51466E-1 3.84436E-1 2.9181E-1 2.13196E-1 1.7974E-1 1.0766E-1 1.2433E-1 1.40167E-1 8.86869E-2 4.53674E-2 1.92046E-2 1.38521E-2 1.40048E-2 1.09694E-2 1.51884E-2 2.24804E-2 2.64208E-2 1.28016E-2 1.1021E-2 1.82165E-2 1.17834E-2 1.76874E-2 1.68784E-2 1.55899E-2 3.40721E-2 3.77548E-2 5.7712E-2 5.0689E-2 5.92294E-2 4.42258E-2 4.43289E-2 2.53838E-2 2.2255E-2 1.01973E-2 1.98939E-2 1.24663E-2 7.41425E-3 -9999 -9999 -9999 -9999 -9999 -9999 -9999 -9999 -9999 -9999 -9999 -9999 -9999 -9999 -9999 -9999 -9999 -9999 -9999 -9999 -9999 -9999 -9999 -9999 -9999 -9999 -9999 -9999 -9999 -9999 -9999 -9999 -9999 -9999 -9999 -9999 -9999 -9999 -9999 -9999 -9999 -9999 -9999 -9999 -9999 -9999 -9999 -9999 -9999 -9999 -9999 -9999 -9999 -9999 -9999 -9999 -9999 -9999 -9999
-9999 -9999 -9999 -9999 -9999 -9999 -9999 -9999 -9999 -9999 -9999 -9999 -9999 -9999 -9999 -9999 -9999 -9999 -9999 -9999 -9999 -9999 -9999 -9999 -9999 -9999 -9999 -9999 -9999 -9999 -9999 -9999 -9999 -9999 -9999 -9999 -9999 -9999 -9999 -9999 -9999 2.12642E-1 1.14171E-2 1.9823E-2 1.73697E-2 7.67431E-3 9.15113E-3 4.33687E-2 2.05042E-2 3.49739E-2 2.83072E-2 1.03322E-2 6.22689E-3 2.44391E-2 1.06945E-2 1.95861E-2 2.55479E-2 4.04214E-2 5.38763E-2 4.00956E-2 2.67102E-2 2.72279E-2 7.42034E-2 1.88054E-1 2.46788E-1 3.33367E-1 3.66067E-1 4.28675E-1 3.56441E-1 2.97529E-1 1.89972E-1 1.97933E-1 2.80961E-1 3.69898E-1 4.16309E-1 4.35026E-1 3.4908E-1 2.35622E-1 1.71163E-1 1.04678E-1 6.42342E-2 9.57678E-2 1.18094E-1 5.52811E-2 2.08111E-2 1.04828E-2 7.74887E-3 9.83858E-3 1.3559E-2 2.04681E-2 1.31066E-2 1.22354E-2 8.04352E-3 1.7417E-2 1.08314E-2 1.55927E-2 1.64214E-2 1.78225E-2 3.73884E-2 6.43451E-2 6.16014E-2 3.80499E-2 3.25728E-2 2.71389E-2 2.85708E-2 2.9494E-2 2.26834E-2 2.20365E-2 1.4896E-2 3.89495E-3 2.13614E-3 -9999 -9999 -9999 -9999 -9999 -9999 -9999 -9999 -9999 -9999 -9999 -9999 -9999 -9999 -9999 -9999 -9999 -9999 -9999 -9999 -9999 -9999 -9999 -9999 -9999 -9999 -9999 -9999 -9999 -9999 -9999 -9999 -9999 -9999 -9999 -9999 -9999 -9999 -9999 -9999 -9999 -9999 -9999 -9999 -9999 -9999 -9999 -9999 -9999 -9999 -9999 -9999 -9999 -9999 -9999 -9999 -9999 -9999 -9999
-9999 -9999 -9999 -9999 -9999 -9999 -9999 -9999 -9999 -9999 -9999 -9999 -9999 -9999 -9999 -9999 -9999 -9999 -9999 -9999 -9999 -9999 -9999 -9999 -9999 -9999 -9999 -9999 -9999 -9999 -9999 -9999 -9999 -9999 -9999 -9999 -9999 -9999 -9999 -9999 -9999 -9999 1.44462E-1 5.82057E-2 3.72994E-3 3.04453E-3 3.53642E-3 1.61427E-2 1.7519E-2 2.30778E-2 1.68551E-2 5.65797E-3 9.3012E-3 1.83139E-2 9.34642E-3 1.24989E-2 2.43497E-2 3.01988E-2 3.78228E-2 2.93268E-2 1.7813E-2 2.01269E-2 5.48139E-2 1.03718E-1 1.48965E-1 1.72664E-1 2.088E-1 2.84101E-1 3.54817E-1 3.68451E-1 2.31766E-1 1.50025E-1 2.49754E-1 2.37825E-1 3.01571E-1 3.53526E-1 3.22862E-1 2.26931E-1 1.24075E-1 1.16581E-1 8.95487E-2 7.2001E-2 9.15383E-2 9.52189E-2 4.93778E-2 2.04389E-2 9.41307E-3 7.55957E-3 1.20452E-2 1.94669E-2 1.27128E-2 1.12829E-2 1.1847E-2 1.35159E-2 1.0353E-2 1.25247E-2 1.20339E-2 1.1519E-2 3.42647E-2 3.82902E-2 3.76344E-2 2.45379E-2 1.96592E-2 2.37705E-2 1.72152E-2 2.1458E-2 3.21535E-2 3.18253E-2 4.4135E-3 1.67891E-3 1.76915E-3 2.9631E-3 3.21543E-3 2.51121E-3 -9999 -9999 -9999 -9999 -9999 -9999 -9999 -9999 -9999 -9999 -9999 -9999 -9999 -9999 -9999 -9999 -9999 -9999 -9999 -9999 -9999 -9999 -9999 -9999 -9999 -9999 -9999 -9999 -9999 -9999 -9999 -9999 -9999 -9999 -9999 -9999 -9999 -9999 -9999 -9999 -9999 -9999 -9999 -9999 -9999 -9999 -9999 -9999 -9999 -9999 -9999 -9999 -9999 -9999 -9999 -9999
-9999 -9999 -9999 -9999 -9999 -9999 -9999 -9999 -9999 -9999 -9999 -9999 -9999 -9999 -9999 -9999 -9999 -9999 -9999 -9999 -9999 -9999 -9999 -9999 -9999 -9999 -9999 -9999 -9999 -9999 -9999 -9999 -9999 -9999 -9999 -9999 -9999 -9999 -9999 -9999 -9999 -9999 1.93922E-1 1.65287E-2 4.23586E-3 3.35826E-3 2.67298E-3 3.14472E-3 1.49355E-2 2.71369E-2 1.52146E-2 5.76837E-3 1.31321E-2 7.17801E-3 6.08897E-3 1.18502E-2 1.96559E-2 2.64058E-2 3.34998E-2 1.88592E-2 1.19112E-2 1.21962E-2 3.00474E-2 6.77184E-2 1.33643E-1 1.24619E-1 1.23578E-1 2.13996E-1 3.19602E-1 3.06518E-1 2.3956E-1 1.79636E-1 2.27205E-1 1.98822E-1 2.10971E-1 2.12301E-1 2.9794E-1 2.2657E-1 1.36208E-1 1.46031E-1 1.17548E-1 9.35967E-2 8.22171E-2 1.00842E-1 5.34053E-2 2.46718E-2 1.23789E-2 9.94755E-3 1.03392E-2 1.44177E-2 1.25518E-2 1.0884E-2 1.59977E-2 1.22843E-2 1.12487E-2 1.02201E-2 6.7476E-3 9.50249E-3 2.84971E-2 2.02993E-2 2.00558E-2 1.31413E-2 1.13546E-2 1.40199E-2 1.45919E-2 2.25978E-2 2.22462E-2 1.03609E-2 7.00059E-3 6.81374E-3 5.40856E-3 3.20244E-3 1.71877E-3 1.18531E-3 4.44345E-4 -9999 -9999 -9999 -9999 -9999 -9999 -9999 -9999 -9999 -9999 -9999 -9999 -9999 -9999 -9999 -9999 -9999 -9999 -9999 -9999 -9999 -9999 -9999 -9999 -9999 -9999 -9999 -9999 -9999 -9999 -9999 -9999 -9999 -9999 -9999 -9999 -9999 -9999 -9999 -9999 -9999 -9999 -9999 -9999 -9999 -9999 -9999 -9999 -9999 -9999 -9999 -9999 -9999 -9999 -9999
-9999 -9999 -9999 -9999 -9999 -9999 -9999 -9999 -9999 -9999 -9999 -9999 -9999 -9999 -9999 -9999 -9999 -9999 -9999 -9999 -9999 -9999 -9999 -9999 -9999 -9999 -9999 -9999 -9999 -9999 -9999 -9999 -9999 -9999 -9999 -9999 -9999 -9999 -9999 -9999 -9999 -9999 3.7121E-1 5.4939E-2 7.69628E-3 4.19524E-3 2.42795E-3 2.29048E-3 1.97825E-2 4.17386E-2 2.02819E-2 9.01422E-3 1.01568E-2 6.25216E-3 6.27602E-3 1.00894E-2 1.38369E-2 2.49429E-2 4.24041E-2 3.94259E-2 1.59778E-2 1.21613E-2 2.21002E-2 5.86539E-2 1.40279E-1 1.10456E-1 1.45771E-1 1.4862E-1 1.66061E-1 1.81786E-1 2.21354E-1 2.33007E-1 2.99539E-1 2.29989E-1 1.43025E-1 1.48026E-1 1.481E-1 1.73643E-1 1.65807E-1 1.16118E-1 9.65191E-2 6.2194E-2 3.6442E-2 3.76521E-2 4.59961E-2 2.53041E-2 1.0295E-2 4.70248E-3 4.83545E-3 9.42572E-3 1.19176E-2 9.22651E-3 1.07913E-2 8.3884E-3 1.57097E-2 5.68381E-3 6.07422E-3 8.04681E-3 1.31809E-2 1.5535E-2 9.89973E-3 7.49635E-3 6.07661E-3 9.88949E-3 1.62981E-2 1.71233E-2 2.13611E-2 1.8174E-2 1.47111E-2 3.9749E-3 2.70944E-3 5.02746E-3 3.76823E-3 -9999 -9999 -9999 -9999 -9999 -9999 -9999 -9999 -9999 -9999 -9999 -9999 -9999 -9999 -9999 -9999 -9999 -9999 -9999 -9999 -9999 -9999 -9999 -9999 -9999 -9999 -9999 -9999 -9999 -9999 -9999 -9999 -9999 -9999 -9999 -9999 -9999 -9999 -9999 -9999 -9999 -9999 -9999 -9999 -9999 -9999 -9999 -9999 -9999 -9999 -9999 -9999 -9999 -9999 -9999 -9999 -9999
-9999 -9999 -9999 -9999 -9999 -9999 -9999 -9999 -9999 -9999 -9999 -9999 -9999 -9999 -9999 -9999 -9999 -9999 -9999 -9999 -9999 -9999 -9999 -9999 -9999 -9999 -9999 -9999 -9999 -9999 -9999 -9999 -9999 -9999 -9999 -9999 -9999 -9999 -9999 -9999 -9999 -9999 3.32451E-1 1.57677E-2 3.52454E-3 6.00376E-3 6.67936E-3 4.47289E-3 1.16226E-2 3.21935E-2 1.54973E-2 4.1505E-3 6.38612E-3 1.06553E-2 4.99256E-3 8.05838E-3 9.75012E-3 1.66976E-2 2.55726E-2 3.14564E-2 1.33267E-2 1.16869E-2 1.70338E-2 5.43959E-2 1.08521E-1 1.04445E-1 1.24606E-1 1.58059E-1 1.72145E-1 1.24575E-1 1.54663E-1 2.13557E-1 2.66532E-1 2.41166E-1 1.1519E-1 8.40949E-2 1.09815E-1 1.43059E-1 1.66178E-1 9.92601E-2 1.01264E-1 6.06748E-2 3.66305E-2 2.59692E-2 3.2492E-2 2.42069E-2 1.39451E-2 6.86687E-3 6.78279E-3 5.24964E-3 8.97614E-3 1.17512E-2 5.3522E-3 8.86816E-3 7.99929E-3 5.20258E-3 7.15746E-3 1.90078E-2 5.39269E-3 1.99855E-2 2.88704E-2 6.46541E-3 5.72209E-3 8.65111E-3 2.06567E-2 1.74828E-2 2.6687E-2 1.13605E-2 1.32282E-2 3.02928E-3 4.76329E-3 4.946E-3 3.04258E-3 1.76557E-3 5.70028E-4 -9999 -9999 -9999 -9999 -9999 -9999 -9999 -9999 -9999 -9999 -9999 -9999 -9999 -9999 -9999 -9999 -9999 -9999 -9999 -9999 -9999 -9999 -9999 -9999 -9999 -9999 -9999 -9999 -9999 -9999 -9999 -9999 -9999 -9999 -9999 -9999 -9999 -9999 -9999 -9999 -9999 -9999 -9999 -9999 -9999 -9999 -9999 -9999 -9999 -9999 -9999 -9999 -9999 -9999 -9999
-9999 -9999 -9999 -9999 -9999 -9999 -9999 -9999 -9999 -9999 -9999 -9999 -9999 -9999 -9999 -9999 -9999 -9999 -9999 -9999 -9999 -9999 -9999 -9999 -9999 -9999 -9999 -9999 -9999 -9999 -9999 -9999 -9999 -9999 -9999 -9999 -9999 -9999 -9999 -9999 -9999 -9999 1.61597E-1 2.20808E-2 4.01774E-3 2.97983E-3 6.82424E-3 4.71766E-3 7.22782E-3 1.20389E-2 8.11267E-3 6.61491E-3 8.72077E-3 4.90864E-3 3.09046E-3 5.54284E-3 5.92497E-3 8.68687E-3 1.44678E-2 1.54181E-2 9.84073E-3 1.50292E-2 1.19382E-2 4.01592E-2 9.39677E-2 1.0117E-1 1.22847E-1 1.44359E-1 1.83353E-1 2.0144E-1 2.18072E-1 2.71253E-1 2.12386E-1 1.97329E-1 1.15385E-1 1.09009E-1 1.09438E-1 1.27769E-1 1.57728E-1 1.35226E-1 1.19041E-1 6.6876E-2 3.13951E-2 1.73377E-2 3.5843E-2 2.75135E-2 1.76615E-2 1.43225E-2 4.892E-3 2.59481E-3 5.93026E-3 1.29434E-2 5.77887E-3 3.23802E-3 4.76878E-3 4.48603E-3 1.2149E-2 1.90717E-2 4.22652E-3 1.72695E-2 2.29495E-2 6.45128E-3 7.00088E-3 1.15625E-2 1.21002E-2 1.53896E-2 2.582E-2 5.22426E-3 7.07233E-3 8.15234E-3 5.57765E-3 2.11607E-3 4.54943E-3 1.35421E-3 3.71501E-3 -9999 -9999 -9999 -9999 -9999 -9999 -9999 -9999 -9999 -9999 -9999 -9999 -9999 -9999 -9999 -9999 -9999 -9999 -9999 -9999 -9999 -9999 -9999 -9999 -9999 -9999 -9999 -9999 -9999 -9999 -9999 -9999 -9999 -9999 -9999 -9999 -9999 -9999 -9999 -9999 -9999 -9999 -9999 -9999 -9999 -9999 -9999 -9999 -9999 -9999 -9999 -9999 -9999 -9999 -9999
-9999 -9999 -9999 -9999 -9999 -9999 -9999 -9999 -9999 -9999 -9999 -9999 -9999 -9999 -9999 -9999 -9999 -9999 -9999 -9999 -9999 -9999 -9999 -9999 -9999 -9999 -9999 -9999 -9999 -9999 -9999 -9999 -9999 -9999 -9999 -9999 -9999 -9999 -9999 -9999 -9999 -9999 4.51691E-2 4.54897E-3 2.08652E-3 3.07581E-3 2.91502E-3 2.14231E-3 4.96632E-3 2.13979E-2 2.21904E-2 4.55428E-3 2.18698E-3 2.05771E-3 2.2689E-3 4.99064E-3 6.67427E-3 8.80603E-3 1.05163E-2 8.24395E-3 8.48246E-3 2.5781E-2 2.11676E-2 2.98927E-2 7.41628E-2 8.54173E-2 1.13069E-1 1.13611E-1 1.79604E-1 1.80497E-1 2.67037E-1 4.07756E-1 3.86223E-1 2.98267E-1 1.69885E-1 1.83153E-1 1.29544E-1 9.27372E-2 1.13184E-1 1.38871E-1 1.5196E-1 4.52269E-2 1.91056E-2 1.54787E-2 2.04889E-2 2.22493E-2 2.02955E-2 1.68509E-2 6.7275E-3 1.05497E-2 9.09494E-3 8.64024E-3 2.8615E-3 7.4226E-3 5.87947E-3 9.76625E-3 1.01413E-2 2.11588E-2 1.14713E-2 1.84215E-2 2.068E-2 6.06552E-3 1.11976E-2 1.4004E-2 1.11372E-2 1.15247E-2 1.28402E-2 5.98051E-3 6.84175E-3 5.67126E-3 3.0987E-3 4.99461E-3 4.11456E-3 2.38447E-3 4.77676E-3 1.5107E-3 -9999 -9999 -9999 -9999 -9999 -9999 -9999 -9999 -9999 -9999 -9999 -9999 -9999 -9999 -9999 -9999 -9999 -9999 -9999 -9999 -9999 -9999 -9999 -9999 -9999 -9999 -9999 -9999 -9999 -9999 -9999 -9999 -9999 -9999 -9999 -9999 -9999 -9999 -9999 -9999 -9999 -9999 -9999 -9999 -9999 -9999 -9999 -9999 -9999 -9999 -9999 -9999 -9999 -9999
-9999 -9999 -9999 -9999 -9999 -9999 -9999 -9999 -9999 -9999 -9999 -9999 -9999 -9999 -9999 -9999 -9999 -9999 -9999 -9999 -9999 -9999 -9999 -9999 -9999 -9999 -9999 -9999 -9999 -9999 -9999 -9999 -9999 -9999 -9999 -9999 -9999 -9999 -9999 -9999 -9999 -9999 -9999 1.40663E-2 2.66066E-3 4.17652E-3 3.41571E-3 3.04292E-3 1.22727E-2 8.66176E-3 1.81315E-2 1.8008E-3 1.25586E-3 1.62609E-3 3.25536E-3 4.76487E-3 6.74127E-3 1.01345E-2 8.70944E-3 4.88428E-3 1.23097E-2 1.71878E-2 2.25189E-2 3.34071E-2 5.81549E-2 9.95503E-2 1.06201E-1 1.03716E-1 1.25931E-1 2.15757E-1 2.78249E-1 3.01828E-1 2.6155E-1 2.26657E-1 1.95447E-1 1.00185E-1 6.94079E-2 2.95406E-2 3.59659E-2 5.80459E-2 7.24988E-2 4.40335E-2 1.6606E-2 1.0477E-2 2.00979E-2 2.06886E-2 2.13504E-2 1.67713E-2 9.27403E-3 5.34041E-3 5.84046E-3 6.03556E-3 7.47077E-3 1.05505E-2 6.71617E-3 8.48883E-3 7.66427E-3 1.34086E-2 1.63119E-2 4.41985E-2 3.77352E-2 1.75031E-2 8.31131E-3 6.21935E-3 7.5936E-3 4.76483E-3 4.80728E-3 1.06534E-2 8.94332E-3 3.69343E-3 4.48356E-3 5.11488E-3 3.50043E-3 4.26114E-3 2.64429E-3 -9999 -9999 -9999 -9999 -9999 -9999 -9999 -9999 -9999 -9999 -9999 -9999 -9999 -9999 -9999 -9999 -9999 -9999 -9999 -9999 -9999 -9999 -9999 -9999 -9999 -9999 -9999 -9999 -9999 -9999 -9999 -9999 -9999 -9999 -9999 -9999 -9999 -9999 -9999 -9999 -9999 -9999 -9999 -9999 -9999 -9999 -9999 -9999 -9999 -9999 -9999 -9999 -9999 -9999 -9999
-9999 -9999 -9999 -9999 -9999 -9999 -9999 -9999 -9999 -9999 -9999 -9999 -9999 -9999 -9999 -9999 -9999 -9999 -9999 -9999 -9999 -9999 -9999 -9999 -9999 -9999 -9999 -9999 -9999 -9999 -9999 -9999 -9999 -9999 -9999 -9999 -9999 -9999 -9999 -9999 -9999 -9999 -9999 1.97603E-2 2.73493E-3 3.25564E-3 3.96972E-3 6.72702E-3 9.98813E-3 3.41432E-2 7.63784E-3 1.84267E-3 1.38367E-3 1.35227E-3 3.16225E-3 3.23908E-3 6.08764E-3 9.05791E-3 1.12105E-2 1.47784E-2 1.59169E-2 9.32666E-3 1.83868E-2 3.52097E-2 7.45136E-2 1.13277E-1 1.59866E-1 1.15921E-1 1.14991E-1 1.78219E-1 2.33819E-1 1.84945E-1 1.57228E-1 1.02623E-1 5.63215E-2 3.76656E-2 1.49444E-2 1.02971E-2 7.24484E-3 8.41357E-3 3.71306E-2 3.05819E-2 1.18128E-2 7.30912E-3 8.90509E-3 2.17523E-2 2.19563E-2 1.54568E-2 9.29172E-3 4.03949E-3 4.40594E-3 7.74651E-3 1.09243E-2 6.39421E-3 5.90889E-3 4.6935E-3 4.56734E-3 8.65818E-3 6.10732E-3 1.08879E-2 7.66372E-2 2.24666E-2 7.02853E-3 4.39806E-3 4.84732E-3 4.41104E-3 4.00173E-3 8.90407E-3 5.83976E-3 3.17046E-3 4.07487E-3 5.49479E-3 4.94811E-3 2.81601E-3 -9999 -9999 -9999 -9999 -9999 -9999 -9999 -9999 -9999 -9999 -9999 -9999 -9999 -9999 -9999 -9999 -9999 -9999 -9999 -9999 -9999 -9999 -9999 -9999 -9999 -9999 -9999 -9999 -9999 -9999 -9999 -9999 -9999 -9999 -9999 -9999 -9999 -9999 -9999 -9999 -9999 -9999 -9999 -9999 -9999 -9999 -9999 -9999 -9999 -9999 -9999 -9999 -9999 -9999 -9999 -9999
-9999 -9999 -9999 -9999 -9999 -9999 -9999 -9999 -9999 -9999 -9999 -9999 -9999 -9999 -9999 -9999 -9999 -9999 -9999 -9999 -9999 -9999 -9999 -9999 -9999 -9999 -9999 -9999 -9999 -9999 -9999 -9999 -9999 -9999 -9999 -9999 -9999 -9999 -9999 -9999 -9999 -9999 -9999 1.07089E-1 3.57462E-3 1.55124E-3 3.5033E-3 2.68067E-3 1.0226E-2 5.06865E-2 5.34215E-3 1.53158E-3 1.35239E-3 1.97234E-3 3.77842E-3 4.49459E-3 6.96534E-3 7.87995E-3 4.1237E-3 2.0743E-2 1.22562E-2 1.15739E-2 2.27339E-2 4.52369E-2 9.1893E-2 1.51161E-1 1.73929E-1 9.74107E-2 1.2245E-1 1.21732E-1 9.62176E-2 1.18483E-1 1.18346E-1 6.48495E-2 2.39543E-2 1.6424E-2 7.67767E-3 5.80794E-3 4.43815E-3 8.43218E-3 4.67628E-2 3.0939E-2 1.00951E-2 9.59268E-3 1.84717E-2 1.63468E-2 1.86829E-2 1.10806E-2 6.33188E-3 3.62742E-3 5.47824E-3 7.81708E-3 8.37467E-3 9.75447E-3 5.28118E-3 3.29788E-3 4.38826E-3 6.83567E-3 8.28477E-3 1.33914E-2 4.58632E-2 1.61014E-2 3.79848E-3 6.04149E-3 4.97073E-3 2.03122E-3 2.16234E-3 4.70342E-3 5.10662E-3 3.80314E-3 6.36111E-3 4.93034E-3 3.00933E-3 -9999 -9999 -9999 -9999 -9999 -9999 -9999 -9999 -9999 -9999 -9999 -9999 -9999 -9999 -9999 -9999 -9999 -9999 -9999 -9999 -9999 -9999 -9999 -9999 -9999 -9999 -9999 -9999 -9999 -9999 -9999 -9999 -9999 -9999 -9999 -9999 -9999 -9999 -9999 -9999 -9999 -9999 -9999 -9999 -9999 -9999 -9999 -9999 -9999 -9999 -9999 -9999 -9999 -9999 -9999 -9999 -9999
-9999 -9999 -9999 -9999 -9999 -9999 -9999 -9999 -9999 -9999 -9999 -9999 -9999 -9999 -9999 -9999 -9999 -9999 -9999 -9999 -9999 -9999 -9999 -9999 -9999 -9999 -9999 -9999 -9999 -9999 -9999 -9999 -9999 -9999 -9999 -9999 -9999 -9999 -9999 -9999 -9999 -9999 -9999 1.08772E-2 1.64635E-3 1.66407E-3 8.90723E-4 4.63598E-3 1.85107E-2 5.20994E-3 9.40032E-4 1.62823E-3 3.41367E-3 2.87126E-3 2.90016E-3 3.01474E-3 6.06295E-3 1.81575E-2 5.4565E-3 2.19124E-2 2.09954E-2 1.38183E-2 2.50481E-2 5.35445E-2 1.03935E-1 1.34527E-1 9.93127E-2 9.16909E-2 9.74404E-2 9.18734E-2 8.92505E-2 8.80533E-2 1.00985E-1 9.26603E-2 4.55165E-2 2.12692E-2 9.27364E-3 6.42426E-3 1.21484E-2 3.32988E-2 5.64192E-2 2.11391E-2 1.1132E-2 9.27812E-3 1.87399E-2 2.18239E-2 1.29229E-2 1.39383E-2 4.66747E-3 3.70835E-3 1.71912E-3 6.8833E-3 7.61093E-3 1.52868E-2 3.13325E-3 2.47376E-3 7.69079E-3 1.01278E-2 8.51108E-3 6.7481E-3 1.04828E-2 2.05325E-2 9.06E-3 3.39445E-3 4.23382E-3 2.51616E-3 1.38055E-3 4.63861E-3 4.78456E-3 2.54685E-3 8.3489E-3 2.21105E-3 -9999 -9999 -9999 -9999 -9999 -9999 -9999 -9999 -9999 -9999 -9999 -9999 -9999 -9999 -9999 -9999 -9999 -9999 -9999 -9999 -9999 -9999 -9999 -9999 -9999 -9999 -9999 -9999 -9999 -9999 -9999 -9999 -9999 -9999 -9999 -9999 -9999 -9999 -9999 -9999 -9999 -9999 -9999 -9999 -9999 -9999 -9999 -9999 -9999 -9999 -9999 -9999 -9999 -9999 -9999 -9999 -9999 -9999
-9999 -9999 -9999 -9999 -9999 -9999 -9999 -9999 -9999 -9999 -9999 -9999 -9999 -9999 -9999 -9999 -9999 -9999 -9999 -9999 -9999 -9999 -9999 -9999 -9999 -9999 -9999 -9999 -9999 -9999 -9999 -9999 -9999 -9999 -9999 -9999 -9999 -9999 -9999 -9999 -9999 -9999 4.94677E-2 2.25463E-3 2.35031E-3 8.98212E-4 4.77032E-3 1.70757E-2 1.07844E-2 1.87949E-3 1.4343E-3 2.67837E-3 2.38152E-3 3.83899E-3 3.99708E-3 2.63421E-3 6.44085E-3 1.20145E-2 3.53935E-3 1.49106E-2 3.79343E-2 1.75164E-2 2.22154E-2 4.63317E-2 8.95005E-2 9.50108E-2 9.18337E-2 7.9484E-2 7.57551E-2 9.55927E-2 9.43256E-2 7.64079E-2 6.87568E-2 9.37749E-2 1.31266E-1 8.94994E-2 4.15871E-2 3.72395E-2 5.4152E-2 7.27189E-2 6.10639E-2 1.82399E-2 6.82413E-3 3.84071E-3 8.14552E-3 1.83026E-2 1.13396E-2 6.75017E-3 4.65368E-3 6.78427E-3 4.94777E-3 8.04E-3 7.55008E-3 9.10631E-3 2.05277E-3 6.81009E-3 1.58927E-2 7.22295E-3 8.65336E-3 8.89785E-3 5.7857E-3 1.63986E-2 1.57833E-2 1.06024E-2 5.32432E-3 2.36087E-3 1.39792E-3 6.0436E-3 4.34953E-3 2.69432E-3 3.20298E-3 -9999 -9999 -9999 -9999 -9999 -9999 -9999 -9999 -9999 -9999 -9999 -9999 -9999 -9999 -9999 -9999 -9999 -9999 -9999 -9999 -9999 -9999 -9999 -9999 -9999 -9999 -9999 -9999 -9999 -9999 -9999 -9999 -9999 -9999 -9999 -9999 -9999 -9999 -9999 -9999 -9999 -9999 -9999 -9999 -9999 -9999 -9999 -9999 -9999 -9999 -9999 -9999 -9999 -9999 -9999 -9999 -9999 -9999 -9999
-9999 -9999 -9999 -9999 -9999 -9999 -9999 -9999 -9999 -9999 -9999 -9999 -9999 -9999 -9999 -9999 -9999 -9999 -9999 -9999 -9999 -9999 -9999 -9999 -9999 -9999 -9999 -9999 -9999 -9999 -9999 -9999 -9999 -9999 -9999 -9999 -9999 -9999 -9999 -9999 -9999 -9999 2.39864E-2 1.21137E-3 1.60733E-3 7.19622E-4 6.49514E-3 2.04645E-3 9.62462E-4 8.56466E-4 1.41848E-3 3.42374E-3 5.71028E-3 1.21007E-2 5.91263E-3 2.49711E-3 -9999 7.48785E-3 3.67537E-3 2.44795E-2 3.63764E-2 1.92542E-2 1.942E-2 3.78478E-2 7.74791E-2 1.13917E-1 8.22316E-2 6.98737E-2 5.55734E-2 6.63812E-2 7.02267E-2 7.53369E-2 6.14918E-2 3.5993E-2 8.21183E-2 8.42553E-2 7.67462E-2 8.66739E-2 7.72553E-2 3.91098E-2 3.23349E-2 2.3517E-2 6.20123E-3 3.6267E-3 5.22472E-3 1.2939E-2 1.34497E-2 5.66369E-3 4.30762E-3 6.0215E-3 7.42396E-3 7.07244E-3 5.98645E-3 1.9707E-3 4.38918E-3 2.25956E-2 5.06859E-3 8.55841E-3 1.2264E-2 1.06021E-2 6.52487E-3 4.15114E-3 1.07144E-2 8.90968E-3 1.34413E-2 2.54414E-3 1.06929E-3 4.70611E-3 5.11851E-3 2.13251E-3 1.88889E-3 -9999 -9999 -9999 -9999 -9999 -9999 -9999 -9999 -9999 -9999 -9999 -9999 -9999 -9999 -9999 -9999 -9999 -9999 -9999 -9999 -9999 -9999 -9999 -9999 -9999 -9999 -9999 -9999 -9999 -9999 -9999 -9999 -9999 -9999 -9999 -9999 -9999 -9999 -9999 -9999 -9999 -9999 -9999 -9999 -9999 -9999 -9999 -9999 -9999 -9999 -9999 -9999 -9999 -9999 -9999 -9999 -9999 -9999 -9999
-9999 -9999 -9999 -9999 -9999 -9999 -9999 -9999 -9999 -9999 -9999 -9999 -9999 -9999 -9999 -9999 -9999 -9999 -9999 -9999 -9999 -9999 -9999 -9999 -9999 -9999 -9999 -9999 -9999 -9999 -9999 -9999 -9999 -9999 -9999 -9999 -9999 -9999 -9999 -9999 -9999 -9999 2.64949E-2 3.61193E-3 1.99372E-3 8.98216E-4 2.17688E-3 1.14415E-2 1.35443E-3 2.04012E-3 1.43931E-3 2.53729E-3 1.34243E-2 2.35164E-2 -9999 -9999 -9999 1.18429E-3 4.02928E-3 3.22926E-2 2.4692E-2 1.35015E-2 2.02436E-2 7.13294E-2 7.82351E-2 6.08402E-2 6.04162E-2 6.39915E-2 4.95239E-2 5.52113E-2 6.32371E-2 9.70104E-2 7.39878E-2 3.90369E-2 3.20948E-2 2.22855E-2 2.56611E-2 3.7949E-2 5.67286E-2 1.31437E-2 1.31101E-2 1.33391E-2 7.83704E-3 4.64605E-3 5.73005E-3 1.16388E-2 1.00299E-2 1.02681E-2 5.38228E-3 3.26221E-3 4.43125E-3 5.1818E-3 4.1626E-3 4.95147E-3 1.3783E-2 7.77524E-3 5.47572E-3 8.56103E-3 8.53769E-3 9.00428E-3 4.89109E-3 3.19428E-3 2.34291E-3 5.82966E-3 7.96342E-3 1.57175E-3 2.43772E-3 5.69565E-3 2.70286E-3 1.32025E-3 8.34805E-4 -9999 -9999 -9999 -9999 -9999 -9999 -9999 -9999 -9999 -9999 -9999 -9999 -9999 -9999 -9999 -9999 -9999 -9999 -9999 -9999 -9999 -9999 -9999 -9999 -9999 -9999 -9999 -9999 -9999 -9999 -9999 -9999 -9999 -9999 -9999 -9999 -9999 -9999 -9999 -9999 -9999 -9999 -9999 -9999 -9999 -9999 -9999 -9999 -9999 -9999 -9999 -9999 -9999 -9999 -9999 -9999 -9999 -9999 -9999
-9999 -9999 -9999 -9999 -9999 -9999 -9999 -9999 -9999 -9999 -9999 -9999 -9999 -9999 -9999 -9999 -9999 -9999 -9999 -9999 -9999 -9999 -9999 -9999 -9999 -9999 -9999 -9999 -9999 -9999 -9999 -9999 -9999 -9999 -9999 -9999 -9999 -9999 -9999 -9999 -9999 -9999 -9999 8.99889E-2 3.09097E-3 1.25666E-3 1.09252E-2 6.52916E-3 2.63445E-3 1.13728E-2 1.9107E-3 1.94829E-3 6.53012E-3 4.18081E-2 -9999 -9999 -9999 3.49408E-3 6.48367E-3 1.05651E-2 1.15494E-2 1.23922E-2 2.31274E-2 5.34761E-2 9.33594E-2 4.88262E-2 3.51016E-2 3.85761E-2 4.06879E-2 3.77874E-2 4.32282E-2 4.38019E-2 3.30907E-2 2.32461E-2 2.78097E-2 1.74998E-2 1.04119E-2 3.37729E-2 5.32196E-2 1.50269E-2 1.15188E-2 1.20506E-2 1.11502E-2 5.06561E-3 4.00002E-3 1.00247E-2 8.43873E-3 9.64954E-3 7.98031E-3 2.6018E-3 3.93648E-3 1.29847E-3 3.87248E-3 9.92606E-3 1.17625E-2 6.0073E-3 7.37193E-3 5.86132E-3 6.2069E-3 1.15391E-2 3.73339E-3 3.0957E-3 2.28925E-3 5.77412E-3 4.22323E-3 3.52452E-3 3.71698E-3 1.39277E-3 5.40333E-4 8.31874E-4 8.60749E-4 9.90678E-4 -9999 -9999 -9999 -9999 -9999 -9999 -9999 -9999 -9999 -9999 -9999 -9999 -9999 -9999 -9999 -9999 -9999 -9999 -9999 -9999 -9999 -9999 -9999 -9999 -9999 -9999 -9999 -9999 -9999 -9999 -9999 -9999 -9999 -9999 -9999 -9999 -9999 -9999 -9999 -9999 -9999 -9999 -9999 -9999 -9999 -9999 -9999 -9999 -9999 -9999 -9999 -9999 -9999 -9999 -9999 -9999 -9999 -9999
-9999 -9999 -9999 -9999 -9999 -9999 -9999 -9999 -9999 -9999 -9999 -9999 -9999 -9999 -9999 -9999 -9999 -9999 -9999 -9999 -9999 -9999 -9999 -9999 -9999 -9999 -9999 -9999 -9999 -9999 -9999 -9999 -9999 -9999 -9999 -9999 -9999 -9999 -9999 -9999 -9999 -9999 -9999 1.03588E-1 5.9393E-3 1.44628E-3 1.01041E-2 3.08805E-3 3.41446E-2 6.01534E-3 1.46161E-3 4.28998E-3 7.78651E-3 -9999 -9999 -9999 -9999 -9999 -9999 3.03254E-3 3.81207E-3 6.86141E-3 1.63071E-2 7.47979E-2 8.64802E-2 1.00064E-1 4.2585E-2 2.15178E-2 1.86253E-2 1.7739E-2 2.5195E-2 2.54032E-2 2.68591E-2 1.91293E-2 1.47048E-2 1.03108E-2 1.97756E-2 4.6829E-2 2.61368E-2 1.64722E-2 1.67913E-2 1.61732E-2 1.13862E-2 5.43018E-3 2.49052E-3 6.87625E-3 9.45416E-3 3.75016E-3 4.5716E-3 3.19044E-3 4.29451E-3 1.64904E-3 3.69887E-3 8.39852E-3 5.43485E-3 5.84264E-3 5.77517E-3 5.69555E-3 8.65836E-3 6.76337E-3 7.66074E-3 6.60315E-3 3.31691E-3 2.83847E-3 5.20011E-3 3.10679E-3 1.62811E-3 5.87017E-4 5.61118E-4 3.64511E-4 1.09417E-3 -9999 -9999 -9999 -9999 -9999 -9999 -9999 -9999 -9999 -9999 -9999 -9999 -9999 -9999 -9999 -9999 -9999 -9999 -9999 -9999 -9999 -9999 -9999 -9999 -9999 -9999 -9999 -9999 -9999 -9999 -9999 -9999 -9999 -9999 -9999 -9999 -9999 -9999 -9999 -9999 -9999 -9999 -9999 -9999 -9999 -9999 -9999 -9999 -9999 -9999 -9999 -9999 -9999 -9999 -9999 -9999 -9999 -9999 -9999
-9999 -9999 -9999 -9999 -9999 -9999 -9999 -9999 -9999 -9999 -9999 -9999 -9999 -9999 -9999 -9999 -9999 -9999 -9999 -9999 -9999 -9999 -9999 -9999 -9999 -9999 -9999 -9999 -9999 -9999 -9999 -9999 -9999 -9999 -9999 -9999 -9999 -9999 -9999 -9999 -9999 -9999 -9999 9.70845E-2 9.52133E-3 1.68911E-3 8.05566E-3 5.9037E-3 6.28209E-3 1.31942E-3 7.36699E-4 1.0392E-3 1.75363E-3 -9999 -9999 -9999 -9999 -9999 -9999 -9999 6.85068E-3 1.94267E-2 3.83531E-2 8.02481E-2 7.6292E-2 6.54408E-2 4.84033E-2 1.8023E-2 1.03387E-2 1.10628E-2 3.71792E-2 2.09205E-2 1.41679E-2 9.47312E-3 7.66532E-3 7.8115E-3 2.08141E-2 2.50597E-2 1.34989E-2 1.01338E-2 1.10456E-2 1.13828E-2 7.35502E-3 3.06063E-3 1.34571E-3 4.04547E-3 5.47824E-3 3.63599E-3 5.44951E-3 5.08612E-3 6.31614E-3 3.98848E-3 2.97814E-3 7.58528E-3 4.68985E-3 3.34882E-3 4.83169E-3 4.09393E-3 3.79182E-3 2.76542E-3 2.38636E-3 1.81648E-3 3.42878E-3 2.08087E-3 3.34248E-3 2.43579E-3 1.10771E-3 6.11838E-4 6.07752E-4 3.26394E-4 -9999 -9999 -9999 -9999 -9999 -9999 -9999 -9999 -9999 -9999 -9999 -9999 -9999 -9999 -9999 -9999 -9999 -9999 -9999 -9999 -9999 -9999 -9999 -9999 -9999 -9999 -9999 -9999 -9999 -9999 -9999 -9999 -9999 -9999 -9999 -9999 -9999 -9999 -9999 -9999 -9999 -9999 -9999 -9999 -9999 -9999 -9999 -9999 -9999 -9999 -9999 -9999 -9999 -9999 -9999 -9999 -9999 -9999 -9999 -9999
-9999 -9999 -9999 -9999 -9999 -9999 -9999 -9999 -9999 -9999 -9999 -9999 -9999 -9999 -9999 -9999 -9999 -9999 -9999 -9999 -9999 -9999 -9999 -9999 -9999 -9999 -9999 -9999 -9999 -9999 -9999 -9999 -9999 -9999 -9999 -9999 -9999 -9999 -9999 -9999 -9999 -9999 -9999 -9999 1.77077E-1 2.33058E-3 1.46199E-3 1.68021E-2 3.26621E-3 1.14532E-3 1.09454E-3 1.34114E-3 -9999 -9999 -9999 -9999 -9999 -9999 -9999 -9999 -9999 3.55644E-2 5.37794E-2 5.43375E-2 4.08306E-2 2.8896E-2 1.55116E-2 8.86932E-3 7.21284E-3 8.32854E-3 2.2879E-2 2.91848E-2 2.42724E-2 1.0567E-2 1.43234E-2 2.19088E-2 2.83301E-2 2.42328E-2 1.22813E-2 7.73918E-3 9.28787E-3 6.28942E-3 3.5449E-3 1.44346E-3 1.57277E-3 3.86821E-3 2.49367E-3 3.44286E-3 5.8096E-3 4.90961E-3 4.35289E-3 2.5632E-3 4.63846E-3 3.40305E-3 3.97515E-3 2.8869E-3 2.98115E-3 5.1902E-3 2.97374E-3 3.15007E-3 1.87348E-3 1.10382E-3 1.54417E-3 2.82755E-3 1.12127E-3 1.26701E-3 1.81977E-3 3.44565E-4 -9999 -9999 -9999 -9999 -9999 -9999 -9999 -9999 -9999 -9999 -9999 -9999 -9999 -9999 -9999 -9999 -9999 -9999 -9999 -9999 -9999 -9999 -9999 -9999 -9999 -9999 -9999 -9999 -9999 -9999 -9999 -9999 -9999 -9999 -9999 -9999 -9999 -9999 -9999 -9999 -9999 -9999 -9999 -9999 -9999 -9999 -9999 -9999 -9999 -9999 -9999 -9999 -9999 -9999 -9999 -9999 -9999 -9999 -9999 -9999 -9999 -9999
-9999 -9999 -9999 -9999 -9999 -9999 -9999 -9999 -9999 -9999 -9999 -9999 -9999 -9999 -9999 -9999 -9999 -9999 -9999 -9999 -9999 -9999 -9999 -9999 -9999 -9999 -9999 -9999 -9999 -9999 -9999 -9999 -9999 -9999 -9999 -9999 -9999 -9999 -9999 -9999 -9999 -9999 -9999 -9999 1.24745E-1 1.92883E-3 1.43644E-2 6.37476E-3 1.34874E-3 2.3513E-3 1.7664E-3 -9999 -9999 -9999 -9999 -9999 -9999 -9999 -9999 -9999 -9999 -9999 -9999 5.37585E-2 3.79195E-2 1.73064E-2 7.93253E-3 5.73847E-3 6.28656E-3 7.71662E-3 1.25405E-2 4.77752E-2 4.56901E-2 3.75996E-2 3.89038E-2 3.19333E-2 1.4493E-2 1.80656E-2 1.34822E-2 1.24316E-2 8.82653E-3 8.28583E-3 2.70065E-3 1.47492E-3 3.56719E-3 5.70584E-3 3.53297E-3 3.42846E-3 5.31249E-3 3.65692E-3 3.40088E-3 2.28063E-3 3.24669E-3 2.94276E-3 5.56841E-3 3.0258E-3 2.23039E-3 2.43431E-3 5.45668E-3 4.86112E-3 2.49056E-3 1.08695E-3 6.31958E-4 1.08214E-3 1.9789E-3 5.88527E-4 4.32389E-4 -9999 -9999 -9999 -9999 -9999 -9999 -9999 -9999 -9999 -9999 -9999 -9999 -9999 -9999 -9999 -9999 -9999 -9999 -9999 -9999 -9999 -9999 -9999 -9999 -9999 -9999 -9999 -9999 -9999 -9999 -9999 -9999 -9999 -9999 -9999 -9999 -9999 -9999 -9999 -9999 -9999 -9999 -9999 -9999 -9999 -9999 -9999 -9999 -9999 -9999 -9999 -9999 -9999 -9999 -9999 -9999 -9999 -9999 -9999 -9999 -9999 -9999 -9999
-9999 -9999 -9999 -9999 -9999 -9999 -9999 -9999 -9999 -9999 -9999 -9999 -9999 -9999 -9999 -9999 -9999 -9999 -9999 -9999 -9999 -9999 -9999 -9999 -9999 -9999 -9999 -9999 -9999 -9999 -9999 -9999 -9999 -9999 -9999 -9999 -9999 -9999 -9999 -9999 -9999 -9999 -9999 -9999 1.27389E-1 9.23176E-3 4.41223E-2 2.71729E-3 1.31915E-3 -9999 -9999 -9999 -9999 -9999 -9999 -9999 -9999 -9999 -9999 -9999 -9999 -9999 -9999 1.77224E-2 1.40275E-2 1.09757E-2 7.50624E-3 6.81619E-3 6.97794E-3 7.76102E-3 8.4656E-3 1.35123E-2 1.69379E-2 3.00251E-2 1.70409E-2 8.91101E-3 3.23487E-3 1.07851E-2 1.69776E-2 5.84952E-3 6.37306E-3 4.61936E-3 2.38837E-3 1.58186E-3 4.12323E-3 9.39194E-3 5.2893E-3 3.30684E-3 2.87154E-3 3.04344E-3 1.9516E-3 1.32483E-3 2.31613E-3 1.97368E-3 3.30934E-3 9.24063E-4 1.1007E-3 1.7478E-3 1.44049E-3 4.34114E-3 2.33323E-3 1.58212E-3 4.6469E-4 5.1067E-4 1.08094E-3 4.80192E-4 -9999 -9999 -9999 -9999 -9999 -9999 -9999 -9999 -9999 -9999 -9999 -9999 -9999 -9999 -9999 -9999 -9999 -9999 -9999 -9999 -9999 -9999 -9999 -9999 -9999 -9999 -9999 -9999 -9999 -9999 -9999 -9999 -9999 -9999 -9999 -9999 -9999 -9999 -9999 -9999 -9999 -9999 -9999 -9999 -9999 -9999 -9999 -9999 -9999 -9999 -9999 -9999 -9999 -9999 -9999 -9999 -9999 -9999 -9999 -9999 -9999 -9999 -9999 -9999
-9999 -9999 -9999 -9999 -9999 -9999 -9999 -9999 -9999 -9999 -9999 -9999 -9999 -9999 -9999 -9999 -9999 -9999 -9999 -9999 -9999 -9999 -9999 -9999 -9999 -9999 -9999 -9999 -9999 -9999 -9999 -9999 -9999 -9999 -9999 -9999 -9999 -9999 -9999 -9999 -9999 -9999 -9999 -9999 1.4147E-1 1.69161E-2 3.92919E-2 2.14252E-3 1.5301E-3 -9999 -9999 -9999 -9999 -9999 -9999 -9999 -9999 -9999 -9999 -9999 -9999 -9999 -9999 7.98047E-3 4.01237E-3 2.81987E-3 4.47038E-3 5.9952E-3 4.96553E-3 4.30623E-3 5.90333E-3 7.1609E-3 7.57909E-3 8.46147E-3 9.30779E-3 4.95743E-3 2.9534E-3 7.54144E-3 1.41213E-2 4.70831E-3 3.18335E-3 3.71062E-3 1.94452E-3 1.02468E-3 2.87849E-3 8.11405E-3 6.46894E-3 3.1266E-3 2.56566E-3 3.22524E-3 1.83672E-3 2.02778E-3 2.06362E-3 1.94267E-3 2.73999E-3 1.58165E-3 1.07442E-3 1.77156E-3 1.10395E-3 9.29133E-4 1.06453E-3 1.07841E-3 9.86794E-4 2.0515E-4 6.01623E-4 6.24167E-4 -9999 -9999 -9999 -9999 -9999 -9999 -9999 -9999 -9999 -9999 -9999 -9999 -9999 -9999 -9999 -9999 -9999 -9999 -9999 -9999 -9999 -9999 -9999 -9999 -9999 -9999 -9999 -9999 -9999 -9999 -9999 -9999 -9999 -9999 -9999 -9999 -9999 -9999 -9999 -9999 -9999 -9999 -9999 -9999 -9999 -9999 -9999 -9999 -9999 -9999 -9999 -9999 -9999 -9999 -9999 -9999 -9999 -9999 -9999 -9999 -9999 -9999 -9999 -9999
-9999 -9999 -9999 -9999 -9999 -9999 -9999 -9999 -9999 -9999 -9999 -9999 -9999 -9999 -9999 -9999 -9999 -9999 -9999 -9999 -9999 -9999 -9999 -9999 -9999 -9999 -9999 -9999 -9999 -9999 -9999 -9999 -9999 -9999 -9999 -9999 -9999 -9999 -9999 -9999 -9999 -9999 -9999 -9999 9.77528E-2 1.11281E-2 1.39911E-1 4.76214E-2 1.77595E-2 -9999 -9999 -9999 -9999 -9999 -9999 -9999 -9999 -9999 -9999 -9999 -9999 -9999 -9999 -9999 -9999 2.76157E-3 3.15162E-3 3.54503E-3 3.271E-3 5.0582E-3 3.89857E-3 8.83314E-3 7.55187E-3 6.08988E-3 4.75012E-3 3.00558E-3 3.95585E-3 1.21143E-2 1.35023E-2 2.54405E-3 2.10865E-3 2.30561E-3 1.44015E-3 1.03707E-3 2.65529E-3 5.02669E-3 2.10904E-3 1.73933E-3 2.20945E-3 2.36836E-3 1.01099E-3 8.5969E-4 2.08913E-3 1.75354E-3 1.44372E-3 1.8819E-3 1.93433E-3 1.08839E-3 7.12975E-4 5.10989E-4 6.0508E-4 7.6503E-4 1.15852E-3 7.70471E-4 9.07549E-4 -9999 -9999 -9999 -9999 -9999 -9999 -9999 -9999 -9999 -9999 -9999 -9999 -9999 -9999 -9999 -9999 -9999 -9999 -9999 -9999 -9999 -9999 -9999 -9999 -9999 -9999 -9999 -9999 -9999 -9999 -9999 -9999 -9999 -9999 -9999 -9999 -9999 -9999 -9999 -9999 -9999 -9999 -9999 -9999 -9999 -9999 -9999 -9999 -9999 -9999 -9999 -9999 -9999 -9999 -9999 -9999 -9999 -9999 -9999 -9999 -9999 -9999 -9999 -9999 -9999
-9999 -9999 -9999 -9999 -9999 -9999 -9999 -9999 -9999 -9999 -9999 -9999 -9999 -9999 -9999 -9999 -9999 -9999 -9999 -9999 -9999 -9999 -9999 -9999 -9999 -9999 -9999 -9999 -9999 -9999 -9999 -9999 -9999 -9999 -9999 -9999 -9999 -9999 -9999 -9999 -9999 -9999 -9999 -9999 5.5347E-2 3.26526E-2 3.46595E-2 9.19835E-3 1.78332E-3 1.69168E-3 -9999 -9999 -9999 -9999 -9999 -9999 -9999 -9999 -9999 -9999 -9999 -9999 -9999 -9999 -9999 3.87186E-3 3.76634E-3 4.9448E-3 1.9263E-3 4.38502E-3 4.33904E-3 6.91589E-3 4.90309E-3 4.96942E-3 4.53733E-3 3.97809E-3 3.34952E-3 5.78005E-3 1.32919E-2 5.24387E-3 4.01337E-3 2.18059E-3 1.44327E-3 7.14076E-4 2.11287E-3 3.59909E-3 2.27335E-3 2.15838E-3 3.19041E-3 2.57128E-3 1.04458E-3 7.80402E-4 8.923E-4 1.01863E-3 9.60447E-4 1.62361E-3 2.09934E-3 1.27282E-3 5.98486E-4 5.31899E-4 1.01538E-3 1.1139E-3 8.88174E-4 1.22459E-3 8.9779E-4 -9999 -9999 -9999 -9999 -9999 -9999 -9999 -9999 -9999 -9999 -9999 -9999 -9999 -9999 -9999 -9999 -9999 -9999 -9999 -9999 -9999 -9999 -9999 -9999 -9999 -9999 -9999 -9999 -9999 -9999 -9999 -9999 -9999 -9999 -9999 -9999 -9999 -9999 -9999 -9999 -9999 -9999 -9999 -9999 -9999 -9999 -9999 -9999 -9999 -9999 -9999 -9999 -9999 -9999 -9999 -9999 -9999 -9999 -9999 -9999 -9999 -9999 -9999 -9999 -9999
-9999 -9999 -9999 -9999 -9999 -9999 -9999 -9999 -9999 -9999 -9999 -9999 -9999 -9999 -9999 -9999 -9999 -9999 -9999 -9999 -9999 -9999 -9999 -9999 -9999 -9999 -9999 -9999 -9999 -9999 -9999 -9999 -9999 -9999 -9999 -9999 -9999 -9999 -9999 -9999 -9999 -9999 -9999 -9999 -9999 6.38023E-2 4.21694E-3 3.51969E-3 2.37251E-3 -9999 -9999 -9999 -9999 -9999 -9999 -9999 -9999 -9999 -9999 -9999 -9999 -9999 -9999 -9999 -9999 -9999 3.44339E-3 1.9055E-3 4.7086E-3 8.89755E-3 5.65835E-3 7.08016E-3 5.10771E-3 4.60709E-3 5.12752E-3 5.27114E-3 3.52486E-3 1.70832E-3 5.66413E-3 1.43956E-2 5.31211E-3 3.83768E-3 1.38865E-3 7.33931E-4 1.26906E-3 2.12317E-3 2.06994E-3 1.90079E-3 2.61232E-3 2.00842E-3 9.66661E-4 8.00124E-4 1.22573E-3 1.12693E-3 1.44848E-3 1.4081E-3 1.2145E-3 1.61765E-3 8.49472E-4 6.61726E-4 1.23303E-3 8.72237E-4 1.17639E-3 1.12063E-3 -9999 -9999 -9999 -9999 -9999 -9999 -9999 -9999 -9999 -9999 -9999 -9999 -9999 -9999 -9999 -9999 -9999 -9999 -9999 -9999 -9999 -9999 -9999 -9999 -9999 -9999 -9999 -9999 -9999 -9999 -9999 -9999 -9999 -9999 -9999 -9999 -9999 -9999 -9999 -9999 -9999 -9999 -9999 -9999 -9999 -9999 -9999 -9999 -9999 -9999 -9999 -9999 -9999 -9999 -9999 -9999 -9999 -9999 -9999 -9999 -9999 -9999 -9999 -9999 -9999 -9999
-9999 -9999 -9999 -9999 -9999 -9999 -9999 -9999 -9999 -9999 -9999 -9999 -9999 -9999 -9999 -9999 -9999 -9999 -9999 -9999 -9999 -9999 -9999 -9999 -9999 -9999 -9999 -9999 -9999 -9999 -9999 -9999 -9999 -9999 -9999 -9999 -9999 -9999 -9999 -9999 -9999 -9999 -9999 -9999 -9999 4.53087E-2 9.27531E-2 5.65443E-3 1.19693E-3 -9999 -9999 -9999 -9999 -9999 -9999 -9999 -9999 -9999 -9999 -9999 -9999 -9999 -9999 -9999 -9999 -9999 -9999 -9999 5.94568E-3 7.07446E-3 3.92575E-3 3.85472E-3 5.5116E-3 5.73849E-3 6.24806E-3 4.29988E-3 2.1352E-3 8.77807E-4 2.5204E-3 1.11415E-2 8.62263E-3 3.71976E-3 1.02873E-3 9.92857E-4 2.06307E-3 1.76115E-3 1.25397E-3 8.08854E-4 9.02607E-4 1.65136E-3 1.09393E-3 8.8458E-4 7.28114E-4 7.16764E-4 9.74114E-4 6.14327E-4 7.98727E-4 1.60433E-3 7.8238E-4 3.96737E-4 3.65713E-4 4.51496E-4 4.83741E-4 -9999 -9999 -9999 -9999 -9999 -9999 -9999 -9999 -9999 -9999 -9999 -9999 -9999 -9999 -9999 -9999 -9999 -9999 -9999 -9999 -9999 -9999 -9999 -9999 -9999 -9999 -9999 -9999 -9999 -9999 -9999 -9999 -9999 -9999 -9999 -9999 -9999 -9999 -9999 -9999 -9999 -9999 -9999 -9999 -9999 -9999 -9999 -9999 -9999 -9999 -9999 -9999 -9999 -9999 -9999 -9999 -9999 -9999 -9999 -9999 -9999 -9999 -9999 -9999 -9999 -9999 -9999
-9999 -9999 -9999 -9999 -9999 -9999 -9999 -9999 -9999 -9999 -9999 -9999 -9999 -9999 -9999 -9999 -9999 -9999 -9999 -9999 -9999 -9999 -9999 -9999 -9999 -9999 -9999 -9999 -9999 -9999 -9999 -9999 -9999 -9999 -9999 -9999 -9999 -9999 -9999 -9999 -9999 -9999 -9999 -9999 -9999 -9999 -9999 5.91061E-2 1.8316E-3 4.90279E-3 -9999 -9999 -9999 -9999 -9999 -9999 -9999 -9999 -9999 -9999 -9999 -9999 -9999 -9999 -9999 -9999 -9999 8.22137E-3 2.00718E-2 9.47594E-3 2.66931E-3 3.21706E-3 4.15306E-3 4.08218E-3 3.07303E-3 2.47016E-3 8.64229E-4 9.53818E-4 3.44594E-3 6.15697E-3 4.27266E-3 2.61607E-3 8.96086E-4 9.81817E-4 3.07911E-3 2.7632E-3 8.94336E-4 6.99169E-4 5.64895E-4 1.22584E-3 1.22385E-3 1.25246E-3 9.93788E-4 5.90597E-4 3.78615E-4 3.40607E-4 6.12929E-4 7.13007E-4 6.88161E-4 5.51299E-4 3.59132E-4 3.66066E-4 2.26821E-4 -9999 -9999 -9999 -9999 -9999 -9999 -9999 -9999 -9999 -9999 -9999 -9999 -9999 -9999 -9999 -9999 -9999 -9999 -9999 -9999 -9999 -9999 -9999 -9999 -9999 -9999 -9999 -9999 -9999 -9999 -9999 -9999 -9999 -9999 -9999 -9999 -9999 -9999 -9999 -9999 -9999 -9999 -9999 -9999 -9999 -9999 -9999 -9999 -9999 -9999 -9999 -9999 -9999 -9999 -9999 -9999 -9999 -9999 -9999 -9999 -9999 -9999 -9999 -9999 -9999 -9999 -9999
-9999 -9999 -9999 -9999 -9999 -9999 -9999 -9999 -9999 -9999 -9999 -9999 -9999 -9999 -9999 -9999 -9999 -9999 -9999 -9999 -9999 -9999 -9999 -9999 -9999 -9999 -9999 -9999 -9999 -9999 -9999 -9999 -9999 -9999 -9999 -9999 -9999 -9999 -9999 -9999 -9999 -9999 -9999 -9999 -9999 -9999 -9999 1.13183E-1 3.14203E-2 -9999 -9999 -9999 -9999 -9999 -9999 -9999 -9999 -9999 -9999 -9999 -9999 -9999 -9999 -9999 -9999 -9999 -9999 -9999 1.36305E-2 1.23416E-2 5.09335E-3 2.95512E-3 3.07075E-3 2.92971E-3 2.74833E-3 1.86528E-3 1.66142E-3 3.2072E-3 7.39468E-3 5.48893E-3 3.27396E-3 2.61332E-3 1.05746E-3 9.97463E-4 2.38717E-3 1.0817E-3 6.96224E-4 7.72648E-4 6.63604E-4 7.41438E-4 1.3084E-3 1.19473E-3 1.4638E-3 8.86858E-4 3.95671E-4 1.27357E-4 2.16753E-4 4.09381E-4 3.69127E-4 3.78996E-4 3.52197E-4 3.39081E-4 2.26251E-4 -9999 -9999 -9999 -9999 -9999 -9999 -9999 -9999 -9999 -9999 -9999 -9999 -9999 -9999 -9999 -9999 -9999 -9999 -9999 -9999 -9999 -9999 -9999 -9999 -9999 -9999 -9999 -9999 -9999 -9999 -9999 -9999 -9999 -9999 -9999 -9999 -9999 -9999 -9999 -9999 -9999 -9999 -9999 -9999 -9999 -9999 -9999 -9999 -9999 -9999 -9999 -9999 -9999 -9999 -9999 -9999 -9999 -9999 -9999 -9999 -9999 -9999 -9999 -9999 -9999 -9999 -9999
-9999 -9999 -9999 -9999 -9999 -9999 -9999 -9999 -9999 -9999 -9999 -9999 -9999 -9999 -9999 -9999 -9999 -9999 -9999 -9999 -9999 -9999 -9999 -9999 -9999 -9999 -9999 -9999 -9999 -9999 -9999 -9999 -9999 -9999 -9999 -9999 -9999 -9999 -9999 -9999 -9999 -9999 -9999 -9999 -9999 -9999 -9999 -9999 1.06253E-1 -9999 -9999 -9999 -9999 -9999 -9999 -9999 -9999 -9999 -9999 -9999 -9999 -9999 -9999 -9999 -9999 -9999 3.01522E-3 1.51412E-3 5.38525E-3 2.27225E-2 1.35764E-2 2.75356E-3 3.60524E-3 2.36559E-3 1.36101E-3 2.07169E-3 2.08773E-3 4.0824E-3 4.97538E-3 4.05075E-3 1.33714E-3 1.46846E-3 1.11268E-3 6.38498E-4 1.99797E-3 2.16018E-3 1.2987E-3 7.60485E-4 7.09047E-4 6.99385E-4 1.25155E-3 1.50808E-3 1.43665E-3 9.71927E-4 5.78872E-4 1.60381E-4 2.46594E-4 2.96273E-4 2.57608E-4 2.08716E-4 2.61285E-4 2.78239E-4 2.76385E-4 -9999 -9999 -9999 -9999 -9999 -9999 -9999 -9999 -9999 -9999 -9999 -9999 -9999 -9999 -9999 -9999 -9999 -9999 -9999 -9999 -9999 -9999 -9999 -9999 -9999 -9999 -9999 -9999 -9999 -9999 -9999 -9999 -9999 -9999 -9999 -9999 -9999 -9999 -9999 -9999 -9999 -9999 -9999 -9999 -9999 -9999 -9999 -9999 -9999 -9999 -9999 -9999 -9999 -9999 -9999 -9999 -9999 -9999 -9999 -9999 -9999 -9999 -9999 -9999 -9999 -9999 -9999
-9999 -9999 -9999 -9999 -9999 -9999 -9999 -9999 -9999 -9999 -9999 -9999 -9999 -9999 -9999 -9999 -9999 -9999 -9999 -9999 -9999 -9999 -9999 -9999 -9999 -9999 -9999 -9999 -9999 -9999 -9999 -9999 -9999 -9999 -9999 -9999 -9999 -9999 -9999 -9999 -9999 -9999 -9999 -9999 -9999 -9999 -9999 -9999 -9999 -9999 -9999 -9999 -9999 -9999 -9999 -9999 -9999 -9999 -9999 -9999 -9999 -9999 -9999 -9999 1.21556E-2 6.58534E-3 2.81366E-3 1.73173E-3 3.89353E-3 1.42019E-2 2.09464E-2 3.44175E-3 2.66301E-3 2.50544E-3 1.30976E-3 1.37337E-3 1.9405E-3 3.61817E-3 4.62863E-3 3.8728E-3 2.16313E-3 1.59165E-3 1.08088E-3 1.33278E-3 3.46398E-3 4.70311E-3 3.52634E-3 1.02212E-3 8.8295E-4 8.27179E-4 1.2494E-3 1.80524E-3 1.44744E-3 7.21991E-4 4.7786E-4 2.12481E-4 1.98711E-4 3.81244E-4 3.552E-4 2.29831E-4 2.41385E-4 2.99928E-4 -9999 -9999 -9999 -9999 -9999 -9999 -9999 -9999 -9999 -9999 -9999 -9999 -9999 -9999 -9999 -9999 -9999 -9999 -9999 -9999 -9999 -9999 -9999 -9999 -9999 -9999 -9999 -9999 -9999 -9999 -9999 -9999 -9999 -9999 -9999 -9999 -9999 -9999 -9999 -9999 -9999 -9999 -9999 -9999 -9999 -9999 -9999 -9999 -9999 -9999 -9999 -9999 -9999 -9999 -9999 -9999 -9999 -9999 -9999 -9999 -9999 -9999 -9999 -9999 -9999 -9999 -9999 -9999
-9999 -9999 -9999 -9999 -9999 -9999 -9999 -9999 -9999 -9999 -9999 -9999 -9999 -9999 -9999 -9999 -9999 -9999 -9999 -9999 -9999 -9999 -9999 -9999 -9999 -9999 -9999 -9999 -9999 -9999 -9999 -9999 -9999 -9999 -9999 -9999 -9999 -9999 -9999 -9999 -9999 -9999 -9999 -9999 -9999 -9999 -9999 -9999 -9999 -9999 -9999 -9999 -9999 -9999 -9999 -9999 -9999 -9999 -9999 -9999 -9999 -9999 -9999 -9999 -9999 8.71804E-3 5.02583E-3 2.34314E-3 3.04803E-3 1.69028E-2 2.74815E-2 6.33846E-3 3.00113E-3 2.80406E-3 2.10478E-3 1.71387E-3 2.19698E-3 3.61623E-3 3.82174E-3 2.69053E-3 2.24849E-3 1.43621E-3 9.17564E-4 1.78152E-3 2.24569E-3 2.43996E-3 3.19171E-3 2.20585E-3 1.87794E-3 2.15255E-3 1.37378E-3 9.07987E-4 7.52224E-4 5.52298E-4 3.35734E-4 1.92417E-4 2.08543E-4 2.66701E-4 3.60208E-4 4.31296E-4 3.18915E-4 -9999 -9999 -9999 -9999 -9999 -9999 -9999 -9999 -9999 -9999 -9999 -9999 -9999 -9999 -9999 -9999 -9999 -9999 -9999 -9999 -9999 -9999 -9999 -9999 -9999 -9999 -9999 -9999 -9999 -9999 -9999 -9999 -9999 -9999 -9999 -9999 -9999 -9999 -9999 -9999 -9999 -9999 -9999 -9999 -9999 -9999 -9999 -9999 -9999 -9999 -9999 -9999 -9999 -9999 -9999 -9999 -9999 -9999 -9999 -9999 -9999 -9999 -9999 -9999 -9999 -9999 -9999 -9999 -9999
-9999 -9999 -9999 -9999 -9999 -9999 -9999 -9999 -9999 -9999 -9999 -9999 -9999 -9999 -9999 -9999 -9999 -9999 -9999 -9999 -9999 -9999 -9999 -9999 -9999 -9999 -9999 -9999 -9999 -9999 -9999 -9999 -9999 -9999 -9999 -9999 -9999 -9999 -9999 -9999 -9999 -9999 -9999 -9999 -9999 -9999 -9999 -9999 -9999 -9999 -9999 -9999 -9999 -9999 -9999 -9999 -9999 -9999 -9999 -9999 -9999 -9999 -9999 -9999 -9999 1.40723E-2 1.01555E-2 4.9148E-3 2.67519E-3 8.03873E-3 2.04284E-2 1.97003E-2 1.00336E-2 2.65648E-3 1.88809E-3 2.44238E-3 2.23499E-3 2.91532E-3 1.76204E-3 1.58436E-3 1.38034E-3 1.15899E-3 8.45266E-4 9.38297E-4 4.53635E-4 5.55809E-4 1.37776E-3 2.20942E-3 3.19052E-3 3.39098E-3 1.27717E-3 4.53433E-4 5.06203E-4 4.18707E-4 2.78244E-4 2.66878E-4 2.41072E-4 3.27879E-4 6.68325E-4 9.50688E-4 -9999 -9999 -9999 -9999 -9999 -9999 -9999 -9999 -9999 -9999 -9999 -9999 -9999 -9999 -9999 -9999 -9999 -9999 -9999 -9999 -9999 -9999 -9999 -9999 -9999 -9999 -9999 -9999 -9999 -9999 -9999 -9999 -9999 -9999 -9999 -9999 -9999 -9999 -9999 -9999 -9999 -9999 -9999 -9999 -9999 -9999 -9999 -9999 -9999 -9999 -9999 -9999 -9999 -9999 -9999 -9999 -9999 -9999 -9999 -9999 -9999 -9999 -9999 -9999 -9999 -9999 -9999 -9999 -9999 -9999
-9999 -9999 -9999 -9999 -9999 -9999 -9999 -9999 -9999 -9999 -9999 -9999 -9999 -9999 -9999 -9999 -9999 -9999 -9999 -9999 -9999 -9999 -9999 -9999 -9999 -9999 -9999 -9999 -9999 -9999 -9999 -9999 -9999 -9999 -9999 -9999 -9999 -9999 -9999 -9999 -9999 -9999 -9999 -9999 -9999 -9999 -9999 -9999 -9999 -9999 -9999 -9999 -9999 -9999 -9999 -9999 -9999 -9999 -9999 -9999 -9999 -9999 -9999 -9999 -9999 -9999 5.74077E-3 4.64244E-3 2.64221E-3 2.46503E-3 4.00886E-3 7.89132E-3 1.12833E-2 4.22694E-3 2.19377E-3 2.15143E-3 2.30895E-3 2.97001E-3 9.45021E-4 8.9923E-4 8.13064E-4 1.66189E-3 7.85854E-4 6.12148E-4 3.36763E-4 5.24587E-4 7.51433E-4 1.48279E-3 2.28479E-3 1.34996E-3 5.97734E-4 5.43395E-4 5.67089E-4 3.85028E-4 2.97973E-4 2.39648E-4 1.46079E-4 2.34306E-4 3.08488E-4 -9999 -9999 -9999 -9999 -9999 -9999 -9999 -9999 -9999 -9999 -9999 -9999 -9999 -9999 -9999 -9999 -9999 -9999 -9999 -9999 -9999 -9999 -9999 -9999 -9999 -9999 -9999 -9999 -9999 -9999 -9999 -9999 -9999 -9999 -9999 -9999 -9999 -9999 -9999 -9999 -9999 -9999 -9999 -9999 -9999 -9999 -9999 -9999 -9999 -9999 -9999 -9999 -9999 -9999 -9999 -9999 -9999 -9999 -9999 -9999 -9999 -9999 -9999 -9999 -9999 -9999 -9999 -9999 -9999 -9999 -9999
-9999 -9999 -9999 -9999 -9999 -9999 -9999 -9999 -9999 -9999 -9999 -9999 -9999 -9999 -9999 -9999 -9999 -9999 -9999 -9999 -9999 -9999 -9999 -9999 -9999 -9999 -9999 -9999 -9999 -9999 -9999 -9999 -9999 -9999 -9999 -9999 -9999 -9999 -9999 -9999 -9999 -9999 -9999 -9999 -9999 -9999 -9999 -9999 -9999 -9999 -9999 -9999 -9999 -9999 -9999 -9999 -9999 -9999 -9999 -9999 -9999 -9999 -9999 -9999 -9999 -9999 -9999 2.61875E-3 1.56316E-3 1.55527E-3 1.74842E-3 2.84095E-3 7.56484E-3 7.34913E-3 5.06692E-3 3.02164E-3 3.78245E-3 3.74639E-3 1.72319E-3 1.26084E-3 1.19578E-3 3.07746E-3 2.71477E-3 1.11088E-3 4.19535E-4 5.44059E-4 8.2482E-4 1.27655E-3 1.64633E-3 2.05576E-3 9.81145E-4 5.91622E-4 6.21209E-4 8.07431E-4 5.8678E-4 2.63791E-4 1.55934E-4 1.17427E-4 1.4486E-4 3.29312E-4 -9999 -9999 -9999 -9999 -9999 -9999 -9999 -9999 -9999 -9999 -9999 -9999 -9999 -9999 -9999 -9999 -9999 -9999 -9999 -9999 -9999 -9999 -9999 -9999 -9999 -9999 -9999 -9999 -9999 -9999 -9999 -9999 -9999 -9999 -9999 -9999 -9999 -9999 -9999 -9999 -9999 -9999 -9999 -9999 -9999 -9999 -9999 -9999 -9999 -9999 -9999 -9999 -9999 -9999 -9999 -9999 -9999 -9999 -9999 -9999 -9999 -9999 -9999 -9999 -9999 -9999 -9999 -9999 -9999 -9999
-9999 -9999 -9999 -9999 -9999 -9999 -9999 -9999 -9999 -9999 -9999 -9999 -9999 -9999 -9999 -9999 -9999 -9999 -9999 -9999 -9999 -9999 -9999 -9999 -9999 -9999 -9999 -9999 -9999 -9999 -9999 -9999 -9999 -9999 -9999 -9999 -9999 -9999 -9999 -9999 -9999 -9999 -9999 -9999 -9999 -9999 -9999 -9999 -9999 -9999 -9999 -9999 -9999 -9999 -9999 -9999 -9999 -9999 -9999 -9999 -9999 -9999 -9999 -9999 -9999 -9999 -9999 -9999 2.32593E-3 2.60941E-3 2.41921E-3 3.2279E-3 4.85838E-3 7.10551E-3 6.85062E-3 7.68915E-3 7.62855E-3 4.14386E-3 3.88562E-3 2.79146E-3 2.41659E-3 5.52405E-3 4.56293E-3 2.33039E-3 1.25362E-3 7.28046E-4 1.50228E-3 1.60459E-3 1.46369E-3 1.58748E-3 1.19619E-3 8.07695E-4 5.6714E-4 7.45805E-4 1.27109E-3 6.66292E-4 5.18601E-4 2.74891E-4 -9999 -9999 -9999 -9999 -9999 -9999 -9999 -9999 -9999 -9999 -9999 -9999 -9999 -9999 -9999 -9999 -9999 -9999 -9999 -9999 -9999 -9999 -9999 -9999 -9999 -9999 -9999 -9999 -9999 -9999 -9999 -9999 -9999 -9999 -9999 -9999 -9999 -9999 -9999 -9999 -9999 -9999 -9999 -9999 -9999 -9999 -9999 -9999 -9999 -9999 -9999 -9999 -9999 -9999 -9999 -9999 -9999 -9999 -9999 -9999 -9999 -9999 -9999 -9999 -9999 -9999 -9999 -9999 -9999 -9999 -9999 -9999
-9999 -9999 -9999 -9999 -9999 -9999 -9999 -9999 -9999 -9999 -9999 -9999 -9999 -9999 -9999 -9999 -9999 -9999 -9999 -9999 -9999 -9999 -9999 -9999 -9999 -9999 -9999 -9999 -9999 -9999 -9999 -9999 -9999 -9999 -9999 -9999 -9999 -9999 -9999 -9999 -9999 -9999 -9999 -9999 -9999 -9999 -9999 -9999 -9999 -9999 -9999 -9999 -9999 -9999 -9999 -9999 -9999 -9999 -9999 -9999 -9999 -9999 -9999 -9999 -9999 -9999 -9999 -9999 1.54094E-3 2.10716E-3 2.59143E-3 2.74887E-3 3.21228E-3 4.52603E-3 8.98765E-3 9.57887E-3 8.00367E-3 4.43164E-3 4.07422E-3 -9999 8.24706E-3 -9999 7.72677E-3 -9999 4.13647E-3 3.17508E-3 3.46616E-3 1.89219E-3 8.4293E-4 5.41447E-4 8.60495E-4 7.48581E-4 5.34833E-4 9.58058E-4 1.68373E-3 8.93863E-4 5.71638E-4 -9999 -9999 -9999 -9999 -9999 -9999 -9999 -9999 -9999 -9999 -9999 -9999 -9999 -9999 -9999 -9999 -9999 -9999 -9999 -9999 -9999 -9999 -9999 -9999 -9999 -9999 -9999 -9999 -9999 -9999 -9999 -9999 -9999 -9999 -9999 -9999 -9999 -9999 -9999 -9999 -9999 -9999 -9999 -9999 -9999 -9999 -9999 -9999 -9999 -9999 -9999 -9999 -9999 -9999 -9999 -9999 -9999 -9999 -9999 -9999 -9999 -9999 -9999 -9999 -9999 -9999 -9999 -9999 -9999 -9999 -9999 -9999 -9999
-9999 -9999 -9999 -9999 -9999 -9999 -9999 -9999 -9999 -9999 -9999 -9999 -9999 -9999 -9999 -9999 -9999 -9999 -9999 -9999 -9999 -9999 -9999 -9999 -9999 -9999 -9999 -9999 -9999 -9999 -9999 -9999 -9999 -9999 -9999 -9999 -9999 -9999 -9999 -9999 -9999 -9999 -9999 -9999 -9999 -9999 -9999 -9999 -9999 -9999 -9999 -9999 -9999 -9999 -9999 -9999 -9999 -9999 -9999 -9999 -9999 -9999 -9999 -9999 -9999 -9999 -9999 -9999 -9999 -9999 -9999 1.47097E-3 2.88762E-3 6.80086E-3 -9999 7.43492E-3 4.38037E-3 2.66298E-3 -9999 -9999 -9999 -9999 -9999 -9999 -9999 -9999 3.35965E-3 1.8315E-3 8.48908E-4 4.72022E-4 7.99179E-4 1.05976E-3 9.26784E-4 1.2596E-3 1.27362E-3 5.28301E-4 2.72914E-4 2.9474E-4 -9999 -9999 -9999 -9999 -9999 -9999 -9999 -9999 -9999 -9999 -9999 -9999 -9999 -9999 -9999 -9999 -9999 -9999 -9999 -9999 -9999 -9999 -9999 -9999 -9999 -9999 -9999 -9999 -9999 -9999 -9999 -9999 -9999 -9999 -9999 -9999 -9999 -9999 -9999 -9999 -9999 -9999 -9999 -9999 -9999 -9999 -9999 -9999 -9999 -9999 -9999 -9999 -9999 -9999 -9999 -9999 -9999 -9999 -9999 -9999 -9999 -9999 -9999 -9999 -9999 -9999 -9999 -9999 -9999 -9999 -9999 -9999
-9999 -9999 -9999 -9999 -9999 -9999 -9999 -9999 -9999 -9999 -9999 -9999 -9999 -9999 -9999 -9999 -9999 -9999 -9999 -9999 -9999 -9999 -9999 -9999 -9999 -9999 -9999 -9999 -9999 -9999 -9999 -9999 -9999 -9999 -9999 -9999 -9999 -9999 -9999 -9999 -9999 -9999 -9999 -9999 -9999 -9999 -9999 -9999 -9999 -9999 -9999 -9999 -9999 -9999 -9999 -9999 -9999 -9999 -9999 -9999 -9999 -9999 -9999 -9999 -9999 -9999 -9999 -9999 -9999 -9999 -9999 3.08996E-3 6.1006E-3 1.1846E-2 -9999 -9999 -9999 -9999 -9999 -9999 -9999 -9999 -9999 -9999 -9999 -9999 -9999 -9999 1.15262E-3 6.6346E-4 5.145E-4 6.1045E-4 8.37816E-4 6.17115E-4 6.2994E-4 9.33429E-4 5.11537E-4 2.72939E-4 -9999 -9999 -9999 -9999 -9999 -9999 -9999 -9999 -9999 -9999 -9999 -9999 -9999 -9999 -9999 -9999 -9999 -9999 -9999 -9999 -9999 -9999 -9999 -9999 -9999 -9999 -9999 -9999 -9999 -9999 -9999 -9999 -9999 -9999 -9999 -9999 -9999 -9999 -9999 -9999 -9999 -9999 -9999 -9999 -9999 -9999 -9999 -9999 -9999 -9999 -9999 -9999 -9999 -9999 -9999 -9999 -9999 -9999 -9999 -9999 -9999 -9999 -9999 -9999 -9999 -9999 -9999 -9999 -9999 -9999 -9999 -9999
-9999 -9999 -9999 -9999 -9999 -9999 -9999 -9999 -9999 -9999 -9999 -9999 -9999 -9999 -9999 -9999 -9999 -9999 -9999 -9999 -9999 -9999 -9999 -9999 -9999 -9999 -9999 -9999 -9999 -9999 -9999 -9999 -9999 -9999 -9999 -9999 -9999 -9999 -9999 -9999 -9999 -9999 -9999 -9999 -9999 -9999 -9999 -9999 -9999 -9999 -9999 -9999 -9999 -9999 -9999 -9999 -9999 -9999 -9999 -9999 -9999 -9999 -9999 -9999 -9999 -9999 -9999 -9999 -9999 -9999 -9999 5.44653E-3 1.4316E-2 -9999 -9999 -9999 -9999 -9999 -9999 -9999 -9999 -9999 -9999 -9999 -9999 -9999 -9999 -9999 -9999 -9999 3.3321E-4 3.02567E-4 6.23278E-4 9.24144E-4 5.18805E-4 4.26012E-4 3.67877E-4 2.49429E-4 -9999 -9999 -9999 -9999 -9999 -9999 -9999 -9999 -9999 -9999 -9999 -9999 -9999 -9999 -9999 -9999 -9999 -9999 -9999 -9999 -9999 -9999 -9999 -9999 -9999 -9999 -9999 -9999 -9999 -9999 -9999 -9999 -9999 -9999 -9999 -9999 -9999 -9999 -9999 -9999 -9999 -9999 -9999 -9999 -9999 -9999 -9999 -9999 -9999 -9999 -9999 -9999 -9999 -9999 -9999 -9999 -9999 -9999 -9999 -9999 -9999 -9999 -9999 -9999 -9999 -9999 -9999 -9999 -9999 -9999 -9999 -9999
-9999 -9999 -9999 -9999 -9999 -9999 -9999 -9999 -9999 -9999 -9999 -9999 -9999 -9999 -9999 -9999 -9999 -9999 -9999 -9999 -9999 -9999 -9999 -9999 -9999 -9999 -9999 -9999 -9999 -9999 -9999 -9999 -9999 -9999 -9999 -9999 -9999 -9999 -9999 -9999 -9999 -9999 -9999 -9999 -9999 -9999 -9999 -9999 -9999 -9999 -9999 -9999 -9999 -9999 -9999 -9999 -9999 -9999 -9999 -9999 -9999 -9999 -9999 -9999 -9999 -9999 -9999 -9999 -9999 -9999 -9999 1.06432E-2 -9999 -9999 -9999 -9999 -9999 -9999 -9999 -9999 -9999 -9999 -9999 -9999 -9999 -9999 -9999 -9999 -9999 -9999 -9999 -9999 4.81769E-4 8.4192E-4 5.80794E-4 -9999 -9999 -9999 -9999 -9999 -9999 -9999 -9999 -9999 -9999 -9999 -9999 -9999 -9999 -9999 -9999 -9999 -9999 -9999 -9999 -9999 -9999 -9999 -9999 -9999 -9999 -9999 -9999 -9999 -9999 -9999 -9999 -9999 -9999 -9999 -9999 -9999 -9999 -9999 -9999 -9999 -9999 -9999 -9999 -9999 -9999 -9999 -9999 -9999 -9999 -9999 -9999 -9999 -9999 -9999 -9999 -9999 -9999 -9999 -9999 -9999 -9999 -9999 -9999 -9999 -9999 -9999 -9999 -9999 -9999 -9999 -9999 -9999 -9999 -9999
-9999 -9999 -9999 -9999 -9999 -9999 -9999 -9999 -9999 -9999 -9999 -9999 -9999 -9999 -9999 -9999 -9999 -9999 -9999 -9999 -9999 -9999 -9999 -9999 -9999 -9999 -9999 -9999 -9999 -9999 -9999 -9999 -9999 -9999 -9999 -9999 -9999 -9999 -9999 -9999 -9999 -9999 -9999 -9999 -9999 -9999 -9999 -9999 -9999 -9999 -9999 -9999 -9999 -9999 -9999 -9999 -9999 -9999 -9999 -9999 -9999 -9999 -9999 -9999 -9999 -9999 -9999 -9999 -9999 -9999 -9999 -9999 -9999 -9999 -9999 -9999 -9999 -9999 -9999 -9999 -9999 -9999 -9999 -9999 -9999 -9999 -9999 -9999 -9999 -9999 -9999 -9999 4.68709E-4 -9999 -9999 -9999 -9999 -9999 -9999 -9999 -9999 -9999 -9999 -9999 -9999 -9999 -9999 -9999 -9999 -9999 -9999 -9999 -9999 -9999 -9999 -9999 -9999 -9999 -9999 -9999 -9999 -9999 -9999 -9999 -9999 -9999 -9999 -9999 -9999 -9999 -9999 -9999 -9999 -9999 -9999 -9999 -9999 -9999 -9999 -9999 -9999 -9999 -9999 -9999 -9999 -9999 -9999 -9999 -9999 -9999 -9999 -9999 -9999 -9999 -9999 -9999 -9999 -9999 -9999 -9999 -9999 -9999 -9999 -9999 -9999 -9999 -9999 -9999 -9999 -9999
