# Supplementary material for: Spatiotemporal prediction of alpine wetlands under multi-climate scenarios in the west of Sichuan, China
Source: PeerJ. 2024 Nov 27;12:e18586. doi: 10.7717/peerj.18586 (PMC11608022; doi:10.7717/peerj.18586)
Supplement: Supplemental Information 2 [file peerj-12-18586-s002.zip › Maxent_data2/2.5mBIOssp245_2081-2100/RES/wetland_2.lambdas]

2.5mbiossp245_2081-2100_1	0.0	-4.254167079925537	19.024999618530273
2.5mbiossp245_2081-2100_10	0.0	4.683332920074463	25.433330535888672
2.5mbiossp245_2081-2100_11	0.0	-15.016670227050781	12.683329582214355
2.5mbiossp245_2081-2100_12	0.0	484.0	985.0
2.5mbiossp245_2081-2100_13	-0.6294006356773315	106.0	205.0
2.5mbiossp245_2081-2100_14	0.0	1.0	10.0
2.5mbiossp245_2081-2100_15	0.0	70.6949234008789	109.06430053710938
2.5mbiossp245_2081-2100_16	0.0	294.0	567.0
2.5mbiossp245_2081-2100_17	0.0	6.0	39.0
2.5mbiossp245_2081-2100_18	0.0	290.0	567.0
2.5mbiossp245_2081-2100_19	0.0	6.0	48.0
2.5mbiossp245_2081-2100_2	0.5695309486676048	9.066666603088379	16.625
2.5mbiossp245_2081-2100_3	0.0	32.087860107421875	49.456520080566406
2.5mbiossp245_2081-2100_4	0.0	496.7554016113281	863.6826171875
2.5mbiossp245_2081-2100_5	0.0	10.300000190734863	31.200000762939453
2.5mbiossp245_2081-2100_6	0.0	-24.700000762939453	5.300000190734863
2.5mbiossp245_2081-2100_7	0.0	24.700000762939453	38.900001525878906
2.5mbiossp245_2081-2100_8	0.0	4.683332920074463	24.7166690826416
2.5mbiossp245_2081-2100_9	0.0	-13.75	13.016670227050781
wc2.1_2.5m_bioc_bcc-csm2-mr_ssp245_2081-2100	0.0	-4.254167079925537	19.024999618530273
wc2.1_2.5m_elev	0.0	1075.0	5259.0
2.5mbiossp245_2081-2100_9^2	1.3862893748427225	0.0	189.0625
2.5mbiossp245_2081-2100_11*2.5mbiossp245_2081-2100_6	0.01757483158480557	-23.053333652814217	369.26500669479356
2.5mbiossp245_2081-2100_12*2.5mbiossp245_2081-2100_7	1.3014570781309958	17160.0	29222.60124206543
2.5mbiossp245_2081-2100_16*2.5mbiossp245_2081-2100_4	0.02573203514155701	191715.70703125	365829.7490234375
2.5mbiossp245_2081-2100_16*2.5mbiossp245_2081-2100_7	0.5238444076315629	8762.0	15514.199325561523
2.5mbiossp245_2081-2100_18*2.5mbiossp245_2081-2100_7	1.4445950114920123	8762.0	15514.199325561523
2.5mbiossp245_2081-2100_2*2.5mbiossp245_2081-2100_4	0.26329956058109866	5756.5543605890125	12057.638015195262
2.5mbiossp245_2081-2100_2*2.5mbiossp245_2081-2100_6	-0.0430527302826755	-326.31251096725464	62.80500428199775
2.5mbiossp245_2081-2100_3*2.5mbiossp245_2081-2100_4	0.27109154807509783	22587.922911182977	31488.72640696261
2.5mbiossp245_2081-2100_4*2.5mbiossp245_2081-2100_6	-0.1842152093882054	-21332.961303468794	2934.828340629232
2.5mbiossp245_2081-2100_4*2.5mbiossp245_2081-2100_9	-0.345090863675631	-11818.053905406035	6466.1012462808285
2.5mbiossp245_2081-2100_6*2.5mbiossp245_2081-2100_7	-0.24020741609721868	-953.4199917602527	132.50000476837158
2.5mbiossp245_2081-2100_8*wc2.1_2.5m_elev	1.6155001964304618	24629.6478266716	57938.25
2.5mbiossp245_2081-2100_9*wc2.1_2.5m_elev	-0.22021380789284767	-67567.5	23588.642426490784
`2.5mbiossp245_2081-2100_7	-0.476317799307616	24.700000762939453	33.85000038146973
`2.5mbiossp245_2081-2100_7	-0.21032990904266247	24.700000762939453	33.45000076293945
`2.5mbiossp245_2081-2100_13	0.11563165475615522	106.0	143.5
`2.5mbiossp245_2081-2100_7	-0.5233960322008714	24.700000762939453	33.35000038146973
`2.5mbiossp245_2081-2100_7	-0.9009135815024006	24.700000762939453	33.14999961853027
`2.5mbiossp245_2081-2100_15	0.34362849057631495	70.6949234008789	89.53577423095703
`2.5mbiossp245_2081-2100_15	0.4206826306626771	70.6949234008789	89.03215789794922
'2.5mbiossp245_2081-2100_13	3.4196366693302753	154.5	205.0
`2.5mbiossp245_2081-2100_15	0.30876359762309746	70.6949234008789	88.13080596923828
`2.5mbiossp245_2081-2100_3	0.05851699709342055	32.087860107421875	36.28750419616699
`2.5mbiossp245_2081-2100_3	0.22259458680010766	32.087860107421875	36.40285110473633
'2.5mbiossp245_2081-2100_12	-0.5366708770078253	760.5	985.0
`2.5mbiossp245_2081-2100_15	0.2037294747273639	70.6949234008789	88.00516510009766
`2.5mbiossp245_2081-2100_2	-0.5692132713348759	9.066666603088379	12.8125
`2.5mbiossp245_2081-2100_3	0.1840857289919477	32.087860107421875	36.67181968688965
`2.5mbiossp245_2081-2100_3	0.15405152492080754	32.087860107421875	36.80431938171387
`2.5mbiossp245_2081-2100_2	-0.38148739297402007	9.066666603088379	13.637500286102295
`2.5mbiossp245_2081-2100_15	0.5260936287248207	70.6949234008789	87.78680419921875
`2.5mbiossp245_2081-2100_1	0.16010943110339454	-4.254167079925537	0.25208334624767303
'2.5mbiossp245_2081-2100_7	0.08007153437288202	34.45000076293945	38.900001525878906
'2.5mbiossp245_2081-2100_13	1.5930545080392966	153.5	205.0
`2.5mbiossp245_2081-2100_7	-0.4986590692138418	24.700000762939453	31.84999942779541
`2.5mbiossp245_2081-2100_14	-0.1292677667727741	1.0	1.5
'2.5mbiossp245_2081-2100_9	1.3416599731043732	-0.75	13.016670227050781
`2.5mbiossp245_2081-2100_12	0.32050298668629573	484.0	541.5
'2.5mbiossp245_2081-2100_12	-1.7720292764664733	754.5	985.0
'2.5mbiossp245_2081-2100_15	-0.3430011666732643	98.61825180053711	109.06430053710938
`2.5mbiossp245_2081-2100_2	-0.7149047155318043	9.066666603088379	13.754165172576904
`2.5mbiossp245_2081-2100_3	0.1701026489621089	32.087860107421875	37.224374771118164
'2.5mbiossp245_2081-2100_18	0.6490612959535264	384.5	567.0
`2.5mbiossp245_2081-2100_15	0.48662761880205463	70.6949234008789	87.79104614257812
'2.5mbiossp245_2081-2100_7	0.04017266821142497	34.95000076293945	38.900001525878906
'2.5mbiossp245_2081-2100_4	-0.2950645170067647	833.4175109863281	863.6826171875
`2.5mbiossp245_2081-2100_3	0.1336749603729711	32.087860107421875	36.85687065124512
'2.5mbiossp245_2081-2100_2	-0.13081465916968177	15.579164981842041	16.625
'2.5mbiossp245_2081-2100_9	0.9191135111207748	-0.8833333551883698	13.016670227050781
`2.5mbiossp245_2081-2100_17	0.22036329694999682	6.0	15.5
`2.5mbiossp245_2081-2100_15	0.1650694444163492	70.6949234008789	87.39346313476562
'2.5mbiossp245_2081-2100_3	-0.21751328843661816	45.67407035827637	49.456520080566406
`2.5mbiossp245_2081-2100_2	-0.3171378184858965	9.066666603088379	14.845835208892822
`2.5mbiossp245_2081-2100_3	0.169843495575027	32.087860107421875	37.042755126953125
`2.5mbiossp245_2081-2100_15	0.05858497568036371	70.6949234008789	87.39047622680664
`2.5mbiossp245_2081-2100_15	0.136029763470393	70.6949234008789	87.6734848022461
'2.5mbiossp245_2081-2100_15	-0.18791531309133713	98.07568359375	109.06430053710938
`2.5mbiossp245_2081-2100_4	-0.3915949542651463	496.7554016113281	614.9710083007812
`2.5mbiossp245_2081-2100_13	0.2139489723195835	106.0	139.5
`2.5mbiossp245_2081-2100_4	0.1425755147086592	496.7554016113281	650.7465515136719
`2.5mbiossp245_2081-2100_14	-0.008429273458563999	1.0	2.5
'2.5mbiossp245_2081-2100_17	0.22617736488828824	15.5	39.0
'2.5mbiossp245_2081-2100_6	-0.1536363239168753	-14.25	5.300000190734863
'2.5mbiossp245_2081-2100_2	-0.24555475720975603	15.120834827423096	16.625
`2.5mbiossp245_2081-2100_3	0.06764112956005185	32.087860107421875	37.88485527038574
`2.5mbiossp245_2081-2100_15	0.3128462087943724	70.6949234008789	87.74723434448242
`2.5mbiossp245_2081-2100_4	-0.31959551551164855	496.7554016113281	615.0609130859375
`2.5mbiossp245_2081-2100_4	-1.038381291427848	496.7554016113281	615.2955017089844
`2.5mbiossp245_2081-2100_15	0.16917953533627092	70.6949234008789	87.72660827636719
'2.5mbiossp245_2081-2100_7	-0.1552283196770483	37.95000076293945	38.900001525878906
`2.5mbiossp245_2081-2100_2	-0.1143783702947266	9.066666603088379	13.537499904632568
`2.5mbiossp245_2081-2100_5	0.48940198101901106	10.300000190734863	17.550000190734863
`2.5mbiossp245_2081-2100_15	0.07554730708374294	70.6949234008789	87.69144439697266
`2.5mbiossp245_2081-2100_13	0.35261270880697504	106.0	138.5
`2.5mbiossp245_2081-2100_19	0.19728996973275117	6.0	16.5
'2.5mbiossp245_2081-2100_15	-0.1916187441354675	98.04387664794922	109.06430053710938
`2.5mbiossp245_2081-2100_15	0.06232577331626649	70.6949234008789	87.6977653503418
`2.5mbiossp245_2081-2100_15	0.0687228109360725	70.6949234008789	87.67470932006836
'2.5mbiossp245_2081-2100_16	-2.329666099139642	432.5	567.0
`2.5mbiossp245_2081-2100_4	0.26021628936748104	496.7554016113281	650.4889831542969
'2.5mbiossp245_2081-2100_12	-0.6015423310105442	752.5	985.0
`2.5mbiossp245_2081-2100_15	0.2803210126871737	70.6949234008789	87.83088684082031
`2.5mbiossp245_2081-2100_15	-0.5336275594155793	70.6949234008789	80.72109985351562
'2.5mbiossp245_2081-2100_14	-0.293726963984086	4.5	10.0
`2.5mbiossp245_2081-2100_9	0.08530934104029657	-13.75	-1.8583335280418396
`2.5mbiossp245_2081-2100_15	0.1982936438581798	70.6949234008789	87.75315475463867
`2.5mbiossp245_2081-2100_15	0.18407885529453238	70.6949234008789	87.81423950195312
`2.5mbiossp245_2081-2100_15	-0.23708844929562853	70.6949234008789	80.74094772338867
`2.5mbiossp245_2081-2100_2	-0.6439930415816321	9.066666603088379	13.504165172576904
'2.5mbiossp245_2081-2100_9	0.23301055408424556	-1.125	13.016670227050781
'2.5mbiossp245_2081-2100_2	-0.09528340278610764	15.112499713897705	16.625
'2.5mbiossp245_2081-2100_15	-0.12360454344798269	97.84226989746094	109.06430053710938
`2.5mbiossp245_2081-2100_13	0.04466999926858525	106.0	130.5
'2.5mbiossp245_2081-2100_6	-0.11377115926620984	-14.349999904632568	5.300000190734863
'2.5mbiossp245_2081-2100_15	-0.10573441335924703	97.83171463012695	109.06430053710938
'2.5mbiossp245_2081-2100_16	-1.2896388510493115	431.5	567.0
`2.5mbiossp245_2081-2100_2	-0.18659894037311617	9.066666603088379	13.345835208892822
'2.5mbiossp245_2081-2100_12	-0.6400052265032661	750.5	985.0
`2.5mbiossp245_2081-2100_7	-0.293642842009665	24.700000762939453	36.45000076293945
`2.5mbiossp245_2081-2100_12	0.11752716843129711	484.0	542.5
`2.5mbiossp245_2081-2100_3	0.03835455420681974	32.087860107421875	36.85976982116699
`2.5mbiossp245_2081-2100_3	0.07052408797790398	32.087860107421875	37.01944541931152
`2.5mbiossp245_2081-2100_4	-0.5220581219402196	496.7554016113281	617.1631774902344
'2.5mbiossp245_2081-2100_17	0.20355738688605257	16.5	39.0
'2.5mbiossp245_2081-2100_6	-0.33593613176572046	-14.449999809265137	5.300000190734863
`2.5mbiossp245_2081-2100_13	0.029809500960670424	106.0	129.5
`2.5mbiossp245_2081-2100_3	0.02190957607879023	32.087860107421875	37.02322006225586
`2.5mbiossp245_2081-2100_7	-0.6062033610687033	24.700000762939453	36.54999923706055
'2.5mbiossp245_2081-2100_15	-0.18069271135657095	97.91373825073242	109.06430053710938
`2.5mbiossp245_2081-2100_3	0.03638877587244807	32.087860107421875	36.978370666503906
`2.5mbiossp245_2081-2100_13	0.15274308978447132	106.0	141.5
`2.5mbiossp245_2081-2100_15	0.058137190845306164	70.6949234008789	87.843017578125
'2.5mbiossp245_2081-2100_7	0.02721327802500695	35.25	38.900001525878906
`2.5mbiossp245_2081-2100_3	0.03889036574786055	32.087860107421875	37.03958511352539
'2.5mbiossp245_2081-2100_4	-0.041669519504864694	832.2160949707031	863.6826171875
linearPredictorNormalizer	5.257472911078801
densityNormalizer	1650.8150366392445
numBackgroundPoints	10581
entropy	8.647948681743381
