# Supplementary material for: Spatiotemporal prediction of alpine wetlands under multi-climate scenarios in the west of Sichuan, China
Source: PeerJ. 2024 Nov 27;12:e18586. doi: 10.7717/peerj.18586 (PMC11608022; doi:10.7717/peerj.18586)
Supplement: Supplemental Information 2 [file peerj-12-18586-s002.zip › Maxent_data2/2.5mBIOssp245_2081-2100/RES/wetland_2_omission.csv]

Raw value	Corresponding cumulative value	Corresponding Logistic value	Fractional area	Training omission	Test omission
2.06093E-8	0.000002061	0.000117427	1	0	0
2.54246E-8	0.000004603	0.00014486	0.999905491	0	0
2.81492E-8	0.000012719	0.000160381	0.999621964	0	0
3.72954E-8	0.000027198	0.000212481	0.999243928	0	0
4.37823E-8	0.000051921	0.000249429	0.998676874	0	0
5.20074E-8	0.000105049	0.000296273	0.997637274	0	0
6.75932E-8	0.000251821	0.000385028	0.995369058	0	0
9.95729E-8	0.000500613	0.000567089	0.992628296	0	0
1.33196E-7	0.001013111	0.000758437	0.98837539	0	0
2.10094E-7	0.002516536	0.001195778	0.980058596	0	0
3.10529E-7	0.00501593	0.001766405	0.97089122	0.000433088	0
4.77702E-7	0.010002111	0.00271477	0.958888574	0.000433088	0
8.22918E-7	0.025057224	0.004667469	0.936584444	0.000433088	0
1.24994E-6	0.050030524	0.007072326	0.91371326	0.000866176	0
2.04151E-6	0.100097473	0.011499654	0.884888007	0.001299264	0
3.31942E-6	0.200238578	0.018564375	0.849258104	0.001732352	0
4.43848E-6	0.30028372	0.024668503	0.824780267	0.002598528	0
5.41076E-6	0.400135921	0.02991069	0.805500425	0.003464703	0
6.40432E-6	0.500372994	0.035209704	0.7895284	0.003897791	0
7.24232E-6	0.600036332	0.039634273	0.775730082	0.004763967	0
8.10823E-6	0.700677289	0.044163751	0.7633494	0.005197055	0
8.48097E-6	0.750477412	0.046100389	0.757678858	0.005197055	0
8.98094E-6	0.800248843	0.048685809	0.752291844	0.005630143	0
9.81287E-6	0.900625846	0.052956868	0.742179378	0.006929407	0
1.04735E-5	1.000997334	0.056321508	0.732822985	0.006929407	0
1.13028E-5	1.100907857	0.060511175	0.724128154	0.008661758	0
1.2193E-5	1.200837551	0.064967301	0.716094887	0.009961022	0
1.30982E-5	1.300507827	0.069455147	0.708628674	0.011260286	0
1.38714E-5	1.400116566	0.073254851	0.701635006	0.011693374	0
1.45178E-5	1.500798567	0.076407946	0.694924865	0.012126462	0
1.62814E-5	1.750721415	0.084901789	0.679519894	0.013858813	0
1.82025E-5	2.000266211	0.093978072	0.665910594	0.018189693	0
2.00393E-5	2.25197976	0.102489517	0.653435403	0.02078822	0
2.15521E-5	2.502113017	0.109379968	0.64209432	0.022087484	0.003891051
2.3324E-5	2.751185371	0.117317828	0.631603818	0.023386748	0.007782101
2.50865E-5	3.000665477	0.125074166	0.621869389	0.024252923	0.011673152
2.65127E-5	3.250699834	0.131251497	0.612702013	0.026851451	0.019455253
2.83644E-5	3.500150215	0.139143004	0.604101692	0.028583803	0.023346304
2.97613E-5	3.750345089	0.14500167	0.595973916	0.030316154	0.027237354
3.1285E-5	4.003110757	0.151302472	0.588129666	0.03334777	0.027237354
3.28626E-5	4.250764491	0.157728384	0.580852471	0.036812473	0.027237354
3.44342E-5	4.503108534	0.164034362	0.573764294	0.038544825	0.027237354
3.61443E-5	4.750262696	0.170789281	0.567148663	0.039411	0.031128405
3.77807E-5	5.00182763	0.177151994	0.560722049	0.04157644	0.031128405
3.92749E-5	5.252235269	0.182877034	0.554578962	0.044608055	0.035019455
4.07621E-5	5.500363985	0.18849656	0.548719403	0.047639671	0.035019455
4.23613E-5	5.754216089	0.194453696	0.542954352	0.050238198	0.035019455
4.37113E-5	6.003706125	0.199414992	0.537472829	0.051104374	0.035019455
4.50673E-5	6.252064339	0.204337167	0.532180323	0.05197055	0.038910506
4.64988E-5	6.504017168	0.20946798	0.526982327	0.053269814	0.038910506
4.78309E-5	6.754189812	0.214183409	0.521973348	0.05413599	0.046692607
4.90279E-5	7.001257632	0.21837306	0.517153388	0.056734517	0.046692607
5.05538E-5	7.250602782	0.223649621	0.512427937	0.061498484	0.046692607
5.16769E-5	7.501495862	0.227487757	0.507796995	0.063230836	0.054474708
5.29863E-5	7.752872454	0.231915113	0.503260561	0.065396275	0.058365759
5.40972E-5	8.004490866	0.235631662	0.498818637	0.068427891	0.058365759
5.534E-5	8.2507079	0.239747345	0.494565731	0.07059333	0.058365759
5.64155E-5	8.502615057	0.243272977	0.490312825	0.073624946	0.058365759
5.77796E-5	8.753798759	0.247698348	0.486154428	0.075790385	0.058365759
5.91291E-5	9.005420443	0.252025633	0.48209054	0.078388913	0.058365759
6.02079E-5	9.250099327	0.255449128	0.47821567	0.08098744	0.06614786
6.11447E-5	9.504998954	0.258396672	0.474246291	0.08315288	0.06614786
6.24094E-5	9.752632543	0.262339253	0.470465929	0.084885232	0.06614786
6.35684E-5	10.00463471	0.265915417	0.466685568	0.086617583	0.070038911
6.43935E-5	10.254117904	0.268440502	0.462999716	0.088783023	0.070038911
6.54806E-5	10.500815829	0.271740961	0.459408373	0.090515375	0.073929961
6.65493E-5	10.752010915	0.274956597	0.455817031	0.093980078	0.073929961
6.78407E-5	11.000858335	0.278804614	0.452320197	0.097011693	0.081712062
6.88299E-5	11.254014212	0.281724434	0.448823363	0.098744045	0.093385214
6.97092E-5	11.503608868	0.28430036	0.445421038	0.100909485	0.101167315
7.07381E-5	11.756488132	0.28729104	0.442018713	0.102641836	0.101167315
7.2048E-5	12.006423412	0.291062489	0.438710897	0.105673452	0.101167315
7.26591E-5	12.25231226	0.292808411	0.43549759	0.109138155	0.101167315
7.4084E-5	12.501797628	0.296846011	0.432284283	0.110437419	0.101167315
7.47343E-5	12.754931175	0.298673373	0.429070976	0.111736683	0.105058366
7.57662E-5	13.003520756	0.301553698	0.425952178	0.11433521	0.108949416
7.67574E-5	13.254949163	0.30429828	0.422833381	0.115634474	0.108949416
7.75598E-5	13.501698631	0.306504507	0.419809092	0.116933738	0.108949416
7.83275E-5	13.751180003	0.308602044	0.416784803	0.119532265	0.112840467
7.92854E-5	14.003453323	0.311201509	0.413760514	0.121264617	0.120622568
8.02164E-5	14.250624474	0.31370956	0.410830734	0.121697705	0.120622568
8.10184E-5	14.500647157	0.315855326	0.407900955	0.122996968	0.124513619
8.18902E-5	14.753057744	0.318172474	0.404971175	0.126028584	0.13229572
8.2755E-5	15.000082775	0.320455889	0.402135904	0.129493287	0.140077821
8.36728E-5	15.258009063	0.322862395	0.399206124	0.130359463	0.140077821
8.468E-5	15.502307261	0.325483836	0.396465362	0.132091815	0.140077821
8.56805E-5	15.757987161	0.328067902	0.393630092	0.133391078	0.140077821
8.6914E-5	16.008276406	0.331226613	0.39088933	0.133824166	0.140077821
8.80041E-5	16.253315601	0.333993371	0.388243077	0.13512343	0.143968872
8.87173E-5	16.500692104	0.335791211	0.385596824	0.136422694	0.143968872
8.9595E-5	16.750277349	0.337990457	0.382950572	0.137721958	0.151750973
9.04787E-5	17.002421155	0.340190029	0.380304319	0.141186661	0.159533074
9.12636E-5	17.256916861	0.342131582	0.377658066	0.142485925	0.159533074
9.2107E-5	17.504536496	0.344204972	0.375106323	0.145084452	0.159533074
9.31338E-5	17.754545041	0.346711668	0.372554579	0.14768298	0.163424125
9.38729E-5	18.007084829	0.348504415	0.370002835	0.151147683	0.163424125
9.46259E-5	18.252057571	0.350320516	0.367545601	0.15374621	0.163424125
9.56425E-5	18.509223002	0.352756569	0.364993857	0.157210914	0.163424125
9.67622E-5	18.759419038	0.355418396	0.362536622	0.158943265	0.167315175
9.77703E-5	19.002450605	0.357796432	0.360173897	0.160242529	0.167315175
9.8534E-5	19.257715274	0.359586354	0.357716662	0.162407969	0.167315175
9.92323E-5	19.504879992	0.361214187	0.355353936	0.163274145	0.167315175
9.98945E-5	19.753714288	0.362750263	0.352991211	0.165006496	0.167315175
1.00807E-4	20.004653475	0.364854939	0.350628485	0.166738848	0.171206226
1.01736E-4	20.257690359	0.366983201	0.348265759	0.168038112	0.171206226
1.02317E-4	20.502583092	0.368307233	0.345997543	0.171069727	0.175097276
1.03019E-4	20.759348088	0.369898349	0.343634817	0.173668255	0.178988327
1.03636E-4	21.007365444	0.371292827	0.341366601	0.174967518	0.186770428
1.04392E-4	21.257116298	0.372991412	0.339098384	0.177132958	0.190661479
1.05078E-4	21.508520051	0.374523609	0.336830167	0.180164573	0.190661479
1.0558E-4	21.750874079	0.375640424	0.33465646	0.181896925	0.190661479
1.0636E-4	22.005121645	0.37736775	0.332388243	0.183196189	0.190661479
1.07013E-4	22.250496338	0.378808045	0.330214535	0.185794716	0.190661479
1.07666E-4	22.508166461	0.380241466	0.327946319	0.18709398	0.19844358
1.08253E-4	22.756558593	0.381522678	0.325772611	0.190991771	0.19844358
1.08954E-4	23.006364666	0.383046853	0.323598904	0.193157211	0.19844358
1.09633E-4	23.257826014	0.384515059	0.321425196	0.194889563	0.20233463
1.10414E-4	23.510952491	0.38619839	0.319251489	0.197055002	0.20233463
1.10891E-4	23.754370775	0.387220056	0.31717229	0.197921178	0.20233463
1.11618E-4	24.010379331	0.388770461	0.314998582	0.200086618	0.210116732
1.12234E-4	24.256719835	0.390079642	0.312919384	0.202252057	0.210116732
1.12959E-4	24.504582985	0.391613899	0.310840185	0.204850585	0.214007782
1.13417E-4	24.753725458	0.39257714	0.308760987	0.206149848	0.221789883
1.13997E-4	25.004004592	0.393795466	0.306681788	0.207449112	0.225680934
1.14561E-4	25.255441553	0.394974282	0.30460259	0.209181464	0.229571984
1.15053E-4	25.508117554	0.395998617	0.302523391	0.211779991	0.229571984
1.1554E-4	25.750260935	0.397009527	0.300538701	0.213945431	0.233463035
1.16504E-4	26.005580287	0.399000335	0.298459503	0.216543958	0.233463035
1.17139E-4	26.250995113	0.400304061	0.296474813	0.219142486	0.237354086
1.17634E-4	26.509320077	0.401316094	0.294395615	0.220008662	0.241245136
1.18328E-4	26.757143907	0.402729356	0.292410925	0.220874838	0.241245136
1.19183E-4	27.006614853	0.40446413	0.290426236	0.223040277	0.241245136
1.19949E-4	27.257777695	0.40600715	0.288441546	0.226504981	0.245136187
1.20624E-4	27.510442762	0.407362224	0.286456857	0.227804244	0.245136187
1.21427E-4	27.752462293	0.408963908	0.284566676	0.229536596	0.252918288
1.22038E-4	28.008011661	0.410178339	0.282581987	0.231702036	0.252918288
1.22612E-4	28.252667308	0.411312893	0.280691806	0.233001299	0.252918288
1.23648E-4	28.511409307	0.413353314	0.278707117	0.235599827	0.256809339
1.24412E-4	28.759370435	0.414847011	0.276816936	0.237765266	0.256809339
1.25163E-4	29.009025407	0.416308691	0.274926756	0.239497618	0.26459144
1.25588E-4	29.25979855	0.417132729	0.273036575	0.240796882	0.26459144
1.263E-4	29.511673106	0.418507517	0.271146394	0.243828497	0.26848249
1.26988E-4	29.752316271	0.419830854	0.269350723	0.245993937	0.272373541
1.27764E-4	30.007176482	0.421314936	0.267460542	0.249891728	0.272373541
1.28413E-4	30.250463221	0.422551392	0.265664871	0.252923343	0.276264591
1.29109E-4	30.507899169	0.423870733	0.26377469	0.255521871	0.280155642
1.29555E-4	30.753706258	0.424713278	0.261979019	0.258120398	0.287937743
1.30351E-4	31.000712216	0.426210851	0.260183348	0.25985275	0.287937743
1.31108E-4	31.262272808	0.427626217	0.258293167	0.261585102	0.287937743
1.31869E-4	31.512072532	0.429044877	0.256497496	0.265049805	0.287937743
1.32592E-4	31.750011255	0.430384583	0.254796333	0.266782157	0.291828794
1.33203E-4	32.00255376	0.431511068	0.253000662	0.27024686	0.291828794
1.33607E-4	32.255968361	0.432253602	0.25120499	0.274144651	0.291828794
1.34373E-4	32.51085872	0.433658608	0.249409319	0.275010827	0.295719844
1.34978E-4	32.753395004	0.434761755	0.247708156	0.277609355	0.295719844
1.35772E-4	33.010638349	0.436204133	0.245912485	0.280207882	0.295719844
1.36357E-4	33.255505308	0.437260426	0.244211322	0.281507146	0.295719844
1.37325E-4	33.502019664	0.439002777	0.24251016	0.283239498	0.299610895
1.3795E-4	33.763575371	0.440120352	0.240714488	0.285404937	0.299610895
1.3892E-4	34.013066822	0.441849046	0.239013326	0.286704201	0.299610895
1.39947E-4	34.250353841	0.44366546	0.237406672	0.290168904	0.303501946
1.40853E-4	34.503246238	0.445259404	0.23570551	0.291901256	0.303501946
1.41386E-4	34.757291772	0.446192899	0.234004347	0.292767432	0.311284047
1.42262E-4	35.012749416	0.447718964	0.232303185	0.294499783	0.311284047
1.43354E-4	35.255552179	0.449610549	0.230696532	0.296665223	0.315175097
1.44285E-4	35.500011063	0.451212092	0.229089878	0.299696838	0.322957198
1.44982E-4	35.760426334	0.452406824	0.227388716	0.30359463	0.326848249
1.46076E-4	36.007940559	0.454268644	0.225782062	0.306193157	0.3307393
1.46932E-4	36.256962613	0.455718039	0.224175409	0.307925509	0.33463035
1.47596E-4	36.50735662	0.456836821	0.222568755	0.312256388	0.33463035
1.48372E-4	36.759001872	0.458138492	0.220962102	0.314421828	0.33463035
1.49012E-4	37.011820698	0.459207309	0.219355448	0.317453443	0.338521401
1.49943E-4	37.251166738	0.460754363	0.217843304	0.320051971	0.338521401
1.5062E-4	37.506672104	0.461874224	0.216236651	0.32438285	0.338521401
1.51265E-4	37.763389191	0.462935759	0.214629997	0.326548289	0.342412451
1.52185E-4	38.006129735	0.464443265	0.213117853	0.328713729	0.342412451
1.5284E-4	38.250217091	0.465512695	0.211605708	0.330446081	0.342412451
1.53801E-4	38.511139214	0.46707263	0.209999055	0.33261152	0.342412451
1.54606E-4	38.757783529	0.468372009	0.20848691	0.336942399	0.350194553
1.55348E-4	39.006016096	0.469563952	0.206974766	0.338674751	0.357976654
1.56063E-4	39.255180036	0.470708143	0.205462622	0.341706366	0.361867704
1.56903E-4	39.50565605	0.472045473	0.203950477	0.344737982	0.365758755
1.57555E-4	39.757222297	0.473079525	0.202438333	0.348202685	0.369649805
1.58244E-4	40.010027684	0.474166809	0.200926188	0.350801213	0.373540856
1.58942E-4	40.263727492	0.475265023	0.199414044	0.352966652	0.381322957
1.59597E-4	40.502771872	0.476290726	0.197996409	0.354699004	0.381322957
1.60349E-4	40.758741817	0.477462597	0.196484264	0.357297531	0.381322957
1.61484E-4	41.000244329	0.479222309	0.195066629	0.359896059	0.381322957
1.62763E-4	41.259685016	0.481192577	0.193554484	0.362061498	0.381322957
1.63616E-4	41.504509593	0.482497266	0.192136849	0.36595929	0.381322957
1.64536E-4	41.750559603	0.483897649	0.190719214	0.367691641	0.381322957
1.65637E-4	42.014624437	0.485563814	0.189207069	0.371156345	0.385214008
1.66639E-4	42.264013519	0.487069636	0.187789434	0.373321784	0.385214008
1.67946E-4	42.515018334	0.489021801	0.186371799	0.375487224	0.392996109
1.68969E-4	42.751117037	0.490538878	0.185048672	0.379385015	0.392996109
1.69983E-4	43.005250631	0.492035469	0.183631037	0.382849718	0.392996109
1.71002E-4	43.26128338	0.493528952	0.182213401	0.386314422	0.392996109
1.71782E-4	43.501271177	0.494665883	0.180890275	0.388479861	0.392996109
1.72988E-4	43.759890188	0.496415421	0.17947264	0.389346037	0.40077821
1.73914E-4	44.002721708	0.497750453	0.178149513	0.391511477	0.40077821
1.74468E-4	44.264088664	0.498544203	0.176731878	0.395842356	0.404669261
1.75475E-4	44.509124165	0.499983254	0.175408752	0.398873971	0.408560311
1.76181E-4	44.755293302	0.500987212	0.174085625	0.403204851	0.408560311
1.76774E-4	45.002337779	0.501827302	0.172762499	0.404937202	0.408560311
1.78186E-4	45.250630024	0.503815775	0.171439372	0.40753573	0.408560311
1.79296E-4	45.500965142	0.5053687	0.170116246	0.411433521	0.412451362
1.80215E-4	45.752739829	0.506646489	0.16879312	0.413598961	0.416342412
1.81258E-4	46.005760838	0.508089825	0.167469993	0.416197488	0.416342412
1.82094E-4	46.260016668	0.509238765	0.166146867	0.419229104	0.416342412
1.82794E-4	46.515513611	0.510198192	0.164823741	0.422693807	0.416342412
1.83619E-4	46.75380243	0.511323753	0.163595123	0.425725422	0.416342412
1.84978E-4	47.011820893	0.513165066	0.162271997	0.429190126	0.416342412
1.8599E-4	47.253155256	0.514528224	0.16104338	0.430489389	0.424124514
1.87029E-4	47.514249681	0.515920289	0.159720253	0.432654829	0.424124514
1.87819E-4	47.757834228	0.516972079	0.158491636	0.436119532	0.431906615
1.89155E-4	48.003048463	0.518742387	0.157263019	0.437418796	0.435797665
1.90577E-4	48.26886218	0.520612379	0.155939892	0.440450411	0.435797665
1.92514E-4	48.517847396	0.523135167	0.154711275	0.443048939	0.435797665
1.93726E-4	48.768926881	0.524701016	0.153482658	0.446080554	0.435797665
1.94852E-4	49.002139867	0.526145938	0.152348549	0.447812906	0.439688716
1.95857E-4	49.256145504	0.52742824	0.151119932	0.451277609	0.439688716
1.96944E-4	49.511655469	0.528807974	0.149891315	0.454309225	0.447470817
1.9795E-4	49.768503735	0.530077083	0.148662697	0.456907752	0.451361868
1.9868E-4	50.0064081	0.530993022	0.147528589	0.45950628	0.455252918
1.99458E-4	50.265289075	0.531966403	0.146299972	0.462970983	0.463035019
2.00984E-4	50.505712933	0.533864449	0.145165863	0.466435686	0.463035019
2.02348E-4	50.768148431	0.535546893	0.143937246	0.469467302	0.463035019
2.04166E-4	51.012215285	0.537771109	0.142803138	0.472065829	0.46692607
2.04704E-4	51.257584261	0.538424789	0.141669029	0.475097445	0.470817121
2.05555E-4	51.503859753	0.539456235	0.140534921	0.47812906	0.474708171
2.06395E-4	51.751076884	0.540468767	0.139400813	0.479861412	0.478599222
2.08078E-4	52.020621869	0.542485445	0.138172195	0.482026851	0.482490272
2.08979E-4	52.250098894	0.543557762	0.137132596	0.485058467	0.482490272
2.10317E-4	52.501687912	0.545140143	0.135998488	0.487656994	0.486381323
2.11425E-4	52.754819191	0.54644252	0.13486438	0.491121698	0.486381323
2.13304E-4	53.000651229	0.548635103	0.133730271	0.495019489	0.486381323
2.15463E-4	53.266893325	0.551128052	0.132596163	0.497184929	0.498054475
2.16674E-4	53.504716679	0.552513243	0.131556564	0.500216544	0.498054475
2.18143E-4	53.765731967	0.554183187	0.130422455	0.502815071	0.501945525
2.20096E-4	54.006460112	0.556384505	0.129382856	0.504980511	0.505836576
2.21486E-4	54.262821528	0.557937608	0.128248748	0.508012126	0.505836576
2.23074E-4	54.516304983	0.559698943	0.127209148	0.511043742	0.517509728
2.25316E-4	54.763129432	0.56216184	0.126169549	0.514508445	0.521400778
2.26089E-4	55.011536018	0.563005	0.12512995	0.517106973	0.53307393
2.28075E-4	55.261552464	0.565156042	0.124090351	0.521004764	0.536964981
2.29621E-4	55.51343634	0.566815099	0.123050751	0.523603291	0.536964981
2.32327E-4	55.767706582	0.569689712	0.122011152	0.527067995	0.536964981
2.33891E-4	56.001031214	0.571332864	0.121066062	0.529233434	0.544747082
2.35257E-4	56.259230069	0.572758938	0.120026463	0.531831962	0.548638132
2.36166E-4	56.518584885	0.573702765	0.118986863	0.536162841	0.552529183
2.37674E-4	56.755470836	0.575258499	0.118041773	0.539194456	0.556420233
2.39917E-4	57.017685401	0.577551782	0.117002174	0.54265916	0.560311284
2.41685E-4	57.258619098	0.579341782	0.116057083	0.544824599	0.568093385
2.43102E-4	57.500894896	0.580765671	0.115111993	0.549155479	0.568093385
2.45141E-4	57.769582896	0.582798336	0.114072394	0.55305327	0.575875486
2.46149E-4	58.015274519	0.583795754	0.113127304	0.555651797	0.575875486
2.47541E-4	58.250683369	0.585165212	0.112182213	0.557817237	0.579766537
2.49214E-4	58.510543993	0.586799519	0.111237123	0.560848852	0.591439689
2.51369E-4	58.761115308	0.588885287	0.110292033	0.563014292	0.607003891
2.52367E-4	59.013146784	0.58984479	0.109346943	0.566045907	0.614785992
2.54626E-4	59.266875766	0.59199899	0.108401852	0.568644435	0.618677043
2.55994E-4	59.522348674	0.593292569	0.107456762	0.571242962	0.622568093
2.57096E-4	59.753266734	0.594328017	0.106606181	0.57384149	0.622568093
2.58854E-4	60.011205222	0.595970685	0.105661091	0.576873105	0.622568093
2.60401E-4	60.270798524	0.597404663	0.104716	0.580337809	0.622568093
2.61476E-4	60.505871876	0.598394499	0.103865419	0.582503248	0.626459144
2.63249E-4	60.768317509	0.600017543	0.102920329	0.585967951	0.626459144
2.64715E-4	61.00603045	0.601349625	0.102069748	0.588566479	0.626459144
2.67129E-4	61.272241785	0.603524095	0.101124657	0.592031182	0.634241245
2.68372E-4	61.513275148	0.604634448	0.100274076	0.595062798	0.634241245
2.69531E-4	61.755242198	0.605663711	0.099423495	0.598527501	0.634241245
2.70542E-4	62.025241032	0.606557821	0.098478405	0.601992204	0.634241245
2.71636E-4	62.269192047	0.607520787	0.097627823	0.60502382	0.634241245
2.73091E-4	62.514622539	0.608793556	0.096777242	0.608488523	0.638132296
2.75438E-4	62.761600793	0.610829463	0.095926661	0.611953227	0.638132296
2.77165E-4	63.010406388	0.612314088	0.09507608	0.61541793	0.642023346
2.78957E-4	63.260744174	0.613843502	0.094225499	0.618882633	0.642023346
2.804E-4	63.512458327	0.615065077	0.093374917	0.621914249	0.642023346
2.82264E-4	63.765601215	0.616632751	0.092524336	0.625378952	0.645914397
2.83731E-4	64.020475959	0.617857747	0.091673755	0.629276743	0.645914397
2.85006E-4	64.259553954	0.618915276	0.090823174	0.631875271	0.649805447
2.86034E-4	64.504809523	0.619764213	0.090067101	0.634906886	0.657587549
2.88243E-4	64.763128143	0.621575412	0.08921652	0.637505414	0.661478599
2.89562E-4	65.02333725	0.622649291	0.088365939	0.641403205	0.661478599
2.91804E-4	65.255940053	0.624459786	0.087609867	0.644867908	0.661478599
2.93035E-4	65.519315846	0.62544662	0.086759286	0.647466436	0.677042802
2.9411E-4	65.754332721	0.626303306	0.086003213	0.649631875	0.684824903
2.9504E-4	66.019521504	0.627041993	0.085152632	0.652663491	0.684824903
2.96618E-4	66.256321399	0.628289189	0.08439656	0.656128194	0.684824903
2.98385E-4	66.52387796	0.629674766	0.083545979	0.660025985	0.692607004
2.99278E-4	66.763038978	0.630371903	0.082789906	0.663490689	0.692607004
2.99922E-4	67.002716318	0.630872307	0.082033834	0.666522304	0.692607004
3.01096E-4	67.273143942	0.63178164	0.081183253	0.669120832	0.696498054
3.02588E-4	67.514626232	0.632931021	0.080427181	0.672585535	0.696498054
3.03257E-4	67.757076316	0.63344329	0.079671109	0.675184062	0.704280156
3.06014E-4	68.000784562	0.635542325	0.078915036	0.678215678	0.712062257
3.07431E-4	68.276839345	0.636612217	0.078064455	0.682113469	0.712062257
3.08715E-4	68.523366595	0.637575794	0.077308383	0.685145084	0.715953307
3.10565E-4	68.771170421	0.638954828	0.076552311	0.6881767	0.715953307
3.12471E-4	69.020243125	0.640365249	0.075796239	0.691208315	0.719844358
3.13608E-4	69.270656536	0.64120112	0.075040166	0.693806843	0.719844358
3.15162E-4	69.522424996	0.642337642	0.074284094	0.696838458	0.723735409
3.16655E-4	69.775242716	0.64342238	0.073528022	0.699870074	0.727626459
3.1805E-4	70.029279896	0.644430779	0.07277195	0.702468601	0.73151751
3.18998E-4	70.252345804	0.645111957	0.072110387	0.705067129	0.73151751
3.20886E-4	70.508410436	0.646462394	0.071354314	0.708098744	0.739299611
3.21729E-4	70.765542746	0.64706135	0.070598242	0.711563447	0.739299611
3.2388E-4	71.024095767	0.648581909	0.06984217	0.715028151	0.739299611
3.25122E-4	71.251197498	0.649453928	0.069180607	0.716760502	0.743190661
3.26156E-4	71.511763055	0.650176011	0.068424535	0.720225206	0.747081712
3.27889E-4	71.773504346	0.651380436	0.067668462	0.723689909	0.747081712
3.28389E-4	72.003154844	0.651726395	0.067006899	0.726721524	0.747081712
3.30195E-4	72.266609256	0.652970471	0.066250827	0.72975314	0.750972763
3.31418E-4	72.531256247	0.653807826	0.065494755	0.732784755	0.750972763
3.32261E-4	72.763622504	0.654382488	0.064833192	0.735383283	0.750972763
3.33345E-4	73.029927848	0.655118885	0.064077119	0.738847986	0.750972763
3.34264E-4	73.263477513	0.655740796	0.063415556	0.741879602	0.750972763
3.3501E-4	73.531185723	0.656243619	0.062659484	0.744478129	0.754863813
3.36539E-4	73.766337629	0.657269727	0.061997921	0.747076657	0.758754864
3.38066E-4	74.002712272	0.658289232	0.061336358	0.750108272	0.758754864
3.39663E-4	74.273943269	0.659348762	0.060580285	0.753572975	0.758754864
3.4064E-4	74.5121325	0.659993443	0.059918722	0.756171503	0.758754864
3.41501E-4	74.750787397	0.660559665	0.059257159	0.759203118	0.758754864
3.43097E-4	75.024835756	0.661604494	0.058501087	0.761801646	0.762645914
3.44583E-4	75.265599572	0.662570981	0.057839524	0.764833261	0.762645914
3.45053E-4	75.506972031	0.662875736	0.05717796	0.766998701	0.770428016
3.46217E-4	75.783559088	0.663628001	0.056421888	0.770030316	0.778210117
3.47352E-4	76.026401635	0.664358449	0.055760325	0.773061932	0.778210117
3.48854E-4	76.270146992	0.665319582	0.055098762	0.775227371	0.785992218
3.50003E-4	76.514740801	0.666051246	0.054437199	0.777825899	0.785992218
3.51422E-4	76.760206263	0.666950854	0.053775636	0.780857514	0.785992218
3.52428E-4	77.006535259	0.667585518	0.053114072	0.782589866	0.793774319
3.52986E-4	77.253430913	0.66793662	0.052452509	0.784755305	0.80155642
3.54039E-4	77.500972699	0.668596724	0.051790946	0.787786921	0.80155642
3.55196E-4	77.784657121	0.669319514	0.051034874	0.790385448	0.805447471
3.55704E-4	78.033456676	0.669635828	0.050373311	0.793417064	0.805447471
3.56755E-4	78.282816743	0.670287784	0.049711747	0.795582503	0.813229572
3.58979E-4	78.533560243	0.671659855	0.049050184	0.798614119	0.813229572
3.59763E-4	78.785111768	0.672141082	0.048388621	0.801645734	0.817120623
3.60653E-4	79.001281061	0.67268523	0.047821567	0.803811174	0.817120623
3.62826E-4	79.254888041	0.674006374	0.047160004	0.806409701	0.821011673
3.63283E-4	79.50908728	0.67428285	0.046498441	0.809008229	0.821011673
3.63982E-4	79.763706293	0.674705079	0.045836877	0.811173668	0.828793774
3.64811E-4	80.018954028	0.67520388	0.045175314	0.813339108	0.832684825
3.67158E-4	80.275439706	0.676608554	0.044513751	0.815504547	0.840466926
3.67974E-4	80.532781545	0.677094459	0.043852188	0.818103075	0.844357977
3.68689E-4	80.753804948	0.6775187	0.043285134	0.820701602	0.844357977
3.69823E-4	81.012343569	0.678189437	0.042623571	0.823733218	0.844357977
3.70743E-4	81.271637278	0.67873123	0.041962007	0.826764833	0.844357977
3.72472E-4	81.531751672	0.679744949	0.041300444	0.829796449	0.844357977
3.73451E-4	81.755546414	0.680315831	0.04073339	0.831961888	0.848249027
3.74803E-4	82.0175864	0.681101603	0.040071827	0.834993504	0.848249027
3.75157E-4	82.280077475	0.681306514	0.039410264	0.837592031	0.848249027
3.76365E-4	82.505700951	0.682003904	0.03884321	0.840190559	0.848249027
3.77003E-4	82.769502779	0.682371498	0.038181646	0.842355998	0.852140078
3.78088E-4	83.03388072	0.682993756	0.037520083	0.844521438	0.859922179
3.78675E-4	83.26093435	0.683329636	0.036953029	0.846686877	0.86381323
3.80118E-4	83.526544281	0.684152293	0.036291466	0.849285405	0.86770428
3.80905E-4	83.754847285	0.684598666	0.035724412	0.851883932	0.871595331
3.82058E-4	84.021985219	0.685251391	0.035062849	0.853616284	0.883268482
3.8332E-4	84.251650921	0.685961991	0.034495794	0.856214812	0.883268482
3.8416E-4	84.520355127	0.686433152	0.033834231	0.859246427	0.883268482
3.85122E-4	84.751146222	0.68697122	0.033267177	0.861844955	0.883268482
3.876E-4	85.021678729	0.688349192	0.032605614	0.864010394	0.891050584
3.88771E-4	85.254665421	0.688995541	0.03203856	0.865742746	0.894941634
3.90532E-4	85.527560717	0.689963483	0.031376997	0.868774361	0.894941634
3.91826E-4	85.762200277	0.690670661	0.030809942	0.870073625	0.902723735
3.93186E-4	86.037055434	0.691410205	0.030148379	0.87310524	0.902723735
3.9389E-4	86.273227954	0.691791601	0.029581325	0.875703768	0.902723735
3.95521E-4	86.510113835	0.692672033	0.029014271	0.877869207	0.906614786
3.96391E-4	86.787314193	0.693139616	0.028352708	0.880467735	0.906614786
3.97435E-4	87.025547202	0.693698874	0.027785654	0.883066262	0.906614786
3.99504E-4	87.264703883	0.694801115	0.027218599	0.88566479	0.906614786
4.00291E-4	87.50473609	0.695218165	0.026651545	0.888263317	0.906614786
4.01529E-4	87.785244935	0.695872188	0.025989982	0.891294933	0.906614786
4.02674E-4	88.026502047	0.696474604	0.025422928	0.893460372	0.910505837
4.03565E-4	88.268423888	0.696941591	0.024855874	0.895625812	0.914396887
4.04686E-4	88.510908131	0.697527131	0.02428882	0.89822434	0.914396887
4.05487E-4	88.753972454	0.697944218	0.023721765	0.900822867	0.914396887
4.0752E-4	89.038475036	0.698997333	0.023060202	0.903421395	0.914396887
4.08394E-4	89.283390776	0.699448205	0.022493148	0.906019922	0.914396887
4.09223E-4	89.528743982	0.699874221	0.021926094	0.907752274	0.918287938
4.11552E-4	89.775087334	0.701065051	0.02135904	0.909484625	0.922178988
4.13492E-4	90.022795863	0.702049302	0.020791986	0.912083153	0.922178988
4.15459E-4	90.271706932	0.703041206	0.020224931	0.914248592	0.929961089
4.16324E-4	90.521306229	0.703474998	0.019657877	0.91684712	0.93385214
4.18455E-4	90.771853167	0.704538965	0.019090823	0.919445647	0.93385214
4.21283E-4	91.024038306	0.705939234	0.018523769	0.920744911	0.945525292
4.22586E-4	91.277267475	0.706580031	0.017956715	0.923343439	0.945525292
4.23897E-4	91.531259265	0.707221915	0.017389661	0.925941966	0.945525292
4.26041E-4	91.786259645	0.708265167	0.016822607	0.928540494	0.945525292
4.27776E-4	92.042620501	0.709104192	0.016255552	0.931139021	0.945525292
4.29074E-4	92.257026347	0.709728888	0.015783007	0.932871373	0.953307393
4.30069E-4	92.514850415	0.710205793	0.015215953	0.9354699	0.953307393
4.33221E-4	92.774230577	0.711706494	0.014648899	0.937202252	0.961089494
4.35647E-4	93.034864271	0.712850867	0.014081845	0.939367692	0.964980545
4.37103E-4	93.253133256	0.713533566	0.0136093	0.941533131	0.964980545
4.39646E-4	93.516464678	0.714717473	0.013042246	0.944131659	0.964980545
4.43091E-4	93.781425253	0.716306466	0.012475191	0.946297098	0.964980545
4.44571E-4	94.003286619	0.716983667	0.012002646	0.94802945	0.968871595
4.46522E-4	94.270541656	0.717871275	0.011435592	0.950627977	0.968871595
4.47777E-4	94.539003863	0.718439194	0.010868538	0.953226505	0.968871595
4.50061E-4	94.763416901	0.719467341	0.010395993	0.955391945	0.968871595
4.51718E-4	95.034060108	0.720208353	0.009828939	0.957990472	0.972762646
4.53505E-4	95.260373236	0.721003574	0.009356394	0.960155912	0.972762646
4.55263E-4	95.533301339	0.721781027	0.008789339	0.962754439	0.972762646
4.56642E-4	95.7612972	0.722388001	0.008316794	0.964919879	0.972762646
4.58289E-4	96.035767999	0.723109196	0.00774974	0.967085318	0.972762646
4.617E-4	96.266017927	0.724591504	0.007277195	0.96881767	0.980544747
4.65212E-4	96.544025804	0.726101286	0.006710141	0.971416197	0.980544747
4.66384E-4	96.776961015	0.726601623	0.006237596	0.973581637	0.980544747
4.6828E-4	97.010666749	0.727406617	0.005765051	0.975747077	0.980544747
4.70031E-4	97.292314873	0.728146143	0.005197996	0.977912516	0.984435798
4.72871E-4	97.528078578	0.729336859	0.004725451	0.980077956	0.984435798
4.76533E-4	97.765549726	0.730857097	0.004252906	0.981810307	0.984435798
4.80234E-4	98.00510432	0.732375935	0.003780361	0.983975747	0.984435798
4.85766E-4	98.295720515	0.734614926	0.003213307	0.985708099	0.992217899
4.90154E-4	98.539923809	0.736364673	0.002740762	0.987873538	0.992217899
4.98471E-4	98.787107092	0.73961792	0.002268217	0.990038978	0.992217899
5.0518E-4	99.038553172	0.742184356	0.001795671	0.99177133	1
5.15231E-4	99.294201718	0.745935845	0.001323126	0.993936769	1
5.19803E-4	99.501348846	0.747606468	0.00094509	0.995669121	1
5.44943E-4	99.767902433	0.756414177	0.000472545	0.99783456	1
6.05761E-4	100	0.775376713	0.000094509	1	1
