# Supplementary material for: Spatiotemporal prediction of alpine wetlands under multi-climate scenarios in the west of Sichuan, China
Source: PeerJ. 2024 Nov 27;12:e18586. doi: 10.7717/peerj.18586 (PMC11608022; doi:10.7717/peerj.18586)
Supplement: Supplemental Information 2 [file peerj-12-18586-s002.zip › Maxent_data2/2.5mBIOssp245_2081-2100/RES/wetland_2_sampleAverages.csv]

Predictor variable	Categorical	Sample average
2.5mbiossp245_2081-2100_1	false	2.7221524502300354
2.5mbiossp245_2081-2100_10	false	11.105940568906604
2.5mbiossp245_2081-2100_11	false	-6.160199228267602
2.5mbiossp245_2081-2100_12	false	696.676916414032
2.5mbiossp245_2081-2100_13	false	137.69164140320484
2.5mbiossp245_2081-2100_14	false	3.6574274577739283
2.5mbiossp245_2081-2100_15	false	90.14636124403975
2.5mbiossp245_2081-2100_16	false	377.501515807709
2.5mbiossp245_2081-2100_17	false	16.29493287137289
2.5mbiossp245_2081-2100_18	false	375.93503681247296
2.5mbiossp245_2081-2100_19	false	17.01342572542226
2.5mbiossp245_2081-2100_2	false	14.172275162817028
2.5mbiossp245_2081-2100_3	false	40.63817414208995
2.5mbiossp245_2081-2100_4	false	699.7390077243175
2.5mbiossp245_2081-2100_5	false	18.681853594641606
2.5mbiossp245_2081-2100_6	false	-16.286574267460804
2.5mbiossp245_2081-2100_7	false	34.96842786128927
2.5mbiossp245_2081-2100_8	false	10.916919389809815
2.5mbiossp245_2081-2100_9	false	-5.434849150012574
wc2.1_2.5m_bioc_bcc-csm2-mr_ssp245_2081-2100	false	2.7221524502300354
wc2.1_2.5m_elev	false	4095.3326115201385
