# Supplementary material for: Spatiotemporal prediction of alpine wetlands under multi-climate scenarios in the west of Sichuan, China
Source: PeerJ. 2024 Nov 27;12:e18586. doi: 10.7717/peerj.18586 (PMC11608022; doi:10.7717/peerj.18586)
Supplement: Supplemental Information 2 [file peerj-12-18586-s002.zip › Maxent_data2/2.5mBIOssp245_2081-2100/RES/wetland_2_samplePredictions.csv]

X	Y	Test or train	Raw prediction	Cumulative prediction	Logistic prediction
101.194681438	28.1482989818	train	2.543744762853811E-7	0.0036184860845803134	0.0014474409449132845
100.289760198	29.08940812	train	6.393417603504886E-5	10.11523339320524	0.26703703444080734
100.331317082	29.1251002644	train	6.531933846318005E-5	10.464220404001571	0.27125318196295456
100.38306165	29.1516495211	train	6.376937608627606E-5	10.065403290683275	0.2665321679252036
100.270100613	29.16179269	train	3.210711180145938E-5	4.132166954640011	0.1546633253999576
100.342297416	29.1791374782	train	5.3311623430788756E-5	7.826558082806787	0.2330073012464174
100.301283292	29.1885668757	train	4.988753931153068E-5	7.1417300699576085	0.2213544595104328
100.352697673	29.1880571989	train	7.504336702769343E-5	12.829386880897106	0.29953865608018954
100.39407234	29.2056812934	train	5.24146821494982E-5	7.643134140890555	0.22998867916227297
100.291452737	29.2247600013	train	5.528323742156935E-5	8.239462394928076	0.2395602133800424
100.312025956	29.2245597833	train	3.842640215238789E-5	5.110038546528356	0.17963577396168487
100.188687839	29.2347373586	train	8.243104826015942E-5	14.907547866840165	0.3196023780206205
100.260813662	29.2431013186	train	7.75648887715093E-5	13.503352341691594	0.306518379893323
100.137446541	29.253232403	train	2.4744038475756773E-5	2.952190391967874	0.1235777713174849
100.199291569	29.2617164688	train	9.650840997338358E-5	18.702709867118724	0.35481702568258666
100.240454057	29.261340783	train	1.0238036149517073E-4	20.52575832569525	0.36845119459092474
100.055587951	29.2990277912	train	5.7497745264078506E-5	8.701898373401443	0.24678817068058398
100.096767482	29.2986959704	train	3.66237431850008E-5	4.823967837280541	0.1726637522393056
100.117455265	29.3075491379	train	1.0133528813020534E-4	20.14854624391426	0.3660669352435815
100.230704188	29.3065533766	train	7.43264829729386E-5	12.596185718153855	0.2975285537734944
100.148544026	29.3253345326	train	1.316703540337115E-4	31.446866608803436	0.4286746996129138
100.210326899	29.3247886088	train	9.719492597122554E-5	18.86374010819992	0.3564413699166091
100.004554611	29.3445454321	train	6.600823842889513E-5	10.62483583510388	0.27333204193737276
100.045753105	29.3442288966	train	9.322790010100559E-5	17.78669768551188	0.34694052390756763
100.107549577	29.3437302511	train	1.4489745470342474E-4	35.72883826180571	0.4522619553057781
100.241436313	29.3425517137	train	6.869660094658786E-5	11.219900343449838	0.28133237951827333
100.190047217	29.3520444351	train	1.0803468534524475E-4	22.6641776005954	0.3810463098394116
100.159249729	29.3613401386	train	1.4446498778137283E-4	35.56725864816915	0.4515215973871822
100.427181135	29.3677662762	train	8.248190941598735E-5	14.922076056704979	0.31973652551263304
100.437481529	29.3676556373	train	9.510292787648349E-5	18.37272949649173	0.351465847965605
99.0671958158	29.3934373337	train	5.8159022188192774E-5	8.82454410908524	0.2489199542776365
100.015301869	29.3895877497	train	1.0906378030388948E-4	23.04702078264197	0.3832847972379532
100.468641447	29.3853639207	train	1.150255497657288E-4	25.494019961678532	0.3959407762237293
99.994781196	29.3987671943	train	6.650313671548726E-5	10.741160358039938	0.2748181666946471
100.489376788	29.3941577022	train	1.0463250748062452E-4	21.345256944142246	0.37352882332431386
99.0672195669	29.4295389628	train	5.424134323359623E-5	8.033047769320914	0.23611135873326458
100.077602249	29.4342215783	train	1.3899111673483869E-4	34.02949825141663	0.4419746525773793
100.118835909	29.4338815463	train	1.334754556932748E-4	32.17345537089457	0.4320126522955644
100.479596718	29.4303620127	train	1.0899168305130482E-4	23.020320234303185	0.3831284988607982
100.026149953	29.4436525946	train	1.0997830859938882E-4	23.36974246629334	0.3852605349458499
100.139553247	29.4427303302	train	1.3786194968192986E-4	33.72672726988895	0.439963779625693
100.252950981	29.4417115263	train	1.0671849228788563E-4	22.139830580808276	0.37815953358105353
100.551877893	29.4385629755	train	4.8589828475636034E-5	6.910837100230006	0.21684502760156102
100.428316143	29.4489697197	train	8.421302018638743E-5	15.389040455035023	0.3242710414718674
99.0672433613	29.4656403961	train	4.373843874493671E-5	6.008676722509352	0.19951401250677978
100.459370839	29.4576567322	train	1.2016064392093978E-4	27.33699995494725	0.4064326801581196
100.119232	29.469976069	train	1.6747035454055582E-4	42.42367227389795	0.48831324682728433
100.232660882	29.4689737165	train	1.5808614031152148E-4	39.95210637828517	0.473918245146815
100.56259958	29.4655084145	train	3.247601942340429E-5	4.190078560925329	0.15616288025513742
99.9852599486	29.4800600485	train	5.0280853227549316E-5	7.206000937895713	0.2227109540594807
100.067766149	29.4794234892	train	1.4697862525504896E-4	36.27454496908299	0.45579702421286905
100.15026959	29.4787357872	train	1.6007585216747594E-4	40.66576623765418	0.4770376392916162
100.202045767	29.4963266398	train	1.6214230242979057E-4	41.13377867977297	0.4802384202524245
100.006243523	29.5160013017	train	4.933226357200683E-5	7.050993250662153	0.21943129681409346
100.02687747	29.5158435295	train	1.1893312238259976E-4	26.93370584060577	0.4039579239982719
100.140361125	29.514918562	train	2.2955892524724052E-4	55.50332273758939	0.5667486530462995
100.563292079	29.510618109	train	3.054991022791226E-5	3.881167160962902	0.14827435818674137
100.057921951	29.5246245907	train	1.4853399609273942E-4	36.822995093848384	0.45840932053007655
100.511854362	29.5202366559	train	9.026052987389557E-5	16.94017124445177	0.33964836506477125
100.182046247	29.550651491	train	2.671273938356959E-4	61.27206466025119	0.6035224448287183
99.9758121916	29.5703754854	train	1.155488615488714E-4	25.752607952547265	0.39702693755376545
100.017102401	29.5700656654	train	1.7319204511602769E-4	43.81339837987211	0.49670984498001036
100.068714233	29.5696603435	train	2.0779682814030408E-4	51.975590101499016	0.5421494643241975
100.171934598	29.5687895491	train	2.8589883574939605E-4	64.47256265024676	0.6196531180459437
99.9656613175	29.5884987329	train	3.548558661766048E-5	4.655061389637617	0.16820042068026525
99.9657472653	29.597522613	train	4.8599975623138755E-5	6.912931530984155	0.21688049065437554
99.9760726718	29.5974470807	train	1.5413487404729258E-4	38.61343503473386	0.46761195095547176
100.027699103	29.5970573739	train	1.725319390216374E-4	43.662090818862495	0.4957552261965243
100.461445007	29.602013691	train	9.37801925390654E-5	17.975408029472955	0.34828001325701413
100.430600173	29.6113735114	train	8.048499111802492E-5	14.334357481429622	0.31442956418728085
100.513198909	29.610457135	train	1.0198448934642812E-4	20.36242914586431	0.36755015401268776
99.9660914477	29.6336180085	train	4.1807903419787535E-5	5.666371612866096	0.19240215526535834
99.9764205327	29.6335423659	train	1.3753758731164332E-4	33.59098514335376	0.4393834578301582
100.028065355	29.6331520901	train	1.5119150157492776E-4	37.73413601025018	0.46281512801914837
100.090037761	29.632657223	train	1.297297722849651E-4	30.807939669657856	0.4250421816097554
100.399998898	29.6387711617	train	1.1744697188763248E-4	26.411715975193275	0.4009340006880893
99.5323346008	29.6541180994	train	2.2699726225844442E-5	2.663432485132068	0.11453737979233637
100.431110282	29.6474626812	train	1.1664187523422461E-4	26.058866313168416	0.3992829933165768
100.111091277	29.6685793781	train	1.4742743992486146E-4	36.44379271543048	0.4565534062720898
100.266068951	29.6671894344	train	6.237412675828098E-5	9.745725893642408	0.2622297716209107
100.379711974	29.6660550248	train	1.1182908068117779E-4	24.094791216366882	0.3892204413457338
100.018190619	29.6783500118	train	1.349781283168571E-4	32.753436576616544	0.43476175501512476
100.121523587	29.6775156738	train	6.0457112473992265E-5	9.317909069382978	0.2562354736416636
100.235184573	29.6765048691	train	5.835392263488856E-5	8.860884367410506	0.24954596179679364
100.266181993	29.6762122823	train	6.25626057519746E-5	9.785944175005575	0.26281391250416014
100.431493474	29.6745294244	train	8.874496308820453E-5	16.508558457705117	0.3358607496421362
100.142393743	29.6953856188	train	6.236919804736959E-5	9.744760831278107	0.2622144839618377
100.008127303	29.7054999056	train	1.0752834073206491E-4	22.453846889023087	0.3799389335874271
100.256523361	29.7304476524	train	4.5685134451575945E-5	6.360807013067917	0.2065596851423585
99.5123112967	29.7805443633	train	2.512825180050646E-5	3.0079851969503753	0.12525627783920878
99.5640370912	29.7803338491	train	1.8927847372871605E-5	2.099667213549727	0.09735830580486915
100.257198993	29.7845842311	train	3.7191944831084746E-5	4.911317879810361	0.1748741027595973
99.1812886214	29.7994622467	train	1.6536074208645345E-5	1.7838027868405413	0.08611528052627462
99.9366947119	29.805292044	train	7.608564848204915E-5	13.084552256161606	0.30244071815352336
100.278115307	29.8024311736	train	3.961615048291436E-5	5.309170478897741	0.18417326877071272
99.1709717943	29.8175256984	train	1.0899652864750534E-5	1.0523384115294514	0.05847889001853524
99.9264310836	29.8143886595	train	5.9759142500151695E-5	9.148318195882542	0.25402873606012627
99.9266808397	29.8414596456	train	5.4504460831424715E-5	8.085175251241203	0.23698527386661608
99.1606946188	29.8626626555	train	6.062061485685481E-6	0.46584363323244093	0.033390861630612736
99.2021107499	29.8626057467	train	1.1877752347060112E-5	1.165449321958772	0.06339392320275197
99.9371999163	29.8594338194	train	9.039606470426103E-5	16.97884304254378	0.339984982327124
99.927097857	29.8865777047	train	5.569549286750267E-5	8.333972611842283	0.24091626839417707
99.937537485	29.8955280852	train	8.727883441444226E-5	16.090286066786376	0.3321551095622439
101.500852415	29.8841736131	train	2.8488427903981212E-5	3.522364507940843	0.13966635063894278
100.238292743	29.9291424414	train	1.2849724072132082E-4	30.281622114611253	0.42271095903943745
100.279841942	29.9377691524	train	1.149718556315421E-4	25.46644431309428	0.3958291098140528
101.284585294	29.9332029461	train	3.504462925713203E-5	4.591331521840915	0.16645821646631243
101.31564422	29.9326607529	train	3.837738241983673E-5	5.1018235047049405	0.17944773827075472
100.114288531	29.9573204563	train	1.3273212052269202E-4	31.807926783318415	0.43064282905410245
101.253728878	29.9427555192	train	3.0056444456005835E-5	3.7993064236320215	0.14622954201094762
99.9279347375	29.9768128804	train	1.021874346410843E-4	20.447971018253025	0.36801239667884184
99.93829926	29.9767394477	train	1.0097266247612839E-4	20.049775882702104	0.36523541848246244
101.399763696	29.9852795443	train	5.31725932761311E-5	7.79506780759293	0.23254095139916017
99.6483729	30.0236074506	train	3.2411547725265966E-5	4.17995770850312	0.15590119610894906
99.2646883862	30.033963144	train	1.2250638237153204E-5	1.2071840147706732	0.06525422251515402
101.390054448	30.0125181936	train	4.093274171220934E-5	5.527451127117623	0.1891363696487044
99.9388939065	30.0399031357	train	1.7846796913902248E-4	45.31422171561221	0.5042117164570822
100.084183161	30.0478095709	train	1.1161357540188611E-4	24.008821236125147	0.3887619732016533
99.7730923109	30.0590303697	train	1.7572090481727225E-4	44.5948666248471	0.5003337729685629
100.042791644	30.0571680768	train	1.1780466768230013E-4	26.57026462841908	0.40166461736921905
100.063826173	30.0840707775	train	8.432164979926859E-5	15.41538876587329	0.3245535737448763
100.354315222	30.0813981813	train	1.0817866299736489E-4	22.72510250003403	0.3813604672474129
99.6903538119	30.0955875006	train	7.804176828490201E-5	13.658325059263436	0.30782279945516133
99.7837502842	30.0950636016	train	1.2943272015649888E-4	30.686313315456534	0.4244820579570126
99.8148818761	30.0948742191	train	1.586892649650627E-4	40.1718667042658	0.47486772428172636
100.032793918	30.0933420747	train	1.2909573006635342E-4	30.502990896085915	0.42384530423038286
99.5658730591	30.1052068083	train	4.9755646369875796E-5	7.1201776318418215	0.22089851522224513
99.9187350542	30.1032129971	train	1.2912499983297622E-4	30.516717268480654	0.42390066627623807
99.8671612393	30.1396592594	train	1.4361620042996977E-4	35.32439989596534	0.45006268904313196
101.734870938	30.1140334728	train	5.0324951954332495E-5	7.213207048154944	0.22286275089432808
101.330848324	30.139871284	train	3.716296729027019E-5	4.906863141884123	0.17476166361541556
99.8882479962	30.1756136888	train	1.1923145450642674E-4	27.022502544307894	0.40456127551176074
99.90901872	30.1754714049	train	1.1970370567865869E-4	27.17734842753976	0.405513870382631
99.9505597138	30.1751769739	train	1.3154346888209358E-4	31.40521631201782	0.42843859006439716
99.5559494675	30.1864669632	train	3.0122945313364144E-5	3.8103382104881915	0.14650567951532353
100.334902194	30.1808520846	train	1.049798258231413E-4	21.472541397195393	0.3743046204288019
99.5456119014	30.1955345178	train	1.827861187611877E-5	2.010696519394438	0.09433388540859736
100.085860386	30.2011974364	train	1.5035660286138718E-4	37.40726385835063	0.4614387139943039
101.663985988	30.1786281177	train	6.423074047892969E-5	10.20490475993197	0.26794381441260234
99.1093099578	30.2146726276	train	7.611661131335737E-6	0.642963246941612	0.0415714873371633
99.8470149963	30.2119818123	train	1.1687935830131545E-4	26.150648778661395	0.39977094405964986
101.612344153	30.1886870813	train	5.544135550290761E-5	8.274447720161563	0.2400808924542945
99.0989282524	30.223705176	train	1.4696460884824496E-5	1.5261169142224642	0.07727539880462672
99.6600620502	30.2220804736	train	2.2205090274558144E-4	54.352993757023285	0.5585661243461301
99.7224065746	30.2217516766	train	1.6594298427638623E-4	42.090781261146105	0.48602423763498115
99.7535784394	30.2215761594	train	1.1921608070152622E-4	27.01746164544214	0.4045302131434894
99.8886531308	30.220729936	train	1.420036529713612E-4	34.93741069080541	0.4472695311362328
100.16927869	30.227550179	train	2.522524023030859E-4	58.98420667708671	0.5897345924109022
99.5978257247	30.2404272186	train	3.005328322541069E-4	67.14341982323057	0.6313459108754522
101.550776852	30.2169593779	train	7.128578724018204E-5	11.860989516630372	0.2888727913361819
101.73761122	30.2131881152	train	5.291005244287902E-5	7.738234565610358	0.23165876043258485
99.0054044464	30.2508152526	train	1.3755218825526262E-5	1.3851493385234503	0.07268599112539847
101.571772639	30.225568663	train	7.604654181304084E-5	13.074632434236834	0.3023322663003107
101.696341564	30.2230634305	train	6.485562126163793E-5	10.358988068975126	0.26984713423109075
98.9742184303	30.2598370863	train	1.4013553079026994E-5	1.4222580518365544	0.07395014394085737
99.6395139699	30.2582783493	train	9.721922007510792E-5	18.86959690230308	0.35649870161698743
101.603153957	30.233968386	train	8.477276123488866E-5	15.526012591594913	0.32572433575745086
101.675825409	30.2325035994	train	8.154574487300524E-5	14.65332830972619	0.3172588649776721
99.6916135666	30.2760614346	train	1.2019320672275397E-4	27.349188817913305	0.4064980489247969
101.416702177	30.2555826035	train	8.172768621008451E-5	14.706005437154204	0.3177418043412047
99.837237503	30.2842349552	train	1.313740729810064E-4	31.349611779378783	0.4281230716110269
99.8476344461	30.2841680456	train	1.9669683732091313E-4	49.45355746763588	0.5284945345901186
101.406536311	30.2647901884	train	1.2149556837765117E-4	27.781140861860134	0.40910074577219663
101.54155643	30.2622379711	train	8.953291433968561E-5	16.732622495700976	0.33783535757103134
101.593482567	30.2612193405	train	1.0594950752676149E-4	21.871318167843317	0.3764604407091689
101.614252274	30.2608061327	train	1.0886998410866118E-4	22.976425037062846	0.38286449003813944
99.5877552547	30.2946168261	train	1.4490212277085742E-4	35.730582359432006	0.45226993585902936
101.437919227	30.273229597	train	1.0438137610552661E-4	21.25360660657469	0.372966677378924
101.510629015	30.2718548309	train	9.829636172868437E-5	19.17828532157219	0.35903042385540207
99.8373908131	30.3022814355	train	1.7095395395110217E-4	43.24921138590982	0.4934584654895214
101.365420863	30.2835805495	train	1.0430279581046582E-4	21.227646956046904	0.37279057174629476
99.5254593527	30.312929763	train	6.945289628323198E-5	11.430855498253344	0.28355139806704815
99.5566612441	30.312800731	train	7.164070541597016E-5	11.928709627816488	0.28989409538224115
99.4734991599	30.3221521465	train	6.094640363112906E-5	9.451043285275983	0.2577746734110342
101.230762634	30.3039873246	train	6.866132312711869E-5	11.210872050560265	0.28122853656512176
101.272330881	30.303271761	train	1.036362645191709E-4	21.00745283009634	0.3712928265727784
101.365853888	30.3016135269	train	1.279454687843048E-4	30.075202597198476	0.4216611951073198
101.397245982	30.310062213	train	1.2142681033384133E-4	27.75240512872258	0.4089639075733887
101.438811838	30.3092936317	train	1.2753987857143308E-4	29.933568705486874	0.4208871087298089
101.58451612	30.3155147419	train	1.0790612327412627E-4	22.609775885195987	0.38076551925540797
99.484078442	30.3582093602	train	3.084664457997903E-5	3.930392242487286	0.14949925256182955
101.335536241	30.338240283	train	1.1547736738200205E-4	25.71911909951149	0.39687877804726374
101.491451648	30.3353611868	train	9.553152315682491E-5	18.481149612558585	0.35249145768992046
101.522631988	30.3347630935	train	1.0500680948666553E-4	21.48243031013953	0.3743648127954715
101.626559591	30.3327158444	train	1.1410738460002485E-4	25.053215174218884	0.3940255900003074
101.346146445	30.3470706663	train	1.321461210636781E-4	31.60327285289622	0.4295582787914947
101.418915735	30.3457439375	train	1.3617682158562362E-4	33.18008694833198	0.43693572713309503
101.46049599	30.3449676485	train	1.3156913952970365E-4	31.413642751817953	0.4284863740868056
101.502074612	30.3441781558	train	1.0486191972978658E-4	21.42933143455553	0.37404147177606684
101.616407181	30.3419389846	train	1.1211497036525468E-4	24.20911947750958	0.389827585671118
99.7235319967	30.3751508208	train	1.873699772347098E-4	47.61938485220772	0.5163749603411195
101.221591903	30.3582682581	train	4.501724696481388E-5	6.242896874085469	0.20415642004336618
98.9741853247	30.3861754012	train	2.5447867589059008E-5	3.0640186622271837	0.1266476872165822
99.1823619841	30.3860506841	train	9.096842217319068E-6	0.8142330931358801	0.04928312701083505
101.596096657	30.3603831956	train	1.007421373140301E-4	19.98681611644228	0.3647056789455241
99.4842563352	30.3943044374	train	3.193950783740026E-5	4.105856262745714	0.15398027794631253
99.6716207864	30.3934754891	train	1.249723069818429E-4	28.94563331630945	0.4159382971748444
99.9006092419	30.392097449	train	2.5983729948465036E-4	60.1762071354294	0.5968828834973928
99.6925022076	30.4023901984	train	1.189743657025009E-4	26.945739770467664	0.4040414079528613
99.9527372878	30.400751104	train	2.4094872968460739E-4	57.15828407024044	0.5785983916435566
101.253406224	30.3847854364	train	7.33655694827555E-5	12.376007816801195	0.2948160410541834
101.295007974	30.3840609406	train	1.1166180966967943E-4	24.02789896754043	0.3888646470535035
99.8591341622	30.4104239317	train	1.8417714081017872E-4	46.85977051975709	0.5120816828214124
101.513622389	30.3890556945	train	1.062529967026711E-4	21.970243019487373	0.377132116273214
99.8383907178	30.419582325	train	1.9475608496943422E-4	48.982274298011966	0.5260229781504927
101.305831914	30.4019112236	train	1.278360006241794E-4	30.034166924315212	0.42145247437745353
101.378643962	30.4006047986	train	1.3348841329353003E-4	32.18158320529705	0.43203647220355973
101.441050441	30.3994527431	train	1.252936818969592E-4	29.086134842373326	0.4165623502801338
99.9009406441	30.428189155	train	3.0805712908181775E-4	68.3970557629794	0.6370824419116432
99.6302747985	30.4388003697	train	8.807075099774999E-5	16.27643378768656	0.33416179891173725
101.306468243	30.4289613313	train	8.192634779240299E-5	14.763383148184701	0.3182683457166564
101.441723997	30.4265002046	train	7.799722264150986E-5	13.643848951109085	0.3077011605445629
101.847384539	30.418277542	train	1.1304952123325991E-5	1.101149444312308	0.06052179877985359
101.285868593	30.4383443492	train	5.5792976406855566E-5	8.356805527930321	0.2412362197512259
99.5575316294	30.4662027168	train	8.116338602945067E-5	14.542624684873871	0.31624171216366537
99.8596089364	30.464561867	train	1.968358043909909E-4	49.486223034527995	0.5286705212009475
99.8909389085	30.4733750772	train	2.7736448914912317E-4	63.03827450849248	0.6124851698700203
101.359143188	30.45508029	train	8.97522143301413E-5	16.795134901969977	0.33838283693599486
99.5263780322	30.4843796858	train	7.079260165618177E-5	11.76688731262314	0.28744872512234493
99.807751959	30.4919638235	train	1.6546892586815978E-4	41.97431338547949	0.4853096147151893
101.203428907	30.4758457133	train	3.25652995724292E-5	4.204093876770978	0.15652499161034134
101.578149345	30.4689733123	train	8.101843716146685E-5	14.500657916288437	0.3158553258148856
99.9849615775	30.4997687663	train	1.2276942141058154E-4	28.291983457091956	0.41162448079201974
99.0262634359	30.5125111877	train	2.7538203601358046E-5	3.3888497848968173	0.13563969724389102
99.8079011025	30.5100098632	train	1.7908638936590452E-4	45.45369225657626	0.5050764343994494
101.245484915	30.4931691939	train	4.1808981107475634E-5	5.66654268170494	0.19240616058759935
101.391246238	30.4905760272	train	4.721245545495401E-5	6.638043946823562	0.2120012835779501
99.7454434865	30.5194055855	train	1.9331823131389525E-4	48.68445299345354	0.5241750906000335
101.006351017	30.5151126843	train	2.1070166808381476E-5	2.422427983369681	0.10719642166044364
101.246106858	30.5202200599	train	5.868942449726358E-5	8.923440531616462	0.25062113113108675
101.277351646	30.5196775006	train	5.157661453430467E-5	7.479092755092747	0.22714664260925888
100.933793223	30.5342526925	train	1.6675608397746294E-5	1.801927835382638	0.08677887748798022
99.8082745518	30.5551247408	train	2.0218872296457995E-4	50.737503307751886	0.5353508339406965
99.8604030937	30.5547907445	train	2.8512240078063677E-4	64.28732432334544	0.6190119783589272
100.902712796	30.543731939	train	2.6000869045836716E-5	3.1609681529476137	0.12904468711172973
99.0158499411	30.5666560686	train	5.4393394480469977E-5	8.063171366859743	0.2366166236324742
100.861204876	30.553353405	train	2.9674469118576407E-5	3.734793051318645	0.14463996419160052
101.090450055	30.5498741311	train	5.3068086912524684E-5	7.771397157440314	0.23219003142730937
99.6728610586	30.5739419007	train	1.6850457727110249E-4	42.64393267342578	0.489851653405202
99.693717255	30.5738324269	train	2.0234433940012652E-4	50.76744412649063	0.5355422080889753
99.7771408456	30.5733611226	train	2.2703002669078971E-4	55.13000134973333	0.5640266559401158
101.226099414	30.5566457493	train	6.337228844620938E-5	9.961994040000887	0.26531282379350235
101.351121801	30.5544474293	train	9.337096771127915E-5	17.835581820227276	0.3472880376816211
99.0575781998	30.5937157262	train	3.7369707308919016E-5	4.938645431756129	0.17556318979621094
99.6730480681	30.601011427	train	2.4242395434864606E-4	57.38496402002102	0.580085940237913
99.8503710554	30.599973298	train	2.958470970518231E-4	66.140637154904	0.6276809576269352
101.341353691	30.5816840047	train	5.2133266313182475E-5	7.589108362772427	0.22903668178726685
101.2477695	30.5923550964	train	5.382020623027089E-5	7.94175188636805	0.234708426225128
99.7567058005	30.6276219152	train	2.075641188322114E-4	51.93831997258684	0.5418713128531509
99.7672106611	30.6365837095	train	1.644914124481239E-4	41.73863485562501	0.483829763222333
99.8506865758	30.6360643374	train	2.8926839820912314E-4	64.96541620389108	0.6224107063930489
99.8298948348	30.64522198	train	2.689946668955213E-4	61.64327072335974	0.6051880540447565
99.0471778664	30.6568861353	train	6.590250594665833E-5	10.599983697021662	0.27301374898070585
99.0054274061	30.6659182816	train	2.9501122256378877E-5	3.7037453769355064	0.14391663266957372
101.540981384	30.6410741381	train	6.551123352122203E-5	10.50801615649869	0.27183344857130376
99.8927552859	30.6718749943	train	2.0265601046527123E-4	50.8094988959383	0.535925021623238
99.9553830825	30.6714295755	train	1.281387969741983E-4	30.147674376668373	0.42202944245350826
99.8719601015	30.6810393883	train	2.9626868499397054E-4	66.20390203477332	0.6280136836635332
99.8928382781	30.6808975714	train	2.570407269840157E-4	59.741684576448776	0.5942764664159108
101.332878986	30.663017407	train	9.408622174859557E-5	18.076484581565328	0.3490198706963312
99.6945546331	30.6911323757	train	1.0486845029407851E-4	21.431724741220542	0.3740560528028121
99.9346810895	30.6896263335	train	1.6262702625643538E-4	41.2321032165908	0.48098355711853963
101.291372213	30.6727764646	train	6.644669899942584E-5	10.727894823334507	0.27464899762767164
101.281153095	30.6819765911	train	8.373202454682954E-5	15.272374084910071	0.3230171853437436
101.333529505	30.6900659108	train	9.409092273255733E-5	18.07801394800784	0.3490312227138543
99.1412092809	30.7199835176	train	1.636700742752672E-5	1.7618415482768937	0.08530993907634868
99.8827276672	30.7170591821	train	2.252861326427817E-4	54.759841299088095	0.5621295917745888
99.9036135383	30.7169154829	train	2.827054741334275E-4	63.84230237842192	0.6170022963072421
99.934942059	30.7166936354	train	1.7374650803762845E-4	43.95879910777271	0.4975088982111981
100.989387458	30.7048165844	train	2.704565277705294E-5	3.3224961688765267	0.13353760400805464
101.334180904	30.7171142894	train	8.288581759329597E-5	15.036846009085771	0.32079996770930147
99.4024312586	30.7465070375	train	5.9597610509731235E-5	9.111681685735732	0.2535161610313597
99.8412689691	30.7534269768	train	1.978351133170571E-4	49.739171284403206	0.5299321781523832
99.9875234339	30.752396099	train	1.0184467294186542E-4	20.30349623462233	0.36723130461664116
99.162173829	30.7650768574	train	3.8095284578501504E-5	5.054547735453334	0.1783639563931838
99.8622433247	30.7623123389	train	1.5698660094671382E-4	39.53791245553749	0.4721784121486103
99.8935868952	30.7621001916	train	1.8132579255892743E-4	46.026378844385064	0.5081826433709424
99.9458254215	30.761729786	train	1.3327429654810653E-4	32.04727550824528	0.43164260575392027
100.906957724	30.7601808779	train	9.174990236415016E-5	17.3996937330779	0.34332866350348706
99.7998538067	30.7988045131	train	1.5250654033617045E-4	38.12595252966137	0.4649688902417824
101.325261897	30.7804144603	train	8.475125481874857E-5	15.520516581272018	0.3256686126538156
99.7999285386	30.8078271305	train	1.3872831049019932E-4	33.96376280762716	0.4415079254824624
99.8208344682	30.8076964044	train	1.3754792420055302E-4	33.59531101901289	0.4394019702724046
99.873098679	30.8073548383	train	1.5248330816814839E-4	38.1172950052848	0.4649309906122131
99.8940041089	30.8072123117	train	1.5986573160049321E-4	40.594244229710114	0.4767099684094037
99.9462670166	30.8068412457	train	1.958254129917007E-4	49.248162142642805	0.5273879679374752
99.9776242863	30.8066084925	train	6.612265985010448E-5	10.651730285128139	0.2736761778761489
100.855780642	30.8150508883	train	7.110193048170271E-5	11.825908754426827	0.2883425735737854
101.315684298	30.8166658487	train	7.713460521274729E-5	13.370945156983327	0.3053371888401575
99.8106846948	30.8438524385	train	1.333712122834489E-4	32.1080672468651	0.4318209493087078
99.852511914	30.8435838609	train	1.501704717087079E-4	37.33701643103997	0.46113089609184643
99.9361645979	30.84300619	train	1.8942980357593297E-4	48.054417351863314	0.5191048567625399
99.9884462561	30.8426177153	train	8.432812035912166E-5	15.416958211973526	0.3245703954203963
99.9153373183	30.8521779545	train	1.9372631914187107E-4	48.76899298049264	0.5247010159360912
100.84584904	30.8422564595	train	6.956676953729815E-5	11.463179114398281	0.2838843230179658
100.020101221	30.8694404781	train	4.8220592161399054E-5	6.83462455952544	0.21555240291416577
101.348120992	30.8611809708	train	3.3839262976494956E-5	4.407582437129518	0.16165840899022216
99.863372851	30.8886265299	train	1.5577914454112328E-4	39.15626179191016	0.4702545131599585
99.9052189319	30.8883405624	train	2.2009588675784975E-4	54.00644615369341	0.5563845045231796
99.947064401	30.8880410663	train	1.844639369909009E-4	46.91422137313767	0.5124704394720737
99.9993703338	30.8876476727	train	6.012621791171408E-5	9.231573296035418	0.255190930360297
99.8216032173	30.8979214114	train	1.3339305311660895E-4	32.12176721226302	0.43186112518122066
100.533252116	30.9094884649	train	1.2251533372860838E-4	28.211465305960985	0.4111228094059054
99.8427657727	30.9248539454	train	1.3156854392438333E-4	31.413447243217913	0.42848526550184735
99.8636968842	30.9247158388	train	1.7095425971922723E-4	43.249288212851546	0.4934589125624186
99.9055586654	30.9244294644	train	1.9691891860946616E-4	49.50575984322497	0.5287757135095431
99.9474198337	30.9241295422	train	1.516216278267201E-4	37.857484878677795	0.4635214918348995
99.9788152907	30.9238957102	train	5.039661009770176E-5	7.224916603504004	0.2231092864710753
100.627553789	30.9173577069	train	1.1348304688185678E-4	24.782225727645717	0.3927163422273834
100.020771152	30.9325939699	train	3.028830338116588E-5	3.837769359971092	0.1471915370564819
100.5649294	30.9271525154	train	1.5172838867330966E-4	37.88565355908981	0.4636965294297138
100.50229092	30.9369173909	train	1.2062436218161146E-4	27.51055192143181	0.40736222405386197
100.554612271	30.9362987297	train	1.649841945598518E-4	41.858054990871906	0.48457684511485544
100.617395717	30.9355284046	train	1.0807308576363825E-4	22.680426939257163	0.381130130261649
98.8378938152	30.9726149418	train	3.0899883684928573E-5	3.9392240452872427	0.1497186464336986
99.7908088248	30.9702965736	train	1.4280166339100897E-4	35.13274187243491	0.44865533426266474
99.8326912774	30.9700334426	train	1.3732517575546378E-4	33.502093215751344	0.4390027768727383
99.8536322938	30.9698967872	train	1.4834384328416008E-4	36.74987106806569	0.45809129905874857
99.8955138891	30.9696132969	train	1.243060797505273E-4	28.724993334820304	0.41464034021297386
99.9583351351	30.969162614	train	8.799600410893242E-5	16.251495758205756	0.33397290841165433
101.465386645	30.9491937992	train	4.0648345136552985E-5	5.481384797126235	0.18806941126580734
100.000309241	30.9778670774	train	4.021576780412904E-5	5.4092123535644685	0.18644113521416086
100.523792377	30.9727528151	train	1.6135271013623142E-4	40.97230879428612	0.47902003540600446
100.57613273	30.9721247982	train	1.545826959780922E-4	38.75064339916125	0.4683342694191966
99.7595395357	30.9885299309	train	1.3721530132978759E-4	33.47408340672576	0.43880565854543935
98.921647026	30.9997625966	train	1.73242357495922E-5	1.8861824708500299	0.08985101102753783
100.492668231	30.991159809	train	1.3540814154656088E-4	32.892754009366236	0.4355435631385624
101.099830259	30.9827139869	train	1.3114992081792614E-4	31.276033397681736	0.4277050277667032
98.8064052931	31.0086644554	train	1.8202516379289937E-5	2.0002684556043118	0.09397807210918875
99.4349529245	31.0080770067	train	1.477930016246883E-4	36.57124131521791	0.4571679311198506
99.4140408778	31.0171688528	train	1.5377780779344318E-4	38.50484227355062	0.4670346098160024
99.7073751989	31.0158948377	train	1.1621422282831301E-4	25.928831615112536	0.39840230262825255
99.7388026527	31.0157188111	train	1.2599279843291498E-4	29.402998585898814	0.4179153153688653
99.8540341452	31.015007939	train	1.2803299525087603E-4	30.108013118967822	0.421827971739162
99.9064106825	31.0146508224	train	9.503504822485132E-5	18.35555823948984	0.3513031168283895
99.9797362072	31.0141151699	train	3.779050042864341E-5	5.003470048817952	0.177189794659261
100.587197983	31.0080757161	train	1.4660427686343647E-4	36.16162349079162	0.45516452694799453
100.796619449	31.0053309365	train	6.304798082459255E-5	9.89147961081878	0.2643139548161234
100.828030128	31.004889947	train	8.109480576549436E-5	14.52276877218538	0.31605895398710904
100.922257933	31.0035211728	train	8.00493222168859E-5	14.206267000359997	0.31326071918858794
100.932727288	31.003364846	train	7.688474172902018E-5	13.29410856465744	0.30464942862680067
101.089757529	31.0009181892	train	4.831234808446565E-5	6.85356352016383	0.21587402086513477
99.7703024081	31.0245575143	train	1.218245041375325E-4	27.91871749942196	0.4097544986441262
99.9588766051	31.023294393	train	5.7948870209722107E-5	8.785360118926869	0.24824378859626808
100.074110067	31.0223869073	train	6.907838789732093E-5	11.324549013833256	0.2824542820495486
100.545455917	31.0176038493	train	1.6328975972957304E-4	41.410873442697955	0.48199888686141784
100.911968545	31.0126948241	train	5.163438432504557E-5	7.491998142618292	0.2273432233207346
98.7853930152	31.035700735	train	2.5153515503005993E-5	3.0124143047963363	0.12536642171931192
98.8692233405	31.0358129079	train	1.0931806796454906E-5	1.0562121799282096	0.05864128615251434
98.9425751745	31.0358663913	train	1.6210700089420625E-5	1.7407024067184493	0.08456411284599602
100.503704982	31.0271187386	train	1.4584347797097345E-4	35.95533314601103	0.453874543730223
101.058740771	31.0194575147	train	7.855681891171354E-5	13.811573617361375	0.30922612846926834
101.236722342	31.0164951905	train	9.604485778480006E-5	18.599129515182742	0.35371558373961454
100.608596056	31.0348753964	train	1.2569217887900986E-4	29.29665249507751	0.41733431121738845
100.943745813	31.0302616491	train	6.95512824095536E-5	11.458782998940727	0.28383906233705514
98.816794772	31.0537954138	train	1.2417377528686029E-5	1.2255434394360742	0.06608368322549005
99.4456384313	31.0531558383	train	1.3328658404869467E-4	32.05498301334139	0.4316652233107346
99.5085206354	31.0529233075	train	1.2528313621125363E-4	29.079912313551027	0.41654189359100735
99.5190009298	31.0528815728	train	1.3291540773586362E-4	31.883684249683103	0.4309812053767975
99.9696268335	31.0502817766	train	6.70690940613827E-5	10.852173073205364	0.276510240871352
100.042978266	31.0497096268	train	5.674593659065513E-5	8.563461245781625	0.24434978912848346
99.1626768189	31.0628460581	train	1.4858734145226193E-5	1.5491129424566656	0.07806204084156389
99.4142361591	31.0622835188	train	1.2757194817336013E-4	29.944101264138695	0.42094839038222204
100.525084781	31.0539328283	train	1.8127248663607557E-4	46.010166713214474	0.5081091573981849
98.7328985483	31.0716951834	train	5.227760925017275E-5	7.616819097139224	0.22952527119084945
100.001252387	31.0680851951	train	5.1676877778670555E-5	7.501490897902603	0.22748775745001493
100.095577589	31.0673184011	train	8.02918138438784E-5	14.274134663004764	0.31391178514690155
100.10605794	31.0672289449	train	5.687742877282376E-5	8.587674055034007	0.24477740331871892
101.237565879	31.0525602895	train	9.201805520749443E-5	17.478422579643134	0.34398692636441863
98.7643243309	31.0807795202	train	2.0359199299410226E-5	2.3048733703077064	0.10395532688411155
99.0578752942	31.0900050006	train	1.6573458407561898E-5	1.788658875691853	0.0862931669318281
98.9530229854	31.0990325238	train	9.6074011464033E-6	0.8758348807338328	0.05190556403483567
99.0893380703	31.0990101263	train	3.4183689498256844E-5	4.462885301101154	0.16303555820293947
99.7499150426	31.0968597801	train	1.4231417483957586E-4	35.02435032736273	0.4478096021121833
99.9700847354	31.0953909069	train	8.181934840365926E-5	14.732544216789337	0.31798485086910305
99.9910523934	31.0952314074	train	6.933432359542473E-5	11.397197919242487	0.28320440449920886
100.022503563	31.0949857655	train	7.570890844995829E-5	12.989718951154849	0.3013945264574601
100.074921304	31.0945593157	train	8.191914260578346E-5	14.761325029026457	0.3182492629780275
98.8900979952	31.1080173072	train	1.9086004578622417E-5	2.121340945888283	0.09809201337286412
100.609811481	31.1070318328	train	1.2448340844136127E-4	28.78310874715528	0.41498637851158127
98.7327470147	31.1258331151	train	3.416626739745123E-5	4.460087920498683	0.16296600662012986
98.9949646695	31.1261101882	train	1.7415831012040334E-5	1.8980804048889588	0.09028317456503912
100.588996593	31.1163116346	train	1.4334913912238543E-4	35.2544713781617	0.44960205359719885
98.7117425364	31.1348108242	train	5.5381716656711125E-5	8.260478912916453	0.23988458692673803
99.015943689	31.1351323424	train	3.3035264331501896E-5	4.278488349165615	0.15842600952400543
99.9075240559	31.1319366687	train	8.189015298995895E-5	14.753044133272702	0.31817247398039467
101.406706382	31.112649994	train	5.042913245060181E-5	7.230231034962302	0.22322112609190697
98.8271121865	31.1440403275	train	1.2448863881157151E-5	1.2290103566267836	0.0662401499187665
98.9215285571	31.1441324549	train	1.9496081805890808E-5	2.1775375890937525	0.09998885976338244
99.9915212426	31.140339933	train	1.0509690438907724E-4	21.517646654266436	0.37456570332833466
100.022987285	31.1400938558	train	1.1019044808190548E-4	23.438498061481617	0.38571703146106723
100.075429812	31.1396666505	train	1.1399745050886914E-4	25.004205433455606	0.393795465823723
100.599782885	31.1342209492	train	1.0550808931236929E-4	21.716157256682166	0.37548091380473725
98.8795542656	31.153123051	train	2.7253416070033104E-5	3.3504848455475402	0.1344255353124681
99.9076959231	31.1499804523	train	9.781872165586933E-5	19.018635413115643	0.35791023741888495
100.117488821	31.1483308198	train	1.0301948815397405E-4	20.759544312729282	0.3699004982190187
99.5720507853	31.1609316301	train	1.2036595888327559E-4	27.413853167857884	0.40684460260680533
99.9392549033	31.1587765818	train	1.0870536447249728E-4	22.917761720588107	0.3825070109864469
99.8974609514	31.1771196216	train	1.2502894704695256E-4	28.964462176321472	0.41604837902870573
99.9604187365	31.1766652509	train	1.5030891150968233E-4	37.389264750119644	0.4613598770367304
100.00238978	31.1763452343	train	1.9275026077388322E-4	48.56679148299035	0.5234411753842662
100.044360139	31.1760115365	train	1.742230099538708E-4	44.148506890341	0.49819357505010664
100.065345053	31.1758395574	train	1.5001006478846358E-4	37.27647754054372	0.4608653376991069
100.107314333	31.1754853392	train	1.2629983017330447E-4	29.511613028719754	0.4185075174698778
101.387558103	31.185161158	train	3.999948897918131E-5	5.3731277737283545	0.18562458286837344
99.9188829423	31.2220804942	train	1.386517360093975E-4	33.9440672629624	0.4413717871793682
99.9818701154	31.2216150397	train	2.222484004076065E-4	54.38451919135863	0.55878532102097
100.055353236	31.2210330336	train	2.157973460123773E-4	53.33255417558637	0.5515110616047649
100.097342608	31.2206816148	train	1.5570175772834026E-4	39.12929395529889	0.47013073063118954
100.107839835	31.2205916189	train	1.024665378665956E-4	20.557278376498957	0.3686469995841516
101.440450323	31.2022067993	train	4.3474177014701566E-5	5.959884034527011	0.19854791276792658
98.7849456138	31.2342061332	train	3.7969459194514764E-5	5.033461108943905	0.17787962842441776
98.8164474655	31.2342549578	train	4.262182428184085E-5	5.802362913040999	0.19541589104740775
98.6379038472	31.2428989596	train	5.517581230564549E-5	8.218179892980958	0.23920605779055557
98.7219157403	31.243108117	train	1.197269169848009E-5	1.1761067701007142	0.06386827067375887
99.9505573313	31.2398949335	train	1.7418587125740583E-4	44.13098554007952	0.4981402781920102
101.3152513	31.2315804212	train	5.3766030407039374E-5	7.92948108376628	0.2345275762751396
101.44114548	31.2292509219	train	4.619015840753198E-5	6.449694344130364	0.2083673019020116
99.7511960724	31.25925936	train	1.270543692436602E-4	29.77411379605561	0.41995776404161855
99.8037083862	31.258941714	train	1.2938800975625692E-4	30.6616717609016	0.4243976571944823
99.8142107476	31.2588756107	train	1.4245665497202852E-4	35.0560303363665	0.4480570556907552
100.003246863	31.2575390431	train	1.5775590416360083E-4	39.830937325779416	0.4733969092301975
100.024250066	31.2573733783	train	1.0984471204479239E-4	23.32644307422633	0.38497270423124835
99.8878107366	31.2674106339	train	1.4017606701752068E-4	34.314293473598724	0.4440693969364657
99.9088168364	31.2672637901	train	1.3981586429825593E-4	34.22005510706492	0.4434342994413604
99.9508285658	31.266959804	train	1.7043019013902706E-4	43.11761110265927	0.4926914942359149
100.076962217	31.2749867115	train	7.246998095412945E-5	12.176216262088088	0.29226900227812075
101.326406297	31.2584372598	train	7.493335054822023E-5	12.802883391668173	0.2992309236704298
103.496015553	31.2008121166	train	1.0756133674897723E-6	0.039835472476500815	0.006091984312171547
99.4888096768	31.2966158179	train	1.0656174479530441E-4	22.08093032373226	0.3778139474967941
99.8251057563	31.3039181107	train	1.4979821298519722E-4	37.213944183073615	0.4605142094084718
99.8776418465	31.3035698205	train	1.5039832446342894E-4	37.423009933978086	0.46150766363808876
99.9616976126	31.3029678648	train	1.4624200332137878E-4	36.05623318523897	0.45455102985174106
100.014231142	31.3025637128	train	7.097455990883612E-5	11.801605830697403	0.2879747904048989
101.26408271	31.2866094913	train	1.161774889299482E-4	25.919102491536876	0.39832653382335953
101.390054613	31.2843264557	train	6.477574992190995E-5	10.340862695248823	0.26960440655387674
98.8478190754	31.3155013367	train	2.9600706463752042E-5	3.7215816273586713	0.14433232120815082
99.7411168301	31.3134527148	train	1.498651784506623E-4	37.23115999292949	0.46062524901318525
99.8041677097	31.3130733111	train	1.4798730589303874E-4	36.634251297916	0.4574939995675254
101.264729798	31.3136566917	train	9.95317940599629E-5	19.61742060445402	0.3619097765255171
101.422237308	31.3107805816	train	8.865389696988212E-5	16.478700488926858	0.33563177825449886
101.432736996	31.3105819806	train	5.590740474261649E-5	8.383607310117002	0.24161144178895416
99.7308173176	31.3405790295	train	2.0042378539641937E-4	50.41745018313054	0.5331692579285977
99.131630762	31.3516150331	train	1.6922522404597393E-5	1.8340011816265607	0.08795079309346142
99.9095967003	31.3484586707	train	1.5582213243796843E-4	39.17124225869373	0.47032324860786284
99.9516444675	31.3481537179	train	1.3026598959771206E-4	30.97433272371721	0.42605052132698423
101.727204081	31.3226982387	train	4.0992435022558886E-5	5.536926660150988	0.1893599625067123
103.069905068	31.2871228993	train	3.0261037850896595E-6	0.17725338352187636	0.01695176943706478
103.321372784	31.2788960107	train	1.8252113292235852E-6	0.08641654204186547	0.010293802649895068
99.6783883653	31.3589117576	train	1.1507874038373708E-4	25.52091604177481	0.3960513547913984
99.8571179465	31.3578422069	train	1.6459881544706183E-4	41.76562531653407	0.4839927759598977
101.359911959	31.3389994541	train	8.677403375670267E-5	15.979875882805532	0.3308696374806529
98.8897946359	31.3696806456	train	2.551503325407477E-5	3.0757938156872124	0.1269395223098569
101.34963274	31.3482073871	train	9.642710524377408E-5	18.68454239274492	0.35462410986516935
99.7941897375	31.376291801	train	1.7436081771195523E-4	44.21352204240546	0.49839124078387453
99.8152205383	31.3761598488	train	1.781855233720492E-4	45.25054621166011	0.5038157752757938
101.265810219	31.3587350786	train	9.492614620113805E-5	18.328009709227207	0.3510418701175609
99.8047820712	31.3852480537	train	1.6068133668358355E-4	40.82945560018518	0.4779795665587161
99.8678798644	31.3848365371	train	1.566692725808421E-4	39.43596186867479	0.47167415240945676
101.087389753	31.3707833771	train	7.128649912062858E-5	11.861125346875989	0.28887484276661907
99.815376415	31.3942033847	train	1.6789710829956349E-4	42.50562885257452	0.4889491661517027
99.6997501899	31.4039089245	train	1.7594408048433475E-4	44.672683850569726	0.5006510855848213
99.7418249029	31.4036723539	train	1.6653354310386726E-4	42.23776621509071	0.48691170890216157
99.2158843399	31.4146595524	train	2.768931225514184E-5	3.4092062742086737	0.13628255107295695
101.182591217	31.3962571675	train	7.205160062055393E-5	12.007872196879877	0.29107281962711884
101.056649112	31.4073601464	train	9.22218936374297E-5	17.532511165968405	0.34448642768458376
101.634724142	31.3967773855	train	7.264423918851611E-5	12.246332702127116	0.29276603047977323
99.594732123	31.4315063948	train	1.233718195347646E-4	28.442432969490582	0.41281044864368316
99.7315162941	31.430798496	train	1.2278756421943424E-4	28.29651464109777	0.41166026930792005
99.8367313207	31.4301546154	train	1.348603812343662E-4	32.706243238139685	0.43454730090799437
101.561413334	31.4072824482	train	7.223338913307914E-5	12.08101860159998	0.2915930638433986
99.6684497633	31.4401653578	train	1.7414624239280922E-4	44.11228937453917	0.49808339526614887
101.057042771	31.4253937598	train	1.2893968954443742E-4	30.44527474711198	0.42354998308196784
103.084276136	31.3767877533	train	3.5547534247889357E-6	0.2212776339043799	0.019854386602286996
99.5527496717	31.4497392065	train	7.63423844908803E-5	13.149676071456154	0.30315187015794454
99.7106090378	31.4489607287	train	1.510378259113765E-4	37.67297140763054	0.46256230687910693
101.046723563	31.4345790324	train	1.1384646622716411E-4	24.939046898373935	0.3934791265876116
101.183426735	31.4323214559	train	6.857921591320804E-5	11.189859187897936	0.28098673147466935
101.225486105	31.4315975071	train	5.7407630199185765E-5	8.685304695807623	0.24649672604380005
101.435759422	31.4277709503	train	6.996981310064978E-5	11.567661398936993	0.28506019769902347
99.7843496558	31.4575526138	train	1.1763392863563644E-4	26.509282834178485	0.4013160943133221
98.858098239	31.4688983617	train	3.193798116863904E-5	4.105616604264923	0.15397405113963708
99.7107453011	31.4670044998	train	1.1758523303090843E-4	26.483870126424303	0.40121661942119335
99.5950172306	31.4766168925	train	1.32834647814327E-4	31.85030403218971	0.43083215974750255
99.742393656	31.4758471398	train	1.0989340990065919E-4	23.342226322232754	0.3850776538580318
99.984497882	31.4742143499	train	5.5555111143939686E-5	8.301091941570306	0.2404550462726658
101.110425748	31.4606045514	train	1.1100596233531548E-4	23.794854050733843	0.38746561704768623
103.117317768	31.4117773628	train	5.181667482436151E-6	0.3766083444671273	0.02868058477507601
99.3634509077	31.4865061367	train	7.222701769187471E-5	12.07845491916199	0.2915748429002944
101.121147753	31.4694470767	train	1.1837883230614476E-4	26.771975700568767	0.40283366666324405
99.8267646903	31.4933743328	train	1.0883694247539505E-4	22.964650428429866	0.38279277182860016
101.142392253	31.4781129094	train	9.847240799908419E-5	19.2371283135092	0.35944231161454987
99.6373088457	31.5034802026	train	1.535599388052502E-4	38.4456884349084	0.4666817214953581
101.594928508	31.478754798	train	5.989773546326441E-5	9.179751984856098	0.25446795997931365
99.7005556654	31.5121717952	train	9.47900618741483E-5	18.293584975209242	0.3507151194606185
101.184892508	31.4954334235	train	9.31337657534248E-5	17.754536702534438	0.3467116679900674
101.237501705	31.4945240977	train	7.904666975266197E-5	13.940581131664384	0.3105555277705257
100.090486795	31.5365078285	train	7.482266307302334E-5	12.776218256402018	0.29892104139568904
99.9747208297	31.5464644491	train	1.0635962043706742E-4	22.00499792326698	0.377367750205824
103.193976509	31.481379921	train	1.0740352990416108E-5	1.0331466428587812	0.05767350547754783
99.5744596124	31.5579114026	train	1.1328423483921227E-4	24.681503972220746	0.3922982412650739
100.101443099	31.572500677	train	9.300208095729386E-5	17.72247366759159	0.34639125155358386
102.911916935	31.5263767225	train	8.896317559687955E-6	0.7918247776579943	0.04824917915361179
99.6379222932	31.5936991373	train	6.77822112704428E-5	10.989587799573806	0.27863107706390383
99.9962681566	31.5914073989	train	1.27677698043516E-4	29.978832493805125	0.42115037544990414
100.027884779	31.5911569475	train	1.3196111645631268E-4	31.54238798425771	0.4292150191417061
100.175423532	31.5898847661	train	9.818336851020639E-5	19.140517642491368	0.358765779351696
99.0476490665	31.6043051648	train	5.633883733692484E-5	8.484658875221001	0.24302282160845512
103.679465333	31.5185762564	train	6.5286761789954175E-6	0.5151626740711321	0.03586886451348821
99.9438459093	31.6188708741	train	1.048492096831388E-4	21.424673484951946	0.37401309164818086
98.942212441	31.6313680434	train	5.1318521454004954E-5	7.421436475293011	0.22626717292428086
98.5941911481	31.6397584847	train	5.8645162550805856E-5	8.915187648693298	0.25047946309271985
99.4378663045	31.6396525595	train	1.34469403460836E-4	32.54950555827422	0.43383403987640673
99.8491284165	31.6375795812	train	1.1293441952537437E-4	24.496179407249375	0.3915611816477338
100.123273753	31.6354617878	train	1.3161552198850225E-4	31.42886788375794	0.4285726913656055
99.4273618957	31.6487103605	train	2.0850953535633961E-4	52.13053024830647	0.5429992476200746
99.7015686313	31.647497778	train	7.739768500018215E-5	13.451845951588393	0.3060598586869
99.9652096727	31.645776455	train	1.1498042522555518E-4	25.470845391845135	0.3958469345629193
99.9757548183	31.6456962789	train	1.3096139260408596E-4	31.211616642521985	0.42735294910544525
100.017934973	31.6453668653	train	1.223468956378994E-4	28.139672048013505	0.4107897729997708
98.6046605175	31.6578357645	train	6.828675765947582E-5	11.115013326889578	0.28012412085293487
98.6468517624	31.6579594841	train	3.982669781282957E-5	5.344298799654256	0.18497103767372927
99.026580477	31.6584453059	train	5.402896592511648E-5	7.989035874941866	0.23540451031759344
99.7228003615	31.6654232702	train	9.049610389807223E-5	17.00806418892412	0.34023322179762683
100.165784972	31.6621450595	train	1.4189991233126136E-4	34.90715802013536	0.4470888661233514
103.220244459	31.5976623352	train	4.571846814163232E-6	0.31398036081803254	0.02539092448271002
99.3536370435	31.6760025486	train	1.8021628856764235E-4	45.753052422178364	0.506648572223664
99.7228702351	31.6744448322	train	1.15590188806836E-4	25.7635536462438	0.39711254807453555
99.8072617092	31.6739387722	train	9.864827589174224E-5	19.29816346039076	0.3598532538154078
98.667851162	31.6850824981	train	7.810439629931789E-5	13.678677440352546	0.3079937428586736
99.6490888066	31.6838635388	train	8.978536621351066E-5	16.80459404200485	0.3384655213865925
99.6912897476	31.6836418262	train	1.0711034796662122E-4	22.288909297468745	0.3790217928603094
99.6281096973	31.7020125723	train	1.0214617615490678E-4	20.43058047877031	0.3679184781382602
100.018525585	31.6994919609	train	1.0645662202859634E-4	22.041428843474524	0.37758196478846456
100.081831177	31.6989706199	train	1.2948269902987095E-4	30.713858520333414	0.42457637483367844
99.0793669908	31.7125569354	train	4.939279377247161E-5	7.060884404679075	0.2196414005909268
98.5621731579	31.7208520348	train	1.0148727023838978E-4	20.18994245390214	0.3664147894762647
98.5199074054	31.7297219356	train	1.1705655385005165E-4	26.21913132159221	0.40013450740832135
99.5755703666	31.7383485506	train	1.0858354746280217E-4	22.87435140843898	0.38224221305620487
99.3961431802	31.7480546573	train	9.703936259448199E-5	18.826237071578756	0.3560740133355167
99.5545108527	31.7474639091	train	8.802931854019602E-5	16.262062760680955	0.3340571094946907
100.145689772	31.7435198699	train	1.0749620640251672E-4	22.441166863529663	0.3798685220422307
99.2694723101	31.7574076127	train	9.35122595529483E-5	17.883859200475225	0.34763087528379816
99.9980033008	31.7537837364	train	1.1553891633389573E-4	25.74972212067893	0.39700633214521963
101.285530732	31.7371908248	train	2.254143564378644E-5	2.6411819022045795	0.11382959872610593
99.4067800676	31.7660652591	train	7.216747402135567E-5	12.054496279741898	0.29140451556554653
100.198699656	31.7610747668	train	1.0263380267960124E-4	20.618457506188893	0.36902670274344196
100.114346917	31.770862006	train	1.0685699973352457E-4	22.191876862510984	0.3784645859288585
100.76905459	31.7724708462	train	1.221349731395318E-4	28.049344459246996	0.4103702235641394
99.1322533734	31.7937124329	train	4.733260653984305E-5	6.660608705164647	0.21242619740192129
99.1428306492	31.8027230953	train	7.320255169312092E-5	12.347465074687694	0.2943537868897489
99.1956526784	31.802652874	train	9.502626696031747E-5	18.353336876437933	0.35128205911681937
99.2801946877	31.8115169141	train	9.02101378531194E-5	16.925793021174034	0.3395231227626285
99.6500336692	31.8191873152	train	5.922458680772839E-5	9.027077474471733	0.2523297824116438
99.8507753409	31.8180036682	train	1.2866867496602743E-4	30.34503208200451	0.42303634270080936
99.1217372919	31.8298112111	train	3.621888893314102E-5	4.761729305657023	0.1710815975944613
99.9777430187	31.8351344873	train	1.1595467194406718E-4	25.860088499369102	0.3978665333136514
100.833457261	31.8256799867	train	9.56226607114638E-5	18.504204332722853	0.35270912777598995
100.654059081	31.8371594	train	7.806820775346071E-5	13.666917158899983	0.3078949763851071
99.6608564533	31.8552186845	train	6.207537865369483E-5	9.687229755945234	0.2613019817845167
99.946227182	31.8534157598	train	1.288904811074862E-4	30.427073568065808	0.42345678875385045
100.147137806	31.8607835469	train	1.2585607840120806E-4	29.35463299982791	0.41765122176445674
100.6226827	31.8556043788	train	9.228651038470572E-5	17.54824425806921	0.344644610772034
99.9252697409	31.8716129202	train	1.2293995050742965E-4	28.334573263468545	0.41196069482373854
100.358770781	31.8767400323	train	7.795498666746619E-5	13.630123421928191	0.3075857890595294
100.728678017	31.8722479222	train	8.537722188917437E-5	15.680483795634599	0.32728673459239255
101.700513934	31.8553155799	train	5.1663973284611146E-5	7.498608119645629	0.22744387076400444
98.8574517717	31.8929435899	train	6.0857707796247485E-5	9.42690949446923	0.2574961292174235
99.7668510544	31.8907103148	train	7.382990558003253E-5	12.457308302522891	0.29612940197025167
99.9465960012	31.8894988064	train	1.2800844965490281E-4	30.09881185856546	0.4217812112279917
100.559739826	31.8834535482	train	1.0773576107360222E-4	22.537686225570127	0.3803930408912069
102.534587677	31.8438692648	train	1.709287492978729E-5	1.8561294342665053	0.08875757689168318
102.882617133	31.833710159	train	3.180364390924847E-5	4.084528163656783	0.153425772150805
100.750154046	31.8899942694	train	1.0573239617669469E-4	21.80054889565683	0.3759790451212198
100.834707222	31.8888016378	train	9.220591804574952E-5	17.528621377858276	0.3444473073430341
98.8151169132	31.9109329287	train	6.181409344424429E-5	9.636069010971047	0.2604886214049344
100.549472176	31.9016201321	train	1.0018730047597202E-4	19.8342349602122	0.36342704910939533
102.482518602	31.863336302	train	1.4704241698474818E-5	1.527219546966423	0.07731314801209356
98.7727878227	31.9198861944	train	6.656320094797193E-5	10.754689569977831	0.27499811939716334
100.634204219	31.9095789074	train	9.201093857525377E-5	17.476333158398337	0.34396947347009543
98.8679749648	31.9290426751	train	5.321699098108516E-5	7.8051238702601236	0.23268993656134412
102.250976958	31.8875044832	train	5.000270212933225E-5	7.160548662315662	0.22175213279349318
98.6881053328	31.9377502437	train	4.7834753635050134E-5	6.754985224874613	0.21419709007597082
98.6457519821	31.9466609981	train	4.057266529535912E-5	5.46875815523374	0.18778501328647526
100.391430143	31.9395320834	train	9.837981584441198E-5	19.206179635082595	0.3592257438138607
100.676983962	31.9360820209	train	1.1276915852055239E-4	24.4396799407289	0.39121235510347496
98.4552492951	31.9550084039	train	1.1337848458218998E-4	24.732773871882497	0.3924965198588749
98.8256085247	31.9560572103	train	5.0548451338576936E-5	7.2497287648397455	0.22363117068105076
99.6086602559	31.9547181288	train	1.0058925936475848E-4	19.944774397756856	0.3643538823659663
99.9049221917	31.9529523106	train	1.2742140926723963E-4	29.894660056177898	0.4206606137828488
100.708875938	31.9446769499	train	1.2741203427486708E-4	29.891581045180228	0.4206426826855684
101.977318138	31.9212650262	train	2.2769395224044557E-5	2.673225713521099	0.11484853980482584
102.188564646	31.9161342033	train	3.822304497328914E-5	5.075958643508802	0.17885514908211822
100.804232614	31.9523775495	train	9.384250419972704E-5	17.9966990233485	0.34843079449629644
103.634366629	31.8805797062	train	3.983934649687246E-5	5.346409142399449	0.18501891416426605
99.8945167785	31.9710688056	train	1.5460362356410707E-4	38.757055411729255	0.4683679768249537
101.460032445	31.9503801315	train	6.554884387659792E-5	10.516856370266012	0.27194706928405854
102.89657371	31.9143972397	train	1.7835442159387603E-5	1.9525865618636606	0.0922577429973932
98.5080121062	31.9822889425	train	4.6331602415130225E-5	6.4745893618456805	0.2088720926357855
99.3230539745	31.982831385	train	1.7118194659161015E-4	43.316648746792545	0.4937916015369005
101.39683554	31.9606078045	train	6.743608538261116E-5	10.92289077759602	0.2776032413774098
98.4550361169	31.9910941756	train	6.707368060030981E-5	10.85305688022003	0.27652392124755026
99.3548432529	31.9917682419	train	1.4498221420087784E-4	35.760474796307385	0.45240682438492646
100.339199154	31.9851975364	train	1.0175179857156705E-4	20.26434949044329	0.36701932812067006
101.418218113	31.9692204113	train	6.375067323263058E-5	10.059748160802789	0.26647482757230984
101.439365944	31.9688155571	train	6.983707769474115E-5	11.535038178261596	0.2846733704642082
101.523952961	31.9671609593	train	6.021930271483303E-5	9.253201961241809	0.2554850699921254
101.270393694	31.9809705977	train	8.096492824868552E-5	14.483977392999558	0.3157125781453596
99.3125608836	32.0099229398	train	1.695280037999636E-4	42.891217278365296	0.4913649214264468
99.7572388811	32.0080479169	train	1.1856599350474795E-4	26.82658538626471	0.4032137565629491
100.085417943	32.0056643782	train	1.4124962051404775E-4	34.69228877137077	0.4459536825725699
99.27023527	32.0190419129	train	1.9057734992578904E-4	48.26890716004552	0.5206123793711266
100.381934147	32.011801278	train	1.2640581679443567E-4	29.54868486228365	0.4187116645403043
100.434859777	32.0112135566	train	1.7504969746368263E-4	44.40563437347756	0.4993770110456709
98.4230536936	32.0270391899	train	3.0233281114295928E-5	3.8286417495226717	0.14696344297522515
99.852687644	32.025484941	train	1.6874992672434174E-4	42.70055700157001	0.49021525418520684
100.403242052	32.0205879143	train	1.623767056316767E-4	41.18132655133852	0.4805990212048451
100.826635608	32.015195821	train	1.101076410779633E-4	23.411659847424243	0.38553892227602904
101.34511507	32.0066666936	train	7.55426374109841E-5	12.949663472997056	0.3009317997849382
99.2596970879	32.0371073934	train	1.822044114121923E-4	46.30031635126778	0.5093907256540773
99.683329888	32.0355320707	train	1.0512796310332018E-4	21.53264108554388	0.374634927087533
99.842181412	32.0345764893	train	1.52587112297011E-4	38.15597786842367	0.4651002891399478
101.398243026	32.0146912434	train	4.7830865504743736E-5	6.754183333680455	0.21418340862903187
101.313831215	32.0252785351	train	8.236070659442608E-5	14.887455183955835	0.31941676301799243
103.395783291	31.9701623298	train	2.1466162532529066E-5	2.487903723876761	0.10899150516318835
99.8529385302	32.0525472075	train	1.824141625701038E-4	46.376874607892205	0.5096782520162237
98.6558948489	32.0639714345	train	6.070729328003534E-5	9.385982291141026	0.2570232828359539
98.7088659485	32.0641041823	train	5.949329114573323E-5	9.088021372830077	0.2531847591991782
100.033096087	32.0602280032	train	1.5358170581701103E-4	38.45159841921642	0.4667169991263327
99.2174176352	32.0732737635	train	1.4874346567589063E-4	36.905741740871825	0.4587592165935296
99.9061642762	32.0792415548	train	1.8819529969725543E-4	47.826901625000914	0.5174724765087173
100.001515868	32.0785237122	train	1.5394091122823656E-4	38.554006678657416	0.46729848736215024
100.308733921	32.0757227424	train	1.6631576999369643E-4	42.18356438272565	0.48658480397332043
101.367664639	32.0603578624	train	6.728987404825021E-5	10.894716460319824	0.27716818004657295
100.224108687	32.0855894281	train	1.4476594379020515E-4	35.679702752328616	0.45203702793564104
100.457315728	32.0921416214	train	2.2368268171971055E-4	54.5833154781311	0.5603706789709753
100.160769203	32.104227385	train	1.8604785767355493E-4	47.26769453993519	0.5146063588615777
100.478649275	32.100914716	train	2.1772449003638786E-4	53.69137015714085	0.5537091254742643
99.9171195411	32.1152474017	train	1.68422793525253E-4	42.62505776011049	0.4897303369748751
101.379183706	32.0962151914	train	7.204799355226967E-5	12.006422181741748	0.2910624891509588
100.033806925	32.1233694767	train	1.5399991269107461E-4	38.57208416360859	0.46739387876926
100.330573413	32.1205982986	train	1.986795272534314E-4	50.00625403359972	0.5309930223651065
101.220556525	32.1081155225	train	1.1497278918365106E-4	25.46692375661789	0.3958310516527604
102.987613495	32.0647755262	train	4.107618929495412E-5	5.550221556515745	0.189673472557661
99.7158739518	32.1345877292	train	1.981964824405451E-4	49.84883147267334	0.5303867560270531
99.779483566	32.1342120199	train	2.0465196736066453E-4	51.23385341447152	0.5383616962444735
100.288307519	32.1300560975	train	1.8279408558434496E-4	46.51553833074847	0.5101981923811074
100.542673711	32.1272116123	train	1.836193075790676E-4	46.753860826672756	0.5113237527694513
103.252192944	32.0651714177	train	1.7017197087478783E-5	1.8462991226114138	0.08839934545731314
98.3268894346	32.1438436854	train	2.3846866841915127E-5	2.825196647677941	0.11963311648179249
100.150625027	32.1404033307	train	1.8160138722815924E-4	46.11019648956343	0.508562220115493
100.299034653	32.1389670727	train	1.825564663508853E-4	46.42881486641651	0.5098731298753769
100.436833578	32.1374776721	train	2.1182853041538152E-4	52.807613605267285	0.5469153967116357
99.4827248106	32.1537344604	train	7.43210653499915E-5	12.594076872831838	0.2975133191425304
100.034112252	32.1504299109	train	1.7442614564521663E-4	44.24434255334102	0.49848489006436814
100.574776822	32.144856541	train	1.7567409029510254E-4	44.5785432671678	0.50026716060054
100.331097422	32.1566749959	train	2.055336136687541E-4	51.49767064694869	0.5394298859192135
100.426655466	32.1646539439	train	2.1064949974193092E-4	52.5776500825254	0.5455319444986165
100.140473267	32.1765784452	train	1.9772986991195365E-4	49.712300920478	0.5297996235599618
101.25366076	32.1616418969	train	1.506203102770383E-4	37.50679559767045	0.4618742235231406
99.6208243537	32.1892176787	train	1.3794957890438935E-4	33.76339914706375	0.44012035236398234
99.7481210464	32.1885287441	train	1.8270880865558007E-4	46.48441914232949	0.510081583375427
100.129979369	32.1856934185	train	1.9672960260630397E-4	49.46125926793343	0.5285360400832506
100.416331908	32.1828106752	train	2.2976241716592594E-4	55.52672465374831	0.5669662061434642
103.624580976	32.1061584825	train	6.474273407958787E-6	0.5086925526415853	0.035580607783182665
100.321015947	32.1928627315	train	2.472579748944632E-4	58.202819421718715	0.5848875958849834
101.232905736	32.1800472063	train	1.7928931277539232E-4	45.49945699140427	0.505359519056593
101.285903058	32.1791001147	train	1.6155961498025647E-4	41.01558256389072	0.47933985304231497
100.215068474	32.2029458385	train	2.1325656141387908E-4	52.994444776468896	0.548579783791299
103.150199318	32.1496602838	train	3.2799435744287646E-5	4.240848882618601	0.15747314996226427
99.8863702647	32.2237195933	train	1.593394300314241E-4	40.408770874374284	0.47588742638162523
100.109204284	32.221960483	train	1.8121373862641147E-4	45.995023486700774	0.5080281436833989
100.172867368	32.2213857511	train	1.9831244127064678E-4	49.88662203683975	0.5305324381104173
100.38506361	32.219238512	train	2.4033520656678505E-4	57.07467638190792	0.5779766356101691
100.395672811	32.2191218039	train	2.350342177902635E-4	56.21712017773475	0.5725271144258558
100.204817209	32.2301058564	train	2.3511892550813723E-4	56.23313147770887	0.5726153019023591
101.223183048	32.2162928425	train	1.5375034155760628E-4	38.497384886906104	0.46699014773542813
101.308011754	32.214771838	train	1.2634915367906063E-4	29.528865688704276	0.4186025402131241
100.066972039	32.2403656587	train	1.9533146698446914E-4	49.12332127676174	0.5267584276412182
100.693038077	32.2335277971	train	1.241121861413818E-4	28.662063913307595	0.41426150840117787
101.19158703	32.225863437	train	1.6863236886637236E-4	42.67342576227966	0.49004110154343083
102.463395078	32.1973962085	train	8.97699158433434E-5	16.800185628359856	0.3384269890322752
98.8887397741	32.2538428959	train	9.363692724949349E-5	17.926456350598308	0.3479330762837963
99.1329292341	32.2628433901	train	9.210699772111672E-5	17.504535826926904	0.3442049715017009
101.170805056	32.2442595652	train	1.7026517502480737E-4	43.07614959792893	0.4924493736988497
102.400521048	32.2171338321	train	1.482170286129698E-4	36.708746957384015	0.4578789999127213
102.47501374	32.2241199892	train	1.434677741403915E-4	35.28542661443305	0.4498067740986045
100.173563249	32.2755031212	train	2.1037570043907388E-4	52.51509848710887	0.5452094639595949
102.305827622	32.2376784025	train	1.1925821736216947E-4	27.031277785702645	0.404615341427218
98.9205573947	32.2899525974	train	8.182668529588216E-5	14.7346684531655	0.3180042974919376
99.5365406052	32.288837632	train	1.3485499699445743E-4	32.704084769479124	0.43453749063952324
100.69387531	32.2786152709	train	1.1358027640323703E-4	24.82418179731862	0.39292060613051394
101.33059923	32.2684666183	train	1.484057357535697E-4	36.77232848701831	0.45819485224208095
102.263761826	32.2477881295	train	7.45818043156313E-5	12.695571228073288	0.2982457817470024
102.295556329	32.2469619667	train	1.3331856381248048E-4	32.07504276353906	0.4317240799051536
102.380335237	32.2447198501	train	1.4799070635095266E-4	36.63535401581377	0.4574997025012319
99.6428027418	32.2973625269	train	1.7714123706584064E-4	45.06691434806854	0.5023463546975876
99.8445916065	32.2961738116	train	1.5517460061003862E-4	38.948006155721906	0.4692859853851479
100.025128189	32.2948369039	train	1.8499899480285383E-4	47.016827580127504	0.5131940650665525
100.290598673	32.2924020608	train	2.635543855458332E-4	60.81783599210975	0.600295825681682
100.948795765	32.2839568701	train	7.167365928135203E-5	11.934997385333322	0.2899887738225449
101.150440153	32.2806826889	train	1.6516100359659878E-4	41.90046102987126	0.48484436940864273
102.518428074	32.2499598208	train	1.208034927987317E-4	27.56454084788658	0.4077205202779846
99.5472689721	32.3068340098	train	1.5715929971623957E-4	39.60454616920483	0.47245243980926677
99.6322445931	32.3064369894	train	1.5404132938825715E-4	38.58477384423734	0.467460819365168
100.503098543	32.2990707731	train	1.870972719114329E-4	47.535300291910396	0.5160112178121838
101.384115943	32.2855033509	train	1.330617196926093E-4	31.94415886190569	0.4312510311587912
102.359805428	32.2632974879	train	2.055079343379299E-4	51.49023916653393	0.5393988431202321
102.402200855	32.2621614578	train	2.266335183911667E-4	55.080085138312754	0.5635967667041104
102.5293726	32.2586682278	train	1.4410442748449267E-4	35.45259693236413	0.45090280772576435
100.099680962	32.3122508255	train	2.0428567974729517E-4	51.06679836500326	0.5379164492770994
101.702658713	32.2881005601	train	6.993241786725921E-5	11.558470535785165	0.2849512601093703
101.73448368	32.2874148618	train	6.7331297766241E-5	10.902698638846086	0.2772914922046912
102.275331376	32.2745336046	train	2.0434966493063919E-4	51.09598048194805	0.5379942894269595
102.317735694	32.2734255826	train	1.840539641920514E-4	46.836384322783765	0.5119145246256674
102.43433539	32.2703053006	train	1.7514721847697044E-4	44.42936437382414	0.4995162482737679
98.4849186095	32.3250118679	train	1.1166016333631683E-4	24.027240593205534	0.38886114315533205
99.6961131238	32.3241430807	train	1.4741618104544961E-4	36.43954699866804	0.45653445752739075
99.8554660035	32.3231634047	train	1.4567574045031592E-4	35.91738303410155	0.4535893117492786
101.151079028	32.3077277396	train	1.5532906672041267E-4	38.99968205746403	0.4695337891412896
102.57246458	32.2754831397	train	1.082429739975939E-4	22.752316037441076	0.3815006900183985
98.2723670131	32.3329862986	train	5.833767310806141E-5	8.857854553920731	0.2494938092538522
98.5379942282	32.3342385652	train	1.1671026502761708E-4	26.085297603318946	0.3994235934971031
100.227375149	32.329114487	train	2.732264132257391E-4	62.5288722714506	0.6089114685296527
101.448506266	32.3113239948	train	1.1129036026895954E-4	23.895003025041404	0.3880730703069464
102.212356249	32.2941833737	train	9.956515515986103E-5	19.629956674835984	0.3619871706969697
98.9523907866	32.3440967729	train	1.1280009587272112E-4	24.45025680908918	0.39127768689758113
100.280614942	32.3376056889	train	2.49328886620621E-4	58.52390236497443	0.5869112072180201
100.42933775	32.3360082042	train	2.1598824281916302E-4	53.370043621381306	0.5517297605553989
102.329324616	32.3001647504	train	2.895622448900189E-4	65.02336265682641	0.6226492907822403
99.8769733835	32.3500784005	train	1.4837204720430982E-4	36.759020519090924	0.458138492353027
100.248868177	32.3469443816	train	2.9110360740365387E-4	65.18327578845471	0.6238958544815043
101.523296987	32.3278852725	train	7.837314241156139E-5	13.763200425483971	0.30872632886732726
102.372072408	32.3080435154	train	2.1791138680941444E-4	53.72457840427346	0.5539211508461099
102.605328496	32.3015890988	train	1.4118685320134382E-4	34.66237178173922	0.44584386593424363
98.4422005273	32.360914832	train	1.1273817241121626E-4	24.429086403258147	0.3911469062883773
100.195862719	32.3564785444	train	2.6858121984692804E-4	61.55695444839916	0.6048204663052461
100.333996288	32.3550930091	train	2.279592925440315E-4	55.24698611610627	0.565030843346338
100.355246745	32.354866428	train	2.2253703869015058E-4	54.43059288726829	0.559105280642215
100.461495344	32.3536798438	train	1.7976729018321876E-4	45.63008259397614	0.5060250348358073
101.311211244	32.3409687277	train	1.1125989404684261E-4	23.884274533251954	0.3880080543036344
102.436035368	32.3153309542	train	2.2930047296708403E-4	55.46121409458366	0.5664720265299805
102.510262203	32.3132858893	train	2.763501192234283E-4	62.89300806925711	0.6116152018119653
98.4846629596	32.3701166261	train	1.2698640617882153E-4	29.751758796911584	0.4198274335135273
101.353915337	32.3491967879	train	1.0335450883883066E-4	20.894213590627896	0.37065754754782543
101.396388458	32.3483966077	train	9.082944709175458E-5	17.116147271376008	0.34105904091288486
102.203020737	32.3304819468	train	1.8386753889166932E-4	46.80098979042991	0.5116613161398726
99.7815675834	32.3777684528	train	1.398258616190256E-4	34.22236497507215	0.443451945963541
102.28821128	32.3373033203	train	2.7036118314036447E-4	61.9769518714964	0.6063981466600392
100.259993215	32.3829151529	train	2.2789643986874072E-4	55.23907362743668	0.5649630690918399
100.430047409	32.3811006234	train	1.9550374697306828E-4	49.1668636531264	0.526978190997901
101.003849028	32.3732845846	train	8.779546541842443E-5	16.206417472462768	0.3334656035455518
102.171823166	32.3493015897	train	1.9068060335308124E-4	48.28217952808738	0.5207475592386976
102.203656026	32.3484963168	train	2.084055235376421E-4	52.10403932408944	0.5428754276870837
102.288537377	32.3463097413	train	3.5189973129856833E-4	76.87718347088679	0.6672524586215329
102.468879013	32.3414741241	train	2.9666012879446784E-4	66.26270047956983	0.6283220873278687
102.490092804	32.3408883236	train	3.489513153911063E-4	76.2908630426397	0.665381734973507
99.5584450384	32.3969963289	train	1.4581415087495188E-4	35.94869797832978	0.45382469547825915
99.6541371708	32.3965360241	train	1.3723283482890787E-4	33.47854855057293	0.4388371235069083
99.7498269485	32.3960030799	train	1.4031050873759807E-4	34.351820282480816	0.44430606883153245
99.7923548927	32.3957429012	train	1.560630559508986E-4	39.255196719759596	0.4707081431059152
100.366414678	32.390826629	train	2.0178040031443404E-4	50.65894146168464	0.5348479358599133
102.394962653	32.352501837	train	2.293387264708538E-4	55.467446591867045	0.56651299227177
102.532868856	32.3487101714	train	2.6858783931229125E-4	61.5583364091468	0.6048263569349285
99.941291656	32.4037393229	train	1.6589257305157945E-4	42.07823434589954	0.48594833916037505
100.430331717	32.3991374968	train	1.8663643753435207E-4	47.41560110424839	0.5153952979909125
101.13175141	32.3892234236	train	1.4444707556767318E-4	35.560566232122085	0.45149088956404543
102.246742096	32.3654237081	train	2.7270955441526646E-4	62.450280011486335	0.608460465960085
102.565043274	32.3568176145	train	1.8968078804220046E-4	48.101333747002435	0.5194353826030705
102.798374575	32.3499975079	train	4.924216234664263E-5	7.036269937500332	0.21911834069572408
98.3248877514	32.4144673525	train	9.919776785338734E-5	19.492657267842112	0.36113383514658653
99.8137805128	32.4136480778	train	1.6495207318729013E-4	41.850350971877035	0.48452821343048513
100.271001079	32.4098655261	train	2.1705425576035522E-4	53.57228139431843	0.5529471167682166
100.483628496	32.407541218	train	1.8102854974432844E-4	45.950098579893265	0.5077725928197117
102.045385991	32.3794680435	train	9.92385989109515E-5	19.50724692808001	0.3612287867373447
102.109079338	32.3779120063	train	1.6314091505394588E-4	41.36815265166733	0.48177119792116235
99.0799849798	32.4252717461	train	1.198421992417488E-4	27.22275891958208	0.4057926530213754
99.5267043677	32.4241961552	train	1.4442372975993537E-4	35.55184370005787	0.45145086149137414
99.9733824266	32.4215368712	train	1.7153615185592122E-4	43.42562944046923	0.49430828740865895
100.207328391	32.4195120947	train	2.2358777307145226E-4	54.572866872059876	0.5602661254283782
102.109388171	32.3869199486	train	2.3851274076066428E-4	56.8535225719364	0.5761188466247904
102.162467425	32.3855982684	train	2.4423322693529505E-4	57.649961645774674	0.5818960507110752
102.226157897	32.3839828183	train	3.009016500171627E-4	67.22837596577928	0.6316313213932002
102.268615358	32.3828880172	train	3.9265839926407866E-4	85.93042765230516	0.6911237414246585
102.640015959	32.372700339	train	8.964726392727628E-5	16.76518967845564	0.33812094272140136
99.9841147786	32.4304741277	train	1.759144454480945E-4	44.662350661764876	0.5006089735041758
100.047926592	32.4299594231	train	1.8703547773646744E-4	47.51624699302913	0.5159287188388566
100.33505751	32.4272434074	train	1.8319019360420064E-4	46.62994816377615	0.5107391097321384
102.08846237	32.3964504835	train	2.110389049702566E-4	52.66661275716021	0.5459897986369969
102.332628217	32.3902250264	train	4.551898801784586E-4	95.52194954481058	0.7217487842649517
102.396311031	32.3885234055	train	3.3415826865136286E-4	73.23660752273426	0.6556690402709172
102.438763235	32.3873711644	train	3.22710956437364E-4	70.88357519759036	0.6477571886864574
102.513048707	32.3853204347	train	3.228374089543096E-4	70.89877495596755	0.647846572304303
102.608547368	32.3826196438	train	1.503448927628162E-4	37.40284437087461	0.46141935856476857
99.5799986669	32.4420040718	train	1.3954487420328926E-4	34.15744319682815	0.44295554137274173
99.6544627317	32.4416391485	train	1.4731597920305417E-4	36.401760943206924	0.4563657591459752
99.7608374509	32.4410414717	train	1.649414843587386E-4	41.84781133767748	0.4845121799570369
100.292650791	32.4367059523	train	1.832065485847954E-4	46.63467205348608	0.5107614180911652
102.364804616	32.398383875	train	3.5519912277232556E-4	77.78618653904127	0.6693212248386541
102.555847342	32.3931328231	train	2.716364772112238E-4	62.26927254334738	0.6075207867005585
102.640738989	32.390706346	train	1.2388127802710866E-4	28.587121195402464	0.41380971699422325
102.693791041	32.3891608516	train	1.2648823730925188E-4	29.57751325406607	0.4188703204960716
99.9311225051	32.448918342	train	1.7648357873758155E-4	44.881347949516275	0.5014164855880754
100.218325562	32.4464671902	train	2.2269148906970762E-4	54.45524692746739	0.5592763005525091
100.399137426	32.4445880002	train	1.9518120265620318E-4	49.08534318082187	0.5265665810504031
100.441678865	32.4441081303	train	1.8774657635066316E-4	47.7355034915243	0.5168763815921621
101.270994518	32.4318816573	train	8.969696927640468E-5	16.77937197551097	0.33824500375337957
102.216502028	32.4112752583	train	2.5546528916911223E-4	59.423612348372814	0.5927932558204193
99.5056340886	32.4603666069	train	1.6039904020572195E-4	40.76938924905537	0.47754083213695425
100.175896383	32.4558909018	train	2.5447769151637993E-4	59.25021788172781	0.5918579303394539
102.046899994	32.4245102911	train	1.696438354109072E-4	42.92024755803779	0.4915356280311633
102.524710953	32.412036289	train	3.321904817858238E-4	72.74418471814182	0.6543343924128775
98.3564065588	32.4687579195	train	1.0341750779650886E-4	20.919537472174255	0.3707997037141843
100.239845474	32.4642976663	train	1.9107698064269843E-4	48.33313052709246	0.5212657909105041
102.121555792	32.4316964215	train	2.7079096237289847E-4	62.08075714129194	0.6067771976601962
102.259621033	32.4281960375	train	3.278887858911732E-4	71.7734720083654	0.6513804364052944
102.270240436	32.4279205242	train	3.344213620127817E-4	73.31994816013642	0.6558467021661091
102.355190396	32.4256842711	train	3.2270959633494086E-4	70.88341171149534	0.6477562270443543
102.397661817	32.4245447177	train	3.995040366373776E-4	87.26471505727014	0.6948011150160428
100.133570959	32.4743198719	train	2.487323710557486E-4	58.43573443054356	0.5863303421601176
100.176130845	32.4739293873	train	2.377525150506811E-4	56.764649520734864	0.5753390427534999
100.388917092	32.4717612242	train	2.068620520019027E-4	51.82587874071247	0.5410300987591006
101.175981438	32.4606147344	train	1.3536335308538222E-4	32.87824326179571	0.43546223403902107
102.079375919	32.4417512029	train	2.356026150887698E-4	56.357840561579444	0.5731181650019653
102.153732991	32.4399095259	train	2.6339324972751824E-4	60.79170770474816	0.6001490732615712
102.440473104	32.4323957727	train	3.377537376066893E-4	73.95437506719244	0.6580812271713541
102.52541217	32.4300444605	train	3.191068663162314E-4	70.2671110652304	0.6451904034617632
102.578494017	32.4285458881	train	2.828987211394806E-4	63.87587687139843	0.6171637612999368
102.610341222	32.4276360389	train	2.6961416541058735E-4	61.777452449125335	0.6057375599351376
99.6228601076	32.4869040123	train	1.5801310684546103E-4	39.92530920317434	0.4738030378780065
101.18683219	32.4694450039	train	1.3309167675262202E-4	31.95654090933294	0.4313062458518807
102.196537901	32.4478445719	train	2.91046359374046E-4	65.17733642531776	0.6238497029130249
98.1114100151	32.494329031	train	9.661848938445614E-5	18.727307020191486	0.35507803292479156
100.197649391	32.4917670443	train	2.238756416672314E-4	54.604558668463795	0.5605830948482808
100.984970634	32.4818099248	train	1.6852187464208042E-4	42.647924742686	0.4898773046013314
101.176415313	32.4786439627	train	1.3493164035719126E-4	32.73481005276958	0.4346771053993547
102.685379113	32.4434867961	train	9.42008106840625E-5	18.11376368611273	0.3492964692931238
99.4845954875	32.5055542644	train	1.6760679097203483E-4	42.44987441715935	0.4885167271198697
100.272268211	32.5000548693	train	1.9912200478986093E-4	50.153486031817316	0.531547000912773
100.719199842	32.494741388	train	1.1242772438025027E-4	24.322950366200867	0.39049040078844277
102.112173879	32.4679907309	train	2.6191190676495694E-4	60.570396313032205	0.5987948927149012
97.8664007649	32.5104010471	train	9.102076135410192E-5	17.17817894198877	0.3415320667616137
99.8466100234	32.5126598184	train	1.7642467756758527E-4	44.856809654851155	0.5013330351104097
100.219176427	32.5096007697	train	2.4259289722357563E-4	57.41384953155241	0.5802556245039079
100.304325843	32.5087467049	train	2.2057498220117764E-4	54.09480007986525	0.5569211236964282
100.314969263	32.5086358964	train	2.3096895447198047E-4	55.640097356184576	0.568251639702312
100.357542353	32.5081836621	train	2.1960094754851965E-4	53.945439600826134	0.555828772551918
102.399353694	32.4695709971	train	3.8020745979534495E-4	83.55249592015436	0.6842030257621495
102.537437376	32.4657622667	train	3.587743982795337E-4	78.51049254898213	0.6715341283523636
99.7402270305	32.5223515274	train	2.1188554399457804E-4	52.815072766718885	0.5469820819000197
99.9425121854	32.5209984116	train	1.827734066705174E-4	46.50799713567286	0.5101699208096095
102.197812225	32.4838728071	train	2.7463215262028834E-4	62.67680029072831	0.6101328544993828
102.261569598	32.4822350955	train	3.0542338234874054E-4	67.94857622255674	0.635094890705045
102.590897254	32.4732605305	train	3.064692998883751E-4	68.08948442924441	0.6358867904760297
102.612139082	32.4726520232	train	2.918468293199234E-4	65.26510350230826	0.6244939904402976
102.654620809	32.4714242869	train	1.3031676526040656E-4	30.990088868449547	0.42614582007774315
103.599112395	32.4404159824	train	3.934022364948217E-6	0.25518467639935316	0.021926272641812676
99.2185189751	32.5333608402	train	1.1247945452280831E-4	24.3406358780414	0.390599892978705
99.2930620037	32.5332092302	train	1.280304673360515E-4	30.10706549469336	0.42182315629224465
99.4740920806	32.5326571003	train	1.5431439905883517E-4	38.66843978441994	0.4679017530244205
99.6444677828	32.5318994347	train	2.0669496543899784E-4	51.79911858320094	0.5408294409075719
99.7083568766	32.5315558125	train	2.1700905611686972E-4	53.564250218033976	0.5528956343175228
100.687785701	32.522225013	train	1.2168039315500771E-4	27.858443406940665	0.4094682592507798
102.049329435	32.496577085	train	2.418248093453281E-4	57.282523417482864	0.5794830583352294
102.293774766	32.4904103248	train	2.9936498918374266E-4	66.79541372360282	0.6304392481157447
102.442529988	32.4864247709	train	3.146434626398071E-4	69.43841511657385	0.641959304131411
102.485026024	32.4852538326	train	3.3722058350106317E-4	73.87184454238474	0.6577256724727635
102.750568884	32.4776113782	train	6.290993051097105E-5	9.861463236196137	0.2638879345647378
98.1961557348	32.5400024059	train	1.0471453904794853E-4	21.375319690337182	0.37371222885495
100.145010973	32.5373585909	train	2.3606829217999009E-4	56.49070700416344	0.5736011847976089
100.634732246	32.531945374	train	1.320257350261042E-4	31.563653904006365	0.42933496010660327
101.198782038	32.5233464173	train	1.0283134386385255E-4	20.69071058508365	0.3694745476590011
98.2280252599	32.5492227851	train	1.2076993144312803E-4	27.554425650448316	0.40765342399598187
99.633946251	32.5499945225	train	2.570956904610394E-4	59.75320187180737	0.5943280172628596
99.6445966659	32.5499403698	train	2.9959467781897627E-4	66.88089689304539	0.6306179205537297
99.8149990648	32.5489512501	train	1.8746733108044103E-4	47.64940243753829	0.516504681421183
100.01733965	32.5474767849	train	1.998437260533516E-4	50.326060861289584	0.5324477877531594
100.475202705	32.5429380315	train	1.2348348132523284E-4	28.470320609333896	0.4130297571027452
102.071201428	32.5140758425	train	2.7590343654409474E-4	62.82865534788607	0.6112308671947029
102.103095315	32.5132924382	train	2.7558529434587294E-4	62.782821208382195	0.6109566672122577
102.177509525	32.5114331193	train	2.6882914230388005E-4	61.60871378018297	0.6050409714617488
102.188139565	32.5111639171	train	2.6080888978025687E-4	60.359992959247926	0.5977805888719439
99.516841623	32.5595513148	train	1.7427434387848328E-4	44.17272528675886	0.49826722450729877
99.9322386675	32.5571571175	train	2.48489010126535E-4	58.397934117977705	0.5860928967418272
100.006791222	32.5565821313	train	2.852699688032694E-4	64.32253043166934	0.6191339986841097
100.070691663	32.5560541069	train	2.5775839173155325E-4	59.85045463030293	0.5949485424432085
100.12394072	32.555589283	train	2.5551486492211535E-4	59.432870580672514	0.592840094611643
100.187837926	32.5550017326	train	2.613791063085921E-4	60.4846838529052	0.5983055836875151
102.34790701	32.516024002	train	3.74601686725666E-4	81.97856855415081	0.680984839383503
102.464815152	32.5128547677	train	3.554317203984396E-4	77.90010422776416	0.6694660966875974
102.475442249	32.5125612824	train	3.794167610322903E-4	83.39746872048171	0.6837530368840069
102.539201565	32.5107815701	train	4.554116596496597E-4	95.55787986316253	0.7218465978513027
102.560453415	32.5101811716	train	4.693515693955141E-4	97.18302854796194	0.727859632377978
102.634829875	32.5080515881	train	2.976606197408499E-4	66.4141933584185	0.6291080171249107
98.1959144748	32.5670627991	train	1.054599796780019E-4	21.692931034222912	0.37537397034190034
99.4636288518	32.5687797111	train	1.6998344622513954E-4	43.00536274900702	0.4920354689648478
99.4849347153	32.5686993165	train	1.6977022406992158E-4	42.95192369625886	0.49172176238716586
99.8045101285	32.567060082	train	1.8037981672131033E-4	45.79272266037681	0.5068752777416545
100.262508545	32.5632940437	train	2.3991701762230246E-4	57.017687802474256	0.577551782387324
100.283808551	32.5630782807	train	2.137479287485672E-4	53.05539533298017	0.54914965417312
100.50744403	32.5605949744	train	1.1471972900881495E-4	25.336959868426945	0.39530421553876605
101.688919658	32.5408691504	train	9.412384224325129E-5	18.088723619720984	0.3491107062262583
102.326981218	32.5255943964	train	3.558388683919768E-4	78.0654555259139	0.6697193807094639
102.656443759	32.5164377409	train	2.2289602897636253E-4	54.48789647546756	0.5595025795365127
102.730817381	32.5142510441	train	6.392618546068365E-5	10.112817305440695	0.2670125712587288
98.8563771941	32.5785737041	train	9.499048496900381E-5	18.34428524234565	0.35119623878962
99.9111199026	32.5753529995	train	2.2748612003220032E-4	55.18741868924175	0.5645201002840041
102.274155448	32.535996928	train	3.0248221292526327E-4	67.49750444576686	0.6328494553538756
97.6844030445	32.5807895357	train	4.1440894732106035E-5	5.608113779227884	0.1910358203068908
98.3768793183	32.5861317417	train	1.3035142390585696E-4	31.000858685044776	0.42621085129118613
98.6432548477	32.5871703424	train	1.1217125587482623E-4	24.231628245035154	0.389946977099326
98.8457073192	32.5875820233	train	9.437219046231753E-5	18.169518499130643	0.3497097131433139
102.77406648	32.530984705	train	5.6781133965518024E-5	8.569942447246872	0.24446429887794363
99.1227632285	32.5966377402	train	1.187374955197704E-4	26.876626052847815	0.40356162097759984
99.463768159	32.5958417642	train	1.904721323903434E-4	48.24925933252059	0.5204745496130009
99.6555750951	32.5949873288	train	2.838412411472308E-4	64.04114751385994	0.6179493242335846
99.9006475308	32.5934695	train	2.6316661589256303E-4	60.756122726582944	0.5999424868852793
99.9432668111	32.5931567428	train	3.458483277200738E-4	75.69595601162348	0.6633900851166789
100.081774651	32.5920404663	train	2.962235344764922E-4	66.19712659890637	0.6279780783658852
100.124390851	32.5916662872	train	2.903868186331535E-4	65.10891045519097	0.6233171837534297
101.955723262	32.5619243109	train	1.292845125321013E-4	30.604630614288883	0.42420218829979417
102.072736183	32.5591160383	train	2.3658802772128328E-4	56.58487960522849	0.5741389871290542
102.157826109	32.557005395	train	2.1854730479295764E-4	53.81556685835858	0.5546410626638452
102.200367706	32.5559285238	train	2.995428211895275E-4	66.86159742253662	0.6305775969137619
102.253541489	32.5545622374	train	3.321843951922033E-4	72.74250699693485	0.6543302481409153
102.327978678	32.5526117438	train	4.2604081288440126E-4	91.78623739007986	0.708265167132681
102.349245118	32.5520463847	train	3.483730107927033E-4	76.19209180821458	0.6650123395669381
102.391776202	32.5509049018	train	3.525917285373639E-4	77.07897946027407	0.6676884932577302
98.0250961986	32.6019356346	train	9.182402290427854E-5	17.42145529472432	0.3435107470268315
99.6023565834	32.6042744973	train	3.0323364791420935E-4	67.74861336359116	0.6334257623904556
100.007295377	32.6016800676	train	3.688119798510357E-4	80.78184290311248	0.6775914725448845
100.017950897	32.6015941704	train	3.2587531673258443E-4	71.441031534773	0.6499803800486326
100.177777959	32.6001972927	train	2.7424732148973623E-4	62.63630394615711	0.6097992504400762
100.263014313	32.5993691794	train	2.352569690741023E-4	56.25922422344262	0.5727589383038415
101.998575236	32.5699243115	train	1.4621486889171678E-4	36.048339410228984	0.45450502305758717
102.264502243	32.5632926153	train	3.97140136223809E-4	86.95826148873651	0.6935412018754336
102.434648233	32.5587538322	train	3.5250131622101803E-4	77.0389751449087	0.6676315884304727
102.562232104	32.5551990312	train	3.750278443407982E-4	82.18430852633837	0.6812317916234688
102.647275366	32.5527574385	train	4.060122985381934E-4	88.82748391019128	0.6982169680230649
102.689793112	32.5515151333	train	2.790272313170268E-4	63.272995190271295	0.6139028108876988
102.732308227	32.550258493	train	1.105338261608664E-4	23.572101083151793	0.3864545012054397
99.2826676014	32.61442154	train	1.7770460670033024E-4	45.16597972435201	0.5031401543727787
99.5171523123	32.6136749515	train	2.209511559633734E-4	54.164178812482916	0.5573415546597751
99.8263106999	32.6210420546	train	1.8355591275704157E-4	46.73558063046239	0.5112374689593369
99.8796021075	32.6206800945	train	2.0621618607554715E-4	51.69845085377847	0.5402534915618112
102.509776897	32.5747039525	train	2.954722671057377E-4	66.08438893445035	0.6273846337259047
98.1420531398	32.6298503989	train	8.332654779066509E-5	15.160702953754464	0.321956570962824
98.451188023	32.6315821017	train	1.5406998936419631E-4	38.593554987260234	0.4675071317958196
99.2720635926	32.632486714	train	1.8157135996926097E-4	46.10106418617371	0.5085208919923827
100.785535746	32.6200856271	train	1.2571859978046008E-4	29.30599905802961	0.41738542109205984
101.275535844	32.6121605322	train	7.851991367973172E-5	13.801854225569514	0.3091257641759225
102.159090312	32.5930343613	train	2.505473208144383E-4	58.665575060188246	0.5880926194334587
102.786584108	32.5756713047	train	7.549671317272371E-5	12.938600107218498	0.30080388613054276
99.5386306972	32.640646924	train	2.477503002466895E-4	58.28319316739097	0.5853704706747995
99.5706146066	32.6405056299	train	2.6712923597665576E-4	61.272287543847085	0.6035240949454095
99.6025982859	32.6403561887	train	2.3792309267153716E-4	56.78459064273732	0.5755142628365394
99.9010991781	32.6385685673	train	2.4181545489244157E-4	57.280924012022076	0.5794736318126101
100.071657576	32.637228512	train	2.989001027685793E-4	66.66183149024417	0.6300770882498882
100.316813241	32.6348964196	train	1.8411550439038888E-4	46.84806828701316	0.5119980527487616
102.244530034	32.5998697202	train	3.679742007702782E-4	80.53284360783931	0.6770944593471204
102.319005338	32.597922156	train	4.017055509488844E-4	87.82244508526088	0.6959651985497707
102.350921112	32.5970740033	train	3.7009535487893464E-4	81.08910433717739	0.6783498758554882
102.393473381	32.5959305525	train	3.0990969352959094E-4	68.68339342069193	0.6384675541829047
102.446660304	32.5944810239	train	3.045645620975001E-4	67.87265979997456	0.6344420686409847
102.542387033	32.5918152872	train	2.059282129651691E-4	51.61369860835846	0.5399063768801304
102.584928157	32.5906071698	train	2.1072435928737613E-4	52.59475233205961	0.5456200343981007
98.1418809204	32.6478901679	train	1.1315624364214083E-4	24.611879423398456	0.3920287715186276
98.4190908003	32.6494791138	train	1.4537719372733864E-4	35.84983773175785	0.45308090539157453
99.9438345522	32.6472749363	train	2.903127817249046E-4	65.10122928106779	0.6232573115408092
99.9971397514	32.6468628129	train	2.96777806079048E-4	66.28051900224673	0.6284147008302016
100.402218463	32.6429912922	train	1.459017144152353E-4	35.96850896718856	0.4539735032049225
102.20229031	32.609969651	train	3.0229392822314155E-4	67.46703030297846	0.6327047678929433
102.287417512	32.607768277	train	4.6561346161402476E-4	96.62381637206421	0.7262728438055449
102.606558847	32.5990007636	train	3.6958498012168065E-4	80.95807784491598	0.6780487004633852
102.681004779	32.5968386919	train	3.251223693589483E-4	71.25129057558229	0.6494539283776236
102.734175526	32.5952674279	train	2.7753765705021817E-4	63.062465618406755	0.6126332969290038
102.776709127	32.5939942651	train	1.8710266185246994E-4	47.53696219867731	0.5160184123772091
102.819240032	32.5927067486	train	1.6403467068684186E-4	41.616481252439286	0.4831353837469253
98.3870424391	32.6583473726	train	1.4936318147023336E-4	37.1021041504401	0.4597917418652357
99.3148011795	32.6594493372	train	1.9276759450390432E-4	48.57038236088377	0.5234636070233861
100.02922567	32.6556240985	train	2.9838472847129675E-4	66.52383684552005	0.6296747663399944
102.032312612	32.6232079242	train	2.0616014174661777E-4	51.68195666543711	0.5401859783582985
97.8218196238	32.6633342559	train	1.5625545782048126E-4	39.312568211877704	0.47101511891462555
98.0244112367	32.6650728064	train	2.0002634514613358E-4	50.35483280547773	0.5326751673795419
102.139068148	32.6295975967	train	1.948521588495245E-4	49.00218001493498	0.5261459380836979
103.383382615	32.5922826464	train	1.8704913739418082E-5	2.0691165732687753	0.09632206412723857
97.864354925	32.6727465154	train	1.76072730762773E-4	44.71754182226655	0.5008338183335957
98.0563061005	32.6743370525	train	2.523673239243552E-4	59.01318316691142	0.589844789790961
99.4535214106	32.6770662236	train	2.3605805726550856E-4	56.48778679034371	0.5735905804638147
99.4748529725	32.6769873088	train	2.5331997470799303E-4	59.120184102517406	0.5907560043922939
99.5281814962	32.6767741571	train	2.9393880943053203E-4	65.71690697898528	0.626167422098757
99.5601783298	32.6766353877	train	2.6015991123812374E-4	60.23034278529893	0.597181406173265
99.7521541287	32.6756314494	train	2.047039283759726E-4	51.257551594988364	0.538424788831352
99.9547833318	32.6742531569	train	2.6166149980527594E-4	60.533330203025955	0.5985650745277565
99.997440251	32.6739213049	train	2.717553594410039E-4	62.289325687089644	0.607625112374554
100.381316637	32.6702823613	train	1.575063915484806E-4	39.738467318899964	0.4730023238372152
102.150028436	32.6383380189	train	2.2818627688324234E-4	55.27968238163278	0.5652754255985555
102.213898136	32.6367176971	train	3.4361439988954705E-4	75.10866561589592	0.6619414990744972
102.224542586	32.6364444917	train	3.3708145544433717E-4	73.85030797084585	0.6576327677847631
102.277762662	32.6350649602	train	3.8413432544986053E-4	84.5121421988933	0.6864189768653253
102.309692953	32.6342264389	train	3.5906797863079735E-4	78.56210961834373	0.6717145236861407
102.3522646	32.6330958101	train	4.0428629895148137E-4	88.42444853583822	0.6973185515617345
97.8535762173	32.681668578	train	2.431829094368659E-4	57.51155668843385	0.5808471516788127
97.9815542817	32.6827728061	train	2.2607403523776785E-4	55.00672703288177	0.5629887381221912
98.0242151397	32.6831118792	train	2.6609318119806926E-4	61.15801365489226	0.6025938646544775
99.2295589031	32.6866966492	train	1.8164851326761297E-4	46.1245291095107	0.5086270681927805
99.6668997685	32.6851341276	train	1.895602766928269E-4	48.07880662343164	0.5192767358188745
100.285483374	32.6803207184	train	2.0214879975075916E-4	50.72982202585979	0.535301711705315
101.585897002	32.6602533781	train	8.212350100810393E-5	14.819698804082334	0.3187900863687839
102.480314028	32.6386217622	train	2.26088978185384E-4	55.01152900778747	0.5630049996656256
102.618644667	32.6347061575	train	2.835666667029928E-4	63.991924897646626	0.6177208074315481
102.639923904	32.6340902684	train	2.788707526740119E-4	63.24869564462708	0.6137698406985272
102.693119141	32.6325348148	train	3.305785679119642E-4	72.34961015031355	0.653233381356372
97.8961238134	32.6910703057	train	2.700951727476416E-4	61.90591082711751	0.6061631679795627
99.0588887006	32.69591367	train	1.2558632795275112E-4	29.25881195107331	0.41712945808624635
99.9016424874	32.6926870125	train	2.461489762919399E-4	58.01526874035738	0.583795754358242
102.767963338	32.639320776	train	3.6065328859555013E-4	79.00131474247534	0.6726852299999566
102.81051611	32.6380346366	train	2.4568714343804147E-4	57.902700820288906	0.5833393705915046
98.0986920485	32.7017097638	train	1.6729382029082775E-4	42.389769483772355	0.48804972455704654
98.3760656393	32.7033963561	train	1.473288553709591E-4	36.406616538502895	0.4563874431413719
98.4614155614	32.7037919092	train	1.4369836836088386E-4	35.345975278018884	0.4502042597171569
98.4827532934	32.7038817231	train	1.3928827009199925E-4	34.09815514947552	0.44250143916693163
99.2189357389	32.7047572173	train	1.6350828851702918E-4	41.47359468296908	0.4823328098982649
99.3683054813	32.7044075326	train	2.0580419914194306E-4	51.57720058266526	0.5397567325911587
99.3896437819	32.7043430565	train	2.2047915636505758E-4	54.07712666473063	0.556813896194157
100.083078538	32.7002717511	train	2.88685486554455E-4	64.85042081259381	0.621936526075576
100.445724741	32.6966156185	train	1.6921405494718544E-4	42.812533895437596	0.49090166305139404
102.395855795	32.6589657878	train	3.334529580603007E-4	73.05736372266517	0.6551918513066243
102.534230367	32.6551411037	train	2.5516020643362084E-4	59.36663839105075	0.5925047786121846
102.736421784	32.6492775975	train	4.075973137503927E-4	89.0601402012055	0.6990373144635437
99.0482300317	32.7139598269	train	1.1951006916604194E-4	27.113857178422535	0.4051236480904094
102.555873319	32.663542634	train	2.1263227616575265E-4	52.912768717479935	0.5478536787181739
97.8957905868	32.7181276792	train	2.444645607977383E-4	57.68044552651629	0.5821263670985001
98.3866108328	32.721489526	train	1.4157820110048507E-4	34.81334113307777	0.4465278520954132
98.3972816549	32.7215412743	train	1.438408358062746E-4	35.38338390606029	0.45044955035212814
98.4613071395	32.7218326952	train	1.5573899145632588E-4	39.14226920336293	0.47019029431595405
98.4826491665	32.721922571	train	1.5966714955625437E-4	40.526649768351334	0.47639991355117833
98.5146623801	32.7220505738	train	1.5253228851849654E-4	38.13554765293737	0.46501088808099156
99.0375632903	32.7229842596	train	1.4740640322866911E-4	36.43585978974728	0.4565180003456358
99.3256942398	32.7225668854	train	1.9852359663508943E-4	49.955436807927526	0.5307974860495233
99.3790509334	32.7224169365	train	2.254037755741744E-4	54.791336457504336	0.5622580866944179
99.4857629829	32.7220489266	train	2.803995826019677E-4	63.512385516887626	0.6150650771706472
99.5284472183	32.7218762951	train	2.966183411483363E-4	66.25637305518316	0.62828918881651
99.5604601471	32.7217372866	train	2.7667284925271546E-4	62.93950316882928	0.6118924125988435
99.6351560772	32.7213811513	train	2.213617405714942E-4	54.23990402940785	0.557799535179962
99.9339241671	32.7195117161	train	2.6876288066777284E-4	61.59488018862383	0.6049820616803222
101.672192887	32.6945114071	train	9.426681261751654E-5	18.13523602955966	0.34945568030498825
102.226161482	32.6814771557	train	3.4529708940164364E-4	75.56497200457862	0.663033790674477
102.268759118	32.6803734337	train	3.199130882427647E-4	70.37645689199316	0.6457678268340215
99.6565636303	32.7302914062	train	2.0360455071302517E-4	50.93684060889852	0.537086203991367
99.7205936865	32.7299397181	train	2.022310078294542E-4	50.74563897459289	0.5354028506701045
99.9126764443	32.7286884794	train	2.3258737604649483E-4	55.80655066462789	0.5699639544923419
100.051394776	32.727601829	train	2.660247984762107E-4	61.15047253820754	0.6025323130794411
102.641750917	32.6791032967	train	3.6991115956264245E-4	81.03719054724061	0.6782412460330074
102.684328678	32.6778585927	train	2.9284667368098554E-4	65.47902291861315	0.6252956581870157
102.737547167	32.6762824561	train	3.716711504371725E-4	81.41127018054827	0.6792762174238619
102.812046014	32.6740380631	train	3.406631892723776E-4	74.51856018108106	0.6600085677184961
97.8315420121	32.7355853615	train	2.6110861677477494E-4	60.425535126025835	0.5980567166211177
99.1763292583	32.7409073964	train	1.687550396813754E-4	42.70173702358775	0.49022282592632777
99.2083502757	32.7408582628	train	1.9171782909617913E-4	48.41550625792011	0.5221012824570277
99.2830656326	32.7407118078	train	1.9682348804225938E-4	49.48332795648446	0.5286549291967755
101.448871855	32.7171077547	train	6.501486420797597E-5	10.395125410923871	0.270330589759178
102.397220516	32.694985568	train	3.36501904678188E-4	73.76063256972742	0.657245221492136
102.471762957	32.6929422206	train	2.632489284962186E-4	60.76830692476132	0.6000175430046334
102.588885623	32.6896419989	train	3.403407154998609E-4	74.43916797089217	0.6597960191644983
102.599532183	32.6893365715	train	3.8280843289692257E-4	84.15855312555755	0.6856742544072336
97.5859843332	32.742075308	train	1.569258600532884E-4	39.51447632271776	0.472081964595086
97.7994086823	32.7443016198	train	2.5151035879218377E-4	58.79681356956279	0.5890216250733454
98.0875650968	32.7467307946	train	2.1663194629442827E-4	53.496457923172414	0.5524656431561593
98.9308264068	32.7500330735	train	1.3582056569261836E-4	33.030966782270404	0.4362913633692492
102.493410554	32.7013542911	train	2.3677045475314993E-4	56.61353636977214	0.5743274340858086
102.866030971	32.690408423	train	2.3649800044219543E-4	56.57073756436465	0.574045927530581
97.959386452	32.7547521746	train	2.197829779222691E-4	53.96787679192001	0.5560333232893148
98.9308194333	32.7590537998	train	1.308364761158836E-4	31.16845517540868	0.42711942738485476
99.0055507283	32.7590727726	train	1.4226201854552329E-4	35.012753539538735	0.44771896373965897
99.229743881	32.7588622965	train	1.9819774677611444E-4	49.849243515071656	0.5303883449321258
99.3792037244	32.7584991565	train	1.9576682536680222E-4	49.233354593406325	0.5273133848490157
99.4432569961	32.7582889591	train	2.636417741470322E-4	60.83200611584842	0.6003753687084071
99.4752833691	32.7581715835	train	2.968048770443234E-4	66.28461804829769	0.6284359994905606
99.5179848982	32.7580023517	train	3.013958055583817E-4	67.321667891593	0.6320130328506045
99.5606860543	32.7578185702	train	2.8017163837498293E-4	63.472623363022954	0.6148725124073603
99.6781120599	32.7572381542	train	2.0307438936548446E-4	50.865666344758445	0.5364379092621455
99.8595811237	32.7561247559	train	1.9381965663289703E-4	48.78832469895437	0.5248211417962643
101.790530452	32.7279980942	train	1.800277623104454E-4	45.70144308179411	0.5063869520326613
101.939750953	32.7245852739	train	1.993133470082846E-4	50.21715551776099	0.5317861548155499
101.982380691	32.7235776251	train	1.9220074579392405E-4	48.477581177020795	0.5227289498555552
102.025008287	32.7225555109	train	1.9251395991372303E-4	48.51784224324299	0.5231351668724209
102.238113092	32.7172280466	train	2.561045799140188E-4	59.54552008890035	0.5933964275271695
102.280727205	32.7161191933	train	3.167808929964556E-4	69.79816852374289	0.6435139208474588
102.525711749	32.7094630051	train	3.1619172250538376E-4	69.6967934461298	0.64308674899656
97.7884927185	32.7622363558	train	2.780473861720537E-4	63.13367346428848	0.6130686604460212
97.8311886905	32.7626419355	train	2.889961766147636E-4	64.9117129908703	0.6221894108011156
97.8632112234	32.7629365759	train	2.573971853617831E-4	59.79745746029469	0.5946105597800245
97.8952342167	32.763223035	train	2.443298376719291E-4	57.662692467552375	0.581992267391964
97.9592815324	32.7637714077	train	2.481383269968586E-4	58.343463862804974	0.5857502580587624
98.2795413258	32.7660222705	train	1.0772833150886215E-4	22.534542366241986	0.3803767867611601
98.9414894271	32.7680799538	train	1.4724838253189459E-4	36.37627027852092	0.45625189519197573
99.1763825916	32.7679694668	train	1.6557440314234146E-4	41.99961115014575	0.4854687890594464
99.1870595011	32.7679539818	train	1.970536539936071E-4	49.539651928361785	0.5289461396817918
99.4219485265	32.7673831379	train	2.2493582701979572E-4	54.7212757360305	0.5617465250173993
99.8596677968	32.7651444613	train	2.0376242796859377E-4	50.958035661200384	0.537278910054396
99.8916938842	32.764920629	train	2.2504753269571003E-4	54.733573546872485	0.5618687503511042
102.131882893	32.7289442143	train	2.1160462947708672E-4	52.77832035142422	0.5466533238529584
102.366287005	32.7228633169	train	3.380661545666308E-4	74.00273852325947	0.6582892316113826
102.398245654	32.7220002339	train	3.674391980501667E-4	80.36412110716803	0.6767762659798764
102.526066409	32.7184666634	train	4.428194979841458E-4	93.76054358965185	0.7161818414712657
102.558018074	32.7175629671	train	4.5494820712459286E-4	95.48442999524416	0.7216421184599237
97.7349964221	32.7707274409	train	2.3252388552851694E-4	55.79707886044459	0.5698970365533069
99.6141857989	32.775608775	train	2.347782214705544E-4	56.16873221533862	0.5722603805561862
99.9665174701	32.773385952	train	2.700234463950599E-4	61.8867555041065	0.6060997609055356
99.998545532	32.7731347545	train	2.8069528836137473E-4	63.552560338046774	0.615314599372364
100.094627239	32.772332049	train	3.0834171449279377E-4	68.451695995657	0.6372959082791267
102.473159966	32.7289589317	train	3.3141829286942125E-4	72.53133697413074	0.653807825734179
102.643582005	32.7241159103	train	4.666245580305494E-4	96.8066128035544	0.7267038666971066
102.782019213	32.720010911	train	4.2286200749780276E-4	91.33074088340605	0.7067152872349142
102.813962232	32.7190419654	train	3.34264495951734E-4	73.26365548934176	0.6557407956016708
102.856550528	32.7177374203	train	3.748030988944034E-4	82.01765973022108	0.6811016025213488
102.931073377	32.7154197769	train	1.7607623807300185E-4	44.71876475644817	0.5008387981869065
98.0338106153	32.782408647	train	1.4723260843941874E-4	36.370321877584445	0.45622531748465406
98.5143197977	32.7851934383	train	1.5644575782225174E-4	39.369312957005874	0.47131839114636026
98.5783919919	32.785425483	train	1.5396605470445536E-4	38.561710399736555	0.46733914259259357
98.8240074935	32.7860113807	train	1.1520981766787406E-4	25.58608954640156	0.3963236800836751
99.7850973155	32.7836746167	train	1.7419773305755602E-4	44.13658171805414	0.4981573020091563
102.622646071	32.7337366059	train	4.619689347975393E-4	96.2873066491285	0.7247078622040339
102.697202445	32.7315570364	train	4.47533587356557E-4	94.4869344642188	0.7183293553037418
98.3113607009	32.7932624699	train	1.3271152712001236E-4	31.79941498381073	0.43060478532226537
101.812982402	32.7635607791	train	2.009844148699638E-4	50.50579275455832	0.5338644486915033
102.44189437	32.7478501388	train	3.2908513963979925E-4	72.10470581823765	0.6522070234028435
102.740178917	32.7392932056	train	4.726839874722722E-4	97.51255366024701	0.7292587789869247
102.931864487	32.7334187302	train	1.8950622805130314E-4	48.068703339112204	0.5192055496269664
97.8520737755	32.7989147878	train	2.1814261296662822E-4	53.76566319802315	0.5541831871279103
97.8947882259	32.7992990796	train	1.80298027220123E-4	45.772881373592504	0.5067619157858687
98.5249025236	32.8032751172	train	1.6896859547337257E-4	42.75102367608889	0.49053887838985394
99.0055535297	32.8041762413	train	1.4497249085059028E-4	35.75687349652438	0.45239020933864826
99.283265583	32.8038559848	train	1.981118659050308E-4	49.821255249180155	0.5302803930076857
99.3473520624	32.8036946193	train	2.0455772818700761E-4	51.19087317369218	0.5382472242596836
99.4648424025	32.8033136046	train	2.632161473863862E-4	60.76345455075094	0.5999876551747011
99.4755232264	32.8032735012	train	2.728136443755915E-4	62.46783798411509	0.6085513767905062
99.550288367	32.8029672711	train	2.7439462583682026E-4	62.65180499875593	0.6099270136840537
100.009527078	32.8001070494	train	2.4142333513403543E-4	57.22296079283492	0.5790781105255021
101.75994144	32.7737575648	train	1.731165977339825E-4	43.793613280021084	0.49660091901391246
102.303696177	32.7605879588	train	2.275548462558636E-4	55.196070595680474	0.5645943579064607
102.346328109	32.7594554917	train	2.669180401413422E-4	61.24897753247112	0.603334824582325
102.420928186	32.7574388625	train	3.261184667528108E-4	71.50230476538697	0.650150049989078
102.921611515	32.7427523197	train	2.730604338591188E-4	62.509466619415804	0.6087667509361137
97.7665228316	32.8071210786	train	2.7053564799385977E-4	62.02354465786406	0.6065521069431533
97.8199193117	32.8076357544	train	2.6133649845603484E-4	60.47536667083808	0.5982664022841127
98.332584395	32.8114181882	train	1.3563070257232814E-4	32.96486023447329	0.4359473531559658
98.5675822691	32.8124503182	train	1.6927883214385456E-4	42.82876867038707	0.49099731642504063
99.4221615435	32.8124853191	train	2.1268040650163767E-4	52.919065672541265	0.5479097421185193
99.8601017429	32.81024279	train	2.2276396598282694E-4	54.46681600702988	0.5593565071043907
99.9669078079	32.8094635175	train	2.3532784955607953E-4	56.27944478140999	0.5728326530012936
102.357324068	32.7681753012	train	2.846353173179567E-4	64.19004644623205	0.6186086656385384
102.442588022	32.7658589383	train	3.679731697679193E-4	80.53251971479112	0.6770938467599893
102.623740771	32.7607445624	train	5.245731329276627E-4	99.5519254586625	0.7493264000646266
97.7557180104	32.8160339287	train	2.945152349738595E-4	65.86988516137295	0.6266259026748003
100.020412323	32.8180589374	train	2.5413288979392237E-4	59.21149004196198	0.5915303657420385
101.995149643	32.7863820909	train	2.0234815095242437E-4	50.768168696392365	0.5355468934860331
102.133776927	32.7829874386	train	2.085360163369587E-4	52.13727472849687	0.5430307609529723
102.549511769	32.7718854662	train	4.957359506119069E-4	98.70582075234435	0.7385569141046496
102.560168569	32.7715827086	train	5.449432265602049E-4	99.76790329761364	0.7564141767248046
102.688037566	32.7678791214	train	5.123029790234083E-4	99.21972710797878	0.7448543865581622
102.730655307	32.7666156793	train	4.1330710236432315E-4	89.99918724374788	0.7019558812269167
102.837187872	32.7633938561	train	3.628903196858683E-4	79.290664879513	0.6740452688193714
102.84784019	32.763066708	train	4.529891339065398E-4	95.19504180385668	0.7207744260976713
102.890447728	32.7617490894	train	3.484080405012796E-4	76.19777644791002	0.6650347381990298
98.1615162565	32.8284299057	train	1.0952067083593684E-4	23.216225950649434	0.3842734438675676
98.5140744399	32.8302950922	train	1.5953279377071213E-4	40.479339599828606	0.47618992949622796
98.7277587903	32.8309422366	train	1.1646048877785484E-4	25.9940561614369	0.39890976821382423
99.2619827236	32.8309641278	train	2.1031689439865366E-4	52.50166805539385	0.5451401425540269
101.72877106	32.8014901498	train	1.932556127724882E-4	48.67148085555921	0.5240942876101604
102.230061586	32.7895539357	train	1.9338029800918785E-4	48.69731081019423	0.5242551544149524
97.7020554778	32.8335283734	train	2.0436154918880252E-4	51.10140060881804	0.5380087441431533
98.599506849	32.8396181178	train	1.6063989274391565E-4	40.82063726050502	0.47791520212160515
98.7170458134	32.8399390486	train	1.0681084220483334E-4	22.174532468280894	0.37836296066106384
98.9414421321	32.8402452062	train	1.4930999169447906E-4	37.08842986236784	0.45970327551605533
99.1765251636	32.8401344149	train	1.7500864304809387E-4	44.3956445132074	0.49931837175458277
99.3688631895	32.8397153368	train	1.8598966997132198E-4	47.25307655317314	0.5145282238521295
99.8283102638	32.8375178706	train	1.7670902955434098E-4	44.97527101716477	0.5017356437391384
99.9244661382	32.8368445247	train	2.4363449421450434E-4	57.57106400120193	0.5812987708233811
101.963753623	32.805160864	train	2.44288339336321E-4	57.65722404930918	0.5819509437458229
102.187732018	32.7996543992	train	2.4095030942693622E-4	57.158499349176864	0.5785999902198846
102.667467188	32.7865097577	train	4.5350531845516257E-4	95.26042267591093	0.7210035736513862
97.84080971	32.8439103646	train	2.0454928447742553E-4	51.187022199019694	0.5382369649448253
97.8621775192	32.8441064883	train	1.569468515878607E-4	39.522575650280835	0.47211530003223867
97.90491375	32.8444877935	train	1.5933327262490684E-4	40.40652370884248	0.4758777878391988
97.9369664435	32.8447641974	train	1.7136563776671925E-4	43.37316623453969	0.4940596870314398
98.3216287195	32.8474407577	train	1.2869335026394774E-4	30.354158962338275	0.4230831464325399
98.5139761434	32.8483356621	train	1.652809445339881E-4	41.92922777257927	0.48502569030030335
98.5246623457	32.8483767107	train	1.6148352906875368E-4	41.000144125406194	0.4792222909346739
98.5567210797	32.8484943814	train	1.491909569318955E-4	37.05782782257545	0.4595051893868344
98.5994663361	32.8486385002	train	1.5424263544655463E-4	38.64645209871452	0.46778594494719355
98.7063306752	32.8489349187	train	1.1452614036210061E-4	25.239900770349323	0.3949005701821781
98.9841829568	32.8492785084	train	1.3479560698591875E-4	32.680276121582104	0.4344292574315042
99.0696764573	32.8492601101	train	1.3509778052835436E-4	32.792201986090355	0.4349795123823561
99.2192894502	32.8490873672	train	2.3493423780806855E-4	56.198222141918016	0.5724229804678244
99.25134917	32.849027079	train	2.4168465708017585E-4	57.25857236669852	0.579341782010452
99.3582140917	32.8487667998	train	1.9770207213100737E-4	49.70520369201409	0.5297645996350072
99.3902732749	32.8486709208	train	1.9736487314267118E-4	49.619111271088535	0.5293393285198549
99.4437048881	32.8484928717	train	2.5885444570467866E-4	60.01128001317599	0.595970684856747
99.7856527863	32.8468131817	train	1.5844439978277347E-4	40.082866346482625	0.4744826547156421
101.804015968	32.8178590076	train	1.9413496201239238E-4	48.853629591542266	0.5252264928993
102.124059824	32.8102756762	train	2.088985705646126E-4	52.22961420192993	0.5434617770366172
102.230713633	32.8075665106	train	2.3830076204928882E-4	56.828741517280775	0.5759016969005718
102.316026241	32.805333925	train	2.986111772316922E-4	66.58445217834257	0.6298516490829452
102.390666951	32.8033328508	train	2.793561802732492E-4	63.33037641542428	0.6141820421134816
103.157937113	32.7801776566	train	1.3319437371263313E-4	31.998988286644057	0.4314954481403673
101.708253698	32.8289852517	train	1.8875465852295013E-4	47.92956835144794	0.5182134857381338
102.145709386	32.8187481054	train	2.2120627923292156E-4	54.21123187912746	0.5576262396548213
102.60424814	32.8063737949	train	5.864165772712348E-4	99.92617656860854	0.769673502140656
102.678866626	32.8042008983	train	4.635300132313977E-4	96.41088070984247	0.7253803841793299
102.742818886	32.802303132	train	3.5612147198433436E-4	78.13250600234086	0.6698949583942078
102.94529394	32.7960787941	train	2.822638016230496E-4	63.765574274166234	0.6166327507880686
97.7550887185	32.8611263103	train	2.450353764170552E-4	57.755664411814486	0.582693588053917
98.4604362714	32.8661570991	train	1.714848421877147E-4	43.40984265298502	0.4942335063705989
99.0162463156	32.8673196194	train	1.3593429038543544E-4	33.07856920909661	0.4364972186050324
99.1765787594	32.8671960555	train	1.8333744560054062E-4	46.672479684143724	0.5109398896750197
99.3048435006	32.8669492579	train	2.1080799661064766E-4	52.61385993369486	0.5457184130407146
99.3262207872	32.8668953398	train	1.7963662317457742E-4	45.59428428581303	0.505843277483201
99.914059706	32.8639813175	train	2.3417157095627738E-4	56.054064229854376	0.5716269535465424
101.900627713	32.8336878285	train	2.0525282683528463E-4	51.416412226784395	0.5390902256079384
102.444672688	32.8198849472	train	3.544620316816904E-4	77.60469568785742	0.6688612926303632
102.796490974	32.8096975882	train	4.274575547230665E-4	91.99556753051941	0.7089506585464038
102.849780984	32.808068082	train	3.6688999452345726E-4	80.24615143741936	0.6764489737202481
98.6421032163	32.875829221	train	1.2158305640803383E-4	27.8177325326815	0.40927476770793825
101.655427618	32.8481510488	train	1.991755347410043E-4	50.171298224547	0.5316139312837618
102.274363149	32.8334750677	train	2.4227070165416882E-4	57.35876118385298	0.5799318962923916
102.349030575	32.8314973225	train	2.7146650471917226E-4	62.231396301300144	0.6073715301219883
98.1289385862	32.8823283657	train	1.1706633522718423E-4	26.22291162862691	0.4001545636537318
98.1396280211	32.8824023607	train	1.0219060523690356E-4	20.44930743111949	0.3680196128933581
98.4175655617	32.884005582	train	1.5799640835277364E-4	39.919182252657436	0.47377668960942443
98.4389462177	32.8841033253	train	1.5049782298792751E-4	37.46056149515751	0.4616720249158698
99.807350333	32.8827558839	train	1.8221977185654267E-4	46.30592284637441	0.5094117931553737
99.9356232628	32.8818620271	train	2.1546347451593834E-4	53.26698651325102	0.5511280517596858
101.548929139	32.8593840726	train	1.0852293962898244E-4	22.852753398510956	0.3821103830476385
101.879867571	32.8521993749	train	2.156629532151719E-4	53.30616132192425	0.5513569678460786
102.082640061	32.8473640922	train	2.0524927152607548E-4	51.41538333662612	0.5390859216337134
102.157333251	32.8455000223	train	2.6884219133716376E-4	61.61143805635985	0.6050525706091806
102.232019472	32.8435914701	train	3.646672230257883E-4	79.97468533437794	0.6751175378255643
102.296030563	32.8419201749	train	3.639090785542786E-4	79.73714379437894	0.674660901042348
102.317366411	32.8413558181	train	3.252830464449836E-4	71.29178082163638	0.6495664047182063
102.701305806	32.830577236	train	4.102182750636563E-4	89.63401637158485	0.7003840878654106
97.7760882291	32.8883926521	train	1.9491926855820619E-4	49.01914145205197	0.5262317904498806
97.8509121063	32.8891026424	train	1.755863916723447E-4	44.54796438008511	0.5001423264476516
98.3319763477	32.8925979867	train	1.389700421383551E-4	34.02462899321194	0.44193725421217456
99.8501947346	32.891492092	train	1.962217571807227E-4	49.341885241332065	0.5278919036188403
99.9357180576	32.8908813629	train	2.267041166024885E-4	55.08897270824661	0.5636733704080481
100.010548753	32.8902990068	train	1.998711457769435E-4	50.33038088470457	0.5324819422562346
102.114967274	32.8555778752	train	2.1704285069259457E-4	53.57025491573014	0.5529341275001138
102.445717113	32.8468977324	train	3.1576208841446366E-4	69.62404119475627	0.6427746013040662
102.552379486	32.843911699	train	3.5538628317364866E-4	77.8778507606216	0.6694378063985931
102.584375102	32.8429982102	train	4.5255008149734953E-4	95.13943837683945	0.7205792230270466
102.605704706	32.8423846859	train	5.421223544981206E-4	99.73799578319168	0.755456657207415
98.3639854971	32.9017851859	train	1.4024903907062838E-4	34.334662212477774	0.4441978823234335
101.378559604	32.8807757739	train	1.0005868172332521E-4	19.798864565448206	0.36312991006690304
102.680725236	32.8492107411	train	4.6631782772383376E-4	96.76380926319868	0.7265732533486342
102.691389718	32.8488961691	train	3.8754411617951124E-4	85.01557768377903	0.6883180667463239
102.734045977	32.84762882	train	3.355746801663264E-4	73.61803046949578	0.6566233572794239
102.819350398	32.8450506368	train	4.755156257831271E-4	97.69957566176559	0.730436411490902
102.861998499	32.8437398091	train	4.7362729749616964E-4	97.57712249789212	0.7296522276014274
103.213736439	32.8323730338	train	1.1113337204633902E-4	23.839720592878976	0.38773790396089153
99.1659740369	32.9123131847	train	1.4706268479591818E-4	36.306243772192666	0.455938848965279
101.218554116	32.8927356596	train	1.0423427927405823E-4	21.20501195144252	0.3726369391694599
101.966151609	32.8772287997	train	2.4673761541474284E-4	58.11481854046328	0.5843760010036166
102.361055895	32.8672312971	train	2.548401428220124E-4	59.30686676707225	0.5922016962740457
102.777081416	32.8553479113	train	3.8019856258006207E-4	83.54991490239537	0.6841979694558562
102.926362296	32.8507457657	train	5.115259952339132E-4	99.19996442008205	0.7445658270062377
97.7115638768	32.9148031708	train	1.785544856037487E-4	45.33373352588805	0.5043328715108908
98.5563616697	32.9206565742	train	1.3320651281836942E-4	32.00475722402344	0.43151780413005325
101.592687149	32.8945513119	train	1.6330479439889697E-4	41.41518863209721	0.48202187439546906
101.678132491	32.8927492858	train	2.3427837346953233E-4	56.074251848180545	0.5717386061689346
101.699492627	32.892289671	train	2.4677776377951603E-4	58.12160825338041	0.5844155180241659
102.083888007	32.8833939769	train	2.0149437204088107E-4	50.60390922384597	0.5344950090495166
102.404080724	32.8750805956	train	2.6173920655331805E-4	60.54483262642036	0.5986364202998702
102.478772962	32.8730231699	train	3.6560256806133834E-4	80.10545844678803	0.6756791407848289
103.171955332	32.851796531	train	1.3254536095288783E-4	31.73466238181631	0.43029762802665045
103.182613816	32.8514400818	train	1.0274367832448121E-4	20.658645853080774	0.369275879913505
103.299844627	32.8474594596	train	1.1451660754945341E-4	25.235650945097913	0.3948806797044998
103.321156824	32.8467239579	train	1.2374474416715353E-4	28.542808250474884	0.41354224882416263
97.6151992472	32.9227920535	train	1.420340720446806E-4	34.94628144971276	0.44732248377103756
97.8183652878	32.9248781975	train	1.632428797278315E-4	41.39741813602019	0.48192719571926446
98.1391917669	32.9274998349	train	1.2393433039593478E-4	28.604339683906648	0.41391358013374296
98.3530963712	32.9287901102	train	1.4439662904812737E-4	35.54171824925476	0.45140438803676564
98.5563166533	32.9296767894	train	1.1666322041073542E-4	26.067115797860286	0.3993268831836497
99.8826242076	32.9273476657	train	1.989635433388235E-4	50.10075768355962	0.5313487588463863
99.9467922257	32.9268780099	train	2.1129944064963952E-4	52.72613417389968	0.5462956160329836
101.892004395	32.8969982564	train	2.0036444712650335E-4	50.408101339237845	0.5330955560212262
102.169606454	32.8902637494	train	2.5946081638614926E-4	60.11303164047977	0.5965339520519104
102.190956562	32.8897202406	train	3.5941953852348685E-4	78.67490990805659	0.6719302849743377
102.222980643	32.8888981582	train	4.083944588117292E-4	89.28352656722883	0.6994482046153006
102.276351198	32.8875098393	train	3.8167136593621773E-4	83.93240618603137	0.6850327675519735
102.329718058	32.8860987981	train	4.1177155626515873E-4	89.8031213337295	0.7011765636645784
102.383081164	32.88466504	train	3.1516192498407555E-4	69.52241284243257	0.642337641500999
102.468454176	32.8823237894	train	2.8372599735190985E-4	64.0196068051818	0.6178534449311197
103.087094028	32.8636131237	train	2.922407502693656E-4	65.349383959204	0.6248102424805142
97.6364457904	32.9320451131	train	2.0897940255094872E-4	52.25017458712248	0.5435577618696263
97.7647731971	32.9333795972	train	2.133967703782595E-4	53.012091423513446	0.5487425400030197
99.7971455311	32.9369422338	train	1.740445341344474E-4	44.06430529892891	0.4979373450877876
99.8292339117	32.936733412	train	1.6882799140045704E-4	42.71857358884366	0.4903308351059801
102.394097025	32.8933802277	train	2.354257325603729E-4	56.30737264562125	0.572934408131086
102.490149249	32.8907331527	train	3.147852250340934E-4	69.4613824908952	0.642062831844878
102.532835056	32.8895330566	train	3.7171608660343603E-4	81.41803047184747	0.67930255519836
102.596858977	32.8877056692	train	4.325945386776816E-4	92.72267866098804	0.7114094030323924
102.650207789	32.8861578798	train	4.6784241651170577E-4	96.95672910642716	0.7272212319625506
102.948883435	32.8770711095	train	3.565405366772229E-4	78.2319332144208	0.6701549740876321
97.593529173	32.9405887594	train	1.0774388625198445E-4	22.541124437463218	0.3804108158831027
97.8502126135	32.9432147124	train	1.499960449353838E-4	37.271186332726266	0.4608421149799351
98.3422673065	32.9467740346	train	1.407542185345157E-4	34.475673300267665	0.4450857498144755
102.725266382	32.8929542738	train	3.7345050848742756E-4	81.75543405656451	0.6803158312220119
102.767942089	32.8916738601	train	3.686891514203125E-4	80.75383947004478	0.6775187002029964
102.917285462	32.8870781005	train	3.3550453762088605E-4	73.60724292649252	0.6565762227663258
102.949283157	32.8860701693	train	3.3102065154438405E-4	72.44527335807338	0.6535360421553086
102.98127925	32.8850540792	train	3.1721843614649844E-4	69.8778475402054	0.6438304958276244
97.7217369372	32.9509858261	train	2.811813447002805E-4	63.61856983663117	0.6157240409323961
98.235214236	32.955184727	train	1.1045171117624495E-4	23.530196914080012	0.386278304794223
102.608259947	32.9054031072	train	5.043600533003998E-4	99.00782245454234	0.7418734156726439
102.885679638	32.8970776017	train	3.4004390264194464E-4	74.36680601963528	0.6596001491952772
103.120327228	32.8895539291	train	2.421427557230713E-4	57.336885246974	0.5798032031767837
103.152317779	32.8884939856	train	1.551753081430467E-4	38.94824285752087	0.46928712097964925
103.226955829	32.8859890817	train	2.114247175693274E-4	52.754754667500556	0.5464425197444687
102.096131638	32.9281665947	train	1.6679163980966685E-4	42.293327464820244	0.4872986059857126
102.13885251	32.9270999413	train	2.7128774288583563E-4	62.1915342074375	0.6072144329015297
102.149532375	32.9268310012	train	3.567793692181488E-4	78.285564235379	0.6703029785651998
102.224287418	32.9249229244	train	4.048925780001093E-4	88.57359445027997	0.6976347404818825
103.184730325	32.8964222967	train	1.709762922876296E-4	43.25482409023681	0.4934911249753136
103.291358277	32.892801875	train	1.856720183996908E-4	47.177325328177524	0.5141012343645457
97.6893822094	32.9686894877	train	2.310741069805088E-4	55.649978048642225	0.5683633067627074
98.2671608516	32.9734164733	train	1.3323717770246637E-4	32.02399219770696	0.431574270297993
98.3527677695	32.973889468	train	1.4731444842232836E-4	36.401183686701245	0.45636318113333085
99.9044728782	32.9722913931	train	2.4201203020889073E-4	57.31453406259358	0.5796716327785585
102.192574228	32.9347525685	train	3.51873216606074E-4	76.87069108760511	0.6672357286757926
102.416827974	32.9288160487	train	2.3157180490545606E-4	55.696744409255395	0.5688910559972854
102.544942705	32.9252435697	train	3.696303309001492E-4	80.9684172873556	0.6780754850760892
102.566292942	32.9246354237	train	3.5242814051652E-4	77.00659743268835	0.6675855179244695
102.843786031	32.9163986999	train	3.707211918221276E-4	81.26549083960101	0.6787184179852492
97.5715601329	32.9764166482	train	2.1238199436202752E-4	52.880024020362285	0.5475619200143754
97.6357531226	32.9771345123	train	2.3595395793482324E-4	56.458085291162625	0.5734826937966877
98.1172642728	32.9814669005	train	1.3528543602386685E-4	32.852999375729226	0.4353206925266879
98.5346410827	32.9837198709	train	1.0402356519109532E-4	21.135400811006257	0.37216398928863775
102.289024701	32.9412630686	train	3.5643200735953687E-4	78.20618356843636	0.6700876745709745
102.310384525	32.9406984012	train	3.631311536173133E-4	79.42462505916004	0.6741910140711489
102.363781458	32.9392707973	train	2.641042057251959E-4	60.90698972461825	0.6007957576389914
102.620032796	32.932101574	train	4.1632352927522767E-4	90.52117039943671	0.7034749977004213
102.673406861	32.9305420389	train	4.5103655789991164E-4	94.92275795027355	0.7199042120075212
102.844175715	32.9253988313	train	3.2546243332000417E-4	71.3369858903097	0.6496918929440073
102.854847314	32.9250696582	train	2.2531565082724826E-4	54.76309099115608	0.5621618399569341
99.0269734658	32.9936044649	train	1.3476894429418932E-4	32.669587410551536	0.43438065348050126
102.684454892	32.9392291723	train	3.8423094828460064E-4	84.5373761584879	0.6864731096956577
102.897927202	32.9327434316	train	2.56819876233823E-4	59.69540651221644	0.5940691959234035
102.972626081	32.9303875627	train	2.2782256618205713E-4	55.229773709713854	0.564883383838049
103.025977055	32.9286775583	train	3.2172873195979726E-4	70.76546098823428	0.6470613501069731
103.079323487	32.9269448606	train	3.491823509926162E-4	76.34004483357782	0.665529082654264
97.7424905828	32.9962940889	train	2.3613002983124013E-4	56.50832191855313	0.5736651396248313
98.9734505092	33.0026249365	train	1.4428454140876561E-4	35.49989064763871	0.45121209171449994
99.2089630022	33.0024528723	train	1.4379241519462757E-4	35.37066978287465	0.4503662076346604
102.033277497	32.9657703641	train	2.066357048013565E-4	51.78962755070889	0.5407582313762145
102.941013056	32.9404017413	train	3.820583666370923E-4	84.02205194163484	0.6852513913009064
103.133084383	32.9341864209	train	3.82973534065458E-4	84.18859914439487	0.6857671805768015
103.218430188	32.9313296569	train	3.74455986680174E-4	81.95032947287795	0.6809003204963292
103.282431564	32.9291489853	train	3.283888153761095E-4	72.0030700460632	0.6517263951576158
103.325095292	32.9276770686	train	2.2364775380911885E-4	54.57947022287396	0.5603322073662546
98.5452047979	33.0108195885	train	1.0229004682336924E-4	20.491222270850017	0.36824585640665036
98.9734478068	33.0116453035	train	1.6602289480056157E-4	42.11067029534394	0.48614450395353126
99.0376851846	33.0116424388	train	1.6033435772650455E-4	40.75375779846103	0.4774402012269336
99.134041103	33.0115761569	train	1.6421777949472187E-4	41.66545290897186	0.4834139862880055
102.001524864	32.9755534586	train	1.2627340569155098E-4	29.502265199212463	0.41845659738621205
102.087017616	32.9734675941	train	2.2899241238522478E-4	55.411022960430024	0.5661418414706016
102.16181645	32.9715945586	train	3.333611913337768E-4	73.034042625562	0.6551296678315898
102.215239907	32.9702293105	train	3.4638231669344236E-4	75.81892994870235	0.6637345126656526
102.225924164	32.9699535249	train	4.031452184704454E-4	88.15444597503968	0.6967216539030562
102.781293211	32.9543570954	train	3.613577111676173E-4	79.08352665280474	0.6731147175971034
103.240194739	32.9396020959	train	3.001887568395241E-4	67.06416301161009	0.6310792482353619
97.5281673409	33.011989359	train	2.868548722205106E-4	64.600801636716	0.620439605143757
97.945619713	33.0162145441	train	1.5112618531702707E-4	37.70813942193699	0.4627077013582968
99.0805182733	33.0206425091	train	1.4607552657909008E-4	36.00783344893636	0.45426864396020283
99.1982983195	33.0205109471	train	1.5729182085945275E-4	39.655677835840244	0.4726625232500006
101.264045286	33.0001306102	train	1.3387057376211133E-4	32.343673858189995	0.4327380990805869
102.098018397	32.9822099396	train	3.278960197234386E-4	71.776728511967	0.6513854462249846
102.268991838	32.9778469553	train	3.9613326540780783E-4	86.70519451343142	0.6930013947140861
102.375831135	32.975001513	train	2.8239337375494483E-4	63.78807844926849	0.6167412371383274
102.397197178	32.9744214837	train	2.3878631490394087E-4	56.88550434856347	0.5763987658737371
102.54674205	32.9702592084	train	3.405089352546377E-4	74.48017936703269	0.6599069291280443
102.55742264	32.9699550698	train	5.337143071776203E-4	99.6488472082933	0.7525574330388295
102.610823165	32.9684207154	train	4.275668131913043E-4	92.01171138898782	0.7090033895517065
102.642861524	32.9674891751	train	4.0193927346519117E-4	87.87169156499323	0.6960882616122493
98.6843173705	33.0292895216	train	1.1505033375649788E-4	25.50674825370364	0.39599230497555254
101.189390387	33.0104805184	train	9.183572470403018E-5	17.424890906988185	0.34353948428202785
102.440276966	32.9822545895	train	1.9281099368380578E-4	48.579372991031526	0.5235197607886832
102.707310321	32.9746029973	train	3.3788619907749307E-4	73.97487967287188	0.6581694497576962
102.888833621	32.9690748262	train	1.5590829545310533E-4	39.20126843538434	0.4704609651694682
102.91018601	32.9684071651	train	2.458980030978414E-4	57.95409611001259	0.5835478664586476
102.942213267	32.9673988521	train	3.628260845600183E-4	79.2549350762129	0.6740063736766199
97.5813929167	33.0306441878	train	2.3823372557030346E-4	56.82090471782635	0.5758329788197811
101.959677841	33.0035994581	train	1.1551690303598755E-4	25.73877679340491	0.3969607179667081
102.312402674	32.9947302839	train	3.408953442361797E-4	74.5829096804704	0.6601614210885176
102.504730314	32.9894736199	train	2.945801692984734E-4	65.88840113397433	0.626677480033077
102.793124563	32.9810348562	train	3.318650409412992E-4	72.65447953318679	0.6541126650551341
102.825160822	32.98005623	train	2.460173014220517E-4	57.98317408510824	0.5836657350198691
103.006669848	32.9743559779	train	4.1497321127239423E-4	90.21023352503686	0.7027968767890554
103.017345243	32.9740124819	train	4.162713998650363E-4	90.50612824436527	0.7034488760811181
103.081393783	32.9719324123	train	4.514816408235657E-4	94.99545479386961	0.7201030512347525
103.124089128	32.9705275181	train	5.046750763645308E-4	99.01962917902964	0.7419929693719456
103.145435685	32.969819618	train	4.92804637547957E-4	98.61870140803175	0.737410151057028
103.348190076	32.9629133445	train	1.5726341988272341E-4	39.64471966540016	0.47261751376867067
103.710834717	32.9497372296	train	2.508649482203653E-5	3.0006647440644674	0.12507416627181614
97.8489253392	33.0424189206	train	1.2340323469841832E-4	28.450278936906294	0.41287216591368775
98.8449101019	33.0476330666	train	1.2757216593894412E-4	29.944172784477207	0.420948806465125
101.628464464	33.0200354331	train	1.6112581777342523E-4	40.924031194663826	0.47866887062762303
101.885131623	33.0143618001	train	1.1948110633816682E-4	27.104360590744374	0.4050652372565285
101.959978986	33.0126077513	train	1.5016779636671822E-4	37.33600673497756	0.4611264691294398
101.981362747	33.0120983663	train	1.9732696271949283E-4	49.60943211954113	0.5292914682652381
102.024128644	33.0110686277	train	2.708710871505386E-4	62.098624162162096	0.6068477843231956
102.088273368	33.0094966027	train	2.580863140657753E-4	59.89856827710081	0.5952548933675986
102.109653829	33.0089652843	train	3.703827982942109E-4	81.17011767334544	0.6785192501318028
102.141723462	33.0081614548	train	3.707647758223764E-4	81.27491327848658	0.6787440522276809
103.305947933	32.9733894183	train	2.7589059828927185E-4	62.82680576500826	0.6112198096605921
97.8380991534	33.0513381065	train	1.2475501551499908E-4	28.87339910183444	0.41551559866239063
97.8595169008	33.0515357834	train	1.3727758398815942E-4	33.48994453215809	0.43891741268204854
97.9344806238	33.052198701	train	1.6872755502403224E-4	42.69539382519956	0.49018212145053647
97.9773181131	33.0525572897	train	1.7549710682159323E-4	44.516832404650735	0.5000151703005192
98.1593853632	33.0539171997	train	1.2614538771861633E-4	29.456978022115646	0.41820977992084885
99.0162810192	33.0567487091	train	2.1333885426941715E-4	53.0049493641293	0.5486753245328331
102.184805017	33.0160832784	train	3.963980173491247E-4	86.78891549970228	0.6931435186574125
102.248943453	33.0144284716	train	4.540001522420072E-4	95.3372452280974	0.7212228902436228
102.270321759	33.0138695618	train	4.290641521564724E-4	92.25539966346933	0.7097241241873222
102.345141138	33.011884611	train	3.5908243645394594E-4	78.5667485054116	0.6717234024170398
102.4306399	33.0095613172	train	2.512227213590825E-4	58.744106847948444	0.5887445915090206
102.516128719	33.0071796147	train	3.4309743241831616E-4	75.02490581702551	0.661604494297337
103.295712862	32.9827525604	train	3.027469928071658E-4	67.57224629097271	0.6330527328070414
97.5702506307	33.0575744958	train	1.9938822803541937E-4	50.24207232150604	0.531879680292126
98.1164548296	33.0626403423	train	1.2750134709683047E-4	29.92091388622481	0.4208134619582107
102.388236508	33.0197348042	train	2.523032179591267E-4	58.99703948750343	0.5897833264197396
102.430988991	33.0185654549	train	2.3268410085584045E-4	55.82098051152421	0.5700658607999736
102.559231397	33.0149697755	train	4.364520039854456E-4	93.15554243228033	0.7132285863090201
102.687450593	33.011242711	train	3.6829246774482816E-4	80.63122745368203	0.6772834519039611
102.74086821	33.0096510099	train	3.003474850318959E-4	67.10072560779828	0.6312023124365227
103.242778715	32.9935759293	train	3.749683275447307E-4	82.14017680944484	0.6811973254639277
97.9021290974	33.0699573662	train	1.5155222199771207E-4	37.8391722605363	0.4634076376093666
102.613026573	33.0224351601	train	4.3815997938773777E-4	93.36258503940451	0.7140267633878831
102.826716831	33.0160570738	train	3.060395615201893E-4	68.00576436433522	0.6355618372850752
102.944217182	33.0123936906	train	4.870589151206287E-4	98.36767451028713	0.7351329207781727
102.997619331	33.0106920747	train	4.916143304606244E-4	98.58332518900745	0.7369416123237914
103.018978927	33.0100050532	train	6.05761383198816E-4	100.0	0.7753767132951945
103.072374729	33.0082715654	train	4.5201641720770487E-4	95.0718529069506	0.7203415876369924
98.834131894	33.083700273	train	1.2754922033785345E-4	29.93663680414797	0.4209049612064383
98.9198513494	33.0837848409	train	1.19752903039246E-4	27.1934796924275	0.4056129328802697
101.308475521	33.0624379161	train	1.2082899292683035E-4	27.572226438226398	0.4077714902917575
101.82212111	33.0518670381	train	1.297356685685286E-4	30.809769339469717	0.4250532886496511
101.875609805	33.0506444793	train	1.369159140046827E-4	33.39784035544187	0.4382678442138835
102.773684643	33.0266865172	train	3.2449771006532374E-4	71.13704506256452	0.6490159707870246
103.104827511	33.0162176957	train	3.635705830752032E-4	79.61384281471209	0.674456607608037
103.158221307	33.0144471936	train	4.2263673714749436E-4	91.28709723770906	0.7066048278002256
103.190255331	33.0133739697	train	3.881490392035119E-4	85.1309176938203	0.6886525800596316
103.232964708	33.0119302643	train	3.0465685679812777E-4	67.88081829819909	0.6345123373687026
103.318374239	33.0089991864	train	2.738722000776623E-4	62.596829369509464	0.6094735136291544
103.350399605	33.0078850263	train	1.6931618334297609E-4	42.83812980892056	0.4910524548094981
98.8448309626	33.0927342842	train	1.6831316393769186E-4	42.59975629047842	0.4895676240189252
101.180246659	33.0737641898	train	9.215114506077515E-5	17.515285076457083	0.3443131461586373
101.89729967	33.0591577771	train	1.5802352493179137E-4	39.92913176971504	0.47381947506328576
102.089846206	33.0545325107	train	3.2527745736472076E-4	71.29037238661529	0.649562493490916
102.10054193	33.0542668544	train	3.5277202235488054E-4	77.15875322369328	0.6678019106706247
102.154018429	33.0529248454	train	3.759171800892543E-4	82.42205965556585	0.6817459194668787
102.186102615	33.0521086596	train	4.0080324544755104E-4	87.62080182412686	0.6954891666643942
102.228879504	33.0510076038	train	4.291280374811457E-4	92.27102852108388	0.7097547955799481
102.27165405	33.0498919124	train	4.0431704560365595E-4	88.43109936427474	0.6973346025879195
102.65651442	33.039192559	train	4.1383699524338684E-4	90.06645276937078	0.7022238689599303
102.891602582	33.0320714952	train	4.2394587625645407E-4	91.53707244782126	0.7072455925246226
98.4911574917	33.1008124853	train	1.3928755036587533E-4	34.097988857687355	0.44250016445470025
98.9198349785	33.101825311	train	2.1630528374124943E-4	53.432305995820485	0.5520925043169428
102.35753811	33.0566214042	train	2.5889350355125826E-4	60.01783408904063	0.5960070136849842
102.41100231	33.0551691463	train	2.0519557608550577E-4	51.39984412270783	0.5390209094127476
102.432386911	33.0545818428	train	2.672510620322848E-4	61.29591115115946	0.6036331914043822
102.517919048	33.0521960648	train	3.598369809665179E-4	78.80308077162655	0.6721861120377822
102.603440975	33.0497518018	train	4.148007091785993E-4	90.18840450593608	0.7027100238742252
103.276541117	33.0284623154	train	2.67596121229218E-4	61.36282247752382	0.6039418697843224
97.9874077107	33.1067577415	train	1.832845717623469E-4	46.65720787267805	0.5108678144988995
98.7697720739	33.1106586674	train	1.825122847218944E-4	46.412688764782324	0.5098126419435377
98.9519815079	33.110862063	train	2.1803912317966878E-4	53.74727489540349	0.5540659457356842
101.74807218	33.080569781	train	1.3116498456561813E-4	31.280978102038983	0.42773314081584296
101.801581658	33.0793780584	train	1.257693117398403E-4	29.323938738159917	0.4174834956514551
102.00488814	33.0746404933	train	2.642680592158738E-4	60.933558684483295	0.6009445020090385
102.036984745	33.0738622152	train	3.060210573761526E-4	68.00215945433759	0.6355478320701133
102.486200971	33.0621011354	train	3.211978234969015E-4	70.60352300547872	0.6466840921119474
102.796213418	33.053038951	train	3.014439128758935E-4	67.32945412832122	0.6320501511952487
102.881709122	33.0504038793	train	3.586239846002892E-4	78.49353425204794	0.6714416273332081
102.913767122	33.04940067	train	4.570444324411033E-4	95.82836213846578	0.7225646043769994
98.2123741155	33.1174024036	train	1.5567049640876176E-4	39.1183999782978	0.470080710807189
98.2230921594	33.1174696877	train	1.3296826931988653E-4	31.90553334435972	0.43107872125897073
101.341541529	33.0978899695	train	1.0796382539819769E-4	22.634192841957535	0.3808915771461885
101.598494433	33.0927955604	train	1.5482618327834055E-4	38.83144479637595	0.46872618252601295
102.753843969	33.063335457	train	3.6227344945579916E-4	79.1904008459645	0.6736713626071119
102.967597765	33.0567090228	train	4.732941493606997E-4	97.55551871029407	0.7295134043146134
102.978283599	33.0563681175	train	4.899387022197103E-4	98.52794194319836	0.7362791966384469
103.021025125	33.0549953738	train	5.777247397579984E-4	99.89300621871901	0.7670156015399235
103.063763736	33.053608036	train	4.222659271999777E-4	91.21506350787095	0.7064228229247275
103.117182853	33.0518533461	train	3.228265883281175E-4	70.89747430250819	0.64783892546336
98.8662083163	33.1288398906	train	1.841705880999008E-4	46.85852642834106	0.5120727932767517
101.737928761	33.098825213	train	1.7250341113641832E-4	43.655973195760275	0.4957138886797896
101.962695331	33.0936816936	train	2.212485294350991E-4	54.219024196865966	0.5576733501477583
101.973397056	33.0934266745	train	3.048092656529332E-4	67.89429065753153	0.6346283149912186
102.016202598	33.092397429	train	3.3859633545374126E-4	74.09278328882073	0.6586416427807656
102.690080593	33.0742536761	train	4.214347001123145E-4	91.05352018886923	0.7060140096355978
103.171022231	33.0590721961	train	3.763645244515003E-4	82.50561213071398	0.6820039042730583
103.288529204	33.0550801832	train	2.860428432330347E-4	64.50584364330506	0.6197717947957427
103.331253218	33.0536012059	train	2.3657895235036194E-4	56.58345398992916	0.5741296079223608
97.8263122769	33.1324030243	train	1.5839329074698717E-4	40.064289910141575	0.4744022105289976
97.8477495995	33.1326031547	train	1.4888977919083477E-4	36.96353988317825	0.4590033492778268
101.577610598	33.1112624457	train	1.488520690280119E-4	36.9486432595952	0.4589404487276307
101.71679692	33.1083040255	train	1.635180425234211E-4	41.47639423805578	0.4823477044765869
101.834553694	33.1056795473	train	1.499425013012005E-4	37.25103853007002	0.4607534059951999
102.144926931	33.0982283055	train	3.684644926272482E-4	80.68440441160253	0.6773855112462617
103.256917911	33.0651751754	train	3.0673283907857647E-4	68.14082617516044	0.6360857831356076
103.353057531	33.0618504423	train	1.7929589807547276E-4	45.500942155253554	0.5053687003361728
98.1799686651	33.1442528085	train	1.6277766027769408E-4	41.26389274904239	0.48121468282688257
98.7482328637	33.1466976439	train	2.4514095789353037E-4	57.769577347445264	0.5827983359269162
98.7911229473	33.1467769494	train	2.532164803810522E-4	59.10855970667081	0.5906572077009001
101.256568156	33.1265101305	train	7.237794260650748E-5	12.139182710674918	0.2920062037822802
101.781313881	33.1158958184	train	1.7035762144183597E-4	43.09937757662082	0.49258504534882913
102.123844559	33.1077737263	train	3.6475289116930586E-4	80.00106241470907	0.6751690558748337
102.380648009	33.1010658613	train	2.5559742209726517E-4	59.44828806723084	0.5929180700897183
102.455532647	33.0990099901	train	2.9490730916729383E-4	65.98168481535419	0.6269371107696937
102.509016975	33.0975140399	train	4.405236313064524E-4	93.58396473477667	0.7151240525417563
102.530409594	33.0969092514	train	3.99244286770646E-4	87.23468350893324	0.6946631802170881
102.573192905	33.0956886908	train	3.986415005014638E-4	87.16500716118556	0.694342602130288
102.605278685	33.094763661	train	4.5065097805968373E-4	94.85977993910045	0.7197317270497424
102.680139754	33.0925732348	train	4.7892553017200385E-4	97.92041100511028	0.7318410099403133
101.663810461	33.1274811056	train	1.736475351644346E-4	43.93284475222582	0.49736645150275677
101.910076228	33.1219686961	train	1.743210259827566E-4	44.1947490403574	0.49833418117012274
102.691210247	33.1012581233	train	4.445828747914577E-4	94.0049132708864	0.7169889743707056
102.808842531	33.0977142101	train	4.2381484455294755E-4	91.51534255328748	0.70718158447296
102.915762833	33.0943964572	train	4.0838160973286395E-4	89.27991872629242	0.6994415904263478
102.937144776	33.0937219383	train	4.0610600887082307E-4	88.84059794442305	0.6982655934608598
102.990596498	33.0920196506	train	4.390950770487904E-4	93.45941578922515	0.7144618771840677
98.2655891287	33.1628267668	train	1.553478783501063E-4	39.00597539860729	0.4695639520743174
101.471288382	33.1404678574	train	1.378168445404216E-4	33.7078512584065	0.43988315323974836
101.685502036	33.1360313072	train	2.893241248140065E-4	64.976409812756	0.6224559759505018
101.76046546	33.1343916357	train	2.659135902510793E-4	61.13820870636197	0.6024321733621761
101.781882457	33.133914887	train	2.367053473105692E-4	56.60330889069196	0.5742601972999194
102.392039032	33.1187836475	train	2.5168100718079325E-4	58.83990852473139	0.5891858061105009
102.777148619	33.1076922798	train	3.3469042903108503E-4	73.41650506340724	0.6560282084320401
102.852005921	33.105397868	train	4.332211748132698E-4	92.77424935780307	0.711706493600624
103.087215166	33.097895213	train	3.828748945220053E-4	84.1706481776817	0.6857116685294177
103.097904401	33.0975436753	train	3.301951714683328E-4	72.26664636031587	0.6529704707013844
103.204786445	33.0939780753	train	3.8511263282350276E-4	84.74889896532551	0.6869662104094298
103.236847361	33.0928905939	train	3.9425506889539756E-4	86.32625043524584	0.6919893503347018
103.268906547	33.0917948992	train	3.7778199719815775E-4	82.9593181479343	0.6828186096754527
101.514392011	33.1486214325	train	1.597103888971921E-4	40.54136781585355	0.47646745631859433
101.942794372	33.1392303853	train	2.3571217338697945E-4	56.389099606984765	0.5732319018771282
101.974916295	33.1384667756	train	2.795266037226654E-4	63.360104755147866	0.614326548794266
102.156917122	33.1339835393	train	3.741703907617689E-4	81.8949762550817	0.6807345196584534
102.210438983	33.1326144511	train	3.17779100755351E-4	69.97994765214713	0.6442353317872631
103.141082096	33.1051249994	train	3.532201382442275E-4	77.30847269756504	0.668083471830182
98.0938292455	33.1797346784	train	1.7863081772949356E-4	45.35094849138853	0.5044397155656636
98.4048777457	33.1816101991	train	1.821886485570399E-4	46.294562977975794	0.5093691043480618
98.7803104461	33.1828387996	train	3.000309890394303E-4	67.02782163910321	0.6309568472260919
101.675339723	33.1542824812	train	2.514020960458647E-4	58.76947326921147	0.5889173972903569
102.039467271	33.1459222012	train	3.040549459454583E-4	67.8276116829824	0.6340535845082604
102.103709012	33.144336584	train	4.201161250664321E-4	90.91998296041392	0.7053631686186097
102.232177133	33.141066178	train	4.0049729572001736E-4	87.55147904165631	0.6953274172991982
102.360624074	33.1376636033	train	2.580229629570909E-4	59.88927323205691	0.5951957457458542
102.403434871	33.1365000538	train	2.960225102037769E-4	66.16696023219443	0.6278194696408971
102.44624319	33.1353218301	train	4.075198633856186E-4	89.0384559178769	0.6989973326161222
102.478347785	33.1344285341	train	4.364829354046679E-4	93.16017936186705	0.7132430809012608
102.542552692	33.1326171891	train	4.477828857849526E-4	94.53958216723916	0.7184420193546439
103.323216889	33.1079394725	train	2.8824254744099317E-4	64.76307522112671	0.6215754119375971
98.4477264554	33.190827596	train	1.7120499638533247E-4	43.32374063040373	0.49382525682036726
101.332741202	33.1701922785	train	1.0293730002045221E-4	20.729465331701157	0.3697144986391139
102.575018401	33.1407017142	train	4.375673459882958E-4	93.3012169718466	0.7137503157248491
102.607120487	33.1397751039	train	4.700311736804783E-4	97.29232929115248	0.7281461431577568
102.660620677	33.1382124225	train	4.852226701761256E-4	98.2671774119551	0.7343968013352663
102.767608513	33.1350183408	train	3.9552066426441567E-4	86.51006507287879	0.6926720333289809
102.821096038	33.1333869527	train	4.0357704039166946E-4	88.271028352995	0.6969478160398394
101.172203808	33.1821153719	train	9.964862567067158E-5	19.661322313305185	0.3621807310968277
102.971243633	33.1376957697	train	3.842256335896698E-4	84.53610112287181	0.6864701326297691
102.992634631	33.1370109461	train	4.0807874878857035E-4	89.19504983351351	0.6992856054520622
103.088885087	33.133883949	train	3.423903085360021E-4	74.90349011939102	0.6611424393079671
103.110272045	33.1331789988	train	2.7778130027753613E-4	63.09650194993615	0.6128415166225871
98.0506365712	33.2064715809	train	1.8019194290393558E-4	45.7464229703006	0.5066148030436206
101.708306187	33.1806176546	train	2.8123536719808136E-4	63.62590643057445	0.615769494304709
101.740449764	33.1799137372	train	2.367203231163241E-4	56.60566138272661	0.5742756647713027
101.794019887	33.17872213	train	2.4520097654230237E-4	57.784201679750204	0.5828578572677047
101.997556796	33.1739842094	train	2.851063753797853E-4	64.2835010560261	0.618998722647316
103.228318915	33.1382319516	train	4.0008145674394675E-4	87.440826140556	0.6951072960387311
103.271086551	33.1367703592	train	3.845170150369018E-4	84.60600574165493	0.6866332687368489
97.696492017	33.212284918	train	1.8697889795090016E-4	47.50165933865059	0.5158531567227669
98.0612687151	33.2155718247	train	1.58243821746932E-4	40.00996228002926	0.4741668091259924
98.7051013223	33.2187635212	train	2.652799105009502E-4	61.06832770708925	0.6018605991696352
98.7265638333	33.2188125376	train	3.359987906310557E-4	73.68325635840071	0.6569080763949346
98.7694890012	33.2188994642	train	3.3023764864376575E-4	72.2758380665011	0.6529996186775427
101.44065115	33.1951731917	train	1.7081577130445647E-4	43.21449177562052	0.4932563436317966
101.815735442	33.1872482325	train	2.0949999859022115E-4	52.348064158344634	0.5441749836378263
102.06213506	33.1814262368	train	3.7963959960321043E-4	83.43848614074938	0.6838799846652949
102.126401319	33.1798274169	train	3.93889516662417E-4	86.27306580761508	0.691791600542257
102.17995262	33.1784697802	train	3.839358123559921E-4	84.44864064738316	0.6863077014613859
102.190662448	33.1781954947	train	3.6966224626753163E-4	80.97569361457938	0.6780943319321618
102.276335793	33.1759681215	train	2.8706739939514603E-4	64.62565438749206	0.6206139997511585
102.854368599	33.1593962419	train	4.363396311322169E-4	93.13869661592334	0.7131759155867912
103.04693633	33.1532780904	train	3.766782654728052E-4	82.63523073842211	0.6821845902452779
98.3723773226	33.2265499145	train	2.0852184391068854E-4	52.133665132251025	0.5430138957893292
98.3938407586	33.2266563431	train	2.006515019020399E-4	50.45332730030719	0.5334518804679277
101.19431657	33.208779677	train	6.623715529320636E-5	10.678642133800906	0.2740202103303884
101.430181445	33.2043949826	train	1.291091735743564E-4	30.50799483224501	0.4238707331580052
102.458713707	33.1800433526	train	3.597634562827751E-4	78.78522259308416	0.6721410818344956
102.50154068	33.1788447467	train	5.19802587853413E-4	99.5013301725569	0.7476064683111425
102.533659237	33.1779361501	train	5.510729685260697E-4	99.79129601353023	0.7584692298824424
102.565776346	33.1770192901	train	5.014303943292752E-4	98.8980219978385	0.7407562579875958
102.597891993	33.176094168	train	5.159023022738915E-4	99.32461692754866	0.7461826574121209
102.64071056	33.1748478219	train	4.4882587313435505E-4	94.64206025816515	0.7189123951543841
98.0288809563	33.2333623155	train	1.7485255869544367E-4	44.357664168073434	0.4990953061976341
98.3401146488	33.2354027728	train	2.0886649078663945E-4	52.22144375574576	0.543423672359955
101.162371078	33.2183566134	train	8.200004918622343E-5	14.784435517626463	0.3184634804976058
101.183818217	33.2179818673	train	7.015201256328262E-5	11.612441713847858	0.28559049593617547
102.426942784	33.1899365916	train	3.4064022833980986E-4	74.5121957920021	0.6599934425165634
102.705312747	33.1819519787	train	4.023637098752247E-4	87.96112239688173	0.6963114876566999
102.748128984	33.1806684936	train	3.5923733044410783E-4	78.61644725469547	0.6718184946369806
102.780239371	33.1796962458	train	3.5192537693925374E-4	76.88346305828422	0.6672686386222905
102.812348209	33.1787157418	train	3.9219377980911186E-4	85.8365283484521	0.6908709407995678
102.865859461	33.177063225	train	4.603455274195747E-4	96.17458807823984	0.7240049858184415
103.218920573	33.1655819906	train	3.470932481561382E-4	75.9710395585204	0.6641919772630224
103.069578099	33.1795719597	train	3.6048991541872387E-4	78.96166996141162	0.6725854598300908
103.219352306	33.1745775967	train	4.088399139014173E-4	89.41536472692002	0.6996773271287792
103.240745581	33.1738494647	train	4.2659789469565786E-4	91.86854552447015	0.7085350963684018
97.6637603509	33.2480139177	train	1.8341983302783135E-4	46.69627605111288	0.5110521540886378
97.8569463079	33.2499397701	train	1.6008621439463235E-4	40.669293390201126	0.4770537879688639
98.6190954479	33.254609778	train	1.7635655005381415E-4	44.82842765483615	0.5012364780103329
101.291518046	33.234078381	train	1.0895403591114781E-4	23.006377965360286	0.3830468527928922
101.763294072	33.224487696	train	1.8745943092529754E-4	47.64696654423214	0.5164941572958328
102.106252846	33.2163912346	train	3.814024119584318E-4	83.87009238727438	0.6848806515829822
102.245539289	33.212832626	train	3.200761155309838E-4	70.39856786792735	0.6458843600705947
102.331241655	33.2105654018	train	2.3577551839255124E-4	56.4071731298281	0.573297635227451
102.9415749	33.1927086117	train	3.786748325003793E-4	83.26086956056747	0.6833296355220102
103.102095635	33.1875137835	train	3.5520351762748467E-4	77.78833897606464	0.6693239633213622
97.7602236682	33.2580322337	train	1.5689697760501133E-4	39.503860257748215	0.47203609117382195
97.7709573583	33.2581387992	train	1.4389074656760053E-4	35.39648930779319	0.45053543150130376
98.2862315954	33.2621644654	train	2.045789302414714E-4	51.200542925351805	0.538272983268025
98.6083196808	33.2635962234	train	1.7700457527841703E-4	45.042883142682484	0.5021534129478447
102.14943581	33.2243192417	train	3.926365075227218E-4	85.9260033449466	0.6911118393549005
102.224442863	33.2223959667	train	3.7813260189078254E-4	83.05113288559973	0.6830194793563653
102.449420098	33.2163555156	train	4.0267425035880465E-4	88.02657002372607	0.6964746042022467
102.99549564	33.1999980257	train	3.905293667112174E-4	85.52715264651631	0.68996192300745
97.6849543167	33.2662779589	train	1.5122982127254296E-4	37.74938767094242	0.4628781330274024
98.6512304162	33.2727439115	train	2.0886083861537777E-4	52.22000419587237	0.5434169579960916
102.417635132	33.2262472444	train	3.2595988437995904E-4	71.46234238210602	0.650039409965308
102.481911199	33.2244628279	train	4.624031198539043E-4	96.32167648561631	0.7248952421778707
102.599735727	33.2211053898	train	4.709905260239854E-4	97.37197029921786	0.7285495660810646
102.67470467	33.2189109101	train	4.371034905743646E-4	93.25318405570312	0.7135335663868195
102.706831713	33.2179566314	train	3.8415962411195826E-4	84.5202348856931	0.6864331522175726
102.728248898	33.2173158508	train	3.833199693864401E-4	84.25164534977598	0.6859619910556539
102.781788876	33.2156978201	train	3.459393094470143E-4	75.71757488455755	0.6634488189831023
103.883665946	33.1772668418	train	1.0528628308576055E-5	1.0076389572267443	0.056600937754956206
102.514407589	33.2325612303	train	4.8023356464486076E-4	98.00507614077178	0.7323759351998977
102.857133037	33.2223935629	train	4.6654674591424284E-4	96.7970214861728	0.7266707441881948
102.910668024	33.2207198564	train	4.563489938936643E-4	95.71285326998385	0.7222592412194995
102.932080775	33.2200439452	train	3.93526301603242E-4	86.15121720558764	0.6915948634213342
103.017724568	33.2173035768	train	4.212829106240584E-4	91.02403033595606	0.7059392337080865
103.349481349	33.2061301005	train	8.907870103301132E-5	16.603461120027553	0.3366985336855204
98.1678826519	33.2884875552	train	1.754747032539552E-4	44.50905195713928	0.49998325382315895
102.279024199	33.2480102574	train	2.8371734510950576E-4	64.01810357541508	0.6178462445886843
102.321892296	33.2468714125	train	2.4788542704905816E-4	58.304181891349515	0.5855028071961285
102.814693135	33.2327159935	train	3.809045229208124E-4	83.75470888778058	0.6845986655793197
103.007430627	33.2266472673	train	4.2986737876827863E-4	92.46260638871098	0.7101092829063149
103.060958435	33.2249087036	train	3.8385067711971786E-4	84.42140708063829	0.6862599551804979
103.157296787	33.2217214668	train	3.959269978123822E-4	86.63947330504547	0.6928905750204075
103.189406178	33.2206425395	train	4.073477464814183E-4	89.0143694920772	0.6989084434485195
97.8563585597	33.2950306771	train	1.4881468950148836E-4	36.933877247076275	0.4588780852422783
98.1248378185	33.2972114456	train	1.5191147633036801E-4	37.93396094764854	0.4639964413585077
102.118568032	33.2611562061	train	3.624122647622996E-4	79.20660173444097	0.6737555781070231
102.225766957	33.258418754	train	3.378318671394241E-4	73.966469265233	0.658133268862948
103.27546112	33.2267199206	train	2.6471495362557243E-4	61.00602293035364	0.6013496249064106
97.7488468468	33.3030138178	train	1.689991656747285E-4	42.758677304587955	0.4905840887789405
97.8347616164	33.3038492407	train	1.5713154995193203E-4	39.593839261134306	0.4724084273982833
98.5006977885	33.3083097681	train	1.7446753412673946E-4	44.26386887361013	0.4985442034293866
102.397603307	33.2628511813	train	4.213316085643206E-4	91.03348504916899	0.7059632278772281
102.45119055	33.2613736563	train	4.857657190322072E-4	98.29570575473412	0.7346149261570312
102.579783737	33.257733631	train	4.885944107638351E-4	98.45312872496207	0.7357453495732866
98.2105943241	33.3158249643	train	2.047264404968419E-4	51.2640784377338	0.5384521183538157
98.6080778091	33.3177146945	train	2.7524684920832333E-4	62.7414857146962	0.6106645436388723
98.6832809155	33.3179291651	train	3.908686371091004E-4	85.58860274417077	0.6901476487874268
101.786735851	33.2870745112	train	1.6291470705938078E-4	41.3032273567278	0.4814247821571874
102.376514211	33.2724400223	train	2.6837228744709674E-4	61.513335158980176	0.6046344480973616
102.494416455	33.2691782226	train	4.862864662283073E-4	98.32468577647867	0.7348237569025621
102.623015029	33.2654927355	train	4.480715001250757E-4	94.56793979459353	0.7185723387095035
102.64444583	33.2648655928	train	4.396457056367871E-4	93.51643419625267	0.714717473400196
102.730162339	33.2623201938	train	3.4379339619995507E-4	75.13766685058215	0.6620580281944028
102.77301652	33.2610254027	train	3.671095047281599E-4	80.27014002867674	0.6765798680816502
102.815867945	33.2597158882	train	3.9524526791668733E-4	86.47006660172256	0.6925237377362061
102.869428303	33.2580582951	train	4.98471050770741E-4	98.78710899483258	0.7396179202017662
102.890851213	33.2573888192	train	5.201828507749514E-4	99.50537631563357	0.7477444302717445
98.7477153066	33.3270965899	train	4.092232537781077E-4	89.52877082465767	0.6998742208251078
101.754837631	33.2968019051	train	1.516416625651497E-4	37.8627710127053	0.4635543480949276
102.934098878	33.2650375101	train	4.701233014851846E-4	97.29997731670568	0.7281849364050286
103.019786341	33.2622924705	train	4.571542568480236E-4	95.84666425911978	0.7226127662753392
103.073335059	33.2605469405	train	3.971080015696966E-4	86.95092860047752	0.693524003058161
98.2319206347	33.3339978065	train	2.0267035704019278E-4	50.81142492641507	0.5359426277754631
101.701471645	33.3069901976	train	1.640788148048173E-4	41.6282874053407	0.48320257710985154
101.755121096	33.3058113869	train	1.8730865004392574E-4	47.600475540833145	0.5162932079568221
101.776579996	33.3053333877	train	1.7419491559389515E-4	44.13525249079659	0.49815325854652787
101.819496268	33.304366291	train	2.307617081061751E-4	55.62062337851017	0.5680313844836298
102.988064531	33.2723268358	train	4.115017946038179E-4	89.76977700098843	0.701039233647653
103.202264377	33.2652596089	train	3.663388753063019E-4	80.18592383363966	0.676119872850599
98.1351322703	33.3423810342	train	1.9596919074655114E-4	49.282517034565416	0.5275708998626102
98.1673683278	33.342601349	train	2.1016809094558317E-4	52.47368799961432	0.5449646364756554
98.1888592249	33.3427435778	train	2.0952867085974544E-4	52.35345550971493	0.5442089291551664
98.2318414619	33.3430168804	train	2.0096990137494908E-4	50.503491670990016	0.5338464778010248
98.5327311554	33.344513498	train	2.111001662817854E-4	52.6806083836408	0.5460617443760695
98.618703203	33.3448072122	train	3.116291171105172E-4	68.91022736018634	0.6397436936550643
98.6939296726	33.3450153929	train	3.761955189525999E-4	82.47404622994824	0.6819064874802784
98.7369165468	33.3451138951	train	4.0029082775329124E-4	87.50468355536512	0.6952181647631064
101.658823535	33.3169267778	train	1.579102718808761E-4	39.88757737005529	0.47364073440843946
102.227425392	33.3034468784	train	3.724719810598231E-4	81.53174882259998	0.6797449490069508
102.334664439	33.300612407	train	2.676015905544673E-4	61.363883048608436	0.603946758588568
102.356110433	33.3000344342	train	3.501706675051735E-4	76.54374473448823	0.6661579395929204
102.399000575	33.2988674131	train	4.8014486763142705E-4	97.99933504997414	0.7323397297070374
102.699160165	33.2902850079	train	3.6719474838158413E-4	80.28702903945236	0.6766306704925743
103.127726977	33.2767714746	train	3.7468776484950964E-4	81.9952519198068	0.6810347512575504
98.3392313248	33.352654334	train	1.6283195871664053E-4	41.279477265275474	0.48129794531422637
101.862999802	33.3214016626	train	2.9046871195459386E-4	65.11740671572352	0.6233833871329741
102.431519549	33.3069861733	train	5.051799873793753E-4	99.0385526989926	0.7421843561996642
102.517297322	33.3045848796	train	5.081375154849956E-4	99.1137779788363	0.7432997310876721
102.560182363	33.3033620882	train	4.677636874254033E-4	96.947024761015	0.7271878458477853
102.635224895	33.3011866912	train	3.779967588703655E-4	83.01164833107163	0.6829416818910709
102.657040334	33.3095583598	train	4.0848810886484534E-4	89.31124350423019	0.6994964031040878
102.69992118	33.30828718	train	3.333892464076733E-4	73.04117238955556	0.6551486810455717
102.742799317	33.3070012463	train	3.3140216783170476E-4	72.52783029794004	0.6537968127392423
102.796393134	33.3053730861	train	3.807176756198885E-4	83.70050583811069	0.6844927118754427
102.807111378	33.3050446888	train	3.8910054977711806E-4	85.30573446357431	0.6891773005334974
102.892851026	33.3023843362	train	4.5960553023117475E-4	96.12463665656018	0.7236834016410851
102.935716594	33.3010320489	train	4.450335787721394E-4	94.06665233241031	0.7171945345272138
102.978579283	33.2996650254	train	4.4554051857241246E-4	94.13609477991352	0.7174253865701113
103.150000635	33.2940496371	train	3.918262274161418E-4	85.7622462376613	0.6906706612563586
97.8446680446	33.3670758655	train	1.8175631498120598E-4	46.15731525085641	0.5087753450736652
101.724053701	33.3425601918	train	1.8151896553079085E-4	46.085129268182556	0.5084487620744508
101.777723933	33.3413705113	train	1.9523088358819514E-4	49.09789963532672	0.5266300272690326
102.507297504	33.3228942246	train	5.169951645546096E-4	99.37413208125608	0.7465832274647607
102.861097188	33.3123882723	train	3.9475442017079847E-4	86.39877604334013	0.6922590705822278
103.06471392	33.3058839637	train	4.5565423755107213E-4	95.5979862862895	0.7219535056597585
101.713598962	33.3518050771	train	1.7597750255879903E-4	44.68433750953236	0.50069857061454
98.113184393	33.3873233381	train	1.9124202922547783E-4	48.354346147657154	0.5214812484098267
98.4249714617	33.3891596235	train	3.080582134759235E-4	68.39726396601431	0.6370832557881767
98.5862501245	33.3898020911	train	2.280754513354371E-4	55.261625998359165	0.5651560422077659
98.6077543062	33.3898719191	train	2.5300280095048226E-4	59.08455941256153	0.5904530762483926
98.6400107127	33.3899696749	train	3.2077000840445964E-4	70.49267879128224	0.6463795038836877
98.6830194844	33.3900869752	train	3.5403895957629157E-4	77.50096319609689	0.6685967244991332
101.670931011	33.3617467894	train	1.7495108911722202E-4	44.381639789984256	0.4992361425640269
101.810503898	33.3586635654	train	2.682384390862421E-4	61.48737600382589	0.6045151871962141
102.239817596	33.3481948349	train	4.17466422357882E-4	90.65562364977433	0.704046537843526
102.304194922	33.3464968033	train	3.1286498029771566E-4	69.10701352976497	0.6406553885376065
102.357838535	33.3450563449	train	3.907710403335022E-4	85.57090563096848	0.6900942444784487
102.39002286	33.3441809747	train	4.4317416119777345E-4	93.79389164282176	0.7163445475771719
102.432933116	33.3430008726	train	4.932068589755159E-4	98.63065552766106	0.7375680997926584
102.508019991	33.340900112	train	4.7653317837321183E-4	97.7655612715613	0.7308570968698006
102.518746049	33.3405963073	train	4.5664204700208126E-4	95.76130503284688	0.7223880011030996
98.0915891466	33.3961865038	train	1.9880110125119625E-4	50.046704770929836	0.5311453625962375
102.336725428	33.3546398327	train	3.7207079650620437E-4	81.47139377514671	0.6795103043580606
102.690720889	33.3446109343	train	3.7101122072490437E-4	81.31198896759904	0.6788889236404075
102.72289343	33.3436493253	train	3.511075178901281E-4	76.70580563129427	0.6667518697882189
102.776510915	33.3420281786	train	3.384752112403312E-4	74.07221181658274	0.6585611956093087
102.808679334	33.3410444138	train	3.9277053985344935E-4	85.9530911959063	0.691184695475069
102.873410466	33.3480511784	train	4.047609730061802E-4	88.53365877143752	0.6975661614998264
102.894855287	33.3473794202	train	4.146731005566533E-4	90.17225646399291	0.7026457416582778
102.937742786	33.3460248307	train	4.1346136250514114E-4	90.01888392032797	0.7020339464241194
102.980627401	33.3446554799	train	4.4052832392356265E-4	93.58432565162073	0.7151262226418661
103.0235091	33.3432713713	train	4.477766316377143E-4	94.53892506510981	0.7184391940548677
103.066387852	33.3418725083	train	5.187712291150444E-4	99.45460160724835	0.747231523561761
103.098544964	33.3408136804	train	4.6180839232899223E-4	96.27459820070905	0.7246385127037728
103.109263627	33.3404588942	train	3.940730154709984E-4	86.2998090582821	0.691890898116527
98.0268781283	33.4137344437	train	1.7895438282755508E-4	45.423921200401054	0.5048921070331885
98.5108345038	33.4165867432	train	2.419402359162331E-4	57.30225881944222	0.5795993394195924
101.736198707	33.3873717936	train	1.868155094170373E-4	47.46060078686953	0.5156348193962773
102.594935247	33.3654500069	train	3.6893612554757233E-4	80.81014665724446	0.6776649919624046
102.68075502	33.3629320274	train	3.7363150023994433E-4	81.79053034916863	0.6804212005640905
103.184719983	33.3469453431	train	3.748747700065753E-4	82.0708038750811	0.681143131251324
98.2526386252	33.4243194244	train	1.7375867079983277E-4	43.9619886348067	0.49752639789632147
98.3924653036	33.4250830982	train	3.3084622233746624E-4	72.40752833374523	0.6534166869650022
98.4892712239	33.4255194685	train	2.6959870231037366E-4	61.773322855626105	0.6057238625123339
98.6721317574	33.4261375987	train	3.4020270768326963E-4	74.40552214110112	0.6597049743806708
98.6828884191	33.4261655646	train	4.0042140116773465E-4	87.53428268204192	0.695287266797867
101.779443659	33.3954257386	train	2.426336040312382E-4	57.42080949930857	0.5802964894494625
103.174431656	33.3563025658	train	3.7404943618571206E-4	81.87153325551323	0.6806642483235886
104.159765547	33.3191941827	train	9.540482315516017E-6	0.8677607498709845	0.05156266601578803
97.9944091607	33.431513923	train	1.7831490144518683E-4	45.279700797415515	0.5039972199120119
98.3386167895	33.4338271808	train	3.497352681791393E-4	76.45774728850668	0.6658811905535682
98.4677035654	33.4344483895	train	3.161078899292757E-4	69.68259762512956	0.6430258838596462
102.38103787	33.3894942017	train	4.551911712001508E-4	95.52214997490239	0.7217493538560374
102.391771331	33.3892009888	train	4.76876610509309E-4	97.78779060037223	0.7309987853353683
102.542023221	33.3849987991	train	3.924130833409053E-4	85.88084945629163	0.6909903159523106
102.563485208	33.3843836776	train	3.181327147653377E-4	70.04874281185977	0.6444901909538799
102.617137306	33.3828296825	train	3.1061977022304695E-4	68.77832769673608	0.6389956604874939
97.9512777227	33.4401758457	train	1.5677304618985362E-4	39.46690567813145	0.47183916282837696
98.5321999303	33.4437280528	train	2.2592249260458777E-4	54.95802821251733	0.5628237546625732
98.5752346639	33.443882928	train	2.4403305764607785E-4	57.62358445794672	0.581696556844228
98.6182697107	33.4440228695	train	2.771646504637023E-4	63.01035603097248	0.6123140878759067
102.660433714	33.3905711945	train	3.263667992981187E-4	71.54360083943824	0.6503231665870847
102.703354128	33.3892961171	train	3.82335941799383E-4	84.07256659655185	0.6854080117525196
102.735542657	33.3883300969	train	3.5470859691032555E-4	77.66515092931866	0.6690152874486323
102.896461906	33.3833751753	train	4.1788785597506836E-4	90.70517264196405	0.704256733558417
102.295845253	33.409816227	train	4.299048415580935E-4	92.47231373430766	0.7101272219071162
102.86468002	33.3933820358	train	4.52070326568553E-4	95.0786802130961	0.72036561128974
102.939773486	33.3910171766	train	3.4274010447918064E-4	74.96355340523873	0.6613711635932125
102.982680075	33.3896454963	train	3.908061422874172E-4	85.5772706286669	0.6901134541547665
103.014858101	33.3886070346	train	3.4709655903706363E-4	75.97174794861445	0.6641941048108786
103.057759555	33.3872094864	train	3.624534137684114E-4	79.21140416203876	0.6737805337469016
103.100658034	33.3857971613	train	4.1617421743879484E-4	90.47808585676918	0.7034001664762133
98.359865961	33.4700166747	train	3.7744308753155854E-4	82.87673728172186	0.6826241982171396
98.3921508161	33.470179195	train	3.527189080249431E-4	77.13525197418312	0.6677685060896342
98.4674831027	33.4705257118	train	3.4458279448333184E-4	75.26556627389955	0.6625709806738443
98.5105306749	33.4707031681	train	3.125934966688776E-4	69.0472218485618	0.6404555110826196
98.5212926257	33.4707451965	train	3.439413821106044E-4	75.16164373655938	0.6621543084601195
98.6073889849	33.4710477889	train	4.224636141849065E-4	91.25348262599499	0.7065198818426907
98.6504376151	33.4711766613	train	4.2389739826388705E-4	91.53130663321014	0.7072219146329899
98.6827242588	33.471263505	train	4.4938924635470206E-4	94.69741415304514	0.7191658171198988
102.511279146	33.4219257862	train	4.2907407386107637E-4	92.25704548585746	0.709728888030383
103.165859837	33.4016427835	train	3.9581651760121396E-4	86.60427197850782	0.6928311853172444
97.5634749926	33.4723640012	train	2.1435029861778434E-4	53.12967797149227	0.5498463013194003
98.2736991051	33.4785611472	train	3.7849768901308166E-4	83.19234984707208	0.6832283761393848
98.5642955026	33.4799233934	train	3.6316824071846066E-4	79.44525419020681	0.6742134464584459
102.468692164	33.4321386432	train	4.5088721903907856E-4	94.8983659477234	0.7198374320845268
102.51164208	33.4309285561	train	3.631615710281213E-4	79.44154427727764	0.6742094124783463
102.62974094	33.4275243426	train	2.9908752627817096E-4	66.71202678403037	0.6302231819101586
102.64047621	33.4272093084	train	3.105647935402253E-4	68.77114276612319	0.638954827713137
102.726352304	33.4246556852	train	3.428596484853866E-4	74.98408024654763	0.6614492601530833
103.187742419	33.4099151437	train	3.5846364244730033E-4	78.4754565755021	0.6713429631381185
101.802951771	33.4580049816	train	1.7837561436124898E-4	45.29339320733132	0.5040823202308247
102.565694457	33.4383973207	train	2.9934997148281577E-4	66.78982458911356	0.6304275599795693
102.694531903	33.4346211904	train	3.140098365013075E-4	69.3357593398005	0.6414958400639517
102.769675845	33.4323568258	train	3.240635966914106E-4	71.0576667222538	0.6487109625906472
102.855544238	33.4297134085	train	4.326387553745836E-4	92.72631728218269	0.7114303864132473
102.941401298	33.4270107393	train	3.0601378208407453E-4	68.00076529906639	0.6355423253314854
102.973594723	33.425981968	train	3.431723342284438E-4	75.03704151395124	0.6616533634890045
97.8322310032	33.4932256529	train	1.568183593574924E-4	39.480417418145585	0.4719111829716958
98.2197256027	33.4962717843	train	1.7689233696561345E-4	45.023146667710094	0.5019948408038887
98.2520192462	33.4964709386	train	2.6800007212389167E-4	61.44115364617229	0.6043026203940015
101.79249293	33.4672566552	train	1.5900981008115032E-4	40.28847500162798	0.4753709543696529
102.523107718	33.4486289993	train	3.089111590481816E-4	68.54964170994266	0.6377222932634384
103.070585721	33.431842629	train	3.445208056949436E-4	75.25552276296983	0.6625307565894042
103.134964191	33.4297094409	train	3.535670344328737E-4	77.39002189233624	0.6683011068713789
98.6610592956	33.5072845812	train	4.394106951275454E-4	93.49209850943257	0.7146084398950998
101.825032138	33.4755341787	train	1.5855882589760407E-4	40.12445643726014	0.4746626689563369
103.221227733	33.4358086132	train	3.039102321392316E-4	67.81481953648711	0.633943117540558
103.231956381	33.4354423247	train	1.307701740471896E-4	31.145546313667037	0.42699540340257003
97.541352147	33.5081796505	train	2.8364826770665356E-4	64.00610215389624	0.6177887490705951
98.2733977915	33.5146368657	train	3.750340411519943E-4	82.18890346315318	0.6812353797667015
98.3379997863	33.5149989535	train	3.7666218014995587E-4	82.62857973909354	0.6821753315726645
98.3487668954	33.5150560265	train	3.792025777942316E-4	83.35804446886556	0.6836309237823524
98.3918356276	33.5152749606	train	3.9625629767216995E-4	86.7443951889794	0.6930674571752277
98.4887418702	33.515712818	train	3.9967134557883247E-4	87.31574369064784	0.6948898950031743
98.5210443942	33.5158419254	train	4.901544489077977E-4	98.53993715065002	0.7363646734914081
98.5641147335	33.5160009663	train	4.7936536588230285E-4	97.948880247209	0.7320211207617329
98.6071853952	33.5161450328	train	5.152306477908367E-4	99.29419275951224	0.7459358449983933
102.459385525	33.4684518143	train	3.9050350756923545E-4	85.5231453562236	0.6899477578823705
97.5950245673	33.5178186373	train	2.3616635919189202E-4	56.518641309080195	0.5737027647114648
98.1979470999	33.5231905945	train	2.616591978231976E-4	60.532989455623984	0.5985629605961819
102.502716405	33.4762465858	train	3.760319833883097E-4	82.44350197294098	0.6818121667863815
102.620877859	33.4728467982	train	2.5694971953567775E-4	59.722614464456264	0.5941910807209576
102.717540447	33.4699816162	train	2.946329717576559E-4	65.90345771450123	0.6267194105423993
102.728279887	33.4696586233	train	3.3452624196155786E-4	73.3575851887581	0.6559174744826946
102.792712903	33.467701187	train	3.62510755279477E-4	79.21809638820075	0.6738153032897176
102.814189185	33.4670412887	train	3.934825632903187E-4	86.13654421186088	0.6915711554163786
103.168443623	33.4556177789	train	3.6732938219636733E-4	80.32948849225616	0.6767108753119808
102.535310335	33.4843329752	train	2.893734887747742E-4	64.98614821468878	0.6224960677427284
102.642736796	33.4812179921	train	2.74061503205986E-4	62.61675001548736	0.6096379630138271
102.857538933	33.4747095612	train	4.0369992270331044E-4	88.29760910617641	0.6970121127052452
102.889753228	33.473701292	train	4.030616053601337E-4	88.13174357596185	0.6966778234118258
102.954176974	33.4716597201	train	3.2357515722949016E-4	70.9874532661886	0.6483671504775653
102.986386399	33.4706264201	train	3.550316248744734E-4	77.74435404193673	0.6692168212348639
103.02932973	33.4692357125	train	3.0976581784135897E-4	68.6641215579826	0.6383603610133421
103.115207469	33.466409827	train	3.114930944253469E-4	68.89245215661829	0.6396430671915552
98.1654706713	33.5410144892	train	1.859832432682394E-4	47.25154395999663	0.514519592470436
101.836957744	33.5113228136	train	1.277922017919273E-4	30.017748318659397	0.4213689218252849
103.061955743	33.4771799161	train	3.130782930529092E-4	69.1539936305898	0.6408122823556848
98.1761550032	33.5501052566	train	2.85059394432213E-4	64.27229255502513	0.6189598561567143
98.1869260727	33.5501764614	train	3.281051705393987E-4	71.87279169005168	0.6515302322267347
98.2407819744	33.5505184321	train	4.1545902456777595E-4	90.27171402113248	0.7030412059750809
98.2730959409	33.5507123714	train	3.92693456155955E-4	85.93751262842326	0.6911427991937464
98.3161816979	33.5509578397	train	3.72526857532639E-4	81.54429184295373	0.6797770184240786
98.3484963495	33.5511321024	train	4.0548721744381236E-4	88.75400288357504	0.697944218032047
98.3915829712	33.5513513344	train	4.1551964828211526E-4	90.28920724249737	0.7030716671579945
98.4993014258	33.551833819	train	4.6961157662625335E-4	97.22485067746744	0.7279693187505679
98.5531615529	33.5520399193	train	4.682824623512367E-4	97.01106281787861	0.7274076888700459
98.5639336423	33.5520783278	train	5.092883158216224E-4	99.14304874122759	0.7437311295083928
98.6070221967	33.5522225904	train	4.6521190568323754E-4	96.54401833793995	0.7261012860659635
103.191208158	33.481879549	train	2.3819662966673442E-4	56.81656807662366	0.5757949427980226
97.5298257513	33.5531355823	train	3.481791447247978E-4	76.16063111984454	0.6648883238969845
102.654614405	33.5079051787	train	2.681692430007881E-4	61.47395801091888	0.604453504227067
102.504531998	33.5212602887	train	3.281363712245692E-4	71.88712219582636	0.6515518207943884
102.590513887	33.5187946753	train	2.7201500465513117E-4	62.333122836676374	0.6078527725505983
102.68723084	33.5159497255	train	2.891463945528485E-4	64.94134761977436	0.6223115587022217
102.730211757	33.5146611358	train	3.2795348890688874E-4	71.80312416516495	0.6514252416243695
102.773189924	33.5133576781	train	4.0043437311696633E-4	87.53722189569004	0.6952941300990247
102.826908718	33.5117074529	train	3.974349029077526E-4	87.0255250462737	0.69369887420167
102.848395005	33.511040861	train	3.7055693293806845E-4	81.21919595342287	0.6786217711710426
102.891365449	33.5096965332	train	3.7912555907744223E-4	83.34386779800475	0.6835869897536224
102.934333025	33.5083373498	train	3.4951894005021513E-4	76.41169635635053	0.6657435171178548
98.0789299536	33.5764774296	train	1.836915822141061E-4	46.76758282096747	0.5114220853329403
101.784341217	33.5485792259	train	1.3436292722601104E-4	32.507506953709964	0.4336394833510777
102.633877789	33.526540978	train	2.662299930660623E-4	61.17310100784266	0.6027169523855903
102.97771006	33.5159611535	train	3.1119995459107585E-4	68.8541451622993	0.6394260178372296
103.085119928	33.51245992	train	2.85149482681264E-4	64.29378540014305	0.6190343775658415
103.106599661	33.5117485376	train	3.365385128267502E-4	73.76626270439684	0.657269727363085
103.139246975	33.5196705348	train	3.030353689354632E-4	67.67675573272054	0.6332738697046645
97.8847725057	33.5929178114	train	2.184974034737742E-4	53.80941598687876	0.5545846542657623
97.9386503315	33.5933917295	train	1.8915495898158828E-4	48.0030409343335	0.518742387156802
98.2080566488	33.5954094693	train	3.680396063325884E-4	80.55306201337348	0.6771333163952996
98.2296102481	33.5955455516	train	3.774657136348827E-4	82.88225050071698	0.6826371848334423
98.2942718865	33.5959312739	train	3.769764152887031E-4	82.75851046640288	0.6823561069399353
98.3158260328	33.5960523395	train	3.7970690308379085E-4	83.45087454881107	0.6839183064083367
98.3481574888	33.5962268985	train	3.838079020720327E-4	84.40772394346584	0.6862359602212393
98.3912665173	33.5964465032	train	4.421196021972809E-4	93.70671346189341	0.7158602074293317
98.4343759971	33.5966510893	train	4.5468864966329844E-4	95.4441339056363	0.7215274680013262
98.4774858961	33.5968406566	train	4.8426260168005187E-4	98.21674150210906	0.7340102948903655
98.5313738109	33.5970564946	train	4.6580880830917085E-4	96.66264156289357	0.7263562245790555
98.5637068243	33.5971747324	train	4.447927859683152E-4	94.03366766316614	0.7170847492625037
98.6068177896	33.5973192402	train	4.55262969476281E-4	95.53329660021689	0.7217810271574504
97.4751890425	33.5975660619	train	4.168658758462338E-4	90.58501591180152	0.7037464903730899
97.5829348449	33.5988472697	train	3.4932176488028166E-4	76.369722617574	0.6656179339505772
101.871305693	33.5736368823	train	2.3796903572801236E-4	56.78996154713697	0.5755614315705438
102.645760301	33.5532286264	train	2.8643482662545056E-4	64.55168185470922	0.6200944539734065
102.688761685	33.5519531783	train	2.789470521172376E-4	63.25935448039168	0.6138346887906475
102.785504795	33.5490289789	train	3.458581918092124E-4	75.6982998942565	0.6633964539366294
97.453479733	33.6063147745	train	4.5590166901932836E-4	95.63889517000493	0.7220624678803311
97.539683693	33.6073626042	train	4.0942421534245847E-4	89.5500269626505	0.6999773369911441
102.53861272	33.5653543897	train	3.152133828031988E-4	69.5311259224246	0.6423751481872236
102.732147923	33.5596632221	train	2.941095025321977E-4	65.75422396441552	0.6263033062366542
97.6580814089	33.617722333	train	2.2573362188292446E-4	54.89733386431068	0.5626179579012982
102.495960908	33.5755808199	train	4.03565146833125E-4	88.26845564956929	0.6969415914324585
102.592751237	33.5728055481	train	2.770098652685337E-4	62.98805642322429	0.612181472346195
102.807792224	33.5663681159	train	3.3501012482761223E-4	73.53120492080963	0.656243618955121
102.850792113	33.5650359392	train	3.9381467359735344E-4	86.24795803022789	0.6917510819835841
102.926035057	33.5626688048	train	3.801182015515831E-4	83.52660274965551	0.6841522927763243
102.947531419	33.5619841081	train	3.502082183959108E-4	76.55024046862731	0.6661817862615329
103.076494153	33.5577978138	train	2.8144820075308067E-4	63.654810561891956	0.6159484633168884
103.097985332	33.5570870831	train	2.950395922395909E-4	66.01940523143371	0.6270419931776846
97.604048744	33.6261426654	train	2.793728895507541E-4	63.333291149751645	0.6141962151526038
97.8196292491	33.6283884389	train	2.224976481768306E-4	54.424305202500925	0.5590616430470043
98.3478858568	33.6323024962	train	3.760458043022377E-4	82.44608336585648	0.6818201402939316
98.3910128466	33.6325223993	train	4.3406103525689345E-4	92.86447851273552	0.7121037166471439
98.4449222158	33.6327761296	train	4.7574122904352943E-4	97.71420544473672	0.7305297957644593
98.4772681504	33.6329170883	train	4.851981339023023E-4	98.26588843174216	0.7343869374563551
98.5203964002	33.6330918734	train	4.663844245012459E-4	96.77701334009244	0.726601622512415
98.5635250061	33.6332516181	train	4.5668418881973405E-4	95.76832792195584	0.7224065072996446
103.033928544	33.5682052647	train	2.8441546273887027E-4	64.14882104077358	0.6184263427832858
97.5392272408	33.6344122115	train	3.685106300074165E-4	80.69866656652603	0.6774128727664791
97.8087255169	33.637302575	train	2.1637234698679986E-4	53.44547627326634	0.5521691598112236
97.8734105367	33.6379088905	train	2.4469258346378425E-4	57.71049307634197	0.5823531386660797
97.8949726334	33.6381034783	train	2.513687536853384E-4	58.76108666791246	0.5888852869541636
97.9596601378	33.6386646882	train	2.0910366212103994E-4	52.273539567104805	0.5437052365793191
98.1860793778	33.6403624708	train	4.058750389082251E-4	88.80827548956641	0.6981457169554648
98.2399913488	33.6407056047	train	3.9553221907934037E-4	86.5136884704133	0.6926782522460146
98.2831215634	33.6409631897	train	4.000850129573465E-4	87.4419107730222	0.6951091798421759
98.3370350763	33.6412640174	train	3.7052667518163536E-4	81.21066807745379	0.6786039617382946
102.421381981	33.5956939644	train	4.682799317562072E-4	97.01065833709826	0.7274066173311168
102.980601692	33.5789455377	train	3.396634616821432E-4	74.2740558255145	0.659348762092093
97.4420554293	33.6422440832	train	4.042760211581056E-4	88.42222533963266	0.6973131857481492
97.6145383994	33.6442974948	train	2.730859823981219E-4	62.51377616614942	0.6087890337092579
102.507810249	33.6022839082	train	4.0468609934992224E-4	88.51093827884218	0.6975271311682694
102.615385975	33.5991831422	train	3.2870182115952133E-4	72.04878835155418	0.6519426073487381
102.658411615	33.5979167197	train	3.241933937932699E-4	71.08140033458152	0.6488022136163352
102.712189857	33.5963127125	train	2.88604797682479E-4	64.83450270848336	0.6218707943581866
102.722944992	33.5959891143	train	3.029630696158663E-4	67.65055397470947	0.6332184530970995
102.776718081	33.5943571424	train	2.9730844088716264E-4	66.36086695041088	0.6288317444456965
102.808979845	33.5933667764	train	3.268278964065682E-4	71.61324201222644	0.650644150798342
97.4957976194	33.6519279274	train	3.671576348108437E-4	80.27539979727041	0.6766085539881286
97.5604855001	33.6526982191	train	3.2615569191126034E-4	71.51168541736551	0.6501760111644517
102.529693995	33.6106735519	train	3.143559009588772E-4	69.39182633821946	0.6417491165424638
102.561970799	33.6097472057	train	2.943130404754477E-4	65.81222955603626	0.6264652081900026
102.86314771	33.6006964859	train	3.5897897482441583E-4	78.53355740459438	0.6716598547493118
102.906161812	33.599343866	train	3.467303871984198E-4	75.89340248435371	0.6639586419696207
102.981429525	33.5969409176	train	3.0792876362455715E-4	68.3724096701652	0.636986073249197
103.088939156	33.5934289865	train	3.188714199090381E-4	70.22256130724352	0.6450214193138115
103.110438832	33.5927154307	train	3.2111061953370824E-4	70.57692400607536	0.6466220487596298
97.8729403507	33.6739795884	train	2.3157194583251826E-4	55.69675765151638	0.5688912052508482
98.1965264634	33.6765071031	train	3.4505293002786043E-4	75.50693609621833	0.6628757364319282
98.2612481502	33.6769109505	train	3.6455109123989174E-4	79.9389285487186	0.6750476738307217
98.2720352211	33.6769749635	train	3.4064839126913746E-4	74.51445842040847	0.659998819889366
98.347545636	33.6773966942	train	3.322611294756974E-4	72.76365431218278	0.6543824881148725
98.3906951226	33.6776169706	train	3.780876783461182E-4	83.0338023437871	0.6829937558124931
98.433845062	33.6778221826	train	4.3943542208706925E-4	93.49465902276845	0.7146199159309774
98.4769954224	33.6780123297	train	4.6515639958301125E-4	96.53962450733503	0.7260775551380478
98.5201461717	33.6781874115	train	4.6985831084771587E-4	97.26453784514393	0.7280733240538043
98.5632972776	33.6783474275	train	4.255463364262039E-4	91.72742596995795	0.7080251535955127
102.347461899	33.6337722139	train	3.71437928508573E-4	81.37618378342556	0.679139452962454
97.4521893069	33.6784439376	train	4.445712462874985E-4	94.00332035635239	0.7169836668085054
97.4737578418	33.6787122508	train	3.4590785764071025E-4	75.71010137721822	0.6634285173759618
97.5276804108	33.6793665726	train	3.2987427334822103E-4	72.21982251654421	0.6527501110321063
97.5600347769	33.6797478773	train	2.795018922262318E-4	63.355794129095095	0.6143056019543873
97.8188902428	33.6824934616	train	2.6216648987942406E-4	60.60808059200989	0.5990282740877481
98.325900685	33.6862996674	train	3.2314951454056034E-4	70.93629045675607	0.648066991724691
102.369340858	33.6421907426	train	3.393928422462206E-4	74.22806026530253	0.6591697165452122
102.412399287	33.6410085614	train	3.9042912082262965E-4	85.51161793246807	0.6899070030799911
102.520034232	33.6379876804	train	3.6823768239646165E-4	80.61429200734565	0.6772509351602578
102.573845625	33.6364422002	train	3.488539235722431E-4	76.27013458926305	0.6653195824431748
102.627652884	33.6348733681	train	3.3200065211035746E-4	72.69185967525257	0.6542050933847234
102.692216049	33.6329599536	train	3.2088636085704427E-4	70.50852050480827	0.6464623944257629
102.971917335	33.6242802795	train	3.0150006895731025E-4	67.33854306876219	0.6320934702839629
103.014937501	33.62288899	train	2.940108029942078E-4	65.7326462369901	0.6262247462660108
97.9805849316	33.6929521112	train	1.9924001937603422E-4	50.19275560910879	0.5316945332869198
102.509637172	33.6472964485	train	3.8877059047287896E-4	85.25458393989905	0.6889955414540545
102.649554827	33.6432403993	train	3.214676891273836E-4	70.68583756414476	0.646875956534122
102.724883348	33.6409909824	train	3.078673988795814E-4	68.36062767497374	0.636939986398474
[truncated: 567 more rows]
