# Supplementary material for: Spatiotemporal prediction of alpine wetlands under multi-climate scenarios in the west of Sichuan, China
Source: PeerJ. 2024 Nov 27;12:e18586. doi: 10.7717/peerj.18586 (PMC11608022; doi:10.7717/peerj.18586)
Supplement: Supplemental Information 2 [file peerj-12-18586-s002.zip › Maxent_data2/2.5mBIOssp245_2081-2100/RES/wetland_3.asc]

ncols         170
nrows         159
xllcorner     97.34749306
yllcorner     27.673839575
cellsize      0.041666666666667
NODATA_value  -9999
-9999 -9999 -9999 -9999 -9999 -9999 -9999 -9999 -9999 -9999 -9999 -9999 -9999 -9999 -9999 -9999 -9999 -9999 -9999 -9999 -9999 -9999 -9999 -9999 -9999 -9999 -9999 -9999 -9999 -9999 -9999 -9999 -9999 -9999 -9999 -9999 -9999 -9999 -9999 -9999 -9999 -9999 -9999 -9999 -9999 -9999 -9999 -9999 -9999 -9999 -9999 -9999 -9999 -9999 -9999 -9999 -9999 -9999 -9999 -9999 -9999 -9999 -9999 -9999 -9999 -9999 -9999 -9999 -9999 -9999 -9999 -9999 -9999 -9999 -9999 -9999 -9999 -9999 -9999 -9999 -9999 -9999 -9999 -9999 -9999 -9999 -9999 -9999 -9999 -9999 -9999 -9999 -9999 -9999 -9999 -9999 -9999 -9999 -9999 -9999 -9999 -9999 -9999 -9999 -9999 -9999 -9999 -9999 -9999 -9999 -9999 -9999 -9999 -9999 -9999 -9999 -9999 -9999 -9999 -9999 -9999 -9999 -9999 -9999 -9999 -9999 -9999 -9999 -9999 -9999 -9999 -9999 1.35995E-1 1.40289E-1 1.2867E-1 -9999 -9999 -9999 -9999 -9999 -9999 -9999 -9999 -9999 -9999 -9999 -9999 -9999 -9999 -9999 -9999 -9999 -9999 -9999 -9999 -9999 -9999 -9999 -9999 -9999 -9999 -9999 -9999 -9999 -9999 -9999 -9999 -9999 -9999 -9999
-9999 -9999 -9999 -9999 -9999 -9999 -9999 -9999 -9999 -9999 -9999 -9999 -9999 -9999 -9999 -9999 -9999 -9999 -9999 -9999 -9999 -9999 -9999 -9999 -9999 -9999 -9999 -9999 -9999 -9999 -9999 -9999 -9999 -9999 -9999 -9999 -9999 -9999 -9999 -9999 -9999 -9999 -9999 -9999 -9999 -9999 -9999 -9999 -9999 -9999 -9999 -9999 -9999 -9999 -9999 -9999 -9999 -9999 -9999 -9999 -9999 -9999 -9999 -9999 -9999 -9999 -9999 -9999 -9999 -9999 -9999 -9999 -9999 -9999 -9999 -9999 -9999 -9999 -9999 -9999 -9999 -9999 -9999 -9999 -9999 -9999 -9999 -9999 -9999 -9999 -9999 -9999 -9999 -9999 -9999 -9999 -9999 -9999 -9999 -9999 -9999 -9999 -9999 -9999 -9999 -9999 -9999 -9999 -9999 -9999 -9999 -9999 -9999 -9999 -9999 -9999 -9999 -9999 -9999 -9999 -9999 -9999 -9999 -9999 -9999 -9999 -9999 -9999 -9999 4.17201E-1 3.66221E-1 1.97542E-1 1.4224E-1 1.20197E-1 1.34908E-1 -9999 -9999 -9999 -9999 -9999 -9999 -9999 -9999 -9999 -9999 -9999 -9999 -9999 -9999 -9999 -9999 -9999 -9999 -9999 -9999 -9999 -9999 -9999 -9999 -9999 -9999 -9999 -9999 -9999 -9999 -9999 -9999 -9999 -9999 -9999
-9999 -9999 -9999 -9999 -9999 -9999 -9999 -9999 -9999 -9999 -9999 6.82859E-1 6.83878E-1 6.96685E-1 -9999 -9999 -9999 -9999 -9999 -9999 -9999 -9999 -9999 -9999 -9999 -9999 -9999 -9999 -9999 -9999 -9999 -9999 -9999 -9999 -9999 -9999 -9999 -9999 -9999 -9999 -9999 -9999 -9999 -9999 -9999 -9999 -9999 -9999 -9999 -9999 -9999 -9999 -9999 -9999 -9999 -9999 -9999 -9999 -9999 -9999 -9999 -9999 -9999 -9999 -9999 -9999 -9999 -9999 -9999 -9999 -9999 -9999 -9999 -9999 -9999 -9999 -9999 -9999 -9999 -9999 -9999 -9999 -9999 -9999 -9999 -9999 -9999 -9999 -9999 -9999 -9999 -9999 -9999 -9999 -9999 -9999 -9999 -9999 -9999 -9999 -9999 -9999 -9999 -9999 -9999 -9999 -9999 -9999 -9999 -9999 -9999 -9999 -9999 -9999 -9999 -9999 -9999 -9999 -9999 -9999 -9999 -9999 -9999 -9999 -9999 -9999 -9999 -9999 4.49347E-1 4.18862E-1 3.5075E-1 2.28708E-1 1.66305E-1 1.56025E-1 1.29466E-1 -9999 -9999 -9999 -9999 -9999 -9999 -9999 -9999 -9999 -9999 -9999 -9999 -9999 -9999 -9999 -9999 -9999 -9999 -9999 -9999 -9999 -9999 -9999 -9999 -9999 -9999 -9999 -9999 -9999 -9999 -9999 -9999 -9999 -9999 -9999
-9999 -9999 -9999 -9999 -9999 -9999 -9999 -9999 -9999 6.86251E-1 6.80173E-1 6.83768E-1 6.78686E-1 6.87898E-1 7.05454E-1 7.00288E-1 -9999 -9999 -9999 -9999 -9999 -9999 -9999 -9999 -9999 -9999 -9999 -9999 -9999 -9999 -9999 -9999 -9999 -9999 -9999 -9999 -9999 -9999 -9999 -9999 -9999 -9999 -9999 -9999 -9999 -9999 -9999 -9999 -9999 -9999 -9999 -9999 -9999 -9999 -9999 -9999 -9999 -9999 -9999 -9999 -9999 -9999 -9999 -9999 -9999 -9999 -9999 -9999 -9999 -9999 -9999 -9999 -9999 -9999 -9999 -9999 -9999 -9999 -9999 -9999 -9999 -9999 -9999 -9999 -9999 -9999 -9999 -9999 -9999 -9999 -9999 -9999 -9999 -9999 -9999 -9999 -9999 -9999 -9999 -9999 -9999 -9999 -9999 -9999 -9999 -9999 -9999 -9999 -9999 -9999 -9999 -9999 -9999 -9999 -9999 -9999 -9999 -9999 -9999 -9999 -9999 -9999 -9999 -9999 -9999 -9999 4.19801E-1 4.05145E-1 4.34004E-1 4.29969E-1 3.96651E-1 1.94832E-1 1.26304E-1 1.1776E-1 1.41177E-1 1.73802E-1 1.84099E-1 2.06697E-1 2.33358E-1 -9999 -9999 -9999 -9999 -9999 -9999 -9999 -9999 -9999 -9999 -9999 -9999 -9999 -9999 -9999 -9999 -9999 -9999 -9999 -9999 -9999 -9999 -9999 -9999 -9999 -9999 -9999 -9999 -9999 -9999 -9999
-9999 -9999 -9999 -9999 -9999 -9999 -9999 -9999 6.83333E-1 6.62602E-1 6.547E-1 6.52551E-1 6.74822E-1 6.91318E-1 7.03673E-1 6.90454E-1 6.86809E-1 6.88842E-1 6.91404E-1 -9999 -9999 -9999 -9999 -9999 -9999 -9999 -9999 -9999 -9999 -9999 -9999 -9999 -9999 -9999 -9999 -9999 -9999 -9999 -9999 -9999 -9999 -9999 -9999 -9999 -9999 -9999 -9999 -9999 -9999 -9999 -9999 -9999 -9999 -9999 -9999 -9999 -9999 -9999 -9999 -9999 -9999 -9999 -9999 -9999 -9999 -9999 -9999 -9999 -9999 -9999 -9999 -9999 -9999 -9999 -9999 -9999 -9999 -9999 -9999 -9999 -9999 -9999 -9999 -9999 -9999 -9999 -9999 -9999 -9999 -9999 -9999 -9999 -9999 -9999 -9999 -9999 -9999 -9999 -9999 -9999 -9999 -9999 -9999 -9999 -9999 -9999 -9999 -9999 -9999 -9999 -9999 -9999 -9999 -9999 -9999 -9999 -9999 -9999 -9999 -9999 -9999 -9999 -9999 -9999 -9999 -9999 -9999 4.2611E-1 4.86152E-1 5.13442E-1 4.84265E-1 2.88142E-1 1.17278E-1 1.08593E-1 1.39898E-1 1.44405E-1 1.45469E-1 1.8982E-1 2.75429E-1 -9999 -9999 -9999 -9999 -9999 -9999 -9999 -9999 -9999 -9999 -9999 -9999 -9999 -9999 -9999 -9999 -9999 -9999 -9999 -9999 -9999 -9999 -9999 -9999 -9999 -9999 -9999 -9999 -9999 -9999 -9999
-9999 -9999 -9999 -9999 -9999 -9999 -9999 -9999 6.81472E-1 6.52331E-1 6.63048E-1 6.79397E-1 6.81677E-1 6.97395E-1 7.04385E-1 7.03183E-1 7.04447E-1 6.9605E-1 6.78326E-1 6.5567E-1 6.80015E-1 6.80474E-1 6.75816E-1 6.9772E-1 7.07025E-1 -9999 -9999 -9999 -9999 -9999 -9999 -9999 -9999 -9999 -9999 -9999 -9999 -9999 -9999 -9999 -9999 -9999 -9999 -9999 -9999 -9999 -9999 -9999 -9999 -9999 -9999 -9999 -9999 -9999 -9999 -9999 -9999 -9999 -9999 -9999 -9999 -9999 -9999 -9999 -9999 -9999 -9999 -9999 -9999 -9999 -9999 -9999 -9999 -9999 -9999 -9999 -9999 -9999 -9999 -9999 -9999 -9999 -9999 -9999 -9999 -9999 -9999 -9999 -9999 -9999 -9999 -9999 -9999 -9999 -9999 -9999 -9999 -9999 -9999 -9999 -9999 -9999 -9999 -9999 -9999 -9999 -9999 -9999 -9999 -9999 -9999 -9999 -9999 -9999 -9999 -9999 -9999 -9999 -9999 -9999 -9999 -9999 4.50998E-1 4.66773E-1 4.45599E-1 3.56744E-1 2.78453E-1 3.42072E-1 4.73528E-1 5.4891E-1 5.08223E-1 3.4258E-1 1.62795E-1 1.47244E-1 1.00028E-1 1.29677E-1 1.35745E-1 1.88614E-1 2.20139E-1 2.06399E-1 -9999 -9999 -9999 -9999 -9999 -9999 -9999 -9999 -9999 -9999 -9999 -9999 -9999 -9999 -9999 -9999 -9999 -9999 -9999 -9999 -9999 -9999 -9999 -9999 -9999 -9999 -9999 -9999 -9999 -9999
-9999 -9999 -9999 -9999 -9999 -9999 -9999 -9999 6.8427E-1 6.59137E-1 6.77394E-1 6.81404E-1 7.03906E-1 7.03593E-1 6.93612E-1 6.97517E-1 6.97642E-1 6.98739E-1 6.53458E-1 6.43973E-1 6.52215E-1 6.6644E-1 6.60865E-1 6.73411E-1 6.94568E-1 7.08731E-1 -9999 -9999 -9999 -9999 -9999 -9999 -9999 -9999 -9999 -9999 -9999 -9999 -9999 -9999 -9999 -9999 -9999 -9999 -9999 -9999 -9999 -9999 -9999 -9999 -9999 -9999 -9999 -9999 -9999 -9999 -9999 -9999 -9999 -9999 -9999 -9999 -9999 -9999 -9999 -9999 -9999 -9999 -9999 -9999 -9999 -9999 -9999 -9999 -9999 -9999 -9999 -9999 -9999 -9999 -9999 -9999 -9999 -9999 -9999 -9999 -9999 -9999 -9999 -9999 -9999 -9999 -9999 -9999 -9999 -9999 -9999 -9999 -9999 -9999 -9999 -9999 -9999 -9999 -9999 -9999 -9999 -9999 -9999 -9999 -9999 -9999 -9999 -9999 -9999 -9999 -9999 -9999 -9999 -9999 -9999 5.24553E-1 5.28174E-1 5.1837E-1 5.09444E-1 4.6742E-1 4.12616E-1 4.29284E-1 4.63166E-1 4.58561E-1 4.2578E-1 3.90006E-1 3.1019E-1 2.54095E-1 1.36742E-1 1.12383E-1 1.19943E-1 1.68413E-1 2.28083E-1 -9999 -9999 -9999 -9999 -9999 -9999 -9999 -9999 -9999 -9999 -9999 -9999 -9999 -9999 -9999 -9999 -9999 -9999 -9999 -9999 -9999 -9999 -9999 -9999 -9999 -9999 -9999 -9999 -9999 -9999 -9999
-9999 -9999 -9999 -9999 -9999 -9999 -9999 7.22641E-1 7.06005E-1 7.02076E-1 6.93492E-1 6.82027E-1 6.77715E-1 6.74289E-1 6.74689E-1 6.56177E-1 6.64223E-1 6.40945E-1 6.16802E-1 5.92683E-1 6.26599E-1 6.54928E-1 6.63464E-1 6.52192E-1 6.65117E-1 6.71014E-1 -9999 -9999 -9999 -9999 -9999 -9999 -9999 -9999 -9999 -9999 -9999 -9999 -9999 -9999 -9999 -9999 -9999 -9999 -9999 -9999 -9999 -9999 -9999 -9999 -9999 -9999 -9999 -9999 -9999 -9999 -9999 -9999 -9999 -9999 -9999 -9999 -9999 -9999 -9999 -9999 -9999 -9999 -9999 -9999 -9999 -9999 -9999 -9999 -9999 -9999 -9999 -9999 -9999 -9999 -9999 -9999 -9999 -9999 -9999 -9999 -9999 -9999 -9999 -9999 -9999 -9999 -9999 -9999 -9999 -9999 -9999 -9999 -9999 -9999 -9999 -9999 -9999 -9999 -9999 -9999 -9999 -9999 -9999 -9999 -9999 -9999 -9999 -9999 -9999 -9999 -9999 6.19673E-1 -9999 -9999 -9999 5.61356E-1 5.67335E-1 5.72006E-1 5.92417E-1 5.52374E-1 5.07322E-1 4.81866E-1 5.21419E-1 5.11059E-1 5.11897E-1 5.19395E-1 5.06389E-1 4.68699E-1 3.43531E-1 1.69791E-1 1.35443E-1 1.29752E-1 1.22628E-1 -9999 -9999 -9999 -9999 -9999 -9999 -9999 -9999 -9999 -9999 -9999 -9999 -9999 -9999 -9999 -9999 -9999 -9999 -9999 -9999 -9999 -9999 -9999 -9999 -9999 -9999 -9999 -9999 -9999 -9999 -9999
-9999 -9999 -9999 -9999 -9999 -9999 -9999 7.18861E-1 7.18889E-1 7.01039E-1 6.96148E-1 6.93921E-1 6.80497E-1 6.48636E-1 6.16186E-1 5.70339E-1 5.68151E-1 5.8742E-1 6.09923E-1 6.09312E-1 6.31532E-1 6.49274E-1 6.73179E-1 6.80449E-1 6.61838E-1 -9999 -9999 -9999 -9999 -9999 -9999 -9999 -9999 -9999 -9999 -9999 -9999 -9999 -9999 -9999 -9999 -9999 -9999 -9999 -9999 -9999 -9999 -9999 -9999 -9999 -9999 -9999 -9999 -9999 -9999 -9999 -9999 -9999 -9999 -9999 -9999 -9999 -9999 -9999 -9999 -9999 -9999 -9999 -9999 -9999 -9999 -9999 -9999 -9999 -9999 -9999 -9999 -9999 -9999 -9999 -9999 -9999 -9999 -9999 -9999 -9999 -9999 -9999 -9999 -9999 -9999 -9999 -9999 -9999 -9999 -9999 -9999 -9999 -9999 -9999 -9999 -9999 -9999 -9999 -9999 -9999 -9999 -9999 -9999 -9999 -9999 -9999 -9999 -9999 -9999 -9999 6.69345E-1 6.38564E-1 6.11258E-1 6.19581E-1 6.28762E-1 6.36139E-1 6.3917E-1 6.47095E-1 6.38361E-1 6.12198E-1 5.87462E-1 5.85459E-1 6.12067E-1 6.23307E-1 6.05588E-1 6.03245E-1 5.49485E-1 5.41436E-1 5.14706E-1 4.53187E-1 3.42488E-1 2.52192E-1 1.74944E-1 -9999 -9999 -9999 -9999 -9999 -9999 -9999 -9999 -9999 -9999 -9999 -9999 -9999 -9999 -9999 -9999 -9999 -9999 -9999 -9999 -9999 -9999 -9999 -9999 -9999 -9999 -9999 -9999 -9999 -9999 -9999
-9999 -9999 -9999 7.18538E-1 7.09605E-1 6.93563E-1 6.85597E-1 6.98215E-1 6.81154E-1 7.0096E-1 6.91147E-1 6.82867E-1 6.59447E-1 6.24784E-1 5.9083E-1 5.5379E-1 5.93786E-1 6.14038E-1 6.1751E-1 6.03876E-1 6.31761E-1 6.60842E-1 6.77457E-1 6.81971E-1 6.83666E-1 6.67929E-1 -9999 -9999 -9999 -9999 -9999 -9999 -9999 -9999 -9999 -9999 -9999 -9999 -9999 -9999 -9999 -9999 -9999 -9999 -9999 -9999 -9999 -9999 -9999 -9999 -9999 -9999 -9999 -9999 -9999 -9999 -9999 -9999 -9999 -9999 -9999 -9999 -9999 -9999 -9999 -9999 -9999 -9999 -9999 -9999 -9999 -9999 -9999 -9999 -9999 -9999 -9999 -9999 -9999 -9999 -9999 -9999 -9999 -9999 -9999 -9999 -9999 -9999 -9999 -9999 -9999 -9999 -9999 -9999 -9999 -9999 -9999 -9999 -9999 -9999 -9999 -9999 -9999 -9999 -9999 -9999 -9999 -9999 -9999 -9999 -9999 -9999 -9999 -9999 -9999 -9999 -9999 6.40363E-1 6.46022E-1 6.42017E-1 6.44314E-1 6.38784E-1 6.53894E-1 6.61291E-1 6.3451E-1 6.40299E-1 6.254E-1 6.32904E-1 6.47914E-1 6.4609E-1 6.18543E-1 5.97259E-1 5.99721E-1 6.24411E-1 5.89797E-1 5.53632E-1 4.99735E-1 2.82159E-1 2.16401E-1 2.13269E-1 -9999 -9999 -9999 -9999 -9999 -9999 -9999 -9999 -9999 -9999 -9999 -9999 -9999 -9999 -9999 -9999 -9999 -9999 -9999 -9999 -9999 -9999 -9999 -9999 -9999 -9999 -9999 -9999 -9999 -9999
-9999 7.08744E-1 6.91396E-1 6.81712E-1 6.54094E-1 6.00791E-1 6.38721E-1 6.7113E-1 6.92878E-1 7.03683E-1 6.96204E-1 6.73725E-1 6.42623E-1 5.93423E-1 5.96269E-1 6.05111E-1 6.62249E-1 6.68133E-1 6.5108E-1 6.49613E-1 6.43569E-1 6.61678E-1 6.88251E-1 6.74385E-1 6.674E-1 6.60003E-1 -9999 -9999 -9999 -9999 -9999 -9999 -9999 -9999 -9999 -9999 -9999 -9999 -9999 -9999 -9999 -9999 -9999 -9999 -9999 -9999 -9999 -9999 -9999 -9999 -9999 -9999 -9999 -9999 -9999 -9999 -9999 -9999 -9999 -9999 -9999 -9999 -9999 -9999 -9999 -9999 -9999 -9999 -9999 -9999 -9999 -9999 -9999 -9999 -9999 -9999 -9999 -9999 -9999 -9999 -9999 -9999 -9999 -9999 -9999 -9999 -9999 -9999 -9999 -9999 -9999 -9999 -9999 -9999 -9999 -9999 -9999 -9999 -9999 -9999 -9999 -9999 -9999 -9999 -9999 -9999 -9999 -9999 -9999 -9999 -9999 -9999 -9999 -9999 -9999 -9999 -9999 -9999 6.53968E-1 6.44297E-1 6.40635E-1 6.23374E-1 6.21392E-1 6.26655E-1 6.24653E-1 6.21037E-1 6.34021E-1 6.18449E-1 6.51372E-1 6.47847E-1 6.34956E-1 6.35346E-1 5.84236E-1 6.37597E-1 6.42138E-1 6.30782E-1 5.56418E-1 4.42342E-1 1.78301E-1 1.44587E-1 -9999 -9999 -9999 -9999 -9999 -9999 -9999 -9999 -9999 -9999 -9999 -9999 -9999 -9999 -9999 -9999 -9999 -9999 -9999 -9999 -9999 -9999 -9999 -9999 -9999 -9999 -9999 -9999 -9999 -9999
-9999 7.31073E-1 6.88514E-1 6.06706E-1 5.72158E-1 5.73491E-1 6.28397E-1 7.15971E-1 6.99773E-1 6.90582E-1 6.76321E-1 6.51214E-1 6.47396E-1 6.43506E-1 6.01214E-1 6.25103E-1 6.81939E-1 6.66617E-1 6.56628E-1 6.42712E-1 6.34399E-1 6.5241E-1 6.59593E-1 6.55025E-1 6.68946E-1 6.8291E-1 6.78154E-1 -9999 -9999 -9999 -9999 -9999 -9999 -9999 -9999 -9999 -9999 -9999 -9999 -9999 -9999 -9999 -9999 -9999 -9999 -9999 -9999 -9999 -9999 -9999 -9999 -9999 -9999 -9999 -9999 -9999 -9999 -9999 -9999 -9999 -9999 -9999 -9999 -9999 -9999 -9999 -9999 -9999 -9999 -9999 -9999 -9999 -9999 -9999 -9999 -9999 -9999 -9999 -9999 -9999 -9999 -9999 -9999 -9999 -9999 -9999 -9999 -9999 -9999 -9999 -9999 -9999 -9999 -9999 -9999 -9999 -9999 -9999 -9999 -9999 -9999 -9999 -9999 -9999 -9999 -9999 -9999 -9999 -9999 -9999 -9999 -9999 -9999 -9999 -9999 -9999 -9999 -9999 6.64645E-1 6.35472E-1 6.42697E-1 6.23222E-1 6.34394E-1 6.42808E-1 6.72073E-1 6.91304E-1 6.59465E-1 6.36188E-1 6.32287E-1 6.25832E-1 6.12516E-1 6.46803E-1 6.40232E-1 6.75789E-1 6.72054E-1 6.38218E-1 6.3082E-1 5.92233E-1 4.23665E-1 -9999 -9999 -9999 -9999 -9999 -9999 -9999 -9999 -9999 -9999 -9999 -9999 -9999 -9999 -9999 -9999 -9999 -9999 -9999 -9999 -9999 -9999 -9999 -9999 -9999 -9999 -9999 -9999 -9999 -9999 -9999
-9999 -9999 7.13246E-1 6.51969E-1 5.54805E-1 5.69599E-1 5.99988E-1 6.6527E-1 6.94282E-1 6.85536E-1 6.73632E-1 6.43481E-1 6.30596E-1 6.22097E-1 6.21273E-1 6.02477E-1 6.56754E-1 6.20167E-1 5.74557E-1 5.76088E-1 5.89648E-1 6.14241E-1 6.04224E-1 6.41144E-1 6.94629E-1 7.08663E-1 7.12816E-1 -9999 -9999 -9999 -9999 -9999 -9999 -9999 -9999 -9999 -9999 -9999 -9999 -9999 -9999 -9999 -9999 -9999 -9999 -9999 -9999 -9999 -9999 -9999 -9999 -9999 -9999 -9999 -9999 -9999 -9999 -9999 -9999 -9999 -9999 -9999 -9999 -9999 -9999 -9999 -9999 -9999 -9999 -9999 -9999 -9999 -9999 -9999 -9999 -9999 -9999 -9999 -9999 -9999 -9999 -9999 -9999 -9999 -9999 -9999 -9999 -9999 -9999 -9999 -9999 -9999 -9999 -9999 -9999 -9999 -9999 -9999 -9999 -9999 -9999 -9999 -9999 -9999 -9999 -9999 -9999 -9999 -9999 -9999 -9999 -9999 -9999 -9999 -9999 -9999 -9999 -9999 -9999 6.76526E-1 6.4741E-1 6.45871E-1 6.47206E-1 6.5732E-1 6.96937E-1 6.80863E-1 6.74712E-1 6.41093E-1 6.7395E-1 6.34623E-1 6.44701E-1 6.08374E-1 6.23838E-1 6.57598E-1 6.53481E-1 6.61109E-1 6.64185E-1 6.10717E-1 5.69135E-1 4.68924E-1 2.98339E-1 2.17078E-1 -9999 -9999 -9999 -9999 1.2473E-1 1.39011E-1 -9999 -9999 -9999 -9999 -9999 -9999 -9999 -9999 -9999 -9999 -9999 -9999 -9999 -9999 -9999 -9999 -9999 -9999 -9999 -9999 -9999 -9999
-9999 -9999 7.16022E-1 6.66608E-1 5.88961E-1 5.42006E-1 5.35401E-1 5.52316E-1 5.82942E-1 6.45735E-1 6.62239E-1 5.99349E-1 5.6742E-1 5.4332E-1 5.53541E-1 5.80966E-1 6.2034E-1 6.19824E-1 5.52695E-1 5.57151E-1 5.99237E-1 6.09869E-1 5.88082E-1 6.34387E-1 6.7755E-1 7.05354E-1 6.94811E-1 6.89323E-1 7.0681E-1 6.84745E-1 -9999 -9999 -9999 -9999 -9999 -9999 -9999 -9999 -9999 -9999 -9999 -9999 -9999 -9999 -9999 -9999 -9999 -9999 -9999 -9999 -9999 -9999 -9999 -9999 -9999 -9999 -9999 -9999 -9999 -9999 -9999 -9999 -9999 -9999 -9999 -9999 -9999 -9999 -9999 -9999 -9999 -9999 -9999 -9999 -9999 -9999 -9999 -9999 -9999 -9999 -9999 -9999 -9999 -9999 -9999 -9999 -9999 -9999 -9999 -9999 -9999 -9999 -9999 -9999 -9999 -9999 -9999 -9999 -9999 -9999 -9999 -9999 -9999 -9999 -9999 -9999 -9999 -9999 -9999 -9999 -9999 -9999 -9999 -9999 -9999 -9999 -9999 -9999 -9999 -9999 7.05277E-1 6.5664E-1 6.36175E-1 6.19776E-1 5.78332E-1 5.98602E-1 6.29805E-1 6.7049E-1 6.69371E-1 6.53823E-1 6.48093E-1 6.49103E-1 6.45814E-1 6.58381E-1 6.59508E-1 6.84135E-1 6.82028E-1 6.39041E-1 5.98533E-1 5.11166E-1 4.68394E-1 4.45817E-1 2.96071E-1 1.99014E-1 2.18458E-1 2.11749E-1 1.85278E-1 1.40486E-1 1.28886E-1 -9999 -9999 -9999 -9999 -9999 -9999 -9999 -9999 -9999 -9999 -9999 -9999 -9999 -9999 -9999 -9999 -9999 -9999 -9999 -9999 -9999
-9999 -9999 7.21891E-1 6.78034E-1 6.59922E-1 6.21637E-1 5.38276E-1 5.26008E-1 5.18465E-1 5.42614E-1 5.83406E-1 5.85826E-1 5.51691E-1 5.39602E-1 5.17032E-1 5.21147E-1 5.39142E-1 5.47372E-1 5.52366E-1 6.23117E-1 6.68702E-1 6.75973E-1 6.6942E-1 6.58941E-1 6.62804E-1 6.93502E-1 7.30169E-1 7.43388E-1 7.40767E-1 7.16409E-1 -9999 -9999 -9999 -9999 -9999 -9999 -9999 -9999 -9999 -9999 -9999 -9999 -9999 -9999 -9999 -9999 -9999 -9999 -9999 -9999 -9999 -9999 -9999 -9999 -9999 -9999 -9999 -9999 -9999 -9999 -9999 -9999 -9999 -9999 -9999 -9999 -9999 -9999 -9999 -9999 -9999 -9999 -9999 -9999 -9999 -9999 -9999 -9999 -9999 -9999 -9999 -9999 -9999 -9999 -9999 -9999 -9999 -9999 -9999 -9999 -9999 -9999 -9999 -9999 -9999 -9999 -9999 -9999 -9999 -9999 -9999 -9999 -9999 -9999 -9999 -9999 -9999 -9999 -9999 -9999 -9999 -9999 -9999 -9999 -9999 -9999 -9999 -9999 -9999 6.84947E-1 6.88321E-1 6.8184E-1 6.7515E-1 6.67542E-1 6.53035E-1 5.76694E-1 6.41049E-1 6.59513E-1 6.53063E-1 6.64618E-1 6.72966E-1 6.71043E-1 6.35225E-1 6.46838E-1 6.70793E-1 6.67171E-1 6.84084E-1 6.62554E-1 6.27213E-1 4.76105E-1 4.26444E-1 3.81552E-1 2.90791E-1 1.84396E-1 2.44375E-1 2.14955E-1 2.12515E-1 1.858E-1 -9999 1.35619E-1 1.41368E-1 9.78516E-2 -9999 -9999 -9999 -9999 -9999 -9999 -9999 -9999 -9999 -9999 -9999 -9999 -9999 -9999 -9999 -9999 -9999 -9999
-9999 -9999 7.14348E-1 6.86996E-1 6.88144E-1 6.57079E-1 6.11161E-1 5.70958E-1 4.99662E-1 4.94305E-1 5.20561E-1 5.46895E-1 5.81407E-1 5.85842E-1 5.41453E-1 5.02772E-1 4.99288E-1 5.29836E-1 6.0914E-1 6.56725E-1 7.08637E-1 7.04302E-1 7.03113E-1 6.92306E-1 6.92005E-1 7.18844E-1 7.38775E-1 7.38901E-1 7.31713E-1 7.34594E-1 7.37817E-1 -9999 -9999 -9999 -9999 -9999 -9999 -9999 -9999 -9999 -9999 -9999 -9999 -9999 -9999 -9999 -9999 -9999 -9999 -9999 -9999 -9999 -9999 -9999 -9999 -9999 -9999 -9999 -9999 -9999 -9999 -9999 -9999 -9999 -9999 -9999 -9999 -9999 -9999 -9999 -9999 -9999 -9999 -9999 -9999 -9999 -9999 -9999 -9999 -9999 -9999 -9999 -9999 -9999 -9999 -9999 -9999 -9999 -9999 -9999 -9999 -9999 -9999 -9999 -9999 -9999 -9999 -9999 -9999 -9999 -9999 -9999 -9999 -9999 -9999 -9999 -9999 -9999 -9999 -9999 -9999 -9999 -9999 -9999 -9999 -9999 -9999 -9999 -9999 6.70325E-1 6.4991E-1 6.79826E-1 6.81124E-1 6.79715E-1 6.75852E-1 6.6644E-1 6.54389E-1 6.47181E-1 6.50525E-1 6.45315E-1 6.69496E-1 6.54096E-1 6.62115E-1 6.40165E-1 6.34573E-1 6.63862E-1 6.51156E-1 6.50821E-1 6.28667E-1 4.99277E-1 2.52061E-1 1.99535E-1 1.78711E-1 1.53552E-1 1.76965E-1 1.56466E-1 1.1277E-1 1.54004E-1 1.6067E-1 1.18477E-1 9.63281E-2 9.56024E-2 6.00593E-2 5.68312E-2 5.58634E-2 5.7821E-2 6.82063E-2 7.29899E-2 3.5829E-2 3.25813E-2 3.68543E-2 4.57473E-2 -9999 -9999 -9999 -9999 -9999 -9999 -9999 -9999
-9999 -9999 7.3091E-1 7.18529E-1 7.14263E-1 6.78466E-1 6.06785E-1 5.535E-1 4.96852E-1 4.48577E-1 4.81977E-1 5.55775E-1 5.54607E-1 5.61718E-1 5.14858E-1 4.78341E-1 4.92985E-1 5.37073E-1 6.15634E-1 6.35741E-1 6.86751E-1 6.94324E-1 6.92102E-1 6.97243E-1 6.92674E-1 7.187E-1 7.30611E-1 7.3783E-1 7.30985E-1 7.22874E-1 7.24731E-1 -9999 -9999 -9999 -9999 -9999 -9999 -9999 -9999 -9999 -9999 -9999 -9999 -9999 -9999 -9999 -9999 -9999 -9999 -9999 -9999 -9999 -9999 -9999 -9999 -9999 -9999 -9999 -9999 -9999 -9999 -9999 -9999 -9999 -9999 -9999 -9999 -9999 -9999 -9999 -9999 -9999 -9999 -9999 -9999 -9999 -9999 -9999 -9999 -9999 -9999 -9999 -9999 -9999 -9999 -9999 -9999 -9999 -9999 -9999 -9999 -9999 -9999 -9999 -9999 -9999 -9999 -9999 -9999 -9999 -9999 -9999 -9999 -9999 -9999 -9999 -9999 -9999 -9999 -9999 -9999 -9999 -9999 -9999 -9999 -9999 -9999 -9999 -9999 -9999 6.85343E-1 7.21006E-1 7.19795E-1 6.92192E-1 6.37541E-1 6.24018E-1 6.51153E-1 6.51383E-1 6.29602E-1 6.39808E-1 6.3519E-1 6.56223E-1 6.74082E-1 6.67575E-1 6.38167E-1 6.40818E-1 6.31305E-1 6.4865E-1 6.53468E-1 5.29066E-1 3.13779E-1 2.45614E-1 1.14843E-1 9.22594E-2 1.55003E-1 1.03119E-1 1.44015E-1 1.15304E-1 1.04714E-1 1.02272E-1 1.07249E-1 6.7478E-2 1.1057E-1 1.13246E-1 9.51737E-2 1.04035E-1 9.8774E-2 1.06276E-1 5.96261E-2 3.82749E-2 2.69875E-2 4.77881E-2 5.19808E-2 2.78996E-2 -9999 -9999 -9999 -9999 -9999 -9999
-9999 -9999 -9999 -9999 6.62371E-1 6.34757E-1 5.42668E-1 4.80104E-1 4.85488E-1 4.64419E-1 4.48693E-1 4.72956E-1 4.6052E-1 5.19597E-1 5.03847E-1 4.7651E-1 4.87656E-1 5.02327E-1 5.8916E-1 6.33318E-1 6.63204E-1 7.08345E-1 7.0599E-1 6.97022E-1 7.07506E-1 7.09657E-1 7.20085E-1 7.3654E-1 7.33398E-1 7.48412E-1 7.38097E-1 -9999 -9999 -9999 -9999 -9999 -9999 -9999 -9999 -9999 -9999 -9999 -9999 -9999 -9999 -9999 -9999 -9999 -9999 -9999 -9999 -9999 -9999 -9999 -9999 -9999 -9999 -9999 -9999 -9999 -9999 -9999 -9999 -9999 -9999 -9999 -9999 -9999 -9999 -9999 -9999 -9999 -9999 -9999 -9999 -9999 -9999 -9999 -9999 -9999 -9999 -9999 -9999 -9999 -9999 -9999 -9999 -9999 -9999 -9999 -9999 -9999 -9999 -9999 -9999 -9999 -9999 -9999 -9999 -9999 -9999 -9999 -9999 -9999 -9999 -9999 -9999 -9999 5.87292E-1 -9999 -9999 -9999 -9999 -9999 -9999 -9999 -9999 -9999 -9999 -9999 -9999 -9999 6.81089E-1 6.91531E-1 6.39542E-1 6.1092E-1 6.21643E-1 6.24069E-1 6.21452E-1 6.32996E-1 6.64967E-1 6.60588E-1 6.94046E-1 6.84875E-1 6.71566E-1 6.63801E-1 6.22902E-1 6.21941E-1 6.37289E-1 5.47698E-1 2.92242E-1 2.38952E-1 1.43016E-1 1.0716E-1 1.50488E-1 1.29092E-1 1.35212E-1 1.09837E-1 9.1346E-2 9.50674E-2 9.68684E-2 9.16152E-2 1.0841E-1 7.18147E-2 8.17322E-2 5.12911E-2 5.22349E-2 8.26712E-2 9.1502E-2 7.08231E-2 5.30459E-2 6.50974E-2 4.21529E-2 2.80799E-2 -9999 -9999 -9999 -9999 -9999 -9999
-9999 -9999 -9999 -9999 6.03839E-1 5.6059E-1 5.26395E-1 4.69472E-1 4.47739E-1 4.48576E-1 4.36735E-1 4.53931E-1 4.52507E-1 4.8806E-1 4.61193E-1 4.72174E-1 4.73663E-1 4.75211E-1 4.75127E-1 5.03855E-1 5.92436E-1 6.77091E-1 6.92108E-1 6.94549E-1 6.99291E-1 7.03652E-1 7.0743E-1 6.99962E-1 7.45938E-1 7.42859E-1 7.50829E-1 7.24138E-1 -9999 -9999 -9999 -9999 -9999 -9999 -9999 -9999 -9999 -9999 -9999 -9999 -9999 -9999 -9999 -9999 -9999 -9999 -9999 -9999 -9999 -9999 -9999 -9999 -9999 -9999 -9999 -9999 -9999 -9999 -9999 -9999 -9999 -9999 -9999 -9999 -9999 -9999 -9999 -9999 -9999 -9999 -9999 -9999 -9999 -9999 -9999 -9999 -9999 -9999 -9999 -9999 -9999 -9999 -9999 -9999 -9999 -9999 -9999 -9999 -9999 -9999 -9999 -9999 -9999 -9999 -9999 -9999 -9999 -9999 -9999 -9999 -9999 -9999 4.42382E-1 4.30102E-1 4.83951E-1 -9999 -9999 -9999 -9999 -9999 -9999 -9999 -9999 -9999 -9999 -9999 -9999 -9999 7.06504E-1 6.45517E-1 6.33406E-1 6.05886E-1 6.03615E-1 6.05625E-1 6.24913E-1 6.53821E-1 6.96135E-1 6.97013E-1 6.82765E-1 6.85355E-1 6.71356E-1 6.47045E-1 6.26271E-1 6.25776E-1 6.64311E-1 6.42881E-1 4.02642E-1 2.36539E-1 1.56341E-1 1.17397E-1 1.43131E-1 1.16146E-1 1.3468E-1 1.08166E-1 8.58567E-2 1.01544E-1 8.70092E-2 7.12871E-2 1.10516E-1 7.383E-2 7.07374E-2 5.76178E-2 5.87881E-2 6.25195E-2 6.87659E-2 9.17245E-2 7.97582E-2 6.54506E-2 3.2955E-2 -9999 -9999 -9999 -9999 -9999 -9999 -9999
-9999 -9999 -9999 -9999 -9999 5.37045E-1 5.48004E-1 5.03271E-1 4.60418E-1 4.63509E-1 4.65535E-1 4.58592E-1 4.60277E-1 4.63016E-1 4.54586E-1 4.65183E-1 4.809E-1 4.72722E-1 4.77133E-1 4.70591E-1 4.88783E-1 6.03871E-1 7.01387E-1 6.92696E-1 6.93745E-1 6.80872E-1 6.67471E-1 6.49382E-1 6.70413E-1 6.81277E-1 7.13584E-1 7.17604E-1 7.25505E-1 -9999 -9999 -9999 -9999 -9999 -9999 -9999 -9999 -9999 -9999 -9999 -9999 -9999 -9999 -9999 -9999 -9999 -9999 -9999 -9999 -9999 -9999 -9999 -9999 -9999 -9999 -9999 -9999 -9999 -9999 -9999 -9999 -9999 -9999 -9999 -9999 -9999 -9999 -9999 -9999 -9999 -9999 -9999 -9999 -9999 -9999 -9999 -9999 -9999 -9999 -9999 -9999 -9999 -9999 -9999 -9999 -9999 -9999 -9999 -9999 -9999 -9999 -9999 -9999 -9999 -9999 -9999 -9999 -9999 -9999 -9999 -9999 -9999 4.82135E-1 4.7884E-1 5.00314E-1 -9999 -9999 -9999 -9999 -9999 -9999 -9999 -9999 -9999 -9999 -9999 -9999 -9999 6.82089E-1 6.79182E-1 6.19145E-1 5.98032E-1 5.92698E-1 6.09578E-1 6.29696E-1 6.58018E-1 6.77461E-1 6.92026E-1 6.98638E-1 6.98809E-1 6.52988E-1 6.70224E-1 6.43262E-1 6.45589E-1 6.45231E-1 6.51212E-1 5.72414E-1 3.35207E-1 1.89792E-1 1.23122E-1 1.19427E-1 1.36888E-1 1.10411E-1 1.22071E-1 1.32866E-1 9.29727E-2 8.00987E-2 7.85367E-2 7.10887E-2 7.1989E-2 8.17687E-2 6.75497E-2 4.85533E-2 4.71475E-2 6.56107E-2 6.18341E-2 8.68173E-2 7.73085E-2 4.35645E-2 2.59334E-2 -9999 -9999 -9999 -9999 -9999 -9999
-9999 -9999 -9999 -9999 -9999 -9999 -9999 -9999 4.83406E-1 4.88888E-1 4.791E-1 4.71096E-1 4.4267E-1 4.57727E-1 4.63437E-1 4.8998E-1 4.99809E-1 4.99555E-1 4.9089E-1 4.96141E-1 4.97014E-1 4.8839E-1 6.00109E-1 6.84492E-1 6.91223E-1 6.62821E-1 6.57909E-1 6.15759E-1 5.64111E-1 5.7937E-1 6.10318E-1 6.68153E-1 7.03014E-1 -9999 -9999 -9999 -9999 -9999 -9999 -9999 -9999 -9999 -9999 -9999 -9999 -9999 -9999 -9999 -9999 -9999 -9999 -9999 -9999 -9999 -9999 -9999 -9999 -9999 -9999 -9999 -9999 -9999 -9999 -9999 -9999 -9999 -9999 -9999 -9999 -9999 -9999 -9999 -9999 -9999 -9999 -9999 -9999 -9999 -9999 -9999 -9999 -9999 -9999 -9999 -9999 -9999 -9999 -9999 -9999 -9999 -9999 -9999 -9999 -9999 -9999 -9999 -9999 -9999 -9999 -9999 -9999 -9999 -9999 -9999 -9999 5.16279E-1 5.05856E-1 5.56361E-1 5.8591E-1 5.95348E-1 -9999 -9999 -9999 -9999 -9999 -9999 -9999 -9999 -9999 -9999 -9999 -9999 7.14012E-1 6.70947E-1 6.35666E-1 6.2762E-1 6.28236E-1 6.38126E-1 6.42223E-1 6.63917E-1 6.52142E-1 6.77894E-1 7.10327E-1 6.87849E-1 6.37545E-1 6.63236E-1 6.75012E-1 6.65886E-1 6.71493E-1 6.76035E-1 6.34558E-1 4.20014E-1 2.69948E-1 1.43291E-1 1.10263E-1 1.29529E-1 1.35362E-1 1.05609E-1 1.22983E-1 9.77007E-2 7.0321E-2 6.16046E-2 7.61861E-2 8.46361E-2 8.49355E-2 6.54354E-2 5.92606E-2 4.86082E-2 4.58839E-2 4.93302E-2 6.22632E-2 7.44788E-2 4.42112E-2 2.26257E-2 1.82056E-2 -9999 -9999 -9999 -9999 -9999
-9999 -9999 -9999 -9999 -9999 -9999 -9999 -9999 -9999 -9999 4.92829E-1 4.79902E-1 4.56351E-1 4.38968E-1 4.62016E-1 4.80923E-1 4.92186E-1 5.16384E-1 5.07385E-1 5.19855E-1 5.31954E-1 5.00311E-1 4.76883E-1 5.30015E-1 6.19913E-1 6.54579E-1 6.27604E-1 5.89685E-1 5.62857E-1 5.71118E-1 5.95522E-1 6.58871E-1 6.8083E-1 7.24868E-1 -9999 -9999 -9999 -9999 -9999 -9999 -9999 -9999 -9999 -9999 -9999 -9999 -9999 -9999 -9999 -9999 -9999 -9999 -9999 -9999 -9999 -9999 -9999 -9999 -9999 -9999 -9999 -9999 -9999 -9999 -9999 -9999 -9999 -9999 -9999 -9999 -9999 -9999 -9999 -9999 -9999 -9999 -9999 -9999 -9999 -9999 -9999 -9999 -9999 -9999 -9999 -9999 -9999 -9999 -9999 -9999 -9999 -9999 -9999 -9999 -9999 -9999 -9999 -9999 -9999 -9999 -9999 -9999 -9999 -9999 4.57759E-1 5.1926E-1 5.8536E-1 5.50027E-1 5.88407E-1 -9999 -9999 -9999 -9999 -9999 -9999 -9999 -9999 -9999 7.03684E-1 -9999 7.18596E-1 7.26767E-1 7.1761E-1 7.03397E-1 6.84195E-1 6.41921E-1 6.37503E-1 6.51078E-1 6.87497E-1 6.70146E-1 6.64548E-1 6.88319E-1 7.18452E-1 7.01653E-1 6.59353E-1 6.89063E-1 6.63009E-1 6.75899E-1 7.06805E-1 6.92489E-1 6.72004E-1 4.88738E-1 2.8944E-1 1.6047E-1 1.32576E-1 1.49889E-1 1.58566E-1 1.34178E-1 1.30111E-1 9.68251E-2 8.74393E-2 6.5886E-2 7.41432E-2 9.59256E-2 8.13417E-2 7.35371E-2 5.47063E-2 6.15262E-2 4.35442E-2 3.94453E-2 4.93249E-2 5.00771E-2 3.46285E-2 2.76337E-2 2.58319E-2 2.52678E-2 -9999 -9999 -9999 -9999
-9999 -9999 -9999 -9999 -9999 -9999 -9999 -9999 5.11261E-1 5.00839E-1 5.06399E-1 4.94947E-1 4.95467E-1 4.56077E-1 4.60335E-1 4.58094E-1 4.57416E-1 4.88148E-1 5.16241E-1 5.35252E-1 5.34826E-1 5.21914E-1 4.94542E-1 4.74888E-1 4.8376E-1 5.30039E-1 5.71129E-1 5.58401E-1 5.59072E-1 5.86308E-1 6.53131E-1 6.84236E-1 7.08565E-1 7.22901E-1 -9999 -9999 -9999 -9999 -9999 -9999 -9999 -9999 -9999 -9999 -9999 -9999 -9999 -9999 -9999 -9999 -9999 -9999 -9999 -9999 -9999 -9999 -9999 -9999 -9999 -9999 -9999 -9999 -9999 -9999 -9999 -9999 -9999 -9999 -9999 -9999 -9999 -9999 -9999 -9999 -9999 -9999 -9999 -9999 -9999 -9999 -9999 -9999 -9999 -9999 -9999 -9999 -9999 -9999 -9999 -9999 -9999 -9999 -9999 -9999 -9999 -9999 -9999 -9999 -9999 -9999 -9999 -9999 -9999 4.98802E-1 4.94309E-1 5.08053E-1 5.29452E-1 6.13335E-1 6.33677E-1 -9999 -9999 -9999 -9999 -9999 -9999 -9999 -9999 7.02708E-1 6.38165E-1 6.78204E-1 6.85405E-1 7.12516E-1 7.34023E-1 7.24124E-1 7.14327E-1 6.71213E-1 6.55694E-1 6.7673E-1 6.82517E-1 6.69009E-1 6.62529E-1 6.92637E-1 7.00371E-1 7.0399E-1 6.99842E-1 7.14622E-1 7.17978E-1 7.39882E-1 7.21919E-1 6.8195E-1 6.82953E-1 6.04064E-1 4.3052E-1 1.98236E-1 1.35511E-1 1.13203E-1 1.67215E-1 1.83482E-1 1.37387E-1 9.28204E-2 7.14756E-2 5.53446E-2 6.79875E-2 7.62605E-2 8.78508E-2 6.71683E-2 4.65332E-2 3.97841E-2 3.2151E-2 4.00089E-2 5.18213E-2 5.80297E-2 5.74392E-2 4.01647E-2 3.18763E-2 3.26931E-2 -9999 -9999 -9999 -9999
-9999 -9999 -9999 -9999 -9999 -9999 -9999 5.2655E-1 4.95594E-1 4.87452E-1 4.84983E-1 4.68885E-1 4.79213E-1 4.61782E-1 4.43789E-1 4.23857E-1 4.2433E-1 4.62309E-1 4.93302E-1 5.23127E-1 5.27241E-1 5.18526E-1 5.04038E-1 5.06527E-1 4.88312E-1 4.7358E-1 4.94838E-1 4.98537E-1 4.92466E-1 5.52889E-1 6.27144E-1 6.7824E-1 7.11348E-1 7.17583E-1 -9999 -9999 -9999 -9999 -9999 -9999 -9999 -9999 -9999 -9999 -9999 -9999 -9999 -9999 -9999 -9999 -9999 -9999 -9999 -9999 -9999 -9999 -9999 -9999 -9999 -9999 -9999 -9999 -9999 -9999 -9999 -9999 -9999 -9999 -9999 -9999 -9999 -9999 -9999 -9999 -9999 -9999 -9999 -9999 -9999 -9999 -9999 -9999 -9999 -9999 -9999 -9999 -9999 -9999 -9999 -9999 -9999 -9999 -9999 -9999 -9999 -9999 -9999 -9999 -9999 -9999 -9999 -9999 -9999 4.73939E-1 4.83345E-1 5.19275E-1 4.97639E-1 5.74061E-1 6.30894E-1 -9999 -9999 -9999 -9999 -9999 -9999 -9999 -9999 6.74842E-1 6.27175E-1 6.00426E-1 6.64053E-1 7.28411E-1 7.37014E-1 7.39403E-1 7.32956E-1 7.17608E-1 6.76937E-1 6.96192E-1 6.57441E-1 6.54216E-1 6.8575E-1 6.87901E-1 6.95002E-1 7.25115E-1 7.1578E-1 7.1799E-1 7.24632E-1 7.14405E-1 6.91958E-1 6.84577E-1 7.05539E-1 6.62022E-1 4.78447E-1 1.99679E-1 1.37049E-1 1.546E-1 2.1394E-1 2.05536E-1 1.4001E-1 9.92163E-2 8.86221E-2 9.78478E-2 6.25558E-2 6.53343E-2 8.59813E-2 8.36101E-2 7.91837E-2 6.00168E-2 5.73354E-2 4.99946E-2 4.37329E-2 4.79445E-2 4.43673E-2 4.65204E-2 3.85174E-2 3.8665E-2 3.22013E-2 2.99562E-2 3.98288E-2 -9999
-9999 -9999 -9999 -9999 -9999 -9999 5.38443E-1 5.22468E-1 4.62666E-1 4.69301E-1 4.52422E-1 4.37089E-1 4.60368E-1 4.81784E-1 4.6343E-1 4.52894E-1 4.49347E-1 4.34911E-1 4.58051E-1 4.99825E-1 5.11167E-1 5.26699E-1 5.1863E-1 5.23253E-1 5.12435E-1 4.98693E-1 4.64395E-1 4.60105E-1 4.59917E-1 4.69248E-1 5.00971E-1 5.34553E-1 6.42083E-1 7.06508E-1 7.25433E-1 -9999 -9999 -9999 -9999 -9999 -9999 -9999 -9999 -9999 -9999 -9999 -9999 -9999 -9999 -9999 -9999 -9999 -9999 -9999 -9999 -9999 -9999 -9999 -9999 -9999 -9999 -9999 -9999 -9999 -9999 -9999 -9999 -9999 -9999 -9999 -9999 -9999 -9999 -9999 -9999 -9999 -9999 -9999 -9999 -9999 -9999 -9999 -9999 -9999 -9999 -9999 -9999 -9999 -9999 -9999 -9999 -9999 -9999 -9999 -9999 -9999 -9999 -9999 -9999 -9999 -9999 -9999 -9999 -9999 -9999 4.66804E-1 4.81424E-1 -9999 -9999 -9999 -9999 -9999 -9999 -9999 6.72909E-1 -9999 -9999 6.54023E-1 5.89205E-1 5.99288E-1 6.00878E-1 7.03367E-1 7.29322E-1 7.29037E-1 7.44232E-1 7.26089E-1 7.13471E-1 7.14105E-1 6.74822E-1 6.59239E-1 6.74475E-1 6.90325E-1 7.38459E-1 7.47019E-1 7.24271E-1 6.98483E-1 7.17244E-1 6.89049E-1 6.82523E-1 6.96965E-1 6.76043E-1 7.01882E-1 5.97405E-1 3.09163E-1 2.19157E-1 1.69591E-1 1.9728E-1 2.19543E-1 1.57232E-1 1.17656E-1 1.07295E-1 9.86489E-2 6.75003E-2 7.60819E-2 7.69939E-2 7.96415E-2 6.30432E-2 7.21384E-2 6.9105E-2 5.77099E-2 3.8168E-2 3.42385E-2 3.59724E-2 3.97194E-2 3.6522E-2 2.9308E-2 3.34771E-2 -9999 -9999 -9999
-9999 -9999 -9999 -9999 -9999 -9999 5.06613E-1 5.16765E-1 4.85711E-1 4.33371E-1 4.21983E-1 4.51598E-1 4.80227E-1 4.90989E-1 4.91712E-1 4.848E-1 4.71848E-1 4.45773E-1 4.46696E-1 4.49669E-1 4.81507E-1 4.85924E-1 5.21775E-1 5.34123E-1 5.32484E-1 5.22658E-1 5.09321E-1 4.69207E-1 4.63094E-1 4.52282E-1 4.99409E-1 5.6872E-1 6.09583E-1 6.73516E-1 6.71623E-1 -9999 -9999 -9999 -9999 -9999 -9999 -9999 -9999 -9999 -9999 -9999 -9999 -9999 -9999 -9999 -9999 -9999 -9999 -9999 -9999 -9999 -9999 -9999 -9999 -9999 -9999 -9999 -9999 -9999 -9999 -9999 -9999 -9999 -9999 -9999 -9999 -9999 -9999 -9999 -9999 -9999 -9999 -9999 -9999 -9999 -9999 -9999 -9999 -9999 -9999 -9999 -9999 -9999 -9999 -9999 -9999 2.77972E-1 2.51337E-1 2.74936E-1 3.52571E-1 4.19217E-1 -9999 -9999 -9999 -9999 -9999 -9999 -9999 -9999 -9999 5.1858E-1 -9999 -9999 -9999 -9999 -9999 -9999 -9999 -9999 6.81479E-1 6.83948E-1 -9999 6.78223E-1 6.31462E-1 6.00181E-1 5.68781E-1 6.4626E-1 6.96284E-1 7.22937E-1 7.26473E-1 7.30685E-1 7.23359E-1 7.10726E-1 6.8413E-1 6.83152E-1 6.61804E-1 6.81261E-1 7.2469E-1 7.18723E-1 6.86901E-1 7.06596E-1 7.0419E-1 6.87753E-1 6.84168E-1 6.95682E-1 6.95771E-1 7.32318E-1 5.87626E-1 3.90646E-1 3.09663E-1 2.4312E-1 2.34814E-1 2.16961E-1 1.66198E-1 1.2893E-1 1.17812E-1 1.12272E-1 8.32504E-2 8.15298E-2 7.19113E-2 7.15337E-2 7.09173E-2 6.67598E-2 5.92097E-2 4.93973E-2 3.82417E-2 3.96346E-2 3.1363E-2 3.52899E-2 4.79053E-2 5.02746E-2 3.96339E-2 -9999 -9999 -9999
-9999 -9999 -9999 -9999 5.31806E-1 4.77093E-1 4.73112E-1 5.15725E-1 5.21577E-1 4.86997E-1 4.65989E-1 4.44476E-1 4.48645E-1 4.71646E-1 4.77287E-1 4.7541E-1 4.78849E-1 4.77251E-1 4.72247E-1 4.40997E-1 4.40177E-1 4.52951E-1 4.99776E-1 5.06327E-1 5.20747E-1 5.12843E-1 4.92771E-1 4.69682E-1 4.69687E-1 4.46541E-1 4.62716E-1 5.34862E-1 5.52937E-1 6.20767E-1 6.45696E-1 6.62478E-1 -9999 -9999 -9999 -9999 -9999 -9999 -9999 -9999 -9999 -9999 -9999 -9999 -9999 -9999 -9999 -9999 -9999 -9999 -9999 -9999 -9999 -9999 -9999 -9999 -9999 -9999 -9999 -9999 -9999 -9999 -9999 -9999 -9999 -9999 -9999 -9999 -9999 -9999 -9999 -9999 -9999 -9999 -9999 -9999 -9999 -9999 -9999 -9999 -9999 -9999 -9999 -9999 -9999 -9999 3.18407E-1 3.13166E-1 2.35907E-1 2.34089E-1 3.29968E-1 3.78301E-1 -9999 4.26016E-1 4.94294E-1 5.16052E-1 -9999 -9999 -9999 -9999 6.13527E-1 5.71702E-1 5.83883E-1 5.44212E-1 -9999 -9999 -9999 6.28258E-1 6.4601E-1 6.81155E-1 6.84748E-1 6.80734E-1 6.73558E-1 6.50677E-1 6.35724E-1 5.90425E-1 6.00168E-1 6.5939E-1 6.69926E-1 7.43284E-1 7.52757E-1 7.33992E-1 7.4209E-1 7.16342E-1 6.93373E-1 6.69421E-1 6.67217E-1 6.87603E-1 7.20502E-1 6.95191E-1 6.79693E-1 6.88455E-1 6.99575E-1 6.74349E-1 6.72717E-1 6.79328E-1 6.96261E-1 7.02911E-1 5.9414E-1 4.4462E-1 3.29188E-1 3.49145E-1 3.12448E-1 1.87939E-1 1.43739E-1 1.3231E-1 1.35306E-1 1.20129E-1 1.01872E-1 7.91748E-2 7.96752E-2 7.28843E-2 5.74124E-2 4.57491E-2 4.73422E-2 4.70523E-2 3.89737E-2 4.70241E-2 3.43865E-2 4.78209E-2 3.97171E-2 3.75445E-2 4.41922E-2 3.34747E-2 -9999 -9999
-9999 -9999 -9999 4.87387E-1 4.64535E-1 4.30649E-1 4.41199E-1 4.72101E-1 4.73751E-1 4.89454E-1 4.87184E-1 4.55716E-1 4.3742E-1 4.48325E-1 4.59677E-1 4.79304E-1 4.79278E-1 4.76017E-1 4.65136E-1 4.60015E-1 4.40301E-1 4.35965E-1 4.71962E-1 4.7591E-1 4.87551E-1 5.0649E-1 4.83083E-1 4.68553E-1 4.83103E-1 4.75513E-1 4.49418E-1 4.74208E-1 4.81174E-1 5.90148E-1 6.01576E-1 6.14433E-1 -9999 -9999 -9999 -9999 -9999 -9999 -9999 -9999 -9999 -9999 -9999 -9999 -9999 -9999 -9999 -9999 -9999 -9999 -9999 -9999 -9999 -9999 -9999 -9999 -9999 -9999 -9999 -9999 -9999 -9999 -9999 -9999 -9999 -9999 -9999 -9999 -9999 -9999 -9999 -9999 -9999 -9999 -9999 -9999 -9999 -9999 -9999 -9999 -9999 -9999 -9999 -9999 -9999 -9999 -9999 3.60937E-1 2.57404E-1 2.18626E-1 3.4708E-1 3.68676E-1 3.81804E-1 3.96751E-1 4.44178E-1 4.7793E-1 4.77152E-1 -9999 -9999 5.92276E-1 6.26741E-1 6.06697E-1 5.76383E-1 5.4308E-1 -9999 -9999 5.84638E-1 6.27454E-1 6.44718E-1 6.85861E-1 6.95092E-1 6.75189E-1 6.48119E-1 7.03685E-1 6.41516E-1 5.91509E-1 6.11627E-1 6.41152E-1 7.06253E-1 7.10851E-1 7.15734E-1 7.11844E-1 7.23979E-1 7.28095E-1 7.38515E-1 7.12192E-1 6.90148E-1 6.95065E-1 7.08719E-1 6.97065E-1 6.83347E-1 6.98157E-1 6.82705E-1 6.64113E-1 6.18393E-1 6.82482E-1 6.64971E-1 6.95894E-1 6.88236E-1 5.68295E-1 4.284E-1 3.2596E-1 2.87391E-1 1.98441E-1 1.59645E-1 1.26149E-1 1.3078E-1 1.16571E-1 7.76843E-2 7.86091E-2 8.9036E-2 6.90055E-2 5.39382E-2 4.43915E-2 5.82809E-2 3.56245E-2 4.88627E-2 4.84899E-2 3.56861E-2 4.06278E-2 3.06596E-2 3.50702E-2 3.79363E-2 2.68619E-2 -9999 -9999
-9999 -9999 -9999 3.83573E-1 4.74016E-1 4.48363E-1 4.56169E-1 4.51072E-1 4.3522E-1 4.23472E-1 4.62761E-1 4.74396E-1 4.81566E-1 4.58816E-1 4.6863E-1 4.92798E-1 4.80925E-1 4.77285E-1 4.45021E-1 4.3472E-1 4.49977E-1 4.09672E-1 4.03127E-1 4.20055E-1 4.24111E-1 4.36775E-1 4.24347E-1 4.39755E-1 4.50392E-1 4.53056E-1 4.33887E-1 4.30392E-1 4.44258E-1 4.6689E-1 5.09484E-1 4.92152E-1 5.11764E-1 5.44377E-1 5.67003E-1 -9999 -9999 -9999 -9999 -9999 -9999 -9999 -9999 -9999 -9999 -9999 -9999 -9999 -9999 -9999 -9999 -9999 -9999 -9999 -9999 -9999 -9999 -9999 -9999 -9999 -9999 -9999 -9999 -9999 -9999 -9999 -9999 -9999 -9999 -9999 -9999 -9999 -9999 -9999 -9999 -9999 -9999 -9999 -9999 -9999 -9999 -9999 -9999 -9999 -9999 -9999 -9999 -9999 2.45016E-1 2.60511E-1 3.57833E-1 3.7582E-1 3.53149E-1 4.09742E-1 4.20563E-1 4.77112E-1 4.62079E-1 4.60805E-1 4.77076E-1 5.02025E-1 4.88129E-1 4.99543E-1 4.96829E-1 4.65418E-1 -9999 5.02532E-1 5.6892E-1 6.45259E-1 6.65934E-1 6.6667E-1 6.68336E-1 6.77098E-1 6.59521E-1 6.5546E-1 6.73632E-1 6.41287E-1 6.0832E-1 6.0735E-1 6.40745E-1 7.13832E-1 6.92474E-1 6.91196E-1 7.15333E-1 7.27008E-1 7.11944E-1 7.08505E-1 6.56266E-1 7.02818E-1 7.06824E-1 6.94182E-1 6.94253E-1 7.11519E-1 7.05745E-1 6.85313E-1 6.62378E-1 6.73032E-1 6.92819E-1 6.95429E-1 6.85469E-1 6.20685E-1 5.18155E-1 3.47941E-1 2.59199E-1 2.04782E-1 1.70831E-1 1.66192E-1 1.29711E-1 1.14181E-1 8.90208E-2 6.81485E-2 8.17212E-2 6.72898E-2 5.48684E-2 4.46212E-2 5.23006E-2 2.73973E-2 3.63453E-2 3.94658E-2 2.56741E-2 3.0741E-2 3.52964E-2 2.78999E-2 3.27154E-2 2.11276E-2 2.42273E-2 -9999
-9999 -9999 -9999 -9999 5.06015E-1 5.45622E-1 4.80533E-1 4.62611E-1 5.00737E-1 4.5021E-1 4.27224E-1 4.23528E-1 4.36344E-1 4.59389E-1 4.8317E-1 4.90279E-1 4.53675E-1 4.42774E-1 4.20783E-1 4.04404E-1 4.2216E-1 4.24362E-1 4.01527E-1 4.04227E-1 4.06139E-1 4.03193E-1 3.64636E-1 3.80785E-1 3.86568E-1 3.74869E-1 3.8232E-1 3.96503E-1 4.00482E-1 4.35909E-1 4.24553E-1 4.09925E-1 3.96521E-1 3.91563E-1 4.53871E-1 5.57909E-1 5.59188E-1 5.36308E-1 -9999 -9999 -9999 -9999 -9999 -9999 -9999 -9999 -9999 -9999 -9999 -9999 -9999 -9999 -9999 -9999 -9999 -9999 -9999 -9999 -9999 -9999 -9999 -9999 -9999 -9999 -9999 -9999 -9999 -9999 -9999 -9999 -9999 -9999 -9999 -9999 -9999 -9999 -9999 -9999 -9999 -9999 -9999 -9999 -9999 -9999 -9999 -9999 -9999 2.98019E-1 2.74023E-1 3.23734E-1 3.84752E-1 4.07407E-1 3.7481E-1 3.85081E-1 3.97546E-1 4.61015E-1 4.60783E-1 4.19179E-1 4.38099E-1 4.21442E-1 4.04381E-1 4.33179E-1 4.21536E-1 4.29169E-1 4.39294E-1 4.73493E-1 5.2115E-1 6.14695E-1 6.45047E-1 6.63283E-1 6.64913E-1 6.74329E-1 6.90684E-1 7.02578E-1 6.91752E-1 6.82746E-1 6.13277E-1 5.60322E-1 6.18608E-1 6.51124E-1 6.69312E-1 6.81006E-1 6.97711E-1 6.99657E-1 7.05835E-1 6.72184E-1 6.34891E-1 6.42758E-1 6.69058E-1 7.18861E-1 7.2503E-1 7.33788E-1 7.64963E-1 7.02035E-1 6.4441E-1 6.86671E-1 6.7537E-1 6.33919E-1 6.17647E-1 5.7445E-1 5.0439E-1 3.61493E-1 2.29179E-1 2.32029E-1 1.93688E-1 1.83298E-1 1.82026E-1 9.82558E-2 1.09382E-1 1.19605E-1 8.18265E-2 7.52487E-2 6.44078E-2 4.96857E-2 4.27999E-2 3.1079E-2 3.70781E-2 3.2207E-2 2.64317E-2 2.66473E-2 2.57176E-2 3.54373E-2 2.52046E-2 2.01286E-2 -9999 -9999
-9999 -9999 -9999 -9999 6.24417E-1 5.93275E-1 5.52734E-1 5.39423E-1 5.40151E-1 5.11878E-1 4.36616E-1 4.12974E-1 4.16029E-1 4.47129E-1 4.63051E-1 4.74946E-1 4.55263E-1 4.41736E-1 4.32381E-1 4.29024E-1 4.40821E-1 4.52138E-1 4.15729E-1 4.12877E-1 3.98732E-1 3.85373E-1 3.85382E-1 3.57186E-1 3.6455E-1 3.73373E-1 3.75557E-1 3.80203E-1 3.86499E-1 4.15003E-1 4.331E-1 4.05299E-1 3.96179E-1 3.98701E-1 4.44837E-1 4.8071E-1 4.66361E-1 4.34904E-1 4.83265E-1 4.94929E-1 4.63604E-1 -9999 -9999 -9999 -9999 -9999 -9999 -9999 -9999 -9999 -9999 -9999 -9999 -9999 -9999 -9999 -9999 -9999 -9999 -9999 -9999 -9999 -9999 -9999 -9999 -9999 -9999 -9999 -9999 -9999 -9999 -9999 -9999 -9999 -9999 -9999 -9999 -9999 -9999 -9999 -9999 -9999 -9999 -9999 -9999 -9999 -9999 -9999 3.28069E-1 3.88566E-1 4.11517E-1 4.23503E-1 4.0983E-1 4.20208E-1 4.26364E-1 4.66454E-1 4.67623E-1 4.48162E-1 4.69492E-1 4.43207E-1 4.31077E-1 4.3547E-1 4.22327E-1 4.16407E-1 4.1063E-1 4.30588E-1 4.62792E-1 5.39446E-1 6.20509E-1 6.0925E-1 6.76243E-1 6.77634E-1 6.88987E-1 7.14708E-1 7.0403E-1 6.71938E-1 6.09707E-1 6.04833E-1 5.87275E-1 5.90623E-1 6.601E-1 7.1121E-1 7.09878E-1 6.99441E-1 6.77966E-1 6.34565E-1 6.48589E-1 6.37165E-1 5.47916E-1 7.11863E-1 7.35807E-1 7.35746E-1 7.7328E-1 7.1698E-1 6.71511E-1 7.10454E-1 6.99542E-1 6.36308E-1 6.05943E-1 6.18445E-1 4.872E-1 3.3925E-1 2.07485E-1 1.66109E-1 1.51909E-1 1.67391E-1 1.2798E-1 8.43887E-2 1.7258E-1 2.09893E-1 1.28437E-1 7.32254E-2 8.27855E-2 5.7444E-2 5.28642E-2 -9999 -9999 3.66293E-2 3.3205E-2 2.98446E-2 2.77617E-2 2.39659E-2 2.50945E-2 3.01482E-2 2.18842E-2 2.30667E-2
-9999 -9999 -9999 -9999 4.48255E-1 5.50963E-1 5.82234E-1 6.27348E-1 5.84317E-1 5.76419E-1 4.95852E-1 4.33356E-1 4.23115E-1 4.33361E-1 4.61415E-1 4.63715E-1 4.35347E-1 4.27536E-1 4.26821E-1 4.43076E-1 4.49978E-1 4.27635E-1 4.13085E-1 4.24564E-1 4.36083E-1 4.0038E-1 3.89088E-1 3.67955E-1 3.66002E-1 3.6942E-1 3.84735E-1 3.62828E-1 3.59014E-1 3.77955E-1 3.95063E-1 4.30315E-1 4.19366E-1 4.07451E-1 4.26589E-1 4.47658E-1 4.32577E-1 4.2071E-1 4.35829E-1 4.31441E-1 4.46683E-1 -9999 -9999 -9999 -9999 -9999 -9999 -9999 -9999 -9999 -9999 -9999 -9999 -9999 -9999 -9999 5.56323E-1 5.93226E-1 -9999 -9999 -9999 -9999 -9999 -9999 -9999 -9999 -9999 -9999 -9999 -9999 -9999 -9999 -9999 -9999 -9999 -9999 -9999 -9999 -9999 -9999 -9999 -9999 -9999 -9999 -9999 -9999 -9999 -9999 4.43135E-1 4.34848E-1 4.32878E-1 4.01314E-1 4.20073E-1 4.09164E-1 4.15789E-1 4.37071E-1 4.67156E-1 4.71696E-1 5.11337E-1 4.92973E-1 4.56439E-1 4.23242E-1 4.04703E-1 4.4297E-1 4.287E-1 4.16895E-1 4.0278E-1 4.26591E-1 5.5603E-1 5.8E-1 6.62553E-1 6.67443E-1 6.75627E-1 6.94608E-1 6.90888E-1 6.65124E-1 6.35344E-1 5.95926E-1 5.5054E-1 6.26939E-1 6.56977E-1 7.4932E-1 7.06233E-1 6.96322E-1 6.62924E-1 6.30338E-1 6.52965E-1 5.85822E-1 4.64795E-1 5.82054E-1 6.79872E-1 7.07074E-1 7.00418E-1 7.19167E-1 7.45055E-1 7.42112E-1 7.19475E-1 6.90755E-1 6.32714E-1 6.15087E-1 4.89043E-1 3.41262E-1 1.97987E-1 1.71112E-1 1.46757E-1 1.37551E-1 1.00447E-1 1.01905E-1 1.87412E-1 1.7812E-1 1.06448E-1 6.80489E-2 7.93796E-2 6.39874E-2 7.03324E-2 -9999 -9999 -9999 -9999 3.48391E-2 2.85645E-2 2.53565E-2 2.22127E-2 2.48883E-2 2.19249E-2 -9999
2.68262E-1 2.59344E-1 2.52E-1 2.37647E-1 2.69264E-1 3.79048E-1 5.4448E-1 6.70013E-1 6.28309E-1 6.13514E-1 5.51047E-1 4.92721E-1 4.74069E-1 4.78176E-1 4.83975E-1 4.50687E-1 4.27952E-1 4.12063E-1 4.16605E-1 4.13014E-1 3.94563E-1 3.79786E-1 4.0316E-1 4.24013E-1 4.25997E-1 4.37477E-1 4.09194E-1 3.95152E-1 3.76829E-1 3.83895E-1 3.85524E-1 3.57644E-1 3.59253E-1 3.57657E-1 3.77086E-1 3.96839E-1 4.02754E-1 4.02911E-1 4.19174E-1 4.17373E-1 4.03632E-1 4.02362E-1 4.15548E-1 4.3422E-1 4.75448E-1 4.71245E-1 -9999 -9999 -9999 -9999 -9999 -9999 -9999 -9999 -9999 -9999 -9999 -9999 4.94514E-1 4.9733E-1 5.38858E-1 5.73103E-1 5.58429E-1 -9999 -9999 -9999 -9999 -9999 -9999 -9999 -9999 -9999 -9999 -9999 -9999 -9999 -9999 -9999 -9999 -9999 -9999 -9999 -9999 -9999 -9999 -9999 -9999 -9999 -9999 -9999 -9999 4.39476E-1 4.27144E-1 4.31722E-1 3.90142E-1 4.10215E-1 4.19813E-1 4.37579E-1 4.1601E-1 5.00741E-1 5.16305E-1 4.99734E-1 5.06401E-1 5.37361E-1 5.2843E-1 5.19096E-1 5.09053E-1 4.66122E-1 4.61118E-1 4.48231E-1 4.37281E-1 4.43757E-1 4.76632E-1 5.0394E-1 6.19456E-1 6.83367E-1 6.80058E-1 6.96572E-1 6.70095E-1 6.81381E-1 6.18855E-1 5.91976E-1 5.91853E-1 6.31686E-1 6.76025E-1 6.65538E-1 7.01314E-1 7.17342E-1 6.85944E-1 6.7781E-1 6.71869E-1 6.4678E-1 5.75635E-1 6.05539E-1 6.89815E-1 5.61514E-1 6.50562E-1 6.67632E-1 6.95895E-1 6.93803E-1 6.91606E-1 6.31055E-1 6.56298E-1 5.5986E-1 4.71955E-1 4.17531E-1 2.81529E-1 1.96902E-1 1.38857E-1 6.99459E-2 6.77865E-2 9.15188E-2 1.21945E-1 1.21889E-1 8.05759E-2 5.22542E-2 6.80976E-2 7.16795E-2 6.59229E-2 -9999 -9999 -9999 -9999 -9999 4.32045E-2 2.60532E-2 2.20055E-2 -9999 -9999 -9999
2.57865E-1 2.7048E-1 3.05813E-1 3.52578E-1 2.31333E-1 3.04167E-1 4.29449E-1 4.6485E-1 4.97707E-1 6.23357E-1 5.24334E-1 4.99322E-1 4.92408E-1 4.89284E-1 4.95527E-1 4.52913E-1 4.10188E-1 4.14482E-1 3.80567E-1 3.75202E-1 3.71982E-1 3.63141E-1 3.82106E-1 4.20875E-1 4.1964E-1 4.49047E-1 4.32475E-1 4.17193E-1 3.94715E-1 4.13057E-1 4.16714E-1 3.95773E-1 3.69989E-1 3.52546E-1 3.81531E-1 4.17765E-1 4.24863E-1 4.27982E-1 4.11543E-1 4.12842E-1 4.07385E-1 4.08474E-1 4.26987E-1 4.61272E-1 5.47258E-1 5.23576E-1 -9999 -9999 -9999 -9999 -9999 -9999 -9999 -9999 -9999 -9999 -9999 -9999 4.83463E-1 5.15694E-1 5.40494E-1 5.88426E-1 5.76681E-1 5.40381E-1 -9999 -9999 -9999 -9999 -9999 -9999 -9999 -9999 -9999 -9999 -9999 -9999 -9999 -9999 -9999 -9999 -9999 -9999 -9999 -9999 -9999 -9999 -9999 -9999 -9999 -9999 -9999 -9999 3.78335E-1 3.77311E-1 3.69003E-1 3.55192E-1 3.63186E-1 4.11389E-1 3.84132E-1 4.05583E-1 4.45517E-1 4.88915E-1 5.54427E-1 5.6574E-1 5.85653E-1 5.5711E-1 5.4663E-1 5.64742E-1 5.39797E-1 5.40654E-1 5.12579E-1 5.18211E-1 5.32077E-1 5.50372E-1 5.68536E-1 6.11762E-1 6.83254E-1 6.97805E-1 6.82998E-1 7.04615E-1 6.56802E-1 5.94233E-1 6.27871E-1 6.43712E-1 6.77636E-1 7.09838E-1 7.36122E-1 7.2064E-1 7.14586E-1 6.74373E-1 6.70499E-1 6.76457E-1 6.60281E-1 6.58336E-1 6.50809E-1 6.43306E-1 5.94219E-1 6.52613E-1 5.83399E-1 4.75686E-1 5.0225E-1 5.57339E-1 5.20055E-1 4.92308E-1 4.95144E-1 3.92815E-1 2.7069E-1 2.12613E-1 1.29719E-1 6.02439E-2 4.70366E-2 7.71829E-2 1.03578E-1 7.21307E-2 5.18277E-2 4.59442E-2 5.98309E-2 5.94366E-2 6.45386E-2 -9999 -9999 -9999 -9999 -9999 -9999 2.96862E-2 -9999 -9999 -9999 -9999
-9999 2.44388E-1 2.77918E-1 3.48547E-1 2.63019E-1 2.66924E-1 2.9256E-1 3.58952E-1 4.46288E-1 5.89713E-1 5.37416E-1 5.30638E-1 4.67298E-1 4.75163E-1 4.97502E-1 4.72183E-1 4.13556E-1 4.15584E-1 3.8963E-1 3.51998E-1 3.5907E-1 3.53247E-1 3.72125E-1 4.09282E-1 4.1729E-1 4.44927E-1 4.67974E-1 4.57641E-1 4.50711E-1 4.28862E-1 4.49205E-1 3.99125E-1 3.80416E-1 3.77531E-1 3.95966E-1 4.0809E-1 4.19529E-1 4.20038E-1 4.24244E-1 4.19276E-1 4.23812E-1 4.23313E-1 4.2095E-1 5.15174E-1 5.79917E-1 5.75644E-1 5.42329E-1 5.03056E-1 5.36735E-1 5.42715E-1 6.00787E-1 -9999 -9999 -9999 -9999 -9999 -9999 -9999 4.78137E-1 4.94463E-1 5.58623E-1 5.82271E-1 5.60262E-1 5.58504E-1 5.49351E-1 5.4896E-1 -9999 -9999 -9999 -9999 -9999 -9999 -9999 -9999 -9999 -9999 -9999 -9999 -9999 -9999 -9999 -9999 -9999 -9999 -9999 -9999 -9999 -9999 -9999 -9999 -9999 -9999 -9999 3.89926E-1 3.30361E-1 3.17192E-1 3.61822E-1 3.76753E-1 3.33802E-1 3.84758E-1 3.87084E-1 4.16905E-1 4.89509E-1 5.4614E-1 5.72292E-1 5.88908E-1 5.49945E-1 5.53787E-1 5.60219E-1 5.84574E-1 5.94522E-1 5.66462E-1 5.32363E-1 5.58014E-1 5.68502E-1 6.19616E-1 6.74552E-1 6.75745E-1 6.86653E-1 6.63132E-1 6.10897E-1 6.18119E-1 6.46886E-1 6.75428E-1 6.67947E-1 7.16417E-1 7.48551E-1 7.20289E-1 6.83467E-1 6.49968E-1 6.77763E-1 7.23992E-1 7.24523E-1 7.43384E-1 6.72546E-1 6.01673E-1 5.87594E-1 6.35722E-1 4.92261E-1 4.37609E-1 3.61826E-1 3.75014E-1 3.99414E-1 4.3545E-1 3.93218E-1 3.08291E-1 2.08056E-1 1.41217E-1 9.60111E-2 7.3641E-2 6.09057E-2 1.56922E-1 1.46053E-1 7.50623E-2 2.99553E-2 4.8979E-2 6.52835E-2 4.46692E-2 5.15104E-2 3.33946E-2 -9999 -9999 -9999 -9999 -9999 -9999 -9999 -9999 -9999 -9999
-9999 2.4447E-1 2.92555E-1 3.9577E-1 3.87921E-1 2.92623E-1 3.02093E-1 3.64716E-1 5.37541E-1 6.38443E-1 6.1266E-1 6.04702E-1 5.54439E-1 5.17963E-1 5.28375E-1 4.45177E-1 4.30881E-1 4.45546E-1 4.31982E-1 3.62822E-1 3.39657E-1 3.46032E-1 3.68686E-1 4.23122E-1 4.24641E-1 4.30204E-1 4.44076E-1 4.44427E-1 4.57148E-1 4.60227E-1 4.60456E-1 4.11229E-1 3.77519E-1 3.84145E-1 4.08131E-1 4.18306E-1 4.11574E-1 4.28575E-1 4.38287E-1 4.36173E-1 4.25996E-1 4.10808E-1 4.20235E-1 5.01243E-1 5.58005E-1 5.52173E-1 5.32341E-1 5.45415E-1 5.2742E-1 5.63032E-1 6.06427E-1 6.14103E-1 6.12849E-1 -9999 -9999 -9999 -9999 -9999 4.84976E-1 5.09141E-1 5.62658E-1 5.90615E-1 5.80166E-1 5.8079E-1 5.98129E-1 5.88307E-1 -9999 -9999 -9999 -9999 -9999 -9999 -9999 -9999 -9999 -9999 -9999 -9999 -9999 -9999 -9999 -9999 -9999 -9999 -9999 -9999 -9999 -9999 -9999 -9999 -9999 -9999 -9999 3.48058E-1 3.8174E-1 3.70915E-1 3.4306E-1 3.11868E-1 3.63987E-1 3.76236E-1 3.45211E-1 3.79799E-1 4.37248E-1 4.71001E-1 5.21907E-1 5.33525E-1 5.32385E-1 5.81919E-1 5.45135E-1 5.56988E-1 5.93135E-1 5.74534E-1 5.4767E-1 5.62214E-1 5.62004E-1 5.75629E-1 5.98383E-1 5.93443E-1 5.99573E-1 6.47062E-1 6.24339E-1 6.20129E-1 6.67122E-1 6.88365E-1 6.78145E-1 7.26417E-1 7.62297E-1 7.18917E-1 6.91756E-1 6.62856E-1 7.05893E-1 7.12638E-1 6.64722E-1 6.49425E-1 6.28816E-1 5.69097E-1 4.9995E-1 4.85703E-1 4.62191E-1 4.46551E-1 3.91693E-1 3.14456E-1 2.73621E-1 3.13258E-1 3.75039E-1 3.01942E-1 1.94311E-1 1.03922E-1 6.45967E-2 6.86606E-2 1.20964E-1 2.78918E-1 1.73956E-1 6.22732E-2 4.7482E-2 4.84705E-2 4.54405E-2 4.04888E-2 3.59363E-2 -9999 1.85427E-2 1.80663E-2 -9999 -9999 -9999 -9999 -9999 -9999 -9999 -9999
-9999 2.51431E-1 2.74726E-1 3.31325E-1 4.87281E-1 5.47935E-1 4.43424E-1 3.63963E-1 4.28532E-1 5.75684E-1 6.24093E-1 6.34509E-1 6.00828E-1 5.86143E-1 5.89841E-1 5.17913E-1 4.56942E-1 4.76041E-1 4.53898E-1 3.69586E-1 3.59739E-1 3.52427E-1 3.81328E-1 4.18711E-1 4.27248E-1 4.32855E-1 4.44945E-1 4.43279E-1 4.46002E-1 4.48289E-1 4.40236E-1 4.00908E-1 4.10164E-1 3.86162E-1 4.1675E-1 3.91717E-1 3.89851E-1 4.15509E-1 4.33933E-1 4.24869E-1 4.25378E-1 4.31372E-1 4.37276E-1 4.93859E-1 5.39163E-1 5.44108E-1 5.3263E-1 5.21579E-1 5.4307E-1 5.78276E-1 6.15213E-1 6.36051E-1 6.39748E-1 6.2113E-1 5.80147E-1 5.40318E-1 -9999 -9999 5.06987E-1 5.28478E-1 5.3773E-1 5.65623E-1 6.10435E-1 6.18722E-1 6.08314E-1 6.39677E-1 6.25708E-1 -9999 -9999 -9999 -9999 -9999 -9999 -9999 -9999 -9999 -9999 -9999 -9999 -9999 -9999 -9999 -9999 -9999 -9999 -9999 -9999 -9999 -9999 -9999 -9999 -9999 -9999 3.16295E-1 3.22493E-1 3.47554E-1 2.45679E-1 3.22471E-1 3.06862E-1 3.46904E-1 3.23718E-1 3.53612E-1 4.06617E-1 4.24899E-1 4.64002E-1 5.02982E-1 4.75946E-1 5.42346E-1 5.84177E-1 5.62815E-1 5.83133E-1 5.49699E-1 5.48062E-1 5.57301E-1 5.62456E-1 5.77093E-1 5.56531E-1 5.45064E-1 5.83793E-1 6.22189E-1 6.24538E-1 6.51053E-1 6.74089E-1 6.87708E-1 7.33964E-1 7.51922E-1 7.42504E-1 7.11855E-1 7.37697E-1 6.95694E-1 7.09131E-1 6.62507E-1 7.14005E-1 6.57558E-1 6.12901E-1 4.72303E-1 3.87708E-1 3.34115E-1 4.10403E-1 4.54733E-1 4.2697E-1 3.48675E-1 2.62246E-1 2.3333E-1 2.13542E-1 2.3957E-1 1.36807E-1 9.76583E-2 4.93838E-2 4.64154E-2 8.81144E-2 2.01208E-1 1.26312E-1 6.25563E-2 4.7845E-2 5.45614E-2 4.37939E-2 2.92665E-2 3.57871E-2 3.53543E-2 1.97421E-2 2.54956E-2 3.26053E-2 -9999 -9999 -9999 -9999 -9999 -9999 -9999
-9999 -9999 2.78636E-1 4.05882E-1 4.44377E-1 4.55779E-1 4.76059E-1 5.23117E-1 5.5788E-1 5.96089E-1 5.92423E-1 6.10911E-1 5.97821E-1 5.88404E-1 5.45474E-1 5.21761E-1 5.61852E-1 5.49744E-1 4.97035E-1 3.99366E-1 3.47692E-1 3.68404E-1 4.02014E-1 4.36435E-1 4.26744E-1 4.25444E-1 4.42758E-1 4.54148E-1 4.52466E-1 4.31938E-1 4.12167E-1 4.03366E-1 4.21097E-1 3.99906E-1 3.57302E-1 3.79092E-1 4.00384E-1 4.02913E-1 4.29773E-1 4.29063E-1 4.38785E-1 4.38271E-1 4.34452E-1 4.98669E-1 5.25966E-1 5.50668E-1 5.38958E-1 5.43624E-1 5.74479E-1 5.92563E-1 6.09107E-1 6.24684E-1 6.375E-1 6.18102E-1 5.70903E-1 5.454E-1 5.43045E-1 5.29786E-1 5.12121E-1 5.28975E-1 5.22566E-1 5.72382E-1 6.07774E-1 6.08208E-1 6.04074E-1 6.13924E-1 6.17604E-1 -9999 -9999 -9999 -9999 -9999 5.07131E-1 -9999 -9999 -9999 -9999 -9999 -9999 -9999 -9999 -9999 -9999 -9999 -9999 -9999 -9999 -9999 -9999 -9999 -9999 -9999 -9999 2.83059E-1 3.15196E-1 3.26509E-1 3.18087E-1 2.49538E-1 2.67443E-1 3.14122E-1 2.74994E-1 3.12058E-1 3.33589E-1 3.95548E-1 4.19384E-1 4.52891E-1 5.10868E-1 4.96316E-1 4.88435E-1 5.15727E-1 5.33228E-1 5.26494E-1 5.27182E-1 5.35054E-1 5.66622E-1 5.83309E-1 6.06612E-1 6.08669E-1 6.45767E-1 6.39334E-1 6.54989E-1 6.73142E-1 6.49474E-1 6.50777E-1 7.1338E-1 7.16575E-1 7.16913E-1 7.19498E-1 7.1127E-1 7.2674E-1 7.04851E-1 6.42805E-1 6.78616E-1 6.04939E-1 5.23638E-1 4.04985E-1 4.15953E-1 3.44477E-1 4.03645E-1 4.05128E-1 4.47476E-1 3.7837E-1 2.26533E-1 1.67188E-1 1.8589E-1 1.85136E-1 1.21299E-1 6.95356E-2 4.76777E-2 5.63997E-2 1.31431E-1 2.02263E-1 1.57783E-1 1.40239E-1 1.00642E-1 6.35309E-2 4.2501E-2 2.07766E-2 2.04864E-2 3.2366E-2 3.89769E-2 4.40954E-2 3.82951E-2 -9999 -9999 -9999 -9999 -9999 -9999 -9999
-9999 -9999 2.38748E-1 2.56634E-1 3.16138E-1 4.0104E-1 3.47326E-1 3.54959E-1 4.14112E-1 3.00159E-1 2.91403E-1 4.9986E-1 5.92884E-1 6.14488E-1 5.86943E-1 5.64441E-1 6.0758E-1 5.98153E-1 4.75769E-1 3.77261E-1 3.4125E-1 3.69719E-1 4.03123E-1 4.29622E-1 4.39153E-1 4.43516E-1 4.42893E-1 4.3805E-1 4.17209E-1 4.03239E-1 3.97297E-1 4.09024E-1 4.09884E-1 4.12646E-1 3.94062E-1 3.56176E-1 3.60641E-1 3.76084E-1 3.81277E-1 3.8313E-1 4.1091E-1 4.02382E-1 4.02449E-1 4.49059E-1 4.88028E-1 5.17898E-1 5.34161E-1 5.34758E-1 5.45346E-1 5.70197E-1 5.87543E-1 6.01689E-1 6.36448E-1 6.09721E-1 5.59297E-1 5.29976E-1 5.41924E-1 5.49144E-1 5.35751E-1 5.32424E-1 5.53014E-1 5.83528E-1 5.99198E-1 6.10275E-1 6.08853E-1 6.1622E-1 -9999 -9999 -9999 5.55769E-1 5.40022E-1 5.33978E-1 5.10984E-1 4.85288E-1 5.03577E-1 -9999 -9999 -9999 -9999 -9999 -9999 -9999 -9999 -9999 -9999 -9999 -9999 -9999 -9999 -9999 -9999 -9999 3.09074E-1 2.92954E-1 3.00226E-1 2.82217E-1 3.43997E-1 3.18078E-1 2.63612E-1 2.90907E-1 3.00952E-1 2.79339E-1 3.3819E-1 3.65934E-1 3.85039E-1 3.69548E-1 3.83479E-1 4.06529E-1 4.23273E-1 4.08769E-1 4.6787E-1 5.24704E-1 5.44628E-1 5.44519E-1 5.40365E-1 5.93871E-1 6.31115E-1 6.66736E-1 6.43596E-1 6.64612E-1 6.67482E-1 6.58565E-1 6.00469E-1 5.78003E-1 6.43821E-1 6.60305E-1 6.79984E-1 6.76003E-1 6.10185E-1 6.64911E-1 6.44623E-1 6.56072E-1 5.88039E-1 4.78764E-1 5.12334E-1 4.64685E-1 3.9718E-1 3.50844E-1 3.05E-1 3.25342E-1 2.93155E-1 2.5731E-1 2.06666E-1 1.79384E-1 1.63096E-1 1.6366E-1 1.30115E-1 5.27971E-2 5.30052E-2 7.61788E-2 1.8996E-1 2.00109E-1 1.22148E-1 1.21443E-1 7.21871E-2 4.50784E-2 2.32723E-2 3.08327E-2 2.48779E-2 2.7447E-2 3.80451E-2 3.53589E-2 3.22728E-2 -9999 -9999 -9999 -9999 -9999 -9999 -9999
-9999 -9999 -9999 2.54308E-1 2.58164E-1 2.71324E-1 2.74909E-1 2.7087E-1 2.20423E-1 1.86455E-1 3.27506E-1 4.5581E-1 4.95115E-1 4.51663E-1 4.16977E-1 5.08212E-1 5.25509E-1 4.44425E-1 4.08992E-1 3.70739E-1 3.81075E-1 3.81371E-1 4.04748E-1 4.36525E-1 4.47275E-1 4.3911E-1 4.42527E-1 4.2318E-1 4.10855E-1 3.98975E-1 3.88572E-1 3.93362E-1 3.97661E-1 3.93856E-1 3.85517E-1 3.65697E-1 3.67458E-1 3.59816E-1 3.74467E-1 3.64536E-1 3.75925E-1 3.85103E-1 3.86837E-1 4.19114E-1 4.7773E-1 4.99161E-1 5.15544E-1 5.31255E-1 5.36016E-1 5.41084E-1 5.53496E-1 5.74665E-1 5.97483E-1 6.15959E-1 5.85276E-1 5.50894E-1 5.35553E-1 5.54754E-1 5.30217E-1 5.15106E-1 5.14398E-1 5.75723E-1 6.26422E-1 6.28083E-1 6.30771E-1 6.23382E-1 -9999 -9999 -9999 5.6491E-1 5.405E-1 5.10383E-1 4.66837E-1 4.65629E-1 4.68691E-1 4.78747E-1 -9999 -9999 -9999 -9999 -9999 4.19258E-1 -9999 -9999 -9999 -9999 -9999 -9999 3.31994E-1 2.93845E-1 3.23597E-1 3.43728E-1 3.34909E-1 2.75894E-1 2.90016E-1 2.87451E-1 2.87069E-1 2.78509E-1 2.55788E-1 2.61845E-1 3.1531E-1 3.35538E-1 3.29167E-1 2.85371E-1 3.03221E-1 3.30024E-1 3.99251E-1 4.08784E-1 4.13164E-1 3.70575E-1 4.20548E-1 5.0854E-1 5.3299E-1 5.39388E-1 5.36998E-1 5.82879E-1 6.65955E-1 6.53299E-1 6.83264E-1 6.65828E-1 6.95462E-1 6.56728E-1 5.96926E-1 5.68621E-1 5.99008E-1 5.6833E-1 6.25502E-1 5.98876E-1 6.34945E-1 6.8434E-1 6.80641E-1 6.0226E-1 5.54586E-1 4.46137E-1 4.68997E-1 4.5378E-1 3.86155E-1 2.99458E-1 3.11958E-1 2.66154E-1 2.48715E-1 2.16739E-1 1.2339E-1 1.07168E-1 1.23571E-1 1.52487E-1 1.21593E-1 4.7405E-2 4.35766E-2 1.33763E-1 2.17699E-1 1.71513E-1 9.40717E-2 8.25943E-2 6.96942E-2 5.70501E-2 2.66249E-2 1.57699E-2 1.40425E-2 1.30333E-2 2.14062E-2 3.06434E-2 3.25145E-2 3.19184E-2 -9999 -9999 -9999 -9999 -9999 -9999
-9999 -9999 -9999 -9999 -9999 -9999 2.4301E-1 2.29457E-1 2.06289E-1 1.87559E-1 3.17316E-1 3.05916E-1 3.35609E-1 2.15488E-1 2.40745E-1 2.3826E-1 3.1279E-1 2.76295E-1 2.77059E-1 3.19533E-1 3.68351E-1 4.22742E-1 3.97047E-1 4.27528E-1 4.55115E-1 4.5755E-1 4.6706E-1 4.3805E-1 4.38017E-1 4.17699E-1 3.80271E-1 3.58184E-1 3.90656E-1 3.89294E-1 3.74379E-1 3.69301E-1 3.54892E-1 3.49207E-1 3.53067E-1 3.49276E-1 3.66822E-1 3.70441E-1 3.89144E-1 3.89857E-1 4.38588E-1 4.80578E-1 5.09109E-1 5.36871E-1 5.25137E-1 5.15783E-1 5.26919E-1 5.32841E-1 5.632E-1 5.99316E-1 6.30806E-1 6.10844E-1 5.39158E-1 5.42693E-1 5.30125E-1 5.06831E-1 5.28956E-1 5.96018E-1 6.67509E-1 6.7672E-1 6.4557E-1 6.24844E-1 6.13911E-1 5.98099E-1 6.09976E-1 5.67163E-1 5.49053E-1 5.06919E-1 4.78675E-1 4.43557E-1 4.33745E-1 4.1959E-1 -9999 -9999 -9999 4.46199E-1 4.42623E-1 4.21172E-1 4.22478E-1 4.3576E-1 4.06368E-1 3.59074E-1 3.16367E-1 3.3651E-1 3.11761E-1 2.95376E-1 2.77885E-1 2.96056E-1 2.99427E-1 3.02791E-1 3.29716E-1 3.263E-1 3.26902E-1 3.38561E-1 3.27182E-1 3.02361E-1 3.33187E-1 3.32873E-1 2.76177E-1 2.94368E-1 3.58045E-1 3.75394E-1 3.26336E-1 3.45598E-1 3.92154E-1 4.41427E-1 4.65439E-1 5.06257E-1 5.49123E-1 5.48362E-1 5.3828E-1 6.06689E-1 6.37456E-1 6.71898E-1 7.20969E-1 6.91485E-1 6.74426E-1 6.41704E-1 6.38221E-1 6.30281E-1 5.62148E-1 5.66571E-1 6.74835E-1 7.16415E-1 6.3982E-1 6.24754E-1 5.26747E-1 5.17775E-1 4.19139E-1 4.64121E-1 3.80124E-1 3.99205E-1 4.52054E-1 3.83652E-1 2.64857E-1 2.24758E-1 2.84387E-1 2.55383E-1 1.52604E-1 8.95107E-2 9.69628E-2 1.09923E-1 7.9033E-2 4.3709E-2 4.3554E-2 9.64986E-2 1.86418E-1 1.37262E-1 8.57402E-2 5.75498E-2 4.08602E-2 4.68759E-2 -9999 -9999 -9999 -9999 -9999 2.01834E-2 3.28162E-2 2.8104E-2 -9999 -9999 -9999 -9999 -9999 -9999
-9999 -9999 -9999 -9999 -9999 -9999 -9999 2.06485E-1 1.88798E-1 2.15863E-1 2.83934E-1 2.9106E-1 3.14714E-1 2.60356E-1 2.86403E-1 2.37745E-1 2.21143E-1 2.29098E-1 2.17452E-1 2.76934E-1 3.64224E-1 3.92646E-1 4.04318E-1 3.92711E-1 4.24001E-1 4.58545E-1 4.53251E-1 4.34102E-1 4.35872E-1 4.43583E-1 4.10757E-1 3.926E-1 3.88976E-1 3.9564E-1 3.61372E-1 3.58361E-1 3.59084E-1 3.61208E-1 3.65484E-1 3.66884E-1 3.61904E-1 3.73868E-1 3.70791E-1 3.6133E-1 4.01105E-1 4.35477E-1 4.54712E-1 4.86423E-1 5.05371E-1 4.86047E-1 4.95937E-1 4.96193E-1 5.04556E-1 5.44688E-1 5.81928E-1 6.20557E-1 5.5904E-1 5.2755E-1 5.03988E-1 5.1105E-1 5.27249E-1 5.52961E-1 5.76551E-1 6.07028E-1 5.91855E-1 5.82602E-1 5.87614E-1 5.8777E-1 6.02147E-1 5.70825E-1 5.51498E-1 5.40688E-1 5.03513E-1 4.51924E-1 4.14821E-1 4.0719E-1 4.05335E-1 -9999 -9999 4.24684E-1 4.09053E-1 3.80519E-1 4.00844E-1 4.15023E-1 4.36509E-1 4.5416E-1 4.38184E-1 3.70326E-1 3.40878E-1 3.74523E-1 3.55788E-1 3.49594E-1 2.76676E-1 2.84921E-1 2.83503E-1 2.93869E-1 2.37955E-1 2.86342E-1 3.11818E-1 3.03903E-1 3.15798E-1 2.67727E-1 2.97396E-1 3.63724E-1 3.66651E-1 3.16189E-1 3.09644E-1 3.2901E-1 3.62753E-1 4.30977E-1 4.3605E-1 4.52893E-1 5.19529E-1 5.79925E-1 5.85794E-1 5.57568E-1 6.32524E-1 6.52225E-1 6.87511E-1 7.02248E-1 6.60692E-1 6.67721E-1 6.72551E-1 6.36789E-1 6.4546E-1 6.80013E-1 7.00649E-1 6.92984E-1 6.26946E-1 3.9034E-1 3.03588E-1 3.35052E-1 3.15785E-1 2.86872E-1 3.0265E-1 3.34979E-1 3.41372E-1 2.64851E-1 1.74271E-1 1.91758E-1 2.37459E-1 1.95073E-1 1.02357E-1 7.17612E-2 6.59154E-2 6.85891E-2 5.59945E-2 3.52591E-2 3.36694E-2 6.16341E-2 1.14453E-1 1.03979E-1 8.09E-2 5.75153E-2 4.56782E-2 7.68579E-2 -9999 -9999 -9999 -9999 -9999 -9999 3.57787E-2 2.62095E-2 -9999 -9999 -9999 -9999 -9999 -9999
-9999 -9999 -9999 -9999 -9999 -9999 -9999 -9999 -9999 -9999 2.77414E-1 3.31477E-1 3.2703E-1 3.14188E-1 3.18168E-1 2.94247E-1 2.71251E-1 2.44552E-1 2.48771E-1 3.05599E-1 3.68884E-1 3.73237E-1 3.96451E-1 3.83576E-1 3.98955E-1 4.21059E-1 4.23965E-1 4.34928E-1 4.35773E-1 4.52723E-1 4.79919E-1 4.41905E-1 4.06441E-1 3.98187E-1 3.84618E-1 3.43062E-1 3.41265E-1 3.80644E-1 3.79305E-1 3.90096E-1 3.76085E-1 3.84876E-1 3.8051E-1 3.75234E-1 4.00015E-1 4.03523E-1 4.26442E-1 4.69468E-1 4.92548E-1 4.9532E-1 4.71288E-1 4.71667E-1 4.71588E-1 4.73603E-1 4.96238E-1 5.28344E-1 5.33416E-1 5.28897E-1 5.2589E-1 4.97153E-1 4.9966E-1 5.02448E-1 5.02632E-1 5.14694E-1 5.28837E-1 5.57386E-1 5.51828E-1 5.68523E-1 5.7568E-1 5.55159E-1 5.52595E-1 5.66335E-1 5.49976E-1 5.12144E-1 4.59776E-1 4.16018E-1 3.89981E-1 3.69676E-1 4.50717E-1 -9999 4.29539E-1 4.31507E-1 4.02835E-1 4.07673E-1 3.91298E-1 4.26848E-1 4.59216E-1 4.48674E-1 4.48959E-1 4.19176E-1 4.08475E-1 4.33693E-1 3.77417E-1 2.91915E-1 2.81782E-1 2.4826E-1 2.44771E-1 2.81831E-1 2.39235E-1 2.72927E-1 2.94307E-1 2.88617E-1 3.13571E-1 3.41529E-1 3.66085E-1 3.68071E-1 3.77254E-1 4.08062E-1 4.14878E-1 4.15539E-1 4.51291E-1 4.89309E-1 5.35657E-1 6.1481E-1 6.12959E-1 6.02813E-1 6.05349E-1 6.2614E-1 6.29489E-1 6.65349E-1 6.75824E-1 6.73891E-1 6.75136E-1 6.88384E-1 7.20311E-1 7.22589E-1 6.1732E-1 5.72007E-1 3.71709E-1 2.57645E-1 2.3856E-1 2.5712E-1 2.50073E-1 2.24067E-1 2.87204E-1 1.89112E-1 1.53683E-1 1.20055E-1 9.72726E-2 1.12339E-1 1.26574E-1 7.41254E-2 5.22892E-2 3.90781E-2 4.74163E-2 3.56399E-2 4.48575E-2 3.16698E-2 2.64222E-2 3.46142E-2 5.77543E-2 7.48492E-2 6.39452E-2 3.53752E-2 3.85801E-2 3.75602E-2 4.44212E-2 -9999 -9999 -9999 -9999 -9999 -9999 1.23713E-2 -9999 -9999 -9999 -9999 -9999 -9999
-9999 -9999 -9999 -9999 -9999 -9999 -9999 -9999 -9999 -9999 -9999 -9999 -9999 -9999 3.44362E-1 3.5649E-1 3.35496E-1 2.91558E-1 3.45719E-1 3.43382E-1 3.35621E-1 3.62829E-1 3.95616E-1 3.87108E-1 3.88756E-1 4.11872E-1 4.11276E-1 4.08369E-1 4.09321E-1 4.257E-1 4.56318E-1 4.35931E-1 4.16059E-1 3.94592E-1 3.78048E-1 3.57577E-1 3.35842E-1 3.42888E-1 3.67906E-1 3.89329E-1 3.90158E-1 4.0066E-1 3.82369E-1 3.7398E-1 4.09998E-1 4.22466E-1 4.16099E-1 4.35491E-1 4.69765E-1 4.74926E-1 4.75261E-1 4.8855E-1 4.46612E-1 4.54482E-1 4.56933E-1 4.80747E-1 4.99956E-1 5.08857E-1 5.07569E-1 5.14441E-1 5.01776E-1 4.89395E-1 4.91701E-1 5.04447E-1 5.28646E-1 5.55324E-1 5.76793E-1 5.76535E-1 5.65079E-1 5.32687E-1 5.30784E-1 5.17589E-1 5.40581E-1 5.36473E-1 4.99367E-1 4.71277E-1 4.22463E-1 4.04384E-1 4.00422E-1 3.91243E-1 4.08592E-1 4.2399E-1 4.54588E-1 3.92807E-1 3.69052E-1 3.94539E-1 4.61997E-1 5.07361E-1 4.64855E-1 4.62599E-1 4.76305E-1 4.44814E-1 4.43369E-1 3.66594E-1 2.98735E-1 2.69207E-1 2.6809E-1 2.43652E-1 2.64823E-1 2.89546E-1 2.90412E-1 2.7422E-1 2.98162E-1 2.94101E-1 3.59957E-1 3.34162E-1 3.58046E-1 4.02714E-1 4.64042E-1 4.9478E-1 5.13996E-1 5.73343E-1 5.74292E-1 5.55644E-1 5.99101E-1 5.90238E-1 6.10386E-1 6.34767E-1 6.29128E-1 6.58708E-1 5.97625E-1 6.82121E-1 6.33057E-1 6.46909E-1 6.60395E-1 6.2368E-1 6.48683E-1 4.31649E-1 2.75164E-1 2.61882E-1 2.29537E-1 2.48138E-1 2.77661E-1 3.04683E-1 2.49983E-1 1.53163E-1 1.47913E-1 7.30529E-2 7.48557E-2 6.28254E-2 5.06931E-2 5.03374E-2 3.98183E-2 3.07897E-2 3.19499E-2 3.60027E-2 4.01365E-2 3.50939E-2 2.9277E-2 2.62745E-2 2.72433E-2 4.09937E-2 5.8013E-2 8.15687E-2 4.50458E-2 2.48528E-2 4.58983E-2 -9999 -9999 -9999 -9999 -9999 1.72762E-2 -9999 -9999 -9999 -9999 -9999 -9999 -9999
-9999 -9999 -9999 -9999 -9999 -9999 -9999 -9999 -9999 -9999 -9999 -9999 -9999 -9999 -9999 -9999 2.80648E-1 3.20544E-1 3.06867E-1 3.05732E-1 3.19937E-1 3.40692E-1 4.07249E-1 4.21651E-1 4.26811E-1 4.14675E-1 4.17589E-1 4.01922E-1 3.87447E-1 3.90141E-1 4.16594E-1 4.13052E-1 4.00766E-1 4.01721E-1 3.69432E-1 3.54914E-1 3.50201E-1 3.57825E-1 3.86535E-1 4.00251E-1 4.16108E-1 3.98658E-1 3.92372E-1 3.67391E-1 3.99697E-1 4.29674E-1 4.12834E-1 4.18982E-1 4.27715E-1 4.6132E-1 4.66113E-1 4.73457E-1 4.52976E-1 4.42916E-1 4.40768E-1 4.41326E-1 4.70457E-1 4.64856E-1 4.76087E-1 4.90494E-1 4.82852E-1 4.78525E-1 4.96765E-1 4.96276E-1 5.11134E-1 5.52014E-1 5.9469E-1 5.93033E-1 5.66864E-1 5.28157E-1 5.11509E-1 5.01437E-1 5.21202E-1 5.29991E-1 5.19513E-1 4.98467E-1 4.4851E-1 4.24373E-1 4.09559E-1 4.18336E-1 4.21192E-1 3.66901E-1 3.9462E-1 3.88051E-1 4.2456E-1 3.66881E-1 4.09879E-1 4.67899E-1 4.62462E-1 4.65788E-1 4.66678E-1 4.51789E-1 4.39005E-1 3.8199E-1 3.48011E-1 3.07739E-1 2.8307E-1 2.58848E-1 2.53031E-1 2.20747E-1 2.5965E-1 2.01163E-1 1.95667E-1 2.93739E-1 3.36902E-1 3.76564E-1 3.8432E-1 4.34526E-1 4.68199E-1 4.829E-1 4.86229E-1 5.15976E-1 4.92095E-1 5.69636E-1 6.04331E-1 5.96576E-1 6.21606E-1 6.49189E-1 6.53291E-1 6.89812E-1 6.37501E-1 6.79506E-1 6.48503E-1 6.36901E-1 6.34228E-1 6.05145E-1 6.24637E-1 4.01831E-1 3.65604E-1 3.4804E-1 2.40956E-1 2.42984E-1 1.93195E-1 2.02026E-1 2.04459E-1 1.63881E-1 1.32792E-1 7.62051E-2 6.02217E-2 4.7909E-2 4.65272E-2 4.18972E-2 3.25615E-2 2.63324E-2 2.78114E-2 3.41216E-2 4.20414E-2 3.14825E-2 2.66514E-2 2.53298E-2 1.86094E-2 2.00271E-2 4.74866E-2 7.84668E-2 5.45518E-2 2.59523E-2 1.86772E-2 8.12113E-3 -9999 -9999 -9999 -9999 -9999 -9999 -9999 -9999 -9999 -9999 -9999 -9999
-9999 -9999 -9999 -9999 -9999 -9999 -9999 -9999 -9999 -9999 -9999 -9999 -9999 -9999 -9999 -9999 -9999 -9999 2.533E-1 2.7372E-1 2.85219E-1 2.90566E-1 3.15294E-1 3.71415E-1 3.95256E-1 3.84889E-1 4.0117E-1 4.13982E-1 4.06011E-1 3.84317E-1 3.8924E-1 4.04887E-1 4.01259E-1 3.96059E-1 3.58601E-1 3.47366E-1 3.35896E-1 3.56007E-1 3.92981E-1 3.97593E-1 4.09564E-1 3.9101E-1 3.72832E-1 3.54186E-1 3.5145E-1 3.65024E-1 4.11443E-1 4.25464E-1 4.2821E-1 4.50154E-1 4.56246E-1 4.68359E-1 4.74387E-1 4.53236E-1 4.52541E-1 4.27983E-1 4.49005E-1 4.32345E-1 4.49388E-1 4.63046E-1 4.63143E-1 4.84948E-1 4.78645E-1 4.85028E-1 5.10461E-1 5.20677E-1 5.70663E-1 5.95253E-1 5.7094E-1 5.65462E-1 5.55264E-1 5.49983E-1 5.42905E-1 5.13255E-1 5.08064E-1 5.02284E-1 4.66148E-1 4.1274E-1 4.04591E-1 3.6364E-1 3.88856E-1 3.42584E-1 3.06711E-1 3.44206E-1 3.32357E-1 3.30389E-1 3.49942E-1 4.00291E-1 4.56913E-1 4.74474E-1 4.54709E-1 4.4504E-1 4.2547E-1 4.27913E-1 3.76343E-1 3.36635E-1 2.92777E-1 2.7423E-1 2.57047E-1 1.63738E-1 1.9098E-1 1.53441E-1 1.52197E-1 2.61661E-1 3.30498E-1 3.93001E-1 3.98997E-1 4.64843E-1 4.47873E-1 4.80362E-1 4.19081E-1 4.09039E-1 4.6523E-1 5.49433E-1 5.77325E-1 5.83536E-1 5.94528E-1 6.32929E-1 6.90339E-1 7.21086E-1 6.58249E-1 6.47726E-1 6.38651E-1 6.3973E-1 6.46805E-1 6.18568E-1 4.65498E-1 4.12445E-1 4.36393E-1 3.68738E-1 2.83132E-1 2.318E-1 2.17324E-1 1.56303E-1 9.03658E-2 1.08157E-1 1.25253E-1 1.05522E-1 5.48143E-2 5.08384E-2 3.84351E-2 3.62461E-2 2.7667E-2 2.56258E-2 2.41531E-2 2.15791E-2 4.10019E-2 4.44652E-2 2.20645E-2 1.74008E-2 2.22177E-2 2.41586E-2 3.08062E-2 6.64823E-2 6.22329E-2 3.43511E-2 2.22701E-2 -9999 -9999 -9999 -9999 -9999 -9999 -9999 -9999 -9999 -9999 -9999 -9999 -9999
-9999 -9999 -9999 -9999 -9999 -9999 -9999 -9999 -9999 -9999 -9999 -9999 -9999 -9999 -9999 -9999 -9999 -9999 -9999 -9999 1.77385E-1 2.55091E-1 3.15277E-1 3.24968E-1 3.52378E-1 3.57575E-1 3.91171E-1 4.13684E-1 4.09195E-1 3.98251E-1 3.96236E-1 3.89356E-1 3.79822E-1 3.81105E-1 3.57798E-1 3.37569E-1 3.43858E-1 3.61463E-1 3.85322E-1 3.86076E-1 3.82706E-1 3.54806E-1 3.43578E-1 3.3568E-1 3.21404E-1 3.36419E-1 3.69704E-1 3.71949E-1 4.04846E-1 4.33367E-1 4.35192E-1 4.62108E-1 4.91986E-1 4.71516E-1 4.40838E-1 4.39207E-1 4.42142E-1 4.2181E-1 4.32126E-1 4.46923E-1 4.52585E-1 4.70763E-1 5.00222E-1 4.87667E-1 4.99361E-1 5.16591E-1 5.38192E-1 5.76599E-1 6.00644E-1 6.23668E-1 5.86494E-1 5.65765E-1 5.63095E-1 5.28533E-1 5.10299E-1 4.95638E-1 4.53238E-1 4.05842E-1 3.78714E-1 3.93574E-1 4.32252E-1 3.8297E-1 3.61051E-1 3.55545E-1 3.51914E-1 3.49428E-1 2.9511E-1 3.44831E-1 4.63187E-1 4.71871E-1 4.83988E-1 4.56393E-1 4.36748E-1 4.25956E-1 4.19824E-1 3.99334E-1 3.68425E-1 3.38322E-1 3.31681E-1 2.28387E-1 1.65091E-1 1.70717E-1 1.81113E-1 2.72833E-1 3.11124E-1 3.45325E-1 3.41326E-1 3.90053E-1 3.98975E-1 3.29238E-1 3.35894E-1 3.70196E-1 3.72132E-1 4.26621E-1 4.89065E-1 5.18134E-1 5.42019E-1 6.21889E-1 6.70832E-1 6.932E-1 5.98661E-1 5.6435E-1 6.2801E-1 6.67504E-1 6.07194E-1 5.38618E-1 4.85392E-1 3.33352E-1 3.01463E-1 2.4195E-1 2.20043E-1 1.69626E-1 1.4273E-1 1.66695E-1 9.60969E-2 7.74601E-2 9.37112E-2 4.97369E-2 3.9257E-2 5.03529E-2 3.85387E-2 3.60251E-2 3.98491E-2 1.95302E-2 2.34628E-2 2.32541E-2 2.92605E-2 2.00653E-2 1.87567E-2 2.39496E-2 2.51279E-2 3.62846E-2 5.05627E-2 8.23304E-2 3.03675E-2 1.48104E-2 1.78691E-2 -9999 -9999 -9999 -9999 -9999 -9999 -9999 -9999 -9999 -9999 -9999 -9999 -9999
-9999 -9999 -9999 -9999 -9999 -9999 -9999 -9999 -9999 -9999 -9999 -9999 -9999 -9999 -9999 -9999 -9999 -9999 -9999 -9999 -9999 1.76439E-1 2.54282E-1 3.31705E-1 3.71468E-1 3.63312E-1 3.75003E-1 3.86755E-1 4.00086E-1 3.96899E-1 3.87579E-1 3.93308E-1 3.99778E-1 3.82974E-1 3.50277E-1 3.36268E-1 3.38394E-1 3.62245E-1 3.72235E-1 3.60809E-1 3.40804E-1 3.36098E-1 3.36395E-1 3.37107E-1 3.41954E-1 3.44846E-1 3.48461E-1 3.70569E-1 3.92387E-1 3.99424E-1 4.11529E-1 4.33766E-1 4.62447E-1 4.69072E-1 4.63722E-1 4.58013E-1 4.45854E-1 4.49675E-1 4.55359E-1 4.5766E-1 4.48387E-1 4.9025E-1 4.9471E-1 5.10304E-1 5.10381E-1 5.20777E-1 5.26704E-1 5.65103E-1 5.97288E-1 6.09178E-1 5.87886E-1 5.88985E-1 5.70228E-1 5.56806E-1 5.40862E-1 5.25184E-1 5.02288E-1 4.41776E-1 3.98907E-1 3.6436E-1 4.34536E-1 3.93935E-1 3.8377E-1 3.42715E-1 3.29097E-1 3.2497E-1 3.26671E-1 3.37437E-1 3.85726E-1 4.52482E-1 4.85439E-1 4.8361E-1 4.85121E-1 4.78766E-1 4.41237E-1 4.18854E-1 4.30447E-1 3.99543E-1 3.9793E-1 3.8236E-1 3.187E-1 2.62779E-1 2.35551E-1 1.83737E-1 3.68291E-1 3.78415E-1 3.58783E-1 3.17997E-1 3.4136E-1 3.14106E-1 3.12831E-1 2.7796E-1 3.3104E-1 3.58761E-1 4.46104E-1 5.24738E-1 5.3222E-1 5.57622E-1 6.26573E-1 6.41973E-1 5.65123E-1 6.3587E-1 5.59104E-1 6.08762E-1 5.17573E-1 4.28907E-1 4.69883E-1 3.09472E-1 2.45079E-1 1.60756E-1 1.45862E-1 1.54283E-1 8.20429E-2 1.87813E-1 1.52009E-1 1.17791E-1 9.08974E-2 6.74514E-2 6.07855E-2 7.43534E-2 9.63353E-2 6.7402E-2 4.80497E-2 2.62521E-2 2.31595E-2 2.78966E-2 2.99129E-2 1.89665E-2 1.53328E-2 1.36987E-2 1.04013E-2 1.18398E-2 1.46315E-2 5.52934E-2 3.35669E-2 1.46335E-2 1.21578E-2 8.79589E-3 -9999 -9999 -9999 -9999 -9999 -9999 -9999 -9999 -9999 -9999 -9999 -9999
-9999 -9999 -9999 -9999 -9999 -9999 -9999 -9999 -9999 -9999 -9999 -9999 -9999 -9999 -9999 -9999 -9999 -9999 -9999 -9999 -9999 1.93767E-1 1.90045E-1 2.52167E-1 2.70904E-1 2.76846E-1 2.96104E-1 3.19546E-1 3.26296E-1 3.61148E-1 3.89444E-1 4.0965E-1 4.15281E-1 4.27612E-1 3.85049E-1 3.32476E-1 3.17426E-1 3.19101E-1 3.33108E-1 3.34985E-1 3.38385E-1 3.44405E-1 3.46046E-1 3.61576E-1 3.61999E-1 3.65413E-1 3.71563E-1 3.72693E-1 3.68988E-1 3.58042E-1 3.66993E-1 4.09204E-1 4.24059E-1 4.61418E-1 4.8526E-1 4.9007E-1 4.70224E-1 4.58771E-1 4.62907E-1 4.57963E-1 4.53491E-1 4.79233E-1 5.04579E-1 5.23244E-1 5.06535E-1 4.99157E-1 5.1646E-1 5.34554E-1 5.81326E-1 5.84323E-1 5.976E-1 5.94386E-1 5.94724E-1 5.90161E-1 5.57195E-1 5.33237E-1 5.07076E-1 4.77775E-1 4.34435E-1 3.8325E-1 3.78271E-1 4.03489E-1 3.89206E-1 3.53671E-1 3.37733E-1 2.95076E-1 3.08674E-1 3.29325E-1 3.245E-1 3.66428E-1 4.94537E-1 4.97981E-1 4.82977E-1 4.79096E-1 4.82187E-1 4.69759E-1 4.42066E-1 4.48405E-1 3.99033E-1 3.02143E-1 2.51871E-1 2.83987E-1 2.94953E-1 2.15025E-1 2.93001E-1 2.97326E-1 2.73089E-1 2.87291E-1 2.47656E-1 2.95438E-1 2.77426E-1 2.71296E-1 2.85458E-1 3.04953E-1 3.23047E-1 3.25211E-1 3.79928E-1 4.45079E-1 5.68348E-1 5.31158E-1 5.63523E-1 5.80617E-1 5.12715E-1 5.48217E-1 4.71724E-1 3.92221E-1 3.46805E-1 3.18773E-1 2.21565E-1 1.36313E-1 9.806E-2 8.79015E-2 1.03214E-1 1.28075E-1 1.00794E-1 9.36322E-2 7.48153E-2 5.4744E-2 6.01814E-2 9.99793E-2 8.91221E-2 8.76416E-2 4.17004E-2 2.53604E-2 3.03497E-2 3.89633E-2 3.16597E-2 2.2734E-2 1.38437E-2 1.17804E-2 1.23301E-2 1.36115E-2 1.69287E-2 2.84213E-2 4.1969E-2 2.84256E-2 1.83365E-2 9.04802E-3 1.46893E-2 1.68985E-2 -9999 -9999 -9999 -9999 1.68146E-2 -9999 -9999 -9999 -9999 -9999
-9999 -9999 -9999 -9999 -9999 -9999 -9999 -9999 -9999 -9999 -9999 -9999 -9999 -9999 -9999 -9999 -9999 -9999 -9999 -9999 -9999 1.67063E-1 1.88843E-1 1.86541E-1 1.80151E-1 2.21912E-1 2.50243E-1 2.91086E-1 3.03932E-1 2.96826E-1 3.44437E-1 3.78019E-1 4.05684E-1 4.24162E-1 3.86707E-1 3.52273E-1 3.4581E-1 3.34352E-1 3.18207E-1 2.86023E-1 3.16738E-1 3.67951E-1 3.6198E-1 3.75812E-1 3.48801E-1 3.26914E-1 3.97205E-1 3.74741E-1 3.75649E-1 3.70908E-1 3.25833E-1 3.50779E-1 3.77129E-1 4.18632E-1 5.00703E-1 5.07541E-1 4.96929E-1 4.83353E-1 4.7386E-1 4.68347E-1 4.61543E-1 4.73283E-1 4.94254E-1 5.04987E-1 5.1167E-1 5.21019E-1 4.97398E-1 5.16868E-1 5.64928E-1 5.72269E-1 5.82715E-1 5.87449E-1 5.7248E-1 5.67247E-1 5.56614E-1 5.17575E-1 4.82568E-1 4.84593E-1 4.41002E-1 4.0833E-1 3.94315E-1 3.74933E-1 3.05724E-1 3.41468E-1 3.61948E-1 3.88083E-1 2.58384E-1 3.0305E-1 3.26106E-1 3.57542E-1 4.41148E-1 5.05818E-1 4.99037E-1 4.80202E-1 4.79433E-1 4.61278E-1 4.58091E-1 3.83554E-1 2.94505E-1 2.60407E-1 2.69614E-1 2.92577E-1 3.17753E-1 2.94671E-1 2.09513E-1 2.13689E-1 2.16726E-1 2.88306E-1 2.68885E-1 2.65979E-1 2.53527E-1 2.44384E-1 2.25644E-1 2.74996E-1 2.68925E-1 2.653E-1 2.17633E-1 3.20665E-1 4.51095E-1 4.18517E-1 4.75085E-1 4.80122E-1 4.857E-1 4.61393E-1 4.28501E-1 3.47731E-1 3.01865E-1 2.37109E-1 1.84829E-1 1.37168E-1 1.28055E-1 4.10359E-2 7.00642E-2 9.954E-2 1.40977E-1 8.73794E-2 5.44432E-2 4.74201E-2 9.90396E-2 1.69436E-1 1.8173E-1 1.12826E-1 4.58613E-2 3.77252E-2 4.44627E-2 5.86007E-2 6.03235E-2 6.61788E-2 5.13353E-2 4.40069E-2 2.92276E-2 2.46189E-2 2.38353E-2 2.83858E-2 4.79056E-2 2.86757E-2 1.86872E-2 2.45483E-2 2.11408E-2 1.90132E-2 1.88886E-2 1.94643E-2 -9999 1.3004E-2 1.55406E-2 1.41371E-2 -9999 -9999 -9999 -9999
-9999 -9999 -9999 -9999 -9999 -9999 -9999 -9999 -9999 -9999 -9999 -9999 -9999 -9999 -9999 -9999 -9999 -9999 -9999 -9999 -9999 -9999 1.44587E-1 1.49275E-1 1.57309E-1 1.94504E-1 2.28974E-1 2.71532E-1 2.90322E-1 3.11994E-1 3.24325E-1 3.29342E-1 3.56746E-1 4.06947E-1 3.91847E-1 3.76439E-1 3.65475E-1 3.55373E-1 3.26416E-1 3.18633E-1 3.18363E-1 3.49907E-1 3.7777E-1 4.31868E-1 4.04316E-1 3.64276E-1 3.69268E-1 3.32331E-1 3.38638E-1 3.43499E-1 3.3262E-1 3.1422E-1 3.42894E-1 3.9915E-1 4.35773E-1 4.57909E-1 4.974E-1 5.0213E-1 4.91625E-1 4.78189E-1 4.57493E-1 4.68545E-1 4.59181E-1 4.81653E-1 5.05617E-1 5.15934E-1 5.25438E-1 5.2146E-1 5.46442E-1 5.4012E-1 5.39161E-1 5.77486E-1 5.89632E-1 5.62389E-1 5.41327E-1 5.27485E-1 5.25374E-1 4.82146E-1 4.4636E-1 4.15421E-1 3.21191E-1 2.36768E-1 2.47253E-1 2.5067E-1 3.41973E-1 3.21547E-1 3.17169E-1 2.76115E-1 2.84332E-1 2.48944E-1 3.92823E-1 4.53078E-1 5.15391E-1 5.20755E-1 4.9559E-1 4.32761E-1 4.18027E-1 3.54135E-1 2.89687E-1 3.01949E-1 2.71784E-1 2.22104E-1 2.07996E-1 2.66294E-1 2.43558E-1 2.28406E-1 2.14166E-1 2.41621E-1 1.60732E-1 1.03397E-1 1.88912E-1 2.24692E-1 2.26485E-1 2.00449E-1 2.29742E-1 2.47081E-1 2.44588E-1 3.13675E-1 3.86376E-1 4.20788E-1 3.31844E-1 3.53744E-1 3.557E-1 3.7336E-1 3.67541E-1 2.62359E-1 2.05413E-1 2.22995E-1 1.56218E-1 1.08785E-1 8.93071E-2 5.50477E-2 5.14527E-2 6.74453E-2 1.16662E-1 7.66614E-2 7.35983E-2 8.39259E-2 1.33046E-1 2.08975E-1 2.20654E-1 1.19915E-1 5.01713E-2 5.32458E-2 8.05948E-2 5.14586E-2 5.6514E-2 5.22719E-2 7.89704E-2 9.86238E-2 6.92593E-2 4.55857E-2 2.87725E-2 4.24956E-2 4.28405E-2 2.56061E-2 1.62843E-2 2.893E-2 2.40499E-2 2.34178E-2 1.84883E-2 1.41888E-2 6.91394E-3 1.20524E-2 -9999 -9999 -9999 -9999 -9999 -9999
-9999 -9999 -9999 -9999 -9999 -9999 -9999 -9999 -9999 -9999 -9999 -9999 -9999 -9999 -9999 -9999 -9999 -9999 -9999 -9999 -9999 -9999 -9999 1.22801E-1 1.3561E-1 1.78192E-1 1.80513E-1 2.10649E-1 2.50207E-1 2.64689E-1 2.69583E-1 2.70457E-1 3.07245E-1 3.29606E-1 4.02494E-1 4.19781E-1 4.0825E-1 3.67968E-1 3.9405E-1 4.10221E-1 4.32869E-1 4.1682E-1 4.61137E-1 4.49718E-1 3.82017E-1 3.56298E-1 3.45983E-1 3.34235E-1 3.23831E-1 3.25606E-1 3.07668E-1 2.97277E-1 3.48201E-1 3.95185E-1 3.96775E-1 4.08247E-1 5.33325E-1 5.48746E-1 5.30455E-1 5.05024E-1 4.75267E-1 4.6271E-1 4.64988E-1 4.68424E-1 4.94573E-1 5.16295E-1 5.16439E-1 5.02744E-1 5.02801E-1 5.11449E-1 5.06575E-1 5.34173E-1 5.43822E-1 5.43689E-1 5.45404E-1 5.30984E-1 5.37796E-1 5.01483E-1 4.92591E-1 4.35764E-1 3.60656E-1 3.20134E-1 2.96775E-1 3.42657E-1 3.20852E-1 2.82007E-1 2.90428E-1 2.70428E-1 2.88571E-1 2.90725E-1 3.16629E-1 4.9672E-1 5.43447E-1 4.74351E-1 4.55953E-1 3.82061E-1 3.29743E-1 3.14695E-1 3.04467E-1 2.71564E-1 2.52799E-1 2.23918E-1 1.58888E-1 2.1559E-1 2.47129E-1 2.21714E-1 1.49496E-1 1.66216E-1 1.85086E-1 1.33151E-1 1.00279E-1 8.95445E-2 2.16614E-1 2.19575E-1 1.91872E-1 1.57831E-1 2.46773E-1 2.7888E-1 2.55724E-1 2.61764E-1 3.4992E-1 3.1211E-1 2.1159E-1 1.8453E-1 2.94807E-1 2.37308E-1 1.56259E-1 1.23986E-1 1.27169E-1 1.50254E-1 1.74246E-1 1.74523E-1 1.14883E-1 9.1546E-2 1.11168E-1 8.72715E-2 4.08025E-2 4.32477E-2 6.2271E-2 1.38636E-1 1.82122E-1 9.96819E-2 6.13201E-2 6.18333E-2 4.77748E-2 3.70976E-2 3.98209E-2 3.47431E-2 3.26785E-2 3.63026E-2 4.85396E-2 4.28468E-2 3.40625E-2 4.07813E-2 1.55709E-2 1.02629E-2 -9999 1.16493E-2 1.44589E-2 9.32793E-3 9.73866E-3 1.94814E-2 1.49043E-2 -9999 -9999 -9999 -9999 -9999 -9999 -9999
-9999 -9999 -9999 -9999 -9999 -9999 -9999 -9999 -9999 -9999 -9999 -9999 -9999 -9999 -9999 -9999 -9999 -9999 -9999 -9999 -9999 -9999 -9999 -9999 1.39643E-1 1.29148E-1 1.32128E-1 1.44475E-1 1.87455E-1 2.20985E-1 2.44356E-1 2.40606E-1 2.56643E-1 2.65967E-1 3.30866E-1 3.64442E-1 3.83197E-1 3.82481E-1 3.69887E-1 4.19462E-1 4.43592E-1 4.36437E-1 4.88632E-1 4.73135E-1 4.31125E-1 3.6485E-1 3.54519E-1 3.17974E-1 3.06298E-1 2.99311E-1 3.0719E-1 3.27374E-1 3.67519E-1 4.03608E-1 3.78638E-1 3.85442E-1 4.51737E-1 4.89601E-1 5.27804E-1 5.11737E-1 5.05872E-1 4.8298E-1 4.51753E-1 4.51452E-1 4.65246E-1 4.87993E-1 5.04011E-1 5.11518E-1 5.03103E-1 5.00104E-1 5.08689E-1 5.24387E-1 5.3442E-1 5.51059E-1 5.5702E-1 5.46109E-1 5.24983E-1 4.57537E-1 4.8885E-1 4.67637E-1 4.08981E-1 3.86701E-1 3.22322E-1 3.49154E-1 2.86203E-1 2.42963E-1 2.81214E-1 2.87638E-1 2.6527E-1 3.12297E-1 3.0514E-1 3.85594E-1 3.9928E-1 4.31662E-1 4.03094E-1 3.75828E-1 3.0274E-1 3.11284E-1 2.97123E-1 2.47671E-1 2.49587E-1 2.11778E-1 2.26913E-1 2.08016E-1 1.10851E-1 1.35745E-1 1.27248E-1 1.12385E-1 1.72202E-1 2.20554E-1 1.96632E-1 1.78044E-1 2.10881E-1 1.40403E-1 1.59413E-1 1.33647E-1 8.06043E-2 1.53762E-1 1.45254E-1 2.08741E-1 2.18364E-1 2.55565E-1 2.37035E-1 2.0009E-1 1.80743E-1 2.65298E-1 1.95308E-1 1.30791E-1 1.08762E-1 1.24628E-1 1.94536E-1 1.49552E-1 9.14865E-2 5.12231E-2 1.179E-1 1.40589E-1 7.7819E-2 5.09753E-2 8.3121E-2 1.40825E-1 1.53013E-1 1.08481E-1 5.22994E-2 6.28689E-2 7.36343E-2 8.56999E-2 3.36069E-2 5.23174E-2 4.4882E-2 4.02455E-2 3.26832E-2 2.4739E-2 2.40257E-2 2.42322E-2 1.3068E-2 -9999 -9999 -9999 -9999 -9999 -9999 -9999 -9999 -9999 -9999 -9999 -9999 -9999 -9999 -9999
-9999 -9999 -9999 -9999 -9999 -9999 -9999 -9999 -9999 -9999 -9999 -9999 -9999 -9999 -9999 -9999 -9999 -9999 -9999 -9999 -9999 -9999 -9999 -9999 -9999 2.24064E-1 9.17396E-2 1.11247E-1 1.69193E-1 2.01035E-1 1.79542E-1 2.64625E-1 2.60784E-1 2.58967E-1 2.22172E-1 2.14026E-1 2.25955E-1 2.87045E-1 3.88224E-1 4.61849E-1 4.32327E-1 3.98992E-1 4.05237E-1 4.33741E-1 4.55331E-1 4.58743E-1 4.46132E-1 3.73862E-1 3.52386E-1 3.46562E-1 3.7178E-1 3.68704E-1 3.84104E-1 3.62139E-1 3.48529E-1 3.74583E-1 4.0901E-1 4.29119E-1 5.03084E-1 5.05491E-1 5.066E-1 5.13493E-1 4.94889E-1 4.64752E-1 4.66638E-1 4.59653E-1 4.60164E-1 5.26138E-1 4.64779E-1 4.53313E-1 4.57834E-1 4.86777E-1 5.11528E-1 5.48739E-1 5.50551E-1 5.32818E-1 4.50747E-1 4.0972E-1 4.33563E-1 4.65969E-1 4.26027E-1 3.98822E-1 3.67946E-1 3.3499E-1 3.05255E-1 2.90034E-1 2.48919E-1 3.02119E-1 2.89021E-1 3.08977E-1 3.58875E-1 3.76723E-1 3.78606E-1 4.11528E-1 3.93183E-1 3.44919E-1 2.95105E-1 2.77947E-1 2.83498E-1 2.54547E-1 2.58115E-1 2.41552E-1 2.299E-1 1.61815E-1 8.5669E-2 9.81593E-2 1.42903E-1 1.30547E-1 1.2581E-1 1.4641E-1 1.60572E-1 1.78775E-1 2.14447E-1 1.73564E-1 1.8895E-1 2.16591E-1 1.61641E-1 1.19407E-1 1.37897E-1 2.53672E-1 3.05383E-1 2.82742E-1 3.47699E-1 2.47992E-1 1.43282E-1 1.84122E-1 2.43596E-1 1.30786E-1 7.11727E-2 1.0436E-1 8.18811E-2 7.51049E-2 5.14185E-2 4.62312E-2 1.00417E-1 1.76454E-1 1.43941E-1 8.57461E-2 9.46552E-2 8.54993E-2 9.65124E-2 7.78988E-2 7.5852E-2 5.20233E-2 6.8005E-2 6.15116E-2 6.35076E-2 3.85731E-2 2.1724E-2 2.13388E-2 1.98782E-2 2.41078E-2 2.09552E-2 1.52403E-2 8.8342E-3 -9999 -9999 -9999 -9999 -9999 -9999 -9999 -9999 -9999 -9999 -9999 -9999 -9999 -9999 -9999
-9999 -9999 -9999 -9999 -9999 -9999 -9999 -9999 -9999 -9999 -9999 -9999 -9999 -9999 -9999 -9999 -9999 -9999 -9999 -9999 -9999 -9999 -9999 -9999 -9999 1.55594E-1 1.64576E-1 1.36798E-1 1.8044E-1 2.14872E-1 2.05211E-1 2.17861E-1 2.89181E-1 2.77648E-1 2.06166E-1 1.69719E-1 1.84429E-1 2.32822E-1 2.56557E-1 3.47845E-1 3.93731E-1 3.97883E-1 4.1179E-1 4.25374E-1 4.55494E-1 5.09735E-1 5.14629E-1 4.82797E-1 4.13266E-1 3.71443E-1 3.87703E-1 3.75434E-1 3.77441E-1 3.54767E-1 3.34612E-1 3.37209E-1 3.70697E-1 4.00302E-1 4.35469E-1 4.62964E-1 4.87522E-1 5.04163E-1 4.72879E-1 4.4598E-1 4.47784E-1 4.5081E-1 4.30004E-1 4.26375E-1 4.24967E-1 4.49877E-1 4.09163E-1 4.18456E-1 4.26885E-1 4.78588E-1 4.98142E-1 5.37376E-1 4.48247E-1 3.9987E-1 4.40367E-1 4.44228E-1 4.45963E-1 4.23319E-1 3.61186E-1 3.70447E-1 3.715E-1 3.3504E-1 3.00821E-1 3.04184E-1 3.45082E-1 3.3696E-1 3.83179E-1 4.10671E-1 3.9399E-1 4.00832E-1 3.83883E-1 3.28802E-1 2.68151E-1 2.35369E-1 2.55075E-1 2.48435E-1 2.49184E-1 2.58071E-1 1.85308E-1 1.28025E-1 1.06598E-1 1.25081E-1 1.84931E-1 2.20234E-1 1.73415E-1 1.7376E-1 1.19078E-1 1.3318E-1 2.55232E-1 1.7708E-1 1.7704E-1 2.72576E-1 2.04036E-1 2.55256E-1 2.25118E-1 4.00539E-1 4.23525E-1 4.05985E-1 3.7136E-1 2.90216E-1 1.99394E-1 1.20537E-1 2.04685E-1 1.90966E-1 1.17641E-1 1.21375E-1 9.05906E-2 5.90085E-2 4.80754E-2 6.43629E-2 8.70783E-2 5.30022E-2 4.93835E-2 2.49893E-2 3.25846E-2 2.36081E-2 2.46394E-2 7.18148E-2 9.68652E-2 1.01334E-1 9.20857E-2 7.95662E-2 7.45119E-2 2.52543E-2 1.40578E-2 1.26511E-2 1.26609E-2 2.09903E-2 2.69081E-2 1.34761E-2 -9999 -9999 -9999 -9999 -9999 -9999 -9999 -9999 -9999 -9999 -9999 -9999 -9999 -9999 -9999 -9999
-9999 -9999 -9999 -9999 -9999 -9999 -9999 -9999 -9999 -9999 -9999 -9999 -9999 -9999 -9999 -9999 -9999 -9999 -9999 -9999 -9999 -9999 -9999 -9999 -9999 -9999 2.80398E-1 2.22418E-1 2.40294E-1 2.27144E-1 2.0091E-1 1.86839E-1 2.41782E-1 2.60933E-1 2.4182E-1 1.77482E-1 1.54359E-1 2.29406E-1 2.62955E-1 2.37228E-1 2.70685E-1 3.6338E-1 4.17422E-1 4.12173E-1 4.29654E-1 4.46048E-1 4.67785E-1 4.9603E-1 4.43164E-1 3.93125E-1 3.73169E-1 3.57963E-1 3.39643E-1 3.3425E-1 3.48945E-1 3.71043E-1 3.84465E-1 4.01528E-1 3.7513E-1 3.87346E-1 4.24781E-1 4.65633E-1 4.51174E-1 4.34281E-1 4.45948E-1 4.47302E-1 4.29835E-1 4.47765E-1 4.10005E-1 4.02279E-1 3.96587E-1 3.68975E-1 3.70357E-1 3.57069E-1 4.41273E-1 4.47329E-1 4.49579E-1 3.75366E-1 4.36076E-1 4.27631E-1 4.29193E-1 4.39932E-1 3.4244E-1 3.3434E-1 3.45908E-1 3.77703E-1 3.39437E-1 3.09871E-1 3.1968E-1 3.12193E-1 3.36564E-1 3.32948E-1 3.27863E-1 3.38746E-1 3.16986E-1 3.06769E-1 2.66407E-1 2.8078E-1 3.04235E-1 2.82585E-1 2.69408E-1 2.65282E-1 2.25682E-1 1.73581E-1 1.90951E-1 2.0164E-1 2.06594E-1 2.37034E-1 2.4633E-1 1.63409E-1 1.30971E-1 1.23111E-1 2.40034E-1 1.72653E-1 1.71227E-1 2.15882E-1 2.23946E-1 1.79586E-1 2.11357E-1 2.02064E-1 2.33499E-1 2.09113E-1 2.17262E-1 2.05968E-1 1.68571E-1 1.56782E-1 1.3737E-1 1.58108E-1 1.0009E-1 1.14884E-1 1.36518E-1 5.06966E-2 3.99734E-2 6.39228E-2 4.28397E-2 5.30676E-2 4.96016E-2 3.73904E-2 2.54113E-2 1.38692E-2 2.55236E-2 3.87498E-2 4.32877E-2 5.34376E-2 7.01608E-2 9.40212E-2 9.5856E-2 4.67492E-2 3.79811E-2 9.1579E-3 9.93687E-3 2.31916E-2 2.75194E-2 1.60152E-2 -9999 -9999 -9999 -9999 -9999 -9999 -9999 -9999 -9999 -9999 -9999 -9999 -9999 -9999 -9999 -9999
-9999 -9999 -9999 -9999 -9999 -9999 -9999 -9999 -9999 -9999 -9999 -9999 -9999 -9999 -9999 -9999 -9999 -9999 -9999 -9999 -9999 -9999 -9999 -9999 -9999 -9999 3.73279E-1 2.69445E-1 2.62239E-1 2.38692E-1 2.23098E-1 1.90031E-1 2.12315E-1 2.40251E-1 2.42994E-1 2.2759E-1 2.23683E-1 1.95947E-1 2.45399E-1 2.15586E-1 1.98197E-1 2.6013E-1 3.7493E-1 3.77258E-1 4.00474E-1 3.97785E-1 4.00327E-1 4.0513E-1 4.43715E-1 4.33946E-1 4.01652E-1 3.81527E-1 3.34169E-1 3.0947E-1 3.56733E-1 3.66987E-1 3.69894E-1 3.56017E-1 3.33613E-1 3.50021E-1 3.83835E-1 4.19878E-1 4.17904E-1 4.15812E-1 4.63475E-1 5.08964E-1 4.68327E-1 4.45975E-1 4.59454E-1 4.06735E-1 4.0014E-1 3.65819E-1 3.41474E-1 3.52868E-1 3.23673E-1 3.73678E-1 4.28248E-1 3.93091E-1 3.97787E-1 3.96367E-1 4.27047E-1 4.47281E-1 3.5576E-1 3.57496E-1 3.65576E-1 3.56631E-1 3.17852E-1 3.27559E-1 3.07273E-1 2.75911E-1 3.05141E-1 2.68253E-1 2.81977E-1 2.61374E-1 2.54621E-1 2.42027E-1 2.70114E-1 2.87175E-1 2.85232E-1 2.63733E-1 2.68872E-1 2.91471E-1 2.79124E-1 2.36974E-1 2.30827E-1 1.88172E-1 1.54261E-1 2.29542E-1 2.18407E-1 1.65903E-1 1.28525E-1 1.00039E-1 1.39881E-1 1.45324E-1 2.23417E-1 3.0442E-1 3.08085E-1 1.47386E-1 1.7219E-1 8.83548E-2 7.61511E-2 7.3479E-2 6.23904E-2 8.48964E-2 1.25544E-1 9.84014E-2 1.05018E-1 1.14526E-1 1.26735E-1 1.40385E-1 1.34321E-1 1.02556E-1 6.66844E-2 3.81883E-2 6.94683E-2 4.29875E-2 3.98527E-2 7.22838E-2 4.89024E-2 2.87033E-2 2.00802E-2 1.89352E-2 1.63285E-2 2.5666E-2 3.74405E-2 9.81671E-2 1.1632E-1 8.56328E-2 1.02865E-1 4.32785E-2 1.67785E-2 2.43212E-2 4.348E-2 2.47528E-2 7.75967E-3 -9999 -9999 -9999 -9999 -9999 -9999 -9999 -9999 -9999 -9999 -9999 -9999 -9999 -9999 -9999
-9999 -9999 -9999 -9999 -9999 -9999 -9999 -9999 -9999 -9999 -9999 -9999 -9999 -9999 -9999 -9999 -9999 -9999 -9999 -9999 -9999 -9999 -9999 -9999 -9999 3.68432E-1 3.75332E-1 2.82089E-1 2.64631E-1 2.58448E-1 3.01169E-1 2.61631E-1 2.65356E-1 2.75001E-1 2.6094E-1 2.51149E-1 2.43921E-1 2.14118E-1 2.12324E-1 1.79668E-1 1.76693E-1 2.06383E-1 2.69022E-1 3.28038E-1 3.32303E-1 3.21677E-1 3.38044E-1 3.67954E-1 3.96783E-1 4.10371E-1 4.07983E-1 3.80483E-1 3.5506E-1 3.46022E-1 3.17134E-1 2.91005E-1 3.11862E-1 3.3176E-1 3.02083E-1 3.41187E-1 3.88984E-1 4.00429E-1 4.19283E-1 4.29442E-1 4.05717E-1 4.55145E-1 4.33836E-1 3.99878E-1 4.01999E-1 3.984E-1 4.27799E-1 3.62545E-1 3.53408E-1 3.72082E-1 3.32161E-1 3.9418E-1 3.68022E-1 3.87336E-1 3.48272E-1 3.21999E-1 3.85011E-1 3.88238E-1 3.72502E-1 3.4901E-1 3.07324E-1 3.08399E-1 3.5866E-1 3.50987E-1 3.26023E-1 3.25754E-1 2.95979E-1 3.04048E-1 2.60978E-1 2.35698E-1 2.53246E-1 1.95638E-1 2.48602E-1 2.4784E-1 2.58969E-1 2.16979E-1 2.19265E-1 2.05594E-1 2.37659E-1 2.31514E-1 2.02037E-1 1.59763E-1 1.51973E-1 1.44047E-1 1.33927E-1 1.26589E-1 9.47226E-2 1.18456E-1 1.54894E-1 1.13004E-1 1.97261E-1 2.02369E-1 1.89493E-1 2.14873E-1 1.7246E-1 9.2033E-2 4.86785E-2 6.11611E-2 7.0404E-2 8.63411E-2 1.01833E-1 6.05328E-2 8.1517E-2 1.1421E-1 1.17399E-1 1.54302E-1 1.98866E-1 1.64059E-1 1.09749E-1 8.30483E-2 7.10106E-2 5.14597E-2 4.26116E-2 2.54662E-2 1.5985E-2 2.34976E-2 2.54015E-2 3.30038E-2 2.30638E-2 3.29391E-2 4.26665E-2 7.46879E-2 6.38015E-2 5.21212E-2 7.08309E-2 8.80852E-2 8.22126E-2 4.97874E-2 8.61672E-2 5.7162E-2 1.39028E-2 1.63252E-2 1.55941E-2 1.2499E-2 1.39335E-2 -9999 -9999 -9999 -9999 -9999 -9999 -9999 -9999 -9999 -9999 -9999
-9999 -9999 -9999 -9999 -9999 -9999 -9999 -9999 -9999 -9999 -9999 -9999 -9999 -9999 -9999 -9999 -9999 -9999 -9999 -9999 -9999 -9999 -9999 -9999 -9999 -9999 3.67005E-1 3.04698E-1 2.66781E-1 2.72019E-1 2.82369E-1 2.45134E-1 2.38626E-1 2.52014E-1 3.0846E-1 3.08956E-1 2.72579E-1 2.61E-1 1.98458E-1 1.77239E-1 1.6755E-1 1.4599E-1 1.88668E-1 2.82149E-1 3.15879E-1 2.84826E-1 3.04783E-1 3.30725E-1 3.35536E-1 3.49111E-1 3.49317E-1 3.66195E-1 3.31207E-1 3.24894E-1 3.14524E-1 2.69503E-1 2.80189E-1 2.84516E-1 3.26417E-1 3.65544E-1 4.00947E-1 3.99301E-1 4.18126E-1 4.28838E-1 3.5091E-1 4.08728E-1 3.96114E-1 4.11719E-1 3.82015E-1 3.75962E-1 4.42915E-1 3.73603E-1 3.18564E-1 3.43947E-1 3.6023E-1 3.37398E-1 3.44833E-1 3.86083E-1 3.54727E-1 3.37007E-1 3.39053E-1 3.45892E-1 3.31174E-1 3.04153E-1 3.25731E-1 3.39721E-1 3.23362E-1 3.87644E-1 3.67696E-1 3.24475E-1 3.06481E-1 2.61239E-1 2.36906E-1 2.64129E-1 2.18935E-1 1.90111E-1 2.3099E-1 1.85996E-1 1.84558E-1 2.14758E-1 2.0385E-1 1.79162E-1 1.75562E-1 2.09844E-1 2.11513E-1 1.90708E-1 1.38627E-1 1.31636E-1 1.52322E-1 1.28956E-1 1.71475E-1 1.53698E-1 9.121E-2 1.27709E-1 7.97551E-2 9.84862E-2 6.93843E-2 3.49132E-2 9.28142E-2 1.17771E-1 8.04987E-2 6.77041E-2 8.04544E-2 8.13314E-2 9.3832E-2 7.06647E-2 7.44288E-2 1.15997E-1 1.7556E-1 1.85993E-1 1.8895E-1 1.80299E-1 2.52825E-1 1.36274E-1 6.61684E-2 4.01304E-2 3.81891E-2 1.79721E-2 2.95164E-2 2.08386E-2 1.6909E-2 3.14882E-2 3.03954E-2 1.96146E-2 1.41608E-2 2.14645E-2 2.24069E-2 1.52011E-2 2.11227E-2 5.86093E-2 1.54634E-1 1.63197E-1 9.07676E-2 9.66196E-2 3.43132E-2 3.54256E-2 3.23003E-2 2.25823E-2 2.04978E-2 2.07518E-2 -9999 -9999 -9999 -9999 -9999 -9999 -9999 -9999 -9999 -9999
-9999 -9999 -9999 -9999 -9999 -9999 -9999 -9999 -9999 -9999 -9999 -9999 -9999 -9999 -9999 -9999 -9999 -9999 -9999 -9999 -9999 -9999 -9999 -9999 -9999 -9999 3.80697E-1 3.69677E-1 2.6045E-1 3.08695E-1 2.74839E-1 2.14284E-1 2.11868E-1 2.94021E-1 3.32396E-1 3.62792E-1 3.5575E-1 2.64155E-1 1.68894E-1 1.59765E-1 1.67089E-1 1.42003E-1 1.44562E-1 2.63705E-1 3.25793E-1 3.13321E-1 3.28677E-1 2.93934E-1 2.92408E-1 3.18066E-1 2.98334E-1 2.97541E-1 3.08805E-1 3.06998E-1 2.84182E-1 2.65812E-1 2.79504E-1 2.94512E-1 3.1545E-1 3.56481E-1 4.05236E-1 3.71567E-1 3.52677E-1 3.80802E-1 3.54194E-1 3.79839E-1 3.68827E-1 3.9958E-1 3.68783E-1 3.94692E-1 3.59713E-1 3.38254E-1 2.87054E-1 2.94578E-1 3.2419E-1 3.22073E-1 3.17672E-1 3.12272E-1 3.45663E-1 3.18451E-1 3.41395E-1 3.48289E-1 3.52433E-1 3.61169E-1 3.33526E-1 3.55345E-1 3.32424E-1 3.29414E-1 3.68848E-1 3.35749E-1 2.86656E-1 2.38913E-1 2.69033E-1 2.5143E-1 1.88437E-1 2.14482E-1 1.56026E-1 1.28056E-1 1.33406E-1 2.18336E-1 2.36387E-1 2.14891E-1 1.98227E-1 1.99037E-1 1.52389E-1 1.08669E-1 5.62801E-2 5.81705E-2 1.22713E-1 1.53047E-1 9.13603E-2 8.96967E-2 1.44193E-1 2.21669E-1 1.70101E-1 9.78055E-2 6.50365E-2 3.7476E-2 6.03775E-2 4.63395E-2 4.95163E-2 6.72195E-2 4.55199E-2 4.78497E-2 4.4736E-2 5.03755E-2 7.34313E-2 1.02073E-1 2.0785E-1 1.22469E-1 1.40986E-1 1.22197E-1 1.55029E-1 7.98862E-2 6.64523E-2 3.38718E-2 3.79253E-2 2.05466E-2 1.90592E-2 1.89636E-2 2.05456E-2 1.43903E-2 1.30839E-2 9.78896E-3 9.95398E-3 1.09899E-2 9.17441E-3 1.10379E-2 3.12711E-2 6.55275E-2 7.67864E-2 4.8873E-2 3.86884E-2 4.91459E-2 8.0897E-2 8.24692E-2 7.05685E-2 3.74164E-2 1.44187E-2 1.44043E-2 1.27071E-2 1.03356E-2 1.20522E-2 -9999 -9999 -9999 -9999 -9999 -9999 -9999
-9999 -9999 -9999 -9999 -9999 -9999 -9999 -9999 -9999 -9999 -9999 -9999 -9999 -9999 -9999 -9999 -9999 -9999 -9999 -9999 -9999 -9999 -9999 -9999 -9999 -9999 -9999 3.73437E-1 2.58423E-1 2.94754E-1 2.45828E-1 2.77139E-1 3.0849E-1 3.52374E-1 3.4441E-1 3.30532E-1 3.466E-1 2.78346E-1 1.75048E-1 1.6739E-1 2.00644E-1 1.5044E-1 1.76198E-1 2.64483E-1 2.8885E-1 2.89534E-1 3.33965E-1 2.57183E-1 2.67219E-1 2.76965E-1 2.66126E-1 2.9152E-1 3.2411E-1 3.46855E-1 3.75247E-1 3.61847E-1 3.13005E-1 2.85831E-1 2.99197E-1 3.77536E-1 3.78298E-1 3.55054E-1 2.81206E-1 3.75535E-1 3.71215E-1 3.2353E-1 3.66911E-1 4.04935E-1 3.80133E-1 3.7969E-1 3.79115E-1 3.38177E-1 2.87098E-1 2.94545E-1 3.23559E-1 3.42415E-1 3.42591E-1 2.67863E-1 3.35035E-1 3.75831E-1 3.87713E-1 4.00591E-1 4.19665E-1 4.33975E-1 4.23083E-1 4.22181E-1 3.94258E-1 3.65256E-1 3.44079E-1 3.14386E-1 2.7818E-1 2.6196E-1 2.18481E-1 1.4899E-1 1.48264E-1 1.88052E-1 1.48383E-1 1.41052E-1 1.69164E-1 1.16721E-1 1.65992E-1 1.20305E-1 1.35787E-1 1.08152E-1 7.55509E-2 9.97852E-2 8.61712E-2 6.74537E-2 4.54924E-2 3.49979E-2 5.76163E-2 1.38623E-1 1.32965E-1 1.39742E-1 9.58346E-2 1.06507E-1 1.46901E-1 6.1682E-2 7.01412E-2 5.40734E-2 8.2528E-2 9.26873E-2 4.81646E-2 5.01867E-2 5.79534E-2 6.21636E-2 9.43577E-2 8.92556E-2 1.66057E-1 1.54885E-1 1.07587E-1 6.76703E-2 9.1777E-2 4.73443E-2 7.24307E-2 5.91261E-2 5.66753E-2 3.46744E-2 3.56247E-2 2.34522E-2 1.9487E-2 1.97514E-2 1.66343E-2 1.38113E-2 9.66377E-3 8.54097E-3 9.38122E-3 1.30431E-2 1.77116E-2 1.47647E-2 1.25585E-2 1.46312E-2 2.9739E-2 3.91888E-2 2.79406E-2 4.05682E-2 6.41682E-2 3.24031E-2 1.52299E-2 8.50615E-3 1.0326E-2 9.40941E-3 8.0425E-3 6.6933E-3 -9999 -9999 -9999 -9999 -9999 -9999
-9999 -9999 -9999 -9999 -9999 -9999 -9999 -9999 -9999 -9999 -9999 -9999 -9999 -9999 -9999 -9999 -9999 -9999 -9999 -9999 -9999 -9999 -9999 -9999 -9999 -9999 -9999 -9999 3.67595E-1 3.42148E-1 2.53412E-1 2.39313E-1 2.60526E-1 3.00167E-1 2.88385E-1 2.79805E-1 2.85662E-1 2.40303E-1 2.29419E-1 2.2468E-1 2.06137E-1 2.46103E-1 2.53491E-1 2.86084E-1 2.26395E-1 2.09704E-1 2.82806E-1 3.82901E-1 3.78356E-1 3.44093E-1 3.20969E-1 2.44348E-1 3.23095E-1 3.73392E-1 3.66001E-1 3.46967E-1 3.273E-1 3.41518E-1 3.09776E-1 3.51084E-1 3.60854E-1 3.56364E-1 3.90059E-1 3.85399E-1 3.96191E-1 4.01938E-1 3.78103E-1 3.89153E-1 3.90612E-1 3.85579E-1 3.8755E-1 3.51084E-1 2.88319E-1 2.53071E-1 3.07675E-1 3.41695E-1 3.5212E-1 3.24629E-1 3.1805E-1 3.31866E-1 3.76731E-1 4.42981E-1 4.81697E-1 4.71631E-1 4.28122E-1 4.14958E-1 3.91048E-1 4.14653E-1 3.47152E-1 3.01627E-1 3.33952E-1 3.07947E-1 1.89155E-1 1.17289E-1 1.26232E-1 1.44546E-1 1.39748E-1 1.23388E-1 1.30491E-1 1.21285E-1 1.33126E-1 1.0683E-1 1.00393E-1 7.62242E-2 8.47617E-2 1.17765E-1 1.53932E-1 1.11578E-1 9.11006E-2 4.87017E-2 3.69134E-2 4.66196E-2 1.58709E-1 1.51978E-1 9.59732E-2 7.71789E-2 1.33208E-1 1.06856E-1 8.29642E-2 1.0997E-1 1.29938E-1 1.36228E-1 1.04297E-1 6.49616E-2 9.48247E-2 8.81783E-2 9.49845E-2 7.64864E-2 1.05564E-1 1.47291E-1 1.09577E-1 1.26049E-1 5.02143E-2 4.47317E-2 3.82503E-2 3.83052E-2 5.29718E-2 4.96446E-2 7.30707E-2 4.93152E-2 2.03212E-2 2.15528E-2 2.44683E-2 1.63793E-2 2.10088E-2 1.67909E-2 8.15477E-3 9.94317E-3 8.62489E-3 8.52906E-3 8.53689E-3 1.55479E-2 1.57489E-2 1.05334E-2 1.22532E-2 2.31339E-2 3.0733E-2 3.72107E-2 8.0207E-3 8.16502E-3 7.05859E-3 6.69829E-3 5.42859E-3 7.12308E-3 -9999 -9999 -9999 -9999 -9999 -9999
-9999 -9999 -9999 -9999 -9999 -9999 -9999 -9999 -9999 -9999 -9999 -9999 -9999 -9999 -9999 -9999 -9999 -9999 -9999 -9999 -9999 -9999 -9999 -9999 -9999 -9999 -9999 -9999 -9999 2.72966E-1 2.81251E-1 2.95027E-1 2.24263E-1 2.4824E-1 2.58585E-1 2.61729E-1 2.82454E-1 2.50364E-1 2.53158E-1 2.77734E-1 2.19953E-1 2.1197E-1 2.88258E-1 3.15909E-1 3.62676E-1 3.84264E-1 4.57381E-1 5.00281E-1 5.17073E-1 4.33313E-1 3.18999E-1 2.36722E-1 2.30913E-1 3.07447E-1 3.66515E-1 3.45138E-1 3.54618E-1 3.6351E-1 3.584E-1 3.52945E-1 3.50005E-1 3.79812E-1 3.71287E-1 3.63544E-1 3.66593E-1 4.15687E-1 4.20767E-1 4.24349E-1 4.28754E-1 4.23371E-1 3.98841E-1 4.01143E-1 3.44247E-1 2.63914E-1 2.57354E-1 2.86155E-1 3.4074E-1 3.48835E-1 3.28969E-1 3.21234E-1 3.19932E-1 3.68898E-1 4.73753E-1 4.89567E-1 4.54658E-1 4.37146E-1 4.00116E-1 4.50753E-1 4.15477E-1 3.49236E-1 3.21499E-1 2.45582E-1 1.75104E-1 2.19722E-1 1.99718E-1 2.01881E-1 1.92782E-1 1.1746E-1 1.69828E-1 1.74392E-1 1.67007E-1 9.97653E-2 1.04725E-1 7.6635E-2 9.33926E-2 1.41632E-1 1.58195E-1 1.328E-1 1.05671E-1 7.90871E-2 5.98684E-2 3.61272E-2 1.56441E-1 1.43528E-1 8.9721E-2 1.16738E-1 1.69815E-1 2.29355E-1 2.16304E-1 2.3256E-1 3.3027E-1 2.77262E-1 2.74803E-1 1.54403E-1 1.25602E-1 1.47861E-1 1.34178E-1 8.4538E-2 1.34012E-1 1.11941E-1 1.47376E-1 1.11621E-1 4.37364E-2 3.57193E-2 2.58462E-2 4.55368E-2 3.06828E-2 2.6088E-2 4.03133E-2 6.22884E-2 4.35365E-2 2.3571E-2 3.25566E-2 1.66048E-2 1.30411E-2 2.89836E-2 1.13521E-2 6.0174E-3 1.24215E-2 1.19607E-2 6.95569E-3 6.83107E-3 6.08327E-3 6.35944E-3 1.32285E-2 2.80021E-2 1.25667E-2 3.00022E-2 2.11702E-2 9.42369E-3 -9999 5.91427E-3 -9999 -9999 -9999 -9999 -9999 -9999 -9999 -9999
-9999 -9999 -9999 -9999 -9999 -9999 -9999 -9999 -9999 -9999 -9999 -9999 -9999 -9999 -9999 -9999 -9999 -9999 -9999 -9999 -9999 -9999 -9999 -9999 -9999 -9999 -9999 -9999 -9999 2.45215E-1 2.70998E-1 2.00546E-1 2.00879E-1 2.46107E-1 2.55182E-1 2.54256E-1 2.64603E-1 2.67772E-1 2.66203E-1 3.09053E-1 2.36525E-1 2.10916E-1 3.03143E-1 3.38935E-1 3.80109E-1 4.55235E-1 4.32531E-1 4.08579E-1 4.85417E-1 5.24637E-1 4.07998E-1 2.44572E-1 2.06239E-1 1.61337E-1 1.77223E-1 2.74092E-1 3.17107E-1 3.48573E-1 3.85472E-1 3.94499E-1 3.69171E-1 3.56866E-1 3.74327E-1 3.94577E-1 3.79322E-1 3.73546E-1 4.11502E-1 4.37065E-1 4.30648E-1 4.1662E-1 4.2345E-1 3.95003E-1 3.68191E-1 3.2209E-1 2.79581E-1 2.66959E-1 3.06356E-1 3.09228E-1 3.08444E-1 2.81057E-1 2.98891E-1 3.14099E-1 3.7266E-1 4.50114E-1 4.76528E-1 4.70617E-1 4.38741E-1 4.38416E-1 4.49577E-1 3.93381E-1 3.44408E-1 2.07746E-1 2.37196E-1 2.85388E-1 2.70132E-1 2.36752E-1 1.64114E-1 1.78108E-1 1.97158E-1 1.81327E-1 1.40721E-1 1.53109E-1 1.36782E-1 8.70315E-2 1.00252E-1 1.54693E-1 1.99134E-1 1.43124E-1 8.04518E-2 7.56304E-2 5.96872E-2 8.23558E-2 1.57955E-1 2.0287E-1 1.1114E-1 1.12527E-1 1.7513E-1 2.45283E-1 2.14868E-1 1.38337E-1 1.90856E-1 3.29863E-1 3.14018E-1 2.29674E-1 9.66445E-2 8.89619E-2 1.31935E-1 1.24176E-1 1.06348E-1 6.87192E-2 7.00743E-2 1.20801E-1 8.62413E-2 5.12643E-2 6.67061E-2 2.7132E-2 1.29221E-2 1.94897E-2 2.38273E-2 3.08315E-2 4.96207E-2 3.61917E-2 3.52083E-2 2.35572E-2 2.17189E-2 2.9115E-2 1.9249E-2 9.29795E-3 9.01495E-3 1.71213E-2 8.62705E-3 5.27682E-3 7.98874E-3 1.12909E-2 2.26794E-2 1.17571E-2 2.98295E-2 1.52305E-2 -9999 -9999 -9999 -9999 -9999 -9999 -9999 -9999 -9999 -9999 -9999 -9999
-9999 -9999 -9999 -9999 -9999 -9999 -9999 -9999 -9999 -9999 -9999 -9999 -9999 -9999 -9999 -9999 -9999 -9999 -9999 -9999 -9999 -9999 -9999 -9999 -9999 -9999 -9999 -9999 -9999 -9999 2.54494E-1 2.94251E-1 2.42218E-1 2.66788E-1 2.3206E-1 2.23841E-1 2.6102E-1 2.30879E-1 2.25145E-1 2.43848E-1 2.45166E-1 2.44576E-1 2.78024E-1 3.4142E-1 3.87423E-1 3.9141E-1 3.93863E-1 3.49565E-1 3.95814E-1 4.29968E-1 3.99046E-1 3.95972E-1 3.62936E-1 2.711E-1 2.402E-1 1.94104E-1 2.4809E-1 3.30681E-1 3.78126E-1 3.56728E-1 3.55251E-1 3.6571E-1 3.69504E-1 4.01175E-1 4.01317E-1 3.82515E-1 3.68193E-1 3.71562E-1 4.31933E-1 4.6772E-1 4.3682E-1 3.76933E-1 3.32037E-1 3.14737E-1 2.92926E-1 3.32564E-1 3.04446E-1 2.73052E-1 2.87686E-1 3.32229E-1 3.15316E-1 2.906E-1 3.31921E-1 4.18359E-1 4.79231E-1 4.69296E-1 4.46018E-1 4.3832E-1 4.56978E-1 4.27559E-1 3.30848E-1 2.55854E-1 2.86639E-1 3.05304E-1 3.17481E-1 2.81782E-1 2.19178E-1 1.56191E-1 1.26801E-1 1.49458E-1 1.68445E-1 1.59745E-1 1.40252E-1 1.19584E-1 1.4779E-1 1.58852E-1 1.33015E-1 9.7474E-2 7.33973E-2 4.88194E-2 6.35861E-2 5.38923E-2 6.84598E-2 1.87916E-1 1.59731E-1 7.35651E-2 1.2805E-1 1.84851E-1 1.82204E-1 1.27034E-1 1.21703E-1 1.56732E-1 1.92592E-1 2.27663E-1 1.06506E-1 9.84672E-2 1.26044E-1 1.28453E-1 9.77056E-2 6.30409E-2 7.73432E-2 9.04584E-2 6.66391E-2 3.83281E-2 6.97706E-2 2.46288E-2 1.55706E-2 3.14936E-2 1.59147E-2 2.23416E-2 2.07325E-2 4.55572E-2 4.11888E-2 3.62104E-2 4.60721E-2 4.56435E-2 5.5511E-2 4.51939E-2 4.08673E-2 2.81987E-2 1.22961E-2 1.20007E-2 1.17504E-2 1.95312E-2 1.41243E-2 2.50095E-2 1.15666E-2 5.34603E-3 -9999 -9999 -9999 -9999 -9999 -9999 -9999 -9999 -9999 -9999 -9999 -9999
-9999 -9999 -9999 -9999 -9999 -9999 -9999 -9999 -9999 -9999 -9999 -9999 -9999 -9999 -9999 -9999 -9999 -9999 -9999 -9999 -9999 -9999 -9999 -9999 -9999 -9999 -9999 -9999 -9999 -9999 -9999 2.08148E-1 3.04969E-1 2.14169E-1 1.84999E-1 1.65451E-1 1.97037E-1 2.1683E-1 1.92837E-1 1.57617E-1 1.78326E-1 2.02658E-1 2.88697E-1 3.36693E-1 3.57566E-1 3.6275E-1 3.55052E-1 3.30909E-1 3.63939E-1 3.79951E-1 4.10611E-1 3.99889E-1 4.11084E-1 3.84758E-1 3.53372E-1 3.41751E-1 3.01671E-1 3.03976E-1 3.40193E-1 2.50724E-1 2.70713E-1 3.36142E-1 3.89234E-1 3.65343E-1 3.69228E-1 3.49037E-1 3.46279E-1 3.63881E-1 3.82828E-1 4.06537E-1 3.94893E-1 4.0368E-1 3.13069E-1 2.90364E-1 3.41022E-1 3.66095E-1 3.33477E-1 2.85157E-1 3.17889E-1 3.55785E-1 3.18002E-1 3.08741E-1 2.97908E-1 3.33765E-1 3.90216E-1 4.18652E-1 4.34762E-1 4.31703E-1 4.38578E-1 4.49271E-1 3.66687E-1 3.14824E-1 3.25738E-1 2.97328E-1 3.03121E-1 2.90051E-1 2.21189E-1 1.65265E-1 1.33103E-1 1.70205E-1 1.78278E-1 2.1513E-1 2.09448E-1 1.6295E-1 1.74908E-1 1.64923E-1 1.38215E-1 8.3239E-2 5.29254E-2 6.80084E-2 4.07943E-2 2.76959E-2 4.2793E-2 1.88511E-1 1.48014E-1 9.168E-2 7.15084E-2 1.60898E-1 1.46773E-1 1.09365E-1 6.71267E-2 7.4083E-2 9.86475E-2 1.23966E-1 1.31273E-1 1.03093E-1 1.10167E-1 9.7615E-2 6.53242E-2 7.25508E-2 5.82059E-2 5.26926E-2 7.76866E-2 6.08483E-2 7.55239E-2 5.22308E-2 1.898E-2 2.2483E-2 1.17332E-2 1.01894E-2 2.02808E-2 4.3098E-2 9.68151E-2 1.06379E-1 9.42378E-2 7.30071E-2 9.09265E-2 1.17401E-1 8.81896E-2 3.77664E-2 1.8642E-2 2.44025E-2 1.59311E-2 1.33771E-2 3.39102E-2 1.04301E-2 3.67282E-3 -9999 -9999 -9999 -9999 -9999 -9999 -9999 -9999 -9999 -9999 -9999 -9999 -9999
-9999 -9999 -9999 -9999 -9999 -9999 -9999 -9999 -9999 -9999 -9999 -9999 -9999 -9999 -9999 -9999 -9999 -9999 -9999 -9999 -9999 -9999 -9999 -9999 -9999 -9999 -9999 -9999 -9999 -9999 -9999 -9999 -9999 2.80269E-1 2.09425E-1 1.19515E-1 1.60809E-1 1.7078E-1 1.68805E-1 1.17164E-1 1.37435E-1 1.71325E-1 2.55491E-1 3.11868E-1 3.41858E-1 3.51288E-1 3.68327E-1 3.43868E-1 3.08097E-1 2.92159E-1 2.91587E-1 3.48432E-1 3.65993E-1 3.79858E-1 3.94878E-1 3.6485E-1 3.48261E-1 2.93748E-1 3.53801E-1 2.36927E-1 1.49042E-1 1.38389E-1 1.68435E-1 3.65647E-1 3.59915E-1 2.97216E-1 2.55137E-1 3.64412E-1 3.79848E-1 3.73191E-1 2.71141E-1 3.33246E-1 2.91577E-1 2.43928E-1 2.81203E-1 3.26269E-1 3.09298E-1 2.73786E-1 2.73655E-1 3.29385E-1 3.20759E-1 3.05038E-1 2.99877E-1 3.11614E-1 3.25342E-1 3.55303E-1 3.70609E-1 4.29086E-1 4.46134E-1 4.53231E-1 4.0848E-1 3.49133E-1 3.33873E-1 3.01511E-1 2.87541E-1 2.6439E-1 1.65752E-1 1.57262E-1 1.20115E-1 1.72281E-1 1.60418E-1 1.97554E-1 2.11566E-1 1.8595E-1 1.95483E-1 1.80959E-1 1.24369E-1 6.02137E-2 5.16132E-2 4.08173E-2 4.18105E-2 4.55741E-2 9.9372E-2 2.27399E-1 1.93511E-1 1.40318E-1 5.01801E-2 9.5328E-2 1.49234E-1 1.29499E-1 7.35645E-2 4.7042E-2 6.8859E-2 8.19879E-2 7.72384E-2 7.07364E-2 6.98888E-2 6.25337E-2 5.53916E-2 6.37591E-2 2.94449E-2 4.91869E-2 3.24312E-2 4.32283E-2 4.73112E-2 6.9855E-2 3.91026E-2 1.43506E-2 1.31432E-2 1.83281E-2 5.25532E-2 1.02307E-1 1.16203E-1 4.972E-2 3.20216E-2 2.26511E-2 2.06501E-2 3.23995E-2 6.48866E-2 6.41017E-2 8.60607E-2 2.73887E-2 1.54353E-2 2.77315E-2 1.46398E-2 6.96448E-3 -9999 -9999 -9999 -9999 -9999 -9999 -9999 -9999 -9999 -9999 -9999 -9999 -9999 -9999
-9999 -9999 -9999 -9999 -9999 -9999 -9999 -9999 -9999 -9999 -9999 -9999 -9999 -9999 -9999 -9999 -9999 -9999 -9999 -9999 -9999 -9999 -9999 -9999 -9999 -9999 -9999 -9999 -9999 -9999 -9999 -9999 -9999 -9999 2.692E-1 1.87534E-1 1.63259E-1 1.41737E-1 1.2387E-1 1.37068E-1 1.53071E-1 1.56417E-1 1.65332E-1 2.10472E-1 2.75617E-1 2.71441E-1 3.45608E-1 3.8787E-1 2.91125E-1 1.52121E-1 2.028E-1 2.86967E-1 3.48147E-1 3.96116E-1 4.46718E-1 4.28817E-1 3.93168E-1 3.81657E-1 3.40748E-1 3.74581E-1 2.79293E-1 1.93059E-1 1.24335E-1 2.26523E-1 1.09306E-1 1.38495E-1 1.68934E-1 2.64424E-1 1.36726E-1 2.54651E-1 2.86662E-1 2.76747E-1 2.28124E-1 1.97759E-1 2.37127E-1 2.42132E-1 2.71279E-1 2.69059E-1 2.2464E-1 2.54583E-1 2.76179E-1 2.68537E-1 2.91679E-1 3.03595E-1 2.87797E-1 2.74276E-1 3.28944E-1 3.49741E-1 4.42935E-1 4.26275E-1 4.1168E-1 3.60035E-1 3.48182E-1 3.16823E-1 2.61509E-1 2.39176E-1 1.83689E-1 2.118E-1 1.97929E-1 1.7664E-1 1.86291E-1 2.61909E-1 2.14769E-1 1.6047E-1 2.43209E-1 2.31611E-1 1.38795E-1 7.91011E-2 6.05574E-2 7.74542E-2 7.77726E-2 4.64246E-2 8.83774E-2 2.24836E-1 2.21513E-1 1.27376E-1 4.70827E-2 6.21806E-2 1.6064E-1 1.55232E-1 8.05824E-2 5.32025E-2 4.1167E-2 7.23189E-2 5.65587E-2 6.09395E-2 8.0671E-2 7.01002E-2 6.30964E-2 5.50375E-2 4.65921E-2 5.27191E-2 2.56322E-2 2.65879E-2 2.12827E-2 3.78287E-2 3.94923E-2 3.53532E-2 2.09482E-2 3.02837E-2 4.18881E-2 4.74574E-2 4.04156E-2 2.3964E-2 1.06083E-2 6.36345E-3 3.81516E-3 1.14489E-2 5.26863E-2 4.1416E-2 1.59269E-2 2.33541E-2 1.74581E-2 1.29413E-2 6.43798E-3 -9999 -9999 -9999 -9999 -9999 -9999 -9999 -9999 -9999 -9999 -9999 -9999 -9999 -9999 -9999
-9999 -9999 -9999 -9999 -9999 -9999 -9999 -9999 -9999 -9999 -9999 -9999 -9999 -9999 -9999 -9999 -9999 -9999 -9999 -9999 -9999 -9999 -9999 -9999 -9999 -9999 -9999 -9999 -9999 -9999 -9999 -9999 -9999 -9999 -9999 2.57308E-1 2.28832E-1 1.85067E-1 1.87414E-1 1.12218E-1 1.65999E-1 1.70651E-1 1.84331E-1 1.82765E-1 1.89594E-1 2.24258E-1 1.79497E-1 1.8578E-1 1.70361E-1 1.03891E-1 1.46831E-1 2.33826E-1 2.97218E-1 3.88158E-1 4.75799E-1 4.83137E-1 4.44599E-1 3.99696E-1 3.96461E-1 4.23269E-1 4.0365E-1 3.63385E-1 2.168E-1 1.14769E-1 1.01139E-1 9.18336E-2 1.39376E-1 1.87465E-1 2.03573E-1 8.82829E-2 2.45745E-1 2.85836E-1 1.51001E-1 1.82149E-1 1.62627E-1 2.14538E-1 1.98453E-1 2.77922E-1 3.12581E-1 3.15632E-1 3.36279E-1 2.66041E-1 2.66269E-1 2.86301E-1 2.62656E-1 2.13435E-1 2.42758E-1 3.20271E-1 3.96171E-1 4.30082E-1 3.92303E-1 3.1624E-1 2.91038E-1 2.60838E-1 2.54828E-1 2.1722E-1 2.25845E-1 2.65014E-1 2.89725E-1 3.41243E-1 3.08635E-1 3.22019E-1 2.15184E-1 2.72152E-1 3.14629E-1 3.47525E-1 2.47945E-1 1.19172E-1 8.93938E-2 1.11512E-1 5.65362E-2 3.47146E-2 6.42014E-2 1.70864E-1 1.47886E-1 5.86866E-2 3.32409E-2 6.34422E-2 1.05136E-1 1.38077E-1 1.07973E-1 8.80135E-2 6.1113E-2 4.43577E-2 6.9128E-2 7.14857E-2 6.73084E-2 6.6388E-2 6.36575E-2 5.04623E-2 5.10242E-2 3.04184E-2 3.31304E-2 1.67208E-2 1.75753E-2 3.13691E-2 4.94782E-2 4.50088E-2 4.31172E-2 3.81134E-2 4.58177E-2 2.97205E-2 1.41909E-2 1.36074E-2 9.26978E-3 2.4437E-3 4.97289E-3 1.65177E-2 2.45861E-2 1.12819E-2 4.0191E-2 2.7483E-2 9.06909E-3 5.45366E-3 3.16739E-3 -9999 -9999 -9999 -9999 -9999 -9999 -9999 -9999 -9999 -9999 -9999 -9999 -9999 -9999 -9999
-9999 -9999 -9999 -9999 -9999 -9999 -9999 -9999 -9999 -9999 -9999 -9999 -9999 -9999 -9999 -9999 -9999 -9999 -9999 -9999 -9999 -9999 -9999 -9999 -9999 -9999 -9999 -9999 -9999 -9999 -9999 -9999 -9999 -9999 -9999 -9999 2.73081E-1 2.4112E-1 2.21238E-1 1.9057E-1 1.48318E-1 1.74963E-1 1.96262E-1 2.03218E-1 1.47861E-1 1.65064E-1 1.07568E-1 1.31594E-1 1.92582E-1 2.16635E-1 2.21849E-1 2.49645E-1 2.64932E-1 3.25298E-1 4.5014E-1 4.71423E-1 4.82871E-1 4.81509E-1 4.68309E-1 4.79281E-1 4.61515E-1 4.74614E-1 3.86538E-1 1.77549E-1 1.48499E-1 9.97556E-2 8.86023E-2 1.39269E-1 1.50882E-1 1.47072E-1 1.85913E-1 2.57292E-1 2.42581E-1 1.55515E-1 2.24227E-1 2.55064E-1 2.28666E-1 2.77124E-1 3.00497E-1 3.5135E-1 3.94086E-1 3.12893E-1 3.2293E-1 3.10419E-1 2.97944E-1 2.35959E-1 2.53945E-1 2.98404E-1 3.64601E-1 3.63569E-1 3.63299E-1 3.03138E-1 3.02586E-1 2.35465E-1 2.59258E-1 2.73563E-1 2.73241E-1 3.35133E-1 3.51608E-1 3.2852E-1 3.15473E-1 2.95312E-1 3.02619E-1 3.16927E-1 3.25237E-1 3.0907E-1 2.49419E-1 1.04948E-1 4.75576E-2 4.91442E-2 3.15052E-2 5.40517E-2 6.33742E-2 8.97312E-2 4.86253E-2 4.8851E-2 3.16862E-2 5.47124E-2 9.0177E-2 5.39629E-2 6.37977E-2 4.8229E-2 5.28034E-2 3.73351E-2 5.83306E-2 3.76381E-2 4.30602E-2 4.8022E-2 5.72601E-2 6.53905E-2 6.46322E-2 5.41785E-2 4.27593E-2 3.47675E-2 3.25454E-2 2.37692E-2 2.89298E-2 2.82439E-2 2.24697E-2 2.83184E-2 2.22348E-2 1.70477E-2 1.04128E-2 9.31866E-3 8.04277E-3 5.46446E-3 1.14031E-2 2.96054E-2 7.51123E-3 1.83499E-2 1.25488E-2 6.06924E-3 4.17388E-3 -9999 -9999 -9999 -9999 -9999 -9999 -9999 -9999 -9999 -9999 -9999 -9999 -9999 -9999 -9999 -9999 -9999
-9999 -9999 -9999 -9999 -9999 -9999 -9999 -9999 -9999 -9999 -9999 -9999 -9999 -9999 -9999 -9999 -9999 -9999 -9999 -9999 -9999 -9999 -9999 -9999 -9999 -9999 -9999 -9999 -9999 -9999 -9999 -9999 -9999 -9999 -9999 -9999 -9999 1.3375E-1 1.73706E-1 1.46253E-1 7.56204E-2 4.94699E-2 9.03864E-2 1.19948E-1 1.03054E-1 1.17496E-1 1.41544E-1 2.14785E-1 3.71181E-1 4.05012E-1 3.3567E-1 2.91365E-1 2.82681E-1 2.90407E-1 3.79826E-1 3.8944E-1 4.59631E-1 5.25645E-1 4.90077E-1 4.99381E-1 4.75429E-1 4.64735E-1 4.18667E-1 3.4073E-1 1.93542E-1 1.38459E-1 1.03313E-1 1.19171E-1 1.00868E-1 1.34532E-1 1.62769E-1 2.31194E-1 2.95139E-1 2.9977E-1 2.75107E-1 2.83433E-1 3.26317E-1 2.95336E-1 2.86127E-1 3.49191E-1 3.80518E-1 3.99352E-1 3.34876E-1 4.09548E-1 3.48034E-1 2.80175E-1 2.83267E-1 2.67331E-1 2.85256E-1 2.96986E-1 3.18187E-1 3.31767E-1 3.05312E-1 3.50662E-1 3.56573E-1 3.81119E-1 3.59867E-1 3.44794E-1 2.97681E-1 2.87475E-1 3.06963E-1 2.8698E-1 3.04401E-1 2.87405E-1 2.3421E-1 2.33567E-1 1.94317E-1 7.59166E-2 4.87027E-2 1.85633E-2 1.72396E-2 4.0241E-2 6.3689E-2 5.97791E-2 4.27453E-2 2.69039E-2 3.80912E-2 5.93848E-2 8.23518E-2 5.44096E-2 4.09896E-2 4.52378E-2 4.2102E-2 5.2731E-2 5.52875E-2 3.69176E-2 3.45705E-2 4.86358E-2 4.82196E-2 4.21059E-2 3.63166E-2 2.59764E-2 2.72743E-2 2.37287E-2 1.91536E-2 2.23849E-2 1.46301E-2 1.81649E-2 1.44529E-2 1.28957E-2 1.48033E-2 1.22219E-2 9.90288E-3 1.08555E-2 1.96759E-2 2.44927E-2 3.55256E-2 8.17894E-3 1.23514E-2 5.68085E-3 2.87305E-3 2.03391E-3 -9999 -9999 -9999 -9999 -9999 -9999 -9999 -9999 -9999 -9999 -9999 -9999 -9999 -9999 -9999 -9999 -9999 -9999
-9999 -9999 -9999 -9999 -9999 -9999 -9999 -9999 -9999 -9999 -9999 -9999 -9999 -9999 -9999 -9999 -9999 -9999 -9999 -9999 -9999 -9999 -9999 -9999 -9999 -9999 -9999 -9999 -9999 -9999 -9999 1.49697E-1 1.51545E-1 -9999 -9999 2.73008E-1 1.5327E-1 1.22423E-1 1.04881E-1 1.01976E-1 7.79051E-2 5.88554E-2 6.76178E-2 6.1209E-2 9.77449E-2 1.00583E-1 1.95945E-1 2.91154E-1 3.50172E-1 4.17463E-1 3.71599E-1 3.3032E-1 3.38362E-1 3.06742E-1 3.47238E-1 3.90048E-1 4.35072E-1 4.55595E-1 4.5467E-1 4.57177E-1 4.55201E-1 4.38878E-1 4.4131E-1 3.21083E-1 2.71754E-1 1.79401E-1 1.7456E-1 1.71118E-1 1.49752E-1 1.13538E-1 1.47802E-1 1.9196E-1 2.91706E-1 3.48693E-1 3.57562E-1 3.73116E-1 3.81899E-1 3.37593E-1 2.96102E-1 2.82206E-1 3.44442E-1 3.97206E-1 4.137E-1 3.53737E-1 3.85596E-1 3.4615E-1 2.87639E-1 2.63772E-1 2.64326E-1 2.7517E-1 3.42183E-1 3.12702E-1 3.39725E-1 3.54251E-1 3.68068E-1 3.6529E-1 3.44639E-1 3.4641E-1 2.53156E-1 2.18308E-1 2.30342E-1 2.45428E-1 2.80356E-1 2.28098E-1 1.8942E-1 2.05266E-1 1.69017E-1 1.30306E-1 6.65031E-2 2.56788E-2 1.40939E-2 3.01499E-2 8.48768E-2 1.25169E-1 8.04806E-2 5.59438E-2 4.42377E-2 7.08087E-2 7.17583E-2 5.60112E-2 3.90829E-2 2.81197E-2 5.92427E-2 8.37305E-2 3.57434E-2 4.24906E-2 3.40326E-2 3.46289E-2 3.5772E-2 4.55793E-2 4.31459E-2 3.1313E-2 1.78161E-2 1.32463E-2 2.80626E-2 1.44518E-2 8.96883E-3 1.73577E-2 8.55046E-3 7.96644E-3 7.57018E-3 1.07424E-2 9.60181E-3 1.18725E-2 1.464E-2 2.69801E-2 2.97944E-2 6.46544E-3 1.38434E-2 -9999 -9999 -9999 -9999 -9999 -9999 -9999 -9999 -9999 -9999 -9999 -9999 -9999 -9999 -9999 -9999 -9999 -9999 -9999 -9999 -9999
-9999 -9999 -9999 -9999 -9999 -9999 -9999 -9999 -9999 -9999 -9999 -9999 -9999 -9999 -9999 -9999 -9999 -9999 -9999 -9999 -9999 -9999 -9999 -9999 -9999 -9999 -9999 -9999 -9999 -9999 2.58618E-1 9.4047E-2 1.01767E-1 -9999 -9999 2.00393E-1 1.45532E-1 2.2388E-1 1.19897E-1 9.03264E-2 1.07409E-1 1.01771E-1 8.71391E-2 8.81898E-2 8.56149E-2 1.09066E-1 2.41465E-1 3.6181E-1 4.00764E-1 4.40433E-1 4.16027E-1 3.77928E-1 3.73933E-1 3.38258E-1 3.41361E-1 3.81102E-1 4.23701E-1 4.14616E-1 4.20674E-1 4.37304E-1 4.35604E-1 4.27358E-1 4.66348E-1 4.35882E-1 3.4824E-1 2.7795E-1 2.54747E-1 1.82175E-1 1.26905E-1 1.27635E-1 1.56519E-1 2.02501E-1 2.60668E-1 3.36712E-1 3.84981E-1 3.82601E-1 3.89466E-1 3.53253E-1 2.70952E-1 2.48666E-1 2.6036E-1 2.87649E-1 3.95955E-1 4.094E-1 3.77737E-1 3.75062E-1 2.73505E-1 2.48187E-1 2.28558E-1 2.36292E-1 3.10325E-1 2.91095E-1 3.34041E-1 4.02011E-1 3.29035E-1 2.9182E-1 3.004E-1 2.77224E-1 2.92999E-1 2.02763E-1 2.06187E-1 2.24505E-1 2.47267E-1 2.20848E-1 1.8419E-1 2.01899E-1 1.50101E-1 1.32143E-1 6.90124E-2 3.20496E-2 1.76716E-2 2.28118E-2 7.17201E-2 8.48127E-2 1.02353E-1 5.49982E-2 3.31562E-2 5.60835E-2 5.69065E-2 3.17878E-2 3.01007E-2 3.14875E-2 4.99127E-2 8.03279E-2 3.12912E-2 2.32347E-2 2.70421E-2 2.94631E-2 2.89247E-2 3.53231E-2 2.70981E-2 2.25809E-2 2.06207E-2 1.76537E-2 2.09768E-2 1.4844E-2 1.42452E-2 1.06188E-2 5.44223E-3 9.08426E-3 7.09755E-3 6.77692E-3 8.58672E-3 9.00254E-3 1.13893E-2 2.02288E-2 6.30031E-3 6.10283E-3 1.0032E-2 -9999 -9999 -9999 -9999 -9999 -9999 -9999 -9999 -9999 -9999 -9999 -9999 -9999 -9999 -9999 -9999 -9999 -9999 -9999 -9999 -9999
-9999 -9999 -9999 -9999 -9999 -9999 -9999 -9999 -9999 -9999 -9999 -9999 -9999 -9999 -9999 -9999 -9999 -9999 -9999 -9999 -9999 -9999 -9999 -9999 -9999 -9999 -9999 -9999 -9999 -9999 2.37144E-1 8.89049E-2 6.00925E-2 9.04007E-2 1.79198E-1 1.94554E-1 1.24995E-1 2.03424E-1 2.36013E-1 1.3517E-1 1.66745E-1 2.28606E-1 1.61962E-1 1.19228E-1 1.05364E-1 1.18241E-1 2.07128E-1 3.42259E-1 4.09205E-1 4.41482E-1 4.1958E-1 4.15899E-1 3.66294E-1 3.32667E-1 3.65285E-1 4.18134E-1 4.11665E-1 3.82013E-1 3.97429E-1 4.19089E-1 4.17101E-1 4.17513E-1 4.61128E-1 5.27288E-1 5.20982E-1 4.41289E-1 3.57202E-1 1.97254E-1 1.71825E-1 1.44154E-1 1.37598E-1 1.58405E-1 2.2613E-1 2.9895E-1 3.85799E-1 4.12928E-1 4.25985E-1 3.58025E-1 2.51479E-1 2.43516E-1 2.41783E-1 2.08439E-1 2.50335E-1 3.70847E-1 4.03832E-1 3.86194E-1 3.3549E-1 2.44496E-1 2.28139E-1 2.40186E-1 2.61124E-1 2.93371E-1 3.23157E-1 3.48063E-1 3.52998E-1 2.22333E-1 2.39154E-1 2.80531E-1 2.07463E-1 1.74716E-1 1.82844E-1 1.81728E-1 1.91107E-1 1.65046E-1 1.54834E-1 1.3446E-1 8.62236E-2 7.36479E-2 3.98127E-2 2.58271E-2 1.8141E-2 2.90637E-2 5.74797E-2 3.58723E-2 3.65189E-2 4.6418E-2 3.04448E-2 4.87715E-2 8.19892E-2 6.3346E-2 2.07941E-2 1.72516E-2 5.17418E-2 4.11223E-2 2.24585E-2 2.1197E-2 2.08988E-2 2.3842E-2 2.05458E-2 2.60817E-2 2.8372E-2 2.91932E-2 1.98261E-2 2.42654E-2 2.10909E-2 1.68767E-2 1.90094E-2 7.69451E-3 5.33029E-3 4.28915E-3 4.11682E-3 3.40087E-3 3.75636E-3 5.71277E-3 9.38487E-3 7.22102E-3 1.49845E-2 5.68253E-3 7.64398E-3 4.83904E-3 -9999 -9999 -9999 -9999 -9999 -9999 -9999 -9999 -9999 -9999 -9999 -9999 -9999 -9999 -9999 -9999 -9999 -9999 -9999 -9999
-9999 -9999 -9999 -9999 -9999 -9999 -9999 -9999 -9999 -9999 -9999 -9999 -9999 -9999 -9999 -9999 -9999 -9999 -9999 -9999 -9999 -9999 -9999 -9999 -9999 -9999 -9999 -9999 -9999 -9999 1.53113E-1 1.26532E-1 7.06237E-2 7.11078E-2 8.87651E-2 1.54036E-1 1.44714E-1 1.05188E-1 1.7732E-1 1.8521E-1 1.12438E-1 1.37295E-1 2.14968E-1 2.01701E-1 1.47954E-1 1.64104E-1 3.05762E-1 3.87336E-1 3.88529E-1 3.9458E-1 4.1389E-1 4.18169E-1 3.97657E-1 3.70988E-1 4.16241E-1 4.59244E-1 4.27679E-1 3.88588E-1 3.58503E-1 3.67103E-1 3.51057E-1 3.622E-1 4.06621E-1 4.79826E-1 4.61727E-1 4.30324E-1 3.96769E-1 2.06414E-1 1.75231E-1 1.43794E-1 1.19145E-1 1.80202E-1 2.07976E-1 2.62423E-1 3.90559E-1 4.81104E-1 4.30528E-1 3.54068E-1 2.84732E-1 2.83856E-1 3.01326E-1 2.70186E-1 2.42316E-1 2.85971E-1 3.39454E-1 3.8711E-1 3.68553E-1 2.69941E-1 2.15783E-1 2.22579E-1 2.86759E-1 3.09762E-1 3.02258E-1 3.36984E-1 3.5996E-1 2.40344E-1 1.74599E-1 2.68326E-1 1.99034E-1 1.70539E-1 1.40986E-1 1.09586E-1 1.5507E-1 1.57541E-1 1.36701E-1 1.12331E-1 6.77594E-2 3.31892E-2 2.17965E-2 2.24544E-2 2.3079E-2 2.41092E-2 3.67083E-2 4.32322E-2 2.85747E-2 1.63642E-2 1.79682E-2 4.05871E-2 5.36502E-2 5.56478E-2 2.44649E-2 2.18505E-2 4.6019E-2 2.4222E-2 1.83987E-2 2.22501E-2 2.40407E-2 2.03412E-2 1.98091E-2 2.44476E-2 2.1116E-2 2.65893E-2 2.19009E-2 2.05725E-2 1.73433E-2 1.9244E-2 1.99486E-2 1.28916E-2 1.09325E-2 5.32849E-3 5.3317E-3 7.83397E-3 4.39412E-3 6.71177E-3 8.28294E-3 4.78254E-3 9.23041E-3 4.66385E-3 5.10236E-3 5.34677E-3 -9999 -9999 -9999 -9999 -9999 -9999 -9999 -9999 -9999 -9999 -9999 -9999 -9999 -9999 -9999 -9999 -9999 -9999 -9999 -9999
-9999 -9999 -9999 -9999 -9999 -9999 -9999 -9999 -9999 -9999 -9999 -9999 -9999 -9999 -9999 -9999 -9999 -9999 -9999 -9999 -9999 -9999 -9999 -9999 -9999 -9999 -9999 -9999 -9999 -9999 -9999 -9999 2.35261E-1 1.35055E-1 5.64816E-2 6.69916E-2 1.28447E-1 1.03043E-1 1.27205E-1 1.20121E-1 1.59068E-1 1.1159E-1 1.11278E-1 1.31402E-1 1.63924E-1 2.11499E-1 2.84941E-1 3.91435E-1 3.46972E-1 3.71704E-1 3.96664E-1 4.15672E-1 4.2188E-1 4.04E-1 4.10071E-1 4.60082E-1 4.52346E-1 4.29337E-1 3.663E-1 3.1997E-1 3.12738E-1 3.09475E-1 3.40715E-1 3.45745E-1 3.53323E-1 3.84346E-1 3.63727E-1 2.35576E-1 2.11571E-1 1.71591E-1 1.663E-1 2.13628E-1 2.10211E-1 2.68418E-1 3.75673E-1 4.64907E-1 4.54959E-1 3.9326E-1 3.61101E-1 2.74077E-1 1.99491E-1 2.10921E-1 1.83279E-1 1.64515E-1 1.55729E-1 2.64697E-1 3.36822E-1 2.92032E-1 2.27907E-1 2.48217E-1 3.07025E-1 3.02283E-1 3.29456E-1 1.92678E-1 2.63153E-1 3.29467E-1 2.13E-1 2.40329E-1 1.5905E-1 1.32335E-1 1.08631E-1 7.99168E-2 1.27816E-1 1.05188E-1 1.08833E-1 8.38401E-2 2.74446E-2 1.67879E-2 2.00578E-2 3.08217E-2 1.74393E-2 1.57017E-2 2.08865E-2 2.8514E-2 3.78354E-2 6.10427E-2 6.79806E-2 5.5516E-2 5.30781E-2 4.11892E-2 2.38942E-2 2.37625E-2 5.29048E-2 2.48596E-2 1.73484E-2 2.23482E-2 3.22607E-2 4.08401E-2 3.53144E-2 2.81618E-2 1.92119E-2 1.72811E-2 1.62934E-2 1.68262E-2 1.43964E-2 1.35617E-2 9.27086E-3 9.42554E-3 7.29289E-3 8.76586E-3 1.0336E-2 1.47727E-2 1.94071E-2 2.24811E-2 1.26489E-2 3.91412E-3 5.33304E-3 4.04362E-3 5.41372E-3 -9999 -9999 -9999 -9999 -9999 -9999 -9999 -9999 -9999 -9999 -9999 -9999 -9999 -9999 -9999 -9999 -9999 -9999 -9999 -9999 -9999
-9999 -9999 -9999 -9999 -9999 -9999 -9999 -9999 -9999 -9999 -9999 -9999 -9999 -9999 -9999 -9999 -9999 -9999 -9999 -9999 -9999 -9999 -9999 -9999 -9999 -9999 -9999 -9999 -9999 -9999 -9999 -9999 -9999 1.76393E-1 8.00114E-2 4.62339E-2 5.4235E-2 9.80186E-2 5.2459E-2 8.85746E-2 1.3479E-1 1.66132E-1 1.48022E-1 1.06316E-1 1.40871E-1 2.68093E-1 3.01561E-1 2.57494E-1 3.13814E-1 3.78108E-1 3.94627E-1 4.23724E-1 4.29743E-1 4.41514E-1 3.80675E-1 4.0743E-1 4.51433E-1 4.51936E-1 4.00114E-1 3.54718E-1 3.18758E-1 2.82294E-1 2.71645E-1 2.35752E-1 2.58364E-1 2.82343E-1 3.01498E-1 2.56257E-1 2.326E-1 1.96396E-1 1.67591E-1 2.41259E-1 2.44737E-1 3.05102E-1 4.07738E-1 4.41056E-1 4.71061E-1 4.29772E-1 4.03275E-1 3.61512E-1 2.61302E-1 1.85197E-1 1.56411E-1 1.43923E-1 1.19699E-1 1.32385E-1 1.77416E-1 2.79136E-1 2.773E-1 2.87002E-1 3.08302E-1 3.24919E-1 3.45363E-1 2.18905E-1 1.1649E-1 2.69506E-1 2.76155E-1 2.36842E-1 1.2325E-1 1.09757E-1 8.6114E-2 9.429E-2 7.54801E-2 7.61274E-2 8.35987E-2 4.42526E-2 1.96248E-2 1.8884E-2 2.61668E-2 2.85405E-2 2.04772E-2 1.99943E-2 2.37194E-2 2.37259E-2 3.35645E-2 5.58497E-2 4.67985E-2 4.82324E-2 5.2234E-2 3.85108E-2 3.28492E-2 4.85248E-2 4.88046E-2 2.33167E-2 2.08481E-2 2.46004E-2 3.48713E-2 5.84421E-2 3.45534E-2 2.86237E-2 1.88449E-2 9.57892E-3 1.10328E-2 9.66469E-3 1.06639E-2 8.77841E-3 8.29951E-3 7.28766E-3 4.31378E-3 3.04776E-3 5.89262E-3 1.3725E-2 1.48853E-2 1.08731E-2 1.35713E-2 5.66895E-3 7.41996E-3 2.72015E-3 -9999 -9999 -9999 -9999 -9999 -9999 -9999 -9999 -9999 -9999 -9999 -9999 -9999 -9999 -9999 -9999 -9999 -9999 -9999 -9999 -9999 -9999
-9999 -9999 -9999 -9999 -9999 -9999 -9999 -9999 -9999 -9999 -9999 -9999 -9999 -9999 -9999 -9999 -9999 -9999 -9999 -9999 -9999 -9999 -9999 -9999 -9999 -9999 -9999 -9999 -9999 -9999 -9999 -9999 -9999 2.21091E-1 1.1483E-1 6.60664E-2 5.10661E-2 7.99979E-2 5.01893E-2 6.22249E-2 1.07028E-1 8.73945E-2 9.9802E-2 7.95979E-2 1.09876E-1 1.79202E-1 2.39763E-1 2.47204E-1 3.51121E-1 4.24132E-1 4.3797E-1 4.19753E-1 4.29735E-1 3.87337E-1 3.81122E-1 3.95173E-1 4.28441E-1 4.23769E-1 4.25495E-1 3.86186E-1 3.4685E-1 2.99759E-1 2.40239E-1 1.84316E-1 2.05741E-1 2.78086E-1 2.26452E-1 1.77931E-1 2.18018E-1 2.01937E-1 1.62354E-1 2.57772E-1 2.13144E-1 2.38594E-1 3.74933E-1 4.29316E-1 4.95831E-1 4.58998E-1 3.71446E-1 3.79733E-1 3.27572E-1 2.391E-1 1.93797E-1 1.94998E-1 1.41049E-1 1.42521E-1 1.73006E-1 1.72986E-1 3.20776E-1 3.55623E-1 3.30947E-1 3.40826E-1 3.66035E-1 3.40931E-1 1.44201E-1 1.26053E-1 1.94546E-1 2.17822E-1 1.345E-1 1.00673E-1 8.18734E-2 1.09684E-1 7.56763E-2 7.32012E-2 7.48363E-2 2.78559E-2 1.85223E-2 1.57923E-2 2.40265E-2 2.53469E-2 2.49951E-2 2.96422E-2 4.15256E-2 4.10764E-2 3.20284E-2 5.69605E-2 5.9113E-2 4.75761E-2 4.97111E-2 8.02049E-2 6.32955E-2 6.45457E-2 3.33148E-2 2.74235E-2 3.36056E-2 3.40783E-2 2.65659E-2 4.40284E-2 1.97554E-2 1.44618E-2 1.32474E-2 8.43874E-3 1.32317E-2 1.99836E-2 1.51389E-2 7.99181E-3 7.8028E-3 4.19029E-3 4.36896E-3 4.76894E-3 1.26126E-2 1.68233E-2 1.34301E-2 8.2935E-3 6.28889E-3 2.86321E-3 2.73004E-3 1.87965E-3 -9999 -9999 -9999 -9999 -9999 -9999 -9999 -9999 -9999 -9999 -9999 -9999 -9999 -9999 -9999 -9999 -9999 -9999 -9999 -9999 -9999 -9999
-9999 -9999 -9999 -9999 -9999 -9999 -9999 -9999 -9999 -9999 -9999 -9999 -9999 -9999 -9999 -9999 -9999 -9999 -9999 -9999 -9999 -9999 -9999 -9999 -9999 -9999 -9999 -9999 -9999 -9999 -9999 -9999 -9999 -9999 1.186E-1 1.02942E-1 5.78317E-2 8.46401E-2 8.28563E-2 8.86226E-2 9.41482E-2 1.11911E-1 1.05126E-1 1.02651E-1 1.06401E-1 1.5343E-1 2.23429E-1 2.63057E-1 3.62396E-1 4.61008E-1 4.6962E-1 4.23387E-1 4.03206E-1 3.85551E-1 3.96994E-1 3.86907E-1 3.85631E-1 4.14656E-1 4.15727E-1 4.17006E-1 3.86842E-1 3.1039E-1 2.18223E-1 1.49108E-1 1.51437E-1 2.5927E-1 2.08541E-1 1.39595E-1 1.39086E-1 1.92858E-1 1.73121E-1 2.49124E-1 2.24069E-1 2.30882E-1 3.09525E-1 4.47737E-1 4.71542E-1 4.46034E-1 3.99795E-1 3.57777E-1 3.40669E-1 2.91995E-1 2.64467E-1 2.46447E-1 1.49461E-1 2.18297E-1 2.96019E-1 2.27306E-1 2.34826E-1 3.15825E-1 3.81155E-1 3.34759E-1 3.56213E-1 3.49633E-1 2.08559E-1 1.1551E-1 1.55764E-1 1.88665E-1 1.42329E-1 1.31565E-1 8.55332E-2 6.57357E-2 4.37467E-2 6.08278E-2 6.78609E-2 4.31331E-2 1.74288E-2 1.42773E-2 1.75986E-2 2.41055E-2 2.24244E-2 2.00204E-2 2.37498E-2 2.44582E-2 4.28982E-2 5.2501E-2 4.66263E-2 4.51558E-2 6.30173E-2 1.02446E-1 9.31291E-2 7.2487E-2 5.71919E-2 5.10452E-2 5.61481E-2 6.23612E-2 3.37013E-2 3.82782E-2 1.97699E-2 1.24082E-2 1.24319E-2 1.39749E-2 2.35242E-2 2.42805E-2 1.55098E-2 7.5171E-3 8.17636E-3 9.61337E-3 6.54846E-3 1.66478E-2 1.55405E-2 1.29166E-2 8.2989E-3 3.83753E-3 3.17477E-3 5.37204E-3 2.64577E-3 1.26887E-3 -9999 -9999 -9999 -9999 -9999 -9999 -9999 -9999 -9999 -9999 -9999 -9999 -9999 -9999 -9999 -9999 -9999 -9999 -9999 -9999 -9999 -9999
-9999 -9999 -9999 -9999 -9999 -9999 -9999 -9999 -9999 -9999 -9999 -9999 -9999 -9999 -9999 -9999 -9999 -9999 -9999 -9999 -9999 -9999 -9999 -9999 -9999 -9999 -9999 -9999 -9999 -9999 -9999 -9999 -9999 -9999 -9999 1.47225E-1 1.00485E-1 8.40618E-2 9.74219E-2 1.0862E-1 9.70167E-2 1.39653E-1 1.57617E-1 2.36025E-1 2.29971E-1 1.7553E-1 2.00293E-1 2.42169E-1 3.12687E-1 3.85996E-1 4.59231E-1 4.23969E-1 4.00107E-1 3.91945E-1 4.00704E-1 3.54987E-1 3.77753E-1 4.33817E-1 4.53978E-1 4.36867E-1 4.47027E-1 3.80485E-1 2.91746E-1 1.53266E-1 1.51179E-1 1.52012E-1 1.22336E-1 1.20219E-1 1.80552E-1 1.93185E-1 1.48129E-1 2.5624E-1 2.13152E-1 2.29702E-1 3.09582E-1 4.32354E-1 4.74711E-1 4.65622E-1 4.72857E-1 3.89038E-1 3.4262E-1 2.80465E-1 2.6717E-1 3.16656E-1 2.8381E-1 3.09624E-1 3.06732E-1 3.05344E-1 2.29043E-1 2.40559E-1 3.88994E-1 3.68802E-1 3.12041E-1 3.26193E-1 2.99948E-1 1.48219E-1 1.43831E-1 1.19852E-1 2.39622E-1 1.37906E-1 1.36243E-1 5.79727E-2 5.52396E-2 4.88918E-2 4.95414E-2 5.2464E-2 2.71707E-2 1.53955E-2 2.07377E-2 2.73423E-2 2.05707E-2 1.53753E-2 1.47629E-2 1.34535E-2 1.56426E-2 2.30783E-2 2.53309E-2 1.70012E-2 2.43964E-2 4.01481E-2 4.25735E-2 4.31735E-2 2.57356E-2 1.47295E-2 1.1857E-2 1.7147E-2 4.29516E-2 4.64056E-2 2.96297E-2 1.93297E-2 1.32752E-2 1.22851E-2 1.79735E-2 1.88101E-2 8.5312E-3 5.1392E-3 2.89041E-3 5.47304E-3 1.25972E-2 1.0479E-2 8.7558E-3 8.82704E-3 7.31839E-3 6.1346E-3 4.07256E-3 1.5363E-3 1.77097E-3 1.29679E-3 -9999 -9999 -9999 -9999 -9999 -9999 -9999 -9999 -9999 -9999 -9999 -9999 -9999 -9999 -9999 -9999 -9999 -9999 -9999 -9999 -9999 -9999
-9999 -9999 -9999 -9999 -9999 -9999 -9999 -9999 -9999 -9999 -9999 -9999 -9999 -9999 -9999 -9999 -9999 -9999 -9999 -9999 -9999 -9999 -9999 -9999 -9999 -9999 -9999 -9999 -9999 -9999 -9999 -9999 -9999 -9999 -9999 5.83006E-2 9.91535E-2 1.1487E-1 1.08019E-1 1.02203E-1 1.02514E-1 1.01415E-1 1.45013E-1 2.83776E-1 2.88961E-1 1.81889E-1 1.67701E-1 3.01671E-1 3.99107E-1 3.70223E-1 4.59441E-1 4.11401E-1 4.09624E-1 4.04066E-1 4.03833E-1 3.638E-1 3.77584E-1 3.90654E-1 4.12383E-1 4.29042E-1 4.82686E-1 5.01989E-1 4.26691E-1 1.87331E-1 1.29385E-1 1.28009E-1 1.18E-1 1.1939E-1 2.03076E-1 1.97071E-1 1.46713E-1 2.67594E-1 2.36962E-1 2.1533E-1 2.78634E-1 4.03506E-1 4.79397E-1 4.63078E-1 3.73813E-1 3.92211E-1 3.23579E-1 2.79178E-1 2.39258E-1 2.72258E-1 2.93836E-1 2.22972E-1 2.59065E-1 2.39693E-1 2.31048E-1 2.22991E-1 3.71321E-1 3.96849E-1 3.72837E-1 3.24222E-1 2.7263E-1 1.85838E-1 1.44456E-1 8.36463E-2 1.87235E-1 2.46616E-1 1.22637E-1 5.87031E-2 7.82999E-2 4.27022E-2 3.68934E-2 4.25419E-2 4.43978E-2 3.03692E-2 2.84571E-2 3.08796E-2 2.9149E-2 1.73473E-2 1.35107E-2 1.06314E-2 1.32714E-2 1.84384E-2 2.75261E-2 2.15717E-2 1.53195E-2 1.66928E-2 1.69862E-2 2.52136E-2 2.92754E-2 3.11116E-2 1.8613E-2 1.12423E-2 1.19763E-2 1.78729E-2 1.42687E-2 1.70903E-2 1.35653E-2 1.51586E-2 1.77647E-2 1.23976E-2 6.76926E-3 5.93342E-3 6.88853E-3 7.65669E-3 4.82877E-3 4.76264E-3 4.24946E-3 5.13857E-3 5.80885E-3 2.17262E-3 1.92442E-3 2.10653E-3 1.96725E-3 -9999 -9999 -9999 -9999 -9999 -9999 -9999 -9999 -9999 -9999 -9999 -9999 -9999 -9999 -9999 -9999 -9999 -9999 -9999 -9999 -9999 -9999 -9999
-9999 -9999 -9999 -9999 -9999 -9999 -9999 -9999 -9999 -9999 -9999 -9999 -9999 -9999 -9999 -9999 -9999 -9999 -9999 -9999 -9999 -9999 -9999 -9999 -9999 -9999 -9999 -9999 -9999 -9999 -9999 -9999 -9999 -9999 8.79374E-2 9.14632E-2 7.11141E-2 8.32576E-2 9.0261E-2 8.07724E-2 1.22203E-1 1.04907E-1 1.23898E-1 2.03604E-1 3.1418E-1 2.56447E-1 1.4617E-1 1.88628E-1 3.55105E-1 4.45288E-1 4.33867E-1 4.25655E-1 4.26936E-1 4.13138E-1 4.0085E-1 3.64588E-1 3.4919E-1 3.66048E-1 4.01403E-1 4.24395E-1 4.65026E-1 5.52214E-1 4.86301E-1 2.19072E-1 1.64929E-1 1.64391E-1 1.59553E-1 1.548E-1 2.14E-1 2.23689E-1 2.38894E-1 2.05318E-1 1.75517E-1 2.20402E-1 2.92762E-1 3.83329E-1 4.06538E-1 3.94397E-1 3.90297E-1 3.6945E-1 3.61775E-1 3.13497E-1 2.81525E-1 2.36105E-1 2.47677E-1 2.60756E-1 2.01354E-1 1.97604E-1 2.08556E-1 1.82417E-1 3.00041E-1 3.68592E-1 3.10383E-1 2.96216E-1 2.36569E-1 2.18272E-1 1.10836E-1 1.45676E-1 1.19234E-1 1.91022E-1 1.51873E-1 7.48427E-2 3.76668E-2 4.69448E-2 2.57544E-2 3.04557E-2 2.96969E-2 2.96011E-2 3.46783E-2 3.14623E-2 3.40951E-2 2.03694E-2 1.6914E-2 1.85619E-2 2.13369E-2 3.52525E-2 4.90459E-2 3.92053E-2 2.40907E-2 2.01855E-2 1.84702E-2 1.33163E-2 2.18839E-2 3.25098E-2 4.18425E-2 3.1663E-2 1.85336E-2 1.23897E-2 -9999 -9999 -9999 -9999 -9999 1.25455E-2 7.60407E-3 1.03118E-2 7.43747E-3 4.83174E-3 3.84921E-3 4.81852E-3 3.98151E-3 3.78873E-3 1.89923E-3 2.19702E-3 2.82675E-3 1.84141E-3 -9999 -9999 -9999 -9999 -9999 -9999 -9999 -9999 -9999 -9999 -9999 -9999 -9999 -9999 -9999 -9999 -9999 -9999 -9999 -9999 -9999 -9999 -9999 -9999
-9999 -9999 -9999 -9999 -9999 -9999 -9999 -9999 -9999 -9999 -9999 -9999 -9999 -9999 -9999 -9999 -9999 -9999 -9999 -9999 -9999 -9999 -9999 -9999 -9999 -9999 -9999 -9999 -9999 -9999 -9999 -9999 -9999 -9999 -9999 -9999 1.53504E-1 5.28535E-2 5.36364E-2 1.01629E-1 1.05145E-1 1.32286E-1 2.00364E-1 2.23798E-1 3.13768E-1 3.33894E-1 2.76189E-1 2.0468E-1 2.99514E-1 4.89808E-1 5.59938E-1 5.37058E-1 4.13921E-1 3.98752E-1 3.96515E-1 3.55832E-1 3.74937E-1 3.85474E-1 4.16008E-1 4.3548E-1 4.56129E-1 5.18762E-1 4.93754E-1 3.00092E-1 2.17726E-1 1.79986E-1 1.82586E-1 1.72339E-1 1.8559E-1 1.4615E-1 1.46482E-1 1.54352E-1 1.33165E-1 1.92189E-1 3.45265E-1 3.4847E-1 3.69206E-1 3.46984E-1 3.20332E-1 3.45403E-1 3.8662E-1 3.82146E-1 2.90707E-1 2.70933E-1 1.89606E-1 1.76536E-1 1.84084E-1 2.08562E-1 1.86144E-1 1.87873E-1 2.46862E-1 2.60235E-1 2.07154E-1 2.39337E-1 2.3868E-1 1.69874E-1 1.48413E-1 2.09319E-1 9.38793E-2 1.15129E-1 1.39377E-1 1.03454E-1 6.16175E-2 3.01704E-2 2.90506E-2 2.10817E-2 2.16018E-2 2.82729E-2 3.00043E-2 3.59829E-2 3.218E-2 2.12746E-2 2.17752E-2 2.26959E-2 3.08389E-2 2.92312E-2 4.52152E-2 4.76504E-2 3.88731E-2 2.67231E-2 2.1796E-2 1.00001E-2 1.1495E-2 1.7974E-2 2.83149E-2 5.59715E-2 3.39049E-2 2.59929E-2 -9999 -9999 -9999 -9999 -9999 1.27844E-2 1.05488E-2 7.58837E-3 5.7192E-3 4.88974E-3 5.5077E-3 3.13931E-3 3.95013E-3 4.77762E-3 3.55969E-3 1.93562E-3 3.92027E-3 -9999 -9999 -9999 -9999 -9999 -9999 -9999 -9999 -9999 -9999 -9999 -9999 -9999 -9999 -9999 -9999 -9999 -9999 -9999 -9999 -9999 -9999 -9999 -9999 -9999
-9999 -9999 -9999 -9999 -9999 -9999 -9999 -9999 -9999 -9999 -9999 -9999 -9999 -9999 -9999 -9999 -9999 -9999 -9999 -9999 -9999 -9999 -9999 -9999 -9999 -9999 -9999 -9999 -9999 -9999 -9999 -9999 -9999 -9999 -9999 -9999 -9999 1.13298E-1 3.57324E-2 9.18649E-2 1.36617E-1 1.51338E-1 1.98751E-1 2.48352E-1 3.47519E-1 3.46414E-1 3.89331E-1 2.65927E-1 3.22454E-1 5.36385E-1 6.0211E-1 4.95019E-1 4.34127E-1 3.80756E-1 3.88478E-1 3.46274E-1 3.72628E-1 4.35918E-1 4.33877E-1 4.43012E-1 4.72818E-1 4.72634E-1 5.05991E-1 2.51181E-1 1.59452E-1 1.20673E-1 1.43717E-1 1.6333E-1 1.25545E-1 1.409E-1 2.04427E-1 2.50252E-1 2.35627E-1 3.18988E-1 4.09076E-1 4.38889E-1 3.99729E-1 2.76951E-1 2.85726E-1 2.88142E-1 3.27551E-1 3.75167E-1 3.58059E-1 3.30533E-1 2.82301E-1 2.44719E-1 2.26999E-1 1.85715E-1 1.94913E-1 1.87101E-1 1.75239E-1 1.90547E-1 1.81841E-1 1.78727E-1 2.68029E-1 3.14784E-1 2.91573E-1 2.74483E-1 9.29814E-2 9.37028E-2 1.01982E-1 7.46782E-2 7.08733E-2 4.63225E-2 2.93732E-2 1.79495E-2 1.1052E-2 1.98787E-2 2.37123E-2 1.97642E-2 1.6021E-2 1.98971E-2 1.70101E-2 2.17989E-2 1.54448E-2 1.717E-2 2.58887E-2 2.45881E-2 4.73706E-2 4.10411E-2 4.06976E-2 2.66411E-2 2.61873E-2 2.59829E-2 3.38766E-2 -9999 -9999 -9999 -9999 -9999 -9999 -9999 -9999 1.00343E-2 5.80216E-3 3.5481E-3 2.4691E-3 2.10763E-3 3.03425E-3 -9999 -9999 -9999 -9999 -9999 -9999 -9999 -9999 -9999 -9999 -9999 -9999 -9999 -9999 -9999 -9999 -9999 -9999 -9999 -9999 -9999 -9999 -9999 -9999 -9999 -9999 -9999 -9999 -9999 -9999 -9999
-9999 -9999 -9999 -9999 -9999 -9999 -9999 -9999 -9999 -9999 -9999 -9999 -9999 -9999 -9999 -9999 -9999 -9999 -9999 -9999 -9999 -9999 -9999 -9999 -9999 -9999 -9999 -9999 -9999 -9999 -9999 -9999 -9999 -9999 -9999 -9999 -9999 -9999 9.77472E-2 9.4133E-2 1.0051E-1 1.08563E-1 1.20756E-1 1.74409E-1 2.70088E-1 2.78272E-1 3.4327E-1 3.44185E-1 2.96016E-1 3.68924E-1 4.97082E-1 5.78133E-1 4.95289E-1 3.75965E-1 3.24337E-1 3.3781E-1 3.57054E-1 4.24381E-1 4.50551E-1 4.75659E-1 4.68945E-1 4.90003E-1 4.02266E-1 2.01723E-1 1.05122E-1 8.58532E-2 8.13551E-2 1.0601E-1 1.10966E-1 1.24246E-1 2.91257E-1 3.62172E-1 4.44226E-1 4.125E-1 4.47453E-1 4.35913E-1 3.38151E-1 2.96281E-1 2.9629E-1 2.68833E-1 3.05489E-1 3.57632E-1 3.72042E-1 3.3948E-1 3.23574E-1 3.34851E-1 2.53414E-1 1.36035E-1 1.02455E-1 1.24568E-1 1.57586E-1 2.03487E-1 2.54276E-1 2.31959E-1 2.97178E-1 3.3344E-1 3.36856E-1 2.52208E-1 1.54114E-1 1.26377E-1 9.16436E-2 6.24185E-2 4.6289E-2 2.7249E-2 1.95956E-2 1.41536E-2 2.21371E-2 2.31263E-2 1.26568E-2 9.20984E-3 6.81005E-3 8.61163E-3 1.29564E-2 1.52296E-2 9.52797E-3 1.0948E-2 1.03076E-2 1.21784E-2 3.76658E-2 6.50303E-2 6.85134E-2 6.89502E-2 5.49883E-2 -9999 -9999 -9999 -9999 -9999 -9999 -9999 -9999 -9999 -9999 3.62063E-3 2.37894E-3 -9999 -9999 -9999 -9999 -9999 -9999 -9999 -9999 -9999 -9999 -9999 -9999 -9999 -9999 -9999 -9999 -9999 -9999 -9999 -9999 -9999 -9999 -9999 -9999 -9999 -9999 -9999 -9999 -9999 -9999 -9999 -9999 -9999 -9999 -9999
-9999 -9999 -9999 -9999 -9999 -9999 -9999 -9999 -9999 -9999 -9999 -9999 -9999 -9999 -9999 -9999 -9999 -9999 -9999 -9999 -9999 -9999 -9999 -9999 -9999 -9999 -9999 -9999 -9999 -9999 -9999 -9999 -9999 -9999 -9999 -9999 -9999 -9999 -9999 7.23044E-2 5.87746E-2 6.84819E-2 9.14961E-2 8.70773E-2 1.78294E-1 2.03316E-1 2.42225E-1 3.19973E-1 2.98697E-1 2.50896E-1 2.96053E-1 4.74725E-1 4.66199E-1 3.36074E-1 3.44739E-1 3.38565E-1 3.74959E-1 3.84273E-1 4.95494E-1 5.3008E-1 5.52123E-1 6.04019E-1 4.69654E-1 3.46629E-1 1.77297E-1 1.29261E-1 1.517E-1 8.6273E-2 1.3013E-1 8.91642E-2 1.80408E-1 2.9953E-1 3.65762E-1 3.68747E-1 3.89999E-1 3.90213E-1 3.70342E-1 3.69512E-1 3.26084E-1 2.82871E-1 2.77682E-1 3.39934E-1 3.61764E-1 3.43885E-1 3.05952E-1 2.67781E-1 2.51095E-1 1.6525E-1 1.10993E-1 1.2222E-1 1.54814E-1 1.94649E-1 2.37349E-1 2.81043E-1 2.85356E-1 3.28786E-1 2.98203E-1 2.45573E-1 2.1673E-1 1.22267E-1 1.21859E-1 8.20687E-2 7.40454E-2 5.3528E-2 2.50612E-2 1.70475E-2 3.2347E-2 2.20655E-2 1.77807E-2 7.70383E-3 7.02897E-3 5.29692E-3 9.6645E-3 1.12312E-2 7.20164E-3 1.00317E-2 5.56502E-3 1.4299E-2 3.90802E-2 5.36667E-2 7.13964E-2 6.17851E-2 3.75502E-2 -9999 -9999 -9999 -9999 -9999 -9999 -9999 -9999 -9999 -9999 -9999 -9999 -9999 -9999 -9999 -9999 -9999 -9999 -9999 -9999 -9999 -9999 -9999 -9999 -9999 -9999 -9999 -9999 -9999 -9999 -9999 -9999 -9999 -9999 -9999 -9999 -9999 -9999 -9999 -9999 -9999 -9999 -9999 -9999 -9999 -9999 -9999
-9999 -9999 -9999 -9999 -9999 -9999 -9999 -9999 -9999 -9999 -9999 -9999 -9999 -9999 -9999 -9999 -9999 -9999 -9999 -9999 -9999 -9999 -9999 -9999 -9999 -9999 -9999 -9999 -9999 -9999 -9999 -9999 -9999 -9999 -9999 -9999 -9999 1.89506E-1 8.00904E-2 8.81613E-2 1.22318E-1 8.38313E-2 4.55767E-2 7.57515E-2 1.37167E-1 9.84401E-2 1.60313E-1 3.03762E-1 2.92891E-1 2.02321E-1 2.4466E-1 3.57585E-1 4.04059E-1 3.63923E-1 4.05604E-1 3.78721E-1 3.85048E-1 4.15677E-1 5.2484E-1 5.4266E-1 6.15196E-1 5.75747E-1 4.74847E-1 4.36455E-1 2.59533E-1 2.51905E-1 2.36879E-1 1.05963E-1 1.6358E-1 1.22025E-1 1.13494E-1 1.70337E-1 2.53213E-1 2.75017E-1 3.20939E-1 3.64317E-1 3.20341E-1 3.34273E-1 2.9175E-1 2.68641E-1 2.6835E-1 3.34441E-1 3.4858E-1 2.9615E-1 2.56029E-1 2.41756E-1 1.64928E-1 1.30529E-1 1.27841E-1 1.50078E-1 1.38396E-1 1.55891E-1 2.20845E-1 2.78133E-1 3.31157E-1 3.52833E-1 2.86097E-1 2.68234E-1 2.48457E-1 2.20216E-1 1.87395E-1 1.69874E-1 9.03606E-2 5.043E-2 2.05594E-2 2.21369E-2 2.80543E-2 2.51704E-2 2.47083E-2 2.27268E-2 1.25155E-2 5.57984E-3 4.78345E-3 8.38585E-3 9.51671E-3 1.32011E-2 1.29453E-2 1.44328E-2 2.56612E-2 2.88429E-2 4.00231E-2 4.09936E-2 2.98869E-2 -9999 -9999 -9999 -9999 -9999 -9999 -9999 -9999 -9999 -9999 -9999 -9999 -9999 -9999 -9999 -9999 -9999 -9999 -9999 -9999 -9999 -9999 -9999 -9999 -9999 -9999 -9999 -9999 -9999 -9999 -9999 -9999 -9999 -9999 -9999 -9999 -9999 -9999 -9999 -9999 -9999 -9999 -9999 -9999 -9999 -9999 -9999
-9999 -9999 -9999 -9999 -9999 -9999 -9999 -9999 -9999 -9999 -9999 -9999 -9999 -9999 -9999 -9999 -9999 -9999 -9999 -9999 -9999 -9999 -9999 -9999 -9999 -9999 -9999 -9999 -9999 -9999 -9999 -9999 -9999 -9999 -9999 -9999 -9999 -9999 1.59104E-1 1.5147E-1 2.73592E-1 1.54344E-1 4.27189E-2 4.18239E-2 4.54561E-2 6.22909E-2 9.11936E-2 2.07376E-1 2.28124E-1 1.66855E-1 1.66121E-1 2.2446E-1 3.42361E-1 3.56775E-1 4.86104E-1 4.42971E-1 4.88179E-1 4.51424E-1 5.03627E-1 6.09972E-1 6.12886E-1 5.19954E-1 4.39432E-1 3.67012E-1 2.89702E-1 2.21008E-1 1.64222E-1 9.50218E-2 1.31916E-1 1.51594E-1 1.29245E-1 1.75216E-1 2.14658E-1 1.91648E-1 3.17567E-1 3.68387E-1 3.59399E-1 3.02423E-1 3.02766E-1 2.7957E-1 3.01204E-1 3.15176E-1 3.1728E-1 2.96706E-1 2.58461E-1 2.17421E-1 2.12045E-1 1.44812E-1 1.6245E-1 1.78958E-1 1.54621E-1 1.98504E-1 2.2128E-1 1.77757E-1 2.84824E-1 3.51966E-1 3.10409E-1 3.49414E-1 3.22562E-1 2.98457E-1 2.83182E-1 2.39299E-1 8.98974E-2 8.1861E-2 3.69605E-2 3.37873E-2 4.29109E-2 4.2705E-2 3.91855E-2 2.0693E-2 1.66199E-2 9.0107E-3 4.83219E-3 6.15867E-3 9.19113E-3 1.76429E-2 1.36527E-2 1.21991E-2 1.30022E-2 2.73167E-2 2.59208E-2 2.15786E-2 1.24797E-2 -9999 -9999 -9999 -9999 -9999 -9999 -9999 -9999 -9999 -9999 -9999 -9999 -9999 -9999 -9999 -9999 -9999 -9999 -9999 -9999 -9999 -9999 -9999 -9999 -9999 -9999 -9999 -9999 -9999 -9999 -9999 -9999 -9999 -9999 -9999 -9999 -9999 -9999 -9999 -9999 -9999 -9999 -9999 -9999 -9999 -9999 -9999
-9999 -9999 -9999 -9999 -9999 -9999 -9999 -9999 -9999 -9999 -9999 -9999 -9999 -9999 -9999 -9999 -9999 -9999 -9999 -9999 -9999 -9999 -9999 -9999 -9999 -9999 -9999 -9999 -9999 -9999 -9999 -9999 -9999 -9999 -9999 -9999 -9999 -9999 2.37708E-1 9.95955E-2 1.77911E-1 1.667E-1 5.41945E-2 4.44882E-2 4.16754E-2 5.70894E-2 1.06409E-1 1.69916E-1 2.27562E-1 2.91791E-1 3.19279E-1 3.11443E-1 2.79189E-1 3.05642E-1 3.86617E-1 5.60641E-1 5.87824E-1 5.38443E-1 5.31457E-1 6.61468E-1 6.14634E-1 4.61142E-1 3.23127E-1 1.9162E-1 2.0224E-1 1.52797E-1 1.00636E-1 6.73644E-2 9.53509E-2 5.58924E-2 6.9873E-2 9.85112E-2 1.4975E-1 1.30602E-1 1.46791E-1 2.49034E-1 2.53188E-1 2.53606E-1 2.3312E-1 2.6313E-1 2.78571E-1 2.88258E-1 2.44125E-1 2.25911E-1 2.37501E-1 1.98646E-1 1.93358E-1 1.69266E-1 1.97684E-1 2.25168E-1 2.6218E-1 2.1489E-1 1.98331E-1 2.26171E-1 2.33552E-1 2.81906E-1 3.45438E-1 3.26882E-1 3.06124E-1 2.75018E-1 2.97781E-1 2.27044E-1 1.17934E-1 6.56369E-2 3.98307E-2 3.84034E-2 6.21334E-2 6.1749E-2 2.55141E-2 1.58229E-2 1.54069E-2 7.79503E-3 5.12553E-3 5.86317E-3 9.47377E-3 1.85414E-2 1.59805E-2 1.86438E-2 1.27281E-2 1.028E-2 1.27134E-2 7.80713E-3 -9999 -9999 -9999 -9999 -9999 -9999 -9999 -9999 -9999 -9999 -9999 -9999 -9999 -9999 -9999 -9999 -9999 -9999 -9999 -9999 -9999 -9999 -9999 -9999 -9999 -9999 -9999 -9999 -9999 -9999 -9999 -9999 -9999 -9999 -9999 -9999 -9999 -9999 -9999 -9999 -9999 -9999 -9999 -9999 -9999 -9999 -9999 -9999
-9999 -9999 -9999 -9999 -9999 -9999 -9999 -9999 -9999 -9999 -9999 -9999 -9999 -9999 -9999 -9999 -9999 -9999 -9999 -9999 -9999 -9999 -9999 -9999 -9999 -9999 -9999 -9999 -9999 -9999 -9999 -9999 -9999 -9999 -9999 -9999 -9999 -9999 2.13472E-1 8.36556E-2 2.20809E-1 2.55539E-1 1.09188E-1 7.08902E-2 3.69154E-2 3.78772E-2 7.72099E-2 1.55413E-1 2.94606E-1 4.17362E-1 3.80599E-1 2.8783E-1 1.83124E-1 1.97792E-1 3.23605E-1 4.62213E-1 5.39987E-1 5.86865E-1 5.86096E-1 5.59459E-1 6.17449E-1 5.60463E-1 3.58139E-1 1.6406E-1 1.64703E-1 1.87919E-1 1.17293E-1 7.90037E-2 8.16646E-2 6.93756E-2 3.31464E-2 1.08866E-1 1.25638E-1 1.15044E-1 1.11562E-1 1.30037E-1 1.84559E-1 1.98298E-1 1.85626E-1 1.88227E-1 1.66767E-1 1.767E-1 1.30991E-1 1.12804E-1 1.49259E-1 1.66322E-1 1.37307E-1 1.3029E-1 1.691E-1 2.1926E-1 2.52498E-1 2.48592E-1 2.5156E-1 2.53666E-1 2.11924E-1 2.12699E-1 3.46271E-1 3.20425E-1 2.50491E-1 2.98327E-1 2.83391E-1 3.03635E-1 1.88677E-1 7.78117E-2 3.08048E-2 2.8052E-2 4.68966E-2 5.29378E-2 3.59355E-2 2.26125E-2 1.0473E-2 9.30819E-3 6.08608E-3 6.5096E-3 8.96906E-3 9.3229E-3 1.48798E-2 1.26276E-2 9.20448E-3 6.95574E-3 9.74444E-3 5.76277E-3 -9999 -9999 -9999 -9999 -9999 -9999 -9999 -9999 -9999 -9999 -9999 -9999 -9999 -9999 -9999 -9999 -9999 -9999 -9999 -9999 -9999 -9999 -9999 -9999 -9999 -9999 -9999 -9999 -9999 -9999 -9999 -9999 -9999 -9999 -9999 -9999 -9999 -9999 -9999 -9999 -9999 -9999 -9999 -9999 -9999 -9999 -9999 -9999
-9999 -9999 -9999 -9999 -9999 -9999 -9999 -9999 -9999 -9999 -9999 -9999 -9999 -9999 -9999 -9999 -9999 -9999 -9999 -9999 -9999 -9999 -9999 -9999 -9999 -9999 -9999 -9999 -9999 -9999 -9999 -9999 -9999 -9999 -9999 -9999 -9999 -9999 2.12677E-1 5.42627E-2 1.3326E-1 2.60875E-1 2.44275E-1 1.03457E-1 7.52562E-2 3.93047E-2 5.22212E-2 1.50517E-1 3.43536E-1 4.96401E-1 4.38812E-1 3.28767E-1 3.43835E-1 2.70653E-1 3.91581E-1 5.15856E-1 5.6518E-1 5.38326E-1 4.71894E-1 5.2946E-1 6.49001E-1 6.31202E-1 4.43337E-1 2.50195E-1 2.65733E-1 1.79064E-1 1.60132E-1 1.69616E-1 2.16015E-1 1.47871E-1 8.27734E-2 7.92448E-2 9.07256E-2 1.00107E-1 1.05669E-1 1.09101E-1 8.40822E-2 8.69243E-2 8.85918E-2 8.59221E-2 6.91608E-2 1.37176E-1 1.7741E-1 1.1573E-1 1.29578E-1 1.33284E-1 9.25995E-2 1.0619E-1 1.9306E-1 1.94487E-1 1.95991E-1 2.40181E-1 2.19696E-1 2.47602E-1 2.30935E-1 2.36338E-1 2.90437E-1 3.11852E-1 2.72858E-1 2.60692E-1 2.91246E-1 3.41124E-1 2.48426E-1 9.87935E-2 1.90611E-2 2.95368E-2 4.11949E-2 4.78617E-2 4.29221E-2 2.38609E-2 1.4756E-2 4.75901E-3 3.81852E-3 6.55048E-3 9.95268E-3 1.09295E-2 1.23098E-2 9.41175E-3 6.93422E-3 4.71671E-3 5.03185E-3 1.29533E-2 -9999 -9999 -9999 -9999 -9999 -9999 -9999 -9999 -9999 -9999 -9999 -9999 -9999 -9999 -9999 -9999 -9999 -9999 -9999 -9999 -9999 -9999 -9999 -9999 -9999 -9999 -9999 -9999 -9999 -9999 -9999 -9999 -9999 -9999 -9999 -9999 -9999 -9999 -9999 -9999 -9999 -9999 -9999 -9999 -9999 -9999 -9999 -9999
-9999 -9999 -9999 -9999 -9999 -9999 -9999 -9999 -9999 -9999 -9999 -9999 -9999 -9999 -9999 -9999 -9999 -9999 -9999 -9999 -9999 -9999 -9999 -9999 -9999 -9999 -9999 -9999 -9999 -9999 -9999 -9999 -9999 -9999 -9999 -9999 -9999 -9999 1.34651E-1 7.55273E-2 5.84777E-2 1.36305E-1 2.36931E-1 2.09813E-1 1.41646E-1 7.31403E-2 4.41501E-2 8.94525E-2 2.81852E-1 4.33931E-1 4.14769E-1 4.12564E-1 2.93975E-1 3.1966E-1 4.02319E-1 4.3512E-1 4.85998E-1 5.07475E-1 5.5798E-1 5.08279E-1 6.32894E-1 6.06143E-1 5.14377E-1 3.95682E-1 3.30784E-1 2.33038E-1 1.5886E-1 1.72772E-1 1.83962E-1 7.88892E-2 4.69741E-2 5.73989E-2 4.47537E-2 4.21521E-2 9.19463E-2 1.09979E-1 8.22841E-2 6.53462E-2 4.76961E-2 5.82606E-2 4.66723E-2 7.43288E-2 1.70453E-1 1.27694E-1 1.25986E-1 1.29965E-1 8.23991E-2 8.01614E-2 1.01024E-1 1.42007E-1 1.00156E-1 1.15943E-1 1.55055E-1 2.05088E-1 2.15044E-1 1.68673E-1 1.83918E-1 1.98357E-1 2.39071E-1 2.8135E-1 2.65569E-1 3.13855E-1 2.42399E-1 1.86307E-1 3.96125E-2 2.77512E-2 6.18604E-2 4.47176E-2 7.52941E-2 4.01026E-2 1.78626E-2 1.24534E-2 8.11393E-3 4.56173E-3 4.36984E-3 5.78401E-3 8.94676E-3 7.77834E-3 3.80351E-3 5.13207E-3 1.32946E-2 1.0476E-2 -9999 -9999 -9999 -9999 -9999 -9999 -9999 -9999 -9999 -9999 -9999 -9999 -9999 -9999 -9999 -9999 -9999 -9999 -9999 -9999 -9999 -9999 -9999 -9999 -9999 -9999 -9999 -9999 -9999 -9999 -9999 -9999 -9999 -9999 -9999 -9999 -9999 -9999 -9999 -9999 -9999 -9999 -9999 -9999 -9999 -9999 -9999 -9999
-9999 -9999 -9999 -9999 -9999 -9999 -9999 -9999 -9999 -9999 -9999 -9999 -9999 -9999 -9999 -9999 -9999 -9999 -9999 -9999 -9999 -9999 -9999 -9999 -9999 -9999 -9999 -9999 -9999 -9999 -9999 -9999 -9999 -9999 -9999 -9999 -9999 -9999 -9999 1.08675E-1 4.12725E-2 9.28186E-2 2.0387E-1 1.71823E-1 1.09884E-1 1.25215E-1 6.13993E-2 7.75366E-2 1.19983E-1 1.78987E-1 1.51587E-1 2.54766E-1 2.81434E-1 3.81172E-1 3.48838E-1 3.81066E-1 4.39976E-1 5.26848E-1 5.13933E-1 4.64575E-1 5.47107E-1 6.39515E-1 5.55701E-1 4.18324E-1 2.84574E-1 2.18962E-1 1.90252E-1 1.40886E-1 1.85889E-1 9.13095E-2 5.34904E-2 4.95562E-2 1.4395E-1 8.59727E-2 4.34182E-2 6.56845E-2 9.41598E-2 9.69884E-2 9.63579E-2 6.02611E-2 3.15014E-2 5.58015E-2 1.57605E-1 1.43494E-1 1.32116E-1 1.52803E-1 7.40228E-2 5.50962E-2 8.14364E-2 9.64508E-2 7.5464E-2 8.22384E-2 1.242E-1 2.24782E-1 2.51571E-1 3.24137E-1 3.42349E-1 3.17335E-1 2.79543E-1 2.8845E-1 2.84991E-1 3.27369E-1 2.60791E-1 1.67564E-1 1.17687E-1 7.20093E-2 7.15651E-2 3.90389E-2 4.45175E-2 2.86203E-2 2.00089E-2 9.89708E-3 5.6805E-3 3.58019E-3 3.60322E-3 5.10622E-3 1.17373E-2 9.76685E-3 4.90877E-3 5.27141E-3 1.31878E-2 8.62141E-3 -9999 -9999 -9999 -9999 -9999 -9999 -9999 -9999 -9999 -9999 -9999 -9999 -9999 -9999 -9999 -9999 -9999 -9999 -9999 -9999 -9999 -9999 -9999 -9999 -9999 -9999 -9999 -9999 -9999 -9999 -9999 -9999 -9999 -9999 -9999 -9999 -9999 -9999 -9999 -9999 -9999 -9999 -9999 -9999 -9999 -9999 -9999 -9999
-9999 -9999 -9999 -9999 -9999 -9999 -9999 -9999 -9999 -9999 -9999 -9999 -9999 -9999 -9999 -9999 -9999 -9999 -9999 -9999 -9999 -9999 -9999 -9999 -9999 -9999 -9999 -9999 -9999 -9999 -9999 -9999 -9999 -9999 -9999 -9999 -9999 -9999 -9999 1.171E-1 5.49922E-2 1.1123E-1 1.22537E-1 8.3773E-2 4.48498E-2 1.03085E-1 9.52722E-2 4.85841E-2 8.0468E-2 9.27569E-2 1.17586E-1 1.33436E-1 1.97117E-1 2.09444E-1 3.09592E-1 4.14057E-1 4.20992E-1 4.4994E-1 5.11446E-1 5.56631E-1 5.34525E-1 6.23268E-1 5.76797E-1 3.67674E-1 1.57481E-1 9.45966E-2 1.65207E-1 1.6733E-1 2.03021E-1 1.72638E-1 5.06316E-2 5.59749E-2 1.51318E-1 9.66187E-2 3.17945E-2 3.26878E-2 3.7499E-2 3.56469E-2 7.27482E-2 7.13649E-2 4.07108E-2 4.23569E-2 8.4631E-2 1.61207E-1 1.63532E-1 1.18648E-1 8.87013E-2 4.78995E-2 6.90917E-2 7.82679E-2 6.95438E-2 1.11513E-1 1.94404E-1 2.93645E-1 3.83117E-1 4.16997E-1 4.26041E-1 4.04263E-1 4.16328E-1 3.34516E-1 3.73645E-1 3.60624E-1 3.29461E-1 1.39865E-1 4.6864E-2 9.66172E-2 8.71162E-2 5.86899E-2 3.98246E-2 1.57376E-2 1.07016E-2 5.64993E-3 4.97902E-3 4.83507E-3 3.55991E-3 4.979E-3 9.77201E-3 9.46519E-3 5.25813E-3 6.09598E-3 4.7568E-3 7.14264E-3 -9999 -9999 -9999 -9999 -9999 -9999 -9999 -9999 -9999 -9999 -9999 -9999 -9999 -9999 -9999 -9999 -9999 -9999 -9999 -9999 -9999 -9999 -9999 -9999 -9999 -9999 -9999 -9999 -9999 -9999 -9999 -9999 -9999 -9999 -9999 -9999 -9999 -9999 -9999 -9999 -9999 -9999 -9999 -9999 -9999 -9999 -9999 -9999
-9999 -9999 -9999 -9999 -9999 -9999 -9999 -9999 -9999 -9999 -9999 -9999 -9999 -9999 -9999 -9999 -9999 -9999 -9999 -9999 -9999 -9999 -9999 -9999 -9999 -9999 -9999 -9999 -9999 -9999 -9999 -9999 -9999 -9999 -9999 -9999 -9999 -9999 -9999 9.57953E-2 3.38762E-2 4.9955E-2 9.16788E-2 5.32102E-2 2.51917E-2 4.97803E-2 8.033E-2 4.43245E-2 8.6345E-2 1.78347E-1 1.62495E-1 1.31338E-1 1.39416E-1 1.15037E-1 1.54213E-1 3.04942E-1 5.70762E-1 5.29521E-1 5.1959E-1 5.1347E-1 6.29964E-1 6.0998E-1 4.72094E-1 2.78113E-1 1.45948E-1 2.26317E-1 3.05562E-1 2.16948E-1 2.44664E-1 1.83814E-1 6.22463E-2 7.948E-2 2.10956E-1 1.51589E-1 6.64207E-2 9.26595E-2 5.88877E-2 1.94496E-2 2.98967E-2 4.59703E-2 5.71679E-2 3.78525E-2 5.58112E-2 1.03798E-1 1.15222E-1 1.01369E-1 6.69959E-2 5.4661E-2 6.95972E-2 7.44803E-2 6.70824E-2 1.013E-1 2.10339E-1 3.08178E-1 3.84445E-1 4.22687E-1 4.56347E-1 4.29676E-1 4.2334E-1 3.26757E-1 3.24333E-1 3.23189E-1 3.88259E-1 1.43259E-1 2.76478E-2 4.1977E-2 1.26633E-1 7.24911E-2 3.67863E-2 3.58886E-2 2.42808E-2 1.40994E-2 1.01493E-2 6.14842E-3 2.73227E-3 2.42324E-3 7.96533E-3 7.42086E-3 4.08131E-3 3.23082E-3 7.80192E-3 1.01353E-2 -9999 -9999 -9999 -9999 -9999 -9999 -9999 -9999 -9999 -9999 -9999 -9999 -9999 -9999 -9999 -9999 -9999 -9999 -9999 -9999 -9999 -9999 -9999 -9999 -9999 -9999 -9999 -9999 -9999 -9999 -9999 -9999 -9999 -9999 -9999 -9999 -9999 -9999 -9999 -9999 -9999 -9999 -9999 -9999 -9999 -9999 -9999 -9999
-9999 -9999 -9999 -9999 -9999 -9999 -9999 -9999 -9999 -9999 -9999 -9999 -9999 -9999 -9999 -9999 -9999 -9999 -9999 -9999 -9999 -9999 -9999 -9999 -9999 -9999 -9999 -9999 -9999 -9999 -9999 -9999 -9999 -9999 -9999 -9999 -9999 -9999 -9999 8.87916E-2 4.07376E-2 8.06388E-2 8.04062E-2 3.46102E-2 2.40429E-2 7.29465E-2 1.10817E-1 5.58397E-2 9.89898E-2 1.5216E-1 2.56548E-1 2.7469E-1 2.97552E-1 2.88764E-1 3.0279E-1 3.38942E-1 3.96014E-1 4.5718E-1 4.91015E-1 5.21292E-1 6.10442E-1 5.54893E-1 3.71379E-1 2.53168E-1 2.71292E-1 3.95501E-1 4.26727E-1 4.03597E-1 3.36688E-1 2.06131E-1 9.06774E-2 1.25158E-1 3.22473E-1 2.67213E-1 2.31184E-1 1.69067E-1 8.46498E-2 3.34313E-2 3.85784E-2 3.08648E-2 2.7558E-2 4.42326E-2 5.33723E-2 5.56179E-2 6.05941E-2 7.74661E-2 5.80973E-2 5.86842E-2 4.7472E-2 5.20605E-2 6.5857E-2 7.33581E-2 1.55895E-1 2.78625E-1 3.57825E-1 3.90561E-1 4.1499E-1 3.62395E-1 4.16235E-1 3.09614E-1 3.33023E-1 3.37371E-1 3.89535E-1 2.42404E-1 3.23584E-2 5.28848E-2 7.70634E-2 1.23118E-1 6.20645E-2 3.38595E-2 2.67135E-2 1.25907E-2 1.66151E-2 5.6773E-3 2.29698E-3 2.81975E-3 2.51791E-3 3.12126E-3 3.80783E-3 4.22871E-3 5.97566E-3 6.97805E-3 -9999 -9999 -9999 -9999 -9999 -9999 -9999 -9999 -9999 -9999 -9999 -9999 -9999 -9999 -9999 -9999 -9999 -9999 -9999 -9999 -9999 -9999 -9999 -9999 -9999 -9999 -9999 -9999 -9999 -9999 -9999 -9999 -9999 -9999 -9999 -9999 -9999 -9999 -9999 -9999 -9999 -9999 -9999 -9999 -9999 -9999 -9999 -9999
-9999 -9999 -9999 -9999 -9999 -9999 -9999 -9999 -9999 -9999 -9999 -9999 -9999 -9999 -9999 -9999 -9999 -9999 -9999 -9999 -9999 -9999 -9999 -9999 -9999 -9999 -9999 -9999 -9999 -9999 -9999 -9999 -9999 -9999 -9999 -9999 -9999 -9999 -9999 6.69946E-2 3.56454E-2 4.86717E-2 5.4178E-2 2.47894E-2 3.95256E-2 4.28642E-2 7.12846E-2 4.08631E-2 8.26302E-2 1.75438E-1 1.94784E-1 3.10418E-1 3.73276E-1 4.51679E-1 5.08844E-1 3.71517E-1 4.13759E-1 3.91747E-1 4.25934E-1 4.28632E-1 5.44102E-1 5.45925E-1 4.20066E-1 3.87706E-1 4.43097E-1 4.92132E-1 5.57308E-1 5.40593E-1 4.47034E-1 2.47009E-1 1.69531E-1 2.34814E-1 3.87873E-1 4.31694E-1 3.39476E-1 2.28455E-1 1.10607E-1 4.16287E-2 4.10497E-2 3.38265E-2 2.12505E-2 4.92311E-2 5.52021E-2 4.91867E-2 4.47058E-2 3.54042E-2 3.85179E-2 4.05824E-2 3.20219E-2 4.24113E-2 5.89816E-2 1.04066E-1 1.27628E-1 2.15529E-1 3.02484E-1 3.56481E-1 3.68974E-1 4.04329E-1 3.72809E-1 3.65836E-1 3.11373E-1 3.83157E-1 3.83359E-1 2.77449E-1 1.46439E-1 5.96595E-2 7.58433E-2 9.68977E-2 8.6913E-2 7.5004E-2 2.0577E-2 1.6308E-2 1.75004E-2 9.0247E-3 5.78112E-3 2.22086E-3 1.23236E-3 3.4521E-3 4.69584E-3 5.53069E-3 6.01333E-3 -9999 -9999 -9999 -9999 -9999 -9999 -9999 -9999 -9999 -9999 -9999 -9999 -9999 -9999 -9999 -9999 -9999 -9999 -9999 -9999 -9999 -9999 -9999 -9999 -9999 -9999 -9999 -9999 -9999 -9999 -9999 -9999 -9999 -9999 -9999 -9999 -9999 -9999 -9999 -9999 -9999 -9999 -9999 -9999 -9999 -9999 -9999 -9999 -9999
-9999 -9999 -9999 -9999 -9999 -9999 -9999 -9999 -9999 -9999 -9999 -9999 -9999 -9999 -9999 -9999 -9999 -9999 -9999 -9999 -9999 -9999 -9999 -9999 -9999 -9999 -9999 -9999 -9999 -9999 -9999 -9999 -9999 -9999 -9999 -9999 -9999 -9999 -9999 6.80355E-2 2.3213E-2 4.93471E-2 6.60048E-2 1.68164E-2 1.98731E-2 8.89941E-2 6.6186E-2 5.38423E-2 6.88703E-2 1.22636E-1 1.49792E-1 2.06055E-1 2.89905E-1 4.66775E-1 6.42415E-1 5.77316E-1 5.05931E-1 4.17947E-1 3.56961E-1 4.11819E-1 4.6537E-1 5.53201E-1 5.49033E-1 4.69941E-1 5.46367E-1 5.6984E-1 5.96722E-1 5.94584E-1 4.52427E-1 3.14151E-1 3.4424E-1 3.88111E-1 4.65918E-1 4.8722E-1 4.072E-1 3.89871E-1 2.10649E-1 9.36328E-2 5.69274E-2 3.77137E-2 2.53033E-2 3.49325E-2 4.27093E-2 4.96572E-2 6.02137E-2 4.83611E-2 3.71828E-2 3.56068E-2 4.41112E-2 5.15606E-2 7.12244E-2 1.28265E-1 1.47295E-1 1.40894E-1 2.13851E-1 2.79365E-1 3.03206E-1 3.19402E-1 3.05917E-1 2.60974E-1 2.68458E-1 3.10757E-1 3.29791E-1 3.2423E-1 2.80919E-1 1.88019E-1 1.02817E-1 5.22935E-2 5.78554E-2 5.97726E-2 3.25406E-2 1.24747E-2 1.07028E-2 7.88989E-3 8.02322E-3 3.76829E-3 5.52649E-4 2.19308E-3 5.69828E-3 4.60915E-3 2.97109E-3 -9999 -9999 -9999 -9999 -9999 -9999 -9999 -9999 -9999 -9999 -9999 -9999 -9999 -9999 -9999 -9999 -9999 -9999 -9999 -9999 -9999 -9999 -9999 -9999 -9999 -9999 -9999 -9999 -9999 -9999 -9999 -9999 -9999 -9999 -9999 -9999 -9999 -9999 -9999 -9999 -9999 -9999 -9999 -9999 -9999 -9999 -9999 -9999 -9999
-9999 -9999 -9999 -9999 -9999 -9999 -9999 -9999 -9999 -9999 -9999 -9999 -9999 -9999 -9999 -9999 -9999 -9999 -9999 -9999 -9999 -9999 -9999 -9999 -9999 -9999 -9999 -9999 -9999 -9999 -9999 -9999 -9999 -9999 -9999 -9999 -9999 -9999 -9999 9.40026E-2 2.68617E-2 4.48225E-2 3.54865E-2 1.92425E-2 4.89261E-2 5.77801E-2 4.29435E-2 3.22597E-2 4.38154E-2 5.96507E-2 6.19039E-2 7.14365E-2 8.0089E-2 1.30642E-1 2.43347E-1 3.80162E-1 5.04867E-1 4.64262E-1 4.03357E-1 4.17847E-1 4.32743E-1 4.33055E-1 4.56889E-1 5.20907E-1 5.53991E-1 4.99215E-1 5.00393E-1 4.99584E-1 4.56537E-1 4.56634E-1 4.85168E-1 3.60261E-1 3.7756E-1 4.16562E-1 4.7523E-1 3.85804E-1 3.03354E-1 2.26818E-1 1.73847E-1 1.00201E-1 3.90863E-2 2.43109E-2 2.50927E-2 2.86988E-2 3.26207E-2 3.34147E-2 3.05261E-2 3.35065E-2 6.17283E-2 7.78072E-2 7.18598E-2 8.56506E-2 9.32608E-2 8.59255E-2 1.12131E-1 1.53924E-1 1.86662E-1 2.19652E-1 2.1246E-1 2.17191E-1 2.41641E-1 2.75418E-1 2.1677E-1 2.33801E-1 3.06954E-1 2.51713E-1 1.25416E-1 8.17806E-2 6.05811E-2 3.99169E-2 5.58777E-2 1.68711E-2 1.20922E-2 1.20094E-2 5.28629E-3 3.69998E-3 2.91207E-4 1.86295E-3 4.30317E-3 3.03655E-3 -9999 -9999 -9999 -9999 -9999 -9999 -9999 -9999 -9999 -9999 -9999 -9999 -9999 -9999 -9999 -9999 -9999 -9999 -9999 -9999 -9999 -9999 -9999 -9999 -9999 -9999 -9999 -9999 -9999 -9999 -9999 -9999 -9999 -9999 -9999 -9999 -9999 -9999 -9999 -9999 -9999 -9999 -9999 -9999 -9999 -9999 -9999 -9999 -9999 -9999
-9999 -9999 -9999 -9999 -9999 -9999 -9999 -9999 -9999 -9999 -9999 -9999 -9999 -9999 -9999 -9999 -9999 -9999 -9999 -9999 -9999 -9999 -9999 -9999 -9999 -9999 -9999 -9999 -9999 -9999 -9999 -9999 -9999 -9999 -9999 -9999 -9999 -9999 -9999 5.49293E-2 6.82365E-2 3.42122E-2 2.38019E-2 4.73911E-2 1.23905E-1 3.42985E-2 3.23685E-2 3.61181E-2 5.06654E-2 7.32029E-2 7.88608E-2 7.32585E-2 7.15348E-2 1.11515E-1 1.68532E-1 2.53426E-1 3.67687E-1 4.01615E-1 4.89144E-1 4.44935E-1 4.73705E-1 4.33297E-1 4.58865E-1 4.23976E-1 3.68373E-1 3.08384E-1 3.10207E-1 4.11597E-1 4.55944E-1 4.63594E-1 3.97911E-1 4.27361E-1 3.82897E-1 3.8881E-1 4.53903E-1 2.84866E-1 3.35026E-1 3.3794E-1 2.5805E-1 2.01189E-1 9.47982E-2 5.02082E-2 2.01553E-2 2.20577E-2 1.72537E-2 1.56278E-2 1.37312E-2 2.79934E-2 5.94059E-2 7.21542E-2 7.86242E-2 8.31868E-2 9.14097E-2 9.16268E-2 9.11937E-2 1.45622E-1 1.90702E-1 1.78883E-1 1.50479E-1 2.045E-1 2.29824E-1 2.2254E-1 2.17272E-1 2.22815E-1 2.74104E-1 2.05696E-1 7.51453E-2 1.45287E-1 1.29874E-1 5.07553E-2 4.11778E-2 3.25945E-2 1.52867E-2 5.58423E-3 4.96007E-3 2.32954E-3 3.61339E-4 1.85636E-3 3.32801E-3 -9999 -9999 -9999 -9999 -9999 -9999 -9999 -9999 -9999 -9999 -9999 -9999 -9999 -9999 -9999 -9999 -9999 -9999 -9999 -9999 -9999 -9999 -9999 -9999 -9999 -9999 -9999 -9999 -9999 -9999 -9999 -9999 -9999 -9999 -9999 -9999 -9999 -9999 -9999 -9999 -9999 -9999 -9999 -9999 -9999 -9999 -9999 -9999 -9999 -9999 -9999
-9999 -9999 -9999 -9999 -9999 -9999 -9999 -9999 -9999 -9999 -9999 -9999 -9999 -9999 -9999 -9999 -9999 -9999 -9999 -9999 -9999 -9999 -9999 -9999 -9999 -9999 -9999 -9999 -9999 -9999 -9999 -9999 -9999 -9999 -9999 -9999 -9999 -9999 -9999 -9999 8.85685E-2 5.62574E-2 4.12406E-2 1.12264E-1 1.22198E-1 5.82043E-2 5.90515E-2 3.31938E-2 7.05038E-2 1.98194E-1 1.87973E-1 1.76875E-1 1.8568E-1 1.96739E-1 1.92419E-1 2.38819E-1 3.29594E-1 4.39539E-1 4.59903E-1 5.06092E-1 4.48166E-1 4.6046E-1 4.77814E-1 4.01695E-1 4.27005E-1 3.36833E-1 2.80708E-1 3.1531E-1 3.43097E-1 3.78061E-1 3.65952E-1 3.67775E-1 3.58962E-1 3.38815E-1 3.60393E-1 3.6718E-1 3.14882E-1 2.8317E-1 1.86787E-1 1.31066E-1 1.20854E-1 1.09598E-1 5.30771E-2 2.2356E-2 2.19078E-2 1.42587E-2 1.51128E-2 2.52763E-2 3.56565E-2 5.58882E-2 5.60468E-2 6.22308E-2 6.88158E-2 8.0823E-2 9.65027E-2 1.66555E-1 2.33381E-1 1.61258E-1 1.86643E-1 2.14331E-1 2.29348E-1 2.33657E-1 2.07745E-1 1.9074E-1 2.5129E-1 2.33307E-1 1.22185E-1 4.13869E-2 5.54741E-2 6.80215E-2 3.32937E-2 3.33823E-2 1.04632E-2 5.22227E-3 7.00122E-3 2.91082E-3 4.36675E-4 5.93283E-3 3.12199E-3 -9999 -9999 -9999 -9999 -9999 -9999 -9999 -9999 -9999 -9999 -9999 -9999 -9999 -9999 -9999 -9999 -9999 -9999 -9999 -9999 -9999 -9999 -9999 -9999 -9999 -9999 -9999 -9999 -9999 -9999 -9999 -9999 -9999 -9999 -9999 -9999 -9999 -9999 -9999 -9999 -9999 -9999 -9999 -9999 -9999 -9999 -9999 -9999 -9999 -9999 -9999
-9999 -9999 -9999 -9999 -9999 -9999 -9999 -9999 -9999 -9999 -9999 -9999 -9999 -9999 -9999 -9999 -9999 -9999 -9999 -9999 -9999 -9999 -9999 -9999 -9999 -9999 -9999 -9999 -9999 -9999 -9999 -9999 -9999 -9999 -9999 -9999 -9999 -9999 -9999 -9999 -9999 8.6777E-2 8.2265E-2 2.19854E-1 5.75308E-2 4.81394E-2 4.74444E-2 3.43973E-2 1.04876E-1 2.66518E-1 3.54904E-1 2.05324E-1 2.37742E-1 2.91685E-1 2.62165E-1 2.61505E-1 4.07368E-1 4.52338E-1 5.24807E-1 6.03527E-1 5.4668E-1 5.07253E-1 5.54269E-1 5.1562E-1 4.17667E-1 3.37436E-1 3.16455E-1 3.14883E-1 2.89189E-1 3.25403E-1 3.48267E-1 3.7147E-1 3.76413E-1 3.66249E-1 4.65051E-1 5.05582E-1 3.80485E-1 2.37829E-1 1.79803E-1 1.36883E-1 1.24683E-1 1.28462E-1 1.72331E-1 6.47234E-2 4.69602E-2 1.64738E-2 1.47768E-2 2.3486E-2 3.36148E-2 4.90563E-2 5.49633E-2 5.68963E-2 8.18612E-2 1.39439E-1 1.22012E-1 1.64824E-1 2.37046E-1 2.14664E-1 1.85591E-1 2.4297E-1 2.38621E-1 2.44952E-1 2.11851E-1 2.49787E-1 2.16112E-1 1.95733E-1 1.54082E-1 1.02128E-1 4.30718E-2 5.31875E-2 4.67745E-2 1.19534E-2 6.70234E-3 3.37786E-3 1.26804E-3 2.91029E-4 4.63234E-4 -9999 -9999 -9999 -9999 -9999 -9999 -9999 -9999 -9999 -9999 -9999 -9999 -9999 -9999 -9999 -9999 -9999 -9999 -9999 -9999 -9999 -9999 -9999 -9999 -9999 -9999 -9999 -9999 -9999 -9999 -9999 -9999 -9999 -9999 -9999 -9999 -9999 -9999 -9999 -9999 -9999 -9999 -9999 -9999 -9999 -9999 -9999 -9999 -9999 -9999 -9999 -9999 -9999
-9999 -9999 -9999 -9999 -9999 -9999 -9999 -9999 -9999 -9999 -9999 -9999 -9999 -9999 -9999 -9999 -9999 -9999 -9999 -9999 -9999 -9999 -9999 -9999 -9999 -9999 -9999 -9999 -9999 -9999 -9999 -9999 -9999 -9999 -9999 -9999 -9999 -9999 -9999 -9999 -9999 1.33487E-1 3.05342E-1 1.1874E-1 3.99078E-2 5.83182E-2 4.84379E-2 5.35657E-2 1.15974E-1 2.45108E-1 2.40337E-1 1.24099E-1 1.33803E-1 1.20508E-1 9.32778E-2 1.36519E-1 2.1032E-1 2.56563E-1 3.85221E-1 4.99443E-1 5.07617E-1 4.71016E-1 5.12347E-1 5.11504E-1 4.20978E-1 4.03318E-1 3.71628E-1 3.39627E-1 2.73704E-1 3.00955E-1 2.63476E-1 3.10877E-1 3.53123E-1 3.50815E-1 3.75959E-1 3.66124E-1 3.4501E-1 2.74636E-1 1.89308E-1 1.3353E-1 1.33603E-1 1.44061E-1 1.50093E-1 1.67713E-1 9.57775E-2 2.5563E-2 1.47256E-2 2.3144E-2 3.62314E-2 5.6648E-2 4.85899E-2 3.48651E-2 4.04315E-2 7.69068E-2 1.01309E-1 1.70714E-1 1.62307E-1 1.89483E-1 2.20267E-1 2.09419E-1 2.14305E-1 2.1724E-1 1.66279E-1 1.65811E-1 1.62777E-1 1.48397E-1 1.17015E-1 7.15426E-2 1.10563E-1 8.02022E-2 6.50597E-2 3.30985E-2 9.62026E-3 5.18885E-3 -9999 -9999 -9999 -9999 -9999 -9999 -9999 -9999 -9999 -9999 -9999 -9999 -9999 -9999 -9999 -9999 -9999 -9999 -9999 -9999 -9999 -9999 -9999 -9999 -9999 -9999 -9999 -9999 -9999 -9999 -9999 -9999 -9999 -9999 -9999 -9999 -9999 -9999 -9999 -9999 -9999 -9999 -9999 -9999 -9999 -9999 -9999 -9999 -9999 -9999 -9999 -9999 -9999 -9999 -9999 -9999
-9999 -9999 -9999 -9999 -9999 -9999 -9999 -9999 -9999 -9999 -9999 -9999 -9999 -9999 -9999 -9999 -9999 -9999 -9999 -9999 -9999 -9999 -9999 -9999 -9999 -9999 -9999 -9999 -9999 -9999 -9999 -9999 -9999 -9999 -9999 -9999 -9999 -9999 -9999 -9999 -9999 3.47418E-1 2.49715E-1 3.65774E-2 3.25913E-2 3.98217E-2 6.56163E-2 6.91604E-2 9.82999E-2 1.9268E-1 1.73585E-1 8.19298E-2 8.60122E-2 5.71574E-2 5.48746E-2 7.97598E-2 1.05147E-1 1.20623E-1 1.89989E-1 2.37074E-1 3.61508E-1 4.06327E-1 3.91547E-1 4.54273E-1 3.61912E-1 4.83602E-1 3.95385E-1 4.12985E-1 3.51304E-1 3.58674E-1 3.47407E-1 3.55418E-1 3.21836E-1 3.43042E-1 3.18545E-1 2.63494E-1 2.52112E-1 2.94291E-1 2.58947E-1 1.7253E-1 1.24972E-1 1.09987E-1 1.24522E-1 1.64954E-1 1.08933E-1 4.69774E-2 2.35501E-2 1.63091E-2 3.09568E-2 4.29277E-2 5.40838E-2 5.74582E-2 7.39048E-2 7.13426E-2 7.92338E-2 1.3212E-1 2.05207E-1 2.38228E-1 2.49604E-1 1.73337E-1 1.65377E-1 1.97462E-1 1.90533E-1 1.57441E-1 1.37402E-1 1.29604E-1 1.06942E-1 6.43261E-2 8.86872E-2 8.16908E-2 5.30462E-2 5.03929E-2 1.10635E-2 -9999 -9999 -9999 -9999 -9999 -9999 -9999 -9999 -9999 -9999 -9999 -9999 -9999 -9999 -9999 -9999 -9999 -9999 -9999 -9999 -9999 -9999 -9999 -9999 -9999 -9999 -9999 -9999 -9999 -9999 -9999 -9999 -9999 -9999 -9999 -9999 -9999 -9999 -9999 -9999 -9999 -9999 -9999 -9999 -9999 -9999 -9999 -9999 -9999 -9999 -9999 -9999 -9999 -9999 -9999 -9999 -9999
-9999 -9999 -9999 -9999 -9999 -9999 -9999 -9999 -9999 -9999 -9999 -9999 -9999 -9999 -9999 -9999 -9999 -9999 -9999 -9999 -9999 -9999 -9999 -9999 -9999 -9999 -9999 -9999 -9999 -9999 -9999 -9999 -9999 -9999 -9999 -9999 -9999 -9999 -9999 -9999 -9999 3.94275E-1 5.12345E-2 2.10161E-2 1.42943E-2 1.59728E-2 3.90891E-2 9.25922E-2 1.17238E-1 1.05646E-1 1.12153E-1 7.30672E-2 5.90104E-2 6.78626E-2 3.29175E-2 3.01904E-2 4.64981E-2 6.78386E-2 1.04285E-1 1.52415E-1 2.2404E-1 3.18147E-1 4.17464E-1 4.5751E-1 4.48601E-1 4.93645E-1 4.84424E-1 4.23664E-1 4.11966E-1 4.49077E-1 4.12309E-1 3.7958E-1 3.78003E-1 3.43595E-1 2.87731E-1 2.40646E-1 2.63402E-1 3.05742E-1 2.89823E-1 1.79168E-1 1.00708E-1 7.89647E-2 6.52943E-2 9.07681E-2 1.00779E-1 6.12133E-2 3.07369E-2 1.86628E-2 2.66868E-2 4.38699E-2 4.37171E-2 4.9169E-2 9.63489E-2 1.34275E-1 1.61559E-1 1.80264E-1 1.90672E-1 2.1988E-1 1.81384E-1 1.62809E-1 1.51362E-1 1.51727E-1 1.3095E-1 1.31534E-1 1.18236E-1 1.05282E-1 1.45331E-1 4.9146E-2 3.00085E-2 2.36131E-2 6.13869E-2 5.92203E-2 6.02906E-3 -9999 -9999 -9999 -9999 -9999 -9999 -9999 -9999 -9999 -9999 -9999 -9999 -9999 -9999 -9999 -9999 -9999 -9999 -9999 -9999 -9999 -9999 -9999 -9999 -9999 -9999 -9999 -9999 -9999 -9999 -9999 -9999 -9999 -9999 -9999 -9999 -9999 -9999 -9999 -9999 -9999 -9999 -9999 -9999 -9999 -9999 -9999 -9999 -9999 -9999 -9999 -9999 -9999 -9999 -9999 -9999 -9999
-9999 -9999 -9999 -9999 -9999 -9999 -9999 -9999 -9999 -9999 -9999 -9999 -9999 -9999 -9999 -9999 -9999 -9999 -9999 -9999 -9999 -9999 -9999 -9999 -9999 -9999 -9999 -9999 -9999 -9999 -9999 -9999 -9999 -9999 -9999 -9999 -9999 -9999 -9999 -9999 -9999 1.68734E-1 2.52814E-2 4.11789E-2 2.43836E-2 1.5691E-2 3.42575E-2 9.30898E-2 1.30436E-1 1.07438E-1 1.21143E-1 7.31691E-2 4.65175E-2 5.72448E-2 4.51151E-2 2.21979E-2 3.75536E-2 6.19771E-2 1.26219E-1 1.5436E-1 1.8107E-1 2.78051E-1 3.8032E-1 4.67179E-1 4.43938E-1 3.25938E-1 3.953E-1 4.63107E-1 3.5088E-1 3.43722E-1 3.91322E-1 3.90007E-1 3.31973E-1 2.82805E-1 3.20792E-1 2.34268E-1 2.6452E-1 3.21339E-1 3.1847E-1 2.26217E-1 1.34786E-1 1.11591E-1 5.17346E-2 4.47085E-2 6.16826E-2 6.07002E-2 5.09742E-2 2.56766E-2 1.7683E-2 3.05684E-2 5.43318E-2 7.93229E-2 1.37297E-1 1.54047E-1 1.90453E-1 2.50164E-1 2.30787E-1 2.426E-1 2.02569E-1 1.40746E-1 1.31409E-1 1.59846E-1 9.72534E-2 9.69661E-2 1.15109E-1 1.09219E-1 1.13079E-1 1.51106E-2 5.39958E-3 1.37143E-2 5.13876E-2 3.75676E-2 -9999 -9999 -9999 -9999 -9999 -9999 -9999 -9999 -9999 -9999 -9999 -9999 -9999 -9999 -9999 -9999 -9999 -9999 -9999 -9999 -9999 -9999 -9999 -9999 -9999 -9999 -9999 -9999 -9999 -9999 -9999 -9999 -9999 -9999 -9999 -9999 -9999 -9999 -9999 -9999 -9999 -9999 -9999 -9999 -9999 -9999 -9999 -9999 -9999 -9999 -9999 -9999 -9999 -9999 -9999 -9999 -9999 -9999
-9999 -9999 -9999 -9999 -9999 -9999 -9999 -9999 -9999 -9999 -9999 -9999 -9999 -9999 -9999 -9999 -9999 -9999 -9999 -9999 -9999 -9999 -9999 -9999 -9999 -9999 -9999 -9999 -9999 -9999 -9999 -9999 -9999 -9999 -9999 -9999 -9999 -9999 -9999 -9999 1.42129E-1 3.26136E-2 1.63756E-2 2.72595E-2 4.97741E-2 3.37912E-2 3.58679E-2 9.33886E-2 9.6613E-2 6.65763E-2 7.89193E-2 6.9666E-2 4.20762E-2 3.04429E-2 4.27039E-2 2.22051E-2 5.99367E-2 1.81058E-1 2.13916E-1 1.83817E-1 1.77124E-1 2.94067E-1 3.89425E-1 4.57639E-1 3.99475E-1 3.24255E-1 3.35649E-1 3.94179E-1 3.10592E-1 2.81477E-1 2.78522E-1 2.79995E-1 2.43091E-1 2.19279E-1 2.38066E-1 2.96146E-1 2.97933E-1 2.93781E-1 2.71448E-1 3.19108E-1 2.36673E-1 2.24797E-1 1.1318E-1 4.14106E-2 2.82298E-2 4.33246E-2 3.29909E-2 3.06206E-2 1.40514E-2 2.41086E-2 3.8683E-2 6.98344E-2 1.0201E-1 1.32651E-1 1.80124E-1 2.42265E-1 2.56805E-1 2.15231E-1 1.68771E-1 1.26132E-1 1.27875E-1 1.55303E-1 1.1722E-1 8.6339E-2 1.01406E-1 8.9754E-2 7.32737E-2 2.79859E-2 1.69032E-2 2.20353E-2 8.62999E-3 -9999 -9999 -9999 -9999 -9999 -9999 -9999 -9999 -9999 -9999 -9999 -9999 -9999 -9999 -9999 -9999 -9999 -9999 -9999 -9999 -9999 -9999 -9999 -9999 -9999 -9999 -9999 -9999 -9999 -9999 -9999 -9999 -9999 -9999 -9999 -9999 -9999 -9999 -9999 -9999 -9999 -9999 -9999 -9999 -9999 -9999 -9999 -9999 -9999 -9999 -9999 -9999 -9999 -9999 -9999 -9999 -9999 -9999 -9999
-9999 -9999 -9999 -9999 -9999 -9999 -9999 -9999 -9999 -9999 -9999 -9999 -9999 -9999 -9999 -9999 -9999 -9999 -9999 -9999 -9999 -9999 -9999 -9999 -9999 -9999 -9999 -9999 -9999 -9999 -9999 -9999 -9999 -9999 -9999 -9999 -9999 -9999 -9999 -9999 1.52325E-1 1.61822E-2 2.1852E-2 4.67862E-2 6.84119E-2 6.26493E-2 7.49413E-2 1.18675E-1 6.21689E-2 3.46429E-2 7.0039E-2 8.65467E-2 6.1869E-2 3.4488E-2 3.06012E-2 3.3687E-2 1.10249E-1 1.5103E-1 1.71436E-1 1.69588E-1 2.25987E-1 2.97514E-1 3.35436E-1 3.37163E-1 2.2412E-1 2.14133E-1 2.67541E-1 2.80896E-1 3.20842E-1 2.85923E-1 2.10973E-1 2.06891E-1 2.09532E-1 1.98611E-1 2.4325E-1 2.73097E-1 3.31273E-1 4.25845E-1 3.03384E-1 1.86149E-1 2.39741E-1 2.66473E-1 2.07197E-1 7.3304E-2 3.01723E-2 2.52459E-2 2.59076E-2 2.60363E-2 2.56902E-2 2.34356E-2 3.5803E-2 8.03889E-2 1.03739E-1 1.52853E-1 2.16767E-1 2.41393E-1 2.21344E-1 1.30824E-1 1.29604E-1 1.38598E-1 1.62185E-1 1.40163E-1 7.81944E-2 9.72518E-2 8.68538E-2 7.49956E-2 6.41858E-2 1.88551E-2 1.69931E-2 6.18804E-3 5.65307E-3 -9999 -9999 -9999 -9999 -9999 -9999 -9999 -9999 -9999 -9999 -9999 -9999 -9999 -9999 -9999 -9999 -9999 -9999 -9999 -9999 -9999 -9999 -9999 -9999 -9999 -9999 -9999 -9999 -9999 -9999 -9999 -9999 -9999 -9999 -9999 -9999 -9999 -9999 -9999 -9999 -9999 -9999 -9999 -9999 -9999 -9999 -9999 -9999 -9999 -9999 -9999 -9999 -9999 -9999 -9999 -9999 -9999 -9999 -9999
-9999 -9999 -9999 -9999 -9999 -9999 -9999 -9999 -9999 -9999 -9999 -9999 -9999 -9999 -9999 -9999 -9999 -9999 -9999 -9999 -9999 -9999 -9999 -9999 -9999 -9999 -9999 -9999 -9999 -9999 -9999 -9999 -9999 -9999 -9999 -9999 -9999 -9999 -9999 -9999 2.07954E-1 1.34562E-2 1.83351E-2 3.48553E-2 5.74951E-2 1.14922E-1 9.92172E-2 1.6568E-1 7.11066E-2 4.44506E-2 9.1341E-2 1.26305E-1 1.26309E-1 1.06294E-1 6.15067E-2 8.61601E-2 1.2253E-1 1.61356E-1 1.63467E-1 1.53671E-1 1.75622E-1 2.41156E-1 2.84703E-1 3.02801E-1 2.02325E-1 1.7468E-1 2.32118E-1 2.84964E-1 2.61315E-1 2.02557E-1 2.01588E-1 1.7038E-1 1.68054E-1 1.97909E-1 2.40719E-1 2.61478E-1 2.93347E-1 4.53104E-1 3.20334E-1 1.95846E-1 1.92239E-1 2.55092E-1 2.32462E-1 1.54291E-1 6.69295E-2 3.15531E-2 1.95902E-2 2.71521E-2 2.21814E-2 2.68112E-2 2.78614E-2 6.17268E-2 8.64904E-2 1.44035E-1 1.92261E-1 1.47289E-1 9.57801E-2 7.81105E-2 1.33531E-1 1.17085E-1 1.63534E-1 7.65812E-2 6.42371E-2 7.54674E-2 7.67702E-2 9.40048E-2 6.70098E-2 1.88513E-2 6.44803E-3 -9999 -9999 -9999 -9999 -9999 -9999 -9999 -9999 -9999 -9999 -9999 -9999 -9999 -9999 -9999 -9999 -9999 -9999 -9999 -9999 -9999 -9999 -9999 -9999 -9999 -9999 -9999 -9999 -9999 -9999 -9999 -9999 -9999 -9999 -9999 -9999 -9999 -9999 -9999 -9999 -9999 -9999 -9999 -9999 -9999 -9999 -9999 -9999 -9999 -9999 -9999 -9999 -9999 -9999 -9999 -9999 -9999 -9999 -9999 -9999 -9999
-9999 -9999 -9999 -9999 -9999 -9999 -9999 -9999 -9999 -9999 -9999 -9999 -9999 -9999 -9999 -9999 -9999 -9999 -9999 -9999 -9999 -9999 -9999 -9999 -9999 -9999 -9999 -9999 -9999 -9999 -9999 -9999 -9999 -9999 -9999 -9999 -9999 -9999 -9999 -9999 1.14543E-1 1.98429E-2 2.33356E-2 3.39674E-2 4.70183E-2 7.68637E-2 7.345E-2 9.38764E-2 4.98837E-2 3.67127E-2 7.25695E-2 1.42475E-1 1.66638E-1 1.56219E-1 1.3304E-1 1.47019E-1 1.70337E-1 1.8072E-1 1.69075E-1 1.56611E-1 1.47531E-1 2.25395E-1 4.02946E-1 3.61854E-1 2.7374E-1 3.0042E-1 2.65076E-1 2.67302E-1 2.25044E-1 2.3751E-1 2.32653E-1 2.10002E-1 2.35419E-1 2.84117E-1 3.37655E-1 2.36368E-1 2.50656E-1 2.75357E-1 3.07908E-1 2.11413E-1 1.26445E-1 2.00344E-1 2.52508E-1 1.40031E-1 6.96654E-2 2.18798E-2 1.76875E-2 1.17046E-2 1.06705E-2 1.86364E-2 3.67495E-2 5.43133E-2 9.53308E-2 1.28008E-1 1.2684E-1 6.66583E-2 4.13081E-2 5.07136E-2 9.32874E-2 9.94825E-2 1.56249E-1 8.45862E-2 6.14924E-2 7.50838E-2 6.37792E-2 1.17292E-1 6.51011E-2 1.7475E-2 -9999 -9999 -9999 -9999 -9999 -9999 -9999 -9999 -9999 -9999 -9999 -9999 -9999 -9999 -9999 -9999 -9999 -9999 -9999 -9999 -9999 -9999 -9999 -9999 -9999 -9999 -9999 -9999 -9999 -9999 -9999 -9999 -9999 -9999 -9999 -9999 -9999 -9999 -9999 -9999 -9999 -9999 -9999 -9999 -9999 -9999 -9999 -9999 -9999 -9999 -9999 -9999 -9999 -9999 -9999 -9999 -9999 -9999 -9999 -9999 -9999 -9999
-9999 -9999 -9999 -9999 -9999 -9999 -9999 -9999 -9999 -9999 -9999 -9999 -9999 -9999 -9999 -9999 -9999 -9999 -9999 -9999 -9999 -9999 -9999 -9999 -9999 -9999 -9999 -9999 -9999 -9999 -9999 -9999 -9999 -9999 -9999 -9999 -9999 -9999 -9999 -9999 8.95362E-2 1.5177E-2 2.14409E-2 2.99415E-2 3.01088E-2 5.25584E-2 4.85583E-2 3.28394E-2 3.13233E-2 2.69038E-2 5.33383E-2 1.10159E-1 1.91352E-1 2.02375E-1 1.31468E-1 1.98826E-1 2.53167E-1 1.93265E-1 1.14749E-1 1.01664E-1 1.50721E-1 1.47201E-1 2.37931E-1 4.08914E-1 4.26579E-1 3.18641E-1 2.72183E-1 2.9388E-1 2.91712E-1 2.67333E-1 2.92252E-1 2.82634E-1 3.74917E-1 3.67252E-1 3.27388E-1 2.69644E-1 2.3036E-1 2.31074E-1 2.02831E-1 2.23342E-1 1.58731E-1 1.43556E-1 1.99133E-1 1.76222E-1 1.16797E-1 5.68348E-2 2.58958E-2 1.82226E-2 1.28666E-2 1.70141E-2 3.4229E-2 5.20396E-2 8.02403E-2 6.6866E-2 8.49511E-2 3.95961E-2 5.31938E-2 7.41054E-2 1.34313E-1 8.68114E-2 4.21011E-2 5.04495E-2 5.9416E-2 5.0644E-2 6.92435E-2 1.22223E-1 9.23114E-2 1.72523E-2 -9999 -9999 -9999 -9999 -9999 -9999 -9999 -9999 -9999 -9999 -9999 -9999 -9999 -9999 -9999 -9999 -9999 -9999 -9999 -9999 -9999 -9999 -9999 -9999 -9999 -9999 -9999 -9999 -9999 -9999 -9999 -9999 -9999 -9999 -9999 -9999 -9999 -9999 -9999 -9999 -9999 -9999 -9999 -9999 -9999 -9999 -9999 -9999 -9999 -9999 -9999 -9999 -9999 -9999 -9999 -9999 -9999 -9999 -9999 -9999 -9999 -9999
-9999 -9999 -9999 -9999 -9999 -9999 -9999 -9999 -9999 -9999 -9999 -9999 -9999 -9999 -9999 -9999 -9999 -9999 -9999 -9999 -9999 -9999 -9999 -9999 -9999 -9999 -9999 -9999 -9999 -9999 -9999 -9999 -9999 -9999 -9999 -9999 -9999 -9999 -9999 -9999 5.96797E-2 1.30349E-2 1.18343E-2 1.53811E-2 1.78259E-2 4.024E-2 2.94458E-2 2.25697E-2 2.63909E-2 3.25949E-2 5.15174E-2 7.24422E-2 1.021E-1 1.22337E-1 1.32203E-1 1.61799E-1 2.08523E-1 1.26764E-1 7.81247E-2 8.50795E-2 8.50785E-2 1.00971E-1 1.9541E-1 4.58182E-1 4.69567E-1 4.27577E-1 4.49012E-1 4.50864E-1 3.041E-1 2.88655E-1 2.53387E-1 3.21534E-1 4.09611E-1 3.99234E-1 3.84348E-1 3.17044E-1 2.7341E-1 2.02224E-1 2.16709E-1 2.23821E-1 2.14645E-1 1.77282E-1 1.82805E-1 1.64874E-1 1.17042E-1 5.26165E-2 4.2953E-2 1.82911E-2 1.29907E-2 1.37336E-2 2.26206E-2 4.64159E-2 4.2074E-2 5.63407E-2 2.6146E-2 1.06689E-2 3.49548E-2 6.3417E-2 6.68326E-2 6.62224E-2 5.44459E-2 6.97163E-2 3.48198E-2 4.50245E-2 8.42001E-2 9.02163E-2 6.80613E-2 1.631E-2 -9999 -9999 -9999 -9999 -9999 -9999 -9999 -9999 -9999 -9999 -9999 -9999 -9999 -9999 -9999 -9999 -9999 -9999 -9999 -9999 -9999 -9999 -9999 -9999 -9999 -9999 -9999 -9999 -9999 -9999 -9999 -9999 -9999 -9999 -9999 -9999 -9999 -9999 -9999 -9999 -9999 -9999 -9999 -9999 -9999 -9999 -9999 -9999 -9999 -9999 -9999 -9999 -9999 -9999 -9999 -9999 -9999 -9999 -9999 -9999 -9999 -9999
-9999 -9999 -9999 -9999 -9999 -9999 -9999 -9999 -9999 -9999 -9999 -9999 -9999 -9999 -9999 -9999 -9999 -9999 -9999 -9999 -9999 -9999 -9999 -9999 -9999 -9999 -9999 -9999 -9999 -9999 -9999 -9999 -9999 -9999 -9999 -9999 -9999 -9999 -9999 -9999 1.29007E-1 1.49045E-2 5.23664E-3 6.41591E-3 1.77135E-2 3.80445E-2 3.43931E-2 2.42425E-2 2.54751E-2 2.6695E-2 3.96879E-2 5.52344E-2 4.95423E-2 7.05414E-2 1.35623E-1 1.58639E-1 1.26225E-1 8.67342E-2 5.43752E-2 7.21928E-2 6.78414E-2 8.76773E-2 2.21999E-1 4.90099E-1 5.15173E-1 5.77565E-1 6.7121E-1 6.28057E-1 3.8107E-1 2.50421E-1 1.43894E-1 1.86231E-1 2.19244E-1 3.09389E-1 3.56084E-1 3.59993E-1 2.28634E-1 2.07128E-1 2.17256E-1 2.51724E-1 2.04793E-1 1.97334E-1 1.39577E-1 8.55316E-2 9.42203E-2 1.00916E-1 5.61906E-2 2.3542E-2 2.39279E-2 1.90438E-2 2.27377E-2 4.01191E-2 2.77003E-2 2.67708E-2 8.37715E-3 1.56235E-2 5.17041E-2 2.18381E-2 2.48E-2 3.80208E-2 4.83908E-2 2.52142E-2 3.16961E-2 5.05072E-2 9.07444E-2 4.75595E-2 3.32058E-2 1.50788E-2 -9999 -9999 -9999 -9999 -9999 -9999 -9999 -9999 -9999 -9999 -9999 -9999 -9999 -9999 -9999 -9999 -9999 -9999 -9999 -9999 -9999 -9999 -9999 -9999 -9999 -9999 -9999 -9999 -9999 -9999 -9999 -9999 -9999 -9999 -9999 -9999 -9999 -9999 -9999 -9999 -9999 -9999 -9999 -9999 -9999 -9999 -9999 -9999 -9999 -9999 -9999 -9999 -9999 -9999 -9999 -9999 -9999 -9999 -9999 -9999 -9999 -9999
-9999 -9999 -9999 -9999 -9999 -9999 -9999 -9999 -9999 -9999 -9999 -9999 -9999 -9999 -9999 -9999 -9999 -9999 -9999 -9999 -9999 -9999 -9999 -9999 -9999 -9999 -9999 -9999 -9999 -9999 -9999 -9999 -9999 -9999 -9999 -9999 -9999 -9999 -9999 -9999 -9999 5.92594E-2 6.35324E-3 9.45762E-3 2.12088E-2 3.71E-2 2.67958E-2 1.9361E-2 2.43288E-2 2.10332E-2 2.53691E-2 3.18818E-2 2.21367E-2 3.28509E-2 9.09623E-2 1.04481E-1 1.19711E-1 1.02208E-1 7.48572E-2 6.55343E-2 6.68214E-2 9.46946E-2 1.72903E-1 4.27148E-1 5.24728E-1 5.69693E-1 6.2266E-1 6.24459E-1 6.13235E-1 4.18703E-1 2.36083E-1 2.17483E-1 2.73993E-1 3.75713E-1 4.31908E-1 3.95305E-1 2.35529E-1 1.72962E-1 1.60618E-1 2.02451E-1 2.40877E-1 2.74384E-1 1.58597E-1 1.16735E-1 1.00889E-1 6.07439E-2 2.5557E-2 2.23453E-2 1.99695E-2 1.46869E-2 1.74567E-2 2.16228E-2 3.20895E-2 1.52348E-2 8.06341E-3 1.98137E-2 2.52582E-2 2.15521E-2 1.84223E-2 1.78977E-2 4.09002E-2 3.32929E-2 3.16528E-2 7.00146E-2 8.58608E-2 6.39331E-2 5.83533E-2 1.07392E-2 9.03162E-3 -9999 -9999 -9999 -9999 -9999 -9999 -9999 -9999 -9999 -9999 -9999 -9999 -9999 -9999 -9999 -9999 -9999 -9999 -9999 -9999 -9999 -9999 -9999 -9999 -9999 -9999 -9999 -9999 -9999 -9999 -9999 -9999 -9999 -9999 -9999 -9999 -9999 -9999 -9999 -9999 -9999 -9999 -9999 -9999 -9999 -9999 -9999 -9999 -9999 -9999 -9999 -9999 -9999 -9999 -9999 -9999 -9999 -9999 -9999 -9999 -9999
-9999 -9999 -9999 -9999 -9999 -9999 -9999 -9999 -9999 -9999 -9999 -9999 -9999 -9999 -9999 -9999 -9999 -9999 -9999 -9999 -9999 -9999 -9999 -9999 -9999 -9999 -9999 -9999 -9999 -9999 -9999 -9999 -9999 -9999 -9999 -9999 -9999 -9999 -9999 -9999 -9999 4.1382E-2 4.52387E-3 9.36672E-3 1.71726E-2 2.70234E-2 1.87775E-2 1.07356E-2 1.41074E-2 1.42802E-2 1.20301E-2 1.62499E-2 1.77475E-2 3.58369E-2 4.84798E-2 5.58487E-2 8.20776E-2 1.27376E-1 7.8767E-2 4.59269E-2 4.5341E-2 7.17485E-2 7.99566E-2 2.41363E-1 4.29151E-1 4.82979E-1 5.90352E-1 5.82254E-1 5.94277E-1 4.88793E-1 3.43648E-1 2.07384E-1 2.65772E-1 4.251E-1 4.19684E-1 3.18027E-1 2.5663E-1 1.67626E-1 1.77504E-1 1.76531E-1 2.85614E-1 2.27784E-1 1.49957E-1 1.13336E-1 8.23223E-2 3.14224E-2 2.39763E-2 2.70927E-2 2.48317E-2 1.77558E-2 2.42096E-2 2.01145E-2 1.41941E-2 7.52372E-3 4.52737E-3 1.48189E-2 8.6725E-3 1.55777E-2 2.37895E-2 1.2285E-2 4.39655E-2 2.84428E-2 2.37178E-2 1.17042E-1 7.25231E-2 4.91089E-2 6.44275E-2 1.86492E-2 3.73104E-3 5.59291E-3 -9999 -9999 -9999 -9999 -9999 -9999 -9999 -9999 -9999 -9999 -9999 -9999 -9999 -9999 -9999 -9999 -9999 -9999 -9999 -9999 -9999 -9999 -9999 -9999 -9999 -9999 -9999 -9999 -9999 -9999 -9999 -9999 -9999 -9999 -9999 -9999 -9999 -9999 -9999 -9999 -9999 -9999 -9999 -9999 -9999 -9999 -9999 -9999 -9999 -9999 -9999 -9999 -9999 -9999 -9999 -9999 -9999 -9999 -9999 -9999
-9999 -9999 -9999 -9999 -9999 -9999 -9999 -9999 -9999 -9999 -9999 -9999 -9999 -9999 -9999 -9999 -9999 -9999 -9999 -9999 -9999 -9999 -9999 -9999 -9999 -9999 -9999 -9999 -9999 -9999 -9999 -9999 -9999 -9999 -9999 -9999 -9999 -9999 -9999 -9999 -9999 1.93714E-1 7.29351E-3 7.28444E-3 9.97564E-3 1.3603E-2 9.8286E-3 7.02075E-3 1.00603E-2 1.23637E-2 8.26958E-3 1.16044E-2 1.45017E-2 1.9612E-2 2.71586E-2 3.53872E-2 5.4109E-2 6.46019E-2 5.858E-2 4.25628E-2 4.33391E-2 4.10724E-2 8.49647E-2 2.53138E-1 3.46168E-1 4.74801E-1 5.09429E-1 4.90846E-1 4.76377E-1 4.83291E-1 4.24052E-1 2.08383E-1 2.71556E-1 3.89546E-1 4.44912E-1 3.20712E-1 2.33351E-1 1.56149E-1 1.45958E-1 2.29159E-1 2.22019E-1 1.64694E-1 7.81059E-2 7.06275E-2 3.69788E-2 3.44145E-2 3.62106E-2 3.83492E-2 3.62545E-2 3.39071E-2 1.15154E-2 1.20187E-2 1.28122E-2 5.23455E-3 3.12867E-3 3.02754E-2 1.52113E-2 1.29117E-2 2.97683E-2 3.15502E-2 5.4625E-2 5.26866E-2 4.17637E-2 1.20095E-1 5.59285E-2 4.7105E-2 1.37371E-2 2.55548E-2 3.99348E-2 5.18101E-3 -9999 -9999 -9999 -9999 -9999 -9999 -9999 -9999 -9999 -9999 -9999 -9999 -9999 -9999 -9999 -9999 -9999 -9999 -9999 -9999 -9999 -9999 -9999 -9999 -9999 -9999 -9999 -9999 -9999 -9999 -9999 -9999 -9999 -9999 -9999 -9999 -9999 -9999 -9999 -9999 -9999 -9999 -9999 -9999 -9999 -9999 -9999 -9999 -9999 -9999 -9999 -9999 -9999 -9999 -9999 -9999 -9999 -9999 -9999 -9999
-9999 -9999 -9999 -9999 -9999 -9999 -9999 -9999 -9999 -9999 -9999 -9999 -9999 -9999 -9999 -9999 -9999 -9999 -9999 -9999 -9999 -9999 -9999 -9999 -9999 -9999 -9999 -9999 -9999 -9999 -9999 -9999 -9999 -9999 -9999 -9999 -9999 -9999 -9999 -9999 -9999 2.31939E-1 5.48764E-3 4.41489E-3 5.04039E-3 5.43632E-3 5.94343E-3 4.34741E-3 1.41257E-2 1.49892E-2 8.09628E-3 7.39905E-3 1.05761E-2 1.28974E-2 2.62003E-2 2.899E-2 4.41995E-2 6.19811E-2 5.4372E-2 4.25121E-2 2.94768E-2 2.78649E-2 1.19321E-1 3.61453E-1 4.0896E-1 4.65835E-1 4.50918E-1 4.45469E-1 3.73233E-1 3.71776E-1 4.26734E-1 2.66531E-1 1.94482E-1 3.3756E-1 4.3224E-1 4.08412E-1 2.20192E-1 1.57809E-1 1.66928E-1 2.00759E-1 1.73232E-1 1.46499E-1 6.35535E-2 3.63175E-2 2.32378E-2 2.29895E-2 2.24235E-2 1.97861E-2 1.62651E-2 1.39335E-2 6.63037E-3 1.06747E-2 7.43591E-3 1.07744E-2 1.31027E-2 2.79881E-2 1.77334E-2 2.07742E-2 3.27588E-2 3.37427E-2 3.11127E-2 3.69604E-2 1.00463E-1 4.70632E-2 4.07768E-2 2.80536E-2 4.19062E-3 4.96127E-3 1.02417E-2 1.58016E-2 -9999 -9999 -9999 -9999 -9999 -9999 -9999 -9999 -9999 -9999 -9999 -9999 -9999 -9999 -9999 -9999 -9999 -9999 -9999 -9999 -9999 -9999 -9999 -9999 -9999 -9999 -9999 -9999 -9999 -9999 -9999 -9999 -9999 -9999 -9999 -9999 -9999 -9999 -9999 -9999 -9999 -9999 -9999 -9999 -9999 -9999 -9999 -9999 -9999 -9999 -9999 -9999 -9999 -9999 -9999 -9999 -9999 -9999 -9999 -9999
-9999 -9999 -9999 -9999 -9999 -9999 -9999 -9999 -9999 -9999 -9999 -9999 -9999 -9999 -9999 -9999 -9999 -9999 -9999 -9999 -9999 -9999 -9999 -9999 -9999 -9999 -9999 -9999 -9999 -9999 -9999 -9999 -9999 -9999 -9999 -9999 -9999 -9999 -9999 -9999 -9999 2.43235E-1 4.08316E-3 3.33339E-3 2.49416E-3 2.161E-3 2.81428E-3 5.11762E-3 2.38921E-2 1.75425E-2 1.92623E-2 6.03027E-3 8.66324E-3 1.0099E-2 1.72989E-2 2.73944E-2 4.85923E-2 7.3203E-2 7.18666E-2 4.62919E-2 2.93905E-2 3.078E-2 1.25603E-1 2.92844E-1 4.0831E-1 3.57121E-1 4.1198E-1 4.88795E-1 3.12847E-1 1.83047E-1 2.50126E-1 3.35521E-1 2.67947E-1 3.44504E-1 4.20761E-1 3.85024E-1 2.07668E-1 2.17095E-1 1.89622E-1 1.46061E-1 1.48888E-1 1.38628E-1 8.311E-2 4.31312E-2 1.5707E-2 1.62561E-2 1.33171E-2 1.06014E-2 1.03123E-2 1.26054E-2 1.23628E-2 8.17062E-3 1.01103E-2 1.16705E-2 6.30761E-3 1.49465E-2 1.52405E-2 1.49172E-2 2.41201E-2 2.26637E-2 2.55441E-2 5.73023E-2 4.04703E-2 4.03902E-2 3.00272E-2 1.95369E-2 6.51921E-3 5.38226E-3 4.09659E-3 9.55955E-3 6.68548E-3 -9999 -9999 -9999 -9999 -9999 -9999 -9999 -9999 -9999 -9999 -9999 -9999 -9999 -9999 -9999 -9999 -9999 -9999 -9999 -9999 -9999 -9999 -9999 -9999 -9999 -9999 -9999 -9999 -9999 -9999 -9999 -9999 -9999 -9999 -9999 -9999 -9999 -9999 -9999 -9999 -9999 -9999 -9999 -9999 -9999 -9999 -9999 -9999 -9999 -9999 -9999 -9999 -9999 -9999 -9999 -9999 -9999 -9999 -9999
-9999 -9999 -9999 -9999 -9999 -9999 -9999 -9999 -9999 -9999 -9999 -9999 -9999 -9999 -9999 -9999 -9999 -9999 -9999 -9999 -9999 -9999 -9999 -9999 -9999 -9999 -9999 -9999 -9999 -9999 -9999 -9999 -9999 -9999 -9999 -9999 -9999 -9999 -9999 -9999 -9999 1.5515E-1 7.98099E-3 2.49178E-3 2.69016E-3 1.16152E-2 7.52501E-3 2.84813E-2 3.11516E-2 3.14569E-2 4.34542E-2 1.3743E-2 6.04155E-3 1.36093E-2 1.4264E-2 3.19388E-2 4.59879E-2 5.49228E-2 7.67556E-2 5.72053E-2 3.43301E-2 3.03561E-2 7.01595E-2 2.89822E-1 3.70458E-1 4.86869E-1 4.78032E-1 4.68228E-1 3.67473E-1 2.5056E-1 1.49998E-1 2.54008E-1 3.42008E-1 3.4459E-1 3.69035E-1 3.93338E-1 3.00345E-1 2.05581E-1 1.72533E-1 9.99768E-2 1.34412E-1 1.45512E-1 9.31898E-2 4.13787E-2 1.71855E-2 1.14398E-2 1.13971E-2 8.76317E-3 1.12106E-2 1.45077E-2 1.78432E-2 8.73747E-3 7.07275E-3 1.26988E-2 6.56446E-3 1.41511E-2 1.14901E-2 8.71957E-3 2.66175E-2 2.78906E-2 4.93803E-2 4.23399E-2 5.15597E-2 3.19657E-2 3.07796E-2 1.5725E-2 1.78852E-2 8.70073E-3 2.08784E-2 1.23922E-2 5.86134E-3 -9999 -9999 -9999 -9999 -9999 -9999 -9999 -9999 -9999 -9999 -9999 -9999 -9999 -9999 -9999 -9999 -9999 -9999 -9999 -9999 -9999 -9999 -9999 -9999 -9999 -9999 -9999 -9999 -9999 -9999 -9999 -9999 -9999 -9999 -9999 -9999 -9999 -9999 -9999 -9999 -9999 -9999 -9999 -9999 -9999 -9999 -9999 -9999 -9999 -9999 -9999 -9999 -9999 -9999 -9999 -9999 -9999 -9999 -9999
-9999 -9999 -9999 -9999 -9999 -9999 -9999 -9999 -9999 -9999 -9999 -9999 -9999 -9999 -9999 -9999 -9999 -9999 -9999 -9999 -9999 -9999 -9999 -9999 -9999 -9999 -9999 -9999 -9999 -9999 -9999 -9999 -9999 -9999 -9999 -9999 -9999 -9999 -9999 -9999 -9999 2.11365E-1 9.58306E-3 1.88038E-2 1.52286E-2 6.23021E-3 7.4839E-3 4.11304E-2 2.25418E-2 4.10327E-2 2.98743E-2 8.76085E-3 5.77587E-3 2.09789E-2 9.83392E-3 1.94536E-2 2.63568E-2 4.24436E-2 5.70095E-2 4.43169E-2 2.82153E-2 2.75784E-2 6.8892E-2 1.97864E-1 2.62053E-1 3.64851E-1 3.92202E-1 4.47909E-1 3.52118E-1 2.7386E-1 1.52912E-1 1.73369E-1 2.86723E-1 3.90429E-1 4.34165E-1 4.37121E-1 3.59352E-1 2.31861E-1 1.68659E-1 1.02778E-1 6.07076E-2 9.72564E-2 1.17467E-1 5.51116E-2 1.76864E-2 9.01903E-3 6.25258E-3 7.50495E-3 8.36146E-3 1.32382E-2 1.12603E-2 8.14864E-3 3.99568E-3 1.0551E-2 5.29091E-3 1.07087E-2 1.02336E-2 1.0332E-2 2.52017E-2 5.432E-2 5.55075E-2 2.95793E-2 2.29052E-2 1.65895E-2 1.75125E-2 2.02373E-2 1.85978E-2 2.22327E-2 1.27306E-2 1.77426E-3 8.72733E-4 -9999 -9999 -9999 -9999 -9999 -9999 -9999 -9999 -9999 -9999 -9999 -9999 -9999 -9999 -9999 -9999 -9999 -9999 -9999 -9999 -9999 -9999 -9999 -9999 -9999 -9999 -9999 -9999 -9999 -9999 -9999 -9999 -9999 -9999 -9999 -9999 -9999 -9999 -9999 -9999 -9999 -9999 -9999 -9999 -9999 -9999 -9999 -9999 -9999 -9999 -9999 -9999 -9999 -9999 -9999 -9999 -9999 -9999 -9999
-9999 -9999 -9999 -9999 -9999 -9999 -9999 -9999 -9999 -9999 -9999 -9999 -9999 -9999 -9999 -9999 -9999 -9999 -9999 -9999 -9999 -9999 -9999 -9999 -9999 -9999 -9999 -9999 -9999 -9999 -9999 -9999 -9999 -9999 -9999 -9999 -9999 -9999 -9999 -9999 -9999 -9999 1.39884E-1 5.59803E-2 3.13527E-3 2.46012E-3 3.25779E-3 1.41689E-2 1.9947E-2 2.55276E-2 1.82869E-2 5.72311E-3 8.00622E-3 1.56498E-2 8.67114E-3 1.25079E-2 2.47685E-2 3.13428E-2 3.83381E-2 3.06597E-2 1.74836E-2 1.83594E-2 5.50856E-2 1.02675E-1 1.67083E-1 1.86941E-1 2.06091E-1 2.79144E-1 3.53481E-1 3.44388E-1 1.99671E-1 1.1918E-1 2.40906E-1 2.26086E-1 3.15159E-1 3.68994E-1 3.36437E-1 2.36667E-1 1.24792E-1 1.30468E-1 9.92264E-2 7.57877E-2 9.34931E-2 9.18002E-2 4.71387E-2 1.55949E-2 8.0617E-3 6.52777E-3 9.47473E-3 1.23495E-2 1.088E-2 6.94005E-3 6.37381E-3 7.25133E-3 5.07393E-3 7.62589E-3 6.76865E-3 5.90165E-3 2.5321E-2 3.45723E-2 3.38037E-2 1.99814E-2 1.42165E-2 1.52471E-2 1.00028E-2 1.58685E-2 3.03135E-2 2.92474E-2 2.1999E-3 7.72449E-4 1.10466E-3 2.74691E-3 3.68023E-3 2.55094E-3 -9999 -9999 -9999 -9999 -9999 -9999 -9999 -9999 -9999 -9999 -9999 -9999 -9999 -9999 -9999 -9999 -9999 -9999 -9999 -9999 -9999 -9999 -9999 -9999 -9999 -9999 -9999 -9999 -9999 -9999 -9999 -9999 -9999 -9999 -9999 -9999 -9999 -9999 -9999 -9999 -9999 -9999 -9999 -9999 -9999 -9999 -9999 -9999 -9999 -9999 -9999 -9999 -9999 -9999 -9999 -9999
-9999 -9999 -9999 -9999 -9999 -9999 -9999 -9999 -9999 -9999 -9999 -9999 -9999 -9999 -9999 -9999 -9999 -9999 -9999 -9999 -9999 -9999 -9999 -9999 -9999 -9999 -9999 -9999 -9999 -9999 -9999 -9999 -9999 -9999 -9999 -9999 -9999 -9999 -9999 -9999 -9999 -9999 1.96069E-1 1.4836E-2 4.11284E-3 2.87309E-3 2.44776E-3 2.86054E-3 1.68884E-2 3.07594E-2 1.72265E-2 6.27266E-3 1.09435E-2 5.87844E-3 5.4388E-3 1.16188E-2 1.91673E-2 2.63099E-2 3.18081E-2 1.81908E-2 1.07609E-2 1.06783E-2 2.93946E-2 6.85886E-2 1.48446E-1 1.42395E-1 1.22392E-1 1.92634E-1 3.00967E-1 2.78607E-1 2.11538E-1 1.5502E-1 2.08091E-1 1.71506E-1 1.98856E-1 2.22041E-1 3.11308E-1 2.36703E-1 1.42433E-1 1.62225E-1 1.31603E-1 1.00322E-1 8.04552E-2 9.30152E-2 4.94163E-2 2.1534E-2 1.1605E-2 8.14393E-3 7.68303E-3 1.0717E-2 1.06961E-2 6.04258E-3 9.17284E-3 6.25195E-3 5.84002E-3 5.49749E-3 3.1721E-3 5.51396E-3 2.80639E-2 1.6631E-2 1.81654E-2 1.07876E-2 7.85317E-3 8.20132E-3 8.38126E-3 1.70838E-2 1.74888E-2 7.49907E-3 6.18313E-3 7.85619E-3 5.98057E-3 3.3173E-3 1.39902E-3 8.69467E-4 2.85433E-4 -9999 -9999 -9999 -9999 -9999 -9999 -9999 -9999 -9999 -9999 -9999 -9999 -9999 -9999 -9999 -9999 -9999 -9999 -9999 -9999 -9999 -9999 -9999 -9999 -9999 -9999 -9999 -9999 -9999 -9999 -9999 -9999 -9999 -9999 -9999 -9999 -9999 -9999 -9999 -9999 -9999 -9999 -9999 -9999 -9999 -9999 -9999 -9999 -9999 -9999 -9999 -9999 -9999 -9999 -9999
-9999 -9999 -9999 -9999 -9999 -9999 -9999 -9999 -9999 -9999 -9999 -9999 -9999 -9999 -9999 -9999 -9999 -9999 -9999 -9999 -9999 -9999 -9999 -9999 -9999 -9999 -9999 -9999 -9999 -9999 -9999 -9999 -9999 -9999 -9999 -9999 -9999 -9999 -9999 -9999 -9999 -9999 3.81031E-1 5.25685E-2 6.39754E-3 3.60005E-3 2.05487E-3 1.97938E-3 2.16888E-2 4.73172E-2 2.28694E-2 8.86298E-3 8.47468E-3 5.07236E-3 5.54476E-3 9.73966E-3 1.31605E-2 2.45268E-2 4.05447E-2 3.75485E-2 1.42996E-2 1.05512E-2 2.12482E-2 5.68059E-2 1.46448E-1 1.25153E-1 1.65364E-1 1.49857E-1 1.44124E-1 1.63102E-1 1.97813E-1 2.17773E-1 2.94202E-1 2.07509E-1 1.22269E-1 1.37127E-1 1.52044E-1 1.82911E-1 1.83348E-1 1.22695E-1 1.03892E-1 6.23843E-2 3.30419E-2 3.45187E-2 4.20291E-2 2.15023E-2 8.1264E-3 3.64789E-3 3.89693E-3 6.78873E-3 1.05279E-2 6.67563E-3 5.94627E-3 4.0031E-3 9.66929E-3 2.63691E-3 3.36391E-3 5.81566E-3 1.20506E-2 1.54551E-2 9.26841E-3 5.83048E-3 3.67653E-3 5.67397E-3 1.01346E-2 1.17684E-2 1.74596E-2 1.75936E-2 1.65784E-2 2.83663E-3 2.133E-3 4.98462E-3 3.17316E-3 -9999 -9999 -9999 -9999 -9999 -9999 -9999 -9999 -9999 -9999 -9999 -9999 -9999 -9999 -9999 -9999 -9999 -9999 -9999 -9999 -9999 -9999 -9999 -9999 -9999 -9999 -9999 -9999 -9999 -9999 -9999 -9999 -9999 -9999 -9999 -9999 -9999 -9999 -9999 -9999 -9999 -9999 -9999 -9999 -9999 -9999 -9999 -9999 -9999 -9999 -9999 -9999 -9999 -9999 -9999 -9999 -9999
-9999 -9999 -9999 -9999 -9999 -9999 -9999 -9999 -9999 -9999 -9999 -9999 -9999 -9999 -9999 -9999 -9999 -9999 -9999 -9999 -9999 -9999 -9999 -9999 -9999 -9999 -9999 -9999 -9999 -9999 -9999 -9999 -9999 -9999 -9999 -9999 -9999 -9999 -9999 -9999 -9999 -9999 3.43947E-1 1.34402E-2 3.31957E-3 4.78876E-3 5.56447E-3 3.91002E-3 1.18444E-2 3.38239E-2 1.70763E-2 3.9288E-3 5.24952E-3 8.54563E-3 4.34587E-3 7.57675E-3 8.96461E-3 1.66584E-2 2.38752E-2 2.91487E-2 1.25608E-2 9.8935E-3 1.55839E-2 5.38893E-2 1.10759E-1 1.09101E-1 1.37387E-1 1.79309E-1 1.92268E-1 1.3513E-1 1.54074E-1 2.09223E-1 2.57587E-1 2.36236E-1 1.02024E-1 7.19365E-2 1.07552E-1 1.46409E-1 1.77082E-1 1.0602E-1 1.08894E-1 5.9416E-2 3.23454E-2 2.39352E-2 2.94761E-2 1.84618E-2 1.0049E-2 5.81227E-3 5.68662E-3 3.87378E-3 6.68332E-3 1.10889E-2 3.71777E-3 6.27592E-3 4.76176E-3 2.72416E-3 5.48259E-3 1.98633E-2 3.81247E-3 2.18682E-2 3.20087E-2 4.88229E-3 3.41041E-3 5.24573E-3 1.69548E-2 1.47152E-2 2.48014E-2 9.03868E-3 1.12045E-2 1.70098E-3 4.54892E-3 4.91375E-3 2.99743E-3 1.49679E-3 3.94351E-4 -9999 -9999 -9999 -9999 -9999 -9999 -9999 -9999 -9999 -9999 -9999 -9999 -9999 -9999 -9999 -9999 -9999 -9999 -9999 -9999 -9999 -9999 -9999 -9999 -9999 -9999 -9999 -9999 -9999 -9999 -9999 -9999 -9999 -9999 -9999 -9999 -9999 -9999 -9999 -9999 -9999 -9999 -9999 -9999 -9999 -9999 -9999 -9999 -9999 -9999 -9999 -9999 -9999 -9999 -9999
-9999 -9999 -9999 -9999 -9999 -9999 -9999 -9999 -9999 -9999 -9999 -9999 -9999 -9999 -9999 -9999 -9999 -9999 -9999 -9999 -9999 -9999 -9999 -9999 -9999 -9999 -9999 -9999 -9999 -9999 -9999 -9999 -9999 -9999 -9999 -9999 -9999 -9999 -9999 -9999 -9999 -9999 1.58367E-1 1.84716E-2 3.23359E-3 2.3351E-3 5.66476E-3 4.23048E-3 6.29901E-3 1.07508E-2 7.06471E-3 5.35473E-3 6.75946E-3 3.70711E-3 2.61284E-3 4.58631E-3 5.09925E-3 7.5677E-3 1.32959E-2 1.30073E-2 8.68103E-3 1.26639E-2 1.11571E-2 3.75704E-2 9.18188E-2 1.00998E-1 1.34085E-1 1.66943E-1 2.10648E-1 2.23899E-1 2.37627E-1 2.93033E-1 2.16504E-1 2.10846E-1 1.13504E-1 1.14932E-1 1.18955E-1 1.32077E-1 1.54685E-1 1.43279E-1 1.29192E-1 6.61217E-2 2.90904E-2 1.57565E-2 3.22683E-2 2.24308E-2 1.32027E-2 1.36809E-2 4.42339E-3 2.22393E-3 4.56981E-3 1.20421E-2 5.30143E-3 2.34892E-3 3.24476E-3 2.65842E-3 1.11902E-2 2.07187E-2 3.09539E-3 1.96366E-2 2.59169E-2 5.17603E-3 4.9214E-3 7.71488E-3 8.24867E-3 1.32048E-2 2.78704E-2 3.37308E-3 4.75447E-3 6.41221E-3 5.98195E-3 1.92952E-3 4.91217E-3 1.04848E-3 3.3332E-3 -9999 -9999 -9999 -9999 -9999 -9999 -9999 -9999 -9999 -9999 -9999 -9999 -9999 -9999 -9999 -9999 -9999 -9999 -9999 -9999 -9999 -9999 -9999 -9999 -9999 -9999 -9999 -9999 -9999 -9999 -9999 -9999 -9999 -9999 -9999 -9999 -9999 -9999 -9999 -9999 -9999 -9999 -9999 -9999 -9999 -9999 -9999 -9999 -9999 -9999 -9999 -9999 -9999 -9999 -9999
-9999 -9999 -9999 -9999 -9999 -9999 -9999 -9999 -9999 -9999 -9999 -9999 -9999 -9999 -9999 -9999 -9999 -9999 -9999 -9999 -9999 -9999 -9999 -9999 -9999 -9999 -9999 -9999 -9999 -9999 -9999 -9999 -9999 -9999 -9999 -9999 -9999 -9999 -9999 -9999 -9999 -9999 4.06818E-2 3.47744E-3 1.69538E-3 2.37748E-3 2.34894E-3 1.82088E-3 4.23518E-3 1.81535E-2 1.86197E-2 3.33428E-3 1.59339E-3 1.54122E-3 1.94737E-3 4.3785E-3 5.7092E-3 7.88533E-3 9.45431E-3 6.71044E-3 7.35348E-3 2.15392E-2 1.87623E-2 2.81365E-2 6.85135E-2 7.83312E-2 1.19513E-1 1.28389E-1 2.04522E-1 2.00033E-1 2.732E-1 3.96122E-1 3.99302E-1 3.30167E-1 1.84786E-1 2.01362E-1 1.37657E-1 8.86303E-2 1.02833E-1 1.30525E-1 1.5444E-1 4.1773E-2 1.6598E-2 1.33561E-2 1.83258E-2 1.91867E-2 1.62784E-2 1.40196E-2 5.74853E-3 9.71628E-3 7.51258E-3 6.90946E-3 2.50451E-3 7.07076E-3 4.76434E-3 7.52372E-3 8.04558E-3 2.2997E-2 1.25973E-2 2.09695E-2 2.31481E-2 5.38705E-3 1.03379E-2 9.9485E-3 6.7995E-3 8.40433E-3 1.22797E-2 4.87533E-3 5.09821E-3 4.38603E-3 3.00736E-3 5.76006E-3 3.67578E-3 1.8555E-3 4.27648E-3 9.31414E-4 -9999 -9999 -9999 -9999 -9999 -9999 -9999 -9999 -9999 -9999 -9999 -9999 -9999 -9999 -9999 -9999 -9999 -9999 -9999 -9999 -9999 -9999 -9999 -9999 -9999 -9999 -9999 -9999 -9999 -9999 -9999 -9999 -9999 -9999 -9999 -9999 -9999 -9999 -9999 -9999 -9999 -9999 -9999 -9999 -9999 -9999 -9999 -9999 -9999 -9999 -9999 -9999 -9999 -9999
-9999 -9999 -9999 -9999 -9999 -9999 -9999 -9999 -9999 -9999 -9999 -9999 -9999 -9999 -9999 -9999 -9999 -9999 -9999 -9999 -9999 -9999 -9999 -9999 -9999 -9999 -9999 -9999 -9999 -9999 -9999 -9999 -9999 -9999 -9999 -9999 -9999 -9999 -9999 -9999 -9999 -9999 -9999 1.13503E-2 2.20427E-3 3.27145E-3 2.97293E-3 2.68764E-3 9.97317E-3 6.89546E-3 1.4791E-2 1.50387E-3 1.00747E-3 1.35961E-3 2.80029E-3 4.06545E-3 5.74646E-3 9.4292E-3 7.86785E-3 4.70738E-3 1.04855E-2 1.44339E-2 2.00508E-2 3.03678E-2 5.52887E-2 9.07199E-2 1.00524E-1 1.04858E-1 1.42071E-1 2.31011E-1 2.8372E-1 3.14655E-1 2.77275E-1 2.38818E-1 2.01917E-1 8.99279E-2 5.95113E-2 2.40379E-2 3.16536E-2 5.02088E-2 6.74833E-2 4.29391E-2 1.34553E-2 9.73277E-3 1.7246E-2 1.94546E-2 1.89964E-2 1.38629E-2 8.36738E-3 4.75668E-3 5.21225E-3 4.58305E-3 6.77414E-3 9.87751E-3 5.51017E-3 5.94376E-3 4.97327E-3 1.37463E-2 1.75207E-2 5.0616E-2 4.24481E-2 1.93515E-2 7.24708E-3 4.05833E-3 4.90147E-3 2.93318E-3 3.78656E-3 1.15091E-2 8.21202E-3 2.75156E-3 5.12173E-3 6.13463E-3 3.11556E-3 3.98857E-3 2.15942E-3 -9999 -9999 -9999 -9999 -9999 -9999 -9999 -9999 -9999 -9999 -9999 -9999 -9999 -9999 -9999 -9999 -9999 -9999 -9999 -9999 -9999 -9999 -9999 -9999 -9999 -9999 -9999 -9999 -9999 -9999 -9999 -9999 -9999 -9999 -9999 -9999 -9999 -9999 -9999 -9999 -9999 -9999 -9999 -9999 -9999 -9999 -9999 -9999 -9999 -9999 -9999 -9999 -9999 -9999 -9999
-9999 -9999 -9999 -9999 -9999 -9999 -9999 -9999 -9999 -9999 -9999 -9999 -9999 -9999 -9999 -9999 -9999 -9999 -9999 -9999 -9999 -9999 -9999 -9999 -9999 -9999 -9999 -9999 -9999 -9999 -9999 -9999 -9999 -9999 -9999 -9999 -9999 -9999 -9999 -9999 -9999 -9999 -9999 1.62422E-2 2.40774E-3 2.51489E-3 3.10757E-3 5.32054E-3 7.90501E-3 2.94813E-2 5.90249E-3 1.42189E-3 1.11232E-3 1.11207E-3 2.63262E-3 2.78132E-3 5.46958E-3 8.33555E-3 9.78413E-3 1.3014E-2 1.34716E-2 8.28555E-3 1.63265E-2 3.06874E-2 6.87943E-2 1.05242E-1 1.50379E-1 1.16714E-1 1.19002E-1 1.97348E-1 2.57656E-1 2.02918E-1 1.60969E-1 9.08965E-2 4.50382E-2 2.92451E-2 1.01228E-2 7.0627E-3 5.12656E-3 6.99026E-3 3.12785E-2 2.8502E-2 9.88991E-3 6.58835E-3 7.94634E-3 1.92666E-2 2.06471E-2 1.29069E-2 7.61713E-3 3.25369E-3 3.99165E-3 6.22533E-3 9.83481E-3 5.84764E-3 4.51421E-3 2.74386E-3 2.69407E-3 7.35809E-3 4.80675E-3 1.18252E-2 9.05984E-2 2.47353E-2 5.94979E-3 2.90434E-3 3.35528E-3 3.49796E-3 3.79077E-3 9.4758E-3 4.85557E-3 2.4551E-3 4.70408E-3 5.70067E-3 4.60756E-3 2.53789E-3 -9999 -9999 -9999 -9999 -9999 -9999 -9999 -9999 -9999 -9999 -9999 -9999 -9999 -9999 -9999 -9999 -9999 -9999 -9999 -9999 -9999 -9999 -9999 -9999 -9999 -9999 -9999 -9999 -9999 -9999 -9999 -9999 -9999 -9999 -9999 -9999 -9999 -9999 -9999 -9999 -9999 -9999 -9999 -9999 -9999 -9999 -9999 -9999 -9999 -9999 -9999 -9999 -9999 -9999 -9999 -9999
-9999 -9999 -9999 -9999 -9999 -9999 -9999 -9999 -9999 -9999 -9999 -9999 -9999 -9999 -9999 -9999 -9999 -9999 -9999 -9999 -9999 -9999 -9999 -9999 -9999 -9999 -9999 -9999 -9999 -9999 -9999 -9999 -9999 -9999 -9999 -9999 -9999 -9999 -9999 -9999 -9999 -9999 -9999 9.61829E-2 2.63627E-3 1.10629E-3 2.46477E-3 1.98667E-3 7.95166E-3 4.35245E-2 3.89806E-3 1.13238E-3 1.02557E-3 1.5388E-3 2.96754E-3 3.60486E-3 5.7212E-3 6.57148E-3 3.46713E-3 1.73995E-2 1.04224E-2 9.71763E-3 1.63569E-2 3.8609E-2 8.45106E-2 1.43012E-1 1.67647E-1 9.56648E-2 1.27524E-1 1.20478E-1 1.02734E-1 1.29981E-1 1.22914E-1 6.12722E-2 1.87472E-2 1.23452E-2 5.29616E-3 4.18966E-3 3.28768E-3 7.39889E-3 3.73463E-2 2.72563E-2 9.15174E-3 8.19724E-3 1.51708E-2 1.44948E-2 1.72289E-2 9.44127E-3 4.9936E-3 2.95306E-3 5.0217E-3 6.52581E-3 6.65969E-3 8.7845E-3 3.90979E-3 1.93849E-3 3.36203E-3 6.14371E-3 6.96107E-3 1.42648E-2 5.1597E-2 1.70099E-2 3.07361E-3 5.04956E-3 3.66386E-3 1.2548E-3 1.59305E-3 4.89788E-3 5.07401E-3 3.38841E-3 7.28457E-3 4.90411E-3 2.69655E-3 -9999 -9999 -9999 -9999 -9999 -9999 -9999 -9999 -9999 -9999 -9999 -9999 -9999 -9999 -9999 -9999 -9999 -9999 -9999 -9999 -9999 -9999 -9999 -9999 -9999 -9999 -9999 -9999 -9999 -9999 -9999 -9999 -9999 -9999 -9999 -9999 -9999 -9999 -9999 -9999 -9999 -9999 -9999 -9999 -9999 -9999 -9999 -9999 -9999 -9999 -9999 -9999 -9999 -9999 -9999 -9999 -9999
-9999 -9999 -9999 -9999 -9999 -9999 -9999 -9999 -9999 -9999 -9999 -9999 -9999 -9999 -9999 -9999 -9999 -9999 -9999 -9999 -9999 -9999 -9999 -9999 -9999 -9999 -9999 -9999 -9999 -9999 -9999 -9999 -9999 -9999 -9999 -9999 -9999 -9999 -9999 -9999 -9999 -9999 -9999 8.28114E-3 1.16235E-3 1.16125E-3 6.93846E-4 3.52219E-3 1.47248E-2 3.78108E-3 7.35196E-4 1.2269E-3 2.49356E-3 2.17159E-3 2.31873E-3 2.43034E-3 4.65658E-3 1.33822E-2 4.67899E-3 1.84168E-2 1.8937E-2 1.33936E-2 1.82683E-2 4.04373E-2 9.6414E-2 1.31088E-1 9.6091E-2 9.42994E-2 1.03029E-1 8.80151E-2 8.76839E-2 9.00392E-2 1.07142E-1 1.02792E-1 4.87572E-2 2.04348E-2 8.269E-3 5.7122E-3 1.08314E-2 2.78872E-2 4.57251E-2 1.83073E-2 9.8182E-3 7.69612E-3 1.49791E-2 1.86066E-2 1.16086E-2 1.24414E-2 3.78414E-3 3.31617E-3 1.46736E-3 6.05133E-3 5.67883E-3 1.39689E-2 2.00734E-3 1.71747E-3 7.92093E-3 1.00857E-2 6.87333E-3 5.36843E-3 1.09299E-2 2.13158E-2 9.3713E-3 3.03451E-3 3.55516E-3 1.76945E-3 1.00636E-3 4.73859E-3 4.74032E-3 1.87639E-3 8.74E-3 1.70561E-3 -9999 -9999 -9999 -9999 -9999 -9999 -9999 -9999 -9999 -9999 -9999 -9999 -9999 -9999 -9999 -9999 -9999 -9999 -9999 -9999 -9999 -9999 -9999 -9999 -9999 -9999 -9999 -9999 -9999 -9999 -9999 -9999 -9999 -9999 -9999 -9999 -9999 -9999 -9999 -9999 -9999 -9999 -9999 -9999 -9999 -9999 -9999 -9999 -9999 -9999 -9999 -9999 -9999 -9999 -9999 -9999 -9999 -9999
-9999 -9999 -9999 -9999 -9999 -9999 -9999 -9999 -9999 -9999 -9999 -9999 -9999 -9999 -9999 -9999 -9999 -9999 -9999 -9999 -9999 -9999 -9999 -9999 -9999 -9999 -9999 -9999 -9999 -9999 -9999 -9999 -9999 -9999 -9999 -9999 -9999 -9999 -9999 -9999 -9999 -9999 4.56371E-2 1.54352E-3 1.59267E-3 6.8033E-4 3.72881E-3 1.38234E-2 8.3708E-3 1.46031E-3 1.08655E-3 1.98102E-3 1.78965E-3 3.19943E-3 3.3442E-3 2.15647E-3 5.00061E-3 8.26021E-3 2.95488E-3 1.24503E-2 3.48994E-2 1.83463E-2 1.88113E-2 3.63065E-2 8.30047E-2 9.10652E-2 9.21589E-2 8.31607E-2 7.99705E-2 9.76292E-2 9.52681E-2 7.81363E-2 7.04063E-2 8.83767E-2 1.24154E-1 8.72375E-2 3.76532E-2 3.32449E-2 5.0663E-2 6.61518E-2 5.49714E-2 1.6946E-2 5.24447E-3 3.29676E-3 6.50686E-3 1.46238E-2 9.89826E-3 5.21597E-3 3.77968E-3 6.28694E-3 4.3005E-3 6.86757E-3 5.57074E-3 8.31876E-3 1.48962E-3 6.88043E-3 1.64311E-2 6.24129E-3 6.89149E-3 8.06676E-3 5.93056E-3 1.69104E-2 1.55305E-2 1.11692E-2 5.67062E-3 1.86733E-3 1.16985E-3 6.31739E-3 4.49696E-3 2.07994E-3 3.09196E-3 -9999 -9999 -9999 -9999 -9999 -9999 -9999 -9999 -9999 -9999 -9999 -9999 -9999 -9999 -9999 -9999 -9999 -9999 -9999 -9999 -9999 -9999 -9999 -9999 -9999 -9999 -9999 -9999 -9999 -9999 -9999 -9999 -9999 -9999 -9999 -9999 -9999 -9999 -9999 -9999 -9999 -9999 -9999 -9999 -9999 -9999 -9999 -9999 -9999 -9999 -9999 -9999 -9999 -9999 -9999 -9999 -9999 -9999 -9999
-9999 -9999 -9999 -9999 -9999 -9999 -9999 -9999 -9999 -9999 -9999 -9999 -9999 -9999 -9999 -9999 -9999 -9999 -9999 -9999 -9999 -9999 -9999 -9999 -9999 -9999 -9999 -9999 -9999 -9999 -9999 -9999 -9999 -9999 -9999 -9999 -9999 -9999 -9999 -9999 -9999 -9999 2.12835E-2 9.26022E-4 1.16125E-3 5.24307E-4 5.04774E-3 1.43306E-3 7.12445E-4 7.00806E-4 1.10656E-3 2.48671E-3 4.81839E-3 1.15501E-2 5.06277E-3 1.9903E-3 -9999 5.09044E-3 2.89855E-3 2.14662E-2 3.36991E-2 1.80396E-2 1.93455E-2 3.62523E-2 7.6975E-2 1.10782E-1 8.18546E-2 7.66873E-2 5.95797E-2 7.43477E-2 7.32848E-2 7.69782E-2 6.45443E-2 3.6558E-2 7.42759E-2 7.20697E-2 6.59897E-2 7.55058E-2 6.93715E-2 3.40192E-2 2.81103E-2 2.13344E-2 4.69717E-3 3.20407E-3 4.23464E-3 1.01941E-2 1.10167E-2 4.86298E-3 3.73091E-3 5.58452E-3 6.23769E-3 5.63876E-3 4.69052E-3 1.54359E-3 4.23206E-3 2.31963E-2 4.31233E-3 7.08611E-3 1.02956E-2 8.82867E-3 5.1953E-3 3.56598E-3 1.0923E-2 8.24956E-3 1.40561E-2 2.5823E-3 1.04856E-3 4.78165E-3 5.50944E-3 1.39555E-3 1.43856E-3 -9999 -9999 -9999 -9999 -9999 -9999 -9999 -9999 -9999 -9999 -9999 -9999 -9999 -9999 -9999 -9999 -9999 -9999 -9999 -9999 -9999 -9999 -9999 -9999 -9999 -9999 -9999 -9999 -9999 -9999 -9999 -9999 -9999 -9999 -9999 -9999 -9999 -9999 -9999 -9999 -9999 -9999 -9999 -9999 -9999 -9999 -9999 -9999 -9999 -9999 -9999 -9999 -9999 -9999 -9999 -9999 -9999 -9999 -9999
-9999 -9999 -9999 -9999 -9999 -9999 -9999 -9999 -9999 -9999 -9999 -9999 -9999 -9999 -9999 -9999 -9999 -9999 -9999 -9999 -9999 -9999 -9999 -9999 -9999 -9999 -9999 -9999 -9999 -9999 -9999 -9999 -9999 -9999 -9999 -9999 -9999 -9999 -9999 -9999 -9999 -9999 2.35775E-2 2.67505E-3 1.50153E-3 7.02826E-4 1.58058E-3 9.28457E-3 1.11345E-3 1.42236E-3 9.8914E-4 1.99441E-3 1.24095E-2 2.34217E-2 -9999 -9999 -9999 9.31047E-4 3.10374E-3 2.75379E-2 2.16344E-2 1.22995E-2 1.68432E-2 5.93441E-2 7.41054E-2 6.11576E-2 6.15772E-2 6.88151E-2 5.66373E-2 6.32249E-2 6.80285E-2 9.31658E-2 6.95796E-2 3.66132E-2 3.23946E-2 2.08418E-2 2.28339E-2 3.33593E-2 4.97532E-2 1.18365E-2 1.16997E-2 1.19153E-2 6.12912E-3 4.05218E-3 4.61473E-3 9.18358E-3 8.27654E-3 8.61962E-3 4.63942E-3 2.72707E-3 3.73935E-3 4.35693E-3 3.17824E-3 4.50969E-3 1.27356E-2 7.26324E-3 4.27214E-3 8.63218E-3 9.24528E-3 9.75983E-3 3.99053E-3 2.34806E-3 2.07751E-3 5.8827E-3 7.76094E-3 1.59185E-3 2.4608E-3 5.52728E-3 2.7767E-3 1.21279E-3 1.04998E-3 -9999 -9999 -9999 -9999 -9999 -9999 -9999 -9999 -9999 -9999 -9999 -9999 -9999 -9999 -9999 -9999 -9999 -9999 -9999 -9999 -9999 -9999 -9999 -9999 -9999 -9999 -9999 -9999 -9999 -9999 -9999 -9999 -9999 -9999 -9999 -9999 -9999 -9999 -9999 -9999 -9999 -9999 -9999 -9999 -9999 -9999 -9999 -9999 -9999 -9999 -9999 -9999 -9999 -9999 -9999 -9999 -9999 -9999 -9999
-9999 -9999 -9999 -9999 -9999 -9999 -9999 -9999 -9999 -9999 -9999 -9999 -9999 -9999 -9999 -9999 -9999 -9999 -9999 -9999 -9999 -9999 -9999 -9999 -9999 -9999 -9999 -9999 -9999 -9999 -9999 -9999 -9999 -9999 -9999 -9999 -9999 -9999 -9999 -9999 -9999 -9999 -9999 8.79728E-2 2.29309E-3 9.9431E-4 8.98646E-3 5.15669E-3 2.10931E-3 9.01747E-3 1.40277E-3 1.49309E-3 5.11627E-3 3.75609E-2 -9999 -9999 -9999 2.70175E-3 4.79918E-3 8.24581E-3 9.73482E-3 1.06807E-2 1.92699E-2 4.13973E-2 8.50447E-2 4.99607E-2 3.68623E-2 3.87843E-2 4.34044E-2 4.08137E-2 4.37973E-2 3.6854E-2 2.46574E-2 1.72655E-2 2.52094E-2 1.56931E-2 9.71444E-3 3.10323E-2 4.63274E-2 1.38792E-2 9.83183E-3 1.01436E-2 1.02493E-2 4.70864E-3 3.34406E-3 7.78403E-3 6.84615E-3 7.84005E-3 6.47483E-3 2.08998E-3 3.31882E-3 1.09059E-3 2.90639E-3 8.37352E-3 1.07505E-2 4.74821E-3 5.73088E-3 5.11489E-3 6.36926E-3 1.32253E-2 3.69966E-3 3.05914E-3 2.51341E-3 5.95257E-3 3.73921E-3 3.389E-3 3.36784E-3 1.37644E-3 5.9262E-4 9.73648E-4 9.00441E-4 1.0015E-3 -9999 -9999 -9999 -9999 -9999 -9999 -9999 -9999 -9999 -9999 -9999 -9999 -9999 -9999 -9999 -9999 -9999 -9999 -9999 -9999 -9999 -9999 -9999 -9999 -9999 -9999 -9999 -9999 -9999 -9999 -9999 -9999 -9999 -9999 -9999 -9999 -9999 -9999 -9999 -9999 -9999 -9999 -9999 -9999 -9999 -9999 -9999 -9999 -9999 -9999 -9999 -9999 -9999 -9999 -9999 -9999 -9999 -9999
-9999 -9999 -9999 -9999 -9999 -9999 -9999 -9999 -9999 -9999 -9999 -9999 -9999 -9999 -9999 -9999 -9999 -9999 -9999 -9999 -9999 -9999 -9999 -9999 -9999 -9999 -9999 -9999 -9999 -9999 -9999 -9999 -9999 -9999 -9999 -9999 -9999 -9999 -9999 -9999 -9999 -9999 -9999 9.97219E-2 4.47723E-3 1.07613E-3 8.30537E-3 2.38985E-3 2.94255E-2 4.32766E-3 9.60115E-4 2.94421E-3 6.1381E-3 -9999 -9999 -9999 -9999 -9999 -9999 2.38631E-3 3.15971E-3 5.55844E-3 1.30616E-2 6.00866E-2 7.3151E-2 9.43161E-2 3.75593E-2 2.16795E-2 1.76493E-2 1.84089E-2 2.51624E-2 1.96849E-2 1.99924E-2 1.41043E-2 1.19596E-2 9.96564E-3 1.78148E-2 3.9871E-2 2.42986E-2 1.47562E-2 1.53489E-2 1.4243E-2 9.9462E-3 4.72664E-3 2.00906E-3 5.29932E-3 7.4568E-3 3.09634E-3 3.80724E-3 2.37255E-3 3.82512E-3 1.41193E-3 2.84406E-3 6.81452E-3 4.72879E-3 3.9418E-3 4.20059E-3 5.84501E-3 1.00857E-2 7.6827E-3 8.38199E-3 6.97839E-3 3.25882E-3 2.41544E-3 5.05759E-3 2.69307E-3 1.62267E-3 5.77797E-4 5.4089E-4 2.7943E-4 1.02474E-3 -9999 -9999 -9999 -9999 -9999 -9999 -9999 -9999 -9999 -9999 -9999 -9999 -9999 -9999 -9999 -9999 -9999 -9999 -9999 -9999 -9999 -9999 -9999 -9999 -9999 -9999 -9999 -9999 -9999 -9999 -9999 -9999 -9999 -9999 -9999 -9999 -9999 -9999 -9999 -9999 -9999 -9999 -9999 -9999 -9999 -9999 -9999 -9999 -9999 -9999 -9999 -9999 -9999 -9999 -9999 -9999 -9999 -9999 -9999
-9999 -9999 -9999 -9999 -9999 -9999 -9999 -9999 -9999 -9999 -9999 -9999 -9999 -9999 -9999 -9999 -9999 -9999 -9999 -9999 -9999 -9999 -9999 -9999 -9999 -9999 -9999 -9999 -9999 -9999 -9999 -9999 -9999 -9999 -9999 -9999 -9999 -9999 -9999 -9999 -9999 -9999 -9999 9.48728E-2 7.2695E-3 1.21853E-3 6.33093E-3 4.3852E-3 4.54189E-3 9.73491E-4 5.39363E-4 7.36996E-4 1.27721E-3 -9999 -9999 -9999 -9999 -9999 -9999 -9999 5.1673E-3 1.48568E-2 2.99156E-2 6.38138E-2 6.27001E-2 5.39341E-2 4.14605E-2 1.57432E-2 9.91229E-3 1.07895E-2 3.73207E-2 2.1278E-2 1.25338E-2 7.97828E-3 7.46673E-3 7.6498E-3 1.70574E-2 2.22504E-2 1.28424E-2 9.35438E-3 1.0639E-2 1.02232E-2 5.82054E-3 2.48982E-3 1.09659E-3 3.03704E-3 4.30767E-3 2.95933E-3 4.48777E-3 4.3386E-3 6.10667E-3 3.4136E-3 2.22054E-3 6.31558E-3 4.29012E-3 2.40326E-3 3.65958E-3 4.03265E-3 3.66588E-3 2.51139E-3 2.47191E-3 1.82459E-3 3.36239E-3 1.64225E-3 3.06627E-3 2.02546E-3 1.10127E-3 5.40683E-4 5.58906E-4 2.24211E-4 -9999 -9999 -9999 -9999 -9999 -9999 -9999 -9999 -9999 -9999 -9999 -9999 -9999 -9999 -9999 -9999 -9999 -9999 -9999 -9999 -9999 -9999 -9999 -9999 -9999 -9999 -9999 -9999 -9999 -9999 -9999 -9999 -9999 -9999 -9999 -9999 -9999 -9999 -9999 -9999 -9999 -9999 -9999 -9999 -9999 -9999 -9999 -9999 -9999 -9999 -9999 -9999 -9999 -9999 -9999 -9999 -9999 -9999 -9999 -9999
-9999 -9999 -9999 -9999 -9999 -9999 -9999 -9999 -9999 -9999 -9999 -9999 -9999 -9999 -9999 -9999 -9999 -9999 -9999 -9999 -9999 -9999 -9999 -9999 -9999 -9999 -9999 -9999 -9999 -9999 -9999 -9999 -9999 -9999 -9999 -9999 -9999 -9999 -9999 -9999 -9999 -9999 -9999 -9999 1.74885E-1 1.72267E-3 1.01281E-3 1.34104E-2 2.23698E-3 8.03069E-4 7.42316E-4 8.52492E-4 -9999 -9999 -9999 -9999 -9999 -9999 -9999 -9999 -9999 2.90506E-2 4.1481E-2 4.08132E-2 3.47791E-2 2.57866E-2 1.41457E-2 7.87686E-3 6.7559E-3 7.91331E-3 2.2505E-2 2.91275E-2 2.38018E-2 1.04804E-2 1.3329E-2 1.96239E-2 2.48356E-2 1.96532E-2 1.08031E-2 7.21005E-3 8.5053E-3 4.96257E-3 2.61169E-3 1.16968E-3 1.21341E-3 2.86551E-3 2.08058E-3 2.50675E-3 5.0844E-3 4.59784E-3 4.09119E-3 2.13381E-3 3.74033E-3 2.43892E-3 3.71431E-3 2.56554E-3 2.19458E-3 5.86473E-3 3.09665E-3 3.37225E-3 1.58254E-3 8.81358E-4 1.53058E-3 2.47744E-3 7.77203E-4 9.6068E-4 1.8038E-3 2.46242E-4 -9999 -9999 -9999 -9999 -9999 -9999 -9999 -9999 -9999 -9999 -9999 -9999 -9999 -9999 -9999 -9999 -9999 -9999 -9999 -9999 -9999 -9999 -9999 -9999 -9999 -9999 -9999 -9999 -9999 -9999 -9999 -9999 -9999 -9999 -9999 -9999 -9999 -9999 -9999 -9999 -9999 -9999 -9999 -9999 -9999 -9999 -9999 -9999 -9999 -9999 -9999 -9999 -9999 -9999 -9999 -9999 -9999 -9999 -9999 -9999 -9999 -9999
-9999 -9999 -9999 -9999 -9999 -9999 -9999 -9999 -9999 -9999 -9999 -9999 -9999 -9999 -9999 -9999 -9999 -9999 -9999 -9999 -9999 -9999 -9999 -9999 -9999 -9999 -9999 -9999 -9999 -9999 -9999 -9999 -9999 -9999 -9999 -9999 -9999 -9999 -9999 -9999 -9999 -9999 -9999 -9999 1.21643E-1 1.38645E-3 1.15551E-2 4.51914E-3 1.0059E-3 1.51905E-3 1.06704E-3 -9999 -9999 -9999 -9999 -9999 -9999 -9999 -9999 -9999 -9999 -9999 -9999 4.41285E-2 2.99883E-2 1.48655E-2 6.91236E-3 5.28804E-3 5.79107E-3 7.37145E-3 1.27214E-2 4.53265E-2 4.23114E-2 3.49967E-2 3.48833E-2 2.8354E-2 1.37432E-2 1.50157E-2 1.13896E-2 1.06039E-2 7.80186E-3 7.84144E-3 2.05259E-3 1.30408E-3 2.82989E-3 4.43105E-3 3.00696E-3 2.802E-3 4.80174E-3 3.31445E-3 3.17102E-3 1.86936E-3 2.71923E-3 2.08367E-3 4.81577E-3 2.72666E-3 1.49785E-3 2.27604E-3 5.87273E-3 5.249E-3 2.66559E-3 9.45862E-4 4.66427E-4 1.00861E-3 1.81418E-3 4.05861E-4 2.8816E-4 -9999 -9999 -9999 -9999 -9999 -9999 -9999 -9999 -9999 -9999 -9999 -9999 -9999 -9999 -9999 -9999 -9999 -9999 -9999 -9999 -9999 -9999 -9999 -9999 -9999 -9999 -9999 -9999 -9999 -9999 -9999 -9999 -9999 -9999 -9999 -9999 -9999 -9999 -9999 -9999 -9999 -9999 -9999 -9999 -9999 -9999 -9999 -9999 -9999 -9999 -9999 -9999 -9999 -9999 -9999 -9999 -9999 -9999 -9999 -9999 -9999 -9999 -9999
-9999 -9999 -9999 -9999 -9999 -9999 -9999 -9999 -9999 -9999 -9999 -9999 -9999 -9999 -9999 -9999 -9999 -9999 -9999 -9999 -9999 -9999 -9999 -9999 -9999 -9999 -9999 -9999 -9999 -9999 -9999 -9999 -9999 -9999 -9999 -9999 -9999 -9999 -9999 -9999 -9999 -9999 -9999 -9999 1.28072E-1 7.08506E-3 3.8996E-2 2.06754E-3 1.00748E-3 -9999 -9999 -9999 -9999 -9999 -9999 -9999 -9999 -9999 -9999 -9999 -9999 -9999 -9999 1.36828E-2 1.05563E-2 9.29873E-3 6.03568E-3 5.46909E-3 6.21011E-3 6.97724E-3 7.42533E-3 1.26103E-2 1.52107E-2 2.74329E-2 1.61053E-2 8.2374E-3 2.87004E-3 8.45462E-3 1.48583E-2 5.06612E-3 5.12757E-3 3.91062E-3 1.94275E-3 1.43021E-3 3.38411E-3 7.1432E-3 4.43439E-3 2.74986E-3 2.52745E-3 2.74812E-3 1.68166E-3 1.05959E-3 1.89E-3 1.35505E-3 2.84291E-3 7.59283E-4 7.70501E-4 1.57113E-3 1.43522E-3 4.27766E-3 2.21369E-3 1.48367E-3 4.10502E-4 4.70201E-4 9.91719E-4 3.21415E-4 -9999 -9999 -9999 -9999 -9999 -9999 -9999 -9999 -9999 -9999 -9999 -9999 -9999 -9999 -9999 -9999 -9999 -9999 -9999 -9999 -9999 -9999 -9999 -9999 -9999 -9999 -9999 -9999 -9999 -9999 -9999 -9999 -9999 -9999 -9999 -9999 -9999 -9999 -9999 -9999 -9999 -9999 -9999 -9999 -9999 -9999 -9999 -9999 -9999 -9999 -9999 -9999 -9999 -9999 -9999 -9999 -9999 -9999 -9999 -9999 -9999 -9999 -9999 -9999
-9999 -9999 -9999 -9999 -9999 -9999 -9999 -9999 -9999 -9999 -9999 -9999 -9999 -9999 -9999 -9999 -9999 -9999 -9999 -9999 -9999 -9999 -9999 -9999 -9999 -9999 -9999 -9999 -9999 -9999 -9999 -9999 -9999 -9999 -9999 -9999 -9999 -9999 -9999 -9999 -9999 -9999 -9999 -9999 1.40375E-1 1.35479E-2 3.42071E-2 1.84822E-3 1.19826E-3 -9999 -9999 -9999 -9999 -9999 -9999 -9999 -9999 -9999 -9999 -9999 -9999 -9999 -9999 6.84394E-3 3.34321E-3 2.44658E-3 3.88051E-3 4.50865E-3 4.31328E-3 3.76375E-3 4.33666E-3 4.89327E-3 6.82903E-3 6.63737E-3 6.80576E-3 3.91828E-3 2.64387E-3 6.4607E-3 1.1324E-2 4.13119E-3 2.63384E-3 3.04838E-3 1.60398E-3 9.05564E-4 2.25152E-3 5.95622E-3 4.9849E-3 2.46262E-3 2.07761E-3 2.71678E-3 1.53696E-3 1.61147E-3 1.64804E-3 1.41425E-3 2.16058E-3 1.37644E-3 9.60899E-4 1.68291E-3 9.44894E-4 9.24525E-4 9.90633E-4 8.73023E-4 8.69862E-4 1.81852E-4 5.45255E-4 4.2973E-4 -9999 -9999 -9999 -9999 -9999 -9999 -9999 -9999 -9999 -9999 -9999 -9999 -9999 -9999 -9999 -9999 -9999 -9999 -9999 -9999 -9999 -9999 -9999 -9999 -9999 -9999 -9999 -9999 -9999 -9999 -9999 -9999 -9999 -9999 -9999 -9999 -9999 -9999 -9999 -9999 -9999 -9999 -9999 -9999 -9999 -9999 -9999 -9999 -9999 -9999 -9999 -9999 -9999 -9999 -9999 -9999 -9999 -9999 -9999 -9999 -9999 -9999 -9999 -9999
-9999 -9999 -9999 -9999 -9999 -9999 -9999 -9999 -9999 -9999 -9999 -9999 -9999 -9999 -9999 -9999 -9999 -9999 -9999 -9999 -9999 -9999 -9999 -9999 -9999 -9999 -9999 -9999 -9999 -9999 -9999 -9999 -9999 -9999 -9999 -9999 -9999 -9999 -9999 -9999 -9999 -9999 -9999 -9999 9.4703E-2 8.48116E-3 1.33308E-1 4.18114E-2 1.38393E-2 -9999 -9999 -9999 -9999 -9999 -9999 -9999 -9999 -9999 -9999 -9999 -9999 -9999 -9999 -9999 -9999 2.49526E-3 2.80968E-3 3.18116E-3 2.90692E-3 4.57494E-3 3.31931E-3 6.89563E-3 6.01122E-3 3.6742E-3 2.7671E-3 2.19983E-3 3.24564E-3 9.94642E-3 1.10701E-2 2.24779E-3 1.82487E-3 1.84916E-3 1.1816E-3 8.51786E-4 1.97256E-3 3.71094E-3 1.69608E-3 1.46057E-3 1.91711E-3 2.11158E-3 8.53143E-4 6.92322E-4 1.64392E-3 1.31005E-3 1.01555E-3 1.50315E-3 1.64588E-3 9.87052E-4 5.60644E-4 4.81537E-4 5.75344E-4 6.25997E-4 9.35069E-4 7.1135E-4 7.87511E-4 -9999 -9999 -9999 -9999 -9999 -9999 -9999 -9999 -9999 -9999 -9999 -9999 -9999 -9999 -9999 -9999 -9999 -9999 -9999 -9999 -9999 -9999 -9999 -9999 -9999 -9999 -9999 -9999 -9999 -9999 -9999 -9999 -9999 -9999 -9999 -9999 -9999 -9999 -9999 -9999 -9999 -9999 -9999 -9999 -9999 -9999 -9999 -9999 -9999 -9999 -9999 -9999 -9999 -9999 -9999 -9999 -9999 -9999 -9999 -9999 -9999 -9999 -9999 -9999 -9999
-9999 -9999 -9999 -9999 -9999 -9999 -9999 -9999 -9999 -9999 -9999 -9999 -9999 -9999 -9999 -9999 -9999 -9999 -9999 -9999 -9999 -9999 -9999 -9999 -9999 -9999 -9999 -9999 -9999 -9999 -9999 -9999 -9999 -9999 -9999 -9999 -9999 -9999 -9999 -9999 -9999 -9999 -9999 -9999 4.93909E-2 2.77714E-2 2.84421E-2 6.64925E-3 1.30794E-3 1.05322E-3 -9999 -9999 -9999 -9999 -9999 -9999 -9999 -9999 -9999 -9999 -9999 -9999 -9999 -9999 -9999 3.46043E-3 3.27415E-3 4.22782E-3 1.88047E-3 3.90056E-3 3.86905E-3 5.16031E-3 2.70522E-3 2.78766E-3 2.76327E-3 3.22981E-3 2.70816E-3 4.30156E-3 1.06608E-2 4.61711E-3 3.25064E-3 1.88199E-3 1.24318E-3 5.95799E-4 1.52553E-3 2.64346E-3 1.86613E-3 1.85295E-3 2.90857E-3 2.19805E-3 8.78533E-4 6.36686E-4 6.95026E-4 7.47881E-4 6.22558E-4 1.22429E-3 1.80815E-3 1.10958E-3 5.31253E-4 5.08394E-4 9.34058E-4 9.21389E-4 6.42814E-4 1.043E-3 6.87723E-4 -9999 -9999 -9999 -9999 -9999 -9999 -9999 -9999 -9999 -9999 -9999 -9999 -9999 -9999 -9999 -9999 -9999 -9999 -9999 -9999 -9999 -9999 -9999 -9999 -9999 -9999 -9999 -9999 -9999 -9999 -9999 -9999 -9999 -9999 -9999 -9999 -9999 -9999 -9999 -9999 -9999 -9999 -9999 -9999 -9999 -9999 -9999 -9999 -9999 -9999 -9999 -9999 -9999 -9999 -9999 -9999 -9999 -9999 -9999 -9999 -9999 -9999 -9999 -9999 -9999
-9999 -9999 -9999 -9999 -9999 -9999 -9999 -9999 -9999 -9999 -9999 -9999 -9999 -9999 -9999 -9999 -9999 -9999 -9999 -9999 -9999 -9999 -9999 -9999 -9999 -9999 -9999 -9999 -9999 -9999 -9999 -9999 -9999 -9999 -9999 -9999 -9999 -9999 -9999 -9999 -9999 -9999 -9999 -9999 -9999 5.94729E-2 3.2244E-3 3.01168E-3 1.71086E-3 -9999 -9999 -9999 -9999 -9999 -9999 -9999 -9999 -9999 -9999 -9999 -9999 -9999 -9999 -9999 -9999 -9999 3.4266E-3 1.83423E-3 4.15022E-3 7.98557E-3 5.49259E-3 5.13786E-3 3.05869E-3 2.7361E-3 3.526E-3 3.74279E-3 2.80205E-3 1.30413E-3 4.20507E-3 1.14847E-2 4.35068E-3 3.07636E-3 1.19443E-3 5.67504E-4 9.35273E-4 1.59166E-3 1.65404E-3 1.66774E-3 2.32566E-3 1.88937E-3 8.4978E-4 6.46844E-4 9.39548E-4 8.69402E-4 1.10653E-3 1.01738E-3 8.46341E-4 1.34305E-3 7.08663E-4 5.92486E-4 1.12025E-3 7.46128E-4 9.61509E-4 7.68514E-4 -9999 -9999 -9999 -9999 -9999 -9999 -9999 -9999 -9999 -9999 -9999 -9999 -9999 -9999 -9999 -9999 -9999 -9999 -9999 -9999 -9999 -9999 -9999 -9999 -9999 -9999 -9999 -9999 -9999 -9999 -9999 -9999 -9999 -9999 -9999 -9999 -9999 -9999 -9999 -9999 -9999 -9999 -9999 -9999 -9999 -9999 -9999 -9999 -9999 -9999 -9999 -9999 -9999 -9999 -9999 -9999 -9999 -9999 -9999 -9999 -9999 -9999 -9999 -9999 -9999 -9999
-9999 -9999 -9999 -9999 -9999 -9999 -9999 -9999 -9999 -9999 -9999 -9999 -9999 -9999 -9999 -9999 -9999 -9999 -9999 -9999 -9999 -9999 -9999 -9999 -9999 -9999 -9999 -9999 -9999 -9999 -9999 -9999 -9999 -9999 -9999 -9999 -9999 -9999 -9999 -9999 -9999 -9999 -9999 -9999 -9999 4.41931E-2 9.76628E-2 4.58975E-3 1.0825E-3 -9999 -9999 -9999 -9999 -9999 -9999 -9999 -9999 -9999 -9999 -9999 -9999 -9999 -9999 -9999 -9999 -9999 -9999 -9999 5.44663E-3 6.32619E-3 3.80537E-3 2.8239E-3 4.60726E-3 4.291E-3 4.69115E-3 3.24072E-3 1.48733E-3 6.22713E-4 1.89558E-3 8.62061E-3 6.42113E-3 2.75175E-3 8.15579E-4 7.39138E-4 1.45678E-3 1.31914E-3 9.61723E-4 6.66445E-4 7.84225E-4 1.559E-3 1.00621E-3 7.0939E-4 5.73186E-4 5.63915E-4 7.87442E-4 5.15026E-4 5.52667E-4 1.33456E-3 6.76652E-4 3.15207E-4 3.35101E-4 3.92186E-4 3.49442E-4 -9999 -9999 -9999 -9999 -9999 -9999 -9999 -9999 -9999 -9999 -9999 -9999 -9999 -9999 -9999 -9999 -9999 -9999 -9999 -9999 -9999 -9999 -9999 -9999 -9999 -9999 -9999 -9999 -9999 -9999 -9999 -9999 -9999 -9999 -9999 -9999 -9999 -9999 -9999 -9999 -9999 -9999 -9999 -9999 -9999 -9999 -9999 -9999 -9999 -9999 -9999 -9999 -9999 -9999 -9999 -9999 -9999 -9999 -9999 -9999 -9999 -9999 -9999 -9999 -9999 -9999 -9999
-9999 -9999 -9999 -9999 -9999 -9999 -9999 -9999 -9999 -9999 -9999 -9999 -9999 -9999 -9999 -9999 -9999 -9999 -9999 -9999 -9999 -9999 -9999 -9999 -9999 -9999 -9999 -9999 -9999 -9999 -9999 -9999 -9999 -9999 -9999 -9999 -9999 -9999 -9999 -9999 -9999 -9999 -9999 -9999 -9999 -9999 -9999 6.31723E-2 1.69972E-3 4.78226E-3 -9999 -9999 -9999 -9999 -9999 -9999 -9999 -9999 -9999 -9999 -9999 -9999 -9999 -9999 -9999 -9999 -9999 7.33246E-3 1.84985E-2 9.31197E-3 2.51866E-3 3.08165E-3 3.51303E-3 3.22062E-3 2.46079E-3 2.26753E-3 6.96482E-4 8.2713E-4 2.78247E-3 4.57742E-3 3.03425E-3 1.92223E-3 7.14846E-4 7.34689E-4 2.20552E-3 2.03353E-3 7.15552E-4 5.47387E-4 4.77041E-4 1.04793E-3 1.08959E-3 1.03563E-3 8.32688E-4 4.66075E-4 2.80513E-4 2.71182E-4 4.48083E-4 4.89977E-4 5.63006E-4 4.7853E-4 3.15676E-4 2.83314E-4 1.57408E-4 -9999 -9999 -9999 -9999 -9999 -9999 -9999 -9999 -9999 -9999 -9999 -9999 -9999 -9999 -9999 -9999 -9999 -9999 -9999 -9999 -9999 -9999 -9999 -9999 -9999 -9999 -9999 -9999 -9999 -9999 -9999 -9999 -9999 -9999 -9999 -9999 -9999 -9999 -9999 -9999 -9999 -9999 -9999 -9999 -9999 -9999 -9999 -9999 -9999 -9999 -9999 -9999 -9999 -9999 -9999 -9999 -9999 -9999 -9999 -9999 -9999 -9999 -9999 -9999 -9999 -9999 -9999
-9999 -9999 -9999 -9999 -9999 -9999 -9999 -9999 -9999 -9999 -9999 -9999 -9999 -9999 -9999 -9999 -9999 -9999 -9999 -9999 -9999 -9999 -9999 -9999 -9999 -9999 -9999 -9999 -9999 -9999 -9999 -9999 -9999 -9999 -9999 -9999 -9999 -9999 -9999 -9999 -9999 -9999 -9999 -9999 -9999 -9999 -9999 1.14025E-1 3.26358E-2 -9999 -9999 -9999 -9999 -9999 -9999 -9999 -9999 -9999 -9999 -9999 -9999 -9999 -9999 -9999 -9999 -9999 -9999 -9999 1.1702E-2 1.12827E-2 4.73247E-3 2.83237E-3 2.16185E-3 2.51109E-3 2.45685E-3 1.62194E-3 1.40581E-3 2.65108E-3 5.71461E-3 4.02209E-3 2.31391E-3 1.91628E-3 7.96086E-4 7.36684E-4 1.67215E-3 8.36361E-4 5.40928E-4 5.75012E-4 5.01105E-4 6.09057E-4 1.08195E-3 1.00003E-3 1.18578E-3 7.6541E-4 3.11533E-4 1.01282E-4 1.48029E-4 2.74608E-4 2.82158E-4 3.0514E-4 3.0597E-4 2.7841E-4 1.59907E-4 -9999 -9999 -9999 -9999 -9999 -9999 -9999 -9999 -9999 -9999 -9999 -9999 -9999 -9999 -9999 -9999 -9999 -9999 -9999 -9999 -9999 -9999 -9999 -9999 -9999 -9999 -9999 -9999 -9999 -9999 -9999 -9999 -9999 -9999 -9999 -9999 -9999 -9999 -9999 -9999 -9999 -9999 -9999 -9999 -9999 -9999 -9999 -9999 -9999 -9999 -9999 -9999 -9999 -9999 -9999 -9999 -9999 -9999 -9999 -9999 -9999 -9999 -9999 -9999 -9999 -9999 -9999
-9999 -9999 -9999 -9999 -9999 -9999 -9999 -9999 -9999 -9999 -9999 -9999 -9999 -9999 -9999 -9999 -9999 -9999 -9999 -9999 -9999 -9999 -9999 -9999 -9999 -9999 -9999 -9999 -9999 -9999 -9999 -9999 -9999 -9999 -9999 -9999 -9999 -9999 -9999 -9999 -9999 -9999 -9999 -9999 -9999 -9999 -9999 -9999 1.12555E-1 -9999 -9999 -9999 -9999 -9999 -9999 -9999 -9999 -9999 -9999 -9999 -9999 -9999 -9999 -9999 -9999 -9999 2.37249E-3 1.30253E-3 4.50298E-3 2.05078E-2 1.24743E-2 2.6384E-3 2.6819E-3 1.64945E-3 1.14927E-3 1.63456E-3 1.58707E-3 3.079E-3 3.68343E-3 3.03381E-3 1.01436E-3 1.1174E-3 8.51629E-4 4.89835E-4 1.46053E-3 1.62484E-3 9.92071E-4 5.65102E-4 5.11213E-4 5.42489E-4 1.04649E-3 1.26608E-3 1.19423E-3 7.59482E-4 4.7943E-4 1.27321E-4 1.63183E-4 2.09591E-4 2.03587E-4 1.69982E-4 2.06319E-4 1.97874E-4 1.85247E-4 -9999 -9999 -9999 -9999 -9999 -9999 -9999 -9999 -9999 -9999 -9999 -9999 -9999 -9999 -9999 -9999 -9999 -9999 -9999 -9999 -9999 -9999 -9999 -9999 -9999 -9999 -9999 -9999 -9999 -9999 -9999 -9999 -9999 -9999 -9999 -9999 -9999 -9999 -9999 -9999 -9999 -9999 -9999 -9999 -9999 -9999 -9999 -9999 -9999 -9999 -9999 -9999 -9999 -9999 -9999 -9999 -9999 -9999 -9999 -9999 -9999 -9999 -9999 -9999 -9999 -9999 -9999
-9999 -9999 -9999 -9999 -9999 -9999 -9999 -9999 -9999 -9999 -9999 -9999 -9999 -9999 -9999 -9999 -9999 -9999 -9999 -9999 -9999 -9999 -9999 -9999 -9999 -9999 -9999 -9999 -9999 -9999 -9999 -9999 -9999 -9999 -9999 -9999 -9999 -9999 -9999 -9999 -9999 -9999 -9999 -9999 -9999 -9999 -9999 -9999 -9999 -9999 -9999 -9999 -9999 -9999 -9999 -9999 -9999 -9999 -9999 -9999 -9999 -9999 -9999 -9999 1.11991E-2 6.0078E-3 2.67982E-3 1.58358E-3 3.37155E-3 1.27009E-2 1.92371E-2 3.19219E-3 2.11648E-3 1.8843E-3 9.96811E-4 1.09699E-3 1.44579E-3 2.6534E-3 3.53072E-3 2.92881E-3 1.58337E-3 1.22096E-3 9.20808E-4 1.05286E-3 2.60184E-3 3.59911E-3 2.65976E-3 7.665E-4 6.36916E-4 6.32899E-4 1.02894E-3 1.59088E-3 1.21136E-3 5.64698E-4 3.77189E-4 1.59751E-4 1.3215E-4 2.53208E-4 2.47546E-4 1.73386E-4 1.7871E-4 2.00908E-4 -9999 -9999 -9999 -9999 -9999 -9999 -9999 -9999 -9999 -9999 -9999 -9999 -9999 -9999 -9999 -9999 -9999 -9999 -9999 -9999 -9999 -9999 -9999 -9999 -9999 -9999 -9999 -9999 -9999 -9999 -9999 -9999 -9999 -9999 -9999 -9999 -9999 -9999 -9999 -9999 -9999 -9999 -9999 -9999 -9999 -9999 -9999 -9999 -9999 -9999 -9999 -9999 -9999 -9999 -9999 -9999 -9999 -9999 -9999 -9999 -9999 -9999 -9999 -9999 -9999 -9999 -9999 -9999
-9999 -9999 -9999 -9999 -9999 -9999 -9999 -9999 -9999 -9999 -9999 -9999 -9999 -9999 -9999 -9999 -9999 -9999 -9999 -9999 -9999 -9999 -9999 -9999 -9999 -9999 -9999 -9999 -9999 -9999 -9999 -9999 -9999 -9999 -9999 -9999 -9999 -9999 -9999 -9999 -9999 -9999 -9999 -9999 -9999 -9999 -9999 -9999 -9999 -9999 -9999 -9999 -9999 -9999 -9999 -9999 -9999 -9999 -9999 -9999 -9999 -9999 -9999 -9999 -9999 8.77526E-3 5.04766E-3 2.08525E-3 2.61139E-3 1.46665E-2 2.4147E-2 5.84058E-3 2.90072E-3 2.64842E-3 1.97152E-3 1.42702E-3 1.64995E-3 2.63906E-3 2.86675E-3 2.19816E-3 1.84227E-3 1.2058E-3 7.37682E-4 1.31835E-3 1.63815E-3 1.7541E-3 2.37253E-3 1.63969E-3 1.41396E-3 1.60636E-3 1.04615E-3 7.01782E-4 5.86746E-4 4.53574E-4 2.75366E-4 1.47509E-4 1.49633E-4 1.84007E-4 2.4143E-4 3.03868E-4 2.29248E-4 -9999 -9999 -9999 -9999 -9999 -9999 -9999 -9999 -9999 -9999 -9999 -9999 -9999 -9999 -9999 -9999 -9999 -9999 -9999 -9999 -9999 -9999 -9999 -9999 -9999 -9999 -9999 -9999 -9999 -9999 -9999 -9999 -9999 -9999 -9999 -9999 -9999 -9999 -9999 -9999 -9999 -9999 -9999 -9999 -9999 -9999 -9999 -9999 -9999 -9999 -9999 -9999 -9999 -9999 -9999 -9999 -9999 -9999 -9999 -9999 -9999 -9999 -9999 -9999 -9999 -9999 -9999 -9999 -9999
-9999 -9999 -9999 -9999 -9999 -9999 -9999 -9999 -9999 -9999 -9999 -9999 -9999 -9999 -9999 -9999 -9999 -9999 -9999 -9999 -9999 -9999 -9999 -9999 -9999 -9999 -9999 -9999 -9999 -9999 -9999 -9999 -9999 -9999 -9999 -9999 -9999 -9999 -9999 -9999 -9999 -9999 -9999 -9999 -9999 -9999 -9999 -9999 -9999 -9999 -9999 -9999 -9999 -9999 -9999 -9999 -9999 -9999 -9999 -9999 -9999 -9999 -9999 -9999 -9999 1.52222E-2 1.08232E-2 4.85257E-3 2.4376E-3 6.88674E-3 1.7225E-2 1.7212E-2 8.82117E-3 2.57098E-3 1.70867E-3 1.90587E-3 1.65332E-3 2.18371E-3 1.35182E-3 1.29184E-3 1.17401E-3 9.83879E-4 6.60059E-4 6.87353E-4 3.40709E-4 3.98617E-4 9.73899E-4 1.64247E-3 2.45259E-3 2.53728E-3 9.43528E-4 3.30204E-4 3.64171E-4 3.21458E-4 2.16341E-4 2.10008E-4 1.81509E-4 2.24902E-4 4.55165E-4 6.40303E-4 -9999 -9999 -9999 -9999 -9999 -9999 -9999 -9999 -9999 -9999 -9999 -9999 -9999 -9999 -9999 -9999 -9999 -9999 -9999 -9999 -9999 -9999 -9999 -9999 -9999 -9999 -9999 -9999 -9999 -9999 -9999 -9999 -9999 -9999 -9999 -9999 -9999 -9999 -9999 -9999 -9999 -9999 -9999 -9999 -9999 -9999 -9999 -9999 -9999 -9999 -9999 -9999 -9999 -9999 -9999 -9999 -9999 -9999 -9999 -9999 -9999 -9999 -9999 -9999 -9999 -9999 -9999 -9999 -9999 -9999
-9999 -9999 -9999 -9999 -9999 -9999 -9999 -9999 -9999 -9999 -9999 -9999 -9999 -9999 -9999 -9999 -9999 -9999 -9999 -9999 -9999 -9999 -9999 -9999 -9999 -9999 -9999 -9999 -9999 -9999 -9999 -9999 -9999 -9999 -9999 -9999 -9999 -9999 -9999 -9999 -9999 -9999 -9999 -9999 -9999 -9999 -9999 -9999 -9999 -9999 -9999 -9999 -9999 -9999 -9999 -9999 -9999 -9999 -9999 -9999 -9999 -9999 -9999 -9999 -9999 -9999 5.79713E-3 4.61161E-3 2.26276E-3 1.99873E-3 3.25702E-3 6.50948E-3 9.25859E-3 3.8445E-3 1.85796E-3 1.64561E-3 1.69839E-3 2.37202E-3 7.53189E-4 7.29674E-4 7.2349E-4 1.44855E-3 6.58502E-4 4.73563E-4 2.48158E-4 3.6783E-4 5.22296E-4 1.03999E-3 1.70844E-3 1.05972E-3 4.47034E-4 4.00586E-4 4.00001E-4 2.75985E-4 2.15456E-4 1.80944E-4 1.11986E-4 1.55191E-4 2.1458E-4 -9999 -9999 -9999 -9999 -9999 -9999 -9999 -9999 -9999 -9999 -9999 -9999 -9999 -9999 -9999 -9999 -9999 -9999 -9999 -9999 -9999 -9999 -9999 -9999 -9999 -9999 -9999 -9999 -9999 -9999 -9999 -9999 -9999 -9999 -9999 -9999 -9999 -9999 -9999 -9999 -9999 -9999 -9999 -9999 -9999 -9999 -9999 -9999 -9999 -9999 -9999 -9999 -9999 -9999 -9999 -9999 -9999 -9999 -9999 -9999 -9999 -9999 -9999 -9999 -9999 -9999 -9999 -9999 -9999 -9999 -9999
-9999 -9999 -9999 -9999 -9999 -9999 -9999 -9999 -9999 -9999 -9999 -9999 -9999 -9999 -9999 -9999 -9999 -9999 -9999 -9999 -9999 -9999 -9999 -9999 -9999 -9999 -9999 -9999 -9999 -9999 -9999 -9999 -9999 -9999 -9999 -9999 -9999 -9999 -9999 -9999 -9999 -9999 -9999 -9999 -9999 -9999 -9999 -9999 -9999 -9999 -9999 -9999 -9999 -9999 -9999 -9999 -9999 -9999 -9999 -9999 -9999 -9999 -9999 -9999 -9999 -9999 -9999 2.37874E-3 1.42898E-3 1.36614E-3 1.47837E-3 2.26374E-3 6.21882E-3 5.97181E-3 4.3813E-3 2.41249E-3 2.9134E-3 3.04379E-3 1.46446E-3 1.04679E-3 1.03892E-3 2.64118E-3 2.25696E-3 8.62195E-4 3.16472E-4 3.84923E-4 5.81477E-4 8.99737E-4 1.15571E-3 1.52432E-3 6.99935E-4 4.27337E-4 4.44154E-4 5.58902E-4 4.12507E-4 1.94289E-4 1.17954E-4 8.19028E-5 9.89638E-5 2.17873E-4 -9999 -9999 -9999 -9999 -9999 -9999 -9999 -9999 -9999 -9999 -9999 -9999 -9999 -9999 -9999 -9999 -9999 -9999 -9999 -9999 -9999 -9999 -9999 -9999 -9999 -9999 -9999 -9999 -9999 -9999 -9999 -9999 -9999 -9999 -9999 -9999 -9999 -9999 -9999 -9999 -9999 -9999 -9999 -9999 -9999 -9999 -9999 -9999 -9999 -9999 -9999 -9999 -9999 -9999 -9999 -9999 -9999 -9999 -9999 -9999 -9999 -9999 -9999 -9999 -9999 -9999 -9999 -9999 -9999 -9999
-9999 -9999 -9999 -9999 -9999 -9999 -9999 -9999 -9999 -9999 -9999 -9999 -9999 -9999 -9999 -9999 -9999 -9999 -9999 -9999 -9999 -9999 -9999 -9999 -9999 -9999 -9999 -9999 -9999 -9999 -9999 -9999 -9999 -9999 -9999 -9999 -9999 -9999 -9999 -9999 -9999 -9999 -9999 -9999 -9999 -9999 -9999 -9999 -9999 -9999 -9999 -9999 -9999 -9999 -9999 -9999 -9999 -9999 -9999 -9999 -9999 -9999 -9999 -9999 -9999 -9999 -9999 -9999 2.07585E-3 2.22894E-3 2.08317E-3 2.64912E-3 3.95006E-3 5.90479E-3 5.80474E-3 6.14414E-3 5.98671E-3 3.34425E-3 3.11464E-3 2.43036E-3 2.15132E-3 4.80713E-3 3.81142E-3 1.87524E-3 9.67477E-4 5.42028E-4 1.16655E-3 1.17167E-3 9.98112E-4 1.11548E-3 8.21904E-4 5.70436E-4 4.16843E-4 5.50581E-4 8.8901E-4 4.76741E-4 3.6516E-4 1.97571E-4 -9999 -9999 -9999 -9999 -9999 -9999 -9999 -9999 -9999 -9999 -9999 -9999 -9999 -9999 -9999 -9999 -9999 -9999 -9999 -9999 -9999 -9999 -9999 -9999 -9999 -9999 -9999 -9999 -9999 -9999 -9999 -9999 -9999 -9999 -9999 -9999 -9999 -9999 -9999 -9999 -9999 -9999 -9999 -9999 -9999 -9999 -9999 -9999 -9999 -9999 -9999 -9999 -9999 -9999 -9999 -9999 -9999 -9999 -9999 -9999 -9999 -9999 -9999 -9999 -9999 -9999 -9999 -9999 -9999 -9999 -9999 -9999
-9999 -9999 -9999 -9999 -9999 -9999 -9999 -9999 -9999 -9999 -9999 -9999 -9999 -9999 -9999 -9999 -9999 -9999 -9999 -9999 -9999 -9999 -9999 -9999 -9999 -9999 -9999 -9999 -9999 -9999 -9999 -9999 -9999 -9999 -9999 -9999 -9999 -9999 -9999 -9999 -9999 -9999 -9999 -9999 -9999 -9999 -9999 -9999 -9999 -9999 -9999 -9999 -9999 -9999 -9999 -9999 -9999 -9999 -9999 -9999 -9999 -9999 -9999 -9999 -9999 -9999 -9999 -9999 1.44451E-3 1.82259E-3 2.19492E-3 2.23963E-3 2.53484E-3 3.7713E-3 7.6787E-3 7.87726E-3 6.36778E-3 3.5327E-3 3.50077E-3 -9999 7.31416E-3 -9999 6.4549E-3 -9999 3.38143E-3 2.53889E-3 2.73299E-3 1.40848E-3 6.22108E-4 3.89535E-4 5.76888E-4 5.42019E-4 3.88021E-4 6.81837E-4 1.18738E-3 6.14824E-4 3.79092E-4 -9999 -9999 -9999 -9999 -9999 -9999 -9999 -9999 -9999 -9999 -9999 -9999 -9999 -9999 -9999 -9999 -9999 -9999 -9999 -9999 -9999 -9999 -9999 -9999 -9999 -9999 -9999 -9999 -9999 -9999 -9999 -9999 -9999 -9999 -9999 -9999 -9999 -9999 -9999 -9999 -9999 -9999 -9999 -9999 -9999 -9999 -9999 -9999 -9999 -9999 -9999 -9999 -9999 -9999 -9999 -9999 -9999 -9999 -9999 -9999 -9999 -9999 -9999 -9999 -9999 -9999 -9999 -9999 -9999 -9999 -9999 -9999 -9999
-9999 -9999 -9999 -9999 -9999 -9999 -9999 -9999 -9999 -9999 -9999 -9999 -9999 -9999 -9999 -9999 -9999 -9999 -9999 -9999 -9999 -9999 -9999 -9999 -9999 -9999 -9999 -9999 -9999 -9999 -9999 -9999 -9999 -9999 -9999 -9999 -9999 -9999 -9999 -9999 -9999 -9999 -9999 -9999 -9999 -9999 -9999 -9999 -9999 -9999 -9999 -9999 -9999 -9999 -9999 -9999 -9999 -9999 -9999 -9999 -9999 -9999 -9999 -9999 -9999 -9999 -9999 -9999 -9999 -9999 -9999 1.32075E-3 2.53518E-3 6.02986E-3 -9999 6.23625E-3 3.60871E-3 2.30153E-3 -9999 -9999 -9999 -9999 -9999 -9999 -9999 -9999 2.60085E-3 1.39019E-3 6.18597E-4 3.54879E-4 5.89852E-4 7.70506E-4 6.62495E-4 8.70733E-4 8.48196E-4 3.8306E-4 1.86765E-4 1.92433E-4 -9999 -9999 -9999 -9999 -9999 -9999 -9999 -9999 -9999 -9999 -9999 -9999 -9999 -9999 -9999 -9999 -9999 -9999 -9999 -9999 -9999 -9999 -9999 -9999 -9999 -9999 -9999 -9999 -9999 -9999 -9999 -9999 -9999 -9999 -9999 -9999 -9999 -9999 -9999 -9999 -9999 -9999 -9999 -9999 -9999 -9999 -9999 -9999 -9999 -9999 -9999 -9999 -9999 -9999 -9999 -9999 -9999 -9999 -9999 -9999 -9999 -9999 -9999 -9999 -9999 -9999 -9999 -9999 -9999 -9999 -9999 -9999
-9999 -9999 -9999 -9999 -9999 -9999 -9999 -9999 -9999 -9999 -9999 -9999 -9999 -9999 -9999 -9999 -9999 -9999 -9999 -9999 -9999 -9999 -9999 -9999 -9999 -9999 -9999 -9999 -9999 -9999 -9999 -9999 -9999 -9999 -9999 -9999 -9999 -9999 -9999 -9999 -9999 -9999 -9999 -9999 -9999 -9999 -9999 -9999 -9999 -9999 -9999 -9999 -9999 -9999 -9999 -9999 -9999 -9999 -9999 -9999 -9999 -9999 -9999 -9999 -9999 -9999 -9999 -9999 -9999 -9999 -9999 2.84284E-3 5.68114E-3 1.04644E-2 -9999 -9999 -9999 -9999 -9999 -9999 -9999 -9999 -9999 -9999 -9999 -9999 -9999 -9999 9.24288E-4 5.05644E-4 3.90972E-4 4.3932E-4 5.78124E-4 4.44248E-4 4.35379E-4 6.13493E-4 3.55477E-4 1.94684E-4 -9999 -9999 -9999 -9999 -9999 -9999 -9999 -9999 -9999 -9999 -9999 -9999 -9999 -9999 -9999 -9999 -9999 -9999 -9999 -9999 -9999 -9999 -9999 -9999 -9999 -9999 -9999 -9999 -9999 -9999 -9999 -9999 -9999 -9999 -9999 -9999 -9999 -9999 -9999 -9999 -9999 -9999 -9999 -9999 -9999 -9999 -9999 -9999 -9999 -9999 -9999 -9999 -9999 -9999 -9999 -9999 -9999 -9999 -9999 -9999 -9999 -9999 -9999 -9999 -9999 -9999 -9999 -9999 -9999 -9999 -9999 -9999
-9999 -9999 -9999 -9999 -9999 -9999 -9999 -9999 -9999 -9999 -9999 -9999 -9999 -9999 -9999 -9999 -9999 -9999 -9999 -9999 -9999 -9999 -9999 -9999 -9999 -9999 -9999 -9999 -9999 -9999 -9999 -9999 -9999 -9999 -9999 -9999 -9999 -9999 -9999 -9999 -9999 -9999 -9999 -9999 -9999 -9999 -9999 -9999 -9999 -9999 -9999 -9999 -9999 -9999 -9999 -9999 -9999 -9999 -9999 -9999 -9999 -9999 -9999 -9999 -9999 -9999 -9999 -9999 -9999 -9999 -9999 4.97556E-3 1.31105E-2 -9999 -9999 -9999 -9999 -9999 -9999 -9999 -9999 -9999 -9999 -9999 -9999 -9999 -9999 -9999 -9999 -9999 2.55625E-4 2.25254E-4 4.26985E-4 6.66688E-4 3.76035E-4 3.11372E-4 3.15046E-4 2.06081E-4 -9999 -9999 -9999 -9999 -9999 -9999 -9999 -9999 -9999 -9999 -9999 -9999 -9999 -9999 -9999 -9999 -9999 -9999 -9999 -9999 -9999 -9999 -9999 -9999 -9999 -9999 -9999 -9999 -9999 -9999 -9999 -9999 -9999 -9999 -9999 -9999 -9999 -9999 -9999 -9999 -9999 -9999 -9999 -9999 -9999 -9999 -9999 -9999 -9999 -9999 -9999 -9999 -9999 -9999 -9999 -9999 -9999 -9999 -9999 -9999 -9999 -9999 -9999 -9999 -9999 -9999 -9999 -9999 -9999 -9999 -9999 -9999
-9999 -9999 -9999 -9999 -9999 -9999 -9999 -9999 -9999 -9999 -9999 -9999 -9999 -9999 -9999 -9999 -9999 -9999 -9999 -9999 -9999 -9999 -9999 -9999 -9999 -9999 -9999 -9999 -9999 -9999 -9999 -9999 -9999 -9999 -9999 -9999 -9999 -9999 -9999 -9999 -9999 -9999 -9999 -9999 -9999 -9999 -9999 -9999 -9999 -9999 -9999 -9999 -9999 -9999 -9999 -9999 -9999 -9999 -9999 -9999 -9999 -9999 -9999 -9999 -9999 -9999 -9999 -9999 -9999 -9999 -9999 9.69501E-3 -9999 -9999 -9999 -9999 -9999 -9999 -9999 -9999 -9999 -9999 -9999 -9999 -9999 -9999 -9999 -9999 -9999 -9999 -9999 -9999 3.46514E-4 6.04045E-4 4.58808E-4 -9999 -9999 -9999 -9999 -9999 -9999 -9999 -9999 -9999 -9999 -9999 -9999 -9999 -9999 -9999 -9999 -9999 -9999 -9999 -9999 -9999 -9999 -9999 -9999 -9999 -9999 -9999 -9999 -9999 -9999 -9999 -9999 -9999 -9999 -9999 -9999 -9999 -9999 -9999 -9999 -9999 -9999 -9999 -9999 -9999 -9999 -9999 -9999 -9999 -9999 -9999 -9999 -9999 -9999 -9999 -9999 -9999 -9999 -9999 -9999 -9999 -9999 -9999 -9999 -9999 -9999 -9999 -9999 -9999 -9999 -9999 -9999 -9999 -9999 -9999
-9999 -9999 -9999 -9999 -9999 -9999 -9999 -9999 -9999 -9999 -9999 -9999 -9999 -9999 -9999 -9999 -9999 -9999 -9999 -9999 -9999 -9999 -9999 -9999 -9999 -9999 -9999 -9999 -9999 -9999 -9999 -9999 -9999 -9999 -9999 -9999 -9999 -9999 -9999 -9999 -9999 -9999 -9999 -9999 -9999 -9999 -9999 -9999 -9999 -9999 -9999 -9999 -9999 -9999 -9999 -9999 -9999 -9999 -9999 -9999 -9999 -9999 -9999 -9999 -9999 -9999 -9999 -9999 -9999 -9999 -9999 -9999 -9999 -9999 -9999 -9999 -9999 -9999 -9999 -9999 -9999 -9999 -9999 -9999 -9999 -9999 -9999 -9999 -9999 -9999 -9999 -9999 3.28985E-4 -9999 -9999 -9999 -9999 -9999 -9999 -9999 -9999 -9999 -9999 -9999 -9999 -9999 -9999 -9999 -9999 -9999 -9999 -9999 -9999 -9999 -9999 -9999 -9999 -9999 -9999 -9999 -9999 -9999 -9999 -9999 -9999 -9999 -9999 -9999 -9999 -9999 -9999 -9999 -9999 -9999 -9999 -9999 -9999 -9999 -9999 -9999 -9999 -9999 -9999 -9999 -9999 -9999 -9999 -9999 -9999 -9999 -9999 -9999 -9999 -9999 -9999 -9999 -9999 -9999 -9999 -9999 -9999 -9999 -9999 -9999 -9999 -9999 -9999 -9999 -9999 -9999
