# Supplementary material for: Spatiotemporal prediction of alpine wetlands under multi-climate scenarios in the west of Sichuan, China
Source: PeerJ. 2024 Nov 27;12:e18586. doi: 10.7717/peerj.18586 (PMC11608022; doi:10.7717/peerj.18586)
Supplement: Supplemental Information 2 [file peerj-12-18586-s002.zip › Maxent_data2/2.5mBIOssp245_2081-2100/RES/wetland_3.lambdas]

2.5mbiossp245_2081-2100_1	0.0	-4.254167079925537	19.024999618530273
2.5mbiossp245_2081-2100_10	0.0	4.683332920074463	25.433330535888672
2.5mbiossp245_2081-2100_11	0.0	-15.016670227050781	12.683329582214355
2.5mbiossp245_2081-2100_12	0.0	484.0	985.0
2.5mbiossp245_2081-2100_13	0.0	106.0	205.0
2.5mbiossp245_2081-2100_14	0.0	1.0	10.0
2.5mbiossp245_2081-2100_15	0.0	70.6949234008789	109.06430053710938
2.5mbiossp245_2081-2100_16	0.0	294.0	567.0
2.5mbiossp245_2081-2100_17	0.0	6.0	39.0
2.5mbiossp245_2081-2100_18	0.0	290.0	567.0
2.5mbiossp245_2081-2100_19	0.0	6.0	48.0
2.5mbiossp245_2081-2100_2	0.0	9.066666603088379	16.625
2.5mbiossp245_2081-2100_3	0.0	32.087860107421875	49.456520080566406
2.5mbiossp245_2081-2100_4	0.0	496.7554016113281	863.6826171875
2.5mbiossp245_2081-2100_5	0.0	10.300000190734863	31.200000762939453
2.5mbiossp245_2081-2100_6	0.0	-24.700000762939453	5.300000190734863
2.5mbiossp245_2081-2100_7	0.0	24.700000762939453	38.900001525878906
2.5mbiossp245_2081-2100_8	0.0	4.683332920074463	24.7166690826416
2.5mbiossp245_2081-2100_9	0.0	-13.75	13.016670227050781
wc2.1_2.5m_bioc_bcc-csm2-mr_ssp245_2081-2100	0.0	-4.254167079925537	19.024999618530273
wc2.1_2.5m_elev	0.0	1075.0	5259.0
2.5mbiossp245_2081-2100_2^2	0.46299765444952967	82.20444329155816	276.390625
2.5mbiossp245_2081-2100_6^2	0.004880209917897043	0.0	610.0900376892096
2.5mbiossp245_2081-2100_7^2	0.3731870222154739	610.0900376892096	1513.2101187133812
2.5mbiossp245_2081-2100_9^2	1.7493120665215545	0.0	189.0625
2.5mbiossp245_2081-2100_12*2.5mbiossp245_2081-2100_7	1.3122179958969933	17160.0	29222.60124206543
2.5mbiossp245_2081-2100_16*2.5mbiossp245_2081-2100_7	1.3748687900557857	8762.0	15514.199325561523
2.5mbiossp245_2081-2100_17*2.5mbiossp245_2081-2100_2	0.33523019560618633	72.55002021789551	387.4750986099243
2.5mbiossp245_2081-2100_18*2.5mbiossp245_2081-2100_7	0.7001785623160178	8762.0	15514.199325561523
2.5mbiossp245_2081-2100_2*2.5mbiossp245_2081-2100_4	0.24687100884383942	5756.5543605890125	12057.638015195262
2.5mbiossp245_2081-2100_2*2.5mbiossp245_2081-2100_6	-0.6681382684847305	-326.31251096725464	62.80500428199775
2.5mbiossp245_2081-2100_4*2.5mbiossp245_2081-2100_9	-0.2629249667581315	-11818.053905406035	6466.1012462808285
2.5mbiossp245_2081-2100_6*2.5mbiossp245_2081-2100_9	0.04118089151493271	-29.213335684140475	337.97825112024657
2.5mbiossp245_2081-2100_8*wc2.1_2.5m_elev	1.779900355567432	24629.6478266716	57938.25
2.5mbiossp245_2081-2100_9*wc2.1_2.5m_elev	-0.2362834303008746	-67567.5	23588.642426490784
`2.5mbiossp245_2081-2100_7	-0.5451327221169728	24.700000762939453	33.45000076293945
`2.5mbiossp245_2081-2100_13	0.6596584365125967	106.0	143.5
`2.5mbiossp245_2081-2100_7	-0.5097228828835361	24.700000762939453	33.35000038146973
`2.5mbiossp245_2081-2100_7	-0.44713490495207353	24.700000762939453	33.25
`2.5mbiossp245_2081-2100_15	0.5191190108013748	70.6949234008789	89.84042358398438
`2.5mbiossp245_2081-2100_7	-1.0650689965965843	24.700000762939453	31.949999809265137
`2.5mbiossp245_2081-2100_15	0.39366863843957595	70.6949234008789	88.87089538574219
'2.5mbiossp245_2081-2100_13	3.360718348118918	154.5	205.0
`2.5mbiossp245_2081-2100_3	0.10587273262970877	32.087860107421875	36.32329559326172
`2.5mbiossp245_2081-2100_15	0.2879706288560618	70.6949234008789	87.86735534667969
`2.5mbiossp245_2081-2100_3	0.2104717760482264	32.087860107421875	36.429019927978516
`2.5mbiossp245_2081-2100_2	-0.1475793523973485	9.066666603088379	12.8125
'2.5mbiossp245_2081-2100_12	-0.2678346813803094	761.5	985.0
`2.5mbiossp245_2081-2100_3	0.18253609082967484	32.087860107421875	36.51210021972656
`2.5mbiossp245_2081-2100_15	0.19728636890933993	70.6949234008789	87.8648681640625
`2.5mbiossp245_2081-2100_2	-0.5939988802895813	9.066666603088379	12.987499713897705
'2.5mbiossp245_2081-2100_13	1.9406265159582716	155.5	205.0
`2.5mbiossp245_2081-2100_3	0.1621284332047292	32.087860107421875	36.76084899902344
`2.5mbiossp245_2081-2100_2	-1.3163475607810893	9.066666603088379	13.720835208892822
`2.5mbiossp245_2081-2100_15	0.6328284930901863	70.6949234008789	87.46768188476562
`2.5mbiossp245_2081-2100_3	0.4968787428833411	32.087860107421875	37.06172561645508
'2.5mbiossp245_2081-2100_7	0.12410011887650214	34.95000076293945	38.900001525878906
'2.5mbiossp245_2081-2100_12	-2.4245971687993877	759.5	985.0
`2.5mbiossp245_2081-2100_14	-0.3142908744640617	1.0	1.5
'2.5mbiossp245_2081-2100_4	-0.1713761183327432	835.2298583984375	863.6826171875
'2.5mbiossp245_2081-2100_7	0.02532067889539258	34.64999961853027	38.900001525878906
'2.5mbiossp245_2081-2100_9	1.574751679373167	-0.8499999642372131	13.016670227050781
`2.5mbiossp245_2081-2100_12	0.2896993385323148	484.0	542.5
`2.5mbiossp245_2081-2100_17	0.22238906250175278	6.0	15.5
'2.5mbiossp245_2081-2100_15	-0.2561545685150266	98.48395156860352	109.06430053710938
'2.5mbiossp245_2081-2100_2	-0.017359825215631453	15.212500095367432	16.625
`2.5mbiossp245_2081-2100_15	0.21143347450689418	70.6949234008789	87.42156219482422
`2.5mbiossp245_2081-2100_18	-0.06815333127652096	290.0	421.5
'2.5mbiossp245_2081-2100_16	-2.5113203726718996	432.5	567.0
`2.5mbiossp245_2081-2100_15	0.24367151333959286	70.6949234008789	87.65409851074219
`2.5mbiossp245_2081-2100_15	0.29829447728880865	70.6949234008789	87.67470932006836
`2.5mbiossp245_2081-2100_19	0.4125265374816008	6.0	16.5
'2.5mbiossp245_2081-2100_7	-0.16146637040331632	37.95000076293945	38.900001525878906
`2.5mbiossp245_2081-2100_3	0.12116851858892283	32.087860107421875	37.89248466491699
`2.5mbiossp245_2081-2100_15	0.48212767290990266	70.6949234008789	87.79917526245117
`2.5mbiossp245_2081-2100_13	0.2721301448472293	106.0	139.5
`2.5mbiossp245_2081-2100_15	-0.36942271779656244	70.6949234008789	81.17048263549805
`2.5mbiossp245_2081-2100_15	0.20917097879053967	70.6949234008789	87.67868041992188
`2.5mbiossp245_2081-2100_4	-0.6975647134587154	496.7554016113281	615.3114318847656
'2.5mbiossp245_2081-2100_15	-0.3983789570797077	98.07928848266602	109.06430053710938
`2.5mbiossp245_2081-2100_2	-0.9066574560308452	9.066666603088379	13.612499713897705
`2.5mbiossp245_2081-2100_3	0.09569818815236746	32.087860107421875	37.01944541931152
'2.5mbiossp245_2081-2100_7	-0.03323031312230226	36.95000076293945	38.900001525878906
`2.5mbiossp245_2081-2100_15	0.23362842560107042	70.6949234008789	87.7198600769043
`2.5mbiossp245_2081-2100_15	0.11941085523050948	70.6949234008789	87.79104614257812
`2.5mbiossp245_2081-2100_15	0.10654536896832105	70.6949234008789	87.82247161865234
`2.5mbiossp245_2081-2100_15	-0.32108164276438955	70.6949234008789	81.28145980834961
`2.5mbiossp245_2081-2100_4	-0.6567799164511885	496.7554016113281	615.627197265625
`2.5mbiossp245_2081-2100_15	0.16578926269537786	70.6949234008789	87.74089050292969
`2.5mbiossp245_2081-2100_13	0.0903578560560234	106.0	128.5
`2.5mbiossp245_2081-2100_2	-0.151027209533919	9.066666603088379	13.620834827423096
`2.5mbiossp245_2081-2100_3	0.09993440499974318	32.087860107421875	36.97423553466797
`2.5mbiossp245_2081-2100_15	0.12487703702778243	70.6949234008789	87.81697463989258
'2.5mbiossp245_2081-2100_15	-0.2342682980154487	98.04154968261719	109.06430053710938
`2.5mbiossp245_2081-2100_3	0.09625881095638283	32.087860107421875	37.042755126953125
'2.5mbiossp245_2081-2100_2	-0.19962443332030058	15.079164981842041	16.625
`2.5mbiossp245_2081-2100_13	0.11066435121919355	106.0	129.5
`2.5mbiossp245_2081-2100_16	-0.06197001605736162	294.0	421.5
'wc2.1_2.5m_elev	-0.04907146151365165	4556.5	5259.0
`2.5mbiossp245_2081-2100_1	0.06611690189392218	-4.254167079925537	0.2124999538064003
'2.5mbiossp245_2081-2100_12	-0.6522670722448229	750.5	985.0
'2.5mbiossp245_2081-2100_3	0.06932478713517375	41.974870681762695	49.456520080566406
'2.5mbiossp245_2081-2100_12	-0.24543886322534583	746.5	985.0
`2.5mbiossp245_2081-2100_1	0.008513730703193646	-4.254167079925537	0.2291666492819786
'2.5mbiossp245_2081-2100_4	-0.159475644757794	833.4175109863281	863.6826171875
'2.5mbiossp245_2081-2100_3	-0.291186160427003	45.65642547607422	49.456520080566406
`2.5mbiossp245_2081-2100_7	-0.3807455956382563	24.700000762939453	36.54999923706055
`2.5mbiossp245_2081-2100_7	-0.2450267025623459	24.700000762939453	36.45000076293945
`2.5mbiossp245_2081-2100_13	0.0691200985901756	106.0	140.5
'2.5mbiossp245_2081-2100_16	-0.7589774242884723	429.5	567.0
`2.5mbiossp245_2081-2100_4	-0.2585637139248814	496.7554016113281	616.9774780273438
`2.5mbiossp245_2081-2100_2	-0.09646247475962498	9.066666603088379	13.604165077209473
`2.5mbiossp245_2081-2100_5	0.08232694668614716	10.300000190734863	17.449999809265137
'2.5mbiossp245_2081-2100_2	-0.11529706424349938	15.087500095367432	16.625
`2.5mbiossp245_2081-2100_2	-0.08879056155435801	9.066666603088379	14.879165172576904
'2.5mbiossp245_2081-2100_2	-0.0665649646394788	15.112499713897705	16.625
`2.5mbiossp245_2081-2100_12	0.07079881337817506	484.0	543.5
`2.5mbiossp245_2081-2100_3	0.07232468548095979	32.087860107421875	37.027278900146484
'2.5mbiossp245_2081-2100_16	-0.468942963609986	424.5	567.0
`2.5mbiossp245_2081-2100_2	-0.06778594545247982	9.066666603088379	12.995834827423096
'2.5mbiossp245_2081-2100_4	-0.023742914868814333	833.6392517089844	863.6826171875
`2.5mbiossp245_2081-2100_7	-0.23448738628247617	24.700000762939453	32.54999923706055
`2.5mbiossp245_2081-2100_3	0.060939715846422216	32.087860107421875	37.02827453613281
'2.5mbiossp245_2081-2100_4	-0.05674166662297986	827.771240234375	863.6826171875
'2.5mbiossp245_2081-2100_2	-0.10396084666839929	15.104165077209473	16.625
'2.5mbiossp245_2081-2100_7	0.010163704998381224	35.35000038146973	38.900001525878906
'2.5mbiossp245_2081-2100_6	-0.08670148425751803	-14.449999809265137	5.300000190734863
'2.5mbiossp245_2081-2100_15	-0.0582104450713626	97.9999008178711	109.06430053710938
linearPredictorNormalizer	5.83841135409941
densityNormalizer	1740.5458659127332
numBackgroundPoints	10581
entropy	8.64203869697644
