# Supplementary material for: Spatiotemporal prediction of alpine wetlands under multi-climate scenarios in the west of Sichuan, China
Source: PeerJ. 2024 Nov 27;12:e18586. doi: 10.7717/peerj.18586 (PMC11608022; doi:10.7717/peerj.18586)
Supplement: Supplemental Information 2 [file peerj-12-18586-s002.zip › Maxent_data2/2.5mBIOssp245_2081-2100/RES/wetland_3_omission.csv]

Raw value	Corresponding cumulative value	Corresponding Logistic value	Fractional area	Training omission	Test omission
1.44592E-8	0.000001446	0.000081903	1	0	0
1.74715E-8	0.000003193	0.000098964	0.999905491	0	0
2.33311E-8	0.000011834	0.00013215	0.999527455	0	0
2.88108E-8	0.000025614	0.000163183	0.99905491	0	0
3.43038E-8	0.000051725	0.000194289	0.998298838	0	0
4.04776E-8	0.000100593	0.000229248	0.99707022	0	0
5.9174E-8	0.000254089	0.000335101	0.994234949	0	0
8.36361E-8	0.00050167	0.000473563	0.991021643	0	0
1.20178E-7	0.001003069	0.00068033	0.986296191	0	0
1.85292E-7	0.002504966	0.001048556	0.977128816	0	0
2.84927E-7	0.005023036	0.001611471	0.96701635	0.000433088	0
4.45601E-7	0.01003941	0.002517912	0.954163123	0.000433088	0
7.77663E-7	0.025000233	0.004386034	0.930252339	0.000433088	0
1.18163E-6	0.050039637	0.006649245	0.905774501	0.000866176	0
1.96157E-6	0.100089405	0.010989898	0.875720631	0.001299264	0.003891051
3.2299E-6	0.200149051	0.017968166	0.83895662	0.001299264	0.003891051
4.34837E-6	0.30011638	0.024040717	0.813911729	0.002598528	0.007782101
5.39249E-6	0.400448546	0.029642211	0.79434836	0.003464703	0.007782101
6.34843E-6	0.500053218	0.034714557	0.778281826	0.003897791	0.007782101
7.31942E-6	0.600189143	0.039812743	0.764388999	0.004330879	0.007782101
8.12599E-6	0.700282292	0.0440069	0.752102826	0.004763967	0.011673152
8.57528E-6	0.750369702	0.046327356	0.746432284	0.005197055	0.011673152
8.97086E-6	0.800355118	0.048361095	0.74104527	0.006063231	0.011673152
9.77309E-6	0.900190932	0.05245897	0.730932804	0.006929407	0.011673152
1.07024E-5	1.000461299	0.057161996	0.72167092	0.007362495	0.011673152
1.15731E-5	1.100638219	0.06152618	0.713165107	0.008661758	0.015564202
1.25102E-5	1.200407729	0.066178815	0.705320858	0.009094846	0.019455253
1.32759E-5	1.301061371	0.069945899	0.697949154	0.01039411	0.023346304
1.39997E-5	1.40069882	0.073478992	0.691049995	0.01039411	0.023346304
1.48867E-5	1.500294554	0.077772615	0.684528873	0.01039411	0.023346304
1.69648E-5	1.750363848	0.087677291	0.669690955	0.014291901	0.023346304
1.87857E-5	2.000243382	0.096182875	0.656459692	0.016890429	0.023346304
2.04973E-5	2.251757162	0.1040347	0.644362537	0.019488956	0.023346304
2.25641E-5	2.501882707	0.113335662	0.63339949	0.020355132	0.023346304
2.45162E-5	2.752351428	0.121945182	0.623381533	0.021654396	0.031128405
2.61181E-5	3.000418621	0.128886292	0.614119648	0.024686011	0.031128405
2.76551E-5	3.250140082	0.135443398	0.605330309	0.02901689	0.038910506
2.95233E-5	3.500856343	0.143282365	0.597013515	0.030316154	0.038910506
3.11764E-5	3.753074925	0.150100764	0.589169266	0.032914682	0.042801556
3.26021E-5	4.002798029	0.155894939	0.581797562	0.036379385	0.046692607
3.45236E-5	4.25162183	0.163580003	0.574803894	0.038544825	0.046692607
3.59193E-5	4.501887606	0.169075029	0.568093753	0.039844088	0.046692607
3.74576E-5	4.751136889	0.175048373	0.561667139	0.04157644	0.046692607
3.88652E-5	5.003249581	0.18043968	0.555429544	0.04374188	0.050583658
4.03764E-5	5.253393649	0.186149393	0.549475475	0.044174968	0.050583658
4.20604E-5	5.500379105	0.192419367	0.543804933	0.045907319	0.062256809
4.36437E-5	5.753420821	0.198227119	0.538228901	0.047639671	0.06614786
4.48672E-5	6.001422144	0.202657756	0.532936395	0.048938935	0.070038911
4.63537E-5	6.252590327	0.207975768	0.527738399	0.051104374	0.073929961
4.76384E-5	6.501599647	0.212514886	0.522729421	0.053702902	0.073929961
4.88553E-5	6.752857369	0.216766755	0.517814951	0.054569078	0.073929961
5.00824E-5	7.004908393	0.221007893	0.512994991	0.058033781	0.081712062
5.12627E-5	7.253452414	0.225044364	0.508364049	0.06019922	0.081712062
5.25924E-5	7.503065442	0.229541692	0.503827616	0.063230836	0.081712062
5.44378E-5	7.75482	0.235697779	0.499385691	0.066695539	0.081712062
5.53634E-5	8.001786344	0.23874841	0.495132785	0.069727155	0.089494163
5.66566E-5	8.253814497	0.242970431	0.490879879	0.071459506	0.093385214
5.78615E-5	8.505322781	0.246861907	0.486721482	0.07275877	0.097276265
5.90483E-5	8.750985406	0.250656027	0.482752103	0.073624946	0.097276265
6.01918E-5	9.001635193	0.254275831	0.478782724	0.077089649	0.105058366
6.14027E-5	9.25080765	0.25807128	0.474907854	0.078388913	0.105058366
6.264E-5	9.50541949	0.26190929	0.471032984	0.08098744	0.108949416
6.39113E-5	9.752553796	0.265811969	0.467347132	0.082286704	0.112840467
6.49176E-5	10.003699869	0.268872097	0.46366128	0.084885232	0.112840467
6.61479E-5	10.252695221	0.272578728	0.460069937	0.087050671	0.120622568
6.72647E-5	10.506114248	0.275911001	0.456478594	0.088783023	0.124513619
6.80873E-5	10.750026708	0.278345835	0.453076269	0.090515375	0.13229572
6.92815E-5	11.004196552	0.281852049	0.449579435	0.09354699	0.13229572
7.02613E-5	11.255156089	0.284702999	0.44617711	0.096145518	0.13229572
7.10902E-5	11.502549926	0.28709772	0.442869294	0.098744045	0.13229572
7.23501E-5	11.753496965	0.290706612	0.439561478	0.100476397	0.13618677
7.30733E-5	12.000655765	0.292761592	0.436348171	0.102641836	0.13618677
7.39048E-5	12.25052884	0.29511002	0.433134864	0.106539628	0.140077821
7.49939E-5	12.503863756	0.298162132	0.429921558	0.110870507	0.140077821
7.63586E-5	12.753650746	0.301949474	0.42680276	0.111736683	0.140077821
7.73527E-5	13.00721739	0.304682951	0.423683962	0.113902122	0.143968872
7.82008E-5	13.256009849	0.306997947	0.420659673	0.115201386	0.143968872
7.90828E-5	13.507907915	0.309389278	0.417635384	0.116067562	0.143968872
8.00037E-5	13.754294373	0.311868248	0.414705604	0.119532265	0.143968872
8.09719E-5	14.003897648	0.314455626	0.411775825	0.121697705	0.143968872
8.19258E-5	14.2563451	0.316985853	0.408846045	0.122996968	0.147859922
8.25244E-5	14.503138452	0.318564242	0.406010774	0.12472932	0.151750973
8.34853E-5	14.752218895	0.321082657	0.403175503	0.127760935	0.151750973
8.47332E-5	15.004897372	0.324325392	0.400340232	0.129926375	0.155642023
8.56769E-5	15.252150265	0.326757235	0.397599471	0.130359463	0.155642023
8.67864E-5	15.502419642	0.32959412	0.394858709	0.133824166	0.159533074
8.76428E-5	15.755372225	0.331767453	0.392117947	0.135556518	0.159533074
8.85093E-5	16.001987373	0.333952085	0.389471695	0.136422694	0.163424125
8.91862E-5	16.250861322	0.335648882	0.386825442	0.139454309	0.163424125
8.99035E-5	16.5017288	0.337437394	0.384179189	0.139887397	0.167315175
9.09112E-5	16.754909729	0.339933951	0.381532936	0.141186661	0.167315175
9.16496E-5	17.001642984	0.341751257	0.378981193	0.142052837	0.167315175
9.24244E-5	17.250270367	0.343647724	0.376429449	0.144218276	0.167315175
9.30665E-5	17.500738551	0.345211008	0.373877705	0.145950628	0.175097276
9.37915E-5	17.753041228	0.346967045	0.371325962	0.149848419	0.175097276
9.44152E-5	18.007234384	0.348470307	0.368774218	0.152013859	0.178988327
9.51245E-5	18.253500377	0.350171563	0.366316983	0.15374621	0.178988327
9.62564E-5	18.502661659	0.352867872	0.363859749	0.15591165	0.178988327
9.71811E-5	18.754239306	0.355054275	0.361402514	0.158510178	0.182879377
9.78956E-5	19.007834623	0.356733476	0.358945279	0.160675617	0.182879377
9.86946E-5	19.253561547	0.358601031	0.356582554	0.162407969	0.186770428
9.95655E-5	19.501299072	0.360624254	0.354219828	0.164573408	0.186770428
1.00119E-4	19.751013096	0.361903675	0.351857102	0.16630576	0.190661479
1.01004E-4	20.00258685	0.363938742	0.349494377	0.168904288	0.194552529
1.01886E-4	20.256336382	0.365952246	0.347131651	0.172368991	0.194552529
1.02343E-4	20.501368823	0.366992799	0.344863434	0.17453443	0.194552529
1.02952E-4	20.758034756	0.368372587	0.342500709	0.176266782	0.194552529
1.03364E-4	21.005639111	0.369301051	0.340232492	0.179731485	0.194552529
1.04003E-4	21.254529477	0.370739027	0.337964276	0.181463837	0.194552529
1.04468E-4	21.504807405	0.371779554	0.335696059	0.183196189	0.20233463
1.05612E-4	21.756997639	0.374326548	0.333427842	0.184495453	0.210116732
1.06284E-4	22.000730479	0.375812458	0.331254135	0.186660892	0.210116732
1.07089E-4	22.256867622	0.377584258	0.328985918	0.187960156	0.214007782
1.07777E-4	22.50385481	0.379091901	0.326812211	0.190125595	0.217898833
1.08417E-4	22.75265585	0.380485387	0.324638503	0.192724123	0.217898833
1.09164E-4	23.002776234	0.382105574	0.322464795	0.194456475	0.221789883
1.09966E-4	23.254768858	0.38383534	0.320291088	0.196188826	0.221789883
1.10557E-4	23.508486913	0.385103442	0.31811738	0.198354266	0.229571984
1.1121E-4	23.752382654	0.386499458	0.316038182	0.199220442	0.233463035
1.11879E-4	24.008954011	0.387921372	0.313864474	0.201385881	0.233463035
1.12501E-4	24.255854722	0.389239991	0.311785275	0.203984409	0.237354086
1.12964E-4	24.503963794	0.390216188	0.309706077	0.205283673	0.237354086
1.13919E-4	24.753696143	0.392221362	0.307626878	0.209181464	0.237354086
1.14767E-4	25.00539432	0.393989875	0.30554768	0.211346903	0.237354086
1.15398E-4	25.258597853	0.395300418	0.303468481	0.212646167	0.237354086
1.15988E-4	25.501626178	0.396521196	0.301483792	0.215244695	0.237354086
1.16673E-4	25.757577541	0.397929644	0.299404593	0.216110871	0.237354086
1.17343E-4	26.00362956	0.399302359	0.297419904	0.21827631	0.241245136
1.17808E-4	26.250516938	0.400250902	0.295435214	0.22044175	0.249027237
1.18332E-4	26.510290312	0.401317103	0.293356015	0.221741013	0.249027237
1.19081E-4	26.759684955	0.402835102	0.291371326	0.224339541	0.249027237
1.19772E-4	27.010437335	0.404227484	0.289386636	0.226071893	0.249027237
1.20726E-4	27.250733125	0.406139451	0.287496456	0.228237332	0.249027237
1.21868E-4	27.505609159	0.408411512	0.285511766	0.23083586	0.252918288
1.22327E-4	27.7621168	0.409321215	0.283527077	0.233434387	0.252918288
1.23055E-4	28.007457883	0.410756555	0.281636896	0.234733651	0.256809339
1.23671E-4	28.254296264	0.411966052	0.279746716	0.236899091	0.256809339
1.24551E-4	28.502399879	0.413683884	0.277856535	0.239497618	0.256809339
1.25575E-4	28.752687104	0.41567164	0.275966355	0.242096146	0.260700389
1.26053E-4	29.004222032	0.416594343	0.274076174	0.244694673	0.260700389
1.2654E-4	29.256833591	0.417531357	0.272185994	0.246427025	0.260700389
1.27348E-4	29.510733778	0.419081344	0.270295813	0.249025552	0.26459144
1.27732E-4	29.753039834	0.419813155	0.268500142	0.251190992	0.26459144
1.28351E-4	30.009222161	0.420991832	0.266609961	0.253789519	0.26848249
1.29508E-4	30.254184327	0.423180423	0.26481429	0.255521871	0.272373541
1.2995E-4	30.500693051	0.424012842	0.263018618	0.257687311	0.276264591
1.30459E-4	30.761035103	0.424967265	0.261128438	0.25985275	0.280155642
1.31033E-4	31.009670267	0.426041296	0.259332766	0.260718926	0.284046693
1.31532E-4	31.259250212	0.426970114	0.257537095	0.264183629	0.284046693
1.32061E-4	31.509668748	0.427952497	0.255741423	0.266782157	0.284046693
1.32691E-4	31.761276068	0.429118654	0.253945752	0.27024686	0.284046693
1.33152E-4	32.000556329	0.429969207	0.252244589	0.274144651	0.287937743
1.34108E-4	32.254380894	0.431721871	0.250448918	0.276310091	0.291828794
1.34838E-4	32.509894825	0.433055203	0.248653246	0.279774794	0.291828794
1.35328E-4	32.753150983	0.433945719	0.246952084	0.281940234	0.291828794
1.36032E-4	33.010932031	0.43522006	0.245156412	0.28280641	0.295719844
1.3651E-4	33.256355188	0.436083418	0.24345525	0.285838025	0.295719844
1.37174E-4	33.502678403	0.437276112	0.241754088	0.288436553	0.295719844
1.38224E-4	33.750570751	0.439153439	0.240052925	0.291901256	0.303501946
1.39418E-4	34.000531717	0.441272637	0.238351763	0.294066696	0.303501946
1.40381E-4	34.252423583	0.442971487	0.2366506	0.297531399	0.303501946
1.41069E-4	34.505657834	0.444177571	0.234949438	0.299263751	0.303501946
1.41853E-4	34.760304529	0.445546325	0.233248275	0.30142919	0.303501946
1.42514E-4	35.00202849	0.446695627	0.231641622	0.304027718	0.303501946
1.43362E-4	35.259313069	0.448162292	0.229940459	0.306193157	0.311284047
1.43883E-4	35.503413285	0.449058916	0.228333806	0.307925509	0.311284047
1.44753E-4	35.763212481	0.45055104	0.226632643	0.309657861	0.311284047
1.45557E-4	36.009969501	0.451923617	0.22502599	0.311390212	0.322957198
1.46302E-4	36.258006315	0.453187199	0.223419337	0.314421828	0.322957198
1.47129E-4	36.507339044	0.454585805	0.221812683	0.317020355	0.322957198
1.47938E-4	36.758106876	0.455944125	0.22020603	0.320918146	0.322957198
1.48676E-4	37.01026293	0.457179667	0.218599376	0.323083586	0.326848249
1.49632E-4	37.263777748	0.458770952	0.216992723	0.32438285	0.33463035
1.50384E-4	37.503802186	0.460015411	0.215480578	0.325682113	0.33463035
1.51146E-4	37.760186901	0.461271661	0.213873925	0.329146817	0.33463035
1.51872E-4	38.002579139	0.462462249	0.212361781	0.331745344	0.342412451
1.52513E-4	38.261293057	0.4635087	0.210755127	0.334343872	0.346303502
1.53333E-4	38.506181173	0.464842902	0.209242983	0.336076223	0.350194553
1.53814E-4	38.751875856	0.465622366	0.207730838	0.338674751	0.350194553
1.54566E-4	39.014043789	0.466836617	0.206124185	0.342139454	0.350194553
1.55555E-4	39.262323197	0.468424014	0.20461204	0.344737982	0.350194553
1.56271E-4	39.505345101	0.469567342	0.203099896	0.347769597	0.350194553
1.57354E-4	39.762772611	0.471287886	0.201587752	0.349068861	0.357976654
1.57996E-4	40.015135371	0.4723033	0.200075607	0.352966652	0.357976654
1.58918E-4	40.253038318	0.473752991	0.198657972	0.355132092	0.357976654
1.59769E-4	40.50811817	0.475085107	0.197145827	0.357297531	0.365758755
1.60394E-4	40.764300946	0.476058775	0.195633683	0.359896059	0.365758755
1.61501E-4	41.00571297	0.477774688	0.194216048	0.361195323	0.369649805
1.62358E-4	41.264847472	0.479095548	0.192703903	0.364660026	0.369649805
1.63096E-4	41.50886947	0.480227016	0.191286268	0.366825466	0.369649805
1.6417E-4	41.754447666	0.481865877	0.189868632	0.368557817	0.369649805
1.65093E-4	42.001627316	0.483265343	0.188450997	0.372455608	0.373540856
1.66232E-4	42.250025322	0.484982673	0.187033362	0.375487224	0.373540856
1.6743E-4	42.516701142	0.486776654	0.185521217	0.377652663	0.373540856
1.68352E-4	42.751909575	0.488148419	0.184198091	0.380684279	0.373540856
1.69119E-4	43.005056238	0.48928359	0.182780456	0.381983543	0.381322957
1.70179E-4	43.259424048	0.490846077	0.18136282	0.38458207	0.381322957
1.71495E-4	43.515902794	0.492771087	0.179945185	0.387613686	0.381322957
1.72714E-4	43.757037003	0.49454213	0.178622058	0.389779125	0.389105058
1.73607E-4	44.015361052	0.495831307	0.177204423	0.391511477	0.389105058
1.74651E-4	44.260563344	0.497330191	0.175881297	0.394543092	0.392996109
1.75932E-4	44.50595152	0.499157066	0.17455817	0.399307059	0.392996109
1.76287E-4	44.75249417	0.499660277	0.173235044	0.400606323	0.39688716
1.7712E-4	45.017396103	0.500839191	0.171817409	0.401039411	0.40077821
1.78475E-4	45.266554325	0.502744311	0.170494282	0.406236466	0.40077821
1.79491E-4	45.517213514	0.504162558	0.169171156	0.409268081	0.404669261
1.80826E-4	45.751650158	0.506015224	0.167942539	0.412299697	0.404669261
1.8153E-4	46.005299323	0.506986935	0.166619412	0.414465136	0.404669261
1.82884E-4	46.260382227	0.50884439	0.165296286	0.417496752	0.408560311
1.84505E-4	46.517551961	0.511049587	0.163973159	0.419662191	0.420233463
1.85118E-4	46.75779841	0.511877772	0.162744542	0.422260719	0.424124514
1.86994E-4	47.018251453	0.51439765	0.161421416	0.424426159	0.431906615
1.88035E-4	47.262171963	0.515783456	0.160192798	0.42615851	0.439688716
1.89387E-4	47.507368711	0.517572532	0.158964181	0.428757038	0.439688716
1.90153E-4	47.754081212	0.518580115	0.157735564	0.431788653	0.443579767
1.91811E-4	48.002385442	0.520747424	0.156506946	0.435686444	0.443579767
1.92591E-4	48.252209605	0.521760956	0.155278329	0.439151148	0.451361868
1.94759E-4	48.503925512	0.52455282	0.154049712	0.442182763	0.455252918
1.95614E-4	48.757623293	0.525645112	0.152821094	0.445647466	0.455252918
1.9687E-4	49.012837203	0.527241245	0.151592477	0.44911217	0.459143969
1.98183E-4	49.269638845	0.528896929	0.15036386	0.451710697	0.46692607
1.99094E-4	49.508120093	0.530039496	0.149229751	0.454742313	0.46692607
2.00845E-4	49.768057319	0.532220097	0.148001134	0.45734084	0.474708171
2.01738E-4	50.009594546	0.533324814	0.146867026	0.45950628	0.474708171
2.03306E-4	50.252809332	0.535251855	0.145732917	0.462537895	0.482490272
2.0505E-4	50.518296057	0.537376135	0.1445043	0.464270247	0.482490272
2.0636E-4	50.765176583	0.538957867	0.143370192	0.468601126	0.482490272
2.07353E-4	51.013465693	0.540151455	0.142236084	0.470766566	0.486381323
2.08443E-4	51.262894085	0.541453411	0.141101975	0.472932005	0.490272374
2.09813E-4	51.514208115	0.543079644	0.139967867	0.475530533	0.498054475
2.11179E-4	51.767021889	0.544688412	0.138833759	0.478562148	0.505836576
2.12678E-4	52.00025288	0.546442225	0.137794159	0.482026851	0.509727626
2.14207E-4	52.256505307	0.548216916	0.136660051	0.484192291	0.509727626
2.15531E-4	52.514533623	0.549743637	0.135525943	0.486357731	0.513618677
2.1667E-4	52.752297601	0.551047354	0.134486343	0.48852317	0.513618677
2.18118E-4	53.013387312	0.552694916	0.133352235	0.491121698	0.521400778
2.19084E-4	53.253851944	0.553787359	0.132312636	0.493720225	0.521400778
2.20737E-4	53.517733298	0.555643883	0.131178528	0.495885665	0.521400778
2.21942E-4	53.761216394	0.556987511	0.130138928	0.497618016	0.525291829
2.22772E-4	54.005768651	0.557908658	0.129099329	0.499350368	0.525291829
2.24542E-4	54.251803373	0.559859768	0.12805973	0.502381984	0.529182879
2.26699E-4	54.52260314	0.562213865	0.126925621	0.506712863	0.529182879
2.28455E-4	54.750040633	0.56411147	0.125980531	0.509744478	0.529182879
2.29974E-4	55.002338598	0.565740342	0.124940932	0.514075357	0.529182879
2.32243E-4	55.256561806	0.568151475	0.123901333	0.518406236	0.529182879
2.33176E-4	55.512537526	0.569134697	0.122861733	0.52187094	0.529182879
2.349E-4	55.770221534	0.570940078	0.121822134	0.525335643	0.529182879
2.36287E-4	56.00595028	0.572382053	0.120877044	0.526634907	0.536964981
2.39446E-4	56.267657888	0.575629081	0.119837444	0.530965786	0.536964981
2.40336E-4	56.507422582	0.57653532	0.118892354	0.534863577	0.536964981
2.41786E-4	56.772376464	0.578003125	0.117852755	0.538761369	0.540856031
2.44394E-4	57.015641797	0.580617438	0.116907665	0.542226072	0.544747082
2.46395E-4	57.261196089	0.582601732	0.115962574	0.545690775	0.548638132
2.47697E-4	57.508381896	0.58388308	0.115017484	0.548722391	0.552529183
2.49687E-4	57.757340571	0.585825712	0.114072394	0.55305327	0.552529183
2.51377E-4	58.007953003	0.587462086	0.113127304	0.555651797	0.556420233
2.52356E-4	58.259776914	0.588403757	0.112182213	0.559116501	0.556420233
2.53725E-4	58.512938557	0.589713205	0.111237123	0.56128194	0.556420233
2.54899E-4	58.767283304	0.590829666	0.110292033	0.564313556	0.556420233
2.56734E-4	59.023583727	0.592562758	0.109346943	0.567345171	0.560311284
2.57672E-4	59.255148901	0.593442642	0.108496361	0.570809874	0.560311284
2.59008E-4	59.513749034	0.594690183	0.107551271	0.57384149	0.560311284
2.61425E-4	59.774040407	0.59692633	0.106606181	0.576006929	0.564202335
2.62735E-4	60.010097619	0.59812883	0.1057556	0.578605457	0.564202335
2.6395E-4	60.273540803	0.599236974	0.104810509	0.582936336	0.564202335
2.6526E-4	60.511646003	0.600425593	0.103959928	0.585967951	0.564202335
2.66643E-4	60.750937288	0.601672539	0.103109347	0.588999567	0.568093385
2.69067E-4	61.018808541	0.603839378	0.102164257	0.591598094	0.571984436
2.70187E-4	61.261356386	0.604832747	0.101313675	0.59462971	0.575875486
2.71446E-4	61.505162564	0.605942932	0.100463094	0.597661325	0.583657588
2.72873E-4	61.750237798	0.607194076	0.099612513	0.601126029	0.583657588
2.74778E-4	62.024288177	0.60885265	0.098667423	0.604157644	0.587548638
2.75953E-4	62.272239387	0.609868672	0.097816842	0.607622347	0.587548638
2.76612E-4	62.520903056	0.610435382	0.09696626	0.610220875	0.591439689
2.78002E-4	62.770419688	0.611626731	0.096115679	0.61325249	0.595330739
2.79566E-4	63.021578636	0.612959159	0.095265098	0.616284106	0.59922179
2.81082E-4	63.273961907	0.614240965	0.094414517	0.619315721	0.60311284
2.82889E-4	63.52780945	0.615758665	0.093563935	0.622780424	0.60311284
2.85106E-4	63.755198782	0.617603999	0.092807863	0.62581204	0.607003891
2.86322E-4	64.012573471	0.61860791	0.091957282	0.629276743	0.610894942
2.8791E-4	64.271165384	0.619912567	0.091106701	0.633174534	0.610894942
2.89403E-4	64.502136955	0.621130234	0.090350628	0.635339974	0.614785992
2.90596E-4	64.763185694	0.622097508	0.089500047	0.639237765	0.614785992
2.92189E-4	65.025810974	0.62338215	0.088649466	0.642269381	0.618677043
2.93472E-4	65.260192917	0.624410549	0.087893394	0.645300996	0.622568093
2.94016E-4	65.524577871	0.624844157	0.087042813	0.648765699	0.622568093
2.96003E-4	65.760625921	0.626422189	0.08628674	0.651364227	0.630350195
2.97005E-4	66.004345996	0.627212623	0.085436159	0.654395842	0.634241245
2.98309E-4	66.265846509	0.628236265	0.084680087	0.657427458	0.638132296
3.00059E-4	66.505105336	0.629601783	0.083924015	0.660025985	0.642023346
3.01614E-4	66.776013275	0.630806114	0.083073434	0.663490689	0.642023346
3.02556E-4	67.017685365	0.631531847	0.082317361	0.665656128	0.649805447
3.0438E-4	67.260701207	0.632929347	0.081561289	0.668687744	0.649805447
3.06297E-4	67.504948103	0.634387245	0.080805217	0.671719359	0.657587549
3.06608E-4	67.750122457	0.634622556	0.080049145	0.675184062	0.657587549
3.07734E-4	68.00803912	0.63547213	0.079198563	0.678648766	0.661478599
3.08847E-4	68.27343406	0.63630761	0.078442491	0.681680381	0.66536965
3.10444E-4	68.521393255	0.637500673	0.077686419	0.684711997	0.66536965
3.1141E-4	68.770133132	0.638218341	0.076930347	0.687743612	0.6692607
3.12697E-4	69.019781376	0.639169753	0.076174275	0.690775227	0.673151751
3.1358E-4	69.270457067	0.639819626	0.075418202	0.693806843	0.673151751
3.15116E-4	69.522090721	0.640945233	0.07466213	0.69640537	0.673151751
3.16455E-4	69.774636778	0.641920673	0.073906058	0.699003898	0.673151751
3.17527E-4	70.02818761	0.642697358	0.073149986	0.702035513	0.673151751
3.1837E-4	70.250684998	0.64330594	0.072488423	0.704634041	0.677042802
3.19748E-4	70.50586849	0.644296653	0.07173235	0.707665656	0.680933852
3.21095E-4	70.762216483	0.645259157	0.070976278	0.711130359	0.680933852
3.21809E-4	71.019453767	0.645767366	0.070220206	0.713728887	0.684824903
3.23271E-4	71.277395737	0.646803457	0.069464134	0.716760502	0.684824903
3.23684E-4	71.50382913	0.647095121	0.068802571	0.719792118	0.684824903
3.25102E-4	71.763345962	0.64809297	0.068046498	0.722823733	0.688715953
3.26545E-4	72.024076189	0.649102658	0.067290426	0.726288437	0.688715953
3.27789E-4	72.253108206	0.649968178	0.066628863	0.728886964	0.696498054
3.29393E-4	72.516286515	0.651077922	0.065872791	0.732351667	0.696498054
3.29836E-4	72.779956462	0.651382918	0.065116719	0.735383283	0.700389105
3.31333E-4	73.011686795	0.652410389	0.064455155	0.738414898	0.700389105
3.32623E-4	73.277390422	0.653290932	0.063699083	0.741879602	0.700389105
3.33509E-4	73.510550837	0.653893835	0.06303752	0.744911217	0.700389105
3.347E-4	73.777788598	0.654700139	0.062281448	0.747942832	0.700389105
3.36896E-4	74.012918692	0.656177021	0.061619885	0.75054136	0.700389105
3.37759E-4	74.282861477	0.656754023	0.060863812	0.753139887	0.704280156
3.39028E-4	74.519818139	0.657598505	0.060202249	0.755738415	0.704280156
3.41058E-4	74.75797059	0.658941273	0.059540686	0.75877003	0.708171206
3.41926E-4	75.031351742	0.659512699	0.058784614	0.761368558	0.715953307
3.43135E-4	75.271178503	0.660304662	0.058123051	0.763967085	0.715953307
3.44648E-4	75.511932284	0.66129111	0.057461488	0.766998701	0.715953307
3.46112E-4	75.75382257	0.662239332	0.056799924	0.76916414	0.723735409
3.46599E-4	76.030975688	0.662554157	0.056043852	0.772195756	0.723735409
3.47497E-4	76.273985249	0.663132162	0.055382289	0.775227371	0.727626459
3.4872E-4	76.51767577	0.663916559	0.054720726	0.778258987	0.727626459
3.49808E-4	76.762191212	0.664611575	0.054059163	0.781290602	0.727626459
3.50373E-4	77.007287339	0.664970772	0.053397599	0.782589866	0.739299611
3.51892E-4	77.253163185	0.66593421	0.052736036	0.784755305	0.747081712
3.53778E-4	77.500191778	0.667121979	0.052074473	0.787353833	0.754863813
3.54395E-4	77.783567943	0.667508822	0.051318401	0.78995236	0.762645914
3.55393E-4	78.031950652	0.668133019	0.050656838	0.792983976	0.762645914
3.5729E-4	78.281462786	0.66931235	0.049995275	0.795582503	0.766536965
3.58557E-4	78.518181987	0.670095229	0.049333711	0.798181031	0.766536965
3.59755E-4	78.783450405	0.670831919	0.048672148	0.801212646	0.770428016
3.60834E-4	79.023197891	0.671493169	0.048010585	0.803378086	0.774319066
3.61753E-4	79.252575692	0.672054171	0.047443531	0.805976613	0.782101167
3.63254E-4	79.506389817	0.672965709	0.046781968	0.809008229	0.782101167
3.64355E-4	79.761134464	0.67363195	0.046120404	0.811606756	0.785992218
3.65512E-4	80.01666965	0.674328483	0.045458841	0.814205284	0.789883268
3.66114E-4	80.272686381	0.674689445	0.044797278	0.816803811	0.793774319
3.6686E-4	80.529191938	0.675136108	0.044135715	0.819835427	0.793774319
3.67954E-4	80.786386806	0.675789195	0.043474152	0.822867042	0.793774319
3.68313E-4	81.007265639	0.676002677	0.042907098	0.82546557	0.793774319
3.69195E-4	81.265359488	0.676526477	0.042245534	0.828497185	0.793774319
3.7077E-4	81.524428845	0.677457054	0.041583971	0.830662625	0.79766537
3.7137E-4	81.784200511	0.677810256	0.040922408	0.83369424	0.79766537
3.7204E-4	82.00728368	0.67820365	0.040355354	0.83585968	0.79766537
3.73713E-4	82.26810674	0.679182207	0.039693791	0.838025119	0.80155642
3.75091E-4	82.530344448	0.679983658	0.039032228	0.841056735	0.80155642
3.75976E-4	82.755695587	0.680496561	0.038465173	0.842789086	0.813229572
3.77003E-4	83.01932224	0.681089246	0.03780361	0.845820702	0.813229572
3.77668E-4	83.283436701	0.68147175	0.037142047	0.848419229	0.817120623
3.78538E-4	83.510390433	0.681971269	0.036574993	0.850584669	0.821011673
3.79502E-4	83.775714608	0.682522606	0.03591343	0.853183196	0.821011673
3.80257E-4	84.003733408	0.682952733	0.035346376	0.855781724	0.824902724
3.81162E-4	84.270290365	0.683467108	0.034684812	0.858813339	0.828793774
3.82447E-4	84.537748693	0.684195316	0.034023249	0.860978779	0.840466926
3.83422E-4	84.767480785	0.684744654	0.033456195	0.863144218	0.840466926
3.84711E-4	85.036391675	0.685469047	0.032794632	0.865742746	0.840466926
3.8611E-4	85.267598121	0.686251164	0.032227578	0.867908185	0.844357977
3.88353E-4	85.538687716	0.687496717	0.031566015	0.870939801	0.844357977
3.89078E-4	85.771941907	0.687897484	0.03099896	0.87310524	0.848249027
3.89927E-4	86.005721041	0.688364965	0.030431906	0.87527068	0.852140078
3.91673E-4	86.279326619	0.689322619	0.029770343	0.878302295	0.856031128
3.9375E-4	86.515239503	0.690454401	0.029203289	0.880467735	0.859922179
3.9512E-4	86.751955496	0.69119611	0.028636235	0.883066262	0.859922179
3.9574E-4	87.028778159	0.691530505	0.027974672	0.88566479	0.859922179
3.96801E-4	87.266596454	0.692101819	0.027407617	0.888263317	0.86381323
3.97799E-4	87.504974712	0.692636542	0.026840563	0.890428757	0.86770428
3.99178E-4	87.783839726	0.693373097	0.026179	0.893460372	0.86770428
3.99986E-4	88.023624592	0.693802835	0.025611946	0.895625812	0.871595331
4.0097E-4	88.264029857	0.694324494	0.025044892	0.897791252	0.875486381
4.02254E-4	88.505032189	0.69500229	0.024477838	0.900389779	0.875486381
4.03569E-4	88.787103903	0.695694039	0.023816274	0.902988307	0.879377432
4.04521E-4	89.029632425	0.696192296	0.02324922	0.905153746	0.887159533
4.05464E-4	89.272569713	0.696684765	0.022682166	0.907752274	0.887159533
4.06537E-4	89.516258681	0.697243007	0.022115112	0.909484625	0.891050584
4.07622E-4	89.760630529	0.697805343	0.021548058	0.912083153	0.891050584
4.10509E-4	90.006176888	0.69929142	0.020981004	0.91468168	0.894941634
4.11586E-4	90.252889103	0.699842018	0.02041395	0.91684712	0.894941634
4.13785E-4	90.500547016	0.700960412	0.019846895	0.91901256	0.898832685
4.15995E-4	90.791119828	0.702075585	0.019185332	0.922044175	0.898832685
4.17867E-4	91.041478761	0.703013806	0.018618278	0.924642702	0.898832685
4.19028E-4	91.25072943	0.703592684	0.018145733	0.926808142	0.898832685
4.19657E-4	91.502292039	0.703905583	0.017578679	0.92940667	0.898832685
4.2075E-4	91.754471474	0.704447318	0.017011625	0.932005197	0.898832685
4.23383E-4	92.007894105	0.705744553	0.01644457	0.933737549	0.906614786
4.24421E-4	92.262279261	0.706252862	0.015877516	0.935902988	0.906614786
4.26005E-4	92.517557161	0.707024875	0.015310462	0.937202252	0.914396887
4.29189E-4	92.774249761	0.708565243	0.014743408	0.93980078	0.914396887
4.31357E-4	93.032216278	0.709604544	0.014176354	0.941966219	0.922178988
4.33977E-4	93.291797019	0.710850624	0.0136093	0.944564747	0.926070039
4.36081E-4	93.509407093	0.711843805	0.013136755	0.946730186	0.926070039
4.38154E-4	93.771508127	0.712815656	0.0125697	0.949328714	0.926070039
4.40711E-4	94.033732568	0.714005212	0.012002646	0.951927241	0.926070039
4.41574E-4	94.256056953	0.714404794	0.011530101	0.953659593	0.93385214
4.44564E-4	94.521943015	0.715779548	0.010963047	0.95625812	0.93385214
4.47051E-4	94.78964422	0.716912919	0.010395993	0.958856648	0.93385214
4.48577E-4	95.013652652	0.717604318	0.009923448	0.961022087	0.93385214
4.50631E-4	95.283362857	0.718528885	0.009356394	0.963187527	0.93385214
4.51333E-4	95.508847089	0.718843758	0.008883848	0.964919879	0.937743191
4.52745E-4	95.779894471	0.719474766	0.008316794	0.967085318	0.941634241
4.54628E-4	96.006852788	0.720311397	0.007844249	0.96881767	0.941634241
4.58212E-4	96.280586482	0.721890788	0.007277195	0.971416197	0.941634241
4.60609E-4	96.510720178	0.722936963	0.00680465	0.972282373	0.957198444
4.6369E-4	96.788526296	0.724270613	0.006237596	0.974447813	0.961089494
4.65458E-4	97.02093717	0.725029921	0.005765051	0.976613252	0.964980545
4.68712E-4	97.254464965	0.726416569	0.005292505	0.977912516	0.968871595
4.73451E-4	97.536876841	0.728411333	0.004725451	0.980077956	0.972762646
4.78938E-4	97.775474081	0.730684717	0.004252906	0.981810307	0.976653696
4.84513E-4	98.016301274	0.732956125	0.003780361	0.983975747	0.980544747
4.88592E-4	98.25978997	0.734593591	0.003307816	0.986141187	0.984435798
4.94713E-4	98.506170246	0.737013864	0.002835271	0.988306626	0.984435798
4.98422E-4	98.754764541	0.738459104	0.002362726	0.990472066	0.984435798
5.02114E-4	99.004799666	0.739881924	0.001890181	0.992637505	0.984435798
5.0997E-4	99.258732973	0.74285886	0.001417635	0.993936769	0.992217899
5.1829E-4	99.515537065	0.74593786	0.00094509	0.996102209	0.992217899
5.3193E-4	99.778685831	0.750829189	0.000472545	0.998267648	0.992217899
5.74532E-4	100	0.764963022	0.000094509	1	0.996108949
6.02083E-4	100	0.773279787	0	1	0.996108949
