# Supplementary material for: Spatiotemporal prediction of alpine wetlands under multi-climate scenarios in the west of Sichuan, China
Source: PeerJ. 2024 Nov 27;12:e18586. doi: 10.7717/peerj.18586 (PMC11608022; doi:10.7717/peerj.18586)
Supplement: Supplemental Information 2 [file peerj-12-18586-s002.zip › Maxent_data2/2.5mBIOssp245_2081-2100/RES/wetland_3_sampleAverages.csv]

Predictor variable	Categorical	Sample average
2.5mbiossp245_2081-2100_1	false	2.729011482013016
2.5mbiossp245_2081-2100_10	false	11.109679605187457
2.5mbiossp245_2081-2100_11	false	-6.14867908895119
2.5mbiossp245_2081-2100_12	false	697.3330446080554
2.5mbiossp245_2081-2100_13	false	137.79341706366392
2.5mbiossp245_2081-2100_14	false	3.6552620181896924
2.5mbiossp245_2081-2100_15	false	90.12903444960088
2.5mbiossp245_2081-2100_16	false	377.70809874404506
2.5mbiossp245_2081-2100_17	false	16.285838025119098
2.5mbiossp245_2081-2100_18	false	376.1524469467302
2.5mbiossp245_2081-2100_19	false	17.001299263750543
2.5mbiossp245_2081-2100_2	false	14.176530259364919
2.5mbiossp245_2081-2100_3	false	40.65808779525261
2.5mbiossp245_2081-2100_4	false	699.4121945968899
2.5mbiossp245_2081-2100_5	false	18.68640102809412
2.5mbiossp245_2081-2100_6	false	-16.275920302682543
2.5mbiossp245_2081-2100_7	false	34.96232132727886
2.5mbiossp245_2081-2100_8	false	10.924317989167635
2.5mbiossp245_2081-2100_9	false	-5.4281579239730355
wc2.1_2.5m_bioc_bcc-csm2-mr_ssp245_2081-2100	false	2.729011482013016
wc2.1_2.5m_elev	false	4094.6548289302727
