# Supplementary material for: Spatiotemporal prediction of alpine wetlands under multi-climate scenarios in the west of Sichuan, China
Source: PeerJ. 2024 Nov 27;12:e18586. doi: 10.7717/peerj.18586 (PMC11608022; doi:10.7717/peerj.18586)
Supplement: Supplemental Information 2 [file peerj-12-18586-s002.zip › Maxent_data2/2.5mBIOssp245_2081-2100/RES/wetland_3_samplePredictions.csv]

X	Y	Test or train	Raw prediction	Cumulative prediction	Logistic prediction
101.194681438	28.1482989818	train	2.1409673168004206E-7	0.0032329464356055954	0.0012113603380912773
100.289760198	29.08940812	train	6.635525949925356E-5	10.299748267687002	0.27319967723614613
100.331317082	29.1251002644	train	7.31691778565857E-5	12.029467905528536	0.29303324068857917
100.38306165	29.1516495211	train	6.12475467366548E-5	9.21888105008317	0.25758701899585595
100.270100613	29.16179269	train	3.215188178239546E-5	3.9239385979994013	0.15407373909084332
100.342297416	29.1791374782	train	4.9145342742811533E-5	6.812433255504291	0.2177733354151734
100.352697673	29.1880571989	train	7.358277967497667E-5	12.15375889553087	0.29420233989704225
100.291452737	29.2247600013	train	4.7360761962490676E-5	6.447785948139307	0.21153829676663494
100.188687839	29.2347373586	train	7.600301087758397E-5	12.688565718840154	0.3009666681283695
100.260813662	29.2431013186	train	6.817583148607837E-5	10.76886947638522	0.2786070286258717
100.137446541	29.253232403	train	2.4618669902267787E-5	2.768219722539331	0.12239245644275495
100.158128312	29.2620794835	train	6.83582691619974E-5	10.807698948523942	0.2791444617072726
100.199291569	29.2617164688	train	9.651522543771981E-5	18.57307876141732	0.35348140281231283
100.055587951	29.2990277912	train	6.268650471275937E-5	9.514459771533483	0.2620529150219584
100.096767482	29.2986959704	train	4.058759329984276E-5	5.284368514478508	0.1869411814448391
100.076272463	29.3078874289	train	1.0140304003883395E-4	20.11738982404011	0.364851411643431
100.117455265	29.3075491379	train	1.1390969551228001E-4	24.751263020932402	0.39220192982058927
100.230704188	29.3065533766	train	6.65759573894825E-5	10.349827999602091	0.2738594945003406
100.210326899	29.3247886088	train	9.594075880436116E-5	18.43318064039643	0.35211829167005015
100.004554611	29.3445454321	train	7.203995819449064E-5	11.691722881530923	0.2898215431548547
100.045753105	29.3442288966	train	1.0387808346819035E-4	21.20587451405547	0.37045766627533
100.107549577	29.3437302511	train	1.616675714734847E-4	41.05607984961361	0.47803173687722567
100.241436313	29.3425517137	train	5.9018235163351306E-5	8.744762110843853	0.25056046079239513
100.056145686	29.3531717353	train	1.6749188904111804E-4	42.53248945477793	0.4868687865492854
100.190047217	29.3520444351	train	1.0255485779760403E-4	20.590657294732946	0.36747277995698446
100.159249729	29.3613401386	train	1.5543293934115122E-4	39.231680984543914	0.46822849515140075
100.437481529	29.3676556373	train	1.0324592968812007E-4	20.93468104445224	0.3690351981932571
99.0671958158	29.3934373337	train	5.6738204620725675E-5	8.270848473367487	0.24323511794900152
100.015301869	29.3895877497	train	1.2181644369339291E-4	27.49410262050989	0.408309915474135
100.468641447	29.3853639207	train	1.282294601204285E-4	29.958921079946805	0.42076091512878944
99.994781196	29.3987671943	train	7.310224471396017E-5	12.009353906530034	0.292843681275452
100.06691656	29.3982092495	train	9.806085387183865E-5	19.05865730836421	0.357120598005144
100.489376788	29.3941577022	train	1.1051971892573923E-4	23.49248203711209	0.3850239215104761
100.551466448	29.4114967571	train	4.626727771798845E-5	6.237987886674702	0.2076684855216501
99.0672195669	29.4295389628	train	5.330737015169226E-5	7.600603642131395	0.23193855257723836
100.077602249	29.4342215783	train	1.539455076827239E-4	38.79772305992732	0.46583502946581423
100.479596718	29.4303620127	train	1.218676796420398E-4	27.505537660255378	0.40841151191781105
100.026149953	29.4436525946	train	1.2214438535078123E-4	27.660064397204465	0.4089595928900732
100.139553247	29.4427303302	train	1.4180842516632296E-4	34.74582642431118	0.44546905406979853
100.252950981	29.4417115263	train	1.0446641494002192E-4	21.503954274834257	0.3717757755561051
100.551877893	29.4385629755	train	4.984524939989271E-5	6.956196754503335	0.22019185842714945
100.428316143	29.4489697197	train	8.995283355744697E-5	16.514123675364985	0.3375600706207616
99.0672433613	29.4656403961	train	4.241146258442397E-5	5.556485641212996	0.193714387730497
100.459370839	29.4576567322	train	1.3439115291858994E-4	32.35348981907266	0.43224013328555017
100.119232	29.469976069	train	1.833121436780094E-4	46.32830671545617	0.509428517694411
100.232660882	29.4689737165	train	1.6510964965063345E-4	42.00525834323261	0.4832907083779372
100.56259958	29.4655084145	train	3.26651385620059E-5	4.010961179979902	0.15614923827651359
99.9852599486	29.4800600485	train	5.9831011131821685E-5	8.922551980966011	0.25313759936416946
100.067766149	29.4794234892	train	1.5958730388010203E-4	40.453656337599824	0.47480118471644484
100.15026959	29.4787357872	train	1.7017921331265623E-4	43.25946562107186	0.4908460771207436
100.552427364	29.4746510873	train	5.373067865094284E-5	7.658352555172726	0.23335056816615016
100.202045767	29.4963266398	train	1.605988349942346E-4	40.80897089229106	0.47637702209794414
100.006243523	29.5160013017	train	5.61624524433224E-5	8.157511453372628	0.24136262360974384
100.02687747	29.5158435295	train	1.327087712972727E-4	31.77050019088443	0.4291512608704335
100.119728131	29.5150939401	train	2.543957087975994E-4	58.65824627372581	0.5903516100610805
100.140361125	29.514918562	train	2.460431716859289E-4	57.218021200160784	0.5822544786577974
100.563292079	29.510618109	train	3.5549461846081515E-5	4.43557118228085	0.1676259593932754
100.057921951	29.5246245907	train	1.6490388290902743E-4	41.95098170781406	0.4829793080291143
100.511854362	29.5202366559	train	8.232043825379094E-5	14.419048236452543	0.3180272899953274
100.099485352	29.55136044	train	2.912913317207714E-4	64.8778195219099	0.6226595441104481
100.182046247	29.550651491	train	2.79891286796405E-4	63.07573229410673	0.6132346337495407
99.9758121916	29.5703754854	train	1.3162740364994316E-4	31.304412484869236	0.42714805062832656
100.017102401	29.5700656654	train	1.948954906767331E-4	48.544425373771205	0.5247277125261653
100.068714233	29.5696603435	train	2.3370798070106088E-4	55.5920519803086	0.5696934455484753
100.171934598	29.5687895491	train	2.935324362259624E-4	65.28956502880331	0.6244585932492318
99.9656613175	29.5884987329	train	3.6902513538387704E-5	4.661196758622394	0.17290286289325058
99.9657472653	29.597522613	train	5.037109046475873E-5	7.06569996203795	0.22199908286788994
99.9760726718	29.5974470807	train	1.696710610021943E-4	43.13753411357978	0.4900987361260624
100.027699103	29.5970573739	train	1.8757546776378424E-4	47.15449728728512	0.515172689754103
100.058674465	29.5968139143	train	2.4135256560257355E-4	56.69317637697209	0.5775653732732604
100.461445007	29.602013691	train	9.761889915197221E-5	18.909626030600034	0.3560842011492763
100.430600173	29.6113735114	train	7.908283406241833E-5	13.50791702838756	0.3093892783599887
100.513198909	29.610457135	train	9.929339624874767E-5	19.42389602931029	0.3599933990023502
99.9660914477	29.6336180085	train	4.287273895465205E-5	5.630206454876083	0.1954095633689385
100.090037761	29.632657223	train	1.3185844808511315E-4	31.413784524956597	0.42757723561670197
100.399998898	29.6387711617	train	1.1730946270142771E-4	25.991313261454447	0.39923432591385904
99.5323346008	29.6541180994	train	2.0072796676982773E-5	2.189377847093115	0.10209996485217472
100.431110282	29.6474626812	train	1.1020449525857244E-4	23.357155580727106	0.3843478351579868
100.111091277	29.6685793781	train	1.438553981361032E-4	35.49048119106678	0.4490120423895504
100.255737451	29.6672877329	train	7.163219122263581E-5	11.610503805263788	0.2886545997710597
100.266068951	29.6671894344	train	5.9910005709734844E-5	8.939867218506972	0.2533871295384211
100.379711974	29.6660550248	train	1.2247416408886177E-4	27.811712125467107	0.40961147258373276
100.018190619	29.6783500118	train	1.3132146329487458E-4	31.153948129263163	0.426578748687628
100.121523587	29.6775156738	train	6.601583368095813E-5	10.225966862390575	0.2721825573083811
100.235184573	29.6765048691	train	6.441027302014034E-5	9.877084367937986	0.2673325117622996
100.266181993	29.6762122823	train	7.289348040240868E-5	11.93920112457252	0.29225179239572013
100.307511165	29.6758108925	train	6.954943561873432E-5	11.07282382167072	0.2826338659394213
100.431493474	29.6745294244	train	8.592298323247915E-5	15.307659140423796	0.3273884665544839
100.142393743	29.6953856188	train	7.346872587071471E-5	12.119484722606778	0.29388033830946436
100.380081684	29.6931222901	train	1.0587850621113531E-4	21.853658823103643	0.3749170423553361
100.008127303	29.7054999056	train	1.2212112491472344E-4	27.647065531013144	0.40891355920519334
99.9256838552	29.7331750242	train	5.136596445156462E-5	7.272837352286684	0.2253954758283371
100.256523361	29.7304476524	train	5.49868972767871E-5	7.901328801802578	0.2375104944589234
99.5123112967	29.7805443633	train	2.5519389940719004E-5	2.90770351779337	0.12630482561115997
99.5640370912	29.7803338491	train	2.0995381708891032E-5	2.312035349967341	0.10629387234730624
100.153761067	29.7855273887	train	7.035126581830266E-5	11.282007324358595	0.2849637860810241
100.257198993	29.7845842311	train	4.4839200076483825E-5	5.995746608179885	0.20255698835067898
99.9366947119	29.805292044	train	8.910112836465334E-5	16.219583269353212	0.33543603250416015
100.278115307	29.8024311736	train	4.720049716308393E-5	6.4167223311702015	0.2109734897780279
99.1709717943	29.8175256984	train	8.66438569470639E-6	0.7616290811846602	0.04678620444529723
99.9264310836	29.8143886595	train	7.476188865540572E-5	12.449895732408189	0.29751411989786886
99.9266808397	29.8414596456	train	7.353489473528185E-5	12.139369049315919	0.29406718485623456
99.1606946188	29.8626626555	train	4.9468821141400545E-6	0.35762894253008365	0.0272595239360907
99.2021107499	29.8626057467	train	9.246705071317583E-6	0.8346834493175511	0.04977411872725726
99.9371999163	29.8594338194	train	1.125889112769644E-4	24.30296397760685	0.38942528886916
99.3574841928	29.8803258461	train	1.8878704944930776E-5	2.013910141323575	0.09661303741299608
99.927097857	29.8865777047	train	6.798750138490077E-5	10.720435016152875	0.27805139611922236
99.937537485	29.8955280852	train	1.0834068442306496E-4	22.72298804545369	0.3803197875938376
101.500852415	29.8841736131	train	2.891522013797859E-5	3.419250781820574	0.14074647980218033
101.532347269	29.9016131775	train	2.6706676806080382E-5	3.0960466365661072	0.13140894321391264
100.18649945	29.9296188006	train	1.2367141011293122E-4	28.254411889569084	0.4119660524733043
100.238292743	29.9291424414	train	1.4389315992732895E-4	35.50644724011664	0.4490769768646572
99.9275995294	29.940718961	train	8.236586448987065E-5	14.437776758121197	0.3181469514435943
100.279841942	29.9377691524	train	1.2384671625394588E-4	28.303836988793442	0.41230924522417584
101.284585294	29.9332029461	train	3.4014910955680806E-5	4.185749364980714	0.16155912719857574
100.114288531	29.9573204563	train	1.658606987033891E-4	42.16905034245359	0.48442414401622763
101.253728878	29.9427555192	train	2.7379567062687083E-5	3.205373336613271	0.1342752925838527
99.9279347375	29.9768128804	train	1.2082008482745799E-4	27.2717313453871	0.40632726158568266
99.93829926	29.9767394477	train	1.1359714997653591E-4	24.669532412753515	0.3915471590883626
101.326837084	29.9685472467	train	2.6873272644575226E-5	3.1231140120934024	0.13212036754960782
101.399763696	29.9852795443	train	5.5204923276819414E-5	7.959501969612565	0.23822788714753151
99.6483729	30.0236074506	train	2.790940226289582E-5	3.284267965801028	0.136518984030716
99.2646883862	30.033963144	train	8.985840623661473E-6	0.8022194246919347	0.048437927575009955
101.390054448	30.0125181936	train	4.1268495561301296E-5	5.3842336899759955	0.18948308193027938
99.9388939065	30.0399031357	train	1.8546580176862575E-4	46.806085205841875	0.5123471510371974
100.084183161	30.0478095709	train	1.1932024136299773E-4	26.846501657121745	0.4033175420302736
99.7730923109	30.0590303697	train	1.9495757142344686E-4	48.562846131296475	0.5248071378603624
99.9079451328	30.0581683525	train	1.817231754799289E-4	46.04169205741792	0.5072526548548638
99.6903538119	30.0955875006	train	8.678644950440889E-5	15.502434263985167	0.3295941197201555
99.7837502842	30.0950636016	train	1.5031564035887662E-4	37.48198305775197	0.45990266384313805
99.8148818761	30.0948742191	train	1.8088115289676432E-4	45.77152158727784	0.506091783748751
100.032793918	30.0933420747	train	1.3155036876929372E-4	31.26794563792563	0.4270048085857624
99.5658730591	30.1052068083	train	4.323585546194111E-5	5.6882394392203945	0.19673899883143858
99.9187350542	30.1032129971	train	1.506530426795438E-4	37.59432506095757	0.46045963635163795
99.960420238	30.1209625061	train	1.6152633301899652E-4	41.01337301581309	0.4778136586637359
99.8671612393	30.1396592594	train	1.5888717313461144E-4	40.24508408576279	0.4737049036098231
101.734870938	30.1140334728	train	5.37177299993497E-5	7.656586064407295	0.23330745277565684
99.8882479962	30.1756136888	train	1.346665369642055E-4	32.44987949034651	0.43274256076527473
99.90901872	30.1754714049	train	1.348381446694545E-4	32.50996664486874	0.4330552028778388
99.9505597138	30.1751769739	train	1.4850225248300226E-4	36.9508977697311	0.4568893750208294
100.334902194	30.1808520846	train	9.94087365372918E-5	19.456705901415823	0.3602609201301858
99.5456119014	30.1955345178	train	1.5368716547783073E-5	1.5582982774976326	0.08008904415197757
100.085860386	30.2011974364	train	1.759734893622439E-4	44.53476531525189	0.49921537416432965
101.663985988	30.1786281177	train	5.386609022054983E-5	7.676825774992004	0.23380116050011315
99.1093099578	30.2146726276	train	6.494799489374273E-6	0.515147960695878	0.03548654804797698
99.8470149963	30.2119818123	train	1.2670391647426677E-4	29.308341540837517	0.41784678113007134
99.6600620502	30.2220804736	train	2.4110623516386447E-4	56.64816520042675	0.577316210646404
99.7224065746	30.2217516766	train	1.8076502777629385E-4	45.7409429493836	0.5059312562174558
99.7535784394	30.2215761594	train	1.2675622423506525E-4	29.324778360451734	0.4179471861770677
99.8886531308	30.220729936	train	1.5365825941968304E-4	38.67232360545694	0.46537032633972997
100.16927869	30.227550179	train	2.5889435425116905E-4	59.49175142489628	0.594583980216856
99.5978257247	30.2404272186	train	3.1713628920010455E-4	69.93577618426784	0.6424146183677298
101.550776852	30.2169593779	train	6.478110237505643E-5	9.969633643740728	0.2684584375084078
101.73761122	30.2131881152	train	5.9380893846239725E-5	8.823888402692171	0.25171256788844126
99.0054044464	30.2508152526	train	1.2886843330066154E-5	1.2499186639695266	0.06803550818542183
101.436805733	30.2281492406	train	7.780400264244242E-5	13.139608256839344	0.3059167331600131
101.571772639	30.225568663	train	7.959008218571754E-5	13.643631078150662	0.3107570569834446
101.696341564	30.2230634305	train	6.896257915490178E-5	10.936318423171528	0.28091895994215355
98.9742184303	30.2598370863	train	1.26755199963798E-5	1.222139555735084	0.06699458015345261
99.6395139699	30.2582783493	train	1.0435051788140859E-4	21.441574757219122	0.37151655427405694
101.603153957	30.233968386	train	8.686360946594368E-5	15.525224795949676	0.329790514575013
101.675825409	30.2325035994	train	8.469644209918821E-5	14.99745452369898	0.3242303012355135
99.6916135666	30.2760614346	train	1.2458956354817225E-4	28.511825624564633	0.41375906581247407
101.416702177	30.2555826035	train	8.284336572235276E-5	14.58581940051227	0.31940224561917957
99.837237503	30.2842349552	train	1.3242794868106308E-4	31.65621950072987	0.42863239098905453
99.8476344461	30.2841680456	train	2.106802438376745E-4	51.674714108836554	0.5441025114927526
101.323438586	30.2662916799	train	9.778802049173582E-5	18.96965175455919	0.35648119013307816
101.406536311	30.2647901884	train	1.1982276380110467E-4	27.02322384201242	0.40432934198257614
101.54155643	30.2622379711	train	7.981932796181588E-5	13.704965701654118	0.3113734350290749
101.593482567	30.2612193405	train	1.0965085226378227E-4	23.155747779449918	0.3831567858803622
101.614252274	30.2608061327	train	1.0974468624374221E-4	23.185230910161224	0.3833589746652772
99.5877552547	30.2946168261	train	1.4541368583331172E-4	35.9659847041147	0.45167898920535776
101.437919227	30.273229597	train	1.0492933680456456E-4	21.606507262251704	0.37280904094089695
101.510629015	30.2718548309	train	1.0183465830782272E-4	20.241565485897876	0.3658362530179
99.8373908131	30.3022814355	train	1.922295773430335E-4	48.136450486069364	0.5212917441773527
101.365420863	30.2835805495	train	1.0321873627223146E-4	20.918338306099454	0.3689738635330277
99.5254593527	30.312929763	train	7.477539500640935E-5	12.453037436840264	0.2975518753440749
101.230762634	30.3039873246	train	6.818187373623129E-5	10.770155490267967	0.2786248409877415
101.272330881	30.303271761	train	9.83620276872892E-5	19.151281232344193	0.3578249501939697
101.365853888	30.3016135269	train	1.2522307766014957E-4	28.666669852186843	0.41498986030805257
101.397245982	30.310062213	train	1.0033245339313425E-4	19.811690238841607	0.36239535516401605
101.438811838	30.3092936317	train	1.258665434726081E-4	28.906104188500727	0.41623470983498523
101.58451612	30.3155147419	train	8.987680988886052E-5	16.492394238632226	0.33737102985710177
99.4424156132	30.3493330124	train	3.4250154938181086E-5	4.216212181472047	0.16249489510397444
99.484078442	30.3582093602	train	2.6690024929092346E-5	3.093341151172585	0.13133776956943252
101.335536241	30.338240283	train	1.1312783901864067E-4	24.5468076714691	0.39056131700531826
101.491451648	30.3353611868	train	7.916610048368528E-5	13.530194928926488	0.309614175948957
101.522631988	30.3347630935	train	8.814027256909824E-5	15.896958227601388	0.3330233768856724
101.626559591	30.3327158444	train	1.12641081212346E-4	24.330920423079487	0.3895354451545936
101.418915735	30.3457439375	train	1.3299342194110524E-4	31.918247002923625	0.4296762428520126
101.46049599	30.3449676485	train	1.295924450761876E-4	30.301280363151783	0.4233399576292804
101.502074612	30.3441781558	train	8.567691082384276E-5	15.252152706528962	0.32675723508268834
101.616407181	30.3419389846	train	1.1203787366555185E-4	24.07201835341789	0.38825934641300447
99.7235319967	30.3751508208	train	1.9867921889985806E-4	49.39953884776547	0.5295205511063293
101.221591903	30.3582682581	train	4.70206440166225E-5	6.381861967116165	0.2103386849568663
101.252785623	30.3577341449	train	7.863512400159212E-5	13.380052225438137	0.3081775240976681
99.1823619841	30.3860506841	train	8.28894859002227E-6	0.7184491190192244	0.0448498320355209
99.4842563352	30.3943044374	train	2.718214856720266E-5	3.1732981023121702	0.13343630050410077
99.6716207864	30.3934754891	train	1.2474291223453428E-4	28.54930728195423	0.41405746727143616
99.9006092419	30.392097449	train	2.9204734962662423E-4	65.00245820000758	0.6232683618019923
99.6925022076	30.4023901984	train	1.2835100143458045E-4	30.00922246473201	0.4209918322821729
101.253406224	30.3847854364	train	7.338532023429778E-5	12.094420594111492	0.29364467789060994
101.295007974	30.3840609406	train	1.0963239690167775E-4	23.14994900747537	0.38311700358107836
99.8591341622	30.4104239317	train	2.027127999021608E-4	50.16079719242657	0.5345245583728099
101.513622389	30.3890556945	train	8.87338897759968E-5	16.08456167416317	0.33451598034348595
99.8383907178	30.419582325	train	2.2162195858935E-4	53.69654861515082	0.556631251158447
101.305831914	30.4019112236	train	1.2626185133957654E-4	29.1125552198638	0.4169968491171492
101.378643962	30.4006047986	train	1.3103319553007612E-4	31.00976806336402	0.42604129601174023
101.441050441	30.3994527431	train	1.2591478842155466E-4	28.931491823981144	0.41632783109076826
99.9009406441	30.428189155	train	3.131657293911608E-4	69.15284939867412	0.6395152182503923
99.6302747985	30.4388003697	train	9.456823441274732E-5	18.06036729196333	0.3488381359161802
101.389484686	30.4184472025	train	1.1978980277329089E-4	27.014921539897404	0.40426308201999145
101.306468243	30.4289613313	train	8.466035957202247E-5	14.990148427048169	0.3241369448374328
101.441723997	30.4265002046	train	6.849383399315962E-5	10.83655214898315	0.2795432963574651
101.847384539	30.418277542	train	1.1006294385270966E-5	1.0354253549569756	0.058689924453607295
101.285868593	30.4383443492	train	5.933637700337186E-5	8.814130521465461	0.2515713359440112
99.5575316294	30.4662027168	train	8.294158947250674E-5	14.611280546522755	0.31965989127057953
99.8596089364	30.464561867	train	2.132485416265593E-4	52.09587268151102	0.5471065008036498
99.8909389085	30.4733750772	train	2.7167310389265316E-4	61.54416574524337	0.6061429107233011
101.359143188	30.45508029	train	9.189312812639588E-5	17.079789293696308	0.34234857243082917
99.807751959	30.4919638235	train	1.82470603098457E-4	46.182501516401636	0.5082785484256983
101.203428907	30.4758457133	train	3.239420345002482E-5	3.966383235024625	0.15505490615994433
101.578149345	30.4689733123	train	8.074647536297388E-5	13.945782870405075	0.3138550713336993
99.9849615775	30.4997687663	train	1.1558228832792221E-4	25.334508503257606	0.395682133776658
99.7974801069	30.5100740439	train	1.577371587554399E-4	39.91338787741896	0.471894217226072
99.8079011025	30.5100098632	train	1.98631117976726E-4	49.3869470056376	0.5294602284962433
101.245484915	30.4931691939	train	4.554392902526434E-5	6.115766442458799	0.20508763052652892
101.391246238	30.4905760272	train	4.3679329155103753E-5	5.7606427887998395	0.19835668933575776
99.7454434865	30.5194055855	train	2.058354758430661E-4	50.66632559081408	0.5383260043356374
99.8496632151	30.5187677161	train	3.264002718885956E-4	71.99792581246517	0.6490013899953327
101.006351017	30.5151126843	train	2.0972358000504616E-5	2.3092490050824597	0.106189687372447
99.7143089533	30.5376270515	train	2.2944949160363018E-4	54.915220493306435	0.5651797424528894
101.246106858	30.5202200599	train	5.8092134615433694E-5	8.553063179587214	0.24760223062905512
101.277351646	30.5196775006	train	5.30075488652412E-5	7.5597011952637905	0.23093529828406867
100.933793223	30.5342526925	train	1.8014411513298793E-5	1.8944005528295553	0.09259953296968634
99.8082745518	30.5551247408	train	2.2417763930773147E-4	54.20115626473446	0.5594590445974766
99.8604030937	30.5547907445	train	2.849197290116735E-4	63.73609366896142	0.6174492670854156
100.902712796	30.543731939	train	2.714634778394568E-5	3.1674814309394455	0.1332839795808548
99.0158499411	30.5666560686	train	5.002454884555486E-5	6.9930255450516015	0.22080902208696612
100.861204876	30.553353405	train	3.0970914884805145E-5	3.7217234251654143	0.14925917218902615
101.090450055	30.5498741311	train	4.957494767145072E-5	6.900675747704564	0.21925960721818555
99.6728610586	30.5739419007	train	1.517196574833045E-4	37.951715993594526	0.46221283730037044
99.693717255	30.5738324269	train	2.0721601757972536E-4	50.97921469278285	0.5399869096043741
99.7771408456	30.5733611226	train	2.4996536348197986E-4	57.79861947585145	0.5860962341931688
101.226099414	30.5566457493	train	5.999822502774427E-5	8.959204475409768	0.2536656020585723
101.351121801	30.5544474293	train	9.350353184417578E-5	17.65282724647558	0.3462706684484088
99.0575781998	30.5937157262	train	3.531381937079631E-5	4.39331765578102	0.16670006133830526
99.7981442471	30.5912808023	train	2.0023012793040867E-4	49.67677911219563	0.5314572669590436
99.8398627302	30.591018237	train	3.4492141379881627E-4	75.55710724437705	0.6614683939168717
99.6730480681	30.601011427	train	2.2525597934883635E-4	54.34143964620709	0.560641407687154
99.8503710554	30.599973298	train	2.8154869484638595E-4	63.339523246283804	0.6146340280578676
101.341353691	30.5816840047	train	4.769084696728063E-5	6.512428561064212	0.21269904197021783
101.2477695	30.5923550964	train	5.15943737400076E-5	7.315714643488893	0.2261710591773527
99.047160353	30.6207912323	train	3.820277733504186E-5	4.884604254696781	0.17791123306894077
99.7567058005	30.6276219152	train	2.0593215391773794E-4	50.68454538770542	0.5384427064548637
99.7672106611	30.6365837095	train	1.7910666101760746E-4	45.42239255176811	0.5036273461112406
99.8506865758	30.6360643374	train	2.794796711660202E-4	63.00771529896391	0.6128855186992163
99.8298948348	30.64522198	train	2.760731555746941E-4	62.31757827327349	0.6099718817563444
99.0471778664	30.6568861353	train	6.648631732116153E-5	10.329487295004927	0.2735916434262689
99.0054274061	30.6659182816	train	3.151147051463956E-5	3.8117652869097065	0.1514696937083769
101.540981384	30.6410741381	train	6.97376208050436E-5	11.121024339354367	0.28318204809638753
99.8927552859	30.6718749943	train	1.9120211720043118E-4	47.91119836437203	0.5199541995096568
99.9553830825	30.6714295755	train	1.383800524455497E-4	33.78323994701027	0.4394319048180362
99.8719601015	30.6810393883	train	2.8221749256227176E-4	63.43347601714248	0.6151958485967155
99.8928382781	30.6808975714	train	2.3956120384836406E-4	56.29869363569733	0.575746687085897
101.332878986	30.663017407	train	9.58767144754796E-5	18.4190827809663	0.35196596921557816
99.6945546331	30.6911323757	train	1.1053099591103975E-4	23.4973232803891	0.3850480806864355
99.9346810895	30.6896263335	train	1.5961646109136093E-4	40.46239595820224	0.47484674070812993
101.291372213	30.6727764646	train	7.030299913750748E-5	11.267601630835642	0.28482396323274195
101.281153095	30.6819765911	train	8.740188016988725E-5	15.684212377588812	0.33115737752911906
101.333529505	30.6900659108	train	9.624180912631632E-5	18.499449819798194	0.35283334867091054
99.1412092809	30.7199835176	train	1.6837637150301623E-5	1.7350616373041234	0.08707728468944746
99.9036135383	30.7169154829	train	2.692696157261301E-4	61.062687119335685	0.6040194500205857
100.989387458	30.7048165844	train	2.650097692887657E-5	3.062625898854425	0.13052891976231104
101.334180904	30.7171142894	train	8.646926876629942E-5	15.430884503392079	0.3287855907045962
99.8412689691	30.7534269768	train	1.9912568912076544E-4	49.51282436607033	0.530079725218026
99.9875234339	30.752396099	train	9.365171286260787E-5	17.704394788035582	0.34662921040127415
99.162173829	30.7650768574	train	3.729184863667117E-5	4.724280353560889	0.1744088969642937
99.8622433247	30.7623123389	train	1.5588109803363193E-4	39.37300610904453	0.4689454399974529
99.8935868952	30.7621001916	train	1.6960638488935518E-4	43.122013810577705	0.4900034593732561
99.9458254215	30.761729786	train	1.1879984484599964E-4	26.666068680955235	0.4022661244383438
99.8414259242	30.7714721377	train	1.601371092821208E-4	40.65900338242411	0.4756588866137606
100.906957724	30.7601808779	train	8.886745750109255E-5	16.133670149866415	0.33485090558792086
101.325261897	30.7804144603	train	8.830557562525492E-5	15.944005241633622	0.33343969054838485
99.7999285386	30.8078271305	train	1.3529038215666223E-4	32.73447593801512	0.4338774597250928
99.8208344682	30.8076964044	train	1.4040436899428256E-4	34.261025079749665	0.44301239142524235
99.873098679	30.8073548383	train	1.583228083025286E-4	40.099461464574425	0.472817870838441
99.8940041089	30.8072123117	train	1.582059402699914E-4	40.069306096515106	0.47263381126411746
99.9462670166	30.8068412457	train	1.8080821155688103E-4	45.74852636556045	0.5059909642349887
99.9776242863	30.8066084925	train	5.921355922974128E-5	8.787209446869642	0.25118141374011355
100.855780642	30.8150508883	train	6.943516460504475E-5	11.043555194718227	0.28230058593336876
99.8106846948	30.8438524385	train	1.361755540283147E-4	33.084638062023146	0.43547999319248804
99.9884462561	30.8426177153	train	7.568727090899409E-5	12.630774456015532	0.300091566703531
99.9153373183	30.8521779545	train	1.9029130957175136E-4	47.77479463281746	0.5187622475758868
100.020101221	30.8694404781	train	4.91316042162737E-5	6.8096113097116815	0.21772571188910564
101.348120992	30.8611809708	train	3.076464751573446E-5	3.690252574436554	0.1484126336524716
99.863372851	30.8886265299	train	1.5344574008306985E-4	38.56376878000882	0.4650259970966767
99.947064401	30.8880410663	train	1.6711135084682537E-4	42.44576956919938	0.48630055479241324
99.8216032173	30.8979214114	train	1.3015341393733372E-4	30.604734704930966	0.42439476478643323
100.533252116	30.9094884649	train	1.2092543339388691E-4	27.295243451165547	0.4065375225831476
100.596018703	30.9087291061	train	1.1496222628825388E-4	25.083733441902318	0.39439661450578123
99.8427657727	30.9248539454	train	1.3264952470873578E-4	31.744711803109194	0.4290418706811384
99.8636968842	30.9247158388	train	1.6471029675697667E-4	41.89913928386092	0.48268599850619515
99.9055586654	30.9244294644	train	1.7793704693579954E-4	45.16763518920986	0.5019894789628496
99.9474198337	30.9241295422	train	1.3138182209234003E-4	31.18413719810423	0.426691155523483
99.9788152907	30.9238957102	train	4.0691689052363535E-5	5.2996358166780375	0.18733081691309697
100.627553789	30.9173577069	train	1.1300232995803579E-4	24.51398707196581	0.39029712902524233
100.020771152	30.9325939699	train	2.623421877685126E-5	3.019284821783884	0.12938501808595754
100.50229092	30.9369173909	train	1.1941363730755203E-4	26.88039348835089	0.40350584934766565
100.554612271	30.9362987297	train	1.6255457633781962E-4	41.329846050203614	0.4793971571699721
98.8378938152	30.9726149418	train	3.0475919187914516E-5	3.6462004000817196	0.14722483489085808
99.7908088248	30.9702965736	train	1.4676920098297887E-4	36.3988630212607	0.4539779900521744
99.8326912774	30.9700334426	train	1.369459044894634E-4	33.41806210859873	0.4368672860838078
99.8955138891	30.9696132969	train	1.0841683101079544E-4	22.75259015517212	0.3804853872185758
99.9583351351	30.969162614	train	7.271549063366434E-5	11.878371841310448	0.29174637248928714
101.465386645	30.9491937992	train	4.0665966188453305E-5	5.295863148463968	0.1872345697243537
100.000309241	30.9778670774	train	3.195288344860579E-5	3.8890823999179087	0.15326628373538354
100.523792377	30.9727528151	train	1.5952968347159832E-4	40.43638512106245	0.4747111338315293
100.57613273	30.9721247982	train	1.5381399142413505E-4	38.751871475450265	0.4656223660226434
99.7595395357	30.9885299309	train	1.3525696340505728E-4	32.717885494911904	0.4338167794722197
98.921647026	30.9997625966	train	1.620104297095949E-5	1.658456730421588	0.08406183177037904
100.471727318	30.9914001663	train	7.91541531657045E-5	13.52699842837281	0.3095819159636881
100.492668231	30.991159809	train	1.3445352083674025E-4	32.37531978062728	0.4323539990690512
98.8064052931	31.0086644554	train	2.0257308703799105E-5	2.2164912598764976	0.1029418696282775
99.4349529245	31.0080770067	train	1.563039770902936E-4	39.51318370694767	0.469620173127621
99.4140408778	31.0171688528	train	1.5098606833217803E-4	37.706375831349064	0.4610082586531004
99.7388026527	31.0157188111	train	1.2505091568416915E-4	28.624589829512374	0.4146558948119006
99.8540341452	31.015007939	train	1.1137081899792825E-4	23.81405910920154	0.386841951329116
99.9064106825	31.0146508224	train	7.945382232355282E-5	13.607174801892292	0.3103901690436389
99.9797362072	31.0141151699	train	3.093392967640133E-5	3.716080477480105	0.14910750565679856
100.587197983	31.0080757161	train	1.4213287753156044E-4	34.86265415914175	0.4460336657038787
100.796619449	31.0053309365	train	6.435688261974189E-5	9.8637595250522	0.2671701203775454
100.828030128	31.004889947	train	8.180091441057811E-5	14.223294414560149	0.31665577130747813
100.922257933	31.0035211728	train	7.916975332319613E-5	13.531172244800873	0.30962403869467886
100.932727288	31.003364846	train	7.810303784824808E-5	13.227331053891529	0.30673185936800007
101.089757529	31.0009181892	train	5.5916191852892146E-5	8.109518411489836	0.24055888843724707
99.7703024081	31.0245575143	train	1.2560398966493964E-4	28.767942152709907	0.4157274133903628
99.9588766051	31.023294393	train	4.927510554636216E-5	6.839087030675057	0.21822286214451617
100.074110067	31.0223869073	train	6.17878709701296E-5	9.330068208812968	0.25927027237844213
100.545455917	31.0176038493	train	1.5751452021778826E-4	39.82587124837826	0.47154223456823013
100.911968545	31.0126948241	train	4.9296398416295103E-5	6.843460667436932	0.21829657596146684
98.7853930152	31.035700735	train	2.3753293360789563E-5	2.6544649210764577	0.11860045927591455
98.8692233405	31.0358129079	train	1.0835468485779483E-5	1.0157712692015073	0.05783169259237664
98.9425751745	31.0358663913	train	1.5947722972678335E-5	1.6279733306206885	0.08285634425192102
100.503704982	31.0271187386	train	1.4311550938550847E-4	35.18452741572535	0.4477366480819996
101.058740771	31.0194575147	train	8.1487133367828E-5	14.140252979684199	0.31582472863535493
101.236722342	31.0164951905	train	9.48993882115983E-5	18.17534250570894	0.3496325870519164
100.608596056	31.0348753964	train	1.1758392026511136E-4	26.131543909592278	0.3997949473245734
100.943745813	31.0302616491	train	7.422814638903942E-5	12.325742255027274	0.2960188487806473
98.816794772	31.0537954138	train	1.2487483486408779E-5	1.1979891872969752	0.0660664004509254
99.4456384313	31.0531558383	train	1.3756121885782514E-4	33.594096109529666	0.4379704921724374
99.5085206354	31.0529233075	train	1.27700165434059E-4	29.732952052443647	0.4197531533096351
99.5190009298	31.0528815728	train	1.3302532682346423E-4	31.934807108298966	0.4297350249425625
100.042978266	31.0497096268	train	4.5726561175856925E-5	6.1466250939365805	0.2057408339348457
99.1626768189	31.0628460581	train	1.526630792693266E-5	1.5459748803966382	0.0795978540013031
99.4142361591	31.0622835188	train	1.3001362452488691E-4	30.533235564490347	0.42413227556687644
98.7328985483	31.0716951834	train	5.01066611310876E-5	7.010017228952317	0.2210913334185122
100.001252387	31.0680851951	train	3.9888836179387594E-5	5.172688780354149	0.18431599668217
100.10605794	31.0672289449	train	5.167727028660096E-5	7.3312760919403575	0.226452157532472
101.237565879	31.0525602895	train	9.131585327174852E-5	16.890122918172416	0.3409311512729008
98.7643243309	31.0807795202	train	2.2900238939053657E-5	2.5450117936979493	0.11483024666051289
99.0578752942	31.0900050006	train	1.6904839804570838E-5	1.743148505264293	0.08739445553593653
98.9530229854	31.0990325238	train	9.773092617210584E-6	0.9001912143908768	0.05245896982003018
99.0159376573	31.0990400982	train	2.7500917265466457E-5	3.225089504427657	0.1347902027491508
99.0893380703	31.0990101263	train	3.516953417842974E-5	4.367445587547928	0.16613211136810063
99.519246059	31.0979953131	train	1.3302940881462313E-4	31.936925849969036	0.4297425447972517
99.7499150426	31.0968597801	train	1.4556474074592577E-4	36.01254666872807	0.45193614163024387
99.9700847354	31.0953909069	train	6.583672682697304E-5	10.189718163574327	0.2716446992635135
100.022503563	31.0949857655	train	6.149668046737214E-5	9.270146969261038	0.25836408616279527
100.074921304	31.0945593157	train	6.944983627776158E-5	11.047313100609255	0.2823433942970359
100.599026656	31.0891232446	train	1.0431889594528641E-4	21.42455481603201	0.3714457898855695
98.8900979952	31.1080173072	train	1.918321606159459E-5	2.058657010921692	0.09801864550610562
100.609811481	31.1070318328	train	1.1929918398857563E-4	26.838860287001786	0.40327506918155265
98.7327470147	31.1258331151	train	3.780696263459805E-5	4.813710599068717	0.17639306326900925
98.9949646695	31.1261101882	train	1.7155310489997476E-5	1.7765073333438854	0.08857464255349844
98.7117425364	31.1348108242	train	5.4305916881811065E-5	7.736828141255382	0.23526107008232316
98.9320257238	31.1351153956	train	2.572778686049117E-5	2.9399754691746844	0.12720505497211657
99.0054539411	31.1351332136	train	2.409936787119202E-5	2.698868814315126	0.12012084988402667
99.015943689	31.1351323424	train	3.339112212173814E-5	4.1049721031108355	0.15906762756467485
99.9075240559	31.1319366687	train	6.943285557659649E-5	11.04296377533642	0.28229384828622994
101.406706382	31.112649994	train	5.478411961330904E-5	7.847224158118438	0.23684206107777844
98.8271121865	31.1440403275	train	1.2674905821061423E-5	1.2220588204828686	0.0669915514843918
98.9215285571	31.1441324549	train	2.0279552138823252E-5	2.2197598567584254	0.1030432569521434
99.9915212426	31.140339933	train	9.328673011408047E-5	17.577379443880716	0.34574538074912486
100.075429812	31.1396666505	train	1.102037310911403E-4	23.356827521379266	0.38434619437848244
100.599782885	31.1342209492	train	9.977164126787604E-5	19.59430063571055	0.36110118713542083
98.8795542656	31.153123051	train	2.6016021775925785E-5	2.9846109810021755	0.12844711410946758
99.9076959231	31.1499804523	train	7.911453914036847E-5	13.516399710390763	0.3094749291378161
100.117488821	31.1483308198	train	1.0091179062267613E-4	19.97637503168659	0.36372677883621163
99.5720507853	31.1609316301	train	1.1965899612571418E-4	26.9694301129647	0.4039999823394753
99.9392549033	31.1587765818	train	9.122809517533505E-5	16.86079891928198	0.34071513781864876
100.00238978	31.1763452343	train	1.6283443273925366E-4	41.42238144076055	0.4798264758079634
100.065345053	31.1758395574	train	1.3334542958473792E-4	32.05191321205882	0.43032411768350604
100.107314333	31.1754853392	train	1.1610857979924633E-4	25.546681015908558	0.3967689726316886
99.8871361247	31.1952361153	train	9.549519454618594E-5	18.335100101673646	0.35105707935309877
101.387558103	31.185161158	train	3.73410437976244E-5	4.732251398607151	0.17459880450162657
101.136065636	31.1986032765	train	7.09725232247545E-5	11.46742806696541	0.28675862659124157
99.9188829423	31.2220804942	train	1.265301193165335E-4	29.251708385960054	0.4175129275924415
99.9818701154	31.2216150397	train	1.9690711195403544E-4	49.02009570317831	0.5272879198275967
100.055353236	31.2210330336	train	1.9199146572394717E-4	48.060186337429855	0.5209824351020208
100.097342608	31.2206816148	train	1.39426665875592E-4	34.00279844968265	0.44128881869078995
100.107839835	31.2205916189	train	9.809576413220649E-5	19.069393717495906	0.3572023214409917
98.7849456138	31.2342061332	train	3.853930649980716E-5	4.944879385178091	0.1791976144636368
98.8164474655	31.2342549578	train	4.263958888800349E-5	5.592944601184257	0.19455363631468273
98.6379038472	31.2428989596	train	5.487574999966482E-5	7.871672755263637	0.23714425524928828
99.9505573313	31.2398949335	train	1.5105885012200348E-4	37.73086420200732	0.46112800993490743
98.9529472043	31.252423117	train	5.453317978901711E-5	7.780269003657137	0.236013242331504
101.3152513	31.2315804212	train	5.046852684471292E-5	7.086217821620683	0.22233303530579712
101.44114548	31.2292509219	train	4.620949890192422E-5	6.22822522253293	0.2074629509602466
99.8037083862	31.258941714	train	1.2818362420582798E-4	29.939951207147885	0.42067378333375144
99.8142107476	31.2588756107	train	1.3718946081315824E-4	33.50632851469122	0.43730447922906923
100.003246863	31.2575390431	train	1.363981905141292E-4	33.198947997613054	0.43588163196926666
101.231525926	31.2420810521	train	9.42460506438988E-5	17.93829641917279	0.34806333926059024
99.8878107366	31.2674106339	train	1.3624408970681226E-4	33.11982685403989	0.43560369325992326
99.9088168364	31.2672637901	train	1.3174028296117035E-4	31.3578474033233	0.4273578140716256
99.9508285658	31.266959804	train	1.5426307259231383E-4	38.90843494282695	0.4663478387781352
100.076962217	31.2749867115	train	6.795315095884848E-5	10.71024963210174	0.27794995934631467
101.326406297	31.2584372598	train	7.274145699099364E-5	11.887246030632742	0.29182015154965296
103.496015553	31.2008121166	train	8.271508186615613E-7	0.02806767535183956	0.004663846002338057
99.4888096768	31.2966158179	train	1.0724540954254226E-4	22.313017553815232	0.3779280081854106
99.8251057563	31.3039181107	train	1.48674750313616E-4	37.0098359435673	0.4571774592796069
99.8776418465	31.3035698205	train	1.4749506319104697E-4	36.62080860245964	0.4552011696252876
99.9616976126	31.3029678648	train	1.3943883112046848E-4	34.00598051222915	0.4413103300859418
99.9827111513	31.302808782	train	8.348534115794211E-5	14.752227228781656	0.3210826567284741
100.014231142	31.3025637128	train	6.587294727141556E-5	10.197048670209751	0.2717535334072788
101.26408271	31.2866094913	train	1.1867404429747301E-4	26.624180853333065	0.402011398583465
101.390054613	31.2843264557	train	6.770762712278624E-5	10.637448364362163	0.2772240968780296
98.8478190754	31.3155013367	train	3.1953817219979E-5	3.8892459576690097	0.15327007620434957
99.7411168301	31.3134527148	train	1.4772945791678718E-4	36.693464544617996	0.4555949878726479
99.8041677097	31.3130733111	train	1.471795475737666E-4	36.52300740677665	0.4546701555757427
101.264729798	31.3136566917	train	1.0281763445539366E-4	20.701405761140492	0.36806779262636513
101.422237308	31.3107805816	train	9.356128862180494E-5	17.67292681835245	0.34641046476702053
101.432736996	31.3105819806	train	5.98366960079927E-5	8.92379807891213	0.25315556247190935
99.7308173176	31.3405790295	train	1.956138192320917E-4	48.757569655085135	0.5256451124951528
99.131630762	31.3516150331	train	1.7541075178566917E-5	1.8294452764562954	0.09038635914575198
99.6993490774	31.3497767955	train	1.5015118594932243E-4	37.42949226356332	0.45963077093052335
99.9095967003	31.3484586707	train	1.532665096853609E-4	38.486324236555845	0.4647352584920183
99.9516444675	31.3481537179	train	1.2713164078494664E-4	29.442746593394528	0.4186667853623107
101.254658384	31.331873098	train	9.684064338780671E-5	18.66161329388669	0.35425102215254073
101.727204081	31.3226982387	train	4.559363860088078E-5	6.12416567810312	0.20526552853236182
103.321372784	31.2788960107	train	1.6036247978548683E-6	0.07711959408624132	0.00900253925115001
99.6783883653	31.3589117576	train	1.1259602541573346E-4	24.30677625054005	0.38944031264135515
99.8571179465	31.3578422069	train	1.5998973748934545E-4	40.598596798460456	0.47542926008561676
101.359911959	31.3389994541	train	9.283103375070688E-5	17.40888867737636	0.34463851999178524
98.8897946359	31.3696806456	train	2.7255963510933205E-5	3.1852910597565582	0.13375019063125743
101.34963274	31.3482073871	train	9.923888275835639E-5	19.40838903977229	0.35986688212678525
99.7941897375	31.376291801	train	1.6965601791473886E-4	43.13392422941782	0.49007657877966876
99.8152205383	31.3761598488	train	1.7608988041874386E-4	44.61559731385978	0.49938067228997085
101.265810219	31.3587350786	train	9.782708190529771E-5	18.983515703551067	0.3565728118293443
99.8047820712	31.3852480537	train	1.554831955253337E-4	39.24429734011233	0.46830898916983654
99.8678798644	31.3848365371	train	1.512939727351608E-4	37.809591091686784	0.46151450480852607
101.087389753	31.3707833771	train	7.45731367065641E-5	12.405990251640006	0.2969860605943481
99.815376415	31.3942033847	train	1.6247883646979824E-4	41.30480242700194	0.4792808452160699
99.6997501899	31.4039089245	train	1.6483216183851498E-4	41.931774785704754	0.48287067958264474
99.7418249029	31.4036723539	train	1.639354214386016E-4	41.700809509642	0.4815086166939539
101.39256349	31.3834900409	train	8.898002119526727E-5	16.17505613167065	0.3351329009091019
99.2158843399	31.4146595524	train	3.063056807949018E-5	3.6697956599819594	0.14786145636493975
101.182591217	31.3962571675	train	7.658953072536504E-5	12.81255460781199	0.30258646549153445
101.056649112	31.4073601464	train	1.0084292230593034E-4	19.956798239623993	0.3635687980409792
101.634724142	31.3967773855	train	7.660151384476117E-5	12.81561116084481	0.3026194811366498
99.594732123	31.4315063948	train	1.1198997287134452E-4	24.0530043017342	0.3881577825489081
99.7315162941	31.430798496	train	1.1753521618739498E-4	26.105684937451834	0.39969553819740183
101.561413334	31.4072824482	train	7.397678878713875E-5	12.267274109803266	0.2953124672066139
99.6684497633	31.4401653578	train	1.6500795919032548E-4	41.978853364135354	0.4831368604100475
101.057042771	31.4253937598	train	1.332135526562043E-4	32.01689898191386	0.4300815689126905
103.084276136	31.3767877533	train	3.265917429334388E-6	0.20336823989912556	0.01816491894834669
99.5527496717	31.4497392065	train	7.465587508315654E-5	12.425235977178545	0.29721763017453534
99.7106090378	31.4489607287	train	1.4130952459751102E-4	34.583781295508146	0.44459861884005925
101.046723563	31.4345790324	train	1.1581868893832288E-4	25.431884849655315	0.396170806223364
101.183426735	31.4323214559	train	7.246659195404784E-5	11.793308927903924	0.29103838784370484
101.435759422	31.4277709503	train	7.200634283793922E-5	11.6850273706241	0.28972548789195823
99.7843496558	31.4575526138	train	1.1595936845015276E-4	25.48983248714995	0.3964612351348995
98.858098239	31.4688983617	train	3.4442721873433804E-5	4.241148552420006	0.16325934630969888
99.7107453011	31.4670044998	train	1.1437203809665387E-4	24.888164141867133	0.39316793943587347
99.5950172306	31.4766168925	train	1.1579218815709469E-4	25.42096884885349	0.3961160648135364
99.742393656	31.4758471398	train	1.0895672341275271E-4	22.933373155557558	0.381656983404409
99.984497882	31.4742143499	train	5.169828259577049E-5	7.335220550176861	0.2265233768606224
101.110425748	31.4606045514	train	1.139581772335445E-4	24.765324490008314	0.39230337090728346
99.3634509077	31.4865061367	train	7.249712851813855E-5	11.803745018247927	0.2911253243273092
101.121147753	31.4694470767	train	1.2352541852475978E-4	28.19596006975992	0.41167994209888703
99.8267646903	31.4933743328	train	1.0572698754630574E-4	21.798703355109716	0.37458148694600224
101.142392253	31.4781129094	train	9.931150719539012E-5	19.429047896455323	0.3600354204742375
99.6373088457	31.5034802026	train	1.425267207672743E-4	35.00588799147727	0.44671748826468255
101.594928508	31.478754798	train	6.26399562336811E-5	9.505410483758196	0.2619092899780087
99.6479010711	31.5124492607	train	1.0140235593325608E-4	20.117193008314235	0.3648498482632816
99.7005556654	31.5121717952	train	9.432828834253448E-5	17.971812949809923	0.3482612820073826
101.184892508	31.4954334235	train	9.429518265775221E-5	17.958320503928334	0.3481816124464647
101.237501705	31.4945240977	train	8.186419466551358E-5	14.240041389211967	0.31682312320000766
100.090486795	31.5365078285	train	7.465535089418725E-5	12.425114045888028	0.2972161635457021
99.9747208297	31.5464644491	train	1.0175146787903637E-4	20.217631775726204	0.3656466716225559
103.193976509	31.481379921	train	7.717645538733253E-6	0.6496078520817073	0.04188811101483355
99.5744596124	31.5579114026	train	1.103957308712223E-4	23.439253597120093	0.3847581712852646
100.101443099	31.572500677	train	9.350710083706573E-5	17.654069269179484	0.3462793086843873
99.6379222932	31.5936991373	train	5.58065374938832E-5	8.088148178293558	0.24020045480619204
99.9962681566	31.5914073989	train	1.1826176311821083E-4	26.475470327722114	0.4011750718007957
100.027884779	31.5911569475	train	1.1833169842041908E-4	26.510140803707504	0.4013171027198274
100.175423532	31.5898847661	train	1.0097916513534914E-4	19.995527188835823	0.3638812570335744
99.0476490665	31.6043051648	train	5.733499794488778E-5	8.395421852787079	0.24516631202036507
103.679465333	31.5185762564	train	4.97098949866376E-6	0.3599454828758851	0.027388727977862976
99.9438459093	31.6188708741	train	1.0345375548581273E-4	21.040598853902097	0.3695035551222035
98.942212441	31.6313680434	train	5.12922475067951E-5	7.258999110729318	0.225144831657235
98.5941911481	31.6397584847	train	5.7350171292935434E-5	8.398589105447051	0.24521528375755342
99.4378663045	31.6396525595	train	1.2165947329614358E-4	27.4590693522907	0.4079984394525757
99.8491284165	31.6375795812	train	1.0330612236927871E-4	20.970855728903707	0.3691709201914628
100.123273753	31.6354617878	train	1.2343474298769376E-4	28.15962532501044	0.41150209842192603
99.4273618957	31.6487103605	train	1.9482426697460555E-4	48.523291695193	0.524636557098206
99.7015686313	31.647497778	train	8.19717369929565E-5	14.275284198684487	0.31710734327586415
99.9652096727	31.645776455	train	1.0561197937646937E-4	21.756993092624988	0.3743265475974839
99.9757548183	31.6456962789	train	1.1504893282105387E-4	25.118526469539617	0.3945767042415427
100.017934973	31.6453668653	train	1.0788257865439924E-4	22.544898683463018	0.3793216516311633
98.6468517624	31.6579594841	train	4.42825011306256E-5	5.882904699650628	0.20054649340473565
99.026580477	31.6584453059	train	5.468802474262801E-5	7.821584358108449	0.2365248858669966
98.931640999	31.6674520562	train	6.403941626448446E-5	9.784528253629635	0.26620303123754346
99.385249372	31.6668888222	train	1.6652152943189518E-4	42.314474820050734	0.4854173233657966
99.7228003615	31.6654232702	train	9.445771179756346E-5	18.021994302287297	0.3485725556021072
100.165784972	31.6621450595	train	1.3705590686407382E-4	33.45886954620667	0.4370648287539543
103.220244459	31.5976623352	train	3.7373182217934574E-6	0.24550140226433567	0.020732474948543918
99.3536370435	31.6760025486	train	1.8900848191955751E-4	47.438721224029806	0.5170733672444603
99.7228702351	31.6744448322	train	1.0081734836692056E-4	19.949528486131047	0.36351011260775573
99.8072617092	31.6739387722	train	9.62887213122515E-5	18.511455126810304	0.3529446327310555
98.667851162	31.6850824981	train	7.387548339127569E-5	12.241718940817178	0.2950273711961466
99.6490888066	31.6838635388	train	9.303647698873415E-5	17.489027276883867	0.3451379932900717
99.6912897476	31.6836418262	train	9.699599617157957E-5	18.703879204772896	0.354617788496897
99.6281096973	31.7020125723	train	1.0213310997376328E-4	20.388830824158998	0.366515458462715
100.018525585	31.6994919609	train	1.0216714482296604E-4	20.407079494135402	0.36659282132899484
100.081831177	31.6989706199	train	1.2558285141894287E-4	28.75681870671651	0.4156865325257281
99.0793669908	31.7125569354	train	4.7483524041186516E-5	6.471580531884802	0.21197038962907386
98.5621731579	31.7208520348	train	9.181147558185231E-5	17.05358761782491	0.3421484558346207
98.5199074054	31.7297219356	train	1.0260860187118541E-4	20.61330798896773	0.36759456532494267
99.5755703666	31.7383485506	train	1.0519104771937735E-4	21.664200388866206	0.37339169059522287
99.3961431802	31.7480546573	train	9.260693719509491E-5	17.32147385519168	0.3440928272321165
99.5545108527	31.7474639091	train	8.425840373797558E-5	14.908759222810463	0.32309521681922077
100.145689772	31.7435198699	train	1.124600659921373E-4	24.23960611163765	0.38915306295705526
99.2694723101	31.7574076127	train	8.851446982476805E-5	16.003888148159792	0.33396504518748316
99.9980033008	31.7537837364	train	1.1069491921879786E-4	23.559999792122273	0.38539904650255
101.285530732	31.7371908248	train	2.5502503786044766E-5	2.905088559936699	0.12623179975564242
99.4067800676	31.7660652591	train	6.762023530329529E-5	10.61153546176562	0.27696538089656814
100.198699656	31.7610747668	train	1.0825505815967269E-4	22.689700696417265	0.3801334662838034
100.473173181	31.7581961168	train	9.192037878132774E-5	17.088533820052458	0.34241533208969493
100.114346917	31.770862006	train	1.0230710480092247E-4	20.482122678032493	0.36691075864104783
100.76905459	31.7724708462	train	1.2765379484421777E-4	29.70369196197797	0.41966469795716205
99.1322533734	31.7937124329	train	3.77561137002781E-5	4.804603138343558	0.1761976227484911
99.6815317646	31.7919571219	train	8.042830211634348E-5	13.863757375283893	0.31300545564371907
99.1956526784	31.802652874	train	8.530177488475666E-5	15.153866096322586	0.3257926432657639
100.748281905	31.7907982287	train	1.1797461015744934E-4	26.33311404247192	0.4005911885584853
99.6500336692	31.8191873152	train	6.391127967549006E-5	9.75254984501781	0.26581196881071617
99.8507753409	31.8180036682	train	1.2027463828585361E-4	27.13704306244595	0.405236239565481
99.1217372919	31.8298112111	train	2.9831550281248834E-5	3.547887042194049	0.14456198069895498
99.9777430187	31.8351344873	train	1.0856264974668507E-4	22.801424217564083	0.3808022592917433
100.189065938	31.8333349105	train	1.0313430151109156E-4	20.867594581411048	0.3687833451904918
100.833457261	31.8256799867	train	9.980116159013067E-5	19.60761886237718	0.36116944120901906
99.2485953501	31.8476706232	train	7.030364330205906E-5	11.267793888454266	0.2848258296610615
99.6608564533	31.8552186845	train	6.512625941888065E-5	10.045929589761036	0.26950331101280406
99.946227182	31.8534157598	train	1.2684965542294338E-4	29.354137514008528	0.4181264417243483
100.147137806	31.8607835469	train	1.2354547033871966E-4	28.203995065367014	0.4117192555956067
100.6226827	31.8556043788	train	9.704213124789593E-5	18.716430901478677	0.35472662678377476
99.7455585615	31.8727937068	train	7.019684391296688E-5	11.238646730193443	0.2845162516673779
99.9252697409	31.8716129202	train	1.1734197530977772E-4	26.003253250898446	0.3993007925500921
100.358770781	31.8767400323	train	8.252440233234482E-5	14.503139056580581	0.31856424181897397
100.728678017	31.8722479222	train	9.334725098498425E-5	17.598440930423326	0.34589210134377496
101.700513934	31.8553155799	train	4.735347522627383E-5	6.446373583205568	0.21151263431704365
99.7668510544	31.8907103148	train	7.640698666097685E-5	12.765992807400528	0.30208313701997047
99.9465960012	31.8894988064	train	1.2745364529727707E-4	29.577396526224355	0.41928258816494773
100.559739826	31.8834535482	train	1.1160292196579144E-4	23.903074017166244	0.38733588120067136
102.534587677	31.8438692648	train	1.8278995654260973E-5	1.9307090606264798	0.0938319601475032
102.882617133	31.833710159	train	3.238770879601385E-5	3.9652456428530423	0.15502863881262813
100.750154046	31.8899942694	train	1.120279312589223E-4	24.06807175009653	0.3882382683407505
100.834707222	31.8888016378	train	9.463980617453375E-5	18.08521670827109	0.3490100037878234
98.8151169132	31.9109329287	train	5.920327358295672E-5	8.784954881783758	0.25114874040216434
100.549472176	31.9016201321	train	1.0279735391658503E-4	20.692858432051725	0.3680219106919813
102.482518602	31.863336302	train	1.5628217614696425E-5	1.5895254795549294	0.08133136435173025
98.7727878227	31.9198861944	train	6.232614863101182E-5	9.44083509288968	0.26093957776689053
100.634204219	31.9095789074	train	9.433278161022117E-5	17.973644211464617	0.34827209365420514
98.8679749648	31.9290426751	train	5.0863241942905134E-5	7.169335738806231	0.22368294971330385
100.655510268	31.9183233087	train	8.383672293770035E-5	14.823376049163787	0.32199891150335336
102.250976958	31.8875044832	train	4.831155895856035E-5	6.640589199528364	0.2148725477365546
98.6881053328	31.9377502437	train	4.7581448105770674E-5	6.490560842255891	0.21231471927551782
100.391430143	31.9395320834	train	9.625636085505732E-5	18.502653042157437	0.35286787205821146
100.676983962	31.9360820209	train	1.159136551304566E-4	25.471002603224616	0.3963668919135714
98.4552492951	31.9550084039	train	1.0514033350242994E-4	21.653020642153713	0.3732788695990975
98.8256085247	31.9560572103	train	5.20133406742065E-5	7.3943636658828655	0.2275896675217598
99.6086602559	31.9547181288	train	9.789560547777366E-5	19.007836307651402	0.35673347638388964
99.9049221917	31.9529523106	train	1.2776575588319792E-4	29.76701020671015	0.41987822593862756
100.708875938	31.9446769499	train	1.315730615645709E-4	31.278687975489063	0.42704701200904355
100.804232614	31.9523775495	train	9.748078826582637E-5	18.86060675284873	0.3557596414151064
103.634366629	31.8805797062	train	3.22902280982801E-5	3.94817109531979	0.1546341860352013
99.5452791148	31.9730495041	train	9.079335978072905E-5	16.725302806117615	0.3396429604530282
99.8945167785	31.9710688056	train	1.5382046690946556E-4	38.75413039893548	0.46563284092720375
101.460032445	31.9503801315	train	7.044390683622447E-5	11.309657000902522	0.2852320030026822
102.89657371	31.9143972397	train	1.5988014064871836E-5	1.6328217811184111	0.0830482918088257
98.5080121062	31.9822889425	train	5.049326374053593E-5	7.0914268426788105	0.22241777265903714
99.3230539745	31.982831385	train	1.7374529762937646E-4	44.047842752863296	0.49602972322011535
101.39683554	31.9606078045	train	7.111710837824402E-5	11.507909540131779	0.2871750477996464
101.703412412	31.9544463047	train	5.297524632688081E-5	7.555294393883495	0.23082705193691333
98.4550361169	31.9910941756	train	6.878500948299706E-5	10.898525041989855	0.2803984507082648
99.3548432529	31.9917682419	train	1.4049038692069747E-4	34.292685959354685	0.443163521848621
100.339199154	31.9851975364	train	1.0321921686202536E-4	20.91862713164785	0.3689749476052372
101.418218113	31.9692204113	train	6.89152402543374E-5	10.92624295761167	0.2807802692495937
101.439365944	31.9688155571	train	7.718934045375552E-5	12.965549014679029	0.3042352201508221
101.523952961	31.9671609593	train	6.509486106209512E-5	10.039575005594543	0.2694083840524724
100.296995975	31.9946567424	train	1.1602043386165068E-4	25.513745143104885	0.39658721602811037
100.720292673	31.9896230708	train	1.3273139772303823E-4	31.78224434937179	0.4291930262074428
101.270393694	31.9809705977	train	8.192575710695219E-5	14.25633374845306	0.31698585349457686
99.7572388811	32.0080479169	train	1.1783267554368606E-4	26.2627498563943	0.4003021647344534
100.085417943	32.0056643782	train	1.4286440320829838E-4	35.10834139321616	0.4473024570256924
100.381934147	32.011801278	train	1.3148607740056593E-4	31.23628155500399	0.42688520753763004
100.434859777	32.0112135566	train	1.7521941888794254E-4	44.36944958452784	0.4981417959985077
98.4230536936	32.0270391899	train	3.252751410366921E-5	3.9897336946054245	0.15559371476396006
99.852687644	32.025484941	train	1.679301235640639E-4	42.64428604417988	0.48752161682952233
100.403242052	32.0205879143	train	1.6202860423842203E-4	41.16524676413837	0.4785883598876273
100.826635608	32.015195821	train	1.0387339850026658E-4	21.204049720031612	0.37044714778345544
101.34511507	32.0066666936	train	7.811671153333408E-5	13.231342266880727	0.3067690860608478
99.2596970879	32.0371073934	train	1.8353688651176017E-4	46.36396190038776	0.5097347203882883
99.683329888	32.0355320707	train	1.0398454231421805E-4	21.247340212258557	0.3706965884717342
99.842181412	32.0345764893	train	1.5217888032256145E-4	38.1264390619438	0.4629641606715659
101.398243026	32.0146912434	train	5.4338365601616744E-5	7.741254885111643	0.23536855626471911
101.313831215	32.0252785351	train	8.647588687553928E-5	15.432377347084172	0.32880248092293174
103.395783291	31.9701623298	train	1.8319688590625988E-5	1.9362932947832054	0.09402120998662127
99.2703412858	32.0551285544	train	1.421896496178968E-4	34.88341538997905	0.4461323422526377
99.8529385302	32.0525472075	train	1.812494465898186E-4	45.90421674028634	0.5066002114562528
98.6558948489	32.0639714345	train	6.352310746709677E-5	9.677091126123951	0.26462475082930953
98.7088659485	32.0641041823	train	6.227583874842436E-5	9.430482315248222	0.26078387569218237
100.033096087	32.0602280032	train	1.5444281818010805E-4	38.97109921040392	0.4666376589288975
99.2174176352	32.0732737635	train	1.47572140092965E-4	36.64470033001374	0.4553307332250118
100.308733921	32.0757227424	train	1.6743013160838246E-4	42.51673471618808	0.4867766538511666
101.367664639	32.0603578624	train	7.390294958962683E-5	12.249972775381892	0.29510469000360784
101.558175264	32.0566538146	train	5.622040437792383E-5	8.168805544805025	0.24155151752975437
99.8320814136	32.0887710163	train	1.804471653780173E-4	45.685123777918626	0.5054913195366784
100.224108687	32.0855894281	train	1.463760332879295E-4	36.280326655648494	0.4533131513076275
100.457315728	32.0921416214	train	2.2197107699935896E-4	53.769783678120504	0.5570196804563994
100.160769203	32.104227385	train	1.8485112433159416E-4	46.653204720507325	0.5115176888400395
100.478649275	32.100914716	train	2.123922386135756E-4	51.95579096449279	0.5461093415540412
99.6309352109	32.1169967897	train	1.0756970693101827E-4	22.42943804808185	0.3786381064211055
99.9171195411	32.1152474017	train	1.6490439739711118E-4	41.95111948786224	0.48298008710584583
101.379183706	32.0962151914	train	7.664543853514016E-5	12.826815100416423	0.3027404748190431
100.033806925	32.1233694767	train	1.5358166628482242E-4	38.6331998508009	0.46524627929039414
101.220556525	32.1081155225	train	1.1733180024717413E-4	25.999516542395362	0.39927999290311916
102.987613495	32.0647755262	train	3.782285216141225E-5	4.816556543498764	0.1764541164756879
99.7158739518	32.1345877292	train	2.0173783840284244E-4	50.00955083745652	0.53332481415303
100.288307519	32.1300560975	train	1.8277072741135678E-4	46.239042566102874	0.508689287751234
100.542673711	32.1272116123	train	1.950954395835739E-4	48.60375472345411	0.5249834297636282
103.252192944	32.0651714177	train	1.4912909573385542E-5	1.5034484972715287	0.07789878719207625
98.3268894346	32.1438436854	train	2.4712362180603454E-5	2.7827287308997177	0.12280105042770889
100.299034653	32.1389670727	train	1.8123133964566762E-4	45.89769286064913	0.5065752393727384
100.436833578	32.1374776721	train	2.1178892785726083E-4	51.861921207604034	0.5454041493560339
100.532226631	32.13635872	train	2.053972805011568E-4	50.5837439904314	0.5377963088182774
103.125801454	32.0783680199	train	1.8456130244901623E-5	1.9550169902022754	0.09465518004381272
99.4827248106	32.1537344604	train	7.46771477433088E-5	12.430184198253533	0.2972771438068976
100.034112252	32.1504299109	train	1.7273559672370125E-4	43.763284430896576	0.4945727686007391
100.574776822	32.144856541	train	1.775771900493423E-4	45.10146448662378	0.5014833773766726
100.331097422	32.1566749959	train	2.0242657435256935E-4	50.11640032648804	0.5341729820956883
99.4828675533	32.1807982225	train	8.088344804169153E-5	13.981094613013472	0.31422018175202476
100.140473267	32.1765784452	train	1.9235956270970155E-4	48.17808315969769	0.5214604278144254
99.6208243537	32.1892176787	train	1.3633785287550787E-4	33.16796838724408	0.4357728386423459
99.7481210464	32.1885287441	train	1.7803708307242123E-4	45.18602989469799	0.5021299869837291
100.129979369	32.1856934185	train	1.954516279046304E-4	48.709443830670665	0.5254382825448642
100.416331908	32.1828106752	train	2.2686062596293026E-4	54.54353696905044	0.5623891457000924
103.624580976	32.1061584825	train	5.964399023288774E-6	0.4600389080295403	0.03268324133804937
100.321015947	32.1928627315	train	2.4127417424182017E-4	56.67885217328459	0.5774861124790401
101.232905736	32.1800472063	train	1.9181650831911402E-4	48.00414968714384	0.5207549090357697
101.285903058	32.1791001147	train	1.7344013791498533E-4	43.96709174693218	0.49559027744787487
100.215068474	32.2029458385	train	2.1267768149851106E-4	52.00020332401741	0.5464422254616488
103.150199318	32.1496602838	train	2.841186967885014E-5	3.3517001207107797	0.13863606321043143
99.8863702647	32.2237195933	train	1.5131106578821318E-4	37.81529801094796	0.4615425807762125
100.109204284	32.221960483	train	1.7469900460654193E-4	44.26975909953389	0.4973981880855241
100.172867368	32.2213857511	train	1.888532203420411E-4	47.410563210792844	0.5168681562934775
100.38506361	32.219238512	train	2.3638182646925374E-4	56.01380618643985	0.5724799549639887
100.395672811	32.2191218039	train	2.3138862297373273E-4	55.160835729111874	0.5672467736625149
100.204817209	32.2301058564	train	2.2921462360865597E-4	54.87621014625205	0.5649280417546698
101.223183048	32.2162928425	train	1.6307951156097192E-4	41.50341751629332	0.48020186214816735
101.308011754	32.214771838	train	1.3467684701866899E-4	32.453488206161296	0.43276135379020664
100.066972039	32.2403656587	train	1.9201958585471053E-4	48.06919286067525	0.5210189842109882
100.693038077	32.2335277971	train	1.1492283289267887E-4	25.067925919023615	0.39431475890108303
101.19158703	32.225863437	train	1.758479644247448E-4	44.489853677274795	0.49903698174857886
102.463395078	32.1973962085	train	9.745563879526099E-5	18.85168052757174	0.3557005050966261
98.8887397741	32.2538428959	train	9.331318042690593E-5	17.586584250409473	0.3458095122721407
99.1329292341	32.2628433901	train	9.341083974810923E-5	17.620570054786846	0.34604618854426694
101.170805056	32.2442595652	train	1.806831260858174E-4	45.726560359531	0.505817975260589
102.400521048	32.2171338321	train	1.6302738547904232E-4	41.486181864992	0.4801220661880965
102.443233065	32.2249907599	train	1.6670995797585448E-4	42.35641917436773	0.48569981673051
102.47501374	32.2241199892	train	1.512201421965525E-4	37.78494102352423	0.4613932017935379
99.5683441526	32.2796772674	train	1.512349666635406E-4	37.789890521775476	0.4614175626652026
102.305827622	32.2376784025	train	1.2705365037689282E-4	29.41823944093281	0.4185174396555912
98.9205573947	32.2899525974	train	8.272869585899143E-5	14.556095162438808	0.31910121402038816
99.5365406052	32.288837632	train	1.2997483214221146E-4	30.513394133237504	0.4240593908260834
100.69387531	32.2786152709	train	1.0740186858048347E-4	22.369185254132507	0.37827080145458664
101.33059923	32.2684666183	train	1.5639089479678437E-4	39.53384391817281	0.46975864404551326
102.263761826	32.2477881295	train	8.332535458674815E-5	14.710758519946834	0.32066465857712634
102.295556329	32.2469619667	train	1.4507125866803226E-4	35.86088979507066	0.45109515453521865
102.380335237	32.2447198501	train	1.5976910499416523E-4	40.50816120631474	0.47508510661578246
99.6428027418	32.2973625269	train	1.6965141266122728E-4	43.132819108427036	0.49006979519955757
99.8445916065	32.2961738116	train	1.49145937269944E-4	37.134882241151956	0.4579628213584571
100.025128189	32.2948369039	train	1.812021389194305E-4	45.88717192339424	0.5065349620403907
100.290598673	32.2924020608	train	2.6215815211772284E-4	59.90615173897065	0.5976002596312449
100.948795765	32.2839568701	train	7.881854591309978E-5	13.432437287536551	0.30867448038503603
101.150440153	32.2806826889	train	1.751069887586157E-4	44.34791248510321	0.4979813335841293
101.192887336	32.2799524024	train	1.6490229391981202E-4	41.950556176071785	0.4829769018467552
102.518428074	32.2499598208	train	1.3235706626815423E-4	31.62791071668681	0.4285012739616839
99.6322445931	32.3064369894	train	1.5264334388536929E-4	38.30021948202464	0.46372192590934574
100.16329206	32.3026599482	train	2.2937792128280767E-4	54.903333036889116	0.5651030736310199
100.503098543	32.2990707731	train	1.9525245297061691E-4	48.650344136179385	0.5251840434071564
101.384115943	32.2855033509	train	1.398667731164882E-4	34.11791728057513	0.4420659929867121
102.359805428	32.2632974879	train	2.2790808894183475E-4	54.67920459657456	0.5635225329292476
102.402200855	32.2621614578	train	2.443936897965509E-4	57.0156128622817	0.5806174380936561
102.476387052	32.2601392578	train	2.1420655059240537E-4	52.25642998863058	0.5482169158675897
102.5293726	32.2586682278	train	1.5762916421856985E-4	39.87093647650082	0.47172354074262807
100.099680962	32.3122508255	train	1.964461060584677E-4	48.92670373943012	0.5267036330349011
101.702658713	32.2881005601	train	7.315775130322507E-5	12.026034125582807	0.29300088707204747
101.73448368	32.2874148618	train	7.469458532216206E-5	12.434240343303607	0.2973259206754705
102.275331376	32.2745336046	train	2.324291024476387E-4	55.307620442686044	0.5683477994964811
102.317735694	32.2734255826	train	1.9998943221254744E-4	49.6410476574778	0.531157741295819
102.43433539	32.2703053006	train	1.857392135110167E-4	46.8440441185805	0.5127151956923893
98.4849186095	32.3250118679	train	1.1133022668335848E-4	23.798491358479662	0.3867554864698757
99.6961131238	32.3241430807	train	1.4202934175801715E-4	34.82479171241545	0.44585361781817306
99.8554660035	32.3231634047	train	1.4349208979946984E-4	35.32026306544911	0.448386521152851
101.151079028	32.3077277396	train	1.6532084482964252E-4	42.05131669384075	0.4836099340933105
101.384588099	32.3035304634	train	1.3341238403002337E-4	32.06969007706865	0.4304471816683777
101.395200972	32.3033294276	train	1.1746073703480094E-4	26.06614093164623	0.3995434562732645
102.57246458	32.2754831397	train	1.1391898168562532E-4	24.753691353793915	0.3922213624358791
98.2723670131	32.3329862986	train	6.019374153363355E-5	9.002034711296984	0.2542820284351689
98.4636170006	32.3339442947	train	1.0591746837991073E-4	21.867790311270596	0.37500327034183273
100.227375149	32.329114487	train	2.751536479201203E-4	62.10355826749176	0.6091778824580726
101.448506266	32.3113239948	train	1.1667272187283071E-4	25.75747361833129	0.39792964360970595
102.212356249	32.2941833737	train	1.0816077067637938E-4	22.653046284069834	0.37992816864494217
98.9523907866	32.3440967729	train	1.1065881376818291E-4	23.5465143929923	0.38532177781345384
100.280614942	32.3376056889	train	2.51817778534628E-4	58.12133254791814	0.587886199262461
100.42933775	32.3360082042	train	2.217786745494034E-4	53.728214745562774	0.5568056976313183
102.329324616	32.3001647504	train	3.165279967988547E-4	69.791902075652	0.6419734573899236
99.8769733835	32.3500784005	train	1.459466563589978E-4	36.13969986588678	0.4525852314613321
100.248868177	32.3469443816	train	2.925448395241898E-4	65.0908167098346	0.6236679174943853
101.523296987	32.3278852725	train	8.257593702530162E-5	14.516497662212332	0.3186997772563576
102.372072408	32.3080435154	train	2.293963205070691E-4	54.90638905192449	0.5651227861544406
102.594727582	32.3018918056	train	1.3257643028611465E-4	31.715519593930384	0.42890685470311174
102.605328496	32.3015890988	train	1.5646880170552756E-4	39.552362276002505	0.4698826981868532
98.4422005273	32.360914832	train	1.1341804565047921E-4	24.622696659808803	0.3911713062538591
100.195862719	32.3564785444	train	2.6550214471430844E-4	60.55354269124499	0.6006444544129597
100.333996288	32.3550930091	train	2.2999635825138044E-4	55.00484366031433	0.5657646753873762
100.355246745	32.354866428	train	2.2751235281842053E-4	54.62794876980983	0.5630950249430609
101.311211244	32.3409687277	train	1.1735799335456737E-4	26.011590140637765	0.3993335333788544
102.542071386	32.3123961062	train	1.8938669855393198E-4	47.507314041180784	0.5175725315575823
98.4846629596	32.3701166261	train	1.2455095229460956E-4	28.50238642913656	0.41368388420771046
101.353915337	32.3491967879	train	1.0297560864723112E-4	20.772223114907973	0.3684249596129743
101.396388458	32.3483966077	train	9.025963198504937E-5	16.591205655037623	0.33832186214390797
102.203020737	32.3304819468	train	2.0084452207279078E-4	49.76798637035751	0.5322200965849725
99.0161585572	32.3801899078	train	1.0944174600246782E-4	23.090045490817175	0.3827057368142218
99.5902253137	32.3788094063	train	1.5749766066517324E-4	39.81924395362703	0.4715155611759189
99.7815675834	32.3777684528	train	1.343286723762621E-4	32.33162043690663	0.4321260160685045
102.28821128	32.3373033203	train	2.9619428497418634E-4	65.8071528553863	0.6265732328765975
100.259993215	32.3829151529	train	2.297127305989963E-4	54.95894311532061	0.5654615015658744
100.430047409	32.3811006234	train	1.978935312735984E-4	49.21302342668501	0.5285332916072242
101.003849028	32.3732845846	train	9.291023464967941E-5	17.43978309465843	0.3448311633200464
102.171823166	32.3493015897	train	1.8981313777417645E-4	47.64461873193687	0.518134103081849
102.203656026	32.3484963168	train	2.089190969732014E-4	51.35022974120879	0.5420194623553529
102.288537377	32.3463097413	train	3.5975454081370333E-4	78.78334872918823	0.6708319188551771
102.309756268	32.3457541944	train	3.9885449839238105E-4	87.71842037840197	0.6932004966703603
102.468879013	32.3414741241	train	2.980203496530845E-4	66.20796137572083	0.6280101852310606
102.490092804	32.3408883236	train	3.5438620133108146E-4	77.77952688456361	0.6675035270120568
99.5584450384	32.3969963289	train	1.4633052036230646E-4	36.266604936240554	0.45323608528554
99.6541371708	32.3965360241	train	1.320773507816027E-4	31.51619886917295	0.42798327340627956
99.7498269485	32.3960030799	train	1.3444855420606647E-4	32.373581365110454	0.43234493311139693
99.7923548927	32.3957429012	train	1.44074144897284E-4	35.56049292940677	0.4493879829137033
100.366414678	32.390826629	train	2.0966584067928752E-4	51.48721307708736	0.5429050157815454
102.352524817	32.3536382444	train	2.6331743482697786E-4	60.13638443816999	0.5986608515011052
102.394962653	32.352501837	train	2.2867625445169968E-4	54.78678984163135	0.564349987351944
102.532868856	32.3487101714	train	2.728725050999651E-4	61.7501528030863	0.607194075733713
99.941291656	32.4037393229	train	1.6206538117683183E-4	41.17636715342647	0.4786449941907525
101.13175141	32.3892234236	train	1.4720288959321195E-4	36.53024279319298	0.4547094757434894
101.907078462	32.3737196522	train	8.664646943186671E-5	15.470855571598939	0.3292375351887531
102.246742096	32.3654237081	train	2.903377987716768E-4	64.70668686326904	0.6218888566913268
102.565043274	32.3568176145	train	2.060771290572115E-4	50.71186717296508	0.53861759843589
102.798374575	32.3499975079	train	4.980193742480862E-5	6.947300309493632	0.22004262835832064
99.8137805128	32.4136480778	train	1.5222911612083754E-4	38.146714725275885	0.4630462228794612
100.271001079	32.4098655261	train	2.2039794212857727E-4	53.46360683085216	0.5552640125029251
100.483628496	32.407541218	train	1.781464984486169E-4	45.20614926044882	0.5022835780714295
102.109079338	32.3779120063	train	1.6897033446230592E-4	42.955989504270725	0.48906456979881757
102.607830946	32.3646129709	train	1.6650475169436866E-4	42.31074008139245	0.485392155019629
99.0799849798	32.4252717461	train	1.1702801155714411E-4	25.88795263115469	0.3986583303392623
99.5267043677	32.4241961552	train	1.4617690575801308E-4	36.216358023413186	0.4529758125965818
99.9733824266	32.4215368712	train	1.6626239290290317E-4	42.25679080806334	0.48502831685828585
102.109388171	32.3869199486	train	2.4111456818311534E-4	56.649687866495235	0.5773246442779366
102.268615358	32.3828880172	train	3.9353806642738906E-4	86.49116735069809	0.6903392799750193
99.9841147786	32.4304741277	train	1.7391654967466904E-4	44.088064394640526	0.49627599976521375
100.047926592	32.4299594231	train	1.8456756760583382E-4	46.5420734049217	0.5111340979718243
100.33505751	32.4272434074	train	1.77544157998229E-4	45.09539053302643	0.5014368696551935
102.08846237	32.3964504835	train	2.1526143473833071E-4	52.461999279706475	0.5494333357395675
102.332628217	32.3902250264	train	4.563797480610734E-4	96.14064532921512	0.7210856911621994
102.396311031	32.3885234055	train	3.2457949856414816E-4	71.66771978615535	0.6477260336525095
102.438763235	32.3873711644	train	3.1199446019444484E-4	68.88350489674829	0.6386509265928795
102.513048707	32.3853204347	train	3.1345766017529524E-4	69.23572590041485	0.6397299937088065
102.608547368	32.3826196438	train	1.5373704388781966E-4	38.71256669261734	0.4654978623516119
99.5799986669	32.4420040718	train	1.4034962030982703E-4	34.244215598875215	0.4429161572114243
99.6544627317	32.4416391485	train	1.3944746893011718E-4	34.0082399037043	0.44132560302989554
99.7608374509	32.4410414717	train	1.533407024752371E-4	38.510115595477544	0.4648556486552187
100.292650791	32.4367059523	train	1.8484500022592548E-4	46.650804566118744	0.5115094106110132
102.364804616	32.398383875	train	3.4000953422185393E-4	74.6349682772635	0.6582492070906526
102.555847342	32.3931328231	train	2.8627305818733557E-4	64.00221460273224	0.6185679304250299
102.640738989	32.390706346	train	1.2391629538330775E-4	28.323453845069842	0.4124453476408619
102.693791041	32.3891608516	train	1.366819154621214E-4	33.32013044302704	0.4363926475412319
99.9311225051	32.448918342	train	1.7425739211794896E-4	44.16811741025653	0.4967654476818076
100.218325562	32.4464671902	train	2.3102809430334295E-4	55.12044139012445	0.566863954060549
100.399137426	32.4445880002	train	1.9905472144042056E-4	49.49783776598777	0.529990931805164
100.441678865	32.4441081303	train	1.9086409773902467E-4	47.86057613150739	0.519512531276096
101.270994518	32.4318816573	train	9.422452166542053E-5	17.929522138292803	0.3480115000378432
102.216502028	32.4112752583	train	2.588346593239354E-4	59.48019669726001	0.5945283912629509
99.5056340886	32.4603666069	train	1.5872933194259811E-4	40.204356445049164	0.4734571196786123
99.60139408	32.4599456417	train	1.391324638038961E-4	33.94075541598987	0.44076808610485146
100.175896383	32.4558909018	train	2.5723476823561283E-4	59.14720897605475	0.593032844667696
102.046899994	32.4245102911	train	1.7103178988360471E-4	43.425626540362025	0.49209505471658077
102.524710953	32.412036289	train	3.2327283362118135E-4	71.27840104708615	0.6468050562275677
98.3564065588	32.4687579195	train	1.122724743501132E-4	24.16514226952606	0.3887562827386694
100.239845474	32.4642976663	train	1.9759462835510722E-4	49.15456283242216	0.5281566148904396
102.121555792	32.4316964215	train	2.6962063177412513E-4	61.13870335683712	0.6043309963039919
102.270240436	32.4279205242	train	3.326225668004806E-4	73.27730119511355	0.6532909318224209
102.312716593	32.4268095409	train	3.9256824666102617E-4	86.38101184851087	0.6898115734563207
102.355190396	32.4256842711	train	3.104443249316163E-4	68.52147692316798	0.6375006733564489
102.397661817	32.4245447177	train	3.7426816147750533E-4	82.3737557047539	0.6795056037881289
100.133570959	32.4743198719	train	2.405899121973795E-4	56.55381914916058	0.5767929963524479
100.176130845	32.4739293873	train	2.4033609893755748E-4	56.50744066054477	0.5765353202966145
100.388917092	32.4717612242	train	2.07712332440845E-4	51.09569295255358	0.5405811005715411
101.175981438	32.4606147344	train	1.4547829780880202E-4	35.985814876413585	0.45178901268128185
101.824387483	32.4477328337	train	1.35648090832838E-4	32.87035744655707	0.4345261571289191
102.079375919	32.4417512029	train	2.3365281428198192E-4	55.58380632835078	0.5696355721692931
102.440473104	32.4323957727	train	3.256878389288903E-4	71.86919898827512	0.6485034693186218
102.52541217	32.4300444605	train	3.060871061865261E-4	67.47820532134607	0.6342278929222396
102.578494017	32.4285458881	train	2.7054022819782657E-4	61.329759258814875	0.6051448696143722
102.610341222	32.4276360389	train	2.937554216655019E-4	65.39793634346383	0.6246366571614095
102.642186986	32.4267181621	train	1.1858516379636673E-4	26.5945862994705	0.4018312989604692
99.6228601076	32.4869040123	train	1.485284905464424E-4	36.95986265664393	0.45693321426291716
99.9527778285	32.4848388143	train	1.7076266099710235E-4	43.37317529467623	0.4917014581164802
101.18683219	32.4694450039	train	1.4060745800524541E-4	34.33577666925186	0.44336907984003154
102.196537901	32.4478445719	train	2.8998867551205013E-4	64.63029274199403	0.6216058919366687
98.1114100151	32.494329031	train	9.327571677843094E-5	17.573546762408885	0.34571867406827983
100.197649391	32.4917670443	train	2.2935509246202294E-4	54.899541289010685	0.5650786128511084
100.984970634	32.4818099248	train	1.8180179916515461E-4	46.05650413862217	0.5073607724552515
101.176415313	32.4786439627	train	1.414330820507439E-4	34.62391330712597	0.4448144448491066
102.685379113	32.4434867961	train	1.0173290000988027E-4	20.21228983909514	0.3656043421155689
100.719199842	32.494741388	train	1.2195862548831193E-4	27.556254322880967	0.40859176374250133
102.112173879	32.4679907309	train	2.6380080462209634E-4	60.24119141584525	0.5991014218530007
97.8664007649	32.5104010471	train	8.578307147444765E-5	15.276099313008276	0.3270297064547744
99.8466100234	32.5126598184	train	1.7452796842949196E-4	44.23166715331328	0.49715331709457167
100.123379186	32.5104927284	train	2.173545935499312E-4	52.87573705687293	0.551827731504909
100.219176427	32.5096007697	train	2.3949630544440708E-4	56.28121010090427	0.5756805047695882
100.229820299	32.5094971621	train	2.2030384247662238E-4	53.44858496541429	0.5551585531132243
100.304325843	32.5087467049	train	2.1803031253460564E-4	52.99757633479134	0.5525952721603068
100.314969263	32.5086358964	train	2.3053085844421906E-4	55.06473010971938	0.566334862300709
100.357542353	32.5081836621	train	2.1573382793501437E-4	52.556873549846834	0.54997594616909
102.356861222	32.4707125194	train	2.621856200554591E-4	59.91110136095645	0.5976254540280009
102.399353694	32.4695709971	train	3.7879941126130423E-4	83.58233932017973	0.6821207163549023
102.537437376	32.4657622667	train	3.4327350816736534E-4	75.29321840054963	0.6603951581156348
99.7402270305	32.5223515274	train	1.9818254087614016E-4	49.269549047771456	0.5288969293535952
99.9425121854	32.5209984116	train	1.7839517383517578E-4	45.251875841386216	0.5026323022552645
102.197812225	32.4838728071	train	2.76554069098104E-4	62.499043707572184	0.6103858693491452
102.261569598	32.4822350955	train	3.067989693687835E-4	67.79386507008336	0.6347666181320398
102.590897254	32.4732605305	train	2.925596096142617E-4	65.093514950216	0.6236797670393937
102.612139082	32.4726520232	train	3.259443145474036E-4	71.91554060035755	0.6486828832476437
102.718338517	32.4695558836	train	6.701349323305132E-5	10.449111584626117	0.2751640535490736
103.599112395	32.4404159824	train	3.3473448454918594E-6	0.21064611172459596	0.018609387274396413
99.2185189751	32.5333608402	train	1.1769166065756877E-4	26.18874765797615	0.40001473761434364
99.2930620037	32.5332092302	train	1.3124825505944553E-4	31.117332282826432	0.42644235303883604
99.4740920806	32.5326571003	train	1.5759365990939965E-4	39.856980144017825	0.47166740500308807
100.687785701	32.522225013	train	1.3291872998257587E-4	31.8794784317056	0.42953858172968473
102.049329435	32.496577085	train	2.3813942741663546E-4	56.15941477768955	0.5742920386517073
102.059959028	32.4963188183	train	2.207372640758477E-4	53.51778665734023	0.5556438825984693
102.293774766	32.4904103248	train	2.994506193303787E-4	66.42192793863825	0.6291279817850529
102.442529988	32.4864247709	train	3.045475135394724E-4	67.28204427536417	0.633057304085211
102.485026024	32.4852538326	train	3.23420128461425E-4	71.35915763412673	0.6469091148893618
102.750568884	32.4776113782	train	6.263116323781883E-5	9.503601059321433	0.26188215296563294
98.1961557348	32.5400024059	train	1.0317909022526427E-4	20.894511767537292	0.36888442063581534
100.145010973	32.5373585909	train	2.3259539168675222E-4	55.353243173350926	0.5685232462056042
100.634732246	32.531945374	train	1.448497631269031E-4	35.792910218363794	0.4507168443341356
101.198782038	32.5233464173	train	1.0701236851589702E-4	22.2324848028671	0.37741672654251235
98.2280252599	32.5492227851	train	1.1412203859713416E-4	24.81396081842371	0.3926459769534341
99.633946251	32.5499945225	train	2.457133671118802E-4	57.17754897193545	0.5819281846593992
99.6445966659	32.5499403698	train	2.886993442058279E-4	64.39327929644462	0.6205572072654395
99.8149990648	32.5489512501	train	1.8450515541664232E-4	46.5176128717609	0.5110495868826583
100.01733965	32.5474767849	train	1.9813459192076968E-4	49.260171004762064	0.528836637822116
100.475202705	32.5429380315	train	1.2575439792745168E-4	28.84709054493077	0.4160181343103688
102.071201428	32.5140758425	train	2.8175754799654137E-4	63.36886295796879	0.6148096502971132
102.103095315	32.5132924382	train	2.7956643350264586E-4	63.021650805403524	0.612959159274124
102.177509525	32.5114331193	train	2.6791594340335064E-4	60.89160764462278	0.6028133822002153
102.188139565	32.5111639171	train	2.70771435896879E-4	61.37453278179354	0.6053489696292648
102.230658298	32.510078147	train	2.956464606673419E-4	65.71827040302202	0.626139975973801
102.783181462	32.4946595514	train	5.2591077389132746E-5	7.502817159753296	0.22953735533970046
99.516841623	32.5595513148	train	1.7977303831574062E-4	45.56674169094505	0.5045556979399775
99.9322386675	32.5571571175	train	2.403516963470949E-4	56.51029072551449	0.5765511641323023
100.006791222	32.5565821313	train	2.7268214982109775E-4	61.71746088682032	0.6070276215566094
100.070691663	32.5560541069	train	2.4639472780033415E-4	57.261162685803484	0.5826017323075906
100.12394072	32.555589283	train	2.515353917825092E-4	58.04869543215396	0.5876143333502383
100.187837926	32.5550017326	train	2.671714397554672E-4	60.80933407819472	0.602146922523829
102.34790701	32.516024002	train	3.6801326370056105E-4	80.82284947179161	0.6758242213347583
102.401049348	32.5145968753	train	3.6478560259807453E-4	79.85623741559122	0.6738912712775503
102.464815152	32.5128547677	train	3.668598412155411E-4	80.52913734135647	0.6751361077402762
102.475442249	32.5125612824	train	3.899614148437064E-4	86.01111399243418	0.6883841664044795
102.539201565	32.5107815701	train	4.546276007363141E-4	96.0068046646786	0.7203113971463062
102.560453415	32.5101811716	train	4.598106963008909E-4	96.43407579718797	0.7225895170201853
98.1959144748	32.5670627991	train	1.0112897902391506E-4	20.03854305048556	0.36422448588340955
99.4636288518	32.5687797111	train	1.7368057008731034E-4	44.032640318313355	0.49593657620501946
99.4849347153	32.5686993165	train	1.7385903305018515E-4	44.07455557457199	0.49619331229965585
99.8045101285	32.567060082	train	1.793655676547302E-4	45.48626787429558	0.5039884503105327
100.262508545	32.5632940437	train	2.347895772286073E-4	55.75371678788229	0.5708249790095062
100.283808551	32.5630782807	train	2.170652094039756E-4	52.823558035439554	0.5514982177057837
100.50744403	32.5605949744	train	1.2125276377901366E-4	27.368298328896547	0.40718987896435743
101.688919658	32.5408691504	train	1.019437338323596E-4	20.287291878436225	0.36608465193987716
102.656443759	32.5164377409	train	2.3592596153339447E-4	55.944589685197776	0.5720074366865361
102.688319154	32.5155059533	train	1.0443635116699415E-4	21.48777298704662	0.37170855392776875
102.730817381	32.5142510441	train	6.12660457777723E-5	9.222687682775703	0.2576447748834826
98.8563771941	32.5785737041	train	9.890198005953593E-5	19.312553190912947	0.35908387502129413
99.9111199026	32.5753529995	train	2.1835340387864398E-4	53.07198597354192	0.5529613392562147
102.274155448	32.535996928	train	2.999146941896317E-4	66.48537594233257	0.62948922746926
98.3768793183	32.5861317417	train	1.2994356574966281E-4	30.49710459208481	0.4240006327993685
98.6432548477	32.5871703424	train	1.1410019330274714E-4	24.807476831662807	0.39260032450356597
100.3905834	32.579982015	train	1.4555738048810285E-4	36.010096178928585	0.4519236172859449
102.77406648	32.530984705	train	5.530594127626075E-5	7.986455346881603	0.23855981931540576
99.1227632285	32.5966377402	train	1.1245557338572932E-4	24.237822787334803	0.38914356654297166
99.463768159	32.5958417642	train	1.9661573528118444E-4	48.961171683044604	0.5269187919067915
99.6555750951	32.5949873288	train	2.770874620090093E-4	62.606252465447454	0.6108440063634291
99.7834412776	32.5942550502	train	1.991616580426379E-4	49.5181639787338	0.5301247160395455
99.9006475308	32.5934695	train	2.6044026744910797E-4	59.667992666946425	0.5960182718061489
99.9432668111	32.5931567428	train	3.5439465548103513E-4	77.78340971210365	0.6675088215350087
100.081774651	32.5920404663	train	2.940155362053765E-4	65.52435246599963	0.6248441570751374
100.124390851	32.5916662872	train	2.8069077599439065E-4	63.208831040094054	0.6139109306585246
101.955723262	32.5619243109	train	1.3649173764762444E-4	33.24697861022958	0.4360502216056252
102.072736183	32.5591160383	train	2.4369956265340133E-4	56.95086705299388	0.5799247044890743
102.157826109	32.557005395	train	2.2246475435576526E-4	53.9152414031072	0.5575677858798956
102.200367706	32.5559285238	train	3.0384959388239245E-4	67.19003394314454	0.6325241875472105
102.253541489	32.5545622374	train	3.3106278733985474E-4	72.96985882591765	0.6522255241469938
102.327978678	32.5526117438	train	4.163378644313679E-4	90.83697408718854	0.7022479061197711
102.349245118	32.5520463847	train	3.437277918148747E-4	75.36550558216518	0.660691699410907
102.391776202	32.5509049018	train	3.5473344333008774E-4	77.86779987804024	0.667720853216715
98.0250961986	32.6019356346	train	8.034782382163983E-5	13.84300996160444	0.3127902215318723
99.2080364462	32.6055464091	train	1.3790642311224414E-4	33.67559467445111	0.4385875232461708
99.5916996589	32.6043251464	train	2.640362238984823E-4	60.289212832460244	0.5993156461070005
99.6023565834	32.6042744973	train	3.016141245253495E-4	66.77604522224148	0.6308061142085792
100.007295377	32.6016800676	train	3.695214697881077E-4	81.31906000741904	0.6767196074085988
100.017950897	32.6015941704	train	3.215307685570067E-4	70.91921356991458	0.6455696794447301
100.177777959	32.6001972927	train	2.6270290172890164E-4	60.00431362786603	0.5980993314738476
100.263014313	32.5993691794	train	2.313100191636284E-4	55.152028804137984	0.5671633675959923
101.998575236	32.5699243115	train	1.4612786481330297E-4	36.20003056075352	0.4528926692291975
102.434648233	32.5587538322	train	3.625706516820123E-4	79.39083788135692	0.6725514114338839
102.604755021	32.5539854054	train	4.1317137849710415E-4	90.43143913933828	0.7006490745647479
102.647275366	32.5527574385	train	3.9844931491585657E-4	87.6364831080223	0.6929842961736994
102.689793112	32.5515151333	train	2.9666657423833154E-4	65.92202947702219	0.6269459462708856
102.732308227	32.550258493	train	1.1302278131653983E-4	24.51933509898095	0.3903401933542043
99.5171523123	32.6136749515	train	2.276092165388418E-4	54.64049457945405	0.5631997427985523
99.8263106999	32.6210420546	train	1.8141652376730942E-4	45.964414164378816	0.5068305157333073
99.8796021075	32.6206800945	train	1.9822914921752873E-4	49.2817197703463	0.5289555203954017
102.509776897	32.5747039525	train	3.094904404279981E-4	68.37333823692978	0.6367892117710421
98.1420531398	32.6298503989	train	8.289314040771763E-5	14.598721784403278	0.31953283141191
98.451188023	32.6315821017	train	1.547048881775366E-4	39.04891039617592	0.46705965457516363
99.2720635926	32.632486714	train	1.8785479893260138E-4	47.21994839310335	0.5155443535129091
100.785535746	32.6200856271	train	1.2913564792460096E-4	30.175349261395557	0.42247816778509273
101.275535844	32.6121605322	train	8.683438932205797E-5	15.516594120013755	0.3297161542307917
102.159090312	32.5930343613	train	2.722953903645217E-4	61.65103820684689	0.6066889889370013
102.80784533	32.5750279895	train	8.894765161726568E-5	16.1631548985421	0.3350518329216205
99.5386306972	32.640646924	train	2.620305733916851E-4	59.88316251883402	0.5974831993175557
99.5706146066	32.6405056299	train	2.8312867687372125E-4	63.55239220336551	0.6159586538654298
99.6025982859	32.6403561887	train	2.49122075068286E-4	57.68666571548544	0.5852762147055499
99.9010991781	32.6385685673	train	2.3953822666443738E-4	56.29250361606457	0.5757232576956013
100.071657576	32.637228512	train	2.921889208855412E-4	65.02579793102643	0.6233821501536406
100.316813241	32.6348964196	train	1.8401362365686488E-4	46.43959568496178	0.5103829910151981
102.244530034	32.5998697202	train	3.614978863849459E-4	79.18890061036097	0.6718985128054543
102.319005338	32.597922156	train	3.9565597576188185E-4	86.99126233101224	0.6914854757856325
102.350921112	32.5970740033	train	3.656749611216409E-4	80.08597326070198	0.6744261785355218
102.393473381	32.5959305525	train	3.161578676771023E-4	69.71859525704775	0.641704490038989
102.446660304	32.5944810239	train	3.114144869320371E-4	68.77100349307538	0.6382214223253204
102.542387033	32.5918152872	train	2.266384569320507E-4	54.51500228293271	0.562147994922065
102.584928157	32.5906071698	train	2.3075220577453178E-4	55.08953029852252	0.5665705500093409
99.9971397514	32.6468628129	train	2.981126458895595E-4	66.22647020485134	0.6280825207080216
100.402218463	32.6429912922	train	1.5381784939715748E-4	38.75321786197882	0.4656286068242746
102.20229031	32.609969651	train	3.1038489974426756E-4	68.51221701715673	0.6374564320761267
102.287417512	32.607768277	train	4.561160267978136E-4	96.12050319875237	0.720969423897165
102.606558847	32.5990007636	train	3.663563088241128E-4	80.35600214493441	0.6748347914258488
102.649100356	32.5977706802	train	4.4595664611602885E-4	94.67184773691375	0.7164154417123457
102.681004779	32.5968386919	train	3.1357959479904495E-4	69.27034203412413	0.6398196260855824
102.734175526	32.5952674279	train	2.939028970593644E-4	65.46960964350514	0.6247543301627739
102.819240032	32.5927067486	train	1.8954010872586336E-4	47.55668181371889	0.5177747058303154
98.3870424391	32.6583473726	train	1.4284832392878584E-4	35.10346291366426	0.4472746308684081
98.5150038938	32.6589070694	train	1.2310511016462924E-4	28.027537610124554	0.4108546763194007
99.3148011795	32.6594493372	train	2.0006761281162301E-4	49.652653624382836	0.5312550724880318
99.4747575635	32.6589462153	train	2.3850329567531864E-4	56.18955947272187	0.5746652686220269
100.02922567	32.6556240985	train	3.0156831174349576E-4	66.76805358920831	0.6307707367202625
102.032312612	32.6232079242	train	2.1499152351265626E-4	52.40939751306729	0.5491227166966246
97.8218196238	32.6633342559	train	1.4785732943135786E-4	36.733101210234125	0.45580959123682063
98.0244112367	32.6650728064	train	1.9550681292310166E-4	48.72581847012166	0.5255086759360438
98.1203813983	32.6657822048	train	1.2216078739352553E-4	27.669230517666165	0.40899204912619674
99.7200864859	32.6667990289	train	2.0355285692911804E-4	50.290388023316	0.5355533586834476
102.139068148	32.6295975967	train	2.0579704742290845E-4	50.659083431591284	0.5382796001959937
102.490255839	32.6203177169	train	3.009344686291013E-4	66.65762713790932	0.6302805744502029
103.383382615	32.5922826464	train	1.89543846615751E-5	2.0250310174643458	0.09696278013452715
97.864354925	32.6727465154	train	1.7311075343460643E-4	43.871808507683305	0.4951150859141591
98.0563061005	32.6743370525	train	2.62761916950216E-4	60.01593390465306	0.5981533239030636
99.4535214106	32.6770662236	train	2.514612470969632E-4	58.02962351724685	0.5875428915974973
99.4748529725	32.6769873088	train	2.666611480548459E-4	60.752942792204244	0.6016888297603796
99.5281814962	32.6767741571	train	3.0903423073047273E-4	68.30250455543349	0.6364479563484166
99.5601783298	32.6766353877	train	2.7578191353461173E-4	62.23613632648286	0.6097207421719884
99.6028404205	32.6764376708	train	2.2403021425142583E-4	54.18066378860791	0.5592969033865217
99.7521541287	32.6756314494	train	2.150099854592696E-4	52.41299547756482	0.5491439767054278
99.9547833318	32.6742531569	train	2.6390679013642314E-4	60.264171795558944	0.5991978937328557
99.997440251	32.6739213049	train	2.7642542279123405E-4	62.45050097210999	0.610275212125268
100.381316637	32.6702823613	train	1.5456632475678456E-4	39.01412531622165	0.4668366174140899
102.150028436	32.6383380189	train	2.4667625491657985E-4	57.31459257404417	0.5828793980065806
102.224542586	32.6364444917	train	3.3263449426521567E-4	73.28041526133161	0.6532990537308269
102.277762662	32.6350649602	train	3.8080424932121574E-4	84.16491916908683	0.6832641959039004
102.309692953	32.6342264389	train	3.517240886619532E-4	77.22598389448305	0.6658279153998717
102.3522646	32.6330958101	train	4.0312797913125647E-4	88.69250351337547	0.6954623638244958
97.8535762173	32.681668578	train	2.5707641223080506E-4	59.108115441079	0.5928842163523041
97.9815542817	32.6827728061	train	2.287612744411159E-4	54.800911217743284	0.5644413766018034
98.0242151397	32.6831118792	train	2.7331490868711425E-4	61.81381010413494	0.6075803867498591
99.2295589031	32.6866966492	train	1.8963359565548225E-4	47.58679198893702	0.5178978261378128
99.6668997685	32.6851341276	train	1.9904244571581698E-4	49.49462423127474	0.5299755692475524
99.8588891299	32.6839666377	train	2.1839978208382742E-4	53.083530816235765	0.5530138372634554
101.585897002	32.6602533781	train	8.914199871952972E-5	16.23460995958089	0.3355382687493441
101.649814363	32.6589192957	train	7.049191214196989E-5	11.323984684319965	0.2853709101998772
102.480314028	32.6386217622	train	2.3268851183050869E-4	55.37879140040834	0.5686214321503357
102.618644667	32.6347061575	train	2.948420432819471E-4	65.62270867418029	0.6255019626589395
102.639923904	32.6340902684	train	2.6355378940201156E-4	60.187632176276864	0.5988763992401619
102.693119141	32.6325348148	train	3.0703524943133105E-4	67.84798635362306	0.6349450800130764
97.8961238134	32.6910703057	train	2.8137540791839784E-4	63.31517988109078	0.6144881914446486
99.0588887006	32.69591367	train	1.1885713834382892E-4	26.6851457055712	0.4023820626372602
99.9016424874	32.6926870125	train	2.473348739420229E-4	57.43963195600246	0.5835275426206659
102.767963338	32.639320776	train	3.762260061343176E-4	82.81987112781755	0.6806407918931412
102.81051611	32.6380346366	train	2.6729715275633644E-4	60.823226363286	0.602259614326013
98.0986920485	32.7017097638	train	1.602076648816239E-4	40.68792358937299	0.475768751275236
98.3760656393	32.7033963561	train	1.3822369809679875E-4	33.750499475291974	0.43915343885362673
98.4614155614	32.7037919092	train	1.4033671086162764E-4	34.24083887509954	0.44289346085115855
98.4827532934	32.7038817231	train	1.3760546964493737E-4	33.60454318716595	0.43804966347165614
98.5147600644	32.7040096378	train	1.2637183270599946E-4	29.16960360678997	0.41720853549610215
99.2189357389	32.7047572173	train	1.682705618723607E-4	42.731134158092736	0.48802761649365783
99.3683054813	32.7044075326	train	2.117391861976056E-4	51.85418185031559	0.5453459100006003
99.3896437819	32.7043430565	train	2.3418840733313516E-4	55.66386071586709	0.5701967889848134
100.083078538	32.7002717511	train	2.834410996403965E-4	63.58443622872224	0.6162195053267837
100.445724741	32.6966156185	train	1.7907093475660383E-4	45.4135784616016	0.5035774764279008
102.395855795	32.6589657878	train	3.377203915539359E-4	74.27078491679714	0.6567279220711645
102.534230367	32.6551411037	train	2.636982255273867E-4	60.218949635333196	0.5990080063841609
102.736421784	32.6492775975	train	3.8270449080224535E-4	84.59841936035444	0.6843404494754561
99.0482300317	32.7139598269	train	1.2313331867773184E-4	28.038841090164592	0.4109101355574549
102.555873319	32.663542634	train	2.3241201674948576E-4	55.30293285009612	0.5683297648135565
97.8957905868	32.7181276792	train	2.523563959659349E-4	58.25985013780325	0.5884037568540588
98.3866108328	32.721489526	train	1.3141003437790375E-4	31.19824786078824	0.4267436804534939
98.4613071395	32.7218326952	train	1.4025966728828298E-4	34.22068659113994	0.44275797053462845
98.4826491665	32.721922571	train	1.4687016637571755E-4	36.42930313843857	0.4541484596540723
98.5146623801	32.7220505738	train	1.4587620418636665E-4	36.1162438491904	0.45246560919627493
99.0375632903	32.7229842596	train	1.380169284368901E-4	33.70168365006348	0.43878475845330867
99.3790509334	32.7224169365	train	2.3832162958259084E-4	56.17450933072045	0.5744790104105182
99.432407201	32.7222442834	train	2.75071935073217E-4	62.0863150340771	0.6091071665859322
99.4857629829	32.7220489266	train	2.938144666878351E-4	65.42663232786363	0.6246837789973219
99.5284472183	32.7218762951	train	3.1044332413618814E-4	68.52128831658628	0.6374999283666396
99.5604601471	32.7217372866	train	2.857083251519531E-4	63.88268500622763	0.6181019178953605
99.6351560772	32.7213811513	train	2.348645486076475E-4	55.76492266110524	0.5709031912882809
99.9339241671	32.7195117161	train	2.735367924374984E-4	61.84572996024345	0.6077738517753378
101.672192887	32.6945114071	train	1.0187755779249926E-4	20.253907576781902	0.36593397172008474
102.226161482	32.6814771557	train	3.531641228595086E-4	77.41978604825957	0.6667364062659128
102.268759118	32.6803734337	train	3.1877238589921004E-4	70.32520041083887	0.6435958123923338
102.332651171	32.6786907989	train	3.4980830258332147E-4	76.76232247217732	0.6646115754562039
102.353947333	32.6781227082	train	3.5435163533446075E-4	77.76365139094646	0.6674818778463969
97.8529993864	32.7267635413	train	2.623988736636133E-4	59.94952888171205	0.5978209492065132
99.7205936865	32.7299397181	train	2.0978430595638154E-4	51.50894445387683	0.5430451875344228
99.9126764443	32.7286884794	train	2.362872925839837E-4	56.005974519143564	0.5723820533995281
100.051394776	32.727601829	train	2.6933050188226917E-4	61.07587266037306	0.6040735250386698
100.126086021	32.7269531549	train	2.851064483026216E-4	63.755293668305775	0.6176039994946404
102.215834858	32.6907574109	train	3.020145348307678E-4	66.87877133197394	0.6311150302246052
102.641750917	32.6791032967	train	3.683131936309127E-4	81.00732229993825	0.676002677480562
102.737547167	32.6762824561	train	3.502785140845588E-4	76.96629949487489	0.6649109337486344
102.78011895	32.6750053452	train	3.2020337707814163E-4	70.59253144474373	0.6446225496942506
102.812046014	32.6740380631	train	3.367399556782619E-4	73.99621071566192	0.6560722077580314
97.8315420121	32.7355853615	train	2.7716533119052515E-4	62.62023063516575	0.6109107989449812
99.1763292583	32.7409073964	train	1.7558921352441704E-4	44.440287391974415	0.49866885112699066
99.2083502757	32.7408582628	train	1.9586601367567902E-4	48.80883141047095	0.5259663585301325
99.2830656326	32.7407118078	train	2.0635950643420835E-4	50.76508356637232	0.5389578665544571
101.448871855	32.7171077547	train	6.44466375623389E-5	9.88616000340416	0.26744307637290443
102.588885623	32.6896419989	train	3.431350319060802E-4	75.27118358000558	0.6603046622980985
102.599532183	32.6893365715	train	3.7509096236365785E-4	82.53033728568643	0.67998365790917
97.5859843332	32.742075308	train	1.478393249466001E-4	36.727520313313256	0.45577938502330684
97.7994086823	32.7443016198	train	2.565862320722642E-4	59.002944499542494	0.5924234586901189
98.0875650968	32.7467307946	train	2.1553144128257605E-4	52.51462573985751	0.5497436365608668
98.9308264068	32.7500330735	train	1.3304616424106714E-4	31.945622689042114	0.42977340960960164
98.9735256913	32.7500493666	train	1.3266077621182487E-4	31.749205391265097	0.42906264816623196
102.493410554	32.7013542911	train	2.4178604616499963E-4	56.7723807701135	0.5780031252251183
102.866030971	32.690408423	train	2.5197646929458296E-4	58.162151881739824	0.5880388204434062
97.959386452	32.7547521746	train	2.1184893645535214E-4	51.87125800867232	0.5454743897640068
98.493115983	32.7580477456	train	1.405558805316837E-4	34.316792391801464	0.44327853679924045
98.9308194333	32.7590537998	train	1.254910323064927E-4	28.732163626463286	0.41550889013265696
99.0055507283	32.7590727726	train	1.3040633950151762E-4	30.734100442421916	0.4248690874674925
99.229743881	32.7588622965	train	2.1068482802069714E-4	51.6755625309527	0.5441079088470181
99.3792037244	32.7584991565	train	2.0980565960752233E-4	51.51286158681362	0.5430704446858173
99.4432569961	32.7582889591	train	2.822382467418942E-4	63.436391566397674	0.6152132568476967
99.4752833691	32.7581715835	train	3.0850423139741845E-4	68.1917008589973	0.636050698467033
99.5179848982	32.7580023517	train	3.1348144096916673E-4	69.24247705209805	0.6397474781277409
99.5606860543	32.7578185702	train	2.8940298194094437E-4	64.50213416121001	0.62113023428181
99.6781120599	32.7572381542	train	2.0749256722367123E-4	51.04540333352865	0.540318185880117
99.8595811237	32.7561247559	train	1.9321416636302712E-4	48.32456241232531	0.5225665044163883
101.790530452	32.7279980942	train	1.8437149233878946E-4	46.49637112835319	0.5108684980674958
101.939750953	32.7245852739	train	2.016590180943564E-4	49.98823164513513	0.5332275511281799
101.982380691	32.7235776251	train	1.9628098478464775E-4	48.893151792044954	0.5264940040156729
102.025008287	32.7225555109	train	1.968234417767924E-4	49.003376768137365	0.5271819819844845
102.216805163	32.7177770547	train	2.722073912798574E-4	61.63592510504879	0.6066118585976097
102.238113092	32.7172280466	train	2.745659939797789E-4	61.9937893160069	0.6086687450114621
102.280727205	32.7161191933	train	3.2180872006763554E-4	71.01935291400122	0.645767366481956
102.525711749	32.7094630051	train	3.190860266419346E-4	70.38328164448323	0.6438213572163468
97.7884927185	32.7622363558	train	2.930758261715152E-4	65.18781880033124	0.6240934418912346
97.8311886905	32.7626419355	train	3.0645770097098877E-4	67.63163542373744	0.6345085505350356
97.8632112234	32.7629365759	train	2.65705823674496E-4	60.58878390607561	0.600828385550915
97.8952342167	32.763223035	train	2.5001345659413256E-4	57.80575126981538	0.5861429025366246
97.9592815324	32.7637714077	train	2.538591808372572E-4	58.542008566458634	0.5898409338283682
98.2795413258	32.7660222705	train	1.0880478226774464E-4	22.882498219098633	0.3813277110738412
98.9414894271	32.7680799538	train	1.353209930387732E-4	32.74967243918921	0.43393303016368134
99.1763825916	32.7679694668	train	1.7224318999777783E-4	43.663904601461745	0.4938591869228074
99.1870595011	32.7679539818	train	2.0652983506579857E-4	50.80764203852258	0.539162872026479
99.4219485265	32.7673831379	train	2.4205710308023207E-4	56.79766403343634	0.5782763923312946
99.8596677968	32.7651444613	train	2.0534269983192477E-4	50.573457803920384	0.5377302459443005
99.8916938842	32.764920629	train	2.2986418820628983E-4	54.98409943270305	0.5656234495108903
102.131882893	32.7289442143	train	2.3080031903904128E-4	55.09492100299628	0.5666217464861715
102.142539139	32.7286772969	train	2.4711282784095243E-4	57.397476314923885	0.5833092530371224
102.366287005	32.7228633169	train	3.351283305607476E-4	73.82365080428946	0.6549888944145001
102.398245654	32.7220002339	train	3.635454590238083E-4	79.57382635299909	0.6731424423025234
102.526066409	32.7184666634	train	4.3936331639886237E-4	93.895525458515	0.7133795642097416
102.558018074	32.7175629671	train	4.4630766317041844E-4	94.70963128674714	0.7165752643394687
102.920033554	32.7067539543	train	1.62142431371062E-4	41.199665127418115	0.47876360703903326
97.7349964221	32.7707274409	train	2.3950012066341236E-4	56.28223791530578	0.5756843960379238
99.6141857989	32.775608775	train	2.4392230872228278E-4	56.97164404556324	0.5801472525976874
99.998545532	32.7731347545	train	2.864598783338108E-4	64.03502575192027	0.6187218424518922
100.094627239	32.772332049	train	3.133861005574206E-4	69.21541077396137	0.6396773704939367
100.105302744	32.7722383123	train	2.951011185612427E-4	65.65348583295277	0.625707682486998
102.473159966	32.7289589317	train	3.28957757261731E-4	72.44487351757971	0.650777258443039
102.643582005	32.7241159103	train	4.527965602647227E-4	95.78610903866094	0.7194976322282691
102.856550528	32.7177374203	train	3.727442042982432E-4	82.11707012347456	0.678616389056471
102.931073377	32.7154197769	train	1.854560356959688E-4	46.804729340521156	0.5123339944600127
98.0338106153	32.782408647	train	1.4853380358048694E-4	36.96167798685997	0.45694209055741014
98.5143197977	32.7851934383	train	1.42114617708437E-4	34.855976645113664	0.4460019205149141
98.5783919919	32.785425483	train	1.434354089640955E-4	35.29370681946459	0.44828880358968676
98.8240074935	32.7860113807	train	1.1367801892400603E-4	24.690679629730344	0.3917167116351122
102.334998374	32.7417291513	train	3.129193728755234E-4	69.08291101839126	0.6393337727579845
102.622646071	32.7337366059	train	4.4705055477913257E-4	94.78959629633184	0.7169129191734519
102.697202445	32.7315570364	train	4.348633931489689E-4	93.3834738625077	0.7112699944258042
98.3113607009	32.7932624699	train	1.2715454911462777E-4	29.449945144372123	0.418710638498229
99.3152770486	32.7947588703	train	1.9245062420801773E-4	48.207249009182775	0.5215785286661546
102.44189437	32.7478501388	train	3.2707872869187037E-4	72.12234062535839	0.6494742550690532
102.740178917	32.7392932056	train	4.6947628269237106E-4	97.300010968154	0.7267401715298533
102.931864487	32.7334187302	train	1.9404577052775713E-4	48.42111591628748	0.5236379162659002
97.8520737755	32.7989147878	train	2.1966289907549079E-4	53.34626614355829	0.5544389021531619
97.8947882259	32.7992990796	train	1.8968307614750904E-4	47.60272861548877	0.5179629654583027
98.5249025236	32.8032751172	train	1.4865731842247454E-4	37.00387990442911	0.4571483606021361
98.9201032403	32.8041508765	train	1.3239685402854914E-4	31.643801021070562	0.4285748800616488
99.0055535297	32.8041762413	train	1.3656012010930435E-4	33.27494817965662	0.4361733960022913
99.283265583	32.8038559848	train	2.0094205790859035E-4	49.79430938854012	0.532340968336187
99.3473520624	32.8036946193	train	2.1179828733416348E-4	51.86337745848679	0.545415106106287
99.4648424025	32.8033136046	train	2.719969582817068E-4	61.59978500955959	0.6064272934055959
99.4755232264	32.8032735012	train	2.809177775094079E-4	63.246622191071644	0.6141025229006616
99.550288367	32.8029672711	train	2.7943713876854505E-4	63.0008851249193	0.6128494085795886
100.009527078	32.8001070494	train	2.445666724568026E-4	57.03683143362072	0.5807897179832094
100.073601084	32.7995740912	train	2.522551842139043E-4	58.2338445079273	0.5883066016728067
101.75994144	32.7737575648	train	1.786447830023326E-4	45.308441795148305	0.5029818448282044
102.303696177	32.7605879588	train	2.4760562320421607E-4	57.49103393362909	0.583793402159002
102.420928186	32.7574388625	train	3.293566338019789E-4	72.51031968551126	0.6510526119942811
102.921611515	32.7427523197	train	2.7030765977343626E-4	61.284722230479616	0.6049393553255991
97.7665228316	32.8071210786	train	2.792144073406584E-4	62.96511722778723	0.6126601989341228
97.8199193117	32.8076357544	train	2.700399017951117E-4	61.22950071403658	0.6047024799059784
98.332584395	32.8114181882	train	1.294768682638563E-4	30.247593058618754	0.42312215448211166
98.5675822691	32.8124503182	train	1.5051213317728796E-4	37.54691424392785	0.46022716739745195
99.4221615435	32.8124853191	train	2.274537711114121E-4	54.620361254674485	0.5630316688053588
99.8601017429	32.81024279	train	2.271082202376081E-4	54.575605432099344	0.5626575812338807
102.357324068	32.7681753012	train	2.936313291529244E-4	65.33762716473304	0.6245375845468228
102.442588022	32.7658589383	train	3.651139365771984E-4	79.92875330532809	0.6740889532441986
102.485216304	32.7646790556	train	3.887340426620958E-4	85.6612805406671	0.6877075430164911
100.020412323	32.8180589374	train	2.6273514226833757E-4	60.01012846642702	0.5981288298152867
101.995149643	32.7863820909	train	2.1549292173722581E-4	52.50711272419348	0.549699394712689
102.133776927	32.7829874386	train	2.2692255880860814E-4	54.55155852437808	0.5624563226454453
102.549511769	32.7718854662	train	4.87018262777658E-4	98.1658485078488	0.7339642770441482
102.560168569	32.7715827086	train	5.350491763207732E-4	99.79488971615555	0.7519215183130675
102.688037566	32.7678791214	train	4.964614574017571E-4	98.62335992923735	0.737697221323894
102.730655307	32.7666156793	train	4.035692844579825E-4	88.78717637061982	0.6956940394368647
102.794576886	32.7646934209	train	4.303668836063239E-4	92.91440406513043	0.7091307769985001
102.837187872	32.7633938561	train	3.465257738379222E-4	75.9893024659486	0.6625067727775641
102.890447728	32.7617490894	train	3.3896651898958607E-4	74.50833796957204	0.6575577308431748
98.1615162565	32.8284299057	train	1.0051783573369336E-4	19.864387788378064	0.3628220037607505
98.5140744399	32.8302950922	train	1.412112101399122E-4	34.55184832140323	0.4444267665295494
99.2619827236	32.8309641278	train	2.1765872014633812E-4	52.930574298007805	0.5521735107160843
101.72877106	32.8014901498	train	2.0190025457684382E-4	50.03476209203609	0.5335251054037589
102.230061586	32.7895539357	train	2.1149876665113842E-4	51.81677471950952	0.5450642075007069
97.7020554778	32.8335283734	train	2.0518621944472232E-4	50.543967757888915	0.537540741854326
98.599506849	32.8396181178	train	1.5065086860185787E-4	37.59359356451677	0.4604560511338411
98.7170458134	32.8399390486	train	1.0705901245289491E-4	22.247326100706736	0.37751912852803715
98.9414421321	32.8402452062	train	1.3773829421509574E-4	33.63590146770752	0.43828717265963446
99.1765251636	32.8401344149	train	1.774062568277422E-4	45.07003318214067	0.5012426169091077
99.9244661382	32.8368445247	train	2.546731002930293E-4	58.71834258524631	0.5906151375311185
101.963753623	32.805160864	train	2.5734376783708986E-4	59.174117837122935	0.5931350854655019
102.187732018	32.7996543992	train	2.630132252331259E-4	60.070423990427024	0.5983830809823877
102.667467188	32.7865097577	train	4.3610471019053153E-4	93.51240490556856	0.7118550207551001
97.7873911106	32.8434040986	train	2.0508289060334347E-4	50.52449456803351	0.5374155212449202
97.84080971	32.8439103646	train	1.995721338882337E-4	49.5790994171371	0.5306375399633718
97.8621775192	32.8441064883	train	1.5485336072520417E-4	39.086183071847465	0.4672984348518519
97.90491375	32.8444877935	train	1.5981891911728875E-4	40.528579638868	0.4751628486093373
97.9369664435	32.8447641974	train	1.7477130126523774E-4	44.28360823708913	0.49750162288052535
98.3216287195	32.8474407577	train	1.2230751643081526E-4	27.75122859875852	0.4092822369198716
98.5139761434	32.8483356621	train	1.489525888629949E-4	37.083609556844124	0.457640828394767
98.5567210797	32.8484943814	train	1.3255222065526885E-4	31.7058508314934	0.42886212193260154
98.5994663361	32.8486385002	train	1.4396741317770144E-4	35.52862072833177	0.44920461674873374
98.7063306752	32.8489349187	train	1.0838506051904451E-4	22.7402393248769	0.3804163051727585
98.9841829568	32.8492785084	train	1.2745004086428576E-4	29.575122109708104	0.4192757022521285
99.0696764573	32.8492601101	train	1.295780349658743E-4	30.2932436710567	0.4233128109202938
99.2192894502	32.8490873672	train	2.436920376965886E-4	56.95016515072208	0.5799171821000341
99.25134917	32.849027079	train	2.3946040978176745E-4	56.27153986206301	0.5756438900983746
99.3582140917	32.8487667998	train	2.0452230032637743E-4	50.43796506036375	0.5367349778126356
99.3902732749	32.8486709208	train	2.0950499490345203E-4	51.45770738355912	0.5427145604181416
99.4437048881	32.8484928717	train	2.6565948518928E-4	60.58076626639933	0.6007865547325119
99.7856527863	32.8468131817	train	1.6173580829048878E-4	41.07671288764443	0.4781370321942076
101.804015968	32.8178590076	train	2.0097780073464634E-4	49.80397705157563	0.532385247166157
102.124059824	32.8102756762	train	2.265055280572788E-4	54.49831377652762	0.5620035817029588
102.230713633	32.8075665106	train	2.5767198690542604E-4	59.25514566832697	0.5934426424488539
102.316026241	32.805333925	train	3.2363729433538884E-4	71.47822205467257	0.6470624232023661
102.390666951	32.8033328508	train	2.8817430505173077E-4	64.31205416700166	0.6201284964560072
102.550585966	32.7988954269	train	3.719401795435923E-4	81.97404746545304	0.6781452568664396
103.157937113	32.7801776566	train	1.4721702151078761E-4	36.534623300402444	0.4547332785276139
101.708253698	32.8289852517	train	1.9270437247619141E-4	48.26537273031059	0.5219073163685857
102.145709386	32.8187481054	train	2.3944589356039684E-4	56.267649070002555	0.5756290813151631
102.572266349	32.8072914619	train	4.687121707162469E-4	97.25447513851668	0.7264165687016195
102.60424814	32.8063737949	train	5.661074339527293E-4	99.95623501633874	0.762296594754355
102.678866626	32.8042008983	train	4.514961649618815E-4	95.54016821913606	0.7189168189961164
102.742818886	32.802303132	train	3.4706802675256313E-4	76.15789994773009	0.6628562925377527
102.94529394	32.7960787941	train	2.7949774082348635E-4	63.010617061214504	0.6129008578481868
97.7550887185	32.8611263103	train	2.5372519451140416E-4	58.51298069750586	0.5897132046695255
98.4604362714	32.8661570991	train	1.5527437346949817E-4	39.19187447216472	0.46797436449471225
99.0162463156	32.8673196194	train	1.2984339492339594E-4	30.441238115693245	0.42381230390316016
99.1765787594	32.8671960555	train	1.8757642565754706E-4	47.15472173486932	0.5151739652529563
99.3048435006	32.8669492579	train	2.0917989039903435E-4	51.39806992138659	0.5423291234593803
99.3262207872	32.8668953398	train	1.7869803416040527E-4	45.32157948421898	0.5030563520160967
99.914059706	32.8639813175	train	2.460602941798809E-4	57.22012240050044	0.5822714049856162
101.900627713	32.8336878285	train	2.2194214021421032E-4	53.76125770689349	0.55698751124611
102.508652702	32.8181060393	train	3.899265110910517E-4	86.00558641589926	0.6883649652370911
102.796490974	32.8096975882	train	4.236854430874074E-4	92.08201455969292	0.7058928792085826
102.924379719	32.8057487976	train	3.2700825367054285E-4	72.10936551580633	0.6494251952935922
101.655427618	32.8481510488	train	2.1241837110254347E-4	51.959856946013325	0.546139837618926
102.274363149	32.8334750677	train	2.6431940705863994E-4	60.34068411718235	0.5995730308778052
102.349030575	32.8314973225	train	2.9338311413581823E-4	65.24395500464445	0.6243392583641612
98.1396280211	32.8824023607	train	1.0600714354497039E-4	21.900315285463247	0.3752016419561896
98.4175655617	32.884005582	train	1.4387594332559894E-4	35.50010707435597	0.4490473734143506
98.4389462177	32.8841033253	train	1.3451996284658313E-4	32.39857575202248	0.43247525273177206
99.1979964195	32.8852050615	train	2.133790031926705E-4	52.1177373596969	0.5472580379629145
99.9356232628	32.8818620271	train	2.2490947134151573E-4	54.29793742662153	0.5602621661044316
101.548929139	32.8593840726	train	1.1148429404002164E-4	23.857578459777823	0.3870835328961719
101.879867571	32.8521993749	train	2.2486977484321953E-4	54.292953744428985	0.5602186777944741
102.082640061	32.8473640922	train	2.228672634044301E-4	54.01901051835917	0.5580136689123414
102.157333251	32.8455000223	train	2.875482825586774E-4	64.21226286188597	0.619616061742136
102.189342494	32.8446875173	train	3.658846729279505E-4	80.17515886054167	0.6745520547316853
102.232019472	32.8435914701	train	3.678803931789619E-4	80.76908214729725	0.6757451014826592
102.296030563	32.8419201749	train	3.868309430363058E-4	85.35473149404066	0.6866525760389821
102.317366411	32.8413558181	train	3.4749681084008576E-4	76.27393406006045	0.6631321615923876
102.701305806	32.830577236	train	3.961574644646131E-4	87.12235090847915	0.6917556361487351
102.935830619	32.8234124644	train	2.9905062799055727E-4	66.36724139076634	0.6288160543610883
97.7760882291	32.8883926521	train	1.9458840111985544E-4	48.48411810801072	0.5243344351438469
97.8509121063	32.8891026424	train	1.7124616417802936E-4	43.467406517724235	0.492408137739726
98.3319763477	32.8925979867	train	1.2828926536180763E-4	29.983672365735668	0.4208745625187406
99.8501947346	32.891492092	train	2.0763958066421988E-4	51.07904491708684	0.5404940977628311
99.892956719	32.8911940372	train	2.523791504132113E-4	58.264057992630164	0.5884255929891435
99.9357180576	32.8908813629	train	2.404793145912687E-4	56.533610000830265	0.5766807541176174
100.010548753	32.8902990068	train	2.0754504569109019E-4	51.057412158980874	0.5403809954995864
101.890833422	32.8609621327	train	2.4840255950609683E-4	57.5966508205083	0.5845739795795698
102.114967274	32.8555778752	train	2.3257504294539364E-4	55.34766033978141	0.5685017845274947
102.445717113	32.8468977324	train	3.233875522360416E-4	71.34129723401848	0.6468861062047025
102.552379486	32.843911699	train	3.550945866264965E-4	77.9576813913661	0.6679465785601549
102.584375102	32.8429982102	train	4.4595968133521595E-4	94.67217444854778	0.7164168244596416
102.605704706	32.8423846859	train	5.255096870652389E-4	99.65482238333752	0.7485505503403976
98.3639854971	32.9017851859	train	1.2764110796470622E-4	29.695686473078517	0.41964049209101995
101.378559604	32.8807757739	train	1.000835339651735E-4	19.73501243426225	0.36182157953245525
102.680725236	32.8492107411	train	4.545766667166575E-4	96.00066557844424	0.7202888245113666
102.691389718	32.8488961691	train	3.811615243191692E-4	84.27015025888424	0.6834671081921819
102.734045977	32.84762882	train	3.2778935620755167E-4	72.25316665120019	0.6499681779980168
102.819350398	32.8450506368	train	4.6304411732609043E-4	96.73028865941373	0.7239919965157866
102.861998499	32.8437398091	train	4.6427808892882913E-4	96.86583300524146	0.7245234938929349
103.213736439	32.8323730338	train	1.1366651427742149E-4	24.687671166467545	0.3916925963729414
99.1659740369	32.9123131847	train	1.5114620001485017E-4	37.76025368067929	0.46127166056227475
101.966151609	32.8772287997	train	2.5882737499611385E-4	59.478786721104726	0.5945216069266512
102.361055895	32.8672312971	train	2.7714980281024577E-4	62.61744316095875	0.6108974812490142
102.777081416	32.8553479113	train	3.712898309327406E-4	81.74949109072726	0.6777631621466307
102.926362296	32.8507457657	train	5.113750462400434E-4	99.3021009566409	0.7433838998263146
103.032970367	32.8473498615	train	2.5151433596289297E-4	58.04327933527442	0.5875940476335011
97.7115638768	32.9148031708	train	1.7491494854359363E-4	44.31112528909781	0.4977070126931914
98.5563616697	32.9206565742	train	1.2422961264312675E-4	28.41178923689142	0.41305744133947947
101.678132491	32.8927492858	train	2.2997357952277934E-4	55.00226875893015	0.5657403424894573
101.699492627	32.892289671	train	2.495095481951183E-4	57.735140487472506	0.5856533993725809
102.083888007	32.8833939769	train	2.1607959435399003E-4	52.62905160009659	0.5503722801741348
102.404080724	32.8750805956	train	2.857287259522816E-4	63.8870029746815	0.6181187722726393
102.478772962	32.8730231699	train	3.673491076619819E-4	80.64417912315652	0.6754283527974808
103.171955332	32.851796531	train	1.3735958960678593E-4	33.54649387289577	0.4376094645957597
103.321156824	32.8467239579	train	1.3615882333201993E-4	33.076047894024256	0.43544978771904047
97.6151992472	32.9227920535	train	1.3287042046034836E-4	31.85440356166789	0.4294495093979593
97.8183652878	32.9248781975	train	1.7146065565422927E-4	43.50920933295481	0.4927210058410191
98.1391917669	32.9274998349	train	1.242076011649541E-4	28.405583410407182	0.4130144815727276
98.3530963712	32.9287901102	train	1.310097130337689E-4	30.999583230993156	0.4259974703549007
99.8826242076	32.9273476657	train	2.0627648554229935E-4	50.74943758052233	0.538857877485683
99.9467922257	32.9268780099	train	2.2324324990612032E-4	54.071273645149624	0.5584293602741185
102.169606454	32.8902637494	train	2.781604511179817E-4	62.7958649668374	0.611762352498838
102.190956562	32.8897202406	train	3.8078644307595254E-4	84.15967455190125	0.6832540761427224
102.222980643	32.8888981582	train	4.0762216506857324E-4	89.7606445684829	0.6978053434295424
102.276351198	32.8875098393	train	3.80335936746665E-4	84.02698328533315	0.6829978261329968
102.329718058	32.8860987981	train	4.21089315068254E-4	91.78713008293843	0.7046152364069641
102.383081164	32.88466504	train	3.378319234902942E-4	74.29647826726124	0.6568023561361593
102.468454176	32.8823237894	train	2.9784255526862897E-4	66.17230698711374	0.6278707628164204
103.087094028	32.8636131237	train	3.080665540679151E-4	68.08733666438553	0.6357219849052855
97.6364457904	32.9320451131	train	2.1100075174467688E-4	51.73403242037836	0.5444795654736865
97.7647731971	32.9333795972	train	2.1666994176235534E-4	52.752285444007846	0.5510473535703743
99.7971455311	32.9369422338	train	1.7269467053931533E-4	43.75321338182478	0.49451353622630445
99.8292339117	32.936733412	train	1.7465149371817442E-4	44.260657920582574	0.49733019109040305
102.394097025	32.8933802277	train	2.5851792648712014E-4	59.418888947465184	0.5942331889329155
102.490149249	32.8907331527	train	3.189341892868729E-4	70.3551638023347	0.6437122038409949
102.532835056	32.8895330566	train	3.710737063559656E-4	81.65591935510663	0.6776359830838474
102.596858977	32.8877056692	train	4.3184623318139753E-4	93.08068784736983	0.7098380689781095
102.650207789	32.8861578798	train	4.553709388405956E-4	96.063595922278	0.720640411213212
102.948883435	32.8770711095	train	3.62561730074352E-4	79.38932926707184	0.6725459923450299
97.593529173	32.9405887594	train	1.077572585165237E-4	22.49676775550762	0.37904803960584
97.8502126135	32.9432147124	train	1.5911910649394533E-4	40.313318241280626	0.4740685768786056
98.1069260393	32.9453134661	train	1.2605822919047762E-4	29.006934463127028	0.4166045216666851
99.9148941172	32.9451555893	train	2.369849211195846E-4	56.06376961104754	0.5731034805666116
101.208765782	32.9289799838	train	1.3162536535131313E-4	31.303447593075543	0.42714426144869294
102.682587989	32.8942201659	train	4.4196717708302894E-4	94.29102026613552	0.714586237017766
102.725266382	32.8929542738	train	3.6558607950283036E-4	80.0481739558949	0.6743727993642226
102.767942089	32.8916738601	train	3.592133297167477E-4	78.6635104892104	0.6704993892237157
102.917285462	32.8870781005	train	3.4014146973365526E-4	74.65044648687405	0.658336476004641
102.949283157	32.8860701693	train	3.2900371063978554E-4	72.45241337564032	0.6508090032518422
103.04526658	32.8829974277	train	2.585026286453402E-4	59.4159278517175	0.5942189201083362
97.7217369372	32.9509858261	train	2.984021103199084E-4	66.27857648952735	0.6283092007705788
98.235214236	32.955184727	train	1.080953103894457E-4	22.6275984911514	0.37978555814562975
102.608259947	32.9054031072	train	4.924453251644471E-4	98.41489261949097	0.7361225026761298
102.885679638	32.8970776017	train	3.4309873698549223E-4	75.26398508586725	0.6602809351754522
103.120327228	32.8895539291	train	2.4720393126800486E-4	57.41477237800869	0.5833988428771675
103.152317779	32.8884939856	train	1.6015454264209798E-4	40.66614918491045	0.47568603700872963
103.226955829	32.8859890817	train	2.222585727057156E-4	53.85449177916547	0.557339037675182
102.096131638	32.9281665947	train	1.7933079551813287E-4	45.47768917787896	0.5039399832023176
102.13885251	32.9270999413	train	2.873531266200774E-4	64.18048342391627	0.6194560328119841
102.224287418	32.9249229244	train	4.0524820484262906E-4	89.21697619200823	0.69657222362686
103.056751937	32.9006472061	train	3.3162965755346E-4	73.07278988641959	0.6526134815297396
103.184730325	32.8964222967	train	1.7812294086829686E-4	45.201817478288554	0.5022505172844958
103.291358277	32.892801875	train	1.9127928247401993E-4	47.92275473580821	0.5200549125819028
97.6893822094	32.9686894877	train	2.481394363835841E-4	57.56373283862758	0.5843165816027452
98.2671608516	32.9734164733	train	1.242439358440409E-4	28.415827461806384	0.41308539253074006
98.342066797	32.9738335523	train	1.302437876683586E-4	30.65095883574022	0.4245643365123272
98.3527677695	32.973889468	train	1.365101640852625E-4	33.25641605849607	0.4360834176545516
99.9044728782	32.9722913931	train	2.574402481686958E-4	59.197936051169734	0.593225540433304
102.416827974	32.9288160487	train	2.561115774354859E-4	58.93664794140343	0.5919762996492605
102.544942705	32.9252435697	train	3.6835017342857015E-4	81.01814345448776	0.6760246665887341
102.566292942	32.9246354237	train	3.5126580676663914E-4	77.15180321725012	0.665537753965965
102.843786031	32.9163986999	train	3.6907829931548197E-4	81.23121013556441	0.6764570212199178
97.5715601329	32.9764166482	train	2.1659640004546463E-4	52.73693375730294	0.5509633677843706
97.6357531226	32.9771345123	train	2.46022383838398E-4	57.215470203068	0.58223392712533
97.6678504587	32.9774810758	train	2.9717672627436667E-4	66.03878350278103	0.627347704616452
98.1172642728	32.9814669005	train	1.3145170880377757E-4	31.219091750402452	0.4268212512543341
98.5346410827	32.9837198709	train	1.0190747378928176E-4	20.26785011286483	0.3660020981298419
102.363781458	32.9392707973	train	2.866221817846826E-4	64.0614554495572	0.6188554555722519
102.481241253	32.9360499603	train	3.027562631652501E-4	67.04436690103336	0.6316859089817582
102.620032796	32.932101574	train	4.1448356752039515E-4	90.59239530956248	0.7013137077407815
102.673406861	32.9305420389	train	4.479977122161994E-4	94.92861638193058	0.7173422507573296
102.844175715	32.9253988313	train	3.2323716168784517E-4	71.27142561326629	0.6467798460259199
102.854847314	32.9250696582	train	2.394514196097887E-4	56.26911792292426	0.5756347188591203
99.0269734658	32.9936044649	train	1.3457555949950812E-4	32.41803564152838	0.43257667430756286
102.684454892	32.9392291723	train	3.855598413242119E-4	85.17667586784415	0.6859439725541796
102.897927202	32.9327434316	train	2.709864763670484E-4	61.416175510266406	0.6055386086319499
102.972626081	32.9303875627	train	2.2605598388061228E-4	54.4418759191806	0.5615144927003887
103.025977055	32.9286775583	train	3.286457148951778E-4	72.39367477545636	0.6505615453555259
103.079323487	32.9269448606	train	3.545915417001405E-4	77.83248333369374	0.6676320764563025
97.7424905828	32.9962940889	train	2.4022124721957393E-4	56.47650835134325	0.5764186174981101
98.9734505092	33.0026249365	train	1.4307012866530736E-4	35.17075883141915	0.4476582301808777
99.0912070062	33.0025944419	train	1.2820285118328328E-4	29.9479085768178	0.42071033605357266
99.2089630022	33.0024528723	train	1.4250708288412014E-4	34.999498939849964	0.4466834313729822
102.033277497	32.9657703641	train	2.2108240907812835E-4	53.58752688449726	0.5560296064378667
102.941013056	32.9404017413	train	3.9257439791463985E-4	86.38171052929094	0.6898149261960212
103.133084383	32.9341864209	train	4.0395308969702035E-4	88.88495338465312	0.6958952423622852
103.143753266	32.9338325011	train	3.9998636457630867E-4	88.02371366320335	0.6938028351671593
103.218430188	32.9313296569	train	3.9588041287374386E-4	87.06025106213838	0.6916064423375443
103.325095292	32.9276770686	train	2.2454245809346146E-4	54.25186088417414	0.5598597675972089
98.5452047979	33.0108195885	train	1.0127129515993774E-4	20.07948710140597	0.3645501942475784
98.9734478068	33.0116453035	train	1.6341194515170638E-4	41.581112710587526	0.4807101844260225
99.0376851846	33.0116424388	train	1.54271544444953E-4	38.91138846423	0.4663615057888248
99.134041103	33.0115761569	train	1.650928793059225E-4	42.00159499409335	0.48326534275281247
102.001524864	32.9755534586	train	1.3132803934205278E-4	31.157237206403554	0.42659099747032453
102.087017616	32.9734675941	train	2.4377505897183984E-4	56.95790909173821	0.5800001601380546
102.16181645	32.9715945586	train	3.5428937410341733E-4	77.73505601188445	0.6674428756560742
102.215239907	32.9702293105	train	3.6768210918251983E-4	80.72246640114422	0.6756269582959409
102.225924164	32.9699535249	train	4.0150723332286586E-4	88.36486668226385	0.6946084725373427
102.781293211	32.9543570954	train	3.614486531378621E-4	79.17661223826937	0.6718684863312473
97.5281673409	33.011989359	train	2.9348081627592797E-4	65.26447764256187	0.6244173483116288
97.6994192002	33.0138916077	train	2.073533302788935E-4	51.01354127183791	0.5401514548846933
97.945619713	33.0162145441	train	1.5223221980703038E-4	38.147967403614714	0.4630512920537809
99.0805182733	33.0206425091	train	1.358566462947965E-4	32.94672342034938	0.4349036826228351
99.1982983195	33.0205109471	train	1.525709436663325E-4	38.278597587832074	0.4636039467728158
102.098018397	32.9822099396	train	3.4659792088407416E-4	76.03036155998453	0.6625533183629917
102.268991838	32.9778469553	train	3.94549401586615E-4	86.65336442298639	0.6908876671334121
102.375831135	32.975001513	train	3.075642008863195E-4	67.96914567348061	0.6353439645001651
102.397197178	32.9744214837	train	2.603400030133989E-4	59.6571949972593	0.5959255547272394
102.54674205	32.9702592084	train	3.3809327551488925E-4	74.34527976714696	0.6569766505901324
102.55742264	32.9699550698	train	5.276647527724486E-4	99.69639884092558	0.7493200713588479
102.610823165	32.9684207154	train	4.243796210087767E-4	92.25213841211998	0.706232637136483
102.642861524	32.9674891751	train	4.0476932699434954E-4	89.09360685399731	0.6963222565770103
97.6029458092	33.0218681548	train	2.1815287407096783E-4	53.02206845138056	0.5527342066815191
98.6843173705	33.0292895216	train	1.1121009714295167E-4	23.752419909753264	0.3864994580616346
98.8770668184	33.029628271	train	1.1582265703551983E-4	25.433519358155674	0.3961790020797148
101.189390387	33.0104805184	train	8.61889152928029E-5	15.36764530631974	0.32806931304389975
102.440276966	32.9822545895	train	2.1622579892705045E-4	52.659571513083975	0.5505396569247051
102.707310321	32.9746029973	train	3.4717254332994525E-4	76.1861833860228	0.6629235775494255
102.888833621	32.9690748262	train	1.5330322810289842E-4	38.497289973254944	0.46479484701182555
102.942213267	32.9673988521	train	3.748981818493182E-4	82.49365055112365	0.6798717788072997
97.5813929167	33.0306441878	train	2.574927559872373E-4	59.21089871869311	0.5932747521486708
101.959677841	33.0035994581	train	1.1905389980393026E-4	26.750661398626114	0.4027798837310346
102.312402674	32.9947302839	train	3.5061415466136495E-4	77.04632230040879	0.6651242913303538
102.504730314	32.9894736199	train	2.966574300854572E-4	65.91980531172842	0.6269387371033851
102.793124563	32.9810348562	train	3.321437953642828E-4	73.1786877787556	0.652964601877823
102.825160822	32.98005623	train	2.4968265674326707E-4	57.75679720846662	0.5858216897810637
103.006669848	32.9743559779	train	4.261061479202259E-4	92.52571165931262	0.7070742728037908
103.017345243	32.9740124819	train	4.127160451096389E-4	90.38015814049386	0.7004177531213659
103.124089128	32.9705275181	train	5.158831092740966E-4	99.44124627324413	0.7450546468634711
103.145435685	32.969819618	train	5.079833154826325E-4	99.1945164035676	0.742112373095247
103.348190076	32.9629133445	train	1.577754078069711E-4	39.92842313631585	0.4719546402620044
103.710834717	32.9497372296	train	2.4516208078993808E-5	2.752352679097644	0.12194518231655664
97.8489253392	33.0424189206	train	1.2576015928330206E-4	28.85012230691614	0.416029264558948
98.8449101019	33.0476330666	train	1.2030575073155448E-4	27.14487973929975	0.4052985796439432
101.628464464	33.0200354331	train	1.5622363535299866E-4	39.489268778798106	0.46949211422432074
101.885131623	33.0143618001	train	1.2299106016429434E-4	27.985909711930123	0.41063034225866163
101.959978986	33.0126077513	train	1.5207342454675804E-4	38.0838760714074	0.4627918127772098
101.981362747	33.0120983663	train	2.06765644398238E-4	50.86660365914804	0.5394463885408287
102.024128644	33.0110686277	train	2.8864020180619513E-4	64.38412979011113	0.6205089640229124
102.088273368	33.0094966027	train	2.752366181743537E-4	62.121066841901275	0.6092496603397193
102.109653829	33.0089652843	train	3.687172251380775E-4	81.12555137794442	0.6762427629401383
102.141723462	33.0081614548	train	3.710699170538626E-4	81.65427876623951	0.6776337523637901
102.729426456	32.9919687589	train	3.010089677928125E-4	66.67060618285994	0.6303382534733775
103.188551925	32.9773891608	train	4.527452632694851E-4	95.77992620291677	0.7194747662329782
103.305947933	32.9733894183	train	2.8208721247037917E-4	63.415174256639574	0.6150865358955068
97.8380991534	33.0513381065	train	1.2969226613187513E-4	30.35695176827818	0.4235279369180184
97.8595169008	33.0515357834	train	1.3665500188810655E-4	33.31014634953535	0.4363442133878717
97.9344806238	33.052198701	train	1.6502991443971204E-4	41.98473298586779	0.48317008436263226
97.9773181131	33.0525572897	train	1.6979318012287411E-4	43.1668389940387	0.4902785372475071
98.1593853632	33.0539171997	train	1.1985988310469298E-4	27.032573540523952	0.4044039434825248
99.0162810192	33.0567487091	train	2.2393096458890862E-4	54.1668678207401	0.5591876792591015
102.184805017	33.0160832784	train	3.9105986738268653E-4	86.18324614697784	0.688987237817623
102.248943453	33.0144284716	train	4.422307368076184E-4	94.31445734214653	0.7147078090171839
102.270321759	33.0138695618	train	4.199085750321878E-4	91.56033600009536	0.7040304744725332
102.345141138	33.011884611	train	3.615626545067314E-4	79.20506640943611	0.6719380053522699
102.4306399	33.0095613172	train	2.70187113208936E-4	61.26137830898491	0.6048327474542459
102.505443169	33.0074805209	train	2.546812414140586E-4	58.72010634280039	0.5906228666375962
102.516128719	33.0071796147	train	3.4282186198919393E-4	75.2090619811823	0.6600998242017992
103.295712862	32.9827525604	train	3.040983365241797E-4	67.22317451470991	0.6327143709683681
97.5702506307	33.0575744958	train	2.1197513054315852E-4	51.890892679891415	0.545622029871526
98.9841443443	33.0657690534	train	2.2277239415582274E-4	54.00582343971089	0.5579086576140296
102.388236508	33.0197348042	train	2.757662337212976E-4	62.23282753611365	0.6097072122091863
102.430988991	33.0185654549	train	2.511832985852008E-4	57.979228752914395	0.5872748551872803
102.559231397	33.0149697755	train	4.347372260231853E-4	93.37042479521772	0.7112103994843849
102.687450593	33.011242711	train	3.716351265413567E-4	81.87247703194308	0.6779661441304996
102.74086821	33.0096510099	train	3.0653178342222035E-4	67.69003772960059	0.6345646027650818
103.242778715	32.9935759293	train	3.943041240988453E-4	86.61098405504627	0.6907548461647843
97.9021290974	33.0699573662	train	1.500051731202715E-4	37.3828876794759	0.4593891380050641
101.907405209	33.040891293	train	1.3348930085488453E-4	32.09011202226903	0.43058849115307823
102.613026573	33.0224351601	train	4.319303140701942E-4	93.0890182975293	0.7098781656069001
102.826716831	33.0160570738	train	3.0999437237941866E-4	68.45158154376074	0.6371654206347299
102.944217182	33.0123936906	train	4.916464616155262E-4	98.38273705313425	0.7358070124085978
102.997619331	33.0106920747	train	4.914923279964314E-4	98.3765329224998	0.7357460545277446
103.072374729	33.0082715654	train	4.47199312083172E-4	94.81141562052294	0.7169804348349096
98.834131894	33.083700273	train	1.2263311503238336E-4	27.865279703252078	0.4099251605331038
98.9198513494	33.0837848409	train	1.1360458011504195E-4	24.671475392798026	0.3915627413090982
101.308475521	33.0624379161	train	1.213616439030932E-4	27.392598621547002	0.4074065549488874
101.82212111	33.0518670381	train	1.3271832248759163E-4	31.77545769915422	0.42916889182783546
101.875609805	33.0506444793	train	1.383025738837451E-4	33.7670200004835	0.4392939506308022
101.950488484	33.0488944374	train	1.9212077269465104E-4	48.10160172938647	0.5211504555635349
102.773684643	33.0266865172	train	3.2580980657856846E-4	71.89123686283315	0.6485888129266515
103.190255331	33.0133739697	train	4.109980924779818E-4	90.1182150389589	0.699541759190362
103.232964708	33.0119302643	train	3.0884685573277375E-4	68.27339965946824	0.6363076096619444
103.318374239	33.0089991864	train	2.861238714594061E-4	63.970638214817946	0.6184449334766858
103.350399605	33.0078850263	train	1.6771407442636035E-4	42.58917044859392	0.4871999799496788
98.8448309626	33.0927342842	train	1.71070465042112E-4	43.4331640450393	0.49215156641754265
101.180246659	33.0737641898	train	7.494260111721745E-5	12.491931152785774	0.29801894484889263
101.89729967	33.0591577771	train	1.587519844515317E-4	40.21020145441169	0.4734926946185174
102.089846206	33.0545325107	train	3.4773157723527065E-4	76.32072625364256	0.6632830132983755
102.186102615	33.0521086596	train	3.941737026023278E-4	86.5884491250779	0.6906841747248356
102.228879504	33.0510076038	train	4.1699500102075865E-4	90.92485871077567	0.7025775719286887
102.27165405	33.0498919124	train	3.961506733756499E-4	87.12082871696319	0.6917519808356837
102.65651442	33.039192559	train	4.108018031402063E-4	90.07325034322679	0.6994413439138291
102.848865475	33.0333990752	train	2.1394679276692596E-4	52.21289593159243	0.5479163725311422
102.891602582	33.0320714952	train	4.361214307616443E-4	93.51451898129348	0.7118628848923778
98.4911574917	33.1008124853	train	1.385616645221454E-4	33.821259988972685	0.4397550076780593
98.9198349785	33.101825311	train	2.1091323402438618E-4	51.71783499346872	0.544376669226972
102.325457758	33.0574817851	train	3.7989310480813094E-4	83.89383281862814	0.6827455369470735
102.35753811	33.0566214042	train	2.79941805882908E-4	63.08414269799826	0.6132774385320138
102.41100231	33.0551691463	train	2.249644706994969E-4	54.30484230067181	0.5603224047927846
102.432386911	33.0545818428	train	2.8632157158061E-4	64.01248279311574	0.6186079101918394
102.517919048	33.0521960648	train	3.572902326084183E-4	78.28150624525723	0.6693123498259824
102.603440975	33.0497518018	train	4.0743941526790817E-4	89.71950742448583	0.6977107728432368
103.276541117	33.0284623154	train	2.714456485906264E-4	61.50509451334369	0.605942932101142
97.9874077107	33.1067577415	train	1.7151322572792174E-4	43.519508082339506	0.4927976283659203
98.7697720739	33.1106586674	train	1.8335321009424222E-4	46.334821853851565	0.5094844975223305
98.9519815079	33.110862063	train	2.3115917385727744E-4	55.135127800307096	0.5670032163950757
101.74807218	33.080569781	train	1.3490598272105977E-4	32.543644244459976	0.433178698061918
101.801581658	33.0793780584	train	1.286377795637599E-4	30.069939657199793	0.42153595493408813
102.00488814	33.0746404933	train	2.816208930593857E-4	63.34966565855773	0.6146947568228656
102.036984745	33.0738622152	train	3.2079685487194237E-4	70.7054763900525	0.6450466370795644
102.486200971	33.0621011354	train	3.294600579497816E-4	72.55619885374684	0.6511239371607502
102.561044183	33.0599840678	train	3.7685865928030113E-4	82.98227057415207	0.6810058966475114
102.881709122	33.0504038793	train	3.5687994943028325E-4	78.2275288942246	0.6690579930556955
102.913767122	33.04940067	train	4.5137111857433915E-4	95.51616432680467	0.7188608410358528
98.2123741155	33.1174024036	train	1.4441744052397424E-4	35.6630077889521	0.44997694124813226
101.341541529	33.0978899695	train	1.0628690310585444E-4	22.001654197309794	0.3758196933609956
101.598494433	33.0927955604	train	1.6104930849828152E-4	40.90720912207456	0.4770757634364799
102.753843969	33.063335457	train	3.619664575496153E-4	79.28867065614406	0.6721840111592898
102.828665739	33.0610577443	train	3.176103273689623E-4	70.05018063721593	0.6427576591175814
102.967597765	33.0567090228	train	4.654582941866375E-4	97.02095828270951	0.7250299213776462
102.978283599	33.0563681175	train	4.865797795560139E-4	98.13967402688387	0.7337883592796166
103.021025125	33.0549953738	train	5.745324036465991E-4	100.0	0.7649630215465991
103.063763736	33.053608036	train	4.159150705705238E-4	90.78061063384415	0.702035416430396
103.117182853	33.0518533461	train	3.19906182280377E-4	70.53597220945271	0.6444097992022673
98.8662083163	33.1288398906	train	1.8503332308822485E-4	46.724611905324196	0.5117638468114909
101.737928761	33.098825213	train	1.7620453566497167E-4	44.69522381594825	0.4995433985656394
101.962695331	33.0936816936	train	2.3297227855858713E-4	55.45664498297203	0.5689203606114055
101.973397056	33.0934266745	train	3.210947933953953E-4	70.76217716401281	0.6452591566204273
102.016202598	33.092397429	train	3.5189217052411823E-4	77.25318552027731	0.6659342103765018
102.690080593	33.0742536761	train	4.2356803133996527E-4	92.05324018041614	0.7058353355708613
103.171022231	33.0590721961	train	3.8686418795042205E-4	85.35874948347606	0.6866710662370501
103.288529204	33.0550801832	train	2.8515869944457494E-4	63.76635297867595	0.6176472770811922
103.331253218	33.0536012059	train	2.382930162106417E-4	56.17213885362971	0.5744496588842631
103.406012673	33.0509779301	train	9.994107645468163E-5	19.670742085221686	0.36149274075646715
97.8263122769	33.1324030243	train	1.4780157501594965E-4	36.715818869225046	0.4557160408896828
101.577610598	33.1112624457	train	1.5086247571576692E-4	37.66479150361328	0.4608047839676496
101.71679692	33.1083040255	train	1.683388147328616E-4	42.748545924216586	0.48812894174412375
101.834553694	33.1056795473	train	1.5368781190339882E-4	38.68741900695052	0.4654181729258415
102.08072125	33.0998332204	train	3.530578363079613E-4	77.40586461809862	0.6666695209265632
102.144926931	33.0982283055	train	3.7016146598680343E-4	81.42433200975464	0.6770980649166727
102.679764288	33.0835716443	train	4.1122294887125765E-4	90.16972369155127	0.6996567060255392
103.353057531	33.0618504423	train	1.7965372671627976E-4	45.54578962280432	0.5043897363770881
98.1799686651	33.1442528085	train	1.503838839694646E-4	37.50376515120739	0.46001541087441594
98.7482328637	33.1466976439	train	2.5418174949033636E-4	58.61189241863712	0.5901481125540098
98.7911229473	33.1467769494	train	2.665356603954295E-4	60.73236503065433	0.6015760168778341
101.256568156	33.1265101305	train	6.218783710825142E-5	9.412373320236945	0.2605113650793897
101.781313881	33.1158958184	train	1.743015161184046E-4	44.178480730221985	0.4968287399818844
102.123844559	33.1077737263	train	3.5571902868185697E-4	78.0748331570898	0.6683361507614298
102.380648009	33.1010658613	train	2.7416463022458614E-4	61.93604974160929	0.6083202444110718
102.455532647	33.0990099901	train	3.1484252222875196E-4	69.47728850038351	0.6407453692921782
102.509016975	33.0975140399	train	4.403367935796885E-4	93.99535710089606	0.713831882233032
102.530409594	33.0969092514	train	3.974950541060062E-4	87.43237542068086	0.6924739094554482
102.573192905	33.0956886908	train	3.951198095151493E-4	86.75192258299957	0.6911961097421161
102.605278685	33.094763661	train	4.435886832062806E-4	94.43521286734632	0.7153325500646451
102.680139754	33.0925732348	train	4.701095147190471E-4	97.33774725104003	0.7270077669478321
102.744299875	33.0906600536	train	4.290642518899466E-4	92.76419262635342	0.7085051145694262
103.203928782	33.0759862747	train	3.672516902493238E-4	80.62127669300158	0.675370206071681
101.663810461	33.1274811056	train	1.7796209206892682E-4	45.17224050348274	0.5020246641134339
101.910076228	33.1219686961	train	1.7832360221419367E-4	45.23871520830167	0.5025319855384248
102.691210247	33.1012581233	train	4.362932771945155E-4	93.53624649105939	0.7119436840523714
102.808842531	33.0977142101	train	4.174745426380705E-4	90.98899200545478	0.7028176832849597
102.915762833	33.0943964572	train	4.00702003016493E-4	88.19855436326097	0.6941824532959241
102.937144776	33.0937219383	train	4.008359164502466E-4	88.2312713292453	0.6942533845964698
102.990596498	33.0920196506	train	4.3539042514891425E-4	93.43798311750223	0.7115186718336817
98.2548654636	33.1627630608	train	1.364446774930129E-4	33.22281615894576	0.43596542289927265
98.2655891287	33.1628267668	train	1.5777980949400694E-4	39.930153388479425	0.47196159283603556
101.471288382	33.1404678574	train	1.410687568705957E-4	34.50556834462124	0.44417757141670433
101.685502036	33.1360313072	train	2.964073841566306E-4	65.85898573834812	0.6267414951138136
101.76046546	33.1343916357	train	2.723050819901107E-4	61.65270266193382	0.6066974817034009
101.781882457	33.133914887	train	2.401861274020306E-4	56.46704712403245	0.5763829188067175
102.392039032	33.1187836475	train	2.730508406911996E-4	61.775821687146916	0.6073498915342609
102.777148619	33.1076922798	train	3.3702965750578644E-4	74.05472619993529	0.6562662205826005
103.087215166	33.097895213	train	3.84433286519814E-4	84.97845515124375	0.6853132656123221
103.097904401	33.0975436753	train	3.463258494621977E-4	75.87552492160312	0.6623777246756036
103.204786445	33.0939780753	train	3.981393810089037E-4	87.57380745660716	0.6928187137809418
103.236847361	33.0928905939	train	4.030653377104554E-4	88.67906672787528	0.6954294498598521
103.268906547	33.0917948992	train	3.8471111946938993E-4	85.03641141916945	0.685469046901892
101.514392011	33.1486214325	train	1.610987913685185E-4	40.91800023305671	0.477152403964444
101.942794372	33.1392303853	train	2.484681998742282E-4	57.60486274969247	0.5846381420438178
101.974916295	33.1384667756	train	2.973122263938141E-4	66.06595631777111	0.6274542691745065
102.081980496	33.135861713	train	3.854108403325842E-4	85.1520511432375	0.685860698773279
102.156917122	33.1339835393	train	3.6694855664272727E-4	80.55001123785078	0.6751891376459365
102.210438983	33.1326144511	train	3.2513945325333396E-4	71.77011324907113	0.6481192383313626
103.141082096	33.1051249994	train	3.6336304306226167E-4	79.5316197319897	0.6730320048625159
103.365518949	33.0974525392	train	1.8982920134540403E-4	47.64979247062166	0.5181552314113462
98.1045545452	33.179812286	train	1.5796088066426678E-4	40.0013303671137	0.4722474406579553
98.4048777457	33.1816101991	train	1.8583420755182445E-4	46.85723254448414	0.5128429389392632
98.7803104461	33.1828387996	train	3.217077487287885E-4	70.98297533281514	0.6456955782969096
102.039467271	33.1459222012	train	3.203372498961357E-4	70.61800882277643	0.6447183010270756
102.232177133	33.141066178	train	4.192126215192775E-4	91.3245670628569	0.703684717460066
102.317810832	33.1388124756	train	2.556162012515518E-4	58.867457137323626	0.5915085718535176
102.403434871	33.1365000538	train	3.1539895903228614E-4	69.57545904653875	0.6411517366257179
102.44624319	33.1353218301	train	4.244209939016698E-4	92.26227776646755	0.7062528618694468
102.478347785	33.1344285341	train	4.339766583027026E-4	93.29176316478716	0.7108506241238101
102.542552692	33.1326171891	train	4.4446482321604296E-4	94.51312370913774	0.7157341796405778
103.323216889	33.1079394725	train	2.888566400229425E-4	64.41761343039686	0.620685455883963
98.4477264554	33.190827596	train	1.7149501400855912E-4	43.51590556507696	0.4927710868365088
101.332741202	33.1701922785	train	1.030866948540935E-4	20.838983863936022	0.36867587494543935
101.825581847	33.1599778635	train	2.098134379691282E-4	51.51428917256091	0.5430796442574201
102.575018401	33.1407017142	train	4.360808659430613E-4	93.50939322791427	0.7118438054173762
102.682019592	33.1375809353	train	4.985663842360361E-4	98.76454274536222	0.7385150762400164
102.724815407	33.1363069664	train	4.3682296051140177E-4	93.60321732803403	0.7121924469472494
102.767608513	33.1350183408	train	3.9318548088467794E-4	86.4511194584315	0.6901476360079088
102.821096038	33.1333869527	train	4.023717682219079E-4	88.5302938499949	0.6950645484648103
101.172203808	33.1821153719	train	8.048826811625902E-5	13.879216691507366	0.3131657432836862
101.322262414	33.1794053864	train	1.0741554498327817E-4	22.374094987080497	0.37830074775730216
102.971243633	33.1376957697	train	3.809498172802872E-4	84.20779447539266	0.6833469017887357
102.992634631	33.1370109461	train	4.0830346479095545E-4	89.81859076391714	0.6981573860657533
103.088885087	33.133883949	train	3.490269569139153E-4	76.58666079342	0.6641129502175188
98.0506365712	33.2064715809	train	1.6219767319301857E-4	41.21636881705906	0.478848614362033
101.708306187	33.1806176546	train	2.802362854946704E-4	63.13316758431713	0.6135267624169279
101.740449764	33.1799137372	train	2.3563224056651888E-4	55.894670092410834	0.5717024320095866
101.794019887	33.17872213	train	2.476970279710706E-4	57.50838539531693	0.5838830795366287
103.271086551	33.1367703592	train	3.8969210154984885E-4	85.94103982044138	0.6882359510968514
98.0612687151	33.2155718247	train	1.4198304043418919E-4	34.807859580198745	0.4457730623066896
98.7051013223	33.2187635212	train	2.7562268714763545E-4	62.202536007066094	0.6095833036070701
98.7694890012	33.2188994642	train	3.6104701991452335E-4	79.07636659563828	0.6716233319929785
101.815735442	33.1872482325	train	2.1077338403771678E-4	51.69195212163583	0.5442121484136387
102.06213506	33.1814262368	train	3.771173093574006E-4	83.06472187055205	0.6811549235589646
102.126401319	33.1798274169	train	3.834278783024423E-4	84.76870711513301	0.6847482400393342
102.17995262	33.1784697802	train	3.763868992144931E-4	82.8611717161501	0.6807337226716937
102.190662448	33.1781954947	train	3.642328017353424E-4	79.73286075483178	0.6735579008931063
102.276335793	33.1759681215	train	3.080685989889263E-4	68.08782427596601	0.6357235221051803
103.04693633	33.1532780904	train	3.798222826779225E-4	83.87244370982872	0.6827051510749353
98.3723773226	33.2265499145	train	2.010575633035606E-4	49.8255511050067	0.5324840281865372
98.3938407586	33.2266563431	train	1.932849378508403E-4	48.332779344633714	0.5226578716959749
101.430181445	33.2043949826	train	1.3101984514062799E-4	31.00397207777116	0.42601638084500415
102.458713707	33.1800433526	train	3.582831035918506E-4	78.46700871241919	0.6699262693922267
102.50154068	33.1788447467	train	5.111070758246453E-4	99.29382981490903	0.7432838966992149
102.533659237	33.1779361501	train	5.37452672027861E-4	99.8073756946333	0.7527566343265071
102.565776346	33.1770192901	train	4.870874439302895E-4	98.16997815448818	0.7339920110210204
102.64071056	33.1748478219	train	4.4579548242927683E-4	94.65450004365047	0.7163420013982713
98.0288809563	33.2333623155	train	1.577080769702671E-4	39.9019561646901	0.4718482667079263
98.3401146488	33.2354027728	train	2.0238630156666E-4	50.11015355543793	0.5341234716431006
98.6621071086	33.2366941644	train	2.3278238976840666E-4	55.404547534112034	0.5687203718911906
102.426942784	33.1899365916	train	3.417389953066409E-4	74.97245363312912	0.6593896351731932
102.705312747	33.1819519787	train	3.9917837968749377E-4	87.78395240336982	0.6933730965526209
102.748128984	33.1806684936	train	3.5746605415282526E-4	78.31435576026166	0.6694212314882805
102.812348209	33.1787157418	train	3.8854487728129394E-4	85.60042037809586	0.6876029988683409
102.865859461	33.177063225	train	4.550589918222708E-4	96.03977047315458	0.7205024324738583
102.908665299	33.1757247062	train	4.0261245175222233E-4	88.58192123853283	0.6951912761208613
103.069578099	33.1795719597	train	3.655456601412859E-4	80.03098453261963	0.6743485191283839
103.219352306	33.1745775967	train	4.0465284324234355E-4	89.06359810870738	0.6962613915201433
103.240745581	33.1738494647	train	4.1766018823647386E-4	91.01382001503404	0.7029105338588824
97.6637603509	33.2480139177	train	1.8877559605271185E-4	47.39648538290132	0.5167654940012426
97.8569463079	33.2499397701	train	1.6309594620962433E-4	41.50885168404479	0.4802270156563293
101.291518046	33.234078381	train	9.613114827145865E-5	18.475090423682325	0.35257068970749084
101.763294072	33.224487696	train	1.9015253369922792E-4	47.753931026321546	0.5185801150965759
102.106252846	33.2163912346	train	3.776803015699892E-4	83.2866457667684	0.6814788229512261
102.245539289	33.212832626	train	3.2881220321869637E-4	72.42099155566326	0.6506766709232997
102.331241655	33.2105654018	train	2.5447328950080805E-4	58.67505397758414	0.5904253474498556
102.9415749	33.1927086117	train	3.7459050961661524E-4	82.43509956337383	0.6796930607929816
103.102095635	33.1875137835	train	3.6284379561948214E-4	79.43702561585923	0.6727172354930148
97.7602236682	33.2580322337	train	1.561037803441937E-4	39.44858806309459	0.46930095905218955
97.7709573583	33.2581387992	train	1.4585040123069994E-4	36.10765313386778	0.4524217847195541
98.2862315954	33.2621644654	train	1.9019075380967865E-4	47.75973527149447	0.5186302897567995
98.6083196808	33.2635962234	train	1.7721390849240805E-4	45.03466405355284	0.500971414894371
102.224442863	33.2223959667	train	3.7207290280647415E-4	82.01241327394332	0.6782231235205448
102.449420098	33.2163555156	train	4.0469608362777323E-4	89.0747377714522	0.696283988321202
97.6634857281	33.2660490059	train	1.9313766802510807E-4	48.31568056338006	0.5224677043239274
97.6849543167	33.2662779589	train	1.5199621546924122E-4	38.05271372671233	0.46266555870837917
98.6512304162	33.2727439115	train	2.0273598484381078E-4	50.16439344282314	0.5345530136434838
102.417635132	33.2262472444	train	3.225027171392287E-4	71.14184690346745	0.6462599956258905
102.481911199	33.2244628279	train	4.606086848552085E-4	96.51068992124755	0.7229369634383614
102.589025218	33.2214152096	train	4.789380112099212E-4	97.77547456524285	0.730684717226372
102.599735727	33.2211053898	train	4.6158039379715874E-4	96.59830834412722	0.7233588748282951
102.67470467	33.2189109101	train	4.3371421031786943E-4	93.26576070586465	0.7107262688473116
102.706831713	33.2179566314	train	3.823310738173215E-4	84.51361995915515	0.6841295323986621
102.728248898	33.2173158508	train	3.80607021103288E-4	84.1068279496334	0.683152069781667
102.781788876	33.2156978201	train	3.4543864612051744E-4	75.64256726775461	0.6618038558520192
103.883665946	33.1772668418	train	1.0752130747616728E-5	1.0061829862924556	0.05741243433438997
98.5867615248	33.2815662236	train	1.5607051325444205E-4	39.437296678329254	0.4692478773830277
98.6941502231	33.2818768306	train	3.1667863164871443E-4	69.8275304259413	0.6420828059237116
102.514407589	33.2325612303	train	4.6884584399479074E-4	97.26244114851133	0.7264732348820224
102.910668024	33.2207198564	train	4.510644497345899E-4	95.42258804291824	0.7187234639767857
102.932080775	33.2200439452	train	3.872776406388066E-4	85.4087194887573	0.6869008386811073
103.017724568	33.2173035768	train	4.2023004999641213E-4	91.63450743179227	0.7041899143120927
103.349481349	33.2061301005	train	8.662685036158659E-5	15.4664301074292	0.32918752735727647
102.279024199	33.2480102574	train	3.0246486530456396E-4	66.99430456636142	0.6314618425117362
102.321892296	33.2468714125	train	2.649892044816378E-4	60.46242629226815	0.6001804947974146
102.814693135	33.2327159935	train	3.7730159573195685E-4	83.13791389534238	0.6812610192728448
103.007430627	33.2266472673	train	4.2512305948061056E-4	92.3754233707761	0.7065956356646821
103.060958435	33.2249087036	train	3.888171772176408E-4	85.68802741445715	0.6877534660341751
103.157296787	33.2217214668	train	4.035469359979437E-4	88.78237110385345	0.6956823154595039
103.232216025	33.2191911288	train	4.8293719820926027E-4	97.94823025660301	0.7323179260508066
97.8563585597	33.2950306771	train	1.5059765139052874E-4	37.575687948296675	0.4603682770853947
98.1248378185	33.2972114456	train	1.4919900766451568E-4	37.148955600378976	0.45805113533126157
98.2537172427	33.2980522281	train	1.9644267707456667E-4	48.926006984343566	0.5266992816700529
102.118568032	33.2611562061	train	3.631604783387168E-4	79.49057561405054	0.6729092815697645
102.225766957	33.258418754	train	3.3370043111217843E-4	73.55350433977439	0.6540233612531222
103.27546112	33.2267199206	train	2.515474151724966E-4	58.05178815645437	0.5876259160974531
97.7488468468	33.3030138178	train	1.6788318967907149E-4	42.632312892830996	0.48745177968008546
97.8347616164	33.3038492407	train	1.558433729489143E-4	39.36020160916096	0.4688851635680685
98.5006977885	33.3083097681	train	1.754969329370472E-4	44.42261013591283	0.4985374305772816
102.397603307	33.2628511813	train	4.1857374972190976E-4	91.16885847859275	0.7033666073109568
102.45119055	33.2613736563	train	4.756380402167233E-4	97.63197830983164	0.7293219746041099
98.2105943241	33.3158249643	train	1.968702436142132E-4	49.01288485001444	0.5272412453376084
98.6080778091	33.3177146945	train	2.9691802252804504E-4	65.98319015170043	0.6271440767158271
98.6832809155	33.3179291651	train	4.3502882940220903E-4	93.40058441160936	0.7113481008476528
101.786735851	33.2870745112	train	1.6387999185772892E-4	41.68813511813757	0.48142418896411093
102.376514211	33.2724400223	train	2.657603967489348E-4	60.59822632191716	0.6008776386826766
102.494416455	33.2691782226	train	4.7495322594513334E-4	97.60219977964866	0.7290374467446707
102.623015029	33.2654927355	train	4.3955943811538643E-4	93.91563805432394	0.7134708055035637
102.64444583	33.2648655928	train	4.4092544485646926E-4	94.08897743570677	0.7141047021474569
102.730162339	33.2623201938	train	3.4150952203549425E-4	74.90017982296867	0.6592387557969982
102.77301652	33.2610254027	train	3.657565838386299E-4	80.12068552179643	0.6744751828531756
102.869428303	33.2580582951	train	4.984219089274648E-4	98.75475843689844	0.7384591043966772
102.890851213	33.2573888192	train	5.212606129965127E-4	99.57284741282228	0.747019385483165
98.7477153066	33.3270965899	train	4.485291509469551E-4	95.00662867339891	0.7175825737414165
101.754837631	33.2968019051	train	1.5454626819710857E-4	39.0071647384968	0.4668043181150943
102.934098878	33.2650375101	train	4.636903859361916E-4	96.78857702890022	0.724270613451223
103.019786341	33.2622924705	train	4.477808559240039E-4	94.8967830673932	0.7172440681937672
103.073335059	33.2605469405	train	3.911725884508853E-4	86.20091001468535	0.6890489918034539
97.641038817	33.3289381719	train	1.9632493413082453E-4	48.902082114082944	0.5265498178562882
101.701471645	33.3069901976	train	1.6514564164080706E-4	42.01310763084551	0.4833451388838878
101.755121096	33.3058113869	train	1.906829116365765E-4	47.833441465852935	0.5192754523417772
101.776579996	33.3053333877	train	1.7486719226728422E-4	44.30197710366759	0.49763874842742917
101.819496268	33.304366291	train	2.37914883788534E-4	56.14081244283609	0.5740613908952062
103.202264377	33.2652596089	train	3.6838085099025154E-4	81.02712042724544	0.6760429059655849
103.223680206	33.2645326669	train	4.156092838391904E-4	90.74040551601797	0.7018815436273226
98.1351322703	33.3423810342	train	1.8837925877419393E-4	47.32460623215889	0.5162406358282989
98.1673683278	33.342601349	train	2.0330628195334475E-4	50.25285225337047	0.5352518552869369
98.1888592249	33.3427435778	train	2.0295880573175968E-4	50.198955518447384	0.5348263082032857
98.2318414619	33.3430168804	train	1.9270943825317336E-4	48.26596089297095	0.5219138756161344
98.5327311554	33.344513498	train	2.238256394950752E-4	54.152227351711325	0.5590717098986886
98.618703203	33.3448072122	train	3.323872831087589E-4	73.22883938870703	0.6531306395134872
98.6401963999	33.3448713419	train	3.8251907150714857E-4	84.55473037311367	0.684235754333335
98.6939296726	33.3450153929	train	4.2918919726044486E-4	92.7742732326743	0.7085652433188643
101.658823535	33.3169267778	train	1.5903625021487845E-4	40.28848279192499	0.4739387153217026
102.227425392	33.3034468784	train	3.6636755808142524E-4	80.35987010339656	0.6748415291420382
102.334664439	33.300612407	train	2.6526002990634885E-4	60.51165117749649	0.6004255933756063
102.356110433	33.3000344342	train	3.4893397011339776E-4	76.56576308328331	0.6640535108212031
102.699160165	33.2902850079	train	3.663342251512019E-4	80.34840886769497	0.6748215636497715
103.127726977	33.2767714746	train	3.7950238995718296E-4	83.77583237961446	0.6825226060906631
102.431519549	33.3069861733	train	4.94712729446038E-4	98.50615935575986	0.7370138642154834
102.517297322	33.3045848796	train	4.845132272737625E-4	98.01631484070558	0.7329561246566484
102.560182363	33.3033620882	train	4.485858498237106E-4	95.01481472004635	0.7176081895319009
102.657040334	33.3095583598	train	4.045206651255107E-4	89.02954711342969	0.6961922962912727
102.69992118	33.30828718	train	3.387901835815132E-4	74.47541137407217	0.657440551094242
102.742799317	33.3070012463	train	3.339840635097382E-4	73.61714605838979	0.6542155808888666
102.796393134	33.3053730861	train	3.8521324772848874E-4	85.11939590110111	0.6857501999414511
102.892851026	33.3023843362	train	4.6565654383898594E-4	97.03518594225852	0.7251148079379743
102.935716594	33.3010320489	train	4.445639492040827E-4	94.52193849796777	0.7157795484326817
102.978579283	33.2996650254	train	4.4943240907474217E-4	95.12597619479823	0.7179901017285493
103.150000635	33.2940496371	train	4.0600222720681275E-4	89.39480646283944	0.6969649789698812
97.8446680446	33.3670758655	train	1.7299427079133458E-4	43.83811279878274	0.4949468260884707
101.724053701	33.3425601918	train	1.8230622323656457E-4	46.15153364894917	0.5080532928536797
101.777723933	33.3413705113	train	1.9862485255665779E-4	49.38530684625548	0.5294523699929429
102.507297504	33.3228942246	train	5.0086778417638E-4	98.92040158115823	0.7394034528738846
102.861097188	33.3123882723	train	4.0225359846420694E-4	88.50495682212889	0.6950022896913494
103.032568284	33.3069330657	train	4.645302115068819E-4	96.89897555542267	0.7246318366172654
103.06471392	33.3058839637	train	4.4157423835239525E-4	94.25607814851162	0.7144047939496512
103.182566848	33.3019663744	train	4.229645213702819E-4	91.96761611207921	0.7055391989203916
98.3497771622	33.3797688512	train	1.6542028587706193E-4	42.073003224037	0.4837601046710332
101.713598962	33.3518050771	train	1.7255315756276092E-4	43.72522025658714	0.49430861777389434
98.113184393	33.3873233381	train	1.8181927515690182E-4	46.05979647741475	0.5073847977292992
98.4249714617	33.3891596235	train	3.345205342810138E-4	73.73751990201501	0.6545785673985907
98.4357232059	33.3892089745	train	2.9750303296009354E-4	66.10422013292896	0.6276042263905136
98.6077543062	33.3898719191	train	2.5990424720320494E-4	59.61026761698288	0.5955221053195885
98.6400107127	33.3899696749	train	3.409508424969794E-4	74.7453992491195	0.6588708628217047
98.6830194844	33.3900869752	train	3.7655449090746304E-4	82.9041918106859	0.6808304650335122
98.7260284893	33.3901893715	train	4.6508082792531136E-4	96.97135634900069	0.7248681528026275
101.670931011	33.3617467894	train	1.7568251290605885E-4	44.458159808120406	0.49880165257285863
101.810503898	33.3586635654	train	2.800101514240494E-4	63.09552084524861	0.6133353325782473
102.239817596	33.3481948349	train	4.1725492980288723E-4	90.9596212602146	0.7027077690449891
102.304194922	33.3464968033	train	3.113390616621273E-4	68.75186688620596	0.6381654904445346
102.357838535	33.3450563449	train	3.8459617476893827E-4	85.01243686112936	0.6854046159706602
102.39002286	33.3441809747	train	4.3751399321992606E-4	93.69058847488982	0.7125163415214244
102.508019991	33.340900112	train	4.6334933383635797E-4	96.75780927410602	0.7241236504638211
102.518746049	33.3405963073	train	4.414064824378847E-4	94.21290140378333	0.7143272608277096
103.226286192	33.3185048431	train	3.4577549611774003E-4	75.69822351240438	0.6620219697749469
97.9088152682	33.3947138391	train	1.3811943603207438E-4	33.72588445811878	0.43896759506625244
98.0915891466	33.3961865038	train	1.8848772147092983E-4	47.3442768686374	0.5163843831686664
101.86447542	33.3664445532	train	3.053607862722439E-4	67.3856641713375	0.633676586652303
102.336725428	33.3546398327	train	3.720397034664984E-4	82.00718494621901	0.6782036495228496
102.690720889	33.3446109343	train	3.794920989148117E-4	83.77298950710873	0.682516730077823
102.72289343	33.3436493253	train	3.5680066914303915E-4	78.2171011695781	0.6690087977934414
102.776510915	33.3420281786	train	3.4655960722747455E-4	76.00855714645566	0.6625286019494315
102.808679334	33.3410444138	train	3.9779878126164087E-4	87.50492246503707	0.6926365420319472
102.873410466	33.3480511784	train	4.126232961664004E-4	90.3697124789589	0.7003705903626246
102.894855287	33.3473794202	train	4.1982596674900553E-4	91.54127642994054	0.7039894760201767
102.980627401	33.3446554799	train	4.420452490392703E-4	94.29796282299093	0.7146222600101136
103.0235091	33.3432713713	train	4.49405200520048E-4	95.12240344656828	0.7179778430749509
103.066387852	33.3418725083	train	5.021138104226153E-4	99.00478682715789	0.7398819244003453
103.109263627	33.3404588942	train	3.96533697756145E-4	87.20668187918069	0.6919580088864421
98.0268781283	33.4137344437	train	1.7109400081803943E-4	43.43775099511225	0.4921859504706258
98.5108345038	33.4165867432	train	2.5369606586113835E-4	58.50758792578524	0.5896854258003326
101.736198707	33.3873717936	train	1.9067138447348246E-4	47.831715142960206	0.5192603613289396
102.594935247	33.3654500069	train	3.603763087817347E-4	78.92150158057981	0.6712131165470562
102.68075502	33.3629320274	train	3.6953833924655943E-4	81.3218348390089	0.6767295944344117
103.184719983	33.3469453431	train	3.8025673431429214E-4	84.0036531678195	0.6829527325761322
98.2526386252	33.4243194244	train	1.6851483443254263E-4	42.80565272130986	0.4883900679964926
98.3494411561	33.4248649077	train	3.951700526916443E-4	86.77430343050209	0.6912232487622747
98.3924653036	33.4250830982	train	3.470134676747189E-4	76.14313560746785	0.6628211581724364
98.4892712239	33.4255194685	train	2.828894370672588E-4	63.52785427834101	0.6157586652717563
98.6721317574	33.4261375987	train	3.554248578223359E-4	78.03614090673676	0.6681527396083045
98.6828884191	33.4261655646	train	4.1786680767158556E-4	91.04145303923897	0.7030138062902949
101.779443659	33.3954257386	train	2.4920851641853234E-4	57.69747994866259	0.5853604203026929
101.865362368	33.3934701027	train	2.5235937621824554E-4	58.260401259477106	0.588406616962753
103.174431656	33.3563025658	train	3.785009146652687E-4	83.50071611677042	0.6819497592889423
104.159765547	33.3191941827	train	8.612755675762133E-6	0.7551051214925208	0.046520380722189246
97.9944091607	33.431513923	train	1.6959053955468298E-4	43.1182114114463	0.48998011159945815
98.3386167895	33.4338271808	train	3.8297257999517665E-4	84.66158724869773	0.6844917006470108
98.4677035654	33.4344483895	train	3.3949625492825744E-4	74.57475215814154	0.6579092733326265
102.38103787	33.3894942017	train	4.507803302650992E-4	95.33132812785506	0.7185960683911987
102.391771331	33.3892009888	train	4.695400877231312E-4	97.3038133100901	0.726767158450432
102.542023221	33.3849987991	train	3.824474870289202E-4	84.53786344804892	0.6841953162929326
102.563485208	33.3843836776	train	3.164553154614078E-4	69.77471139134181	0.6419206728060252
102.617137306	33.3828296825	train	3.1044790309677384E-4	68.52239828171993	0.6375033369092976
97.9512777227	33.4401758457	train	1.5246862551544283E-4	38.24338307765676	0.4634371265894807
98.5321999303	33.4437280528	train	2.2845452803568766E-4	54.74997950408201	0.5641114698084408
98.5752346639	33.443882928	train	2.4314551778994195E-4	56.899187640338056	0.5793701274235328
98.6182697107	33.4440228695	train	2.7647503475562805E-4	62.469221295467364	0.6103178941128106
102.660433714	33.3905711945	train	3.293933290849055E-4	72.51648238362213	0.6510779217737691
102.703354128	33.3892961171	train	3.8835269669264857E-4	85.53865105819034	0.6874967166333196
102.735542657	33.3883300969	train	3.586400591634537E-4	78.53657345018011	0.6701464281857158
102.778458294	33.387029123	train	3.4970809128763246E-4	76.73973788206968	0.6645477071748176
102.810643204	33.3860436842	train	3.898435657250746E-4	85.98274672705656	0.688319326039874
102.896461906	33.3833751753	train	4.1515617594625466E-4	90.68083047774208	0.7016532459321606
98.2954429941	33.4516283616	train	2.649106955404378E-4	60.448156531087825	0.6001093875241287
102.295845253	33.409816227	train	4.1921173822836565E-4	91.32421379899954	0.7036842781185683
102.86468002	33.3933820358	train	4.504584875913181E-4	95.26071029754983	0.7184516187253033
102.939773486	33.3910171766	train	3.416837319029931E-4	74.95504813433571	0.6593533115318566
102.982680075	33.3896454963	train	3.9119790565213356E-4	86.20487732710279	0.6890628584033102
103.014858101	33.3886070346	train	3.4730547775989014E-4	76.22215703575854	0.663009118430986
103.057759555	33.3872094864	train	3.681382889819927E-4	80.89977269813734	0.675898634363762
98.3060584664	33.4697271242	train	3.979104949939503E-4	87.52752152349304	0.6926963165770246
98.359865961	33.4700166747	train	3.99878054467001E-4	87.99159030342888	0.6937452987728692
98.3921508161	33.470179195	train	3.766257551138506E-4	82.92248503776345	0.6808715845574795
98.4674831027	33.4705257118	train	3.5433432692683737E-4	77.75570197413192	0.6674710362900537
98.5212926257	33.4707451965	train	3.5907333818339823E-4	78.63251271576715	0.6704132665637246
98.6073889849	33.4710477889	train	4.3980216371489135E-4	93.94052995289515	0.7135836478190165
98.6504376151	33.4711766613	train	4.485772806385151E-4	95.01368950257033	0.7176043183872801
98.6827242588	33.471263505	train	4.6656873027185454E-4	97.1006502588832	0.7255047136194285
102.511279146	33.4219257862	train	4.1863559997915896E-4	91.18000594431818	0.7033974339496131
103.165859837	33.4016427835	train	3.9752406912934343E-4	87.43930583222291	0.6924894531633197
97.5634749926	33.4723640012	train	2.047776763598841E-4	50.47684060324171	0.5370452464757555
98.2736991051	33.4785611472	train	4.146287383623012E-4	90.61148250402087	0.7013870565443419
98.5642955026	33.4799233934	train	3.773285924675609E-4	83.14863604312107	0.6812765556645176
102.468692164	33.4321386432	train	4.407253003855184E-4	94.03741660556159	0.7140120003536002
102.51164208	33.4309285561	train	3.599424822596396E-4	78.82510786599924	0.6709472364406904
102.62974094	33.4275243426	train	2.9830893435614053E-4	66.26583334496401	0.6282362646859113
102.726352304	33.4246556852	train	3.487198484771635E-4	76.51764557811204	0.6639165591003452
103.187742419	33.4099151437	train	3.616711457367475E-4	79.23214527751978	0.6720041368926629
101.802951771	33.4580049816	train	1.807104052954361E-4	45.7313508062381	0.5058557118134265
101.921170188	33.4552737686	train	2.597161434361231E-4	59.590010360962935	0.595347698276775
102.565694457	33.4383973207	train	2.9752351103492814E-4	66.10832674878364	0.6276203131870893
102.694531903	33.4346211904	train	3.168715674845226E-4	69.87316386035528	0.642222763974695
102.769675845	33.4323568258	train	3.3094023460600796E-4	72.95088809390404	0.6521415369667383
102.812611442	33.4310425252	train	3.7151182708545453E-4	81.83142325081079	0.6778936919199098
102.855544238	33.4297134085	train	4.3287361017403756E-4	93.18247688593314	0.7103272477841658
102.8984742	33.4283694787	train	3.8899006903394905E-4	85.74365188444818	0.6878489271735194
102.941401298	33.4270107393	train	3.105038281307873E-4	68.53679868139047	0.6375449618980616
102.973594723	33.425981968	train	3.4765770623801097E-4	76.30600698805875	0.6632355612535593
103.037976634	33.4238994452	train	3.6665231464580927E-4	80.45778115052354	0.6750119904723413
98.2197256027	33.4962717843	train	1.6878004565139347E-4	42.893185100765216	0.488783007649962
98.2520192462	33.4964709386	train	2.691027503449094E-4	61.02655065628194	0.6038711755906241
101.79249293	33.4672566552	train	1.643475057314722E-4	41.801983748966734	0.48213542324692216
102.523107718	33.4486289993	train	3.079921724595699E-4	68.06960036386093	0.635666062238617
103.070585721	33.431842629	train	3.518163040669928E-4	77.24091051774069	0.6658862407997861
98.6610592956	33.5072845812	train	4.633833586137985E-4	96.76087720378358	0.724138319137941
101.825032138	33.4755341787	train	1.6219230046599643E-4	41.214744244198776	0.47884034790950114
103.221227733	33.4358086132	train	3.065226572861337E-4	67.68284321346054	0.6345576986807363
103.231956381	33.4354423247	train	1.2783686940265391E-4	29.796441591032277	0.42001376945264524
97.541352147	33.5081796505	train	2.6906698239768836E-4	61.018806595804755	0.603839378199843
98.2410972406	33.5144431899	train	3.7015017135503E-4	81.42247417293488	0.6770913935922122
98.3379997863	33.5149989535	train	4.0139492387811145E-4	88.34378659029232	0.6945491247739349
98.3487668954	33.5150560265	train	4.1050897943460066E-4	90.00617513886286	0.6992914199656143
98.3918356276	33.5152749606	train	4.1914686205075295E-4	91.29826718452863	0.7036520056891458
98.4349048094	33.5154789221	train	4.268392992422224E-4	92.58481797810555	0.7074302075132767
98.4887418702	33.515712818	train	4.118217575213429E-4	90.27944081546468	0.6999623891205973
98.5210443942	33.5158419254	train	5.182901797719255E-4	99.51554053323757	0.7459378601235638
98.5641147335	33.5160009663	train	5.099704641902418E-4	99.25874730063865	0.7428588599388548
102.459385525	33.4684518143	train	3.787431954094537E-4	83.5668668881111	0.6820885340658084
97.5950245673	33.5178186373	train	2.2520869445131244E-4	54.3355032812409	0.5605896944728215
97.8426338024	33.5203800145	train	1.4674115058212377E-4	36.39040608898169	0.4539306109559903
98.1979470999	33.5231905945	train	2.565995550858484E-4	59.00480536821676	0.5924359957929834
102.502716405	33.4762465858	train	3.737129389096209E-4	82.26809721592372	0.6791822069897406
102.620877859	33.4728467982	train	2.568776775829815E-4	59.05905358254692	0.5926975361403433
102.717540447	33.4699816162	train	3.0018054245708965E-4	66.52628013764061	0.6296958525178135
102.728279887	33.4696586233	train	3.3966017552936804E-4	74.59398274578878	0.6580179078709174
102.792712903	33.467701187	train	3.707774119598924E-4	81.52763787361597	0.6774614646429886
102.814189185	33.4670412887	train	3.966593512985768E-4	87.23484654574229	0.6920255376942981
103.168443623	33.4556177789	train	3.6836795715572396E-4	81.02334738939783	0.676035240172781
102.535310335	33.4843329752	train	2.869739035992474E-4	64.1187302712651	0.6191446825203241
102.642736796	33.4812179921	train	2.7561654739244887E-4	62.20124038176599	0.6095780020500718
102.857538933	33.4747095612	train	4.092370646415476E-4	89.89799569778478	0.698638467791788
102.889753228	33.473701292	train	4.095682150501783E-4	89.92616084399906	0.698808740558795
102.954176974	33.4716597201	train	3.3217810040014764E-4	73.18575364887471	0.6529880045721186
102.986386399	33.4706264201	train	3.5876609317673944E-4	78.56448066497018	0.6702240918004769
103.02932973	33.4692357125	train	3.183089137163537E-4	70.23456217646509	0.6432619976088868
103.115207469	33.466409827	train	3.210557133219395E-4	70.75473982296107	0.645231295306971
98.1654706713	33.5410144892	train	1.7927005763052168E-4	45.462704424286244	0.5038553010317549
101.836957744	33.5113228136	train	1.3322474940428606E-4	32.01987179541937	0.4301021700563686
103.061955743	33.4771799161	train	3.215576024312461E-4	70.9288811790582	0.6455887740830102
98.1761550032	33.5501052566	train	3.048899398911369E-4	67.32567316086373	0.6333183064084851
98.1869260727	33.5501764614	train	3.4760910195865167E-4	76.2963222765625	0.6632043323347666
98.2407819744	33.5505184321	train	4.2873156977818726E-4	92.73737194914204	0.708344893475758
98.2730959409	33.5507123714	train	4.238834111522087E-4	92.1305310693726	0.7059898526293117
98.3161816979	33.5509578397	train	4.061116278309979E-4	89.41965243227675	0.6970218791456279
98.3484963495	33.5511321024	train	4.2699553405358765E-4	92.59741355597612	0.7075059455515589
98.3915829712	33.5513513344	train	4.314663811408686E-4	93.04305339158707	0.7096567863057879
98.4346700432	33.5515555734	train	4.541178311346345E-4	95.94536204606206	0.7200853161264035
98.4993014258	33.551833819	train	4.935059113951437E-4	98.45758295248244	0.736540191093148
98.5531615529	33.5520399193	train	4.856098637531578E-4	98.08177661720815	0.7333984051363768
98.5639336423	33.5520783278	train	5.251228797539003E-4	99.64735992977019	0.7484119305860537
98.6070221967	33.5522225904	train	4.974890917423537E-4	98.69223672471279	0.7380971397916529
103.191208158	33.481879549	train	2.3631779214531312E-4	56.00850125774457	0.5724136443777063
97.5298257513	33.5531355823	train	3.463157791081923E-4	75.86979385381673	0.6623712218065971
102.514915754	33.5119527385	train	3.050047148468128E-4	67.3402967532802	0.6334057064786194
103.170169977	33.4916007493	train	3.295880810921049E-4	72.63239717237246	0.6512121863402976
101.848598406	33.5381011931	train	1.6554710014979657E-4	42.10065942463368	0.4839514861690337
102.730211757	33.5146611358	train	3.334027800305849E-4	73.48259791132267	0.6538214111115858
102.773189924	33.5133576781	train	4.0441150364765063E-4	89.00173747909697	0.6961352091509834
102.826908718	33.5117074529	train	4.060948297433174E-4	89.41583741955426	0.6970131437089689
102.848395005	33.511040861	train	3.799278361992752E-4	83.90432210356992	0.6827653385464965
102.891365449	33.5096965332	train	3.8450725580386173E-4	84.99388660664013	0.6853547553550421
102.934333025	33.5083373498	train	3.6060931877879136E-4	78.97327503841781	0.6713557445501784
97.917324345	33.57516915	train	1.9092860098024946E-4	47.87023622055735	0.5195968762376955
98.0789299536	33.5764774296	train	1.7817740386967345E-4	45.211832168021225	0.5023269441829362
101.784341217	33.5485792259	train	1.4004593710684903E-4	34.16478119734771	0.44238175526959517
102.97771006	33.5159611535	train	3.2361296558123756E-4	71.464883453341	0.6470452549332357
103.106599661	33.5117485376	train	3.4933749018854825E-4	76.65644956263193	0.6643112982267222
103.139246975	33.5196705348	train	3.17781337475698E-4	70.0953162268604	0.642881250182857
97.8847725057	33.5929178114	train	2.1981216958664893E-4	53.370095365939825	0.5546067109304185
97.9386503315	33.5933917295	train	1.8733897542726717E-4	47.099083904639265	0.514857579078227
98.2080566488	33.5954094693	train	3.8700877475248324E-4	85.3762242840169	0.6867514573295567
98.2296102481	33.5955455516	train	4.009702276358396E-4	88.26407258345498	0.6943244935356513
98.2942718865	33.5959312739	train	3.968013563689707E-4	87.26668157485615	0.6921018185224674
98.3158260328	33.5960523395	train	4.065371760082767E-4	89.51629832290584	0.6972430072299948
98.3481574888	33.5962268985	train	3.978681972531836E-4	87.51896796289036	0.6926736871060566
98.3912665173	33.5964465032	train	4.510128737746234E-4	95.40602170997991	0.7187003465366988
98.4343759971	33.5966510893	train	4.7875798116672524E-4	97.76764612459989	0.7306107267196118
98.4774858961	33.5968406566	train	4.968017647177174E-4	98.64616889588456	0.737829791927664
98.6068177896	33.5973192402	train	4.6476131671883844E-4	96.92935528635977	0.7247310728745918
97.5829348449	33.5988472697	train	3.7248700251010433E-4	82.07697200188468	0.6784658273374402
101.871305693	33.5736368823	train	2.512008834466223E-4	57.98183643627962	0.5872918232660119
102.602756226	33.5544891801	train	2.9003396939227504E-4	64.64020381518525	0.6216426265787854
102.645760301	33.5532286264	train	2.930447296789879E-4	65.182138008173	0.6240685481776028
102.688761685	33.5519531783	train	2.8979949878768453E-4	64.58889764950132	0.6214523870175331
97.453479733	33.6063147745	train	4.794868491289259E-4	97.79918310254256	0.7309100333812537
97.539683693	33.6073626042	train	4.412679009983292E-4	94.17720032229829	0.7142631797520166
102.53861272	33.5653543897	train	3.132025823714638E-4	69.16331162551768	0.639542345359949
102.732147923	33.5596632221	train	3.0446776639911317E-4	67.27188361208945	0.6329964663090774
97.6580814089	33.617722333	train	2.1882979530808838E-4	53.19057323003188	0.5535000060433812
102.495960908	33.5755808199	train	3.957395007675176E-4	87.02855525760447	0.6915305049688252
102.592751237	33.5728055481	train	2.771761517998694E-4	62.62217302509364	0.6109200785487673
102.807792224	33.5663681159	train	3.4356855068720324E-4	75.34016658442718	0.6605878110530448
102.926035057	33.5626688048	train	3.836522982997799E-4	84.81552556448743	0.6848745368222554
102.947531419	33.5619841081	train	3.6095276246527066E-4	79.05284040800231	0.6715657447694371
103.076494153	33.5577978138	train	2.904016946659604E-4	64.72066837427494	0.621940598569658
103.097985332	33.5570870831	train	3.101607522015791E-4	68.47741460998938	0.637289459910077
97.604048744	33.6261426654	train	2.7240540434250076E-4	61.66993218119621	0.6067853725844035
98.3910128466	33.6325223993	train	4.5133296812539456E-4	95.50883685079354	0.7188437582600106
98.4449222158	33.6327761296	train	4.992391009191504E-4	98.81010146690936	0.7387753813385654
98.4772681504	33.6329170883	train	4.995641748407932E-4	98.83211660738395	0.738900981787496
98.5203964002	33.6330918734	train	4.8145075138435157E-4	97.88401916846193	0.7317132013785185
98.5635250061	33.6332516181	train	4.885916159639419E-4	98.25976704564623	0.7345935909170279
103.033928544	33.5682052647	train	2.9159261294447835E-4	64.92748936857329	0.6229024001582767
97.5392272408	33.6344122115	train	3.8952546317668147E-4	85.89515457359774	0.688144171819575
97.8087255169	33.637302575	train	2.1306658556076135E-4	52.0653777936967	0.5468949809114931
97.8734105367	33.6379088905	train	2.451876100281589E-4	57.11303027705431	0.5814069686635497
97.8949726334	33.6381034783	train	2.4970306282072046E-4	57.759722548849425	0.5858415188882512
98.1860793778	33.6403624708	train	4.293374248965075E-4	92.79191057907569	0.7086365442703193
98.2399913488	33.6407056047	train	4.2045646026671096E-4	91.68674532204128	0.7043021024799262
98.2831215634	33.6409631897	train	4.1806493176057527E-4	91.07715262259924	0.7031127651736653
98.3370350763	33.6412640174	train	3.971816299892337E-4	87.35751219926662	0.6923059040482725
98.6281797515	33.6424822941	train	4.967687289474446E-4	98.64395468611892	0.7378169283390715
102.421381981	33.5956939644	train	4.561992868859431E-4	96.12686232026087	0.7210061413904326
102.980601692	33.5789455377	train	3.485393101740111E-4	76.48167217405998	0.6638010004112511
97.6145383994	33.6442974948	train	2.7745674176798756E-4	62.67254127244459	0.6111605541356356
102.507810249	33.6022839082	train	3.969700892574079E-4	87.30698443258457	0.6921924076154419
102.615385975	33.5991831422	train	3.2950228576599666E-4	72.58133250174536	0.6511530506623683
102.658411615	33.5979167197	train	3.298359461933791E-4	72.7799244367429	0.6513829183952913
102.712189857	33.5963127125	train	3.0005947364097776E-4	66.50518785246373	0.6296017828786901
102.722944992	33.5959891143	train	3.1356442610702115E-4	69.26603578004186	0.6398084782287401
102.776718081	33.5943571424	train	3.073602088605026E-4	67.92242014721303	0.6351902365740529
102.808979845	33.5933667764	train	3.3696435554354587E-4	74.03430001968825	0.6562225070803052
97.4957976194	33.6519279274	train	3.874489175685771E-4	85.42942006545117	0.6869959255360572
97.5604855001	33.6526982191	train	3.382475138124604E-4	74.3740802337703	0.6570794283538152
102.529693995	33.6106735519	train	3.1049808492634106E-4	68.53531983670355	0.6375406876728865
102.561970799	33.6097472057	train	2.9298203961890116E-4	65.17068561683244	0.624018352801491
102.86314771	33.6006964859	train	3.6510166948022695E-4	79.92604399253095	0.6740815718310321
102.906161812	33.599343866	train	3.5449998375521865E-4	77.80969634933486	0.6675747706225503
102.981429525	33.5969409176	train	3.1494207117592086E-4	69.49359700645641	0.6408181377485492
103.088939156	33.5934289865	train	3.2589737842326664E-4	71.90705988913042	0.6486500634324192
103.110438832	33.5927154307	train	3.328820656946806E-4	73.34556634173363	0.653467549569406
97.8729403507	33.6739795884	train	2.1723444260395938E-4	52.85407257085072	0.551690977714551
98.2612481502	33.6769109505	train	3.682639115426063E-4	80.97706340729277	0.6759733684841086
98.2720352211	33.6769749635	train	3.5746441746585994E-4	78.31404997081358	0.6694202182616675
98.3906951226	33.6776169706	train	3.9942124795172047E-4	87.85602682687632	0.6935023963451322
98.433845062	33.6778221826	train	4.7768513742148315E-4	97.72099448316267	0.7301689544952661
98.4769954224	33.6780123297	train	5.113855066547722E-4	99.30242382650945	0.7433878019391132
98.5201461717	33.6781874115	train	5.04432119093212E-4	99.07972935634612	0.7407674904826199
98.5632972776	33.6783474275	train	4.4594202951736756E-4	94.67027440314831	0.7164087826758253
102.347461899	33.6337722139	train	3.589303104923974E-4	78.60084265790239	0.6703252295544485
97.4521893069	33.6784439376	train	4.5821194540060907E-4	96.28058231188479	0.7218907880283312
97.4737578418	33.6787122508	train	3.7175063385530994E-4	81.91093634185258	0.6780339880239724
97.5276804108	33.6793665726	train	3.425508836542155E-4	75.15530858467358	0.6599223833040841
97.5600347769	33.6797478773	train	2.9002646414379347E-4	64.63856153886337	0.6216365400990013
97.8188902428	33.6824934616	train	2.4968679585687893E-4	57.75731503170305	0.5858257120170935
102.369340858	33.6421907426	train	3.277061147979104E-4	72.2378482662781	0.6499103928950427
102.412399287	33.6410085614	train	3.748185636386088E-4	82.47849895671763	0.6798255499918469
102.520034232	33.6379876804	train	3.6806058195148523E-4	80.85196256383544	0.6758523884123466
102.573845625	33.6364422002	train	3.5269370511210207E-4	77.35817065363388	0.6664401721787189
102.627652884	33.6348733681	train	3.3424065599836557E-4	73.67472053542606	0.6543892914679266
102.692216049	33.6329599536	train	3.285928891808006E-4	72.38500733020605	0.6505250008654864
102.971917335	33.6242802795	train	3.113404995955258E-4	68.75223714643028	0.6381665569109398
103.014937501	33.62288899	train	3.022610144472431E-4	66.94200619827541	0.6313049319962549
97.9158563381	33.6924010582	train	2.0689530820455526E-4	50.899024717627114	0.5396021363608821
102.509637172	33.6472964485	train	3.746284522727702E-4	82.4423201694591	0.6797151113845316
102.649554827	33.6432403993	train	3.23805072213971E-4	71.52598729460718	0.6471807749182051
102.724883348	33.6409909824	train	3.2117281597018665E-4	70.79025173345188	0.6453147680804193
102.90778854	33.635337672	train	3.140497034560904E-4	69.3474057629326	0.6401647791089747
102.983087398	33.6329314659	train	3.4863383853145146E-4	76.50050754991764	0.6638615158914711
97.9696890689	33.7018805243	train	1.8897742263302342E-4	47.43308835712643	0.5170323297902919
102.961987054	33.6426214439	train	3.065429704048826E-4	67.69885689759877	0.6345730655606575
103.015773851	33.6408834859	train	3.2950594242812215E-4	72.58350891688944	0.6511555714790989
[truncated: 567 more rows]
