# Supplementary material for: Spatiotemporal prediction of alpine wetlands under multi-climate scenarios in the west of Sichuan, China
Source: PeerJ. 2024 Nov 27;12:e18586. doi: 10.7717/peerj.18586 (PMC11608022; doi:10.7717/peerj.18586)
Supplement: Supplemental Information 2 [file peerj-12-18586-s002.zip › Maxent_data2/2.5mBIOssp245_2081-2100/RES/wetland_4.asc]

ncols         170
nrows         159
xllcorner     97.34749306
yllcorner     27.673839575
cellsize      0.041666666666667
NODATA_value  -9999
-9999 -9999 -9999 -9999 -9999 -9999 -9999 -9999 -9999 -9999 -9999 -9999 -9999 -9999 -9999 -9999 -9999 -9999 -9999 -9999 -9999 -9999 -9999 -9999 -9999 -9999 -9999 -9999 -9999 -9999 -9999 -9999 -9999 -9999 -9999 -9999 -9999 -9999 -9999 -9999 -9999 -9999 -9999 -9999 -9999 -9999 -9999 -9999 -9999 -9999 -9999 -9999 -9999 -9999 -9999 -9999 -9999 -9999 -9999 -9999 -9999 -9999 -9999 -9999 -9999 -9999 -9999 -9999 -9999 -9999 -9999 -9999 -9999 -9999 -9999 -9999 -9999 -9999 -9999 -9999 -9999 -9999 -9999 -9999 -9999 -9999 -9999 -9999 -9999 -9999 -9999 -9999 -9999 -9999 -9999 -9999 -9999 -9999 -9999 -9999 -9999 -9999 -9999 -9999 -9999 -9999 -9999 -9999 -9999 -9999 -9999 -9999 -9999 -9999 -9999 -9999 -9999 -9999 -9999 -9999 -9999 -9999 -9999 -9999 -9999 -9999 -9999 -9999 -9999 -9999 -9999 -9999 1.24312E-1 1.41607E-1 1.1488E-1 -9999 -9999 -9999 -9999 -9999 -9999 -9999 -9999 -9999 -9999 -9999 -9999 -9999 -9999 -9999 -9999 -9999 -9999 -9999 -9999 -9999 -9999 -9999 -9999 -9999 -9999 -9999 -9999 -9999 -9999 -9999 -9999 -9999 -9999 -9999
-9999 -9999 -9999 -9999 -9999 -9999 -9999 -9999 -9999 -9999 -9999 -9999 -9999 -9999 -9999 -9999 -9999 -9999 -9999 -9999 -9999 -9999 -9999 -9999 -9999 -9999 -9999 -9999 -9999 -9999 -9999 -9999 -9999 -9999 -9999 -9999 -9999 -9999 -9999 -9999 -9999 -9999 -9999 -9999 -9999 -9999 -9999 -9999 -9999 -9999 -9999 -9999 -9999 -9999 -9999 -9999 -9999 -9999 -9999 -9999 -9999 -9999 -9999 -9999 -9999 -9999 -9999 -9999 -9999 -9999 -9999 -9999 -9999 -9999 -9999 -9999 -9999 -9999 -9999 -9999 -9999 -9999 -9999 -9999 -9999 -9999 -9999 -9999 -9999 -9999 -9999 -9999 -9999 -9999 -9999 -9999 -9999 -9999 -9999 -9999 -9999 -9999 -9999 -9999 -9999 -9999 -9999 -9999 -9999 -9999 -9999 -9999 -9999 -9999 -9999 -9999 -9999 -9999 -9999 -9999 -9999 -9999 -9999 -9999 -9999 -9999 -9999 -9999 -9999 3.90134E-1 3.39603E-1 1.78536E-1 1.25069E-1 1.18452E-1 1.35574E-1 -9999 -9999 -9999 -9999 -9999 -9999 -9999 -9999 -9999 -9999 -9999 -9999 -9999 -9999 -9999 -9999 -9999 -9999 -9999 -9999 -9999 -9999 -9999 -9999 -9999 -9999 -9999 -9999 -9999 -9999 -9999 -9999 -9999 -9999 -9999
-9999 -9999 -9999 -9999 -9999 -9999 -9999 -9999 -9999 -9999 -9999 6.89412E-1 6.9038E-1 7.01898E-1 -9999 -9999 -9999 -9999 -9999 -9999 -9999 -9999 -9999 -9999 -9999 -9999 -9999 -9999 -9999 -9999 -9999 -9999 -9999 -9999 -9999 -9999 -9999 -9999 -9999 -9999 -9999 -9999 -9999 -9999 -9999 -9999 -9999 -9999 -9999 -9999 -9999 -9999 -9999 -9999 -9999 -9999 -9999 -9999 -9999 -9999 -9999 -9999 -9999 -9999 -9999 -9999 -9999 -9999 -9999 -9999 -9999 -9999 -9999 -9999 -9999 -9999 -9999 -9999 -9999 -9999 -9999 -9999 -9999 -9999 -9999 -9999 -9999 -9999 -9999 -9999 -9999 -9999 -9999 -9999 -9999 -9999 -9999 -9999 -9999 -9999 -9999 -9999 -9999 -9999 -9999 -9999 -9999 -9999 -9999 -9999 -9999 -9999 -9999 -9999 -9999 -9999 -9999 -9999 -9999 -9999 -9999 -9999 -9999 -9999 -9999 -9999 -9999 -9999 4.14747E-1 3.80086E-1 3.20767E-1 2.07139E-1 1.49622E-1 1.40636E-1 1.15452E-1 -9999 -9999 -9999 -9999 -9999 -9999 -9999 -9999 -9999 -9999 -9999 -9999 -9999 -9999 -9999 -9999 -9999 -9999 -9999 -9999 -9999 -9999 -9999 -9999 -9999 -9999 -9999 -9999 -9999 -9999 -9999 -9999 -9999 -9999 -9999
-9999 -9999 -9999 -9999 -9999 -9999 -9999 -9999 -9999 6.92956E-1 6.85775E-1 6.87596E-1 6.7011E-1 6.85497E-1 7.00244E-1 7.00571E-1 -9999 -9999 -9999 -9999 -9999 -9999 -9999 -9999 -9999 -9999 -9999 -9999 -9999 -9999 -9999 -9999 -9999 -9999 -9999 -9999 -9999 -9999 -9999 -9999 -9999 -9999 -9999 -9999 -9999 -9999 -9999 -9999 -9999 -9999 -9999 -9999 -9999 -9999 -9999 -9999 -9999 -9999 -9999 -9999 -9999 -9999 -9999 -9999 -9999 -9999 -9999 -9999 -9999 -9999 -9999 -9999 -9999 -9999 -9999 -9999 -9999 -9999 -9999 -9999 -9999 -9999 -9999 -9999 -9999 -9999 -9999 -9999 -9999 -9999 -9999 -9999 -9999 -9999 -9999 -9999 -9999 -9999 -9999 -9999 -9999 -9999 -9999 -9999 -9999 -9999 -9999 -9999 -9999 -9999 -9999 -9999 -9999 -9999 -9999 -9999 -9999 -9999 -9999 -9999 -9999 -9999 -9999 -9999 -9999 -9999 3.79425E-1 3.66575E-1 3.93849E-1 3.91078E-1 3.6257E-1 1.95274E-1 1.13618E-1 1.18421E-1 1.43518E-1 1.7635E-1 1.89342E-1 2.12587E-1 2.18671E-1 -9999 -9999 -9999 -9999 -9999 -9999 -9999 -9999 -9999 -9999 -9999 -9999 -9999 -9999 -9999 -9999 -9999 -9999 -9999 -9999 -9999 -9999 -9999 -9999 -9999 -9999 -9999 -9999 -9999 -9999 -9999
-9999 -9999 -9999 -9999 -9999 -9999 -9999 -9999 6.90882E-1 6.61315E-1 6.51911E-1 6.43022E-1 6.73056E-1 6.90642E-1 7.00241E-1 6.90739E-1 6.93216E-1 6.89633E-1 6.85299E-1 -9999 -9999 -9999 -9999 -9999 -9999 -9999 -9999 -9999 -9999 -9999 -9999 -9999 -9999 -9999 -9999 -9999 -9999 -9999 -9999 -9999 -9999 -9999 -9999 -9999 -9999 -9999 -9999 -9999 -9999 -9999 -9999 -9999 -9999 -9999 -9999 -9999 -9999 -9999 -9999 -9999 -9999 -9999 -9999 -9999 -9999 -9999 -9999 -9999 -9999 -9999 -9999 -9999 -9999 -9999 -9999 -9999 -9999 -9999 -9999 -9999 -9999 -9999 -9999 -9999 -9999 -9999 -9999 -9999 -9999 -9999 -9999 -9999 -9999 -9999 -9999 -9999 -9999 -9999 -9999 -9999 -9999 -9999 -9999 -9999 -9999 -9999 -9999 -9999 -9999 -9999 -9999 -9999 -9999 -9999 -9999 -9999 -9999 -9999 -9999 -9999 -9999 -9999 -9999 -9999 -9999 -9999 -9999 3.84401E-1 4.52621E-1 4.83552E-1 4.50645E-1 2.67333E-1 1.06053E-1 9.60977E-2 1.22469E-1 1.39627E-1 1.42559E-1 1.91642E-1 2.74991E-1 -9999 -9999 -9999 -9999 -9999 -9999 -9999 -9999 -9999 -9999 -9999 -9999 -9999 -9999 -9999 -9999 -9999 -9999 -9999 -9999 -9999 -9999 -9999 -9999 -9999 -9999 -9999 -9999 -9999 -9999 -9999
-9999 -9999 -9999 -9999 -9999 -9999 -9999 -9999 6.77445E-1 6.46591E-1 6.56916E-1 6.77456E-1 6.89906E-1 7.04869E-1 7.10926E-1 7.07573E-1 7.12906E-1 6.98049E-1 6.81468E-1 6.59435E-1 6.74123E-1 6.70545E-1 6.63175E-1 6.7206E-1 6.86231E-1 -9999 -9999 -9999 -9999 -9999 -9999 -9999 -9999 -9999 -9999 -9999 -9999 -9999 -9999 -9999 -9999 -9999 -9999 -9999 -9999 -9999 -9999 -9999 -9999 -9999 -9999 -9999 -9999 -9999 -9999 -9999 -9999 -9999 -9999 -9999 -9999 -9999 -9999 -9999 -9999 -9999 -9999 -9999 -9999 -9999 -9999 -9999 -9999 -9999 -9999 -9999 -9999 -9999 -9999 -9999 -9999 -9999 -9999 -9999 -9999 -9999 -9999 -9999 -9999 -9999 -9999 -9999 -9999 -9999 -9999 -9999 -9999 -9999 -9999 -9999 -9999 -9999 -9999 -9999 -9999 -9999 -9999 -9999 -9999 -9999 -9999 -9999 -9999 -9999 -9999 -9999 -9999 -9999 -9999 -9999 -9999 -9999 4.08128E-1 4.26167E-1 4.09912E-1 3.31928E-1 2.5472E-1 3.16158E-1 4.33199E-1 5.34112E-1 4.7853E-1 3.25803E-1 1.50503E-1 1.32651E-1 8.32537E-2 1.10969E-1 1.35386E-1 1.93037E-1 2.21995E-1 2.03461E-1 -9999 -9999 -9999 -9999 -9999 -9999 -9999 -9999 -9999 -9999 -9999 -9999 -9999 -9999 -9999 -9999 -9999 -9999 -9999 -9999 -9999 -9999 -9999 -9999 -9999 -9999 -9999 -9999 -9999 -9999
-9999 -9999 -9999 -9999 -9999 -9999 -9999 -9999 6.73826E-1 6.5647E-1 6.79061E-1 6.8109E-1 7.07095E-1 7.12852E-1 7.06925E-1 7.10346E-1 7.08392E-1 6.97277E-1 6.58325E-1 6.48353E-1 6.52756E-1 6.67E-1 6.57264E-1 6.60867E-1 6.76425E-1 6.90197E-1 -9999 -9999 -9999 -9999 -9999 -9999 -9999 -9999 -9999 -9999 -9999 -9999 -9999 -9999 -9999 -9999 -9999 -9999 -9999 -9999 -9999 -9999 -9999 -9999 -9999 -9999 -9999 -9999 -9999 -9999 -9999 -9999 -9999 -9999 -9999 -9999 -9999 -9999 -9999 -9999 -9999 -9999 -9999 -9999 -9999 -9999 -9999 -9999 -9999 -9999 -9999 -9999 -9999 -9999 -9999 -9999 -9999 -9999 -9999 -9999 -9999 -9999 -9999 -9999 -9999 -9999 -9999 -9999 -9999 -9999 -9999 -9999 -9999 -9999 -9999 -9999 -9999 -9999 -9999 -9999 -9999 -9999 -9999 -9999 -9999 -9999 -9999 -9999 -9999 -9999 -9999 -9999 -9999 -9999 -9999 4.91501E-1 4.91121E-1 4.75976E-1 4.64798E-1 4.26282E-1 3.7561E-1 3.92612E-1 4.23212E-1 4.18625E-1 3.99054E-1 3.65247E-1 2.92651E-1 2.41014E-1 1.25905E-1 9.58227E-2 1.01377E-1 1.64866E-1 2.06165E-1 -9999 -9999 -9999 -9999 -9999 -9999 -9999 -9999 -9999 -9999 -9999 -9999 -9999 -9999 -9999 -9999 -9999 -9999 -9999 -9999 -9999 -9999 -9999 -9999 -9999 -9999 -9999 -9999 -9999 -9999 -9999
-9999 -9999 -9999 -9999 -9999 -9999 -9999 7.37029E-1 7.2366E-1 7.1624E-1 7.04001E-1 6.89081E-1 6.98454E-1 6.9647E-1 6.85246E-1 6.61991E-1 6.60649E-1 6.44527E-1 6.22484E-1 6.07626E-1 6.3687E-1 6.59778E-1 6.66882E-1 6.58764E-1 6.6318E-1 6.66179E-1 -9999 -9999 -9999 -9999 -9999 -9999 -9999 -9999 -9999 -9999 -9999 -9999 -9999 -9999 -9999 -9999 -9999 -9999 -9999 -9999 -9999 -9999 -9999 -9999 -9999 -9999 -9999 -9999 -9999 -9999 -9999 -9999 -9999 -9999 -9999 -9999 -9999 -9999 -9999 -9999 -9999 -9999 -9999 -9999 -9999 -9999 -9999 -9999 -9999 -9999 -9999 -9999 -9999 -9999 -9999 -9999 -9999 -9999 -9999 -9999 -9999 -9999 -9999 -9999 -9999 -9999 -9999 -9999 -9999 -9999 -9999 -9999 -9999 -9999 -9999 -9999 -9999 -9999 -9999 -9999 -9999 -9999 -9999 -9999 -9999 -9999 -9999 -9999 -9999 -9999 -9999 6.16119E-1 -9999 -9999 -9999 5.48834E-1 5.51082E-1 5.65183E-1 5.69361E-1 5.151E-1 4.62257E-1 4.3896E-1 4.91181E-1 4.80764E-1 4.80341E-1 4.87633E-1 4.76773E-1 4.41346E-1 3.32741E-1 1.57434E-1 1.25014E-1 1.12136E-1 1.06912E-1 -9999 -9999 -9999 -9999 -9999 -9999 -9999 -9999 -9999 -9999 -9999 -9999 -9999 -9999 -9999 -9999 -9999 -9999 -9999 -9999 -9999 -9999 -9999 -9999 -9999 -9999 -9999 -9999 -9999 -9999 -9999
-9999 -9999 -9999 -9999 -9999 -9999 -9999 7.21578E-1 7.29074E-1 7.224E-1 7.19122E-1 7.17207E-1 7.06154E-1 6.68523E-1 6.06435E-1 5.49705E-1 5.66218E-1 5.96596E-1 6.11281E-1 6.14088E-1 6.40012E-1 6.54782E-1 6.71646E-1 6.79649E-1 6.66217E-1 -9999 -9999 -9999 -9999 -9999 -9999 -9999 -9999 -9999 -9999 -9999 -9999 -9999 -9999 -9999 -9999 -9999 -9999 -9999 -9999 -9999 -9999 -9999 -9999 -9999 -9999 -9999 -9999 -9999 -9999 -9999 -9999 -9999 -9999 -9999 -9999 -9999 -9999 -9999 -9999 -9999 -9999 -9999 -9999 -9999 -9999 -9999 -9999 -9999 -9999 -9999 -9999 -9999 -9999 -9999 -9999 -9999 -9999 -9999 -9999 -9999 -9999 -9999 -9999 -9999 -9999 -9999 -9999 -9999 -9999 -9999 -9999 -9999 -9999 -9999 -9999 -9999 -9999 -9999 -9999 -9999 -9999 -9999 -9999 -9999 -9999 -9999 -9999 -9999 -9999 -9999 6.81483E-1 6.32855E-1 6.08695E-1 6.19042E-1 6.2647E-1 6.33591E-1 6.37616E-1 6.4812E-1 6.34238E-1 5.96202E-1 5.63796E-1 5.58116E-1 5.93147E-1 6.08223E-1 5.93104E-1 5.90609E-1 5.29586E-1 5.13739E-1 4.87364E-1 4.30523E-1 3.28091E-1 2.37097E-1 1.59109E-1 -9999 -9999 -9999 -9999 -9999 -9999 -9999 -9999 -9999 -9999 -9999 -9999 -9999 -9999 -9999 -9999 -9999 -9999 -9999 -9999 -9999 -9999 -9999 -9999 -9999 -9999 -9999 -9999 -9999 -9999 -9999
-9999 -9999 -9999 7.25738E-1 7.0672E-1 6.8436E-1 6.76684E-1 6.84088E-1 6.95843E-1 7.06763E-1 7.08709E-1 6.94757E-1 6.61918E-1 6.10227E-1 5.68486E-1 5.48913E-1 5.89386E-1 6.20044E-1 6.35099E-1 6.24829E-1 6.46074E-1 6.66723E-1 6.75503E-1 6.78559E-1 6.81289E-1 6.6842E-1 -9999 -9999 -9999 -9999 -9999 -9999 -9999 -9999 -9999 -9999 -9999 -9999 -9999 -9999 -9999 -9999 -9999 -9999 -9999 -9999 -9999 -9999 -9999 -9999 -9999 -9999 -9999 -9999 -9999 -9999 -9999 -9999 -9999 -9999 -9999 -9999 -9999 -9999 -9999 -9999 -9999 -9999 -9999 -9999 -9999 -9999 -9999 -9999 -9999 -9999 -9999 -9999 -9999 -9999 -9999 -9999 -9999 -9999 -9999 -9999 -9999 -9999 -9999 -9999 -9999 -9999 -9999 -9999 -9999 -9999 -9999 -9999 -9999 -9999 -9999 -9999 -9999 -9999 -9999 -9999 -9999 -9999 -9999 -9999 -9999 -9999 -9999 -9999 -9999 -9999 -9999 6.53647E-1 6.47778E-1 6.42114E-1 6.4081E-1 6.36922E-1 6.54388E-1 6.62286E-1 6.2972E-1 6.31422E-1 6.11211E-1 6.23107E-1 6.45234E-1 6.38243E-1 6.14203E-1 5.90485E-1 5.93502E-1 6.14151E-1 5.74132E-1 5.27405E-1 4.9109E-1 2.72138E-1 2.03092E-1 2.00827E-1 -9999 -9999 -9999 -9999 -9999 -9999 -9999 -9999 -9999 -9999 -9999 -9999 -9999 -9999 -9999 -9999 -9999 -9999 -9999 -9999 -9999 -9999 -9999 -9999 -9999 -9999 -9999 -9999 -9999 -9999
-9999 7.14498E-1 6.92715E-1 6.74842E-1 6.52493E-1 6.04099E-1 6.35393E-1 6.70659E-1 6.91924E-1 6.8887E-1 6.8366E-1 6.59777E-1 6.21449E-1 5.98308E-1 5.90334E-1 6.16982E-1 6.54793E-1 6.65925E-1 6.5224E-1 6.59254E-1 6.49131E-1 6.65015E-1 6.89582E-1 6.81215E-1 6.67678E-1 6.62862E-1 -9999 -9999 -9999 -9999 -9999 -9999 -9999 -9999 -9999 -9999 -9999 -9999 -9999 -9999 -9999 -9999 -9999 -9999 -9999 -9999 -9999 -9999 -9999 -9999 -9999 -9999 -9999 -9999 -9999 -9999 -9999 -9999 -9999 -9999 -9999 -9999 -9999 -9999 -9999 -9999 -9999 -9999 -9999 -9999 -9999 -9999 -9999 -9999 -9999 -9999 -9999 -9999 -9999 -9999 -9999 -9999 -9999 -9999 -9999 -9999 -9999 -9999 -9999 -9999 -9999 -9999 -9999 -9999 -9999 -9999 -9999 -9999 -9999 -9999 -9999 -9999 -9999 -9999 -9999 -9999 -9999 -9999 -9999 -9999 -9999 -9999 -9999 -9999 -9999 -9999 -9999 -9999 6.51465E-1 6.46361E-1 6.32967E-1 6.14489E-1 6.09735E-1 6.10574E-1 6.22466E-1 6.18284E-1 6.23819E-1 6.04012E-1 6.44314E-1 6.46489E-1 6.31603E-1 6.35011E-1 5.74715E-1 6.32105E-1 6.30833E-1 6.19086E-1 5.2957E-1 4.38743E-1 1.65087E-1 1.30567E-1 -9999 -9999 -9999 -9999 -9999 -9999 -9999 -9999 -9999 -9999 -9999 -9999 -9999 -9999 -9999 -9999 -9999 -9999 -9999 -9999 -9999 -9999 -9999 -9999 -9999 -9999 -9999 -9999 -9999 -9999
-9999 7.29826E-1 6.88112E-1 6.04905E-1 5.71545E-1 5.72996E-1 6.23212E-1 6.99934E-1 6.94415E-1 6.77859E-1 6.64226E-1 6.47714E-1 6.40006E-1 6.39026E-1 6.15093E-1 6.40269E-1 6.80527E-1 6.64785E-1 6.59388E-1 6.51401E-1 6.46652E-1 6.50089E-1 6.61864E-1 6.54705E-1 6.62094E-1 6.73119E-1 6.80555E-1 -9999 -9999 -9999 -9999 -9999 -9999 -9999 -9999 -9999 -9999 -9999 -9999 -9999 -9999 -9999 -9999 -9999 -9999 -9999 -9999 -9999 -9999 -9999 -9999 -9999 -9999 -9999 -9999 -9999 -9999 -9999 -9999 -9999 -9999 -9999 -9999 -9999 -9999 -9999 -9999 -9999 -9999 -9999 -9999 -9999 -9999 -9999 -9999 -9999 -9999 -9999 -9999 -9999 -9999 -9999 -9999 -9999 -9999 -9999 -9999 -9999 -9999 -9999 -9999 -9999 -9999 -9999 -9999 -9999 -9999 -9999 -9999 -9999 -9999 -9999 -9999 -9999 -9999 -9999 -9999 -9999 -9999 -9999 -9999 -9999 -9999 -9999 -9999 -9999 -9999 -9999 6.76076E-1 6.43744E-1 6.42708E-1 6.20785E-1 6.38765E-1 6.48068E-1 6.678E-1 6.90196E-1 6.67638E-1 6.28703E-1 6.30152E-1 6.23531E-1 6.10538E-1 6.53172E-1 6.46349E-1 6.77812E-1 6.70817E-1 6.27968E-1 6.21203E-1 5.706E-1 4.22996E-1 -9999 -9999 -9999 -9999 -9999 -9999 -9999 -9999 -9999 -9999 -9999 -9999 -9999 -9999 -9999 -9999 -9999 -9999 -9999 -9999 -9999 -9999 -9999 -9999 -9999 -9999 -9999 -9999 -9999 -9999 -9999
-9999 -9999 7.07064E-1 6.46235E-1 5.55479E-1 5.66507E-1 5.98472E-1 6.59995E-1 6.84978E-1 6.80228E-1 6.69721E-1 6.47299E-1 6.37999E-1 6.34482E-1 6.29853E-1 6.18264E-1 6.6019E-1 6.3268E-1 5.95827E-1 5.95175E-1 5.96945E-1 6.0725E-1 5.94142E-1 6.31429E-1 6.85911E-1 7.05225E-1 7.09917E-1 -9999 -9999 -9999 -9999 -9999 -9999 -9999 -9999 -9999 -9999 -9999 -9999 -9999 -9999 -9999 -9999 -9999 -9999 -9999 -9999 -9999 -9999 -9999 -9999 -9999 -9999 -9999 -9999 -9999 -9999 -9999 -9999 -9999 -9999 -9999 -9999 -9999 -9999 -9999 -9999 -9999 -9999 -9999 -9999 -9999 -9999 -9999 -9999 -9999 -9999 -9999 -9999 -9999 -9999 -9999 -9999 -9999 -9999 -9999 -9999 -9999 -9999 -9999 -9999 -9999 -9999 -9999 -9999 -9999 -9999 -9999 -9999 -9999 -9999 -9999 -9999 -9999 -9999 -9999 -9999 -9999 -9999 -9999 -9999 -9999 -9999 -9999 -9999 -9999 -9999 -9999 -9999 6.91551E-1 6.50741E-1 6.52602E-1 6.57575E-1 6.64038E-1 6.95076E-1 6.80278E-1 6.74281E-1 6.45108E-1 6.76336E-1 6.32278E-1 6.46163E-1 6.05108E-1 6.34061E-1 6.58406E-1 6.54588E-1 6.57699E-1 6.5837E-1 5.90543E-1 5.63437E-1 4.62672E-1 2.8892E-1 2.01377E-1 -9999 -9999 -9999 -9999 1.22037E-1 1.3083E-1 -9999 -9999 -9999 -9999 -9999 -9999 -9999 -9999 -9999 -9999 -9999 -9999 -9999 -9999 -9999 -9999 -9999 -9999 -9999 -9999 -9999 -9999
-9999 -9999 7.06075E-1 6.6613E-1 5.93029E-1 5.45574E-1 5.34915E-1 5.55216E-1 5.85535E-1 6.43019E-1 6.57378E-1 6.03391E-1 5.75857E-1 5.51254E-1 5.63832E-1 5.87157E-1 6.21091E-1 6.28721E-1 5.63512E-1 5.65189E-1 5.99876E-1 6.05408E-1 5.84172E-1 6.24912E-1 6.72019E-1 6.94225E-1 6.88268E-1 6.8815E-1 7.06176E-1 6.87439E-1 -9999 -9999 -9999 -9999 -9999 -9999 -9999 -9999 -9999 -9999 -9999 -9999 -9999 -9999 -9999 -9999 -9999 -9999 -9999 -9999 -9999 -9999 -9999 -9999 -9999 -9999 -9999 -9999 -9999 -9999 -9999 -9999 -9999 -9999 -9999 -9999 -9999 -9999 -9999 -9999 -9999 -9999 -9999 -9999 -9999 -9999 -9999 -9999 -9999 -9999 -9999 -9999 -9999 -9999 -9999 -9999 -9999 -9999 -9999 -9999 -9999 -9999 -9999 -9999 -9999 -9999 -9999 -9999 -9999 -9999 -9999 -9999 -9999 -9999 -9999 -9999 -9999 -9999 -9999 -9999 -9999 -9999 -9999 -9999 -9999 -9999 -9999 -9999 -9999 -9999 7.15513E-1 6.59257E-1 6.45785E-1 6.14778E-1 5.65312E-1 5.8534E-1 6.23555E-1 6.68832E-1 6.71386E-1 6.51808E-1 6.49992E-1 6.51046E-1 6.48485E-1 6.5941E-1 6.6073E-1 6.8876E-1 6.82807E-1 6.30927E-1 5.90401E-1 4.9752E-1 4.52845E-1 4.3386E-1 2.75704E-1 1.8326E-1 1.98635E-1 1.96954E-1 1.82857E-1 1.41284E-1 1.19966E-1 -9999 -9999 -9999 -9999 -9999 -9999 -9999 -9999 -9999 -9999 -9999 -9999 -9999 -9999 -9999 -9999 -9999 -9999 -9999 -9999 -9999
-9999 -9999 7.07856E-1 6.82652E-1 6.63813E-1 6.28093E-1 5.45725E-1 5.26959E-1 5.13413E-1 5.41373E-1 5.82502E-1 5.89022E-1 5.59546E-1 5.42172E-1 5.2094E-1 5.2473E-1 5.39764E-1 5.46384E-1 5.50853E-1 6.19637E-1 6.6027E-1 6.66543E-1 6.56129E-1 6.42994E-1 6.51712E-1 6.83603E-1 7.2112E-1 7.32817E-1 7.32979E-1 7.12713E-1 -9999 -9999 -9999 -9999 -9999 -9999 -9999 -9999 -9999 -9999 -9999 -9999 -9999 -9999 -9999 -9999 -9999 -9999 -9999 -9999 -9999 -9999 -9999 -9999 -9999 -9999 -9999 -9999 -9999 -9999 -9999 -9999 -9999 -9999 -9999 -9999 -9999 -9999 -9999 -9999 -9999 -9999 -9999 -9999 -9999 -9999 -9999 -9999 -9999 -9999 -9999 -9999 -9999 -9999 -9999 -9999 -9999 -9999 -9999 -9999 -9999 -9999 -9999 -9999 -9999 -9999 -9999 -9999 -9999 -9999 -9999 -9999 -9999 -9999 -9999 -9999 -9999 -9999 -9999 -9999 -9999 -9999 -9999 -9999 -9999 -9999 -9999 -9999 -9999 6.90079E-1 7.05502E-1 6.83633E-1 6.82449E-1 6.73179E-1 6.47138E-1 5.72949E-1 6.42355E-1 6.63042E-1 6.58599E-1 6.67722E-1 6.78085E-1 6.77237E-1 6.37091E-1 6.4653E-1 6.75141E-1 6.73993E-1 6.90031E-1 6.63598E-1 6.19398E-1 4.61003E-1 4.15273E-1 3.67297E-1 2.77986E-1 1.70338E-1 2.23422E-1 1.96207E-1 2.06675E-1 1.81017E-1 -9999 1.37523E-1 1.40491E-1 9.9385E-2 -9999 -9999 -9999 -9999 -9999 -9999 -9999 -9999 -9999 -9999 -9999 -9999 -9999 -9999 -9999 -9999 -9999 -9999
-9999 -9999 7.11393E-1 6.73976E-1 6.69465E-1 6.53185E-1 6.22694E-1 5.8585E-1 5.14458E-1 4.9805E-1 5.22283E-1 5.49245E-1 5.9008E-1 5.93071E-1 5.39021E-1 5.0319E-1 4.95953E-1 5.23645E-1 6.00313E-1 6.51415E-1 6.92709E-1 6.98263E-1 6.94203E-1 6.81183E-1 6.85606E-1 7.1564E-1 7.40105E-1 7.45681E-1 7.35823E-1 7.27307E-1 7.2792E-1 -9999 -9999 -9999 -9999 -9999 -9999 -9999 -9999 -9999 -9999 -9999 -9999 -9999 -9999 -9999 -9999 -9999 -9999 -9999 -9999 -9999 -9999 -9999 -9999 -9999 -9999 -9999 -9999 -9999 -9999 -9999 -9999 -9999 -9999 -9999 -9999 -9999 -9999 -9999 -9999 -9999 -9999 -9999 -9999 -9999 -9999 -9999 -9999 -9999 -9999 -9999 -9999 -9999 -9999 -9999 -9999 -9999 -9999 -9999 -9999 -9999 -9999 -9999 -9999 -9999 -9999 -9999 -9999 -9999 -9999 -9999 -9999 -9999 -9999 -9999 -9999 -9999 -9999 -9999 -9999 -9999 -9999 -9999 -9999 -9999 -9999 -9999 -9999 6.834E-1 6.64441E-1 6.92936E-1 6.8844E-1 6.95993E-1 6.7373E-1 6.69158E-1 6.56882E-1 6.51884E-1 6.56958E-1 6.49006E-1 6.72026E-1 6.55075E-1 6.62132E-1 6.35301E-1 6.36026E-1 6.65909E-1 6.52568E-1 6.50676E-1 6.19268E-1 4.97178E-1 2.37037E-1 1.85019E-1 1.65118E-1 1.38843E-1 1.55943E-1 1.45092E-1 1.03538E-1 1.54638E-1 1.70037E-1 1.23682E-1 9.9999E-2 9.54692E-2 6.12582E-2 5.58801E-2 5.33619E-2 5.41658E-2 6.29277E-2 6.70993E-2 3.73314E-2 3.38466E-2 3.59153E-2 4.3209E-2 -9999 -9999 -9999 -9999 -9999 -9999 -9999 -9999
-9999 -9999 7.07852E-1 7.02273E-1 6.93321E-1 6.60285E-1 6.0957E-1 5.66518E-1 5.24668E-1 4.65054E-1 5.03655E-1 5.77258E-1 5.68891E-1 5.68425E-1 5.25585E-1 4.74507E-1 4.86094E-1 5.34657E-1 6.05628E-1 6.3315E-1 6.78055E-1 6.85294E-1 6.8513E-1 6.87431E-1 6.91197E-1 7.19767E-1 7.40433E-1 7.40692E-1 7.29467E-1 7.24334E-1 7.18077E-1 -9999 -9999 -9999 -9999 -9999 -9999 -9999 -9999 -9999 -9999 -9999 -9999 -9999 -9999 -9999 -9999 -9999 -9999 -9999 -9999 -9999 -9999 -9999 -9999 -9999 -9999 -9999 -9999 -9999 -9999 -9999 -9999 -9999 -9999 -9999 -9999 -9999 -9999 -9999 -9999 -9999 -9999 -9999 -9999 -9999 -9999 -9999 -9999 -9999 -9999 -9999 -9999 -9999 -9999 -9999 -9999 -9999 -9999 -9999 -9999 -9999 -9999 -9999 -9999 -9999 -9999 -9999 -9999 -9999 -9999 -9999 -9999 -9999 -9999 -9999 -9999 -9999 -9999 -9999 -9999 -9999 -9999 -9999 -9999 -9999 -9999 -9999 -9999 -9999 7.01478E-1 7.31039E-1 7.29754E-1 6.93446E-1 6.2603E-1 6.14563E-1 6.5007E-1 6.53294E-1 6.32627E-1 6.45206E-1 6.38788E-1 6.55562E-1 6.76695E-1 6.76279E-1 6.39333E-1 6.4197E-1 6.27739E-1 6.4728E-1 6.50945E-1 5.27555E-1 2.97913E-1 2.30187E-1 1.05167E-1 8.54128E-2 1.42849E-1 9.32163E-2 1.32792E-1 1.16921E-1 1.05901E-1 1.02096E-1 1.05162E-1 6.83271E-2 1.01409E-1 1.0044E-1 8.22712E-2 8.59137E-2 8.18116E-2 9.11318E-2 5.61459E-2 3.79932E-2 2.72347E-2 4.43814E-2 4.72359E-2 2.6959E-2 -9999 -9999 -9999 -9999 -9999 -9999
-9999 -9999 -9999 -9999 6.59963E-1 6.3752E-1 5.631E-1 5.19624E-1 5.11647E-1 4.8154E-1 4.79257E-1 4.95973E-1 4.82814E-1 5.45529E-1 5.24836E-1 4.72047E-1 4.81875E-1 5.0916E-1 5.98835E-1 6.35771E-1 6.56019E-1 6.90323E-1 6.96178E-1 6.89589E-1 7.03921E-1 7.14318E-1 7.2181E-1 7.25205E-1 7.28048E-1 7.34452E-1 7.24964E-1 -9999 -9999 -9999 -9999 -9999 -9999 -9999 -9999 -9999 -9999 -9999 -9999 -9999 -9999 -9999 -9999 -9999 -9999 -9999 -9999 -9999 -9999 -9999 -9999 -9999 -9999 -9999 -9999 -9999 -9999 -9999 -9999 -9999 -9999 -9999 -9999 -9999 -9999 -9999 -9999 -9999 -9999 -9999 -9999 -9999 -9999 -9999 -9999 -9999 -9999 -9999 -9999 -9999 -9999 -9999 -9999 -9999 -9999 -9999 -9999 -9999 -9999 -9999 -9999 -9999 -9999 -9999 -9999 -9999 -9999 -9999 -9999 -9999 -9999 -9999 -9999 -9999 5.50077E-1 -9999 -9999 -9999 -9999 -9999 -9999 -9999 -9999 -9999 -9999 -9999 -9999 -9999 6.96477E-1 6.93345E-1 6.21296E-1 5.97007E-1 6.14244E-1 6.2035E-1 6.15858E-1 6.34641E-1 6.70081E-1 6.55906E-1 6.97388E-1 6.90778E-1 6.76283E-1 6.64455E-1 6.15949E-1 6.11891E-1 6.25044E-1 5.44076E-1 2.79987E-1 2.23678E-1 1.3036E-1 1.00596E-1 1.36178E-1 1.21067E-1 1.36179E-1 1.11542E-1 9.42072E-2 9.35144E-2 9.13087E-2 8.40508E-2 9.81833E-2 6.86069E-2 7.64328E-2 4.84436E-2 4.6793E-2 6.78891E-2 7.93667E-2 6.44214E-2 4.97239E-2 5.7833E-2 3.89217E-2 2.77718E-2 -9999 -9999 -9999 -9999 -9999 -9999
-9999 -9999 -9999 -9999 6.10362E-1 5.77419E-1 5.46543E-1 4.9675E-1 4.77991E-1 4.68375E-1 4.52457E-1 4.78418E-1 4.72781E-1 5.10326E-1 4.79349E-1 4.71645E-1 4.79185E-1 4.77658E-1 4.87895E-1 5.27355E-1 5.95671E-1 6.61736E-1 6.82133E-1 6.86836E-1 6.9608E-1 7.07154E-1 6.95488E-1 6.85486E-1 7.19474E-1 7.21525E-1 7.26272E-1 6.95486E-1 -9999 -9999 -9999 -9999 -9999 -9999 -9999 -9999 -9999 -9999 -9999 -9999 -9999 -9999 -9999 -9999 -9999 -9999 -9999 -9999 -9999 -9999 -9999 -9999 -9999 -9999 -9999 -9999 -9999 -9999 -9999 -9999 -9999 -9999 -9999 -9999 -9999 -9999 -9999 -9999 -9999 -9999 -9999 -9999 -9999 -9999 -9999 -9999 -9999 -9999 -9999 -9999 -9999 -9999 -9999 -9999 -9999 -9999 -9999 -9999 -9999 -9999 -9999 -9999 -9999 -9999 -9999 -9999 -9999 -9999 -9999 -9999 -9999 -9999 4.0845E-1 3.95206E-1 4.53568E-1 -9999 -9999 -9999 -9999 -9999 -9999 -9999 -9999 -9999 -9999 -9999 -9999 -9999 7.18592E-1 6.53359E-1 6.16665E-1 5.90137E-1 5.92489E-1 5.99821E-1 6.21333E-1 6.55755E-1 7.04813E-1 7.04461E-1 6.88925E-1 6.90437E-1 6.74157E-1 6.39786E-1 6.18527E-1 6.18494E-1 6.57553E-1 6.38751E-1 3.94147E-1 2.2107E-1 1.4137E-1 1.10739E-1 1.33451E-1 1.15996E-1 1.38566E-1 1.09144E-1 8.84217E-2 1.02105E-1 8.62433E-2 7.08616E-2 1.00756E-1 7.57986E-2 7.29719E-2 5.76482E-2 5.44152E-2 5.40881E-2 5.89491E-2 8.32696E-2 7.31017E-2 6.07039E-2 3.2716E-2 -9999 -9999 -9999 -9999 -9999 -9999 -9999
-9999 -9999 -9999 -9999 -9999 5.434E-1 5.59541E-1 5.27259E-1 4.8332E-1 4.80573E-1 4.7173E-1 4.77888E-1 4.81288E-1 4.8096E-1 4.71562E-1 4.69803E-1 4.77427E-1 4.81908E-1 4.84004E-1 4.76894E-1 4.9683E-1 6.06778E-1 6.74824E-1 6.77833E-1 6.79067E-1 6.76736E-1 6.59677E-1 6.33902E-1 6.56335E-1 6.6677E-1 6.9914E-1 7.04032E-1 7.0953E-1 -9999 -9999 -9999 -9999 -9999 -9999 -9999 -9999 -9999 -9999 -9999 -9999 -9999 -9999 -9999 -9999 -9999 -9999 -9999 -9999 -9999 -9999 -9999 -9999 -9999 -9999 -9999 -9999 -9999 -9999 -9999 -9999 -9999 -9999 -9999 -9999 -9999 -9999 -9999 -9999 -9999 -9999 -9999 -9999 -9999 -9999 -9999 -9999 -9999 -9999 -9999 -9999 -9999 -9999 -9999 -9999 -9999 -9999 -9999 -9999 -9999 -9999 -9999 -9999 -9999 -9999 -9999 -9999 -9999 -9999 -9999 -9999 -9999 4.53472E-1 4.55421E-1 4.7869E-1 -9999 -9999 -9999 -9999 -9999 -9999 -9999 -9999 -9999 -9999 -9999 -9999 -9999 6.88199E-1 6.76589E-1 6.15722E-1 5.81765E-1 5.78729E-1 6.05053E-1 6.31319E-1 6.6634E-1 6.86906E-1 7.09723E-1 7.09856E-1 7.05608E-1 6.51567E-1 6.81166E-1 6.38262E-1 6.36758E-1 6.40456E-1 6.46017E-1 5.77328E-1 3.23441E-1 1.84394E-1 1.26804E-1 1.1531E-1 1.34371E-1 1.17214E-1 1.23635E-1 1.32236E-1 9.60487E-2 8.23248E-2 7.58293E-2 7.01078E-2 7.37E-2 7.94817E-2 6.43283E-2 4.54466E-2 4.39341E-2 5.59679E-2 5.33672E-2 7.86402E-2 7.07344E-2 4.07464E-2 2.53908E-2 -9999 -9999 -9999 -9999 -9999 -9999
-9999 -9999 -9999 -9999 -9999 -9999 -9999 -9999 5.02393E-1 5.03514E-1 4.82406E-1 4.79133E-1 4.63612E-1 4.76932E-1 4.66778E-1 4.96088E-1 5.01712E-1 5.02317E-1 4.95812E-1 4.97009E-1 5.0061E-1 4.9757E-1 6.02899E-1 6.62893E-1 6.70463E-1 6.53535E-1 6.52348E-1 6.05902E-1 5.54256E-1 5.69837E-1 5.99874E-1 6.51598E-1 6.91266E-1 -9999 -9999 -9999 -9999 -9999 -9999 -9999 -9999 -9999 -9999 -9999 -9999 -9999 -9999 -9999 -9999 -9999 -9999 -9999 -9999 -9999 -9999 -9999 -9999 -9999 -9999 -9999 -9999 -9999 -9999 -9999 -9999 -9999 -9999 -9999 -9999 -9999 -9999 -9999 -9999 -9999 -9999 -9999 -9999 -9999 -9999 -9999 -9999 -9999 -9999 -9999 -9999 -9999 -9999 -9999 -9999 -9999 -9999 -9999 -9999 -9999 -9999 -9999 -9999 -9999 -9999 -9999 -9999 -9999 -9999 -9999 -9999 5.06027E-1 4.96128E-1 5.41796E-1 5.62724E-1 5.71311E-1 -9999 -9999 -9999 -9999 -9999 -9999 -9999 -9999 -9999 -9999 -9999 -9999 7.24144E-1 6.70691E-1 6.25104E-1 6.11244E-1 6.15635E-1 6.31731E-1 6.4196E-1 6.69286E-1 6.66004E-1 6.94406E-1 7.29909E-1 6.89272E-1 6.4461E-1 6.74688E-1 6.83744E-1 6.64712E-1 6.68043E-1 6.80163E-1 6.39369E-1 4.22603E-1 2.60563E-1 1.39689E-1 1.07338E-1 1.28598E-1 1.42609E-1 1.11853E-1 1.29001E-1 1.10247E-1 7.33774E-2 6.14939E-2 7.38289E-2 8.89424E-2 8.72912E-2 6.43982E-2 5.45067E-2 4.58545E-2 4.44145E-2 4.58153E-2 5.36225E-2 7.1003E-2 4.11432E-2 2.23421E-2 1.79267E-2 -9999 -9999 -9999 -9999 -9999
-9999 -9999 -9999 -9999 -9999 -9999 -9999 -9999 -9999 -9999 4.91268E-1 4.88694E-1 4.68146E-1 4.59405E-1 4.75979E-1 4.80777E-1 4.98493E-1 5.18502E-1 5.11326E-1 5.18422E-1 5.24481E-1 5.00216E-1 4.84028E-1 5.47065E-1 6.11073E-1 6.38014E-1 6.24473E-1 5.91901E-1 5.51365E-1 5.53828E-1 5.78501E-1 6.42013E-1 6.71871E-1 7.02478E-1 -9999 -9999 -9999 -9999 -9999 -9999 -9999 -9999 -9999 -9999 -9999 -9999 -9999 -9999 -9999 -9999 -9999 -9999 -9999 -9999 -9999 -9999 -9999 -9999 -9999 -9999 -9999 -9999 -9999 -9999 -9999 -9999 -9999 -9999 -9999 -9999 -9999 -9999 -9999 -9999 -9999 -9999 -9999 -9999 -9999 -9999 -9999 -9999 -9999 -9999 -9999 -9999 -9999 -9999 -9999 -9999 -9999 -9999 -9999 -9999 -9999 -9999 -9999 -9999 -9999 -9999 -9999 -9999 -9999 -9999 4.48696E-1 5.07576E-1 5.73188E-1 5.28371E-1 5.68138E-1 -9999 -9999 -9999 -9999 -9999 -9999 -9999 -9999 -9999 7.08131E-1 -9999 7.26743E-1 7.33074E-1 7.28303E-1 7.12514E-1 6.88494E-1 6.28328E-1 6.23564E-1 6.40359E-1 6.84427E-1 6.71529E-1 6.7841E-1 7.02428E-1 7.34459E-1 7.15829E-1 6.66387E-1 7.01802E-1 6.71281E-1 6.76709E-1 7.02179E-1 6.96221E-1 6.77408E-1 4.91195E-1 2.85642E-1 1.65135E-1 1.33867E-1 1.464E-1 1.61722E-1 1.41793E-1 1.3422E-1 1.00067E-1 8.6845E-2 6.58287E-2 7.23184E-2 9.76503E-2 8.36002E-2 7.48204E-2 5.78366E-2 5.91284E-2 4.15667E-2 3.49362E-2 4.03172E-2 4.425E-2 3.09908E-2 2.54672E-2 2.39285E-2 2.27821E-2 -9999 -9999 -9999 -9999
-9999 -9999 -9999 -9999 -9999 -9999 -9999 -9999 5.08097E-1 4.99673E-1 5.04088E-1 4.96314E-1 4.98099E-1 4.64742E-1 4.80639E-1 4.77359E-1 4.55471E-1 4.87881E-1 5.17701E-1 5.31883E-1 5.28657E-1 5.18014E-1 4.95816E-1 4.8099E-1 4.91922E-1 5.46903E-1 5.74874E-1 5.70128E-1 5.51507E-1 5.79737E-1 6.40104E-1 6.71152E-1 6.73939E-1 6.94101E-1 -9999 -9999 -9999 -9999 -9999 -9999 -9999 -9999 -9999 -9999 -9999 -9999 -9999 -9999 -9999 -9999 -9999 -9999 -9999 -9999 -9999 -9999 -9999 -9999 -9999 -9999 -9999 -9999 -9999 -9999 -9999 -9999 -9999 -9999 -9999 -9999 -9999 -9999 -9999 -9999 -9999 -9999 -9999 -9999 -9999 -9999 -9999 -9999 -9999 -9999 -9999 -9999 -9999 -9999 -9999 -9999 -9999 -9999 -9999 -9999 -9999 -9999 -9999 -9999 -9999 -9999 -9999 -9999 -9999 4.81245E-1 4.98848E-1 5.04441E-1 5.24586E-1 5.95042E-1 6.24464E-1 -9999 -9999 -9999 -9999 -9999 -9999 -9999 -9999 7.03785E-1 6.34793E-1 6.75979E-1 6.94025E-1 7.26782E-1 7.42559E-1 7.38155E-1 7.28016E-1 6.76055E-1 6.4998E-1 6.75517E-1 6.76726E-1 6.6986E-1 6.64448E-1 7.0028E-1 7.07978E-1 7.15044E-1 7.16246E-1 7.3305E-1 7.36621E-1 7.63214E-1 7.30384E-1 6.8674E-1 6.88347E-1 6.06206E-1 4.28452E-1 1.97455E-1 1.37367E-1 1.19208E-1 1.74256E-1 1.89216E-1 1.428E-1 9.62653E-2 7.53234E-2 5.78287E-2 6.57173E-2 7.51215E-2 8.50259E-2 6.49022E-2 4.66953E-2 3.95302E-2 3.18971E-2 3.71158E-2 4.64014E-2 5.58253E-2 5.58449E-2 3.87607E-2 2.80561E-2 2.95964E-2 -9999 -9999 -9999 -9999
-9999 -9999 -9999 -9999 -9999 -9999 -9999 5.21531E-1 4.99581E-1 4.92162E-1 4.92973E-1 4.75272E-1 4.81941E-1 4.77372E-1 4.55551E-1 4.3927E-1 4.36813E-1 4.76848E-1 4.92339E-1 5.20121E-1 5.24299E-1 5.22761E-1 5.12791E-1 5.08692E-1 4.90605E-1 4.77742E-1 5.04667E-1 5.06811E-1 4.88068E-1 5.61326E-1 6.26588E-1 6.57179E-1 6.69343E-1 6.75218E-1 -9999 -9999 -9999 -9999 -9999 -9999 -9999 -9999 -9999 -9999 -9999 -9999 -9999 -9999 -9999 -9999 -9999 -9999 -9999 -9999 -9999 -9999 -9999 -9999 -9999 -9999 -9999 -9999 -9999 -9999 -9999 -9999 -9999 -9999 -9999 -9999 -9999 -9999 -9999 -9999 -9999 -9999 -9999 -9999 -9999 -9999 -9999 -9999 -9999 -9999 -9999 -9999 -9999 -9999 -9999 -9999 -9999 -9999 -9999 -9999 -9999 -9999 -9999 -9999 -9999 -9999 -9999 -9999 -9999 4.50402E-1 4.67888E-1 5.07221E-1 4.97405E-1 5.67448E-1 6.18768E-1 -9999 -9999 -9999 -9999 -9999 -9999 -9999 -9999 6.66602E-1 6.07178E-1 5.89582E-1 6.67029E-1 7.37069E-1 7.46395E-1 7.53222E-1 7.49714E-1 7.33313E-1 6.78972E-1 6.94276E-1 6.46959E-1 6.53237E-1 6.87305E-1 7.02479E-1 7.01779E-1 7.35315E-1 7.34012E-1 7.37035E-1 7.41934E-1 7.34135E-1 6.96506E-1 6.93173E-1 7.12407E-1 6.61609E-1 4.74064E-1 2.06903E-1 1.40311E-1 1.58639E-1 2.17829E-1 2.09871E-1 1.44495E-1 1.02837E-1 9.12243E-2 9.47267E-2 6.13386E-2 6.31752E-2 7.52486E-2 7.72965E-2 7.41601E-2 5.48341E-2 5.40597E-2 4.45948E-2 3.54775E-2 3.87324E-2 3.81018E-2 4.56534E-2 3.79647E-2 3.77195E-2 2.75126E-2 2.58388E-2 3.64311E-2 -9999
-9999 -9999 -9999 -9999 -9999 -9999 5.29668E-1 5.21169E-1 4.84612E-1 4.90643E-1 4.70369E-1 4.50473E-1 4.72866E-1 4.93256E-1 4.86481E-1 4.74604E-1 4.60282E-1 4.4492E-1 4.71905E-1 5.00717E-1 5.08797E-1 5.23145E-1 5.26147E-1 5.28027E-1 5.14307E-1 5.00329E-1 4.7272E-1 4.64236E-1 4.57421E-1 4.65982E-1 5.00319E-1 5.50791E-1 6.22549E-1 6.61772E-1 6.79534E-1 -9999 -9999 -9999 -9999 -9999 -9999 -9999 -9999 -9999 -9999 -9999 -9999 -9999 -9999 -9999 -9999 -9999 -9999 -9999 -9999 -9999 -9999 -9999 -9999 -9999 -9999 -9999 -9999 -9999 -9999 -9999 -9999 -9999 -9999 -9999 -9999 -9999 -9999 -9999 -9999 -9999 -9999 -9999 -9999 -9999 -9999 -9999 -9999 -9999 -9999 -9999 -9999 -9999 -9999 -9999 -9999 -9999 -9999 -9999 -9999 -9999 -9999 -9999 -9999 -9999 -9999 -9999 -9999 -9999 -9999 4.4771E-1 4.7176E-1 -9999 -9999 -9999 -9999 -9999 -9999 -9999 6.76692E-1 -9999 -9999 6.39865E-1 5.64881E-1 5.73523E-1 5.93576E-1 7.07852E-1 7.41396E-1 7.40035E-1 7.59149E-1 7.45454E-1 7.2293E-1 7.09888E-1 6.64954E-1 6.57796E-1 6.82798E-1 7.06401E-1 7.57807E-1 7.66293E-1 7.40787E-1 7.13317E-1 7.29475E-1 6.99207E-1 6.85675E-1 6.96779E-1 6.83544E-1 7.05712E-1 5.93204E-1 3.10624E-1 2.20403E-1 1.75672E-1 2.04582E-1 2.23122E-1 1.61001E-1 1.19984E-1 1.07677E-1 9.85861E-2 6.70351E-2 7.35753E-2 6.6965E-2 6.7138E-2 5.34504E-2 6.18712E-2 6.01854E-2 4.85121E-2 3.4543E-2 3.02224E-2 3.01227E-2 3.5712E-2 3.2958E-2 3.27371E-2 3.16159E-2 -9999 -9999 -9999
-9999 -9999 -9999 -9999 -9999 -9999 5.06657E-1 5.14976E-1 4.95711E-1 4.5362E-1 4.49907E-1 4.68542E-1 4.82775E-1 5.00574E-1 5.04382E-1 5.02763E-1 4.93938E-1 4.75147E-1 4.58273E-1 4.57533E-1 4.85253E-1 4.90478E-1 5.1489E-1 5.2963E-1 5.2837E-1 5.20816E-1 5.11866E-1 4.73597E-1 4.61881E-1 4.49931E-1 5.10555E-1 5.70376E-1 5.9961E-1 6.44164E-1 6.47837E-1 -9999 -9999 -9999 -9999 -9999 -9999 -9999 -9999 -9999 -9999 -9999 -9999 -9999 -9999 -9999 -9999 -9999 -9999 -9999 -9999 -9999 -9999 -9999 -9999 -9999 -9999 -9999 -9999 -9999 -9999 -9999 -9999 -9999 -9999 -9999 -9999 -9999 -9999 -9999 -9999 -9999 -9999 -9999 -9999 -9999 -9999 -9999 -9999 -9999 -9999 -9999 -9999 -9999 -9999 -9999 -9999 2.95086E-1 2.64904E-1 2.93584E-1 3.68351E-1 4.30385E-1 -9999 -9999 -9999 -9999 -9999 -9999 -9999 -9999 -9999 5.0769E-1 -9999 -9999 -9999 -9999 -9999 -9999 -9999 -9999 6.86597E-1 6.90113E-1 -9999 6.54973E-1 5.86204E-1 5.60628E-1 5.35701E-1 6.45299E-1 6.9557E-1 7.29988E-1 7.38956E-1 7.51411E-1 7.32586E-1 7.11279E-1 6.79897E-1 6.8482E-1 6.59131E-1 6.88813E-1 7.41326E-1 7.37188E-1 6.97978E-1 7.10763E-1 7.07231E-1 6.92739E-1 6.87765E-1 6.91132E-1 6.96392E-1 7.35303E-1 5.98203E-1 3.90629E-1 3.09226E-1 2.46196E-1 2.37096E-1 2.19914E-1 1.68858E-1 1.30398E-1 1.19474E-1 1.12248E-1 8.38376E-2 7.51924E-2 6.41761E-2 6.39843E-2 6.17838E-2 5.62756E-2 4.90034E-2 4.2894E-2 3.61863E-2 3.55698E-2 2.51892E-2 2.85915E-2 4.00671E-2 4.99364E-2 3.93671E-2 -9999 -9999 -9999
-9999 -9999 -9999 -9999 5.38587E-1 4.90697E-1 4.78995E-1 5.15891E-1 5.18848E-1 4.94592E-1 4.73365E-1 4.58305E-1 4.60503E-1 4.74569E-1 4.87695E-1 4.94723E-1 4.99325E-1 5.00085E-1 4.94881E-1 4.63651E-1 4.50372E-1 4.57345E-1 5.04676E-1 5.06022E-1 5.16083E-1 5.08769E-1 4.92273E-1 4.75653E-1 4.73073E-1 4.49591E-1 4.74515E-1 5.39197E-1 5.51976E-1 6.00022E-1 6.29539E-1 6.37393E-1 -9999 -9999 -9999 -9999 -9999 -9999 -9999 -9999 -9999 -9999 -9999 -9999 -9999 -9999 -9999 -9999 -9999 -9999 -9999 -9999 -9999 -9999 -9999 -9999 -9999 -9999 -9999 -9999 -9999 -9999 -9999 -9999 -9999 -9999 -9999 -9999 -9999 -9999 -9999 -9999 -9999 -9999 -9999 -9999 -9999 -9999 -9999 -9999 -9999 -9999 -9999 -9999 -9999 -9999 3.58303E-1 3.43981E-1 2.51981E-1 2.63417E-1 3.38567E-1 3.65831E-1 -9999 4.08514E-1 4.82841E-1 5.08187E-1 -9999 -9999 -9999 -9999 6.21701E-1 5.80275E-1 5.79785E-1 5.38893E-1 -9999 -9999 -9999 6.20859E-1 6.35182E-1 6.80981E-1 6.92752E-1 6.79051E-1 6.67615E-1 6.1727E-1 5.91525E-1 5.49472E-1 5.65224E-1 6.42746E-1 6.69403E-1 7.58053E-1 7.67988E-1 7.48387E-1 7.53662E-1 7.1389E-1 6.93619E-1 6.67819E-1 6.64838E-1 6.9564E-1 7.35865E-1 7.04798E-1 6.86491E-1 6.93275E-1 7.02716E-1 6.7998E-1 6.80219E-1 6.74866E-1 6.96928E-1 7.11098E-1 6.03687E-1 4.44845E-1 3.26864E-1 3.45885E-1 3.0948E-1 1.94252E-1 1.48896E-1 1.35506E-1 1.35545E-1 1.20621E-1 9.94374E-2 7.30769E-2 7.54412E-2 6.85105E-2 5.06608E-2 3.94153E-2 4.07832E-2 4.19214E-2 3.51489E-2 4.18369E-2 2.88003E-2 4.0325E-2 3.79959E-2 3.92567E-2 4.50652E-2 3.07699E-2 -9999 -9999
-9999 -9999 -9999 5.03976E-1 4.8008E-1 4.49757E-1 4.51879E-1 4.79858E-1 4.80124E-1 4.94503E-1 5.02394E-1 4.81132E-1 4.66222E-1 4.66274E-1 4.78417E-1 5.00802E-1 4.96535E-1 4.97498E-1 4.8357E-1 4.7656E-1 4.64329E-1 4.50504E-1 4.83495E-1 4.94233E-1 5.05876E-1 5.19014E-1 4.93053E-1 4.71367E-1 4.88073E-1 4.80459E-1 4.48391E-1 4.78643E-1 4.92492E-1 5.75907E-1 5.96212E-1 6.08679E-1 -9999 -9999 -9999 -9999 -9999 -9999 -9999 -9999 -9999 -9999 -9999 -9999 -9999 -9999 -9999 -9999 -9999 -9999 -9999 -9999 -9999 -9999 -9999 -9999 -9999 -9999 -9999 -9999 -9999 -9999 -9999 -9999 -9999 -9999 -9999 -9999 -9999 -9999 -9999 -9999 -9999 -9999 -9999 -9999 -9999 -9999 -9999 -9999 -9999 -9999 -9999 -9999 -9999 -9999 -9999 4.03671E-1 2.91941E-1 2.4186E-1 3.44472E-1 3.59371E-1 3.80053E-1 3.99474E-1 4.22153E-1 4.69302E-1 4.57558E-1 -9999 -9999 5.88405E-1 6.26702E-1 6.00699E-1 5.70366E-1 5.33922E-1 -9999 -9999 5.7574E-1 6.20426E-1 6.32067E-1 6.81029E-1 7.05912E-1 6.71993E-1 6.28722E-1 6.69317E-1 5.97034E-1 5.51258E-1 5.75451E-1 6.09281E-1 6.86361E-1 7.15889E-1 7.18441E-1 7.09153E-1 7.22653E-1 7.38763E-1 7.47963E-1 7.19844E-1 6.97217E-1 7.06151E-1 7.19029E-1 7.01555E-1 6.8954E-1 7.03165E-1 6.87941E-1 6.65182E-1 6.23254E-1 6.82895E-1 6.71375E-1 7.04304E-1 6.91604E-1 5.71989E-1 4.26279E-1 3.25802E-1 2.8762E-1 2.06305E-1 1.6465E-1 1.32803E-1 1.32326E-1 1.17757E-1 7.6564E-2 7.40967E-2 8.37478E-2 6.44489E-2 4.81799E-2 3.67296E-2 4.948E-2 3.13705E-2 4.17494E-2 4.09491E-2 3.02463E-2 3.47761E-2 3.10353E-2 3.60941E-2 3.72796E-2 2.76419E-2 -9999 -9999
-9999 -9999 -9999 3.97986E-1 4.9765E-1 4.57538E-1 4.62077E-1 4.5983E-1 4.48058E-1 4.37786E-1 4.67491E-1 4.87463E-1 4.9678E-1 4.77717E-1 4.87304E-1 5.07383E-1 4.8798E-1 4.79875E-1 4.59976E-1 4.50953E-1 4.66617E-1 4.35583E-1 4.20656E-1 4.2915E-1 4.24451E-1 4.47572E-1 4.38609E-1 4.49743E-1 4.48178E-1 4.51428E-1 4.35843E-1 4.25459E-1 4.48687E-1 4.69783E-1 5.12971E-1 5.023E-1 5.08463E-1 5.22069E-1 5.47503E-1 -9999 -9999 -9999 -9999 -9999 -9999 -9999 -9999 -9999 -9999 -9999 -9999 -9999 -9999 -9999 -9999 -9999 -9999 -9999 -9999 -9999 -9999 -9999 -9999 -9999 -9999 -9999 -9999 -9999 -9999 -9999 -9999 -9999 -9999 -9999 -9999 -9999 -9999 -9999 -9999 -9999 -9999 -9999 -9999 -9999 -9999 -9999 -9999 -9999 -9999 -9999 -9999 -9999 2.7585E-1 2.78433E-1 3.46545E-1 3.6612E-1 3.3973E-1 3.89103E-1 4.02261E-1 4.73306E-1 4.51423E-1 4.36101E-1 4.52175E-1 4.82511E-1 4.69792E-1 4.8177E-1 4.81491E-1 4.46418E-1 -9999 4.92119E-1 5.58674E-1 6.46156E-1 6.62936E-1 6.70725E-1 6.78836E-1 6.75745E-1 6.49204E-1 6.42665E-1 6.53187E-1 6.02735E-1 5.776E-1 5.78911E-1 6.10981E-1 6.98891E-1 6.86083E-1 6.93395E-1 7.21822E-1 7.34732E-1 7.18766E-1 7.0313E-1 6.5405E-1 7.04968E-1 7.10112E-1 6.97352E-1 6.97901E-1 7.15774E-1 7.09893E-1 6.89954E-1 6.62638E-1 6.70996E-1 6.94265E-1 6.98917E-1 6.87494E-1 6.21274E-1 5.14685E-1 3.44103E-1 2.61772E-1 2.0906E-1 1.76577E-1 1.66765E-1 1.32778E-1 1.15509E-1 8.70321E-2 6.6715E-2 7.87828E-2 6.32817E-2 4.80825E-2 3.90264E-2 4.54594E-2 2.62788E-2 3.03483E-2 3.25884E-2 2.34867E-2 2.7977E-2 3.17448E-2 2.61823E-2 2.80035E-2 2.05515E-2 2.35259E-2 -9999
-9999 -9999 -9999 -9999 5.21033E-1 5.58907E-1 4.87678E-1 4.66375E-1 5.15999E-1 4.73617E-1 4.42729E-1 4.40423E-1 4.58832E-1 4.77963E-1 4.96866E-1 4.98715E-1 4.6045E-1 4.48435E-1 4.25843E-1 4.25536E-1 4.44714E-1 4.4384E-1 4.28652E-1 4.22847E-1 4.08647E-1 4.18969E-1 3.73967E-1 3.96737E-1 3.9966E-1 3.73595E-1 3.77475E-1 3.90391E-1 3.93491E-1 4.40892E-1 4.23516E-1 4.2589E-1 4.0862E-1 3.99359E-1 4.66612E-1 5.38847E-1 5.44273E-1 5.24444E-1 -9999 -9999 -9999 -9999 -9999 -9999 -9999 -9999 -9999 -9999 -9999 -9999 -9999 -9999 -9999 -9999 -9999 -9999 -9999 -9999 -9999 -9999 -9999 -9999 -9999 -9999 -9999 -9999 -9999 -9999 -9999 -9999 -9999 -9999 -9999 -9999 -9999 -9999 -9999 -9999 -9999 -9999 -9999 -9999 -9999 -9999 -9999 -9999 -9999 3.30101E-1 2.96784E-1 3.19919E-1 3.72548E-1 4.01853E-1 3.59685E-1 3.625E-1 3.80775E-1 4.45517E-1 4.70217E-1 4.34805E-1 4.37359E-1 4.00978E-1 3.77444E-1 4.06886E-1 3.96515E-1 4.07039E-1 4.32777E-1 4.72032E-1 5.15872E-1 6.04126E-1 6.39889E-1 6.44953E-1 6.68458E-1 6.8213E-1 6.9582E-1 7.07053E-1 6.85231E-1 6.69209E-1 5.82991E-1 5.36156E-1 5.91547E-1 6.3765E-1 6.59483E-1 6.82758E-1 7.03273E-1 6.92318E-1 6.96594E-1 6.7146E-1 6.29161E-1 6.40741E-1 6.69667E-1 7.215E-1 7.28934E-1 7.3621E-1 7.7264E-1 7.13097E-1 6.59718E-1 6.84024E-1 6.74297E-1 6.35637E-1 6.20185E-1 5.80725E-1 4.99892E-1 3.5576E-1 2.3208E-1 2.30196E-1 1.92922E-1 1.81605E-1 1.79252E-1 1.00892E-1 1.09287E-1 1.15785E-1 9.10645E-2 7.36056E-2 5.81514E-2 4.59803E-2 3.86508E-2 2.84116E-2 3.11678E-2 2.6751E-2 2.30519E-2 2.38185E-2 2.34688E-2 2.96307E-2 2.01734E-2 1.7248E-2 -9999 -9999
-9999 -9999 -9999 -9999 6.12182E-1 6.02083E-1 5.66229E-1 5.46921E-1 5.51949E-1 5.29056E-1 4.48281E-1 4.28637E-1 4.37275E-1 4.54587E-1 4.80048E-1 4.90325E-1 4.64753E-1 4.50764E-1 4.36601E-1 4.50033E-1 4.59974E-1 4.66703E-1 4.31641E-1 4.28731E-1 4.18579E-1 3.88286E-1 3.98451E-1 3.6082E-1 3.60175E-1 3.73242E-1 3.75064E-1 3.81668E-1 3.82936E-1 4.0939E-1 4.36149E-1 4.12281E-1 4.03913E-1 3.91108E-1 4.51735E-1 4.78581E-1 4.81329E-1 4.46636E-1 4.88756E-1 4.96967E-1 4.77635E-1 -9999 -9999 -9999 -9999 -9999 -9999 -9999 -9999 -9999 -9999 -9999 -9999 -9999 -9999 -9999 -9999 -9999 -9999 -9999 -9999 -9999 -9999 -9999 -9999 -9999 -9999 -9999 -9999 -9999 -9999 -9999 -9999 -9999 -9999 -9999 -9999 -9999 -9999 -9999 -9999 -9999 -9999 -9999 -9999 -9999 -9999 -9999 3.2981E-1 3.76955E-1 4.05291E-1 4.19304E-1 4.05952E-1 3.96242E-1 4.11517E-1 4.59536E-1 4.72539E-1 4.73486E-1 4.85473E-1 4.48842E-1 4.2792E-1 4.05933E-1 3.98332E-1 3.94095E-1 3.89554E-1 4.11863E-1 4.55127E-1 5.3002E-1 6.05904E-1 5.82319E-1 6.74345E-1 6.71968E-1 6.8664E-1 7.13716E-1 6.98552E-1 6.55285E-1 5.7989E-1 5.82996E-1 5.67555E-1 5.85282E-1 6.49243E-1 7.101E-1 7.15249E-1 6.93549E-1 6.69656E-1 6.28378E-1 6.47355E-1 6.32457E-1 5.53819E-1 7.04448E-1 7.3339E-1 7.36635E-1 7.82078E-1 7.29113E-1 6.83588E-1 7.09084E-1 6.93118E-1 6.31883E-1 6.0385E-1 6.16044E-1 4.82013E-1 3.34815E-1 2.0732E-1 1.68275E-1 1.52129E-1 1.64484E-1 1.28725E-1 9.50156E-2 1.67111E-1 2.00209E-1 1.24477E-1 7.75109E-2 7.90164E-2 5.69744E-2 4.80688E-2 -9999 -9999 3.04696E-2 2.64395E-2 2.37915E-2 2.50099E-2 2.21872E-2 2.08359E-2 2.35264E-2 1.97054E-2 2.10421E-2
-9999 -9999 -9999 -9999 4.52674E-1 5.57475E-1 5.87468E-1 6.25025E-1 5.90006E-1 5.80599E-1 5.14523E-1 4.45552E-1 4.43346E-1 4.41455E-1 4.71546E-1 4.70284E-1 4.42439E-1 4.37923E-1 4.4515E-1 4.64508E-1 4.60436E-1 4.37566E-1 4.32938E-1 4.39299E-1 4.56164E-1 4.04097E-1 3.9449E-1 3.68415E-1 3.6224E-1 3.73194E-1 3.84143E-1 3.60955E-1 3.53893E-1 3.7222E-1 3.90211E-1 4.33629E-1 4.22127E-1 4.02504E-1 4.13687E-1 4.50545E-1 4.3257E-1 4.1759E-1 4.43832E-1 4.37456E-1 4.4759E-1 -9999 -9999 -9999 -9999 -9999 -9999 -9999 -9999 -9999 -9999 -9999 -9999 -9999 -9999 -9999 5.47505E-1 5.80682E-1 -9999 -9999 -9999 -9999 -9999 -9999 -9999 -9999 -9999 -9999 -9999 -9999 -9999 -9999 -9999 -9999 -9999 -9999 -9999 -9999 -9999 -9999 -9999 -9999 -9999 -9999 -9999 -9999 -9999 -9999 4.363E-1 4.25523E-1 4.22833E-1 3.88729E-1 4.16386E-1 4.07933E-1 4.14361E-1 4.3918E-1 4.69513E-1 4.97545E-1 5.32E-1 4.97511E-1 4.47214E-1 4.2127E-1 4.02026E-1 4.21737E-1 4.06388E-1 3.9842E-1 3.87145E-1 4.10743E-1 5.3934E-1 5.6052E-1 6.43975E-1 6.45524E-1 6.53828E-1 6.8811E-1 6.82118E-1 6.45072E-1 6.08414E-1 5.74801E-1 5.25396E-1 6.1966E-1 6.46949E-1 7.45193E-1 7.01254E-1 6.86885E-1 6.53434E-1 6.27247E-1 6.53951E-1 5.86199E-1 4.71552E-1 5.78566E-1 6.76758E-1 7.03057E-1 7.08489E-1 7.25423E-1 7.44195E-1 7.41509E-1 7.12817E-1 6.84114E-1 6.35178E-1 6.19707E-1 4.83766E-1 3.33105E-1 1.97177E-1 1.69714E-1 1.46202E-1 1.34238E-1 1.01685E-1 9.8491E-2 1.78816E-1 1.70986E-1 1.06051E-1 7.89624E-2 8.58147E-2 7.25483E-2 6.39723E-2 -9999 -9999 -9999 -9999 2.79439E-2 2.36991E-2 2.25807E-2 1.84425E-2 1.95209E-2 1.8495E-2 -9999
2.69713E-1 2.70447E-1 2.58931E-1 2.50102E-1 2.83391E-1 4.00376E-1 5.47291E-1 6.5072E-1 6.29482E-1 6.15543E-1 5.57436E-1 5.02885E-1 4.82507E-1 4.82153E-1 4.9397E-1 4.6031E-1 4.40057E-1 4.26315E-1 4.22041E-1 4.19626E-1 3.97701E-1 3.9466E-1 4.1329E-1 4.40376E-1 4.53139E-1 4.49525E-1 4.18898E-1 3.95414E-1 3.73946E-1 3.90414E-1 3.85258E-1 3.56058E-1 3.52131E-1 3.51251E-1 3.78081E-1 3.90796E-1 4.03356E-1 3.93675E-1 4.19741E-1 4.08853E-1 3.97863E-1 3.94925E-1 4.10654E-1 4.3305E-1 4.63178E-1 4.78211E-1 -9999 -9999 -9999 -9999 -9999 -9999 -9999 -9999 -9999 -9999 -9999 -9999 4.95728E-1 4.89117E-1 5.3233E-1 5.59141E-1 5.48616E-1 -9999 -9999 -9999 -9999 -9999 -9999 -9999 -9999 -9999 -9999 -9999 -9999 -9999 -9999 -9999 -9999 -9999 -9999 -9999 -9999 -9999 -9999 -9999 -9999 -9999 -9999 -9999 -9999 4.23003E-1 4.13751E-1 4.19489E-1 3.76641E-1 3.7975E-1 3.96606E-1 4.19991E-1 4.13399E-1 4.90155E-1 5.10456E-1 5.07227E-1 5.28195E-1 5.4596E-1 5.29356E-1 5.1053E-1 4.96337E-1 4.50436E-1 4.48124E-1 4.2667E-1 4.20108E-1 4.30588E-1 4.60818E-1 4.80499E-1 6.00507E-1 6.68802E-1 6.65433E-1 6.95121E-1 6.57707E-1 6.55502E-1 5.96875E-1 5.70194E-1 5.71944E-1 6.27968E-1 6.66832E-1 6.59538E-1 6.97002E-1 7.1094E-1 6.79227E-1 6.78351E-1 6.68804E-1 6.51535E-1 5.63997E-1 5.91923E-1 6.83439E-1 5.66528E-1 6.51557E-1 6.78253E-1 6.88621E-1 6.90213E-1 6.85449E-1 6.32527E-1 6.58911E-1 5.59929E-1 4.65173E-1 4.0073E-1 2.73917E-1 1.9236E-1 1.35561E-1 7.11495E-2 6.8342E-2 8.97429E-2 1.17763E-1 1.17118E-1 8.05436E-2 5.84684E-2 8.489E-2 8.03538E-2 6.80471E-2 -9999 -9999 -9999 -9999 -9999 3.51414E-2 2.21272E-2 1.80642E-2 -9999 -9999 -9999
2.59859E-1 2.82037E-1 3.13931E-1 3.65272E-1 2.42032E-1 3.20313E-1 4.31618E-1 4.76127E-1 5.178E-1 6.13632E-1 5.38703E-1 5.16694E-1 5.04284E-1 5.02732E-1 5.09078E-1 4.69213E-1 4.18247E-1 4.23064E-1 3.98996E-1 3.84497E-1 3.82847E-1 3.66607E-1 3.8668E-1 4.39091E-1 4.45799E-1 4.79564E-1 4.70133E-1 4.52692E-1 4.09166E-1 4.29316E-1 4.24639E-1 4.00375E-1 3.63733E-1 3.41716E-1 3.83026E-1 4.21409E-1 4.22257E-1 4.33327E-1 4.0853E-1 4.07513E-1 4.10056E-1 3.9474E-1 4.12397E-1 4.52603E-1 5.49624E-1 5.35627E-1 -9999 -9999 -9999 -9999 -9999 -9999 -9999 -9999 -9999 -9999 -9999 -9999 4.79857E-1 5.04975E-1 5.30441E-1 5.82283E-1 5.76435E-1 5.41096E-1 -9999 -9999 -9999 -9999 -9999 -9999 -9999 -9999 -9999 -9999 -9999 -9999 -9999 -9999 -9999 -9999 -9999 -9999 -9999 -9999 -9999 -9999 -9999 -9999 -9999 -9999 -9999 -9999 3.61511E-1 3.63858E-1 3.56539E-1 3.41953E-1 3.52329E-1 3.90876E-1 3.74836E-1 3.96187E-1 4.32583E-1 4.77279E-1 5.52761E-1 5.88972E-1 6.0264E-1 5.55282E-1 5.32242E-1 5.60308E-1 5.33881E-1 5.33923E-1 5.04494E-1 5.1264E-1 5.06896E-1 5.26917E-1 5.44662E-1 5.95339E-1 6.75513E-1 6.96452E-1 6.7407E-1 6.91258E-1 6.36197E-1 5.75812E-1 6.16854E-1 6.37366E-1 6.68517E-1 6.98447E-1 7.32095E-1 7.17434E-1 7.1021E-1 6.76818E-1 6.78753E-1 6.78033E-1 6.60594E-1 6.5647E-1 6.46514E-1 6.37152E-1 5.94836E-1 6.51099E-1 5.84204E-1 4.72628E-1 4.97568E-1 5.51328E-1 5.11942E-1 4.80347E-1 4.77224E-1 3.79224E-1 2.62845E-1 2.04288E-1 1.2468E-1 6.05147E-2 4.70387E-2 7.47814E-2 9.83376E-2 7.16087E-2 5.22005E-2 4.70891E-2 7.09661E-2 7.62838E-2 6.90982E-2 -9999 -9999 -9999 -9999 -9999 -9999 2.4336E-2 -9999 -9999 -9999 -9999
-9999 2.48721E-1 2.85962E-1 3.60187E-1 2.71104E-1 2.70797E-1 3.06446E-1 3.74097E-1 4.62218E-1 5.89315E-1 5.43668E-1 5.18374E-1 4.76138E-1 4.88632E-1 5.10405E-1 4.84323E-1 4.20293E-1 4.2939E-1 3.98002E-1 3.78791E-1 3.72137E-1 3.64733E-1 3.72872E-1 4.28597E-1 4.31414E-1 4.77829E-1 4.92146E-1 4.85086E-1 4.86528E-1 4.66609E-1 4.63774E-1 4.00749E-1 3.86875E-1 3.81689E-1 4.01868E-1 4.10878E-1 4.25914E-1 4.28905E-1 4.22246E-1 4.23522E-1 4.23945E-1 4.21152E-1 4.07918E-1 5.17743E-1 5.77793E-1 5.8301E-1 5.54253E-1 5.11746E-1 5.29413E-1 5.2436E-1 5.8997E-1 -9999 -9999 -9999 -9999 -9999 -9999 -9999 4.70504E-1 4.89839E-1 5.49008E-1 5.75521E-1 5.53231E-1 5.57385E-1 5.5217E-1 5.49885E-1 -9999 -9999 -9999 -9999 -9999 -9999 -9999 -9999 -9999 -9999 -9999 -9999 -9999 -9999 -9999 -9999 -9999 -9999 -9999 -9999 -9999 -9999 -9999 -9999 -9999 -9999 -9999 3.61718E-1 3.12269E-1 3.0037E-1 3.50554E-1 3.7696E-1 3.1801E-1 3.66205E-1 3.60346E-1 3.95083E-1 4.76865E-1 5.31798E-1 5.69504E-1 5.78937E-1 5.50545E-1 5.43496E-1 5.4865E-1 5.75717E-1 5.84501E-1 5.602E-1 5.15332E-1 5.26601E-1 5.41531E-1 6.03207E-1 6.61756E-1 6.67341E-1 6.65638E-1 6.43064E-1 5.92424E-1 6.04951E-1 6.38794E-1 6.67522E-1 6.62015E-1 7.14152E-1 7.48998E-1 7.15224E-1 6.80355E-1 6.57814E-1 6.85816E-1 7.29292E-1 7.28916E-1 7.39195E-1 6.6893E-1 5.88386E-1 5.86103E-1 6.34155E-1 4.89682E-1 4.30953E-1 3.60105E-1 3.67485E-1 3.89475E-1 4.20134E-1 3.79687E-1 2.9775E-1 2.02788E-1 1.39778E-1 9.38178E-2 7.04746E-2 6.03416E-2 1.46068E-1 1.38018E-1 7.41301E-2 3.87846E-2 5.88061E-2 7.04194E-2 5.01782E-2 4.92459E-2 3.74164E-2 -9999 -9999 -9999 -9999 -9999 -9999 -9999 -9999 -9999 -9999
-9999 2.50488E-1 2.97712E-1 3.98104E-1 3.97723E-1 3.11557E-1 3.18962E-1 3.85154E-1 5.31683E-1 6.23992E-1 6.05549E-1 5.80791E-1 5.52272E-1 5.30395E-1 5.30245E-1 4.55831E-1 4.41198E-1 4.55296E-1 4.32206E-1 3.84552E-1 3.57841E-1 3.59509E-1 3.72794E-1 4.42905E-1 4.50932E-1 4.66198E-1 4.73104E-1 4.79567E-1 4.97283E-1 4.9841E-1 4.72937E-1 4.0887E-1 3.67667E-1 3.92464E-1 4.22444E-1 4.29444E-1 4.1634E-1 4.29929E-1 4.56238E-1 4.32799E-1 4.26391E-1 3.93908E-1 4.0662E-1 4.94224E-1 5.57485E-1 5.49516E-1 5.35803E-1 5.43998E-1 5.13839E-1 5.44102E-1 5.96733E-1 6.06516E-1 6.04035E-1 -9999 -9999 -9999 -9999 -9999 4.77682E-1 5.01027E-1 5.58269E-1 5.83109E-1 5.79998E-1 5.88131E-1 5.99574E-1 5.92617E-1 -9999 -9999 -9999 -9999 -9999 -9999 -9999 -9999 -9999 -9999 -9999 -9999 -9999 -9999 -9999 -9999 -9999 -9999 -9999 -9999 -9999 -9999 -9999 -9999 -9999 -9999 -9999 3.31661E-1 3.54915E-1 3.40227E-1 3.13114E-1 2.98726E-1 3.62032E-1 3.6759E-1 3.29478E-1 3.531E-1 4.23731E-1 4.5491E-1 5.19036E-1 5.17789E-1 5.15651E-1 5.70252E-1 5.36319E-1 5.34453E-1 5.83278E-1 5.65885E-1 5.29151E-1 5.35597E-1 5.37485E-1 5.54647E-1 5.78387E-1 5.73617E-1 5.77873E-1 6.31803E-1 6.09995E-1 6.12595E-1 6.63138E-1 6.97924E-1 6.85617E-1 7.39434E-1 7.69874E-1 7.12405E-1 6.94694E-1 6.72364E-1 7.05565E-1 7.19467E-1 6.79636E-1 6.54637E-1 6.3411E-1 5.73917E-1 5.04545E-1 4.8817E-1 4.61033E-1 4.38912E-1 3.91119E-1 3.07447E-1 2.69553E-1 3.03169E-1 3.6002E-1 2.92305E-1 1.91176E-1 1.04134E-1 6.42453E-2 6.5888E-2 1.16341E-1 2.54512E-1 1.61329E-1 6.1925E-2 4.64149E-2 5.05194E-2 4.33219E-2 3.87754E-2 3.30998E-2 -9999 2.05052E-2 1.73769E-2 -9999 -9999 -9999 -9999 -9999 -9999 -9999 -9999
-9999 2.62387E-1 2.76257E-1 3.46232E-1 4.77367E-1 5.40643E-1 4.4183E-1 3.86912E-1 4.43247E-1 5.65086E-1 6.0682E-1 6.10582E-1 5.90464E-1 5.89248E-1 5.74452E-1 5.1934E-1 4.73066E-1 4.7763E-1 4.51955E-1 3.88602E-1 3.75403E-1 3.60034E-1 3.8711E-1 4.33992E-1 4.5491E-1 4.56024E-1 4.59863E-1 4.72619E-1 4.76746E-1 4.62877E-1 4.4856E-1 3.94683E-1 4.03071E-1 3.7241E-1 4.02136E-1 3.8615E-1 3.9739E-1 4.14793E-1 4.52325E-1 4.41896E-1 4.42672E-1 4.25138E-1 4.17794E-1 4.75611E-1 5.28919E-1 5.34967E-1 5.28778E-1 5.18666E-1 5.32141E-1 5.66385E-1 5.96814E-1 6.21784E-1 6.28137E-1 6.15156E-1 5.80984E-1 5.42351E-1 -9999 -9999 4.98923E-1 5.17847E-1 5.33662E-1 5.67703E-1 6.10742E-1 6.17796E-1 6.11332E-1 6.40804E-1 6.28486E-1 -9999 -9999 -9999 -9999 -9999 -9999 -9999 -9999 -9999 -9999 -9999 -9999 -9999 -9999 -9999 -9999 -9999 -9999 -9999 -9999 -9999 -9999 -9999 -9999 -9999 -9999 3.05555E-1 3.09177E-1 3.46626E-1 2.7027E-1 3.06439E-1 3.04902E-1 3.25973E-1 3.08611E-1 3.28797E-1 3.90239E-1 4.27944E-1 4.6778E-1 4.97318E-1 4.74812E-1 5.37254E-1 5.83209E-1 5.57762E-1 5.63264E-1 5.24824E-1 5.31022E-1 5.43885E-1 5.38333E-1 5.56901E-1 5.35486E-1 5.27195E-1 5.62164E-1 5.99482E-1 6.18059E-1 6.44275E-1 6.77811E-1 6.9492E-1 7.37855E-1 7.52411E-1 7.39806E-1 7.11756E-1 7.4041E-1 7.04473E-1 7.07273E-1 6.72581E-1 7.20576E-1 6.6666E-1 6.21454E-1 4.87539E-1 3.85318E-1 3.28322E-1 4.02965E-1 4.41251E-1 4.13767E-1 3.4366E-1 2.58111E-1 2.27602E-1 2.09939E-1 2.33069E-1 1.3579E-1 9.87534E-2 5.04108E-2 4.59205E-2 8.31775E-2 1.85466E-1 1.21976E-1 6.18289E-2 5.50576E-2 5.21338E-2 4.10657E-2 2.683E-2 3.24973E-2 3.06958E-2 1.81964E-2 2.2517E-2 2.78041E-2 -9999 -9999 -9999 -9999 -9999 -9999 -9999
-9999 -9999 2.9506E-1 3.93463E-1 4.34671E-1 4.57038E-1 4.68262E-1 5.12762E-1 5.34391E-1 5.69854E-1 5.64571E-1 5.88183E-1 5.6741E-1 5.77587E-1 5.2776E-1 5.31818E-1 5.52719E-1 5.39251E-1 4.87969E-1 4.0447E-1 3.65126E-1 3.82344E-1 4.0694E-1 4.42914E-1 4.4891E-1 4.61419E-1 4.76098E-1 4.82355E-1 4.63682E-1 4.35215E-1 4.12973E-1 4.06928E-1 4.11498E-1 4.08656E-1 3.72413E-1 3.57889E-1 4.02997E-1 4.05983E-1 4.23602E-1 4.32938E-1 4.48863E-1 4.43091E-1 4.30376E-1 4.79796E-1 5.21289E-1 5.44567E-1 5.27112E-1 5.29145E-1 5.65194E-1 5.73488E-1 5.91514E-1 6.20366E-1 6.27918E-1 6.1212E-1 5.5598E-1 5.47421E-1 5.40032E-1 5.24461E-1 5.08004E-1 5.25781E-1 5.20921E-1 5.71637E-1 6.13657E-1 6.10599E-1 6.02176E-1 6.12345E-1 6.20555E-1 -9999 -9999 -9999 -9999 -9999 4.8291E-1 -9999 -9999 -9999 -9999 -9999 -9999 -9999 -9999 -9999 -9999 -9999 -9999 -9999 -9999 -9999 -9999 -9999 -9999 -9999 -9999 2.81006E-1 3.08944E-1 3.27252E-1 3.29542E-1 2.4079E-1 2.64315E-1 2.94542E-1 2.63337E-1 2.92278E-1 3.15374E-1 3.86884E-1 4.05664E-1 4.50071E-1 5.21298E-1 4.86051E-1 4.61735E-1 5.0042E-1 5.22948E-1 5.11084E-1 5.12427E-1 5.18432E-1 5.4333E-1 5.59526E-1 5.81284E-1 5.93341E-1 6.45821E-1 6.36857E-1 6.64222E-1 6.76653E-1 6.45177E-1 6.47296E-1 7.0434E-1 7.1185E-1 7.20334E-1 7.264E-1 7.19894E-1 7.29413E-1 7.03493E-1 6.60769E-1 6.8796E-1 6.1578E-1 5.3259E-1 4.12005E-1 4.22459E-1 3.40983E-1 3.97341E-1 3.92309E-1 4.29006E-1 3.64995E-1 2.23191E-1 1.66056E-1 1.81282E-1 1.83052E-1 1.19651E-1 6.92107E-2 4.82212E-2 5.59239E-2 1.21717E-1 1.86348E-1 1.49738E-1 1.318E-1 9.46389E-2 6.03324E-2 4.07933E-2 2.35663E-2 1.94575E-2 2.71448E-2 3.37085E-2 3.98729E-2 3.18865E-2 -9999 -9999 -9999 -9999 -9999 -9999 -9999
-9999 -9999 2.44487E-1 2.67224E-1 3.15436E-1 3.97576E-1 3.56922E-1 3.64126E-1 4.02954E-1 3.19307E-1 3.10165E-1 4.84243E-1 5.60014E-1 5.83058E-1 5.51702E-1 5.55415E-1 5.8063E-1 5.78886E-1 4.72288E-1 3.9763E-1 3.62606E-1 3.73115E-1 4.10884E-1 4.4105E-1 4.6511E-1 4.62889E-1 4.5381E-1 4.49764E-1 4.10207E-1 3.87428E-1 3.96136E-1 4.10695E-1 4.03767E-1 3.98709E-1 4.07353E-1 3.704E-1 3.64884E-1 3.81995E-1 3.81178E-1 3.63687E-1 3.88314E-1 4.0437E-1 3.97135E-1 4.40556E-1 4.74014E-1 5.06431E-1 5.20027E-1 5.20597E-1 5.40057E-1 5.56311E-1 5.69343E-1 5.9408E-1 6.29927E-1 5.99055E-1 5.52796E-1 5.25255E-1 5.43158E-1 5.49267E-1 5.36899E-1 5.24117E-1 5.56934E-1 5.82942E-1 6.00083E-1 6.10675E-1 6.05428E-1 6.21018E-1 -9999 -9999 -9999 5.47646E-1 5.27477E-1 5.14509E-1 4.89776E-1 4.70024E-1 4.84506E-1 -9999 -9999 -9999 -9999 -9999 -9999 -9999 -9999 -9999 -9999 -9999 -9999 -9999 -9999 -9999 -9999 -9999 2.96769E-1 2.8707E-1 2.93588E-1 2.62531E-1 3.32969E-1 3.16661E-1 2.61902E-1 2.74172E-1 2.84226E-1 2.7249E-1 3.13671E-1 3.37325E-1 3.60718E-1 3.62925E-1 3.78366E-1 4.03909E-1 3.98956E-1 3.89494E-1 4.4241E-1 4.99706E-1 5.20108E-1 5.26431E-1 5.22138E-1 5.74126E-1 6.17966E-1 6.71307E-1 6.53619E-1 6.74075E-1 6.76982E-1 6.51672E-1 6.0462E-1 5.82708E-1 6.41802E-1 6.62932E-1 6.92153E-1 6.87095E-1 6.36951E-1 6.78785E-1 6.66056E-1 6.65607E-1 5.9077E-1 4.84367E-1 5.11645E-1 4.55753E-1 3.91638E-1 3.47572E-1 3.02858E-1 3.19307E-1 2.89538E-1 2.52358E-1 2.00932E-1 1.73841E-1 1.58967E-1 1.62636E-1 1.3136E-1 5.38951E-2 5.19605E-2 7.3653E-2 1.74539E-1 1.85144E-1 1.17701E-1 1.23771E-1 9.07164E-2 6.34686E-2 3.43277E-2 3.02885E-2 2.2933E-2 2.34584E-2 3.20022E-2 3.61022E-2 3.25875E-2 -9999 -9999 -9999 -9999 -9999 -9999 -9999
-9999 -9999 -9999 2.61831E-1 2.55766E-1 2.80769E-1 2.82611E-1 2.75855E-1 2.35381E-1 1.88934E-1 3.15255E-1 4.29193E-1 4.70345E-1 4.38309E-1 4.1648E-1 4.87133E-1 5.07619E-1 4.56545E-1 4.16584E-1 3.86848E-1 3.86937E-1 3.94859E-1 4.10452E-1 4.45138E-1 4.71358E-1 4.62705E-1 4.57491E-1 4.30929E-1 4.11334E-1 3.926E-1 3.76488E-1 3.84261E-1 3.94127E-1 3.86081E-1 3.74454E-1 3.50102E-1 3.64049E-1 3.72238E-1 3.75297E-1 3.69256E-1 3.58527E-1 3.73496E-1 3.87028E-1 4.0393E-1 4.58978E-1 4.89504E-1 5.05221E-1 5.1767E-1 5.21312E-1 5.39337E-1 5.40522E-1 5.66405E-1 5.91769E-1 6.05286E-1 5.76914E-1 5.48123E-1 5.40114E-1 5.62401E-1 5.41306E-1 5.1207E-1 5.14466E-1 5.76011E-1 6.22667E-1 6.25655E-1 6.30063E-1 6.27817E-1 -9999 -9999 -9999 5.60739E-1 5.336E-1 5.05451E-1 4.64741E-1 4.4313E-1 4.45619E-1 4.59824E-1 -9999 -9999 -9999 -9999 -9999 3.96989E-1 -9999 -9999 -9999 -9999 -9999 -9999 3.06707E-1 2.74181E-1 2.9787E-1 3.22542E-1 3.14197E-1 2.55122E-1 2.8076E-1 2.74059E-1 2.71664E-1 2.66268E-1 2.50867E-1 2.58283E-1 2.91128E-1 3.10119E-1 3.07846E-1 2.79467E-1 2.985E-1 3.26157E-1 3.72282E-1 3.81095E-1 3.93089E-1 3.6885E-1 4.12448E-1 4.91863E-1 5.13448E-1 5.26994E-1 5.24018E-1 5.66283E-1 6.66829E-1 6.72158E-1 6.99654E-1 6.84156E-1 7.00491E-1 6.52997E-1 6.02514E-1 5.76405E-1 6.04438E-1 5.70068E-1 6.3179E-1 6.30368E-1 6.60326E-1 6.98638E-1 6.85513E-1 5.98097E-1 5.49665E-1 4.48879E-1 4.70172E-1 4.58903E-1 3.84803E-1 3.02945E-1 3.05237E-1 2.63242E-1 2.55208E-1 2.19306E-1 1.25237E-1 1.06631E-1 1.18589E-1 1.50493E-1 1.23166E-1 4.91626E-2 4.30119E-2 1.24484E-1 2.02567E-1 1.58612E-1 9.19737E-2 8.13687E-2 6.80245E-2 6.79056E-2 4.16588E-2 2.48257E-2 1.60494E-2 1.25905E-2 1.86919E-2 2.4849E-2 3.1513E-2 3.13078E-2 -9999 -9999 -9999 -9999 -9999 -9999
-9999 -9999 -9999 -9999 -9999 -9999 2.3673E-1 2.30097E-1 2.12563E-1 1.90484E-1 3.12079E-1 3.17951E-1 3.20859E-1 2.30829E-1 2.54615E-1 2.53104E-1 3.21654E-1 2.89088E-1 2.89081E-1 3.29539E-1 3.77541E-1 4.3046E-1 4.04806E-1 4.31459E-1 4.70136E-1 4.71756E-1 4.72457E-1 4.41428E-1 4.278E-1 4.17754E-1 3.80968E-1 3.50102E-1 3.79838E-1 3.84939E-1 3.61416E-1 3.67085E-1 3.54413E-1 3.37249E-1 3.39586E-1 3.31946E-1 3.63612E-1 3.60843E-1 3.93455E-1 3.75442E-1 4.24152E-1 4.68812E-1 4.98412E-1 5.29938E-1 5.15146E-1 5.03983E-1 5.17558E-1 5.25525E-1 5.60102E-1 5.88696E-1 6.30592E-1 6.12503E-1 5.37999E-1 5.51084E-1 5.42218E-1 5.1653E-1 5.33007E-1 6.00528E-1 6.58429E-1 6.72824E-1 6.4751E-1 6.22579E-1 6.15013E-1 6.025E-1 6.09237E-1 5.70505E-1 5.50257E-1 5.1275E-1 4.75613E-1 4.41568E-1 4.24321E-1 4.01687E-1 -9999 -9999 -9999 4.26093E-1 4.21604E-1 4.05692E-1 4.07466E-1 4.24709E-1 3.91202E-1 3.39173E-1 2.91984E-1 3.13966E-1 2.91109E-1 2.75866E-1 2.64577E-1 2.72021E-1 2.74859E-1 2.76284E-1 2.98334E-1 2.96034E-1 2.9487E-1 3.04519E-1 2.93177E-1 2.92411E-1 2.99964E-1 3.06771E-1 2.6693E-1 2.88265E-1 3.33402E-1 3.48453E-1 3.03519E-1 3.24541E-1 3.71465E-1 4.16144E-1 4.36513E-1 4.89237E-1 5.40411E-1 5.3823E-1 5.20626E-1 5.89262E-1 6.37652E-1 6.9143E-1 7.43322E-1 7.13259E-1 6.85975E-1 6.39228E-1 6.42973E-1 6.3566E-1 5.60257E-1 5.68401E-1 6.90345E-1 7.26842E-1 6.69939E-1 6.30586E-1 5.34889E-1 5.13307E-1 4.35439E-1 4.58685E-1 3.82693E-1 3.96666E-1 4.39081E-1 3.67959E-1 2.65935E-1 2.31155E-1 2.91841E-1 2.52978E-1 1.54744E-1 9.18443E-2 9.38616E-2 1.07095E-1 8.03734E-2 4.41156E-2 4.1812E-2 9.05699E-2 1.75046E-1 1.31935E-1 8.54148E-2 5.65227E-2 4.38936E-2 5.29967E-2 -9999 -9999 -9999 -9999 -9999 1.75805E-2 2.81109E-2 2.89456E-2 -9999 -9999 -9999 -9999 -9999 -9999
-9999 -9999 -9999 -9999 -9999 -9999 -9999 1.9834E-1 1.85565E-1 2.26963E-1 2.92289E-1 3.0163E-1 3.01773E-1 2.6628E-1 2.85942E-1 2.45106E-1 2.32078E-1 2.35689E-1 2.18656E-1 2.9752E-1 3.78745E-1 4.03525E-1 4.10929E-1 3.93317E-1 4.3077E-1 4.64209E-1 4.65034E-1 4.39125E-1 4.34062E-1 4.41399E-1 4.19607E-1 3.96528E-1 3.92759E-1 4.03728E-1 3.52671E-1 3.49448E-1 3.51555E-1 3.52402E-1 3.69673E-1 3.56753E-1 3.44963E-1 3.697E-1 3.51779E-1 3.38669E-1 3.88888E-1 4.19668E-1 4.40141E-1 4.77077E-1 4.91161E-1 4.79791E-1 4.9149E-1 4.88547E-1 4.98255E-1 5.48126E-1 5.90068E-1 6.26174E-1 5.63998E-1 5.33782E-1 5.1295E-1 5.30408E-1 5.24132E-1 5.56952E-1 5.80403E-1 6.09944E-1 5.93345E-1 5.86988E-1 5.84101E-1 5.86695E-1 5.94022E-1 5.70063E-1 5.4902E-1 5.45562E-1 4.99008E-1 4.37393E-1 3.93408E-1 3.87215E-1 3.86266E-1 -9999 -9999 4.07477E-1 3.9371E-1 3.57802E-1 3.78231E-1 3.91935E-1 4.24018E-1 4.30767E-1 4.14997E-1 3.4756E-1 3.14614E-1 3.54559E-1 3.27506E-1 3.17169E-1 2.55138E-1 2.60008E-1 2.63132E-1 2.68213E-1 2.285E-1 2.66785E-1 2.8311E-1 2.73397E-1 2.84824E-1 2.57447E-1 2.89633E-1 3.34828E-1 3.44513E-1 3.09388E-1 2.94333E-1 3.15745E-1 3.45841E-1 4.21533E-1 4.20312E-1 4.58212E-1 5.34209E-1 5.72937E-1 5.91319E-1 5.55273E-1 6.30906E-1 6.62864E-1 7.05668E-1 7.18509E-1 6.76359E-1 6.69208E-1 6.71706E-1 6.41386E-1 6.44157E-1 6.92899E-1 7.13808E-1 7.10287E-1 6.30519E-1 3.97607E-1 3.22392E-1 3.54095E-1 3.30182E-1 3.04777E-1 3.07512E-1 3.38471E-1 3.31596E-1 2.70443E-1 1.79336E-1 1.93795E-1 2.43957E-1 1.93181E-1 1.05499E-1 7.2287E-2 6.61735E-2 6.69349E-2 5.59077E-2 3.55124E-2 3.25965E-2 5.8232E-2 1.05882E-1 9.97512E-2 7.74552E-2 5.76015E-2 5.38543E-2 7.43508E-2 -9999 -9999 -9999 -9999 -9999 -9999 3.27002E-2 2.78371E-2 -9999 -9999 -9999 -9999 -9999 -9999
-9999 -9999 -9999 -9999 -9999 -9999 -9999 -9999 -9999 -9999 2.79892E-1 3.41118E-1 3.38915E-1 3.25568E-1 3.16857E-1 2.90533E-1 2.68926E-1 2.45662E-1 2.62715E-1 3.18853E-1 3.79697E-1 3.89637E-1 4.07949E-1 3.78296E-1 4.00893E-1 4.22355E-1 4.21999E-1 4.27748E-1 4.29844E-1 4.50184E-1 4.84597E-1 4.47838E-1 4.09615E-1 3.99005E-1 3.88156E-1 3.30826E-1 3.5151E-1 3.88162E-1 3.69788E-1 3.89987E-1 3.63922E-1 3.85691E-1 3.69094E-1 3.55686E-1 3.84575E-1 3.87048E-1 4.14158E-1 4.57497E-1 4.8201E-1 4.96111E-1 4.63846E-1 4.71266E-1 4.66223E-1 4.73172E-1 5.07628E-1 5.37525E-1 5.47472E-1 5.43494E-1 5.3099E-1 5.06672E-1 5.15379E-1 5.00983E-1 4.97237E-1 5.06726E-1 5.20768E-1 5.51593E-1 5.53467E-1 5.66726E-1 5.73469E-1 5.50696E-1 5.50588E-1 5.61091E-1 5.52216E-1 5.05379E-1 4.42138E-1 3.96169E-1 3.65614E-1 3.46382E-1 4.18449E-1 -9999 4.08876E-1 4.05178E-1 3.84875E-1 3.9053E-1 3.70792E-1 4.0952E-1 4.44917E-1 4.40478E-1 4.42917E-1 4.09934E-1 3.84812E-1 4.10988E-1 3.56259E-1 2.6732E-1 2.68935E-1 2.43374E-1 2.33931E-1 2.62006E-1 2.32951E-1 2.63424E-1 2.63789E-1 2.6451E-1 2.97339E-1 3.17558E-1 3.43397E-1 3.45244E-1 3.52263E-1 3.91403E-1 3.97539E-1 4.03989E-1 4.48395E-1 4.97488E-1 5.50124E-1 6.17479E-1 6.17617E-1 6.11662E-1 6.02291E-1 6.30942E-1 6.35003E-1 6.74045E-1 6.87926E-1 6.77422E-1 6.71883E-1 6.86933E-1 7.24651E-1 7.32532E-1 6.45331E-1 5.8031E-1 3.75835E-1 2.75388E-1 2.63355E-1 2.74354E-1 2.75281E-1 2.3536E-1 2.96108E-1 2.00987E-1 1.59203E-1 1.26809E-1 1.02474E-1 1.14305E-1 1.3131E-1 7.78811E-2 5.53263E-2 4.16652E-2 4.85729E-2 3.62681E-2 4.39999E-2 3.29529E-2 2.68157E-2 3.34677E-2 5.46515E-2 7.08138E-2 6.04661E-2 3.86428E-2 4.7257E-2 4.26629E-2 4.14276E-2 -9999 -9999 -9999 -9999 -9999 -9999 1.44123E-2 -9999 -9999 -9999 -9999 -9999 -9999
-9999 -9999 -9999 -9999 -9999 -9999 -9999 -9999 -9999 -9999 -9999 -9999 -9999 -9999 3.56116E-1 3.67692E-1 3.34341E-1 2.94934E-1 3.24315E-1 3.34086E-1 3.51867E-1 3.74795E-1 4.06019E-1 3.8253E-1 3.83041E-1 4.0263E-1 4.05327E-1 4.05016E-1 4.00615E-1 4.15801E-1 4.57257E-1 4.43993E-1 4.18482E-1 3.87929E-1 3.85492E-1 3.574E-1 3.23183E-1 3.31926E-1 3.59517E-1 3.8367E-1 3.81211E-1 4.03791E-1 3.7893E-1 3.56678E-1 4.14146E-1 4.07973E-1 4.08509E-1 4.37129E-1 4.65483E-1 4.668E-1 4.65715E-1 4.81114E-1 4.44391E-1 4.4536E-1 4.61907E-1 4.94708E-1 5.13156E-1 5.23058E-1 5.10665E-1 5.11654E-1 5.14612E-1 4.94804E-1 4.8636E-1 4.95412E-1 5.262E-1 5.47518E-1 5.74391E-1 5.61355E-1 5.46249E-1 5.28475E-1 5.24436E-1 5.2181E-1 5.39634E-1 5.3057E-1 4.94725E-1 4.61885E-1 4.13589E-1 3.88122E-1 3.80206E-1 3.87033E-1 3.7925E-1 3.9715E-1 4.39919E-1 3.78238E-1 3.48882E-1 3.76306E-1 4.46716E-1 4.81558E-1 4.58202E-1 4.4931E-1 4.52117E-1 4.28572E-1 4.22688E-1 3.46158E-1 2.75042E-1 2.55968E-1 2.56171E-1 2.29051E-1 2.57833E-1 2.70116E-1 2.70372E-1 2.57373E-1 2.73713E-1 2.84108E-1 3.38873E-1 3.1695E-1 3.46473E-1 3.86644E-1 4.39817E-1 4.77006E-1 5.03021E-1 5.71612E-1 5.86556E-1 5.72017E-1 6.08889E-1 6.011E-1 6.15578E-1 6.46891E-1 6.39602E-1 6.61916E-1 6.28031E-1 6.96569E-1 6.49803E-1 6.68565E-1 6.82702E-1 6.51557E-1 6.49297E-1 4.46843E-1 3.03863E-1 2.85452E-1 2.63557E-1 2.70416E-1 2.84025E-1 3.10837E-1 2.57004E-1 1.72114E-1 1.60298E-1 7.94666E-2 7.54779E-2 6.6491E-2 5.35308E-2 5.20194E-2 4.15992E-2 3.22766E-2 3.42044E-2 3.5759E-2 3.92062E-2 3.51816E-2 3.00554E-2 2.67782E-2 2.73365E-2 3.97029E-2 5.5218E-2 7.77003E-2 4.58394E-2 3.7453E-2 4.5055E-2 -9999 -9999 -9999 -9999 -9999 1.42491E-2 -9999 -9999 -9999 -9999 -9999 -9999 -9999
-9999 -9999 -9999 -9999 -9999 -9999 -9999 -9999 -9999 -9999 -9999 -9999 -9999 -9999 -9999 -9999 2.78817E-1 3.24242E-1 3.02704E-1 2.99322E-1 3.13653E-1 3.30379E-1 4.02855E-1 4.21118E-1 4.2672E-1 4.16089E-1 4.17294E-1 3.89736E-1 3.85118E-1 3.79955E-1 4.11133E-1 4.07155E-1 3.95904E-1 3.91668E-1 3.77355E-1 3.5097E-1 3.36197E-1 3.49282E-1 3.78485E-1 4.01001E-1 4.13149E-1 3.9665E-1 3.86651E-1 3.44094E-1 4.00109E-1 4.36111E-1 3.96045E-1 4.05077E-1 4.30485E-1 4.50863E-1 4.59473E-1 4.70791E-1 4.47029E-1 4.31166E-1 4.39712E-1 4.42827E-1 4.82463E-1 4.7621E-1 4.76048E-1 5.03626E-1 4.72078E-1 4.88628E-1 4.99639E-1 4.95628E-1 5.0599E-1 5.49378E-1 5.87053E-1 5.76128E-1 5.45106E-1 5.07351E-1 5.00186E-1 5.04556E-1 5.17179E-1 5.20635E-1 5.17895E-1 5.00435E-1 4.41319E-1 4.17552E-1 4.14243E-1 4.27658E-1 4.23623E-1 3.57236E-1 3.66926E-1 3.79472E-1 3.95266E-1 3.43082E-1 3.91132E-1 4.49259E-1 4.62061E-1 4.49087E-1 4.407E-1 4.19098E-1 4.12738E-1 3.68118E-1 3.23973E-1 2.81706E-1 2.60153E-1 2.41544E-1 2.37432E-1 2.14745E-1 2.32599E-1 1.82743E-1 1.93451E-1 2.87016E-1 3.2527E-1 3.55822E-1 3.66357E-1 4.13293E-1 4.58425E-1 4.66161E-1 4.72263E-1 5.1427E-1 4.94489E-1 5.829E-1 6.20788E-1 6.09766E-1 6.32138E-1 6.63606E-1 6.73386E-1 6.99834E-1 6.74467E-1 7.09213E-1 6.62801E-1 6.66019E-1 6.6263E-1 6.37053E-1 6.27438E-1 4.27824E-1 3.94989E-1 3.7181E-1 2.62576E-1 2.62871E-1 2.25328E-1 2.27523E-1 2.28376E-1 1.94234E-1 1.52103E-1 8.24351E-2 6.13675E-2 4.84402E-2 4.67639E-2 4.44468E-2 3.36237E-2 2.70641E-2 2.91707E-2 3.48686E-2 4.14746E-2 3.18709E-2 2.78912E-2 2.67839E-2 1.94145E-2 2.01462E-2 4.586E-2 7.36637E-2 5.93219E-2 3.70274E-2 2.17932E-2 1.05167E-2 -9999 -9999 -9999 -9999 -9999 -9999 -9999 -9999 -9999 -9999 -9999 -9999
-9999 -9999 -9999 -9999 -9999 -9999 -9999 -9999 -9999 -9999 -9999 -9999 -9999 -9999 -9999 -9999 -9999 -9999 2.39601E-1 2.62462E-1 2.72857E-1 2.8898E-1 3.16366E-1 3.64404E-1 3.90566E-1 3.83138E-1 3.96492E-1 4.06601E-1 3.95289E-1 3.76659E-1 3.83929E-1 3.97641E-1 3.97069E-1 3.93992E-1 3.54392E-1 3.37506E-1 3.24841E-1 3.50177E-1 3.83099E-1 3.96221E-1 4.0718E-1 3.88371E-1 3.59491E-1 3.35109E-1 3.39101E-1 3.45636E-1 4.09704E-1 4.18536E-1 4.29352E-1 4.56892E-1 4.53233E-1 4.63588E-1 4.7376E-1 4.50606E-1 4.4307E-1 4.21926E-1 4.5721E-1 4.23852E-1 4.50292E-1 4.70132E-1 4.56719E-1 4.85087E-1 4.91812E-1 4.94743E-1 5.13172E-1 5.31543E-1 5.66478E-1 5.80181E-1 5.4183E-1 5.6788E-1 5.51202E-1 5.35631E-1 5.20888E-1 5.06352E-1 4.99558E-1 5.01656E-1 4.6627E-1 4.11257E-1 4.05876E-1 3.68771E-1 3.86717E-1 3.42935E-1 2.92929E-1 3.35913E-1 3.06683E-1 3.07661E-1 3.26715E-1 3.85923E-1 4.53967E-1 4.78461E-1 4.53336E-1 4.30869E-1 4.15618E-1 4.03243E-1 3.4674E-1 3.15109E-1 2.76362E-1 2.63854E-1 2.55085E-1 1.6224E-1 1.69462E-1 1.35945E-1 1.42585E-1 2.49888E-1 3.17747E-1 3.74414E-1 3.81111E-1 4.40879E-1 4.39373E-1 4.65648E-1 4.08765E-1 4.05302E-1 4.72049E-1 5.52483E-1 5.82111E-1 5.8213E-1 5.95539E-1 6.41821E-1 7.09096E-1 7.33793E-1 6.79641E-1 6.57243E-1 6.54436E-1 6.60392E-1 6.72651E-1 6.3732E-1 4.90454E-1 4.39174E-1 4.49997E-1 3.85528E-1 3.13347E-1 2.69322E-1 2.54909E-1 1.96116E-1 1.22248E-1 1.27975E-1 1.34062E-1 1.07811E-1 5.7569E-2 5.27358E-2 3.957E-2 3.92682E-2 2.84277E-2 2.58174E-2 2.61661E-2 2.2934E-2 4.09603E-2 4.45561E-2 2.17808E-2 1.77978E-2 2.2022E-2 2.40372E-2 3.00914E-2 6.37225E-2 5.95838E-2 3.53257E-2 2.19769E-2 -9999 -9999 -9999 -9999 -9999 -9999 -9999 -9999 -9999 -9999 -9999 -9999 -9999
-9999 -9999 -9999 -9999 -9999 -9999 -9999 -9999 -9999 -9999 -9999 -9999 -9999 -9999 -9999 -9999 -9999 -9999 -9999 -9999 1.76574E-1 2.48049E-1 3.00859E-1 3.23257E-1 3.62423E-1 3.66867E-1 3.93706E-1 4.29101E-1 4.1495E-1 3.95241E-1 3.98388E-1 3.91054E-1 3.78725E-1 3.76417E-1 3.50227E-1 3.25384E-1 3.32784E-1 3.52225E-1 3.80859E-1 3.8099E-1 3.82325E-1 3.39779E-1 3.26171E-1 3.18936E-1 3.09693E-1 3.27214E-1 3.49537E-1 3.56775E-1 3.98511E-1 4.34136E-1 4.38231E-1 4.59677E-1 4.92255E-1 4.69161E-1 4.38866E-1 4.35082E-1 4.32049E-1 4.1353E-1 4.23419E-1 4.43676E-1 4.40504E-1 4.66904E-1 5.03387E-1 5.02363E-1 5.14894E-1 5.24167E-1 5.4885E-1 5.75471E-1 6.06388E-1 6.2404E-1 5.86658E-1 5.62368E-1 5.52313E-1 5.10896E-1 4.92491E-1 4.8452E-1 4.54334E-1 3.99087E-1 3.63783E-1 3.88186E-1 4.05278E-1 3.59367E-1 3.41486E-1 3.31293E-1 3.40065E-1 3.21386E-1 2.7465E-1 3.1994E-1 4.36214E-1 4.85246E-1 4.9394E-1 4.60862E-1 4.36256E-1 4.14587E-1 4.1128E-1 3.68167E-1 3.54354E-1 3.21097E-1 3.30044E-1 2.30216E-1 1.61314E-1 1.61189E-1 1.70345E-1 2.48109E-1 2.9751E-1 3.33585E-1 3.32195E-1 3.74236E-1 3.84631E-1 3.13203E-1 3.18007E-1 3.62737E-1 3.74816E-1 4.34354E-1 4.96312E-1 5.32062E-1 5.55164E-1 6.16797E-1 6.72422E-1 6.93138E-1 6.1367E-1 5.82752E-1 6.54452E-1 6.86601E-1 6.41991E-1 5.5432E-1 5.07997E-1 3.67062E-1 3.31549E-1 2.82952E-1 2.36429E-1 1.97252E-1 1.71854E-1 1.89479E-1 1.33179E-1 1.01264E-1 9.98301E-2 5.30227E-2 4.08038E-2 5.33105E-2 3.95112E-2 3.90326E-2 4.03424E-2 2.05647E-2 2.50769E-2 2.52193E-2 2.90868E-2 1.97621E-2 1.83181E-2 2.38714E-2 2.49739E-2 3.59408E-2 4.94437E-2 7.98811E-2 2.86296E-2 1.50663E-2 1.70899E-2 -9999 -9999 -9999 -9999 -9999 -9999 -9999 -9999 -9999 -9999 -9999 -9999 -9999
-9999 -9999 -9999 -9999 -9999 -9999 -9999 -9999 -9999 -9999 -9999 -9999 -9999 -9999 -9999 -9999 -9999 -9999 -9999 -9999 -9999 1.7743E-1 2.47977E-1 3.2168E-1 3.60847E-1 3.6027E-1 3.74373E-1 3.86694E-1 4.00767E-1 3.98552E-1 3.94139E-1 3.9818E-1 4.06659E-1 3.80015E-1 3.41573E-1 3.26985E-1 3.33104E-1 3.60043E-1 3.66697E-1 3.61188E-1 3.28793E-1 3.1884E-1 3.15118E-1 3.27846E-1 3.29566E-1 3.31206E-1 3.38303E-1 3.52103E-1 3.77558E-1 4.00056E-1 4.1914E-1 4.36084E-1 4.66942E-1 4.70598E-1 4.76402E-1 4.77909E-1 4.58464E-1 4.49731E-1 4.49911E-1 4.46835E-1 4.4026E-1 4.76768E-1 4.92301E-1 5.06521E-1 5.29226E-1 5.29488E-1 5.45154E-1 5.68847E-1 6.10654E-1 6.16793E-1 5.90932E-1 5.82709E-1 5.61888E-1 5.43631E-1 5.2038E-1 4.9898E-1 4.88732E-1 4.38631E-1 3.83426E-1 3.50241E-1 4.13461E-1 3.76609E-1 3.65093E-1 3.30654E-1 3.15429E-1 3.05049E-1 3.03643E-1 3.09554E-1 3.57057E-1 4.2562E-1 4.90752E-1 4.67093E-1 4.67444E-1 4.63682E-1 4.29406E-1 3.99521E-1 3.97859E-1 3.86572E-1 3.69173E-1 3.46703E-1 2.99812E-1 2.43489E-1 2.189E-1 1.75813E-1 3.40831E-1 3.5928E-1 3.40121E-1 3.04013E-1 3.29518E-1 3.0332E-1 2.89485E-1 2.67994E-1 3.19807E-1 3.49223E-1 4.38534E-1 5.18999E-1 5.29741E-1 5.53112E-1 6.26152E-1 6.41307E-1 5.79257E-1 6.38758E-1 5.995E-1 6.36388E-1 5.39529E-1 4.51528E-1 4.93705E-1 3.48324E-1 2.76613E-1 1.86459E-1 1.79537E-1 1.66106E-1 9.69746E-2 2.01559E-1 1.74811E-1 1.42299E-1 9.97021E-2 7.25158E-2 6.33136E-2 7.79123E-2 9.91991E-2 6.94812E-2 5.03446E-2 2.64486E-2 2.40599E-2 2.88061E-2 3.02107E-2 1.94108E-2 1.52891E-2 1.35459E-2 1.01338E-2 1.13499E-2 1.39366E-2 5.40656E-2 3.26897E-2 1.69449E-2 1.26457E-2 8.89043E-3 -9999 -9999 -9999 -9999 -9999 -9999 -9999 -9999 -9999 -9999 -9999 -9999
-9999 -9999 -9999 -9999 -9999 -9999 -9999 -9999 -9999 -9999 -9999 -9999 -9999 -9999 -9999 -9999 -9999 -9999 -9999 -9999 -9999 1.91566E-1 1.9579E-1 2.49865E-1 2.6222E-1 2.72958E-1 2.82957E-1 3.03873E-1 3.19684E-1 3.6291E-1 3.91837E-1 4.12794E-1 4.14649E-1 4.30219E-1 3.84815E-1 3.22824E-1 3.07799E-1 3.09917E-1 3.24028E-1 3.22683E-1 3.2988E-1 3.3837E-1 3.34478E-1 3.45205E-1 3.56706E-1 3.63742E-1 3.67042E-1 3.60856E-1 3.53629E-1 3.61845E-1 3.72039E-1 4.07072E-1 4.20238E-1 4.68135E-1 5.04511E-1 5.12807E-1 4.96916E-1 4.87007E-1 4.82133E-1 4.57241E-1 4.57438E-1 4.7784E-1 4.93326E-1 5.14898E-1 5.22166E-1 5.21363E-1 5.34494E-1 5.45334E-1 5.89348E-1 5.93979E-1 6.0878E-1 6.10388E-1 5.99243E-1 5.86186E-1 5.46158E-1 5.08226E-1 4.90636E-1 4.67691E-1 4.26389E-1 3.83557E-1 3.85535E-1 3.94581E-1 3.75475E-1 3.40844E-1 3.26091E-1 2.7599E-1 2.93064E-1 3.06889E-1 3.04959E-1 3.41882E-1 4.6983E-1 4.81705E-1 4.60873E-1 4.55656E-1 4.61421E-1 4.59593E-1 4.25878E-1 4.29363E-1 3.73312E-1 2.87168E-1 2.45431E-1 2.64948E-1 2.9464E-1 2.07605E-1 2.8599E-1 2.79448E-1 2.5375E-1 2.772E-1 2.31168E-1 2.67949E-1 2.63256E-1 2.55179E-1 2.78829E-1 2.92035E-1 3.14993E-1 3.19004E-1 3.83438E-1 4.42905E-1 5.60919E-1 5.26229E-1 5.61971E-1 5.80883E-1 5.27003E-1 5.84024E-1 4.8611E-1 4.14604E-1 3.74057E-1 3.54093E-1 2.58348E-1 1.72014E-1 1.20542E-1 9.64185E-2 1.11659E-1 1.35797E-1 1.23214E-1 1.18102E-1 8.04333E-2 5.78873E-2 6.36955E-2 1.06801E-1 8.92035E-2 8.95552E-2 4.34836E-2 2.58439E-2 3.3213E-2 4.18909E-2 3.23808E-2 2.44753E-2 1.43817E-2 1.21304E-2 1.23173E-2 1.3788E-2 1.6379E-2 2.78715E-2 4.0591E-2 2.74077E-2 1.7451E-2 9.1439E-3 1.37688E-2 1.50933E-2 -9999 -9999 -9999 -9999 1.58347E-2 -9999 -9999 -9999 -9999 -9999
-9999 -9999 -9999 -9999 -9999 -9999 -9999 -9999 -9999 -9999 -9999 -9999 -9999 -9999 -9999 -9999 -9999 -9999 -9999 -9999 -9999 1.6481E-1 1.89527E-1 1.95701E-1 1.89596E-1 2.30025E-1 2.53194E-1 3.01183E-1 3.16923E-1 3.09577E-1 3.39227E-1 3.80673E-1 4.1358E-1 4.25864E-1 3.8742E-1 3.49345E-1 3.43917E-1 3.28233E-1 3.11469E-1 2.82507E-1 3.091E-1 3.57592E-1 3.46454E-1 3.78962E-1 3.62599E-1 3.25601E-1 3.95579E-1 3.7479E-1 3.68841E-1 3.60041E-1 3.32358E-1 3.48554E-1 3.73409E-1 4.07638E-1 4.99218E-1 5.12791E-1 5.15112E-1 5.18481E-1 5.07367E-1 4.92525E-1 4.8263E-1 4.77171E-1 4.88252E-1 4.95183E-1 5.0555E-1 5.33095E-1 5.21855E-1 5.39901E-1 5.76125E-1 5.86805E-1 5.95389E-1 6.02753E-1 5.8542E-1 5.78167E-1 5.52519E-1 4.94613E-1 4.59293E-1 4.64447E-1 4.33626E-1 4.04007E-1 4.00893E-1 3.91928E-1 3.23722E-1 3.38273E-1 3.57511E-1 3.72199E-1 2.57106E-1 2.84972E-1 3.00971E-1 3.28068E-1 4.08391E-1 4.88915E-1 4.95094E-1 4.66088E-1 4.53654E-1 4.51528E-1 4.36738E-1 3.56551E-1 2.72422E-1 2.51772E-1 2.46992E-1 2.87329E-1 3.24277E-1 2.93723E-1 1.97096E-1 1.95247E-1 2.03792E-1 2.86958E-1 2.67325E-1 2.63292E-1 2.43242E-1 2.33982E-1 2.1256E-1 2.64512E-1 2.48828E-1 2.51769E-1 2.07933E-1 3.16097E-1 4.5893E-1 4.23376E-1 4.85131E-1 4.92559E-1 4.82003E-1 4.82569E-1 4.47983E-1 3.70505E-1 3.31104E-1 2.76372E-1 2.13849E-1 1.78413E-1 1.63076E-1 6.01199E-2 7.62509E-2 1.04594E-1 1.50624E-1 1.02977E-1 6.52562E-2 5.17656E-2 1.02654E-1 1.78864E-1 1.82544E-1 1.17809E-1 4.63478E-2 4.15801E-2 4.8293E-2 6.23377E-2 6.2931E-2 6.75033E-2 5.30137E-2 4.63609E-2 3.35672E-2 2.91446E-2 2.4168E-2 2.71554E-2 4.7259E-2 2.67346E-2 1.74233E-2 2.28469E-2 1.9557E-2 1.86049E-2 1.7166E-2 1.82184E-2 -9999 1.47626E-2 1.61865E-2 1.37784E-2 -9999 -9999 -9999 -9999
-9999 -9999 -9999 -9999 -9999 -9999 -9999 -9999 -9999 -9999 -9999 -9999 -9999 -9999 -9999 -9999 -9999 -9999 -9999 -9999 -9999 -9999 1.39295E-1 1.51399E-1 1.75501E-1 2.01173E-1 2.33068E-1 2.70786E-1 2.85599E-1 3.30835E-1 3.39358E-1 3.17486E-1 3.45649E-1 4.10819E-1 3.93286E-1 3.66107E-1 3.60026E-1 3.42956E-1 3.17958E-1 3.10775E-1 3.28844E-1 3.41273E-1 3.69264E-1 4.4376E-1 4.20696E-1 3.80109E-1 3.6176E-1 3.32467E-1 3.38873E-1 3.35803E-1 3.40135E-1 3.19535E-1 3.4622E-1 3.93432E-1 4.26462E-1 4.50054E-1 5.02668E-1 5.2589E-1 5.19443E-1 4.99435E-1 4.87083E-1 4.82835E-1 4.6302E-1 4.68003E-1 4.96974E-1 5.07527E-1 5.28393E-1 5.38921E-1 5.38365E-1 5.43279E-1 5.51419E-1 5.86884E-1 6.02886E-1 5.74283E-1 5.47011E-1 5.31616E-1 5.06331E-1 4.60646E-1 4.27754E-1 4.04012E-1 3.36773E-1 2.57827E-1 2.73586E-1 2.75881E-1 3.36554E-1 3.17339E-1 3.10531E-1 2.68998E-1 2.65452E-1 2.42069E-1 3.71978E-1 4.43453E-1 5.02015E-1 5.09404E-1 4.82102E-1 4.07677E-1 3.94989E-1 3.27167E-1 2.70149E-1 2.78177E-1 2.73266E-1 2.1455E-1 1.94932E-1 2.64362E-1 2.39311E-1 2.23083E-1 1.98779E-1 2.32579E-1 1.50457E-1 9.09143E-2 1.75196E-1 2.19862E-1 2.14462E-1 1.86519E-1 2.17698E-1 2.4056E-1 2.36265E-1 3.19226E-1 3.81583E-1 4.16464E-1 3.50926E-1 3.54032E-1 3.57395E-1 3.85624E-1 3.75917E-1 2.91411E-1 2.36677E-1 2.3796E-1 1.68858E-1 1.23313E-1 1.2587E-1 7.77809E-2 5.6652E-2 7.20321E-2 1.21247E-1 8.25685E-2 7.73952E-2 8.87422E-2 1.37532E-1 2.22077E-1 2.29762E-1 1.24714E-1 5.06264E-2 5.86613E-2 8.64173E-2 5.63706E-2 5.95729E-2 5.3422E-2 7.81313E-2 9.63136E-2 6.89317E-2 4.57423E-2 2.89088E-2 4.22732E-2 4.28005E-2 2.43925E-2 1.49841E-2 2.60788E-2 2.31541E-2 2.16602E-2 1.85366E-2 1.55879E-2 7.69872E-3 1.40299E-2 -9999 -9999 -9999 -9999 -9999 -9999
-9999 -9999 -9999 -9999 -9999 -9999 -9999 -9999 -9999 -9999 -9999 -9999 -9999 -9999 -9999 -9999 -9999 -9999 -9999 -9999 -9999 -9999 -9999 1.18547E-1 1.43608E-1 1.88796E-1 1.92045E-1 2.32288E-1 2.54291E-1 2.70487E-1 2.78986E-1 2.72821E-1 3.20156E-1 3.40454E-1 3.96401E-1 4.22665E-1 4.13004E-1 3.65362E-1 3.95452E-1 4.17578E-1 4.4164E-1 4.24509E-1 4.71993E-1 4.60314E-1 3.94305E-1 3.47708E-1 3.4315E-1 3.33144E-1 3.1462E-1 3.26782E-1 3.17603E-1 3.02842E-1 3.45311E-1 4.16127E-1 3.90466E-1 4.00103E-1 5.21885E-1 5.55064E-1 5.48299E-1 5.22542E-1 4.97664E-1 4.84811E-1 4.75672E-1 4.74057E-1 4.90429E-1 5.06734E-1 5.07239E-1 5.14407E-1 5.00307E-1 5.12834E-1 5.13803E-1 5.4413E-1 5.5689E-1 5.53996E-1 5.58881E-1 5.46569E-1 5.2105E-1 4.8798E-1 4.79768E-1 4.11437E-1 3.72431E-1 3.55316E-1 3.23159E-1 3.57627E-1 3.2649E-1 2.87005E-1 2.8861E-1 2.63078E-1 2.75187E-1 2.77059E-1 3.00005E-1 4.92484E-1 5.40983E-1 4.56338E-1 4.36416E-1 3.56633E-1 3.00947E-1 2.93481E-1 2.94137E-1 2.66109E-1 2.36223E-1 2.02969E-1 1.53138E-1 2.02238E-1 2.42864E-1 2.08803E-1 1.41871E-1 1.51608E-1 1.68894E-1 1.30895E-1 1.00095E-1 8.5383E-2 2.07149E-1 2.10205E-1 1.79702E-1 1.47111E-1 2.34844E-1 2.75595E-1 2.47568E-1 2.5895E-1 3.44023E-1 3.24669E-1 2.27525E-1 1.9367E-1 2.97703E-1 2.58747E-1 1.92785E-1 1.39834E-1 1.40942E-1 1.6064E-1 1.83154E-1 1.83722E-1 1.21699E-1 9.76913E-2 1.19648E-1 9.08859E-2 4.49444E-2 4.59107E-2 6.6076E-2 1.47634E-1 1.93633E-1 1.02203E-1 6.24753E-2 6.51472E-2 5.27131E-2 4.83898E-2 4.34534E-2 3.6378E-2 3.2783E-2 3.62963E-2 4.80509E-2 4.25402E-2 3.4438E-2 4.16834E-2 1.51478E-2 1.01339E-2 -9999 1.1076E-2 1.34089E-2 8.61974E-3 8.82968E-3 1.8174E-2 1.60848E-2 -9999 -9999 -9999 -9999 -9999 -9999 -9999
-9999 -9999 -9999 -9999 -9999 -9999 -9999 -9999 -9999 -9999 -9999 -9999 -9999 -9999 -9999 -9999 -9999 -9999 -9999 -9999 -9999 -9999 -9999 -9999 1.38072E-1 1.23321E-1 1.2794E-1 1.52338E-1 2.05674E-1 2.34316E-1 2.56059E-1 2.47436E-1 2.63173E-1 2.89293E-1 3.34437E-1 3.54998E-1 3.82902E-1 3.85302E-1 3.63407E-1 4.16676E-1 4.49167E-1 4.34808E-1 4.92153E-1 4.73586E-1 4.34383E-1 3.60611E-1 3.56001E-1 3.29615E-1 3.09651E-1 3.04492E-1 3.10751E-1 3.22054E-1 3.61728E-1 4.18011E-1 3.72844E-1 3.84141E-1 4.41628E-1 4.86505E-1 5.23653E-1 5.17606E-1 5.14532E-1 4.91599E-1 4.65078E-1 4.60272E-1 4.55721E-1 4.80037E-1 4.91304E-1 5.09687E-1 4.99597E-1 5.01022E-1 5.07546E-1 5.34581E-1 5.44313E-1 5.66284E-1 5.72048E-1 5.65565E-1 5.00589E-1 4.35212E-1 4.75959E-1 4.48106E-1 4.00904E-1 4.1279E-1 3.43727E-1 3.63547E-1 3.09547E-1 2.77115E-1 2.82074E-1 2.73E-1 2.56065E-1 2.99335E-1 2.86451E-1 3.75444E-1 3.79801E-1 4.15163E-1 3.75288E-1 3.46789E-1 2.76483E-1 2.86416E-1 2.83541E-1 2.27801E-1 2.26034E-1 2.03455E-1 2.18663E-1 2.04207E-1 1.02965E-1 1.29858E-1 1.20133E-1 1.081E-1 1.57087E-1 2.12183E-1 1.93441E-1 1.74263E-1 2.04515E-1 1.35013E-1 1.53864E-1 1.32236E-1 8.36219E-2 1.54652E-1 1.51505E-1 2.14335E-1 2.20609E-1 2.54524E-1 2.52617E-1 2.18152E-1 1.90444E-1 2.68651E-1 2.18896E-1 1.5182E-1 1.20173E-1 1.35158E-1 2.08754E-1 1.63019E-1 1.01115E-1 5.58222E-2 1.28206E-1 1.5109E-1 8.20266E-2 5.40991E-2 8.74252E-2 1.49345E-1 1.63308E-1 1.14642E-1 5.37849E-2 6.47354E-2 7.70148E-2 9.2576E-2 4.33435E-2 5.47959E-2 4.79898E-2 4.12147E-2 3.2797E-2 2.48352E-2 2.33016E-2 2.49191E-2 1.2828E-2 -9999 -9999 -9999 -9999 -9999 -9999 -9999 -9999 -9999 -9999 -9999 -9999 -9999 -9999 -9999
-9999 -9999 -9999 -9999 -9999 -9999 -9999 -9999 -9999 -9999 -9999 -9999 -9999 -9999 -9999 -9999 -9999 -9999 -9999 -9999 -9999 -9999 -9999 -9999 -9999 2.1413E-1 9.666E-2 1.2647E-1 1.93706E-1 2.21251E-1 1.96736E-1 2.64029E-1 2.65255E-1 2.78184E-1 2.38975E-1 2.22395E-1 2.37837E-1 3.02744E-1 3.83256E-1 4.54665E-1 4.25478E-1 3.93792E-1 4.06086E-1 4.3104E-1 4.55349E-1 4.57722E-1 4.42744E-1 3.73859E-1 3.51186E-1 3.46688E-1 3.73359E-1 3.56076E-1 3.89534E-1 3.59884E-1 3.55619E-1 3.75369E-1 4.03884E-1 4.17935E-1 4.93754E-1 4.96541E-1 5.06261E-1 5.1831E-1 4.9393E-1 4.65339E-1 4.62128E-1 4.49844E-1 4.48365E-1 5.12646E-1 4.57584E-1 4.52807E-1 4.3373E-1 4.8132E-1 4.86779E-1 5.34317E-1 5.39828E-1 5.28128E-1 4.17721E-1 3.86329E-1 4.14941E-1 4.60099E-1 4.01342E-1 3.91004E-1 3.85924E-1 3.75736E-1 3.44363E-1 3.09801E-1 2.50483E-1 2.83531E-1 2.70225E-1 2.87879E-1 3.3394E-1 3.66048E-1 3.55067E-1 3.8764E-1 3.70694E-1 3.16122E-1 2.77933E-1 2.58373E-1 2.58379E-1 2.38079E-1 2.4294E-1 2.30051E-1 2.07209E-1 1.5298E-1 8.06076E-2 9.31754E-2 1.40303E-1 1.27079E-1 1.21428E-1 1.43863E-1 1.5644E-1 1.72917E-1 2.12161E-1 1.66914E-1 1.94989E-1 2.16921E-1 1.65526E-1 1.28246E-1 1.50314E-1 2.63081E-1 3.19533E-1 2.99947E-1 3.64936E-1 2.72821E-1 1.55823E-1 1.96326E-1 2.55279E-1 1.59089E-1 8.2433E-2 1.14409E-1 8.94388E-2 8.34483E-2 5.83008E-2 5.09216E-2 1.06737E-1 1.88745E-1 1.54787E-1 9.12148E-2 1.01105E-1 8.90015E-2 1.01859E-1 8.17225E-2 8.1292E-2 5.43511E-2 7.1831E-2 6.66709E-2 6.83809E-2 4.44258E-2 2.35361E-2 2.23624E-2 1.97983E-2 2.50272E-2 2.15898E-2 1.52061E-2 8.84123E-3 -9999 -9999 -9999 -9999 -9999 -9999 -9999 -9999 -9999 -9999 -9999 -9999 -9999 -9999 -9999
-9999 -9999 -9999 -9999 -9999 -9999 -9999 -9999 -9999 -9999 -9999 -9999 -9999 -9999 -9999 -9999 -9999 -9999 -9999 -9999 -9999 -9999 -9999 -9999 -9999 1.4727E-1 1.59554E-1 1.42498E-1 1.99887E-1 2.43098E-1 2.25744E-1 2.36574E-1 2.7904E-1 2.83778E-1 2.34851E-1 1.85518E-1 1.89255E-1 2.48591E-1 2.77429E-1 3.52888E-1 3.91852E-1 3.95017E-1 4.25781E-1 4.3375E-1 4.56908E-1 5.04983E-1 5.16826E-1 4.80702E-1 4.05504E-1 3.75303E-1 3.91696E-1 3.75909E-1 3.75663E-1 3.58996E-1 3.44824E-1 3.46653E-1 3.72517E-1 3.94912E-1 4.27623E-1 4.45252E-1 4.84893E-1 4.99766E-1 4.72586E-1 4.44522E-1 4.33718E-1 4.44842E-1 4.29283E-1 3.98968E-1 3.94433E-1 4.4088E-1 3.81901E-1 4.07777E-1 3.94794E-1 4.57097E-1 4.83296E-1 5.27427E-1 4.41563E-1 3.73576E-1 4.26867E-1 4.43624E-1 4.4584E-1 3.91269E-1 3.58654E-1 3.73415E-1 3.85734E-1 3.63905E-1 3.01171E-1 2.90462E-1 3.298E-1 3.24823E-1 3.68373E-1 3.93299E-1 3.75887E-1 3.80647E-1 3.62892E-1 3.04694E-1 2.49092E-1 2.16471E-1 2.33908E-1 2.28988E-1 2.33609E-1 2.35722E-1 1.65316E-1 1.19745E-1 1.06923E-1 1.21923E-1 1.82083E-1 2.25175E-1 1.74624E-1 1.68726E-1 1.16524E-1 1.27975E-1 2.57693E-1 1.66462E-1 1.79534E-1 2.73569E-1 2.12521E-1 2.5757E-1 2.41642E-1 4.13379E-1 4.52606E-1 4.40477E-1 4.09787E-1 3.26176E-1 2.2312E-1 1.3678E-1 2.104E-1 2.06065E-1 1.31739E-1 1.32958E-1 1.03315E-1 6.79831E-2 5.36511E-2 7.0254E-2 9.43194E-2 5.69724E-2 5.23521E-2 2.73955E-2 3.42243E-2 2.4128E-2 2.49645E-2 7.57622E-2 1.03491E-1 1.07867E-1 9.59796E-2 8.14501E-2 7.61577E-2 3.24679E-2 2.02716E-2 1.40284E-2 1.32744E-2 2.11289E-2 2.80068E-2 1.37491E-2 -9999 -9999 -9999 -9999 -9999 -9999 -9999 -9999 -9999 -9999 -9999 -9999 -9999 -9999 -9999 -9999
-9999 -9999 -9999 -9999 -9999 -9999 -9999 -9999 -9999 -9999 -9999 -9999 -9999 -9999 -9999 -9999 -9999 -9999 -9999 -9999 -9999 -9999 -9999 -9999 -9999 -9999 2.6524E-1 2.17679E-1 2.5874E-1 2.49871E-1 2.10936E-1 1.93975E-1 2.36876E-1 2.59557E-1 2.50537E-1 1.87863E-1 1.80463E-1 2.43239E-1 2.79898E-1 2.58259E-1 2.93538E-1 3.55905E-1 4.24701E-1 4.25295E-1 4.45835E-1 4.54536E-1 4.62546E-1 4.80659E-1 4.38506E-1 3.8654E-1 3.82161E-1 3.67035E-1 3.37021E-1 3.37113E-1 3.57778E-1 3.71712E-1 3.81135E-1 3.9257E-1 3.77187E-1 3.80117E-1 4.08018E-1 4.57373E-1 4.42534E-1 4.3095E-1 4.28088E-1 4.26893E-1 4.30018E-1 4.42022E-1 3.91955E-1 3.98968E-1 3.9116E-1 3.66896E-1 3.44726E-1 3.64199E-1 4.44537E-1 4.26618E-1 4.33779E-1 3.71672E-1 4.27199E-1 4.00616E-1 4.27546E-1 4.27943E-1 3.33319E-1 3.49878E-1 3.39764E-1 3.71509E-1 3.2209E-1 2.99152E-1 3.03083E-1 2.93609E-1 3.08349E-1 3.13044E-1 3.0965E-1 3.19279E-1 3.04216E-1 2.90201E-1 2.57947E-1 2.59E-1 2.79712E-1 2.62064E-1 2.49967E-1 2.42542E-1 2.16321E-1 1.78825E-1 2.09732E-1 2.07548E-1 2.13423E-1 2.44646E-1 2.588E-1 1.62517E-1 1.26308E-1 1.20244E-1 2.42835E-1 1.66287E-1 1.65933E-1 2.11822E-1 2.19008E-1 1.86395E-1 2.16577E-1 2.13326E-1 2.58721E-1 2.30443E-1 2.41756E-1 2.26663E-1 1.96684E-1 1.84069E-1 1.52099E-1 1.65964E-1 1.11949E-1 1.24603E-1 1.47121E-1 6.95593E-2 4.78096E-2 6.85261E-2 4.7477E-2 5.77326E-2 5.26973E-2 4.20455E-2 2.88977E-2 1.56353E-2 2.7077E-2 4.05527E-2 4.66782E-2 5.76521E-2 7.52334E-2 9.98564E-2 9.88974E-2 4.87841E-2 3.89224E-2 1.16213E-2 1.04152E-2 2.35877E-2 2.87593E-2 1.63852E-2 -9999 -9999 -9999 -9999 -9999 -9999 -9999 -9999 -9999 -9999 -9999 -9999 -9999 -9999 -9999 -9999
-9999 -9999 -9999 -9999 -9999 -9999 -9999 -9999 -9999 -9999 -9999 -9999 -9999 -9999 -9999 -9999 -9999 -9999 -9999 -9999 -9999 -9999 -9999 -9999 -9999 -9999 3.6431E-1 2.66982E-1 2.68079E-1 2.45671E-1 2.13444E-1 1.97262E-1 2.24902E-1 2.56382E-1 2.53797E-1 2.33521E-1 2.38468E-1 2.29857E-1 2.63151E-1 2.30893E-1 2.16786E-1 2.9036E-1 3.70948E-1 3.74477E-1 3.99561E-1 3.96047E-1 4.0628E-1 4.04723E-1 4.32596E-1 4.37636E-1 4.02413E-1 3.73656E-1 3.42746E-1 3.10429E-1 3.65198E-1 3.72047E-1 3.66666E-1 3.53617E-1 3.38945E-1 3.52078E-1 3.79164E-1 4.08901E-1 3.96668E-1 3.97636E-1 4.54244E-1 4.95416E-1 4.73804E-1 4.45594E-1 4.50038E-1 3.85533E-1 3.97611E-1 3.60849E-1 3.37652E-1 3.45314E-1 3.42228E-1 3.67145E-1 4.18963E-1 3.85567E-1 3.87431E-1 3.82964E-1 4.15347E-1 4.31684E-1 3.35204E-1 3.41229E-1 3.4882E-1 3.39694E-1 3.01772E-1 3.16414E-1 2.87569E-1 2.56699E-1 2.90824E-1 2.51025E-1 2.66931E-1 2.53823E-1 2.48082E-1 2.45556E-1 2.51972E-1 2.69699E-1 2.65305E-1 2.54249E-1 2.49676E-1 2.84991E-1 2.61325E-1 2.22739E-1 2.1623E-1 1.90821E-1 1.52855E-1 2.17694E-1 2.17892E-1 1.53323E-1 1.23309E-1 9.88684E-2 1.38166E-1 1.45074E-1 2.20146E-1 3.12935E-1 3.09301E-1 1.41234E-1 1.70779E-1 9.64971E-2 9.60899E-2 8.02504E-2 7.31859E-2 9.58727E-2 1.3795E-1 1.2573E-1 1.19381E-1 1.21643E-1 1.42026E-1 1.5596E-1 1.50366E-1 1.27947E-1 8.52736E-2 5.09395E-2 7.80494E-2 5.63101E-2 4.94542E-2 7.923E-2 5.29536E-2 3.21273E-2 2.26232E-2 2.02712E-2 1.75187E-2 2.70502E-2 3.94331E-2 1.02448E-1 1.21294E-1 8.76181E-2 1.06335E-1 4.44812E-2 1.71896E-2 2.52933E-2 4.47768E-2 2.39917E-2 8.60387E-3 -9999 -9999 -9999 -9999 -9999 -9999 -9999 -9999 -9999 -9999 -9999 -9999 -9999 -9999 -9999
-9999 -9999 -9999 -9999 -9999 -9999 -9999 -9999 -9999 -9999 -9999 -9999 -9999 -9999 -9999 -9999 -9999 -9999 -9999 -9999 -9999 -9999 -9999 -9999 -9999 3.41143E-1 3.5977E-1 2.82685E-1 2.67129E-1 2.49427E-1 2.96468E-1 2.62634E-1 2.77222E-1 2.87736E-1 2.83117E-1 2.69433E-1 2.64593E-1 2.45005E-1 2.25781E-1 2.06332E-1 2.04951E-1 2.33078E-1 2.90828E-1 3.275E-1 3.28115E-1 3.19869E-1 3.36886E-1 3.66928E-1 3.92934E-1 4.14702E-1 4.09447E-1 3.81137E-1 3.51641E-1 3.50583E-1 3.18768E-1 2.9709E-1 3.19064E-1 3.31035E-1 3.04859E-1 3.40006E-1 3.96749E-1 3.91908E-1 4.00647E-1 4.17446E-1 4.12063E-1 4.46068E-1 4.26234E-1 3.96063E-1 3.7842E-1 3.86486E-1 4.22084E-1 3.57127E-1 3.51856E-1 3.58258E-1 3.34835E-1 3.83164E-1 3.63337E-1 3.7877E-1 3.42227E-1 3.09631E-1 3.67563E-1 3.68425E-1 3.55761E-1 3.44934E-1 2.94396E-1 2.93773E-1 3.34418E-1 3.25461E-1 2.99899E-1 3.17808E-1 2.94319E-1 2.89136E-1 2.46403E-1 2.23771E-1 2.38543E-1 1.94215E-1 2.26868E-1 2.45907E-1 2.37301E-1 1.9538E-1 2.00054E-1 1.95049E-1 2.15245E-1 2.05243E-1 1.85528E-1 1.38648E-1 1.32901E-1 1.30736E-1 1.32184E-1 1.26231E-1 8.75757E-2 1.17753E-1 1.52841E-1 1.10839E-1 1.92498E-1 1.9506E-1 1.82452E-1 2.1314E-1 1.73313E-1 9.38625E-2 5.24343E-2 6.66501E-2 7.59892E-2 9.24565E-2 1.06177E-1 7.77634E-2 9.31348E-2 1.23421E-1 1.3294E-1 1.72932E-1 2.2538E-1 2.00673E-1 1.49472E-1 1.11242E-1 8.48383E-2 6.43653E-2 4.8844E-2 3.16585E-2 1.81835E-2 2.48781E-2 2.69996E-2 3.47035E-2 2.45631E-2 3.45962E-2 4.63906E-2 7.79686E-2 6.72095E-2 5.4444E-2 7.28932E-2 9.17538E-2 8.26681E-2 5.06275E-2 9.05205E-2 5.70869E-2 1.42506E-2 1.62911E-2 1.50893E-2 1.25698E-2 1.3631E-2 -9999 -9999 -9999 -9999 -9999 -9999 -9999 -9999 -9999 -9999 -9999
-9999 -9999 -9999 -9999 -9999 -9999 -9999 -9999 -9999 -9999 -9999 -9999 -9999 -9999 -9999 -9999 -9999 -9999 -9999 -9999 -9999 -9999 -9999 -9999 -9999 -9999 3.46366E-1 2.93838E-1 2.71132E-1 2.68492E-1 2.75647E-1 2.41501E-1 2.38596E-1 2.62457E-1 3.29608E-1 3.26671E-1 2.94725E-1 2.87185E-1 2.22688E-1 1.99659E-1 1.77806E-1 1.74546E-1 2.01343E-1 2.91093E-1 3.26348E-1 2.95819E-1 3.10853E-1 3.31129E-1 3.37783E-1 3.58707E-1 3.55642E-1 3.80085E-1 3.3535E-1 3.2958E-1 3.22256E-1 2.67974E-1 2.84512E-1 2.83956E-1 3.25568E-1 3.80917E-1 4.05806E-1 4.0069E-1 4.07048E-1 4.29145E-1 3.65004E-1 4.0329E-1 3.84589E-1 4.16216E-1 3.82905E-1 3.86943E-1 4.31105E-1 3.68355E-1 3.14527E-1 3.41366E-1 3.39339E-1 3.18911E-1 3.37749E-1 3.81291E-1 3.4573E-1 3.29334E-1 3.20173E-1 3.28257E-1 3.23373E-1 2.88097E-1 3.11241E-1 3.31955E-1 3.23186E-1 3.87907E-1 3.4176E-1 3.05303E-1 2.91482E-1 2.51503E-1 2.23959E-1 2.46256E-1 2.0689E-1 1.76255E-1 2.13254E-1 1.92237E-1 1.73737E-1 1.89581E-1 1.76605E-1 1.56552E-1 1.62704E-1 1.89681E-1 2.06992E-1 1.87273E-1 1.27445E-1 1.22035E-1 1.4592E-1 1.24181E-1 1.71038E-1 1.50883E-1 9.04215E-2 1.24894E-1 8.09665E-2 9.69972E-2 6.95691E-2 3.63106E-2 9.52187E-2 1.21777E-1 8.29018E-2 6.88359E-2 8.30482E-2 8.43283E-2 9.87207E-2 7.5318E-2 8.00695E-2 1.29396E-1 1.93201E-1 2.04525E-1 2.21967E-1 2.19328E-1 2.70452E-1 1.70213E-1 8.92267E-2 6.01216E-2 5.65521E-2 2.677E-2 3.17396E-2 2.22342E-2 1.8159E-2 3.41827E-2 3.29467E-2 2.1641E-2 1.4897E-2 2.24823E-2 2.38744E-2 1.60381E-2 2.21296E-2 6.13404E-2 1.5874E-1 1.64763E-1 9.68064E-2 9.76217E-2 3.27754E-2 3.45809E-2 3.09259E-2 2.19605E-2 2.0575E-2 1.97058E-2 -9999 -9999 -9999 -9999 -9999 -9999 -9999 -9999 -9999 -9999
-9999 -9999 -9999 -9999 -9999 -9999 -9999 -9999 -9999 -9999 -9999 -9999 -9999 -9999 -9999 -9999 -9999 -9999 -9999 -9999 -9999 -9999 -9999 -9999 -9999 -9999 3.55148E-1 3.60733E-1 2.53201E-1 3.04049E-1 2.67189E-1 2.16155E-1 2.2524E-1 3.15287E-1 3.32272E-1 3.67304E-1 3.7492E-1 2.88534E-1 1.85032E-1 1.80075E-1 1.70695E-1 1.41702E-1 1.76665E-1 2.87197E-1 3.46509E-1 3.2324E-1 3.39781E-1 3.23989E-1 3.02043E-1 3.19468E-1 3.00601E-1 3.0642E-1 3.20223E-1 3.13499E-1 2.89012E-1 2.57416E-1 2.82079E-1 2.96265E-1 3.19284E-1 3.60116E-1 4.16268E-1 3.81639E-1 3.6841E-1 3.89021E-1 3.63913E-1 3.73928E-1 3.63215E-1 3.96475E-1 3.64114E-1 3.87049E-1 3.57191E-1 3.33553E-1 2.85797E-1 2.76439E-1 3.23262E-1 3.15177E-1 2.97143E-1 3.15314E-1 3.326E-1 3.06746E-1 3.34964E-1 3.48599E-1 3.51279E-1 3.53314E-1 3.1475E-1 3.30349E-1 3.15086E-1 3.18092E-1 3.48142E-1 3.17447E-1 2.79269E-1 2.23779E-1 2.6341E-1 2.43554E-1 1.78582E-1 1.98226E-1 1.47314E-1 1.27497E-1 1.22596E-1 2.12973E-1 2.4321E-1 2.15275E-1 1.92487E-1 1.98248E-1 1.42577E-1 1.0278E-1 5.07424E-2 5.25642E-2 1.23389E-1 1.52564E-1 9.06213E-2 8.69439E-2 1.50503E-1 2.17392E-1 1.76012E-1 1.00648E-1 6.60932E-2 3.97631E-2 6.32909E-2 4.84543E-2 5.23447E-2 7.42134E-2 5.12744E-2 4.96585E-2 4.68451E-2 5.47035E-2 7.83088E-2 1.19203E-1 2.22402E-1 1.43239E-1 1.78878E-1 1.49334E-1 1.67452E-1 1.02809E-1 7.45401E-2 4.78325E-2 4.78796E-2 2.94159E-2 2.65756E-2 2.69243E-2 2.33414E-2 1.55046E-2 1.38346E-2 1.04565E-2 1.09185E-2 1.18133E-2 9.77477E-3 1.19084E-2 3.2544E-2 6.84739E-2 7.87879E-2 5.06505E-2 3.92881E-2 5.30046E-2 8.01162E-2 8.28697E-2 7.146E-2 3.54497E-2 1.55689E-2 1.64238E-2 1.49885E-2 1.2269E-2 1.41343E-2 -9999 -9999 -9999 -9999 -9999 -9999 -9999
-9999 -9999 -9999 -9999 -9999 -9999 -9999 -9999 -9999 -9999 -9999 -9999 -9999 -9999 -9999 -9999 -9999 -9999 -9999 -9999 -9999 -9999 -9999 -9999 -9999 -9999 -9999 3.52363E-1 2.46596E-1 2.88574E-1 2.4874E-1 2.86997E-1 3.19934E-1 3.58383E-1 3.42579E-1 3.3465E-1 3.59982E-1 2.96072E-1 1.99225E-1 1.91839E-1 2.136E-1 1.6102E-1 1.84036E-1 2.90596E-1 3.04139E-1 3.08564E-1 3.39294E-1 2.71389E-1 3.03209E-1 2.9033E-1 2.77653E-1 3.05106E-1 3.27824E-1 3.49482E-1 3.75955E-1 3.6533E-1 3.10928E-1 2.75081E-1 3.00914E-1 3.96681E-1 3.87342E-1 3.60526E-1 2.89124E-1 3.68746E-1 3.57961E-1 3.33771E-1 3.7541E-1 3.96147E-1 3.60624E-1 3.72229E-1 3.75396E-1 3.24434E-1 2.86014E-1 2.74871E-1 3.14283E-1 3.33804E-1 3.3277E-1 2.6768E-1 3.27818E-1 3.5743E-1 3.79008E-1 3.79497E-1 3.97625E-1 4.10733E-1 3.81599E-1 3.84462E-1 3.78115E-1 3.50491E-1 3.27778E-1 3.05979E-1 2.61618E-1 2.50495E-1 2.1454E-1 1.40687E-1 1.44791E-1 1.81955E-1 1.4465E-1 1.33889E-1 1.64699E-1 1.0608E-1 1.51177E-1 1.12411E-1 1.23797E-1 1.00067E-1 6.76243E-2 8.89521E-2 7.9508E-2 6.2129E-2 4.38057E-2 3.47892E-2 5.95267E-2 1.39775E-1 1.29224E-1 1.37393E-1 9.85396E-2 1.10024E-1 1.59035E-1 6.71033E-2 7.17396E-2 6.05676E-2 9.11044E-2 1.02176E-1 5.71569E-2 5.61065E-2 6.31383E-2 7.63125E-2 1.0949E-1 1.15786E-1 1.85218E-1 1.68111E-1 1.22304E-1 9.32532E-2 1.02208E-1 6.50903E-2 7.80335E-2 6.49095E-2 6.15431E-2 3.97316E-2 4.04502E-2 3.32818E-2 3.16926E-2 2.61744E-2 2.07014E-2 1.55663E-2 1.26083E-2 1.06728E-2 1.07641E-2 1.36538E-2 1.84578E-2 1.57612E-2 1.28134E-2 1.49279E-2 3.03492E-2 3.93108E-2 3.09018E-2 4.38353E-2 6.44719E-2 3.04619E-2 1.67277E-2 1.06805E-2 1.19925E-2 1.07732E-2 8.61442E-3 7.28417E-3 -9999 -9999 -9999 -9999 -9999 -9999
-9999 -9999 -9999 -9999 -9999 -9999 -9999 -9999 -9999 -9999 -9999 -9999 -9999 -9999 -9999 -9999 -9999 -9999 -9999 -9999 -9999 -9999 -9999 -9999 -9999 -9999 -9999 -9999 3.64671E-1 3.36277E-1 2.44455E-1 2.44447E-1 2.67169E-1 3.09602E-1 2.98034E-1 2.86118E-1 2.93908E-1 2.488E-1 2.42089E-1 2.52828E-1 2.23666E-1 2.7853E-1 2.88967E-1 3.18017E-1 2.38977E-1 2.27487E-1 3.07792E-1 3.8871E-1 3.91835E-1 3.46704E-1 3.4045E-1 2.64039E-1 3.25651E-1 3.81372E-1 3.52068E-1 3.43947E-1 3.29811E-1 3.38166E-1 3.04297E-1 3.51202E-1 3.66362E-1 3.62105E-1 3.91654E-1 3.83104E-1 3.926E-1 4.00488E-1 3.73765E-1 3.74297E-1 3.82623E-1 3.72591E-1 3.73696E-1 3.42903E-1 2.82392E-1 2.39562E-1 2.9282E-1 3.319E-1 3.48981E-1 3.11632E-1 3.05204E-1 3.05368E-1 3.71053E-1 4.19213E-1 4.76959E-1 4.49344E-1 4.05217E-1 3.88383E-1 3.72797E-1 3.89544E-1 3.26251E-1 2.86632E-1 3.2074E-1 2.90843E-1 1.99904E-1 1.17545E-1 1.16646E-1 1.38487E-1 1.35049E-1 1.17964E-1 1.27199E-1 1.14877E-1 1.29519E-1 9.94324E-2 9.32993E-2 7.15671E-2 7.67981E-2 1.07636E-1 1.43205E-1 1.11725E-1 8.69498E-2 4.69282E-2 3.67249E-2 4.84296E-2 1.61066E-1 1.51744E-1 9.64608E-2 7.89344E-2 1.41086E-1 1.11005E-1 8.59508E-2 1.2223E-1 1.43126E-1 1.59577E-1 1.18473E-1 7.91262E-2 1.03416E-1 1.17959E-1 1.09191E-1 1.02648E-1 1.25634E-1 1.5781E-1 1.20732E-1 1.35724E-1 7.09328E-2 6.60552E-2 5.33622E-2 4.52243E-2 5.71202E-2 5.34957E-2 7.70557E-2 5.02991E-2 2.68816E-2 2.59215E-2 2.80567E-2 2.18361E-2 2.26287E-2 1.84332E-2 1.09903E-2 1.082E-2 9.40735E-3 9.3028E-3 8.79045E-3 1.61837E-2 1.61662E-2 1.01943E-2 1.18307E-2 2.24327E-2 3.1711E-2 3.69942E-2 9.96843E-3 9.46972E-3 7.50356E-3 7.05071E-3 5.74769E-3 7.06315E-3 -9999 -9999 -9999 -9999 -9999 -9999
-9999 -9999 -9999 -9999 -9999 -9999 -9999 -9999 -9999 -9999 -9999 -9999 -9999 -9999 -9999 -9999 -9999 -9999 -9999 -9999 -9999 -9999 -9999 -9999 -9999 -9999 -9999 -9999 -9999 2.66581E-1 2.74014E-1 2.88966E-1 2.17525E-1 2.5428E-1 2.68033E-1 2.73072E-1 2.88856E-1 2.56082E-1 2.63358E-1 2.82935E-1 2.31348E-1 2.2628E-1 3.21128E-1 3.47481E-1 3.66715E-1 3.94234E-1 4.63522E-1 4.90899E-1 5.09921E-1 4.4055E-1 3.40518E-1 2.70283E-1 2.47044E-1 3.21631E-1 3.66015E-1 3.35065E-1 3.67785E-1 3.85007E-1 3.64776E-1 3.45454E-1 3.39161E-1 3.75619E-1 3.64293E-1 3.68848E-1 3.64569E-1 4.05267E-1 4.2485E-1 4.09072E-1 4.04727E-1 4.21973E-1 3.94677E-1 3.88344E-1 3.29692E-1 2.52312E-1 2.51909E-1 2.70595E-1 3.30971E-1 3.36541E-1 3.13991E-1 3.06579E-1 3.08405E-1 3.60775E-1 4.49348E-1 4.6976E-1 4.35802E-1 4.27281E-1 3.8566E-1 4.16497E-1 3.74799E-1 3.39711E-1 3.14127E-1 2.50871E-1 1.75619E-1 2.07656E-1 2.00105E-1 1.94189E-1 1.84746E-1 1.23215E-1 1.59443E-1 1.61884E-1 1.64015E-1 9.27578E-2 9.91385E-2 7.49232E-2 8.20884E-2 1.2901E-1 1.53974E-1 1.25656E-1 9.90248E-2 7.642E-2 5.91801E-2 3.87593E-2 1.62179E-1 1.41467E-1 8.90314E-2 1.18085E-1 1.86862E-1 2.31605E-1 2.17942E-1 2.4562E-1 3.42193E-1 2.90823E-1 2.91745E-1 1.77526E-1 1.36766E-1 1.73815E-1 1.67779E-1 1.13161E-1 1.52678E-1 1.23653E-1 1.62219E-1 1.22394E-1 6.57114E-2 5.49021E-2 4.07801E-2 5.12745E-2 3.55351E-2 3.01313E-2 4.33399E-2 6.67898E-2 4.46098E-2 2.49457E-2 3.37908E-2 1.92602E-2 1.50349E-2 3.15651E-2 1.31051E-2 9.2309E-3 1.3532E-2 1.28492E-2 7.73687E-3 7.233E-3 6.29178E-3 6.57122E-3 1.33442E-2 2.84002E-2 1.60441E-2 3.10761E-2 2.00795E-2 8.84293E-3 -9999 5.59899E-3 -9999 -9999 -9999 -9999 -9999 -9999 -9999 -9999
-9999 -9999 -9999 -9999 -9999 -9999 -9999 -9999 -9999 -9999 -9999 -9999 -9999 -9999 -9999 -9999 -9999 -9999 -9999 -9999 -9999 -9999 -9999 -9999 -9999 -9999 -9999 -9999 -9999 2.38024E-1 2.65076E-1 1.89437E-1 2.01642E-1 2.48315E-1 2.62336E-1 2.63549E-1 2.75599E-1 2.73573E-1 2.69727E-1 3.20149E-1 2.39312E-1 2.21939E-1 3.10106E-1 3.44209E-1 3.82426E-1 4.4992E-1 4.33663E-1 4.00847E-1 4.85031E-1 5.32357E-1 4.27781E-1 2.57266E-1 2.23047E-1 1.7177E-1 1.84031E-1 2.83477E-1 3.15294E-1 3.42054E-1 3.82667E-1 3.97924E-1 3.78714E-1 3.63108E-1 3.8477E-1 4.11448E-1 3.94619E-1 3.71548E-1 4.12768E-1 4.31911E-1 4.26338E-1 4.10661E-1 4.19013E-1 3.92867E-1 3.63797E-1 3.11282E-1 2.70958E-1 2.59436E-1 2.91624E-1 3.01305E-1 2.94025E-1 2.67296E-1 2.88776E-1 2.98353E-1 3.62082E-1 4.48084E-1 4.60488E-1 4.50735E-1 4.21739E-1 4.11896E-1 4.24829E-1 3.60571E-1 3.21253E-1 2.10733E-1 2.22008E-1 2.75163E-1 2.6347E-1 2.45512E-1 1.76145E-1 1.68865E-1 1.91545E-1 1.74242E-1 1.26633E-1 1.40457E-1 1.27719E-1 9.11764E-2 8.9053E-2 1.37915E-1 1.79673E-1 1.30598E-1 7.58137E-2 7.41031E-2 6.29739E-2 8.95527E-2 1.62273E-1 2.07124E-1 1.08432E-1 1.13332E-1 1.8977E-1 2.67214E-1 2.25283E-1 1.46196E-1 1.91419E-1 3.39045E-1 3.36115E-1 2.59908E-1 1.1376E-1 1.12242E-1 1.65582E-1 1.45638E-1 1.2155E-1 8.01753E-2 7.75563E-2 1.33075E-1 9.83644E-2 6.10633E-2 7.54253E-2 4.17245E-2 2.21082E-2 2.33754E-2 2.53699E-2 3.32503E-2 5.39258E-2 3.93159E-2 3.86932E-2 2.44755E-2 2.27452E-2 3.16821E-2 2.06758E-2 1.03843E-2 1.01755E-2 1.88692E-2 9.13133E-3 5.88486E-3 8.30229E-3 1.14661E-2 2.23045E-2 1.47169E-2 3.03167E-2 1.44275E-2 -9999 -9999 -9999 -9999 -9999 -9999 -9999 -9999 -9999 -9999 -9999 -9999
-9999 -9999 -9999 -9999 -9999 -9999 -9999 -9999 -9999 -9999 -9999 -9999 -9999 -9999 -9999 -9999 -9999 -9999 -9999 -9999 -9999 -9999 -9999 -9999 -9999 -9999 -9999 -9999 -9999 -9999 2.46461E-1 2.90511E-1 2.44045E-1 2.72697E-1 2.42915E-1 2.33458E-1 2.761E-1 2.44386E-1 2.3472E-1 2.53482E-1 2.49887E-1 2.48346E-1 2.89942E-1 3.46212E-1 3.79689E-1 3.85867E-1 3.88453E-1 3.5854E-1 3.94795E-1 4.30598E-1 4.06582E-1 4.04324E-1 3.90535E-1 2.97505E-1 2.74704E-1 2.06436E-1 2.59517E-1 3.33657E-1 3.70165E-1 3.53438E-1 3.48872E-1 3.6119E-1 3.67522E-1 4.03343E-1 4.12492E-1 4.02483E-1 3.82402E-1 3.74212E-1 4.28411E-1 4.63256E-1 4.31092E-1 3.60595E-1 3.3149E-1 3.07479E-1 2.77986E-1 3.19849E-1 2.89305E-1 2.56385E-1 2.68679E-1 3.16347E-1 3.04259E-1 2.76952E-1 3.16651E-1 4.01125E-1 4.86608E-1 4.64528E-1 4.36857E-1 4.17933E-1 4.39161E-1 3.93124E-1 3.18311E-1 2.51322E-1 2.66643E-1 2.83425E-1 3.04724E-1 2.81598E-1 2.09127E-1 1.43284E-1 1.16174E-1 1.37191E-1 1.56507E-1 1.57054E-1 1.47897E-1 1.1292E-1 1.31088E-1 1.48382E-1 1.34886E-1 9.28692E-2 7.25585E-2 5.15063E-2 6.69137E-2 5.7526E-2 7.07558E-2 1.94345E-1 1.6188E-1 7.66827E-2 1.32657E-1 2.11079E-1 2.09277E-1 1.38273E-1 1.27813E-1 1.68531E-1 2.12554E-1 2.6306E-1 1.38437E-1 1.33467E-1 1.58988E-1 1.45736E-1 1.11671E-1 7.49621E-2 8.70179E-2 1.01629E-1 7.46214E-2 4.76973E-2 7.41756E-2 3.93052E-2 2.57836E-2 3.57929E-2 2.09209E-2 2.39863E-2 2.29138E-2 4.93025E-2 4.456E-2 3.86486E-2 4.96776E-2 4.97343E-2 5.93326E-2 4.88695E-2 4.23952E-2 3.02116E-2 1.27269E-2 1.28422E-2 1.23076E-2 2.05498E-2 1.72873E-2 2.43912E-2 1.11332E-2 6.26119E-3 -9999 -9999 -9999 -9999 -9999 -9999 -9999 -9999 -9999 -9999 -9999 -9999
-9999 -9999 -9999 -9999 -9999 -9999 -9999 -9999 -9999 -9999 -9999 -9999 -9999 -9999 -9999 -9999 -9999 -9999 -9999 -9999 -9999 -9999 -9999 -9999 -9999 -9999 -9999 -9999 -9999 -9999 -9999 2.02034E-1 3.01511E-1 2.1308E-1 1.90751E-1 1.62005E-1 2.07968E-1 2.3939E-1 2.16571E-1 1.65887E-1 1.78803E-1 2.11989E-1 3.00316E-1 3.44323E-1 3.6501E-1 3.65566E-1 3.54465E-1 3.34556E-1 3.59702E-1 3.90264E-1 4.22361E-1 4.12731E-1 4.15891E-1 3.79961E-1 3.54166E-1 3.46363E-1 3.07929E-1 3.12404E-1 3.56601E-1 2.64337E-1 2.89472E-1 3.44799E-1 3.8499E-1 3.52606E-1 3.57557E-1 3.44276E-1 3.42694E-1 3.50626E-1 3.79095E-1 3.95267E-1 3.88313E-1 3.86761E-1 3.0233E-1 2.78313E-1 3.40932E-1 3.59097E-1 3.26152E-1 2.65685E-1 3.07299E-1 3.38732E-1 3.08494E-1 2.93012E-1 2.82101E-1 3.2426E-1 3.81397E-1 4.00714E-1 4.18732E-1 4.25153E-1 4.20963E-1 4.2996E-1 3.41226E-1 2.91248E-1 3.02139E-1 2.89306E-1 2.8457E-1 2.65968E-1 2.02462E-1 1.52541E-1 1.21097E-1 1.59093E-1 1.75022E-1 2.18323E-1 2.01944E-1 1.44686E-1 1.53942E-1 1.5087E-1 1.32447E-1 7.91606E-2 5.01121E-2 6.98798E-2 4.12159E-2 2.80974E-2 4.44024E-2 1.961E-1 1.50726E-1 9.21652E-2 7.40861E-2 1.68283E-1 1.71109E-1 1.23787E-1 7.37181E-2 7.82412E-2 1.04442E-1 1.37461E-1 1.47785E-1 1.28201E-1 1.43745E-1 1.27887E-1 9.20573E-2 8.15413E-2 6.68832E-2 6.01472E-2 8.82975E-2 6.71135E-2 8.32102E-2 5.76486E-2 3.08456E-2 3.44182E-2 1.96594E-2 1.27459E-2 2.18488E-2 4.71339E-2 1.01491E-1 1.10092E-1 9.75471E-2 7.80335E-2 9.94851E-2 1.20606E-1 8.88411E-2 3.96897E-2 1.88308E-2 2.46708E-2 1.76361E-2 1.60115E-2 3.34831E-2 1.06269E-2 5.02091E-3 -9999 -9999 -9999 -9999 -9999 -9999 -9999 -9999 -9999 -9999 -9999 -9999 -9999
-9999 -9999 -9999 -9999 -9999 -9999 -9999 -9999 -9999 -9999 -9999 -9999 -9999 -9999 -9999 -9999 -9999 -9999 -9999 -9999 -9999 -9999 -9999 -9999 -9999 -9999 -9999 -9999 -9999 -9999 -9999 -9999 -9999 2.77233E-1 2.07053E-1 1.25311E-1 1.58708E-1 1.89977E-1 1.86347E-1 1.23157E-1 1.40089E-1 1.79639E-1 2.65384E-1 3.22809E-1 3.4516E-1 3.55386E-1 3.78601E-1 3.48794E-1 3.12335E-1 3.04613E-1 3.01343E-1 3.65163E-1 3.83259E-1 3.96035E-1 3.86072E-1 3.72353E-1 3.49941E-1 3.1046E-1 3.68006E-1 2.50959E-1 1.61915E-1 1.60259E-1 1.81974E-1 3.6951E-1 3.57942E-1 2.99084E-1 2.39554E-1 3.65098E-1 3.7524E-1 3.73567E-1 2.91478E-1 3.49862E-1 2.91838E-1 2.38469E-1 2.62465E-1 3.19435E-1 3.02033E-1 2.5927E-1 2.52855E-1 3.16641E-1 3.1222E-1 2.84064E-1 2.87068E-1 2.99038E-1 2.97662E-1 3.38381E-1 3.58649E-1 4.04262E-1 4.3643E-1 4.36884E-1 3.67421E-1 3.34188E-1 3.17697E-1 2.97149E-1 2.63979E-1 2.47135E-1 1.56354E-1 1.46842E-1 1.15252E-1 1.6093E-1 1.51563E-1 2.01107E-1 1.96101E-1 1.65372E-1 1.75495E-1 1.71831E-1 1.08797E-1 5.6841E-2 5.08593E-2 3.82848E-2 4.14496E-2 4.61408E-2 1.03244E-1 2.42495E-1 1.9795E-1 1.42306E-1 4.96873E-2 9.92446E-2 1.66071E-1 1.54527E-1 8.29531E-2 5.35864E-2 7.21864E-2 8.56142E-2 8.22241E-2 7.94906E-2 7.76447E-2 8.19124E-2 7.41552E-2 7.41475E-2 3.90755E-2 5.70927E-2 3.67095E-2 4.93221E-2 5.39718E-2 7.75145E-2 4.43309E-2 2.40261E-2 1.81259E-2 2.0158E-2 5.89803E-2 1.08391E-1 1.20391E-1 5.29828E-2 3.37912E-2 2.40373E-2 2.21965E-2 3.45982E-2 6.84241E-2 6.75872E-2 8.75164E-2 2.96645E-2 1.78489E-2 2.72398E-2 1.43132E-2 7.41957E-3 -9999 -9999 -9999 -9999 -9999 -9999 -9999 -9999 -9999 -9999 -9999 -9999 -9999 -9999
-9999 -9999 -9999 -9999 -9999 -9999 -9999 -9999 -9999 -9999 -9999 -9999 -9999 -9999 -9999 -9999 -9999 -9999 -9999 -9999 -9999 -9999 -9999 -9999 -9999 -9999 -9999 -9999 -9999 -9999 -9999 -9999 -9999 -9999 2.64523E-1 1.77687E-1 1.58288E-1 1.4713E-1 1.27803E-1 1.40758E-1 1.52995E-1 1.50167E-1 1.63974E-1 2.16317E-1 2.87451E-1 2.79599E-1 3.50131E-1 3.96613E-1 2.8795E-1 1.47038E-1 2.07158E-1 3.07651E-1 3.72094E-1 4.02706E-1 4.5274E-1 4.21109E-1 3.92551E-1 3.8328E-1 3.57123E-1 3.75112E-1 2.98515E-1 2.13428E-1 1.37442E-1 2.43242E-1 1.22675E-1 1.43892E-1 1.61121E-1 2.83309E-1 1.42085E-1 2.77618E-1 3.1062E-1 2.9766E-1 2.50668E-1 2.11152E-1 2.34844E-1 2.3866E-1 2.63129E-1 2.62928E-1 2.05826E-1 2.3882E-1 2.61313E-1 2.5465E-1 2.79505E-1 2.91582E-1 2.66309E-1 2.59128E-1 3.01179E-1 3.36844E-1 4.17183E-1 4.15348E-1 3.74219E-1 3.4633E-1 3.38966E-1 3.09398E-1 2.4106E-1 2.26627E-1 1.73147E-1 2.02594E-1 1.9225E-1 1.73983E-1 1.89982E-1 2.45272E-1 1.91135E-1 1.54662E-1 2.25158E-1 2.2121E-1 1.28055E-1 7.41726E-2 5.67993E-2 7.65807E-2 7.87768E-2 4.66942E-2 9.6583E-2 2.35471E-1 2.30371E-1 1.30738E-1 4.89749E-2 6.32433E-2 1.73221E-1 1.81345E-1 1.02569E-1 6.48065E-2 4.76647E-2 7.79556E-2 6.11404E-2 7.81579E-2 1.0834E-1 9.66041E-2 8.27172E-2 6.32143E-2 5.58783E-2 6.17582E-2 3.19882E-2 3.06341E-2 2.42962E-2 4.29401E-2 4.26568E-2 3.84093E-2 2.27552E-2 3.39914E-2 4.65686E-2 5.17945E-2 4.36327E-2 2.57E-2 1.13621E-2 7.02008E-3 4.48772E-3 1.20043E-2 5.53291E-2 4.661E-2 2.03418E-2 2.54282E-2 1.68938E-2 1.27502E-2 7.34867E-3 -9999 -9999 -9999 -9999 -9999 -9999 -9999 -9999 -9999 -9999 -9999 -9999 -9999 -9999 -9999
-9999 -9999 -9999 -9999 -9999 -9999 -9999 -9999 -9999 -9999 -9999 -9999 -9999 -9999 -9999 -9999 -9999 -9999 -9999 -9999 -9999 -9999 -9999 -9999 -9999 -9999 -9999 -9999 -9999 -9999 -9999 -9999 -9999 -9999 -9999 2.57466E-1 2.2126E-1 1.75714E-1 1.82444E-1 1.09977E-1 1.6394E-1 1.65073E-1 1.87518E-1 1.80482E-1 1.86285E-1 2.19651E-1 1.77983E-1 1.91383E-1 1.69066E-1 1.06213E-1 1.53474E-1 2.38261E-1 3.07806E-1 4.06939E-1 4.71357E-1 4.74548E-1 4.45526E-1 3.99892E-1 3.93031E-1 4.24024E-1 4.006E-1 3.70202E-1 2.38163E-1 1.32083E-1 1.17E-1 9.42872E-2 1.32654E-1 1.77877E-1 2.14666E-1 9.8178E-2 2.52764E-1 2.90184E-1 1.64046E-1 2.0561E-1 1.86906E-1 2.04792E-1 1.92786E-1 2.61859E-1 3.08784E-1 3.06823E-1 3.21543E-1 2.49033E-1 2.5083E-1 2.72572E-1 2.57593E-1 2.04733E-1 2.28428E-1 3.05612E-1 3.76638E-1 4.03472E-1 3.7284E-1 3.06369E-1 2.81964E-1 2.47496E-1 2.318E-1 1.99956E-1 2.09515E-1 2.58105E-1 2.79596E-1 3.08388E-1 2.97457E-1 2.95716E-1 2.1366E-1 2.51751E-1 2.83082E-1 3.17371E-1 2.26747E-1 1.06668E-1 8.38142E-2 1.04111E-1 5.90353E-2 3.71479E-2 7.08217E-2 1.75444E-1 1.52736E-1 6.12933E-2 3.44231E-2 6.98804E-2 1.27822E-1 1.51025E-1 1.18227E-1 1.12745E-1 7.72032E-2 4.8586E-2 7.31178E-2 8.44131E-2 8.54681E-2 8.52573E-2 8.91831E-2 6.58325E-2 5.9442E-2 4.23572E-2 4.9198E-2 2.53891E-2 2.10594E-2 3.53502E-2 5.5962E-2 4.99248E-2 4.79394E-2 4.20543E-2 5.02794E-2 3.19228E-2 1.53423E-2 1.48937E-2 1.03065E-2 4.47062E-3 5.62633E-3 1.73149E-2 2.63859E-2 1.40526E-2 4.097E-2 2.61694E-2 9.1344E-3 5.72818E-3 3.83073E-3 -9999 -9999 -9999 -9999 -9999 -9999 -9999 -9999 -9999 -9999 -9999 -9999 -9999 -9999 -9999
-9999 -9999 -9999 -9999 -9999 -9999 -9999 -9999 -9999 -9999 -9999 -9999 -9999 -9999 -9999 -9999 -9999 -9999 -9999 -9999 -9999 -9999 -9999 -9999 -9999 -9999 -9999 -9999 -9999 -9999 -9999 -9999 -9999 -9999 -9999 -9999 2.68902E-1 2.4056E-1 2.15172E-1 1.87007E-1 1.48386E-1 1.73168E-1 1.89513E-1 1.98105E-1 1.42748E-1 1.61723E-1 1.07925E-1 1.39942E-1 2.02729E-1 2.2242E-1 2.31488E-1 2.52082E-1 2.70138E-1 3.34209E-1 4.38237E-1 4.61109E-1 4.80931E-1 4.7335E-1 4.58116E-1 4.68402E-1 4.52326E-1 4.69896E-1 3.93186E-1 2.01002E-1 1.73182E-1 1.16119E-1 9.72474E-2 1.3242E-1 1.45533E-1 1.468E-1 1.90121E-1 2.61869E-1 2.6429E-1 1.73993E-1 2.49201E-1 2.63064E-1 2.25478E-1 2.6249E-1 2.87099E-1 3.46981E-1 3.9218E-1 2.92662E-1 3.09679E-1 3.00389E-1 2.85641E-1 2.23081E-1 2.31788E-1 2.77683E-1 3.43765E-1 3.34052E-1 3.46463E-1 2.86004E-1 2.93464E-1 2.26818E-1 2.44246E-1 2.57434E-1 2.58255E-1 3.07717E-1 3.27789E-1 3.11313E-1 3.06617E-1 2.87241E-1 2.88652E-1 2.93036E-1 2.87746E-1 2.80138E-1 2.26294E-1 1.0659E-1 4.75745E-2 4.80587E-2 3.51225E-2 6.04284E-2 6.96069E-2 9.59717E-2 4.8625E-2 5.2079E-2 3.30515E-2 6.67636E-2 1.10698E-1 7.02759E-2 6.99397E-2 5.6278E-2 5.98835E-2 4.32522E-2 6.37995E-2 4.16188E-2 4.97332E-2 6.39364E-2 8.0978E-2 7.70083E-2 7.6756E-2 6.08559E-2 4.77077E-2 3.97396E-2 3.80121E-2 2.73885E-2 3.20793E-2 3.19871E-2 2.47102E-2 3.1333E-2 2.4172E-2 1.8719E-2 1.14202E-2 1.00936E-2 9.10272E-3 6.36126E-3 1.23788E-2 2.96103E-2 9.55989E-3 1.85454E-2 1.25937E-2 6.43564E-3 4.46755E-3 -9999 -9999 -9999 -9999 -9999 -9999 -9999 -9999 -9999 -9999 -9999 -9999 -9999 -9999 -9999 -9999 -9999
-9999 -9999 -9999 -9999 -9999 -9999 -9999 -9999 -9999 -9999 -9999 -9999 -9999 -9999 -9999 -9999 -9999 -9999 -9999 -9999 -9999 -9999 -9999 -9999 -9999 -9999 -9999 -9999 -9999 -9999 -9999 -9999 -9999 -9999 -9999 -9999 -9999 1.3181E-1 1.70935E-1 1.44045E-1 7.61733E-2 5.14152E-2 8.97904E-2 1.17659E-1 1.03853E-1 1.21317E-1 1.43953E-1 2.2471E-1 3.96382E-1 4.25773E-1 3.43705E-1 2.98353E-1 2.88242E-1 2.98414E-1 3.76283E-1 3.87992E-1 4.42757E-1 5.15782E-1 4.83789E-1 4.92577E-1 4.72296E-1 4.55512E-1 4.12337E-1 3.48994E-1 2.19089E-1 1.58462E-1 1.12102E-1 1.15234E-1 9.52374E-2 1.29825E-1 1.60325E-1 2.56304E-1 2.93324E-1 3.0353E-1 2.93807E-1 3.00154E-1 3.34306E-1 2.87481E-1 2.78819E-1 3.41639E-1 3.51913E-1 3.94453E-1 3.37607E-1 3.97049E-1 3.25182E-1 2.63186E-1 2.62438E-1 2.45214E-1 2.60094E-1 2.81264E-1 3.04314E-1 3.13477E-1 2.94191E-1 3.35544E-1 3.34089E-1 3.54149E-1 3.39223E-1 3.26558E-1 2.80122E-1 2.69621E-1 2.854E-1 2.85462E-1 2.86637E-1 2.66222E-1 2.10852E-1 2.11841E-1 1.76352E-1 7.88875E-2 4.74657E-2 1.98936E-2 1.89244E-2 4.35804E-2 6.67212E-2 6.11758E-2 4.09172E-2 2.75388E-2 3.72403E-2 6.94272E-2 9.06789E-2 5.95132E-2 4.44116E-2 4.90206E-2 4.60784E-2 5.68065E-2 6.01515E-2 3.87363E-2 3.90997E-2 6.73311E-2 7.23848E-2 5.9755E-2 4.83032E-2 3.1798E-2 3.13882E-2 2.77146E-2 2.2374E-2 2.50647E-2 1.92961E-2 1.98173E-2 1.59591E-2 1.49109E-2 1.70053E-2 1.40633E-2 1.09632E-2 1.19939E-2 2.10111E-2 2.60615E-2 3.71942E-2 1.08672E-2 1.28176E-2 6.1248E-3 3.32693E-3 2.44467E-3 -9999 -9999 -9999 -9999 -9999 -9999 -9999 -9999 -9999 -9999 -9999 -9999 -9999 -9999 -9999 -9999 -9999 -9999
-9999 -9999 -9999 -9999 -9999 -9999 -9999 -9999 -9999 -9999 -9999 -9999 -9999 -9999 -9999 -9999 -9999 -9999 -9999 -9999 -9999 -9999 -9999 -9999 -9999 -9999 -9999 -9999 -9999 -9999 -9999 1.47418E-1 1.53962E-1 -9999 -9999 2.75074E-1 1.53036E-1 1.21631E-1 1.07386E-1 1.05055E-1 8.21207E-2 6.18644E-2 7.04765E-2 6.464E-2 9.98242E-2 1.04974E-1 2.06103E-1 2.94632E-1 3.49379E-1 4.18417E-1 3.70803E-1 3.41876E-1 3.43482E-1 3.16523E-1 3.60265E-1 3.84918E-1 4.2442E-1 4.43257E-1 4.40899E-1 4.44134E-1 4.41763E-1 4.25891E-1 4.3646E-1 3.29129E-1 2.88458E-1 1.85828E-1 1.67839E-1 1.73149E-1 1.42495E-1 1.0097E-1 1.38105E-1 2.06579E-1 2.97721E-1 3.45117E-1 3.5318E-1 3.72546E-1 3.76511E-1 3.40085E-1 2.92904E-1 2.83238E-1 3.30595E-1 3.94667E-1 4.01359E-1 3.45212E-1 3.72208E-1 3.09003E-1 2.61916E-1 2.42221E-1 2.43101E-1 2.65657E-1 3.20564E-1 2.99402E-1 3.32815E-1 3.38522E-1 3.45678E-1 3.48344E-1 3.18199E-1 3.25689E-1 2.37004E-1 2.07801E-1 2.17734E-1 2.49633E-1 2.57506E-1 2.0319E-1 1.66051E-1 1.83184E-1 1.60704E-1 1.1706E-1 5.97553E-2 2.42181E-2 1.49927E-2 3.29588E-2 9.22309E-2 1.26525E-1 8.17061E-2 5.3922E-2 4.91478E-2 8.18449E-2 8.21364E-2 5.94609E-2 4.2081E-2 3.06004E-2 6.42055E-2 9.00135E-2 3.67823E-2 5.32971E-2 4.16283E-2 4.81092E-2 5.04549E-2 6.72505E-2 6.09547E-2 3.65374E-2 2.45034E-2 2.02588E-2 3.26517E-2 2.09114E-2 1.45114E-2 2.03789E-2 1.43485E-2 1.38579E-2 1.19691E-2 1.21406E-2 1.0468E-2 1.27935E-2 1.55058E-2 2.7221E-2 3.09965E-2 8.56181E-3 1.47451E-2 -9999 -9999 -9999 -9999 -9999 -9999 -9999 -9999 -9999 -9999 -9999 -9999 -9999 -9999 -9999 -9999 -9999 -9999 -9999 -9999 -9999
-9999 -9999 -9999 -9999 -9999 -9999 -9999 -9999 -9999 -9999 -9999 -9999 -9999 -9999 -9999 -9999 -9999 -9999 -9999 -9999 -9999 -9999 -9999 -9999 -9999 -9999 -9999 -9999 -9999 -9999 2.64521E-1 9.58917E-2 1.04245E-1 -9999 -9999 1.96459E-1 1.43707E-1 2.50817E-1 1.27077E-1 8.95549E-2 1.1669E-1 1.04968E-1 9.39551E-2 8.94931E-2 8.77728E-2 1.1333E-1 2.63122E-1 3.7981E-1 3.89815E-1 4.2442E-1 4.12832E-1 3.73665E-1 3.72729E-1 3.43059E-1 3.52447E-1 3.89909E-1 4.1157E-1 4.13723E-1 4.17709E-1 4.33254E-1 4.27493E-1 4.22035E-1 4.69346E-1 4.44783E-1 3.6253E-1 2.88949E-1 2.61877E-1 2.01869E-1 1.43371E-1 1.21055E-1 1.50206E-1 1.93246E-1 2.75968E-1 3.31478E-1 3.84775E-1 3.88556E-1 3.8125E-1 3.5364E-1 2.78335E-1 2.29473E-1 2.43487E-1 2.73436E-1 3.81372E-1 4.06542E-1 3.41369E-1 3.64626E-1 2.57875E-1 2.25911E-1 2.10417E-1 2.31457E-1 2.91686E-1 2.76082E-1 3.22873E-1 3.76647E-1 3.25541E-1 3.00464E-1 2.99256E-1 2.68082E-1 2.73048E-1 1.90857E-1 1.91959E-1 2.16099E-1 2.30421E-1 1.98309E-1 1.61274E-1 1.78463E-1 1.44805E-1 1.30537E-1 7.61269E-2 3.21529E-2 1.69991E-2 2.42282E-2 7.89134E-2 9.11225E-2 1.05616E-1 5.63897E-2 3.35709E-2 5.67667E-2 6.39432E-2 3.3333E-2 3.22606E-2 3.3418E-2 5.25485E-2 8.4569E-2 3.28996E-2 2.90538E-2 2.97388E-2 3.32018E-2 4.43427E-2 5.34605E-2 4.34302E-2 3.57465E-2 3.20667E-2 2.34817E-2 2.69509E-2 2.4758E-2 2.3179E-2 1.90505E-2 9.80804E-3 1.65183E-2 1.15506E-2 9.41253E-3 9.91606E-3 1.00228E-2 1.23956E-2 2.14173E-2 8.31928E-3 8.00708E-3 1.13355E-2 -9999 -9999 -9999 -9999 -9999 -9999 -9999 -9999 -9999 -9999 -9999 -9999 -9999 -9999 -9999 -9999 -9999 -9999 -9999 -9999 -9999
-9999 -9999 -9999 -9999 -9999 -9999 -9999 -9999 -9999 -9999 -9999 -9999 -9999 -9999 -9999 -9999 -9999 -9999 -9999 -9999 -9999 -9999 -9999 -9999 -9999 -9999 -9999 -9999 -9999 -9999 2.33335E-1 8.23967E-2 6.54559E-2 9.31673E-2 1.82339E-1 1.94194E-1 1.25076E-1 2.29358E-1 2.6673E-1 1.42536E-1 1.88717E-1 2.60081E-1 1.79091E-1 1.24998E-1 1.07472E-1 1.23713E-1 2.14452E-1 3.44829E-1 3.97352E-1 4.22894E-1 4.0933E-1 4.07551E-1 3.68879E-1 3.38865E-1 3.67294E-1 4.06567E-1 4.04891E-1 3.77811E-1 4.05958E-1 4.38618E-1 4.26702E-1 4.2559E-1 4.74268E-1 5.36847E-1 5.24384E-1 4.35268E-1 3.55581E-1 2.0788E-1 1.78203E-1 1.50431E-1 1.32179E-1 1.49262E-1 2.2839E-1 3.22756E-1 3.8313E-1 4.0311E-1 4.1675E-1 3.62966E-1 2.58453E-1 2.2535E-1 2.16984E-1 1.94258E-1 2.30568E-1 3.55778E-1 3.89369E-1 3.74265E-1 2.94652E-1 2.1919E-1 2.05933E-1 2.31355E-1 2.70959E-1 2.82123E-1 2.99819E-1 3.31881E-1 3.24311E-1 2.37784E-1 2.54612E-1 2.84019E-1 2.12105E-1 1.63519E-1 1.69281E-1 1.73606E-1 1.89415E-1 1.53171E-1 1.40671E-1 1.31822E-1 9.11608E-2 6.68344E-2 4.0335E-2 2.4919E-2 1.7394E-2 3.22937E-2 6.23679E-2 3.68978E-2 3.87991E-2 4.89622E-2 3.22332E-2 4.79066E-2 9.21083E-2 7.21887E-2 2.31944E-2 1.8277E-2 5.52234E-2 4.28939E-2 2.46174E-2 2.33079E-2 2.24961E-2 2.7834E-2 2.80439E-2 3.90761E-2 3.75215E-2 4.63985E-2 2.98192E-2 3.72336E-2 3.39101E-2 2.48998E-2 2.23788E-2 1.22549E-2 8.62764E-3 6.29576E-3 5.21299E-3 5.19843E-3 5.30398E-3 6.47574E-3 1.09102E-2 8.00237E-3 1.52308E-2 7.32938E-3 9.1482E-3 5.46862E-3 -9999 -9999 -9999 -9999 -9999 -9999 -9999 -9999 -9999 -9999 -9999 -9999 -9999 -9999 -9999 -9999 -9999 -9999 -9999 -9999
-9999 -9999 -9999 -9999 -9999 -9999 -9999 -9999 -9999 -9999 -9999 -9999 -9999 -9999 -9999 -9999 -9999 -9999 -9999 -9999 -9999 -9999 -9999 -9999 -9999 -9999 -9999 -9999 -9999 -9999 1.5502E-1 1.19313E-1 7.35998E-2 7.55789E-2 8.84869E-2 1.58079E-1 1.49403E-1 1.08331E-1 1.986E-1 2.06483E-1 1.13689E-1 1.47388E-1 2.40668E-1 2.24947E-1 1.57641E-1 1.66973E-1 3.42609E-1 4.00019E-1 3.8473E-1 3.9469E-1 4.09983E-1 4.08148E-1 3.92173E-1 3.71509E-1 4.07393E-1 4.45341E-1 4.17807E-1 3.89856E-1 3.66697E-1 3.84247E-1 3.81419E-1 3.97264E-1 4.31966E-1 4.96435E-1 4.73517E-1 4.40405E-1 4.08055E-1 2.23667E-1 1.74572E-1 1.38196E-1 1.14898E-1 1.72071E-1 1.99104E-1 2.54058E-1 3.86426E-1 4.57107E-1 4.15363E-1 3.67968E-1 2.92276E-1 2.65241E-1 2.67449E-1 2.40034E-1 2.09074E-1 2.63174E-1 3.18066E-1 3.73702E-1 3.5112E-1 2.44715E-1 1.9539E-1 2.18708E-1 2.7527E-1 2.95614E-1 2.82476E-1 3.2265E-1 3.40385E-1 2.50484E-1 1.95394E-1 2.59569E-1 2.01246E-1 1.55615E-1 1.25198E-1 1.10227E-1 1.51967E-1 1.39925E-1 1.23097E-1 1.21084E-1 6.83806E-2 3.04977E-2 2.04377E-2 2.32063E-2 2.54092E-2 2.63478E-2 4.00912E-2 4.57525E-2 2.74864E-2 1.65608E-2 1.80277E-2 4.44739E-2 6.82772E-2 6.31168E-2 2.58148E-2 2.26466E-2 5.01905E-2 2.47731E-2 2.01721E-2 2.45655E-2 2.67632E-2 2.32332E-2 3.0802E-2 3.69772E-2 2.93278E-2 4.08203E-2 3.39522E-2 3.37416E-2 2.52753E-2 2.27698E-2 2.25604E-2 1.44909E-2 1.20545E-2 6.0432E-3 5.96275E-3 8.96079E-3 4.68982E-3 7.56406E-3 9.48478E-3 5.30459E-3 1.00877E-2 6.09876E-3 6.41053E-3 5.94628E-3 -9999 -9999 -9999 -9999 -9999 -9999 -9999 -9999 -9999 -9999 -9999 -9999 -9999 -9999 -9999 -9999 -9999 -9999 -9999 -9999
-9999 -9999 -9999 -9999 -9999 -9999 -9999 -9999 -9999 -9999 -9999 -9999 -9999 -9999 -9999 -9999 -9999 -9999 -9999 -9999 -9999 -9999 -9999 -9999 -9999 -9999 -9999 -9999 -9999 -9999 -9999 -9999 2.37359E-1 1.34272E-1 6.06475E-2 6.45199E-2 1.35212E-1 1.03607E-1 1.29293E-1 1.21345E-1 1.60567E-1 1.12663E-1 1.07836E-1 1.27393E-1 1.67128E-1 2.17546E-1 3.11585E-1 4.18116E-1 3.5134E-1 3.71281E-1 3.86999E-1 4.0568E-1 4.05252E-1 3.98952E-1 4.0695E-1 4.47429E-1 4.38903E-1 4.29446E-1 3.64329E-1 3.34726E-1 3.50512E-1 3.46188E-1 3.82095E-1 3.63987E-1 3.77274E-1 3.86123E-1 3.6338E-1 2.61357E-1 2.15478E-1 1.78592E-1 1.52366E-1 2.01386E-1 1.89314E-1 2.49939E-1 3.72038E-1 4.45652E-1 4.32012E-1 4.09119E-1 3.60363E-1 2.70236E-1 1.90996E-1 1.86803E-1 1.598E-1 1.44068E-1 1.35546E-1 2.43903E-1 3.20006E-1 2.66496E-1 2.04297E-1 2.26599E-1 2.92954E-1 3.00595E-1 3.12757E-1 2.17313E-1 2.75812E-1 3.11569E-1 2.16038E-1 2.18505E-1 1.59054E-1 1.1952E-1 9.54547E-2 7.9971E-2 1.23774E-1 9.31682E-2 9.75452E-2 8.87745E-2 3.16362E-2 1.54498E-2 2.09518E-2 3.19987E-2 1.7719E-2 1.62005E-2 1.98033E-2 2.96475E-2 3.69273E-2 6.96255E-2 7.78346E-2 6.55676E-2 6.48773E-2 4.12541E-2 2.43536E-2 2.45117E-2 5.75936E-2 2.58599E-2 1.83127E-2 2.32847E-2 3.68712E-2 5.65399E-2 5.33029E-2 4.2022E-2 2.15813E-2 2.80721E-2 2.3213E-2 2.83828E-2 2.3298E-2 1.85654E-2 1.62624E-2 1.13914E-2 8.47426E-3 9.63865E-3 1.13353E-2 1.64296E-2 2.19893E-2 2.45713E-2 1.40865E-2 4.40851E-3 6.08067E-3 6.13139E-3 7.05119E-3 -9999 -9999 -9999 -9999 -9999 -9999 -9999 -9999 -9999 -9999 -9999 -9999 -9999 -9999 -9999 -9999 -9999 -9999 -9999 -9999 -9999
-9999 -9999 -9999 -9999 -9999 -9999 -9999 -9999 -9999 -9999 -9999 -9999 -9999 -9999 -9999 -9999 -9999 -9999 -9999 -9999 -9999 -9999 -9999 -9999 -9999 -9999 -9999 -9999 -9999 -9999 -9999 -9999 -9999 1.64924E-1 8.40243E-2 5.11665E-2 5.16317E-2 1.00807E-1 5.21368E-2 9.15188E-2 1.39716E-1 1.71174E-1 1.45337E-1 1.0678E-1 1.44806E-1 2.94659E-1 3.12684E-1 2.60855E-1 3.23302E-1 3.75493E-1 3.84656E-1 4.14816E-1 4.15645E-1 4.27787E-1 3.85701E-1 4.07369E-1 4.30028E-1 4.27027E-1 3.911E-1 3.83133E-1 3.61383E-1 3.0905E-1 3.1187E-1 2.74462E-1 2.95286E-1 3.13464E-1 2.97527E-1 2.71496E-1 2.57545E-1 1.99521E-1 1.53017E-1 2.27777E-1 2.17296E-1 2.88724E-1 3.89279E-1 4.30463E-1 4.43176E-1 4.30025E-1 3.97722E-1 3.52411E-1 2.7099E-1 1.79338E-1 1.46697E-1 1.3435E-1 1.12551E-1 1.20835E-1 1.56547E-1 2.61165E-1 2.36441E-1 2.49921E-1 2.86773E-1 3.0816E-1 3.31354E-1 2.32547E-1 1.34235E-1 2.59629E-1 2.56659E-1 2.1464E-1 1.19877E-1 9.67761E-2 8.04105E-2 8.27734E-2 7.0092E-2 6.95628E-2 7.55459E-2 5.00542E-2 2.15591E-2 1.69073E-2 2.72759E-2 2.85393E-2 1.92329E-2 1.93005E-2 2.41186E-2 2.30875E-2 3.32094E-2 5.42419E-2 4.57125E-2 4.70539E-2 5.16864E-2 3.84421E-2 3.31134E-2 5.0387E-2 5.1537E-2 2.35701E-2 2.11064E-2 2.40688E-2 4.11488E-2 7.49798E-2 4.31728E-2 3.7972E-2 2.0853E-2 1.66634E-2 1.53019E-2 1.67029E-2 1.90544E-2 1.67412E-2 1.39264E-2 1.16103E-2 6.71934E-3 3.7185E-3 6.63773E-3 1.51179E-2 1.58468E-2 1.33736E-2 1.54855E-2 6.7297E-3 8.38614E-3 4.17815E-3 -9999 -9999 -9999 -9999 -9999 -9999 -9999 -9999 -9999 -9999 -9999 -9999 -9999 -9999 -9999 -9999 -9999 -9999 -9999 -9999 -9999 -9999
-9999 -9999 -9999 -9999 -9999 -9999 -9999 -9999 -9999 -9999 -9999 -9999 -9999 -9999 -9999 -9999 -9999 -9999 -9999 -9999 -9999 -9999 -9999 -9999 -9999 -9999 -9999 -9999 -9999 -9999 -9999 -9999 -9999 2.25231E-1 1.07346E-1 6.7544E-2 5.29258E-2 7.4073E-2 5.37504E-2 5.98085E-2 1.06869E-1 8.86056E-2 1.00545E-1 8.0556E-2 1.09732E-1 1.70964E-1 2.40228E-1 2.44577E-1 3.54787E-1 4.12275E-1 4.22908E-1 4.05027E-1 4.14834E-1 3.90988E-1 3.85449E-1 3.91979E-1 4.16003E-1 4.21088E-1 4.07974E-1 4.00186E-1 3.8411E-1 3.20225E-1 2.61337E-1 2.15211E-1 2.40809E-1 3.10697E-1 2.36793E-1 1.67709E-1 2.25357E-1 1.90974E-1 1.43252E-1 2.33829E-1 1.87298E-1 2.21273E-1 3.53E-1 4.17474E-1 4.72755E-1 4.38615E-1 3.84293E-1 3.6927E-1 3.12553E-1 2.54085E-1 1.8791E-1 1.85176E-1 1.515E-1 1.44986E-1 1.61695E-1 1.49791E-1 3.06885E-1 3.38296E-1 3.01896E-1 3.1985E-1 3.45628E-1 3.28883E-1 1.61326E-1 1.37167E-1 1.91216E-1 1.92829E-1 1.20809E-1 8.96548E-2 7.11312E-2 1.03452E-1 6.99942E-2 6.97747E-2 6.84411E-2 3.45683E-2 1.91759E-2 1.51591E-2 2.49676E-2 2.4911E-2 2.3386E-2 3.04528E-2 4.47079E-2 4.11286E-2 3.33917E-2 5.67275E-2 5.62844E-2 4.77516E-2 4.88586E-2 8.06776E-2 6.521E-2 6.84905E-2 3.34562E-2 2.80128E-2 3.46178E-2 3.3807E-2 2.87215E-2 5.38736E-2 2.19398E-2 1.8066E-2 1.44796E-2 1.06872E-2 1.90927E-2 2.94266E-2 2.24747E-2 1.12307E-2 8.19694E-3 4.97563E-3 4.55449E-3 4.86595E-3 1.53226E-2 1.86288E-2 1.48544E-2 9.19669E-3 7.51132E-3 3.94302E-3 4.15285E-3 2.84225E-3 -9999 -9999 -9999 -9999 -9999 -9999 -9999 -9999 -9999 -9999 -9999 -9999 -9999 -9999 -9999 -9999 -9999 -9999 -9999 -9999 -9999 -9999
-9999 -9999 -9999 -9999 -9999 -9999 -9999 -9999 -9999 -9999 -9999 -9999 -9999 -9999 -9999 -9999 -9999 -9999 -9999 -9999 -9999 -9999 -9999 -9999 -9999 -9999 -9999 -9999 -9999 -9999 -9999 -9999 -9999 -9999 1.2508E-1 9.72931E-2 6.00272E-2 8.06561E-2 8.74989E-2 1.02507E-1 9.33236E-2 1.12315E-1 1.12827E-1 1.05134E-1 1.03266E-1 1.49674E-1 2.25122E-1 2.65005E-1 3.56412E-1 4.54027E-1 4.59921E-1 4.10392E-1 4.02152E-1 3.94226E-1 4.04112E-1 3.80922E-1 3.8839E-1 4.10179E-1 4.00141E-1 4.32902E-1 4.24893E-1 3.52663E-1 2.40347E-1 1.69791E-1 1.69614E-1 2.77988E-1 2.22982E-1 1.37857E-1 1.2876E-1 1.71516E-1 1.50255E-1 2.11987E-1 1.98112E-1 2.13382E-1 3.01817E-1 4.26364E-1 4.60226E-1 4.36651E-1 4.08673E-1 3.64166E-1 3.28972E-1 2.83445E-1 2.72113E-1 2.50648E-1 1.69913E-1 2.2667E-1 2.76903E-1 2.17653E-1 2.15541E-1 2.99837E-1 3.76598E-1 3.25006E-1 3.30256E-1 3.31676E-1 2.1772E-1 1.29608E-1 1.56884E-1 1.74492E-1 1.35373E-1 1.25452E-1 7.67284E-2 5.82259E-2 3.96322E-2 5.82462E-2 6.13159E-2 4.00596E-2 1.64636E-2 1.3952E-2 1.78414E-2 2.35206E-2 2.06109E-2 1.95545E-2 2.32133E-2 2.5567E-2 4.56816E-2 5.49755E-2 4.8734E-2 4.69782E-2 6.53322E-2 1.06865E-1 9.52407E-2 7.49572E-2 6.07273E-2 5.27878E-2 5.82192E-2 6.33991E-2 3.28209E-2 4.22366E-2 1.97641E-2 1.31743E-2 1.23377E-2 1.32428E-2 2.42954E-2 2.69728E-2 2.45087E-2 8.83E-3 8.78814E-3 1.05536E-2 6.98358E-3 1.99605E-2 1.7887E-2 1.43939E-2 9.45633E-3 4.41066E-3 3.79535E-3 6.37024E-3 4.20769E-3 1.88351E-3 -9999 -9999 -9999 -9999 -9999 -9999 -9999 -9999 -9999 -9999 -9999 -9999 -9999 -9999 -9999 -9999 -9999 -9999 -9999 -9999 -9999 -9999
-9999 -9999 -9999 -9999 -9999 -9999 -9999 -9999 -9999 -9999 -9999 -9999 -9999 -9999 -9999 -9999 -9999 -9999 -9999 -9999 -9999 -9999 -9999 -9999 -9999 -9999 -9999 -9999 -9999 -9999 -9999 -9999 -9999 -9999 -9999 1.49194E-1 9.3081E-2 9.1375E-2 1.0004E-1 1.2034E-1 1.02887E-1 1.34157E-1 1.57759E-1 2.52445E-1 2.55703E-1 1.68611E-1 2.00028E-1 2.44797E-1 3.18314E-1 3.77804E-1 4.49364E-1 4.09155E-1 4.04943E-1 3.99783E-1 4.0166E-1 3.60317E-1 3.80809E-1 4.34253E-1 4.38931E-1 4.25398E-1 4.64524E-1 4.17356E-1 3.23232E-1 1.84202E-1 1.7109E-1 1.7495E-1 1.17337E-1 1.09762E-1 1.62454E-1 1.74846E-1 1.34064E-1 2.26844E-1 1.79811E-1 2.12932E-1 3.09036E-1 4.05982E-1 4.50461E-1 4.39706E-1 4.42216E-1 3.96288E-1 3.43427E-1 2.64653E-1 2.52625E-1 2.94848E-1 2.80074E-1 2.97329E-1 2.95713E-1 2.86426E-1 2.11844E-1 2.07412E-1 3.97011E-1 3.66602E-1 2.90478E-1 3.03089E-1 2.8186E-1 1.5908E-1 1.56854E-1 1.31158E-1 2.237E-1 1.42382E-1 1.25593E-1 5.97511E-2 5.09926E-2 4.59088E-2 4.95109E-2 4.99977E-2 2.84864E-2 1.43639E-2 2.12631E-2 2.7009E-2 1.88358E-2 1.51327E-2 1.62947E-2 1.37672E-2 1.59299E-2 2.22603E-2 2.28611E-2 1.61991E-2 2.36225E-2 4.04452E-2 4.29923E-2 4.37386E-2 2.50391E-2 1.50306E-2 1.19326E-2 1.72058E-2 4.39892E-2 4.46091E-2 2.83857E-2 1.88134E-2 1.3083E-2 1.21176E-2 1.97692E-2 2.5814E-2 1.14312E-2 6.66305E-3 3.43722E-3 5.94638E-3 1.47219E-2 1.21887E-2 1.02646E-2 1.0035E-2 8.69168E-3 7.11497E-3 4.96354E-3 2.46618E-3 2.74751E-3 1.87491E-3 -9999 -9999 -9999 -9999 -9999 -9999 -9999 -9999 -9999 -9999 -9999 -9999 -9999 -9999 -9999 -9999 -9999 -9999 -9999 -9999 -9999 -9999
-9999 -9999 -9999 -9999 -9999 -9999 -9999 -9999 -9999 -9999 -9999 -9999 -9999 -9999 -9999 -9999 -9999 -9999 -9999 -9999 -9999 -9999 -9999 -9999 -9999 -9999 -9999 -9999 -9999 -9999 -9999 -9999 -9999 -9999 -9999 5.85737E-2 9.30353E-2 1.31883E-1 1.24726E-1 1.06604E-1 1.14166E-1 9.81336E-2 1.37656E-1 3.07646E-1 3.11962E-1 1.83919E-1 1.59713E-1 3.14527E-1 4.14149E-1 3.71051E-1 4.57058E-1 3.99787E-1 4.04169E-1 4.14199E-1 4.06264E-1 3.6567E-1 3.74593E-1 3.92236E-1 4.16701E-1 4.12732E-1 4.81393E-1 5.27099E-1 4.59511E-1 2.19001E-1 1.44245E-1 1.42603E-1 1.28498E-1 1.09289E-1 1.87352E-1 1.75291E-1 1.18465E-1 2.41931E-1 2.10104E-1 1.84819E-1 2.72702E-1 3.86742E-1 4.56411E-1 4.41091E-1 3.70154E-1 3.70224E-1 3.33709E-1 2.70035E-1 2.26215E-1 2.42457E-1 2.70062E-1 2.24965E-1 2.38987E-1 2.2018E-1 2.10824E-1 1.93315E-1 3.57609E-1 3.793E-1 3.7306E-1 2.86624E-1 2.59882E-1 1.90273E-1 1.54613E-1 9.79773E-2 1.8544E-1 2.25968E-1 1.23475E-1 6.69141E-2 7.6573E-2 3.80835E-2 3.41912E-2 4.23556E-2 4.39648E-2 2.73283E-2 2.90128E-2 3.00429E-2 3.02488E-2 1.79936E-2 1.27483E-2 9.74056E-3 1.24201E-2 1.69078E-2 3.01724E-2 2.49316E-2 1.55982E-2 1.6883E-2 1.685E-2 2.59668E-2 2.90275E-2 3.5604E-2 2.31285E-2 1.23584E-2 1.17951E-2 1.81085E-2 1.43315E-2 1.90064E-2 1.52664E-2 1.97035E-2 2.48271E-2 1.74179E-2 7.14556E-3 6.00842E-3 7.38267E-3 9.3235E-3 5.64299E-3 5.55644E-3 5.08525E-3 5.99583E-3 6.79035E-3 3.16453E-3 3.20801E-3 3.39181E-3 2.92744E-3 -9999 -9999 -9999 -9999 -9999 -9999 -9999 -9999 -9999 -9999 -9999 -9999 -9999 -9999 -9999 -9999 -9999 -9999 -9999 -9999 -9999 -9999 -9999
-9999 -9999 -9999 -9999 -9999 -9999 -9999 -9999 -9999 -9999 -9999 -9999 -9999 -9999 -9999 -9999 -9999 -9999 -9999 -9999 -9999 -9999 -9999 -9999 -9999 -9999 -9999 -9999 -9999 -9999 -9999 -9999 -9999 -9999 9.53049E-2 9.35196E-2 8.39626E-2 8.74978E-2 9.29268E-2 8.26673E-2 1.33781E-1 1.09654E-1 1.20427E-1 2.05513E-1 3.36179E-1 2.81911E-1 1.43618E-1 1.79754E-1 3.76899E-1 4.5916E-1 4.36724E-1 4.23183E-1 4.11298E-1 4.17283E-1 3.96071E-1 3.58941E-1 3.5244E-1 3.67497E-1 3.96078E-1 4.26036E-1 4.47485E-1 5.39799E-1 5.17071E-1 2.50902E-1 1.83634E-1 1.41083E-1 1.41618E-1 1.36036E-1 1.92908E-1 2.00415E-1 2.13748E-1 1.78543E-1 1.51229E-1 1.89982E-1 2.80708E-1 3.73865E-1 3.88263E-1 3.80599E-1 3.72589E-1 3.57998E-1 3.57379E-1 3.21286E-1 2.81535E-1 2.16647E-1 2.17594E-1 2.3458E-1 1.84607E-1 1.89426E-1 1.91388E-1 1.63626E-1 2.82547E-1 3.44862E-1 2.64883E-1 2.73585E-1 2.12356E-1 2.00137E-1 1.2465E-1 1.55425E-1 1.29375E-1 1.71815E-1 1.45123E-1 8.1177E-2 4.48186E-2 4.40653E-2 2.42177E-2 2.90314E-2 2.97188E-2 3.00983E-2 3.48632E-2 3.12285E-2 3.49817E-2 1.85133E-2 1.57641E-2 1.91931E-2 2.54534E-2 3.7642E-2 5.69633E-2 4.90104E-2 2.6554E-2 2.01129E-2 1.98977E-2 1.38029E-2 2.28718E-2 3.32999E-2 5.08935E-2 3.97655E-2 2.00691E-2 1.24206E-2 -9999 -9999 -9999 -9999 -9999 1.41011E-2 7.83307E-3 1.17722E-2 9.41713E-3 5.28282E-3 4.32656E-3 5.98666E-3 5.07427E-3 5.22295E-3 2.90684E-3 3.52863E-3 4.3018E-3 2.79964E-3 -9999 -9999 -9999 -9999 -9999 -9999 -9999 -9999 -9999 -9999 -9999 -9999 -9999 -9999 -9999 -9999 -9999 -9999 -9999 -9999 -9999 -9999 -9999 -9999
-9999 -9999 -9999 -9999 -9999 -9999 -9999 -9999 -9999 -9999 -9999 -9999 -9999 -9999 -9999 -9999 -9999 -9999 -9999 -9999 -9999 -9999 -9999 -9999 -9999 -9999 -9999 -9999 -9999 -9999 -9999 -9999 -9999 -9999 -9999 -9999 1.52774E-1 5.91412E-2 5.79494E-2 1.04715E-1 1.0653E-1 1.41396E-1 2.18161E-1 2.26396E-1 3.18565E-1 3.57915E-1 2.98387E-1 2.04539E-1 3.05192E-1 5.07498E-1 5.74482E-1 5.50698E-1 4.10663E-1 3.98404E-1 3.87448E-1 3.44604E-1 3.68506E-1 3.72117E-1 4.02811E-1 4.32297E-1 4.5764E-1 5.07716E-1 5.19884E-1 3.34774E-1 2.08237E-1 1.55533E-1 1.56386E-1 1.43847E-1 1.67826E-1 1.32655E-1 1.30734E-1 1.34575E-1 1.18603E-1 1.741E-1 3.42177E-1 3.37869E-1 3.5475E-1 3.38832E-1 3.09869E-1 3.35714E-1 3.6009E-1 3.62579E-1 3.0494E-1 2.64733E-1 1.77166E-1 1.61014E-1 1.67364E-1 1.90733E-1 1.89893E-1 1.70211E-1 2.10665E-1 2.2929E-1 1.80505E-1 2.07244E-1 2.04713E-1 1.70755E-1 1.62818E-1 2.05023E-1 1.05583E-1 1.04277E-1 1.16942E-1 1.00728E-1 6.67526E-2 3.59952E-2 2.8519E-2 1.93621E-2 1.91642E-2 2.75673E-2 2.94572E-2 3.43448E-2 3.21874E-2 2.06542E-2 2.00799E-2 2.96925E-2 3.17258E-2 2.92122E-2 4.49888E-2 5.15948E-2 4.32319E-2 3.76781E-2 2.45148E-2 1.05314E-2 1.17477E-2 1.81175E-2 2.82901E-2 5.53071E-2 3.50336E-2 2.63828E-2 -9999 -9999 -9999 -9999 -9999 1.43479E-2 1.049E-2 9.40136E-3 6.50641E-3 5.33797E-3 6.80979E-3 3.91712E-3 4.86288E-3 5.86215E-3 4.76034E-3 2.8752E-3 5.12795E-3 -9999 -9999 -9999 -9999 -9999 -9999 -9999 -9999 -9999 -9999 -9999 -9999 -9999 -9999 -9999 -9999 -9999 -9999 -9999 -9999 -9999 -9999 -9999 -9999 -9999
-9999 -9999 -9999 -9999 -9999 -9999 -9999 -9999 -9999 -9999 -9999 -9999 -9999 -9999 -9999 -9999 -9999 -9999 -9999 -9999 -9999 -9999 -9999 -9999 -9999 -9999 -9999 -9999 -9999 -9999 -9999 -9999 -9999 -9999 -9999 -9999 -9999 1.17148E-1 3.70167E-2 9.55661E-2 1.35278E-1 1.35928E-1 2.10949E-1 2.541E-1 3.65617E-1 3.79215E-1 4.2632E-1 2.73545E-1 3.32873E-1 5.59177E-1 6.17719E-1 5.16909E-1 4.48902E-1 3.77533E-1 3.76276E-1 3.43839E-1 3.67184E-1 4.25315E-1 4.28454E-1 4.1383E-1 4.45667E-1 4.60753E-1 5.26674E-1 2.79821E-1 1.51836E-1 1.11338E-1 1.21451E-1 1.47066E-1 1.13102E-1 1.63664E-1 2.29245E-1 2.5246E-1 2.24087E-1 3.22168E-1 4.18069E-1 4.46414E-1 4.04254E-1 2.78749E-1 2.71372E-1 2.73087E-1 3.00627E-1 3.4839E-1 3.33604E-1 3.11239E-1 2.67748E-1 2.26433E-1 2.01099E-1 1.67209E-1 1.66934E-1 1.59724E-1 1.64765E-1 1.81882E-1 1.6401E-1 1.70192E-1 2.38252E-1 2.92693E-1 2.73539E-1 2.5108E-1 1.07573E-1 8.91334E-2 8.96591E-2 6.86271E-2 6.43136E-2 4.24547E-2 2.7207E-2 1.72302E-2 1.08109E-2 1.8506E-2 2.20471E-2 1.83398E-2 1.61515E-2 1.83804E-2 1.53504E-2 2.29036E-2 1.66347E-2 1.80547E-2 2.55684E-2 2.5271E-2 4.85422E-2 5.22497E-2 4.65848E-2 3.36023E-2 3.07431E-2 2.67435E-2 3.41902E-2 -9999 -9999 -9999 -9999 -9999 -9999 -9999 -9999 1.16013E-2 5.88593E-3 3.85467E-3 3.19231E-3 2.28334E-3 3.55031E-3 -9999 -9999 -9999 -9999 -9999 -9999 -9999 -9999 -9999 -9999 -9999 -9999 -9999 -9999 -9999 -9999 -9999 -9999 -9999 -9999 -9999 -9999 -9999 -9999 -9999 -9999 -9999 -9999 -9999 -9999 -9999
-9999 -9999 -9999 -9999 -9999 -9999 -9999 -9999 -9999 -9999 -9999 -9999 -9999 -9999 -9999 -9999 -9999 -9999 -9999 -9999 -9999 -9999 -9999 -9999 -9999 -9999 -9999 -9999 -9999 -9999 -9999 -9999 -9999 -9999 -9999 -9999 -9999 -9999 1.01574E-1 9.71679E-2 1.00877E-1 1.00957E-1 1.13284E-1 1.87198E-1 2.97857E-1 3.02323E-1 3.78776E-1 3.7889E-1 3.02168E-1 3.85012E-1 5.23159E-1 5.99474E-1 5.15657E-1 3.74638E-1 3.10117E-1 3.19405E-1 3.39268E-1 4.15189E-1 4.62324E-1 4.90024E-1 4.67243E-1 5.08226E-1 4.29348E-1 2.13583E-1 9.76263E-2 8.05761E-2 7.51669E-2 9.85624E-2 9.98553E-2 1.30983E-1 3.06633E-1 3.87874E-1 4.70376E-1 4.37504E-1 4.60509E-1 4.40582E-1 3.61773E-1 3.1851E-1 2.91883E-1 2.54228E-1 2.82157E-1 3.36501E-1 3.35614E-1 3.24567E-1 3.09441E-1 3.19069E-1 2.50962E-1 1.2293E-1 1.02699E-1 1.17507E-1 1.45714E-1 1.92626E-1 2.16065E-1 2.20316E-1 2.68191E-1 3.12573E-1 3.14741E-1 2.33388E-1 1.50439E-1 1.14402E-1 7.98057E-2 5.75726E-2 4.29495E-2 2.49151E-2 1.87463E-2 1.39034E-2 2.03549E-2 2.03726E-2 1.18383E-2 8.98654E-3 7.01361E-3 8.67738E-3 1.21182E-2 1.52068E-2 1.04781E-2 1.15361E-2 1.06135E-2 1.21456E-2 3.72828E-2 7.67368E-2 8.37231E-2 8.33229E-2 6.79287E-2 -9999 -9999 -9999 -9999 -9999 -9999 -9999 -9999 -9999 -9999 4.73856E-3 3.11441E-3 -9999 -9999 -9999 -9999 -9999 -9999 -9999 -9999 -9999 -9999 -9999 -9999 -9999 -9999 -9999 -9999 -9999 -9999 -9999 -9999 -9999 -9999 -9999 -9999 -9999 -9999 -9999 -9999 -9999 -9999 -9999 -9999 -9999 -9999 -9999
-9999 -9999 -9999 -9999 -9999 -9999 -9999 -9999 -9999 -9999 -9999 -9999 -9999 -9999 -9999 -9999 -9999 -9999 -9999 -9999 -9999 -9999 -9999 -9999 -9999 -9999 -9999 -9999 -9999 -9999 -9999 -9999 -9999 -9999 -9999 -9999 -9999 -9999 -9999 7.34311E-2 6.25875E-2 6.92654E-2 8.72581E-2 8.66419E-2 2.00192E-1 2.37652E-1 2.75973E-1 3.54323E-1 3.27256E-1 2.76346E-1 3.19363E-1 4.96991E-1 4.90255E-1 3.31208E-1 3.27547E-1 3.37409E-1 3.59401E-1 3.63127E-1 4.96252E-1 5.21807E-1 5.69058E-1 6.16316E-1 4.9034E-1 3.75278E-1 1.74962E-1 1.23909E-1 1.59877E-1 7.53425E-2 1.21559E-1 7.74825E-2 1.81594E-1 3.23319E-1 3.92722E-1 3.9291E-1 4.14218E-1 3.92465E-1 3.72054E-1 3.77981E-1 3.23511E-1 2.82417E-1 2.62317E-1 3.19438E-1 3.38491E-1 3.16349E-1 2.74138E-1 2.40754E-1 2.289E-1 1.45123E-1 1.10103E-1 1.04969E-1 1.33747E-1 1.73103E-1 2.12267E-1 2.48879E-1 2.66371E-1 3.0176E-1 2.76358E-1 2.23755E-1 1.87615E-1 1.20382E-1 1.06155E-1 7.01302E-2 6.48217E-2 4.90627E-2 2.35005E-2 1.59971E-2 2.96109E-2 2.59336E-2 1.61874E-2 7.81477E-3 6.79386E-3 5.32699E-3 1.00196E-2 1.18912E-2 7.53604E-3 9.23489E-3 5.61039E-3 1.33108E-2 4.29533E-2 6.61255E-2 7.31173E-2 6.11016E-2 3.60022E-2 -9999 -9999 -9999 -9999 -9999 -9999 -9999 -9999 -9999 -9999 -9999 -9999 -9999 -9999 -9999 -9999 -9999 -9999 -9999 -9999 -9999 -9999 -9999 -9999 -9999 -9999 -9999 -9999 -9999 -9999 -9999 -9999 -9999 -9999 -9999 -9999 -9999 -9999 -9999 -9999 -9999 -9999 -9999 -9999 -9999 -9999 -9999
-9999 -9999 -9999 -9999 -9999 -9999 -9999 -9999 -9999 -9999 -9999 -9999 -9999 -9999 -9999 -9999 -9999 -9999 -9999 -9999 -9999 -9999 -9999 -9999 -9999 -9999 -9999 -9999 -9999 -9999 -9999 -9999 -9999 -9999 -9999 -9999 -9999 1.85256E-1 8.0928E-2 9.27465E-2 1.34535E-1 1.01104E-1 4.39377E-2 8.00419E-2 1.6012E-1 1.0655E-1 1.90557E-1 3.39914E-1 3.32466E-1 2.26948E-1 2.80486E-1 3.88105E-1 4.22796E-1 3.55428E-1 4.2033E-1 3.69928E-1 3.83134E-1 3.97182E-1 5.07246E-1 5.47505E-1 6.24382E-1 5.87503E-1 4.89328E-1 4.53192E-1 2.68573E-1 2.40723E-1 2.47993E-1 1.0154E-1 1.46144E-1 1.01054E-1 9.30868E-2 1.50012E-1 2.70227E-1 2.76374E-1 3.45006E-1 3.89557E-1 2.99946E-1 3.27711E-1 2.94423E-1 2.71096E-1 2.58397E-1 3.11968E-1 3.2752E-1 2.77387E-1 2.37757E-1 2.16061E-1 1.58008E-1 1.25793E-1 1.2481E-1 1.29268E-1 1.41538E-1 1.613E-1 1.9871E-1 2.51854E-1 3.02989E-1 3.23305E-1 2.60146E-1 2.43112E-1 2.23026E-1 1.90085E-1 1.72609E-1 1.42771E-1 9.12498E-2 5.46032E-2 2.31913E-2 2.06184E-2 2.59319E-2 2.76669E-2 2.61853E-2 2.0013E-2 1.17905E-2 5.56205E-3 4.80522E-3 8.6266E-3 9.25653E-3 1.21925E-2 1.24867E-2 1.35909E-2 2.63073E-2 3.75415E-2 4.58057E-2 4.13784E-2 2.93694E-2 -9999 -9999 -9999 -9999 -9999 -9999 -9999 -9999 -9999 -9999 -9999 -9999 -9999 -9999 -9999 -9999 -9999 -9999 -9999 -9999 -9999 -9999 -9999 -9999 -9999 -9999 -9999 -9999 -9999 -9999 -9999 -9999 -9999 -9999 -9999 -9999 -9999 -9999 -9999 -9999 -9999 -9999 -9999 -9999 -9999 -9999 -9999
-9999 -9999 -9999 -9999 -9999 -9999 -9999 -9999 -9999 -9999 -9999 -9999 -9999 -9999 -9999 -9999 -9999 -9999 -9999 -9999 -9999 -9999 -9999 -9999 -9999 -9999 -9999 -9999 -9999 -9999 -9999 -9999 -9999 -9999 -9999 -9999 -9999 -9999 1.50612E-1 1.50361E-1 2.9456E-1 1.85133E-1 4.18611E-2 4.01683E-2 4.76703E-2 6.56201E-2 9.66422E-2 2.3347E-1 2.55617E-1 1.93433E-1 1.80074E-1 2.39797E-1 3.75676E-1 3.51131E-1 5.10626E-1 4.61688E-1 5.07832E-1 4.59728E-1 4.74472E-1 6.08881E-1 6.26578E-1 5.34024E-1 4.2843E-1 3.89347E-1 3.17285E-1 2.11708E-1 1.80894E-1 8.84408E-2 1.1368E-1 1.33974E-1 1.06476E-1 1.46945E-1 2.15626E-1 1.84348E-1 3.43518E-1 3.96241E-1 3.66385E-1 2.83505E-1 2.97872E-1 2.55455E-1 2.73587E-1 2.8777E-1 2.91774E-1 2.70206E-1 2.40133E-1 2.10396E-1 1.79791E-1 1.35718E-1 1.46251E-1 1.70298E-1 1.52631E-1 1.94783E-1 2.19225E-1 1.78127E-1 2.60642E-1 3.27053E-1 2.78279E-1 3.11298E-1 2.94867E-1 2.6881E-1 2.49767E-1 2.09081E-1 9.58655E-2 7.50759E-2 3.41471E-2 3.18757E-2 3.80647E-2 3.90529E-2 3.99853E-2 2.78211E-2 1.97719E-2 8.46998E-3 5.00444E-3 6.41851E-3 8.92428E-3 1.6422E-2 1.97753E-2 1.80365E-2 1.9643E-2 2.68322E-2 2.51567E-2 2.05611E-2 1.25047E-2 -9999 -9999 -9999 -9999 -9999 -9999 -9999 -9999 -9999 -9999 -9999 -9999 -9999 -9999 -9999 -9999 -9999 -9999 -9999 -9999 -9999 -9999 -9999 -9999 -9999 -9999 -9999 -9999 -9999 -9999 -9999 -9999 -9999 -9999 -9999 -9999 -9999 -9999 -9999 -9999 -9999 -9999 -9999 -9999 -9999 -9999 -9999
-9999 -9999 -9999 -9999 -9999 -9999 -9999 -9999 -9999 -9999 -9999 -9999 -9999 -9999 -9999 -9999 -9999 -9999 -9999 -9999 -9999 -9999 -9999 -9999 -9999 -9999 -9999 -9999 -9999 -9999 -9999 -9999 -9999 -9999 -9999 -9999 -9999 -9999 2.28031E-1 9.75445E-2 1.97211E-1 1.95517E-1 6.74881E-2 4.60921E-2 4.30833E-2 6.71643E-2 1.13298E-1 1.94029E-1 2.5431E-1 3.19025E-1 3.54237E-1 3.43678E-1 3.03514E-1 3.37372E-1 4.09098E-1 5.81306E-1 6.03568E-1 5.47066E-1 5.04702E-1 6.3845E-1 6.22215E-1 4.79238E-1 3.16578E-1 1.94082E-1 2.36733E-1 1.40475E-1 8.94046E-2 6.16588E-2 8.92717E-2 4.98199E-2 6.77772E-2 9.22185E-2 1.33021E-1 1.18759E-1 1.58102E-1 2.47738E-1 2.7237E-1 2.50269E-1 2.01738E-1 2.42833E-1 2.5127E-1 2.59783E-1 2.32407E-1 2.10161E-1 2.0956E-1 1.73586E-1 1.64649E-1 1.6084E-1 1.87731E-1 2.15991E-1 2.14715E-1 2.12037E-1 2.02222E-1 2.20818E-1 2.13387E-1 2.53213E-1 3.15926E-1 3.04937E-1 2.99068E-1 2.69706E-1 2.91772E-1 2.05264E-1 1.14424E-1 5.53447E-2 3.51099E-2 3.62E-2 5.52818E-2 5.90426E-2 3.14883E-2 2.29097E-2 1.43687E-2 7.56371E-3 5.45882E-3 6.26253E-3 9.37768E-3 1.98605E-2 2.33996E-2 2.58181E-2 1.74176E-2 1.41923E-2 1.25332E-2 7.91373E-3 -9999 -9999 -9999 -9999 -9999 -9999 -9999 -9999 -9999 -9999 -9999 -9999 -9999 -9999 -9999 -9999 -9999 -9999 -9999 -9999 -9999 -9999 -9999 -9999 -9999 -9999 -9999 -9999 -9999 -9999 -9999 -9999 -9999 -9999 -9999 -9999 -9999 -9999 -9999 -9999 -9999 -9999 -9999 -9999 -9999 -9999 -9999 -9999
-9999 -9999 -9999 -9999 -9999 -9999 -9999 -9999 -9999 -9999 -9999 -9999 -9999 -9999 -9999 -9999 -9999 -9999 -9999 -9999 -9999 -9999 -9999 -9999 -9999 -9999 -9999 -9999 -9999 -9999 -9999 -9999 -9999 -9999 -9999 -9999 -9999 -9999 2.10814E-1 8.64783E-2 2.50681E-1 2.90861E-1 1.33867E-1 9.06815E-2 3.7619E-2 4.11623E-2 9.37559E-2 1.81777E-1 3.20054E-1 4.41143E-1 4.11346E-1 3.25288E-1 1.99482E-1 2.17148E-1 3.58921E-1 4.82477E-1 5.60512E-1 5.92576E-1 5.47231E-1 5.24974E-1 6.27428E-1 5.67719E-1 3.90364E-1 1.804E-1 1.44511E-1 1.61188E-1 9.68838E-2 7.41724E-2 7.59576E-2 6.75493E-2 3.34002E-2 1.0973E-1 1.06329E-1 1.04904E-1 1.0381E-1 1.21573E-1 1.72204E-1 2.19234E-1 1.68277E-1 1.57538E-1 1.49467E-1 1.91278E-1 1.26416E-1 1.06553E-1 1.32561E-1 1.51636E-1 1.30239E-1 1.29188E-1 1.66847E-1 2.10802E-1 2.0732E-1 2.25644E-1 2.47326E-1 2.50608E-1 2.0039E-1 2.03562E-1 3.15911E-1 2.80819E-1 2.72978E-1 2.93702E-1 2.7816E-1 2.8087E-1 1.62284E-1 6.9481E-2 2.81586E-2 2.45678E-2 3.94098E-2 5.49641E-2 4.22717E-2 2.59523E-2 1.30107E-2 8.71709E-3 6.75911E-3 7.08749E-3 8.89685E-3 1.30397E-2 1.61179E-2 1.45149E-2 8.84885E-3 7.15781E-3 9.87405E-3 5.89815E-3 -9999 -9999 -9999 -9999 -9999 -9999 -9999 -9999 -9999 -9999 -9999 -9999 -9999 -9999 -9999 -9999 -9999 -9999 -9999 -9999 -9999 -9999 -9999 -9999 -9999 -9999 -9999 -9999 -9999 -9999 -9999 -9999 -9999 -9999 -9999 -9999 -9999 -9999 -9999 -9999 -9999 -9999 -9999 -9999 -9999 -9999 -9999 -9999
-9999 -9999 -9999 -9999 -9999 -9999 -9999 -9999 -9999 -9999 -9999 -9999 -9999 -9999 -9999 -9999 -9999 -9999 -9999 -9999 -9999 -9999 -9999 -9999 -9999 -9999 -9999 -9999 -9999 -9999 -9999 -9999 -9999 -9999 -9999 -9999 -9999 -9999 2.11183E-1 5.6426E-2 1.54205E-1 2.88813E-1 2.80944E-1 1.28222E-1 9.66496E-2 4.19697E-2 6.14088E-2 1.75005E-1 3.68096E-1 5.20734E-1 4.4201E-1 3.38059E-1 3.62881E-1 2.96465E-1 4.09969E-1 5.30727E-1 5.86248E-1 5.43573E-1 4.44412E-1 4.96417E-1 6.42629E-1 6.27028E-1 4.60684E-1 2.79518E-1 2.26785E-1 1.33834E-1 1.35295E-1 1.65713E-1 2.41368E-1 1.54872E-1 7.64948E-2 7.81687E-2 8.65001E-2 9.50749E-2 9.31403E-2 1.04345E-1 8.5662E-2 8.01828E-2 8.2134E-2 7.95748E-2 6.90974E-2 1.28099E-1 1.8926E-1 1.15777E-1 1.24964E-1 1.19807E-1 8.16827E-2 9.70303E-2 1.57591E-1 1.82308E-1 1.7561E-1 2.14847E-1 2.09473E-1 2.31093E-1 2.08138E-1 2.00379E-1 2.58896E-1 2.78068E-1 2.87125E-1 2.81107E-1 2.8143E-1 3.07552E-1 2.12068E-1 9.00533E-2 2.35063E-2 2.76318E-2 3.62708E-2 4.8868E-2 4.85868E-2 2.72569E-2 1.33227E-2 4.90591E-3 4.12437E-3 6.98132E-3 1.06058E-2 1.00291E-2 1.1605E-2 8.88056E-3 7.03789E-3 5.28746E-3 5.08051E-3 1.23053E-2 -9999 -9999 -9999 -9999 -9999 -9999 -9999 -9999 -9999 -9999 -9999 -9999 -9999 -9999 -9999 -9999 -9999 -9999 -9999 -9999 -9999 -9999 -9999 -9999 -9999 -9999 -9999 -9999 -9999 -9999 -9999 -9999 -9999 -9999 -9999 -9999 -9999 -9999 -9999 -9999 -9999 -9999 -9999 -9999 -9999 -9999 -9999 -9999
-9999 -9999 -9999 -9999 -9999 -9999 -9999 -9999 -9999 -9999 -9999 -9999 -9999 -9999 -9999 -9999 -9999 -9999 -9999 -9999 -9999 -9999 -9999 -9999 -9999 -9999 -9999 -9999 -9999 -9999 -9999 -9999 -9999 -9999 -9999 -9999 -9999 -9999 1.33888E-1 7.82427E-2 6.03725E-2 1.52474E-1 2.62483E-1 2.34539E-1 1.70209E-1 9.22852E-2 4.61376E-2 1.08117E-1 3.05522E-1 4.62718E-1 4.3148E-1 4.0157E-1 2.92473E-1 3.20501E-1 3.99279E-1 4.5838E-1 4.95777E-1 5.25045E-1 5.40948E-1 4.79118E-1 6.17301E-1 6.1628E-1 5.18597E-1 4.20848E-1 2.9533E-1 1.87488E-1 1.20216E-1 1.40903E-1 1.92126E-1 7.07984E-2 4.85268E-2 5.28881E-2 4.62232E-2 4.02028E-2 8.95384E-2 1.0237E-1 7.00505E-2 6.32713E-2 4.53651E-2 5.75148E-2 4.77821E-2 7.3638E-2 1.80072E-1 1.29687E-1 1.16808E-1 1.26986E-1 7.82153E-2 7.15609E-2 1.04798E-1 1.18956E-1 1.05439E-1 1.25166E-1 1.40397E-1 1.76772E-1 1.79037E-1 1.54282E-1 1.71885E-1 1.86518E-1 2.3595E-1 2.79033E-1 2.78119E-1 2.85372E-1 2.10698E-1 1.59033E-1 4.53613E-2 3.32577E-2 5.65112E-2 5.11815E-2 6.83423E-2 3.49875E-2 2.39205E-2 1.11106E-2 7.32503E-3 4.6418E-3 4.66566E-3 5.93493E-3 7.99851E-3 7.59736E-3 4.47712E-3 5.83975E-3 1.29068E-2 1.30689E-2 -9999 -9999 -9999 -9999 -9999 -9999 -9999 -9999 -9999 -9999 -9999 -9999 -9999 -9999 -9999 -9999 -9999 -9999 -9999 -9999 -9999 -9999 -9999 -9999 -9999 -9999 -9999 -9999 -9999 -9999 -9999 -9999 -9999 -9999 -9999 -9999 -9999 -9999 -9999 -9999 -9999 -9999 -9999 -9999 -9999 -9999 -9999 -9999
-9999 -9999 -9999 -9999 -9999 -9999 -9999 -9999 -9999 -9999 -9999 -9999 -9999 -9999 -9999 -9999 -9999 -9999 -9999 -9999 -9999 -9999 -9999 -9999 -9999 -9999 -9999 -9999 -9999 -9999 -9999 -9999 -9999 -9999 -9999 -9999 -9999 -9999 -9999 1.17222E-1 4.33595E-2 1.08294E-1 2.29852E-1 2.03678E-1 1.30497E-1 1.54824E-1 6.32958E-2 9.20443E-2 1.4481E-1 2.00154E-1 1.57724E-1 2.53036E-1 2.92894E-1 3.96754E-1 3.4155E-1 3.70803E-1 4.53996E-1 5.33638E-1 5.19524E-1 4.4164E-1 5.2828E-1 6.34172E-1 5.62706E-1 4.35613E-1 2.40919E-1 1.66992E-1 1.58722E-1 1.23399E-1 2.00637E-1 8.16966E-2 4.855E-2 4.90727E-2 1.37682E-1 8.0149E-2 4.26211E-2 6.5668E-2 9.3629E-2 9.41814E-2 9.7743E-2 6.0274E-2 3.29573E-2 5.52632E-2 1.63785E-1 1.46824E-1 1.18906E-1 1.38976E-1 6.97448E-2 4.93753E-2 8.42973E-2 8.80132E-2 8.11407E-2 7.77543E-2 1.17714E-1 1.96586E-1 2.19701E-1 2.87562E-1 3.08445E-1 2.83929E-1 2.70215E-1 2.79233E-1 2.90049E-1 3.02418E-1 2.27387E-1 1.51693E-1 1.0881E-1 7.99733E-2 7.5028E-2 4.56224E-2 4.16931E-2 2.52637E-2 1.78591E-2 9.41846E-3 5.59353E-3 3.90201E-3 3.80557E-3 5.53322E-3 1.11396E-2 9.09531E-3 5.57009E-3 5.84498E-3 1.20785E-2 9.9066E-3 -9999 -9999 -9999 -9999 -9999 -9999 -9999 -9999 -9999 -9999 -9999 -9999 -9999 -9999 -9999 -9999 -9999 -9999 -9999 -9999 -9999 -9999 -9999 -9999 -9999 -9999 -9999 -9999 -9999 -9999 -9999 -9999 -9999 -9999 -9999 -9999 -9999 -9999 -9999 -9999 -9999 -9999 -9999 -9999 -9999 -9999 -9999 -9999
-9999 -9999 -9999 -9999 -9999 -9999 -9999 -9999 -9999 -9999 -9999 -9999 -9999 -9999 -9999 -9999 -9999 -9999 -9999 -9999 -9999 -9999 -9999 -9999 -9999 -9999 -9999 -9999 -9999 -9999 -9999 -9999 -9999 -9999 -9999 -9999 -9999 -9999 -9999 1.21622E-1 5.72402E-2 1.38748E-1 1.49808E-1 1.12168E-1 5.03163E-2 1.2599E-1 9.42776E-2 4.99258E-2 8.03999E-2 9.48099E-2 1.46791E-1 1.59178E-1 2.23315E-1 2.26172E-1 3.38739E-1 4.30619E-1 4.1993E-1 4.59812E-1 5.22003E-1 5.17185E-1 5.1065E-1 5.90515E-1 5.85861E-1 3.87931E-1 1.477E-1 8.68876E-2 1.45502E-1 1.72471E-1 2.28699E-1 1.74452E-1 5.0755E-2 5.37023E-2 1.62514E-1 8.60121E-2 3.08116E-2 3.46281E-2 3.59389E-2 3.36042E-2 7.38856E-2 7.1331E-2 4.25233E-2 4.16676E-2 8.28313E-2 1.73912E-1 1.74769E-1 1.08493E-1 8.04949E-2 4.93285E-2 7.34103E-2 7.09874E-2 7.0332E-2 1.12692E-1 1.73503E-1 2.75619E-1 3.5846E-1 3.81921E-1 3.90168E-1 3.71032E-1 3.82177E-1 3.38442E-1 3.53942E-1 3.35392E-1 2.94934E-1 1.35118E-1 5.29499E-2 9.82716E-2 8.87549E-2 5.48629E-2 3.64526E-2 1.42605E-2 9.48943E-3 5.2658E-3 4.61314E-3 4.64681E-3 3.79622E-3 5.2954E-3 8.88122E-3 8.88537E-3 5.96068E-3 6.72766E-3 5.094E-3 6.50924E-3 -9999 -9999 -9999 -9999 -9999 -9999 -9999 -9999 -9999 -9999 -9999 -9999 -9999 -9999 -9999 -9999 -9999 -9999 -9999 -9999 -9999 -9999 -9999 -9999 -9999 -9999 -9999 -9999 -9999 -9999 -9999 -9999 -9999 -9999 -9999 -9999 -9999 -9999 -9999 -9999 -9999 -9999 -9999 -9999 -9999 -9999 -9999 -9999
-9999 -9999 -9999 -9999 -9999 -9999 -9999 -9999 -9999 -9999 -9999 -9999 -9999 -9999 -9999 -9999 -9999 -9999 -9999 -9999 -9999 -9999 -9999 -9999 -9999 -9999 -9999 -9999 -9999 -9999 -9999 -9999 -9999 -9999 -9999 -9999 -9999 -9999 -9999 1.0306E-1 3.50328E-2 5.28726E-2 1.20107E-1 7.34586E-2 2.8247E-2 5.46981E-2 7.56823E-2 4.3914E-2 8.88077E-2 1.75444E-1 1.92199E-1 1.58648E-1 1.72561E-1 1.36502E-1 1.78999E-1 3.26932E-1 5.90989E-1 5.3843E-1 5.00137E-1 4.86194E-1 6.17177E-1 5.98976E-1 4.88458E-1 3.06027E-1 1.41304E-1 2.35741E-1 3.28679E-1 2.28229E-1 2.82728E-1 1.90822E-1 6.11375E-2 7.58927E-2 2.18722E-1 1.30949E-1 6.84548E-2 1.01816E-1 5.54017E-2 2.02579E-2 2.8845E-2 4.68167E-2 5.98374E-2 3.88366E-2 5.63934E-2 9.94274E-2 1.0979E-1 1.05105E-1 6.44132E-2 5.66394E-2 7.30957E-2 6.84381E-2 6.24319E-2 1.01251E-1 1.85138E-1 2.82833E-1 3.60666E-1 3.84595E-1 4.16675E-1 3.95638E-1 3.93248E-1 3.42003E-1 3.3371E-1 3.32708E-1 3.54401E-1 1.42179E-1 3.46498E-2 5.15642E-2 1.07719E-1 7.07667E-2 3.83918E-2 3.15919E-2 2.12729E-2 1.32322E-2 1.00172E-2 5.98052E-3 2.7862E-3 2.71253E-3 7.24981E-3 7.78152E-3 4.45033E-3 3.53076E-3 7.31611E-3 9.75489E-3 -9999 -9999 -9999 -9999 -9999 -9999 -9999 -9999 -9999 -9999 -9999 -9999 -9999 -9999 -9999 -9999 -9999 -9999 -9999 -9999 -9999 -9999 -9999 -9999 -9999 -9999 -9999 -9999 -9999 -9999 -9999 -9999 -9999 -9999 -9999 -9999 -9999 -9999 -9999 -9999 -9999 -9999 -9999 -9999 -9999 -9999 -9999 -9999
-9999 -9999 -9999 -9999 -9999 -9999 -9999 -9999 -9999 -9999 -9999 -9999 -9999 -9999 -9999 -9999 -9999 -9999 -9999 -9999 -9999 -9999 -9999 -9999 -9999 -9999 -9999 -9999 -9999 -9999 -9999 -9999 -9999 -9999 -9999 -9999 -9999 -9999 -9999 9.57455E-2 4.19165E-2 1.01596E-1 1.03625E-1 4.83008E-2 2.5418E-2 8.06789E-2 1.05286E-1 5.46393E-2 9.6686E-2 1.41396E-1 2.50388E-1 2.72154E-1 3.03906E-1 3.21086E-1 3.31144E-1 3.47391E-1 4.0466E-1 4.66666E-1 5.0284E-1 4.91074E-1 5.99893E-1 5.41587E-1 3.52634E-1 2.51807E-1 2.81116E-1 4.18466E-1 4.41704E-1 4.01451E-1 3.71358E-1 2.07888E-1 8.7512E-2 1.2645E-1 3.29049E-1 2.67994E-1 2.34342E-1 1.47665E-1 7.26259E-2 3.27708E-2 3.55299E-2 2.81266E-2 2.74013E-2 4.47779E-2 5.43573E-2 5.41882E-2 5.68619E-2 6.9886E-2 5.28025E-2 6.4553E-2 4.80914E-2 4.85471E-2 6.72486E-2 7.31427E-2 1.55758E-1 2.5393E-1 3.39638E-1 3.57964E-1 3.7867E-1 3.58932E-1 3.78291E-1 3.16788E-1 3.41441E-1 3.46348E-1 3.70246E-1 2.05792E-1 4.20224E-2 5.87647E-2 7.69656E-2 1.04977E-1 6.05043E-2 3.71587E-2 2.89269E-2 1.60322E-2 1.57045E-2 5.50185E-3 2.23847E-3 2.83027E-3 2.87806E-3 3.18616E-3 4.00457E-3 4.58369E-3 5.94306E-3 7.88536E-3 -9999 -9999 -9999 -9999 -9999 -9999 -9999 -9999 -9999 -9999 -9999 -9999 -9999 -9999 -9999 -9999 -9999 -9999 -9999 -9999 -9999 -9999 -9999 -9999 -9999 -9999 -9999 -9999 -9999 -9999 -9999 -9999 -9999 -9999 -9999 -9999 -9999 -9999 -9999 -9999 -9999 -9999 -9999 -9999 -9999 -9999 -9999 -9999
-9999 -9999 -9999 -9999 -9999 -9999 -9999 -9999 -9999 -9999 -9999 -9999 -9999 -9999 -9999 -9999 -9999 -9999 -9999 -9999 -9999 -9999 -9999 -9999 -9999 -9999 -9999 -9999 -9999 -9999 -9999 -9999 -9999 -9999 -9999 -9999 -9999 -9999 -9999 7.01821E-2 3.87542E-2 5.17623E-2 7.18153E-2 2.74897E-2 4.25228E-2 4.20292E-2 6.88006E-2 3.79997E-2 7.52975E-2 1.52E-1 1.85398E-1 2.98716E-1 3.88957E-1 4.60918E-1 5.07588E-1 3.59828E-1 4.05423E-1 3.85751E-1 4.05633E-1 4.39868E-1 5.3861E-1 5.42292E-1 4.2371E-1 3.49809E-1 4.66164E-1 5.09007E-1 5.66085E-1 5.43807E-1 4.53216E-1 2.23928E-1 1.48935E-1 2.12937E-1 3.7338E-1 4.12801E-1 2.92983E-1 1.93594E-1 9.9035E-2 3.92065E-2 4.10562E-2 3.03527E-2 2.13301E-2 5.17108E-2 5.78122E-2 4.85277E-2 4.39654E-2 3.25541E-2 3.95858E-2 4.33944E-2 3.17932E-2 4.51243E-2 5.96832E-2 9.79917E-2 1.37929E-1 2.16081E-1 2.88755E-1 3.27961E-1 3.34855E-1 3.6667E-1 3.32623E-1 3.22439E-1 2.95657E-1 3.40577E-1 3.45858E-1 2.42077E-1 1.34141E-1 6.58469E-2 6.86995E-2 8.00532E-2 7.43366E-2 6.60801E-2 2.9937E-2 2.3899E-2 1.61159E-2 8.15145E-3 5.25823E-3 2.27729E-3 1.49727E-3 3.66519E-3 4.75611E-3 5.21279E-3 5.37542E-3 -9999 -9999 -9999 -9999 -9999 -9999 -9999 -9999 -9999 -9999 -9999 -9999 -9999 -9999 -9999 -9999 -9999 -9999 -9999 -9999 -9999 -9999 -9999 -9999 -9999 -9999 -9999 -9999 -9999 -9999 -9999 -9999 -9999 -9999 -9999 -9999 -9999 -9999 -9999 -9999 -9999 -9999 -9999 -9999 -9999 -9999 -9999 -9999 -9999
-9999 -9999 -9999 -9999 -9999 -9999 -9999 -9999 -9999 -9999 -9999 -9999 -9999 -9999 -9999 -9999 -9999 -9999 -9999 -9999 -9999 -9999 -9999 -9999 -9999 -9999 -9999 -9999 -9999 -9999 -9999 -9999 -9999 -9999 -9999 -9999 -9999 -9999 -9999 7.04819E-2 2.40847E-2 6.5943E-2 8.82757E-2 1.7565E-2 2.01536E-2 8.57978E-2 6.31334E-2 5.0431E-2 6.59965E-2 1.45342E-1 1.82282E-1 2.35427E-1 3.05345E-1 4.73599E-1 6.37569E-1 5.70872E-1 4.83036E-1 4.07418E-1 3.59494E-1 4.04195E-1 4.46958E-1 5.2027E-1 5.34189E-1 4.71432E-1 5.4485E-1 5.6552E-1 5.95691E-1 5.87464E-1 4.46324E-1 3.04465E-1 2.98087E-1 3.49045E-1 4.24833E-1 4.58684E-1 3.86231E-1 3.60241E-1 2.0214E-1 8.15915E-2 5.37564E-2 3.74057E-2 2.61209E-2 3.61601E-2 4.66858E-2 5.10034E-2 6.09471E-2 4.98403E-2 3.8016E-2 3.75381E-2 4.53635E-2 5.24119E-2 7.08314E-2 1.15224E-1 1.35202E-1 1.32921E-1 1.93174E-1 2.40848E-1 2.63583E-1 2.82294E-1 2.68619E-1 2.4438E-1 2.49916E-1 2.6901E-1 2.91962E-1 2.8835E-1 2.40668E-1 1.56049E-1 9.43233E-2 5.55989E-2 5.77729E-2 5.49609E-2 3.43315E-2 1.93283E-2 1.2809E-2 1.01233E-2 7.80663E-3 4.08223E-3 7.4244E-4 2.50787E-3 5.78718E-3 4.8814E-3 3.5731E-3 -9999 -9999 -9999 -9999 -9999 -9999 -9999 -9999 -9999 -9999 -9999 -9999 -9999 -9999 -9999 -9999 -9999 -9999 -9999 -9999 -9999 -9999 -9999 -9999 -9999 -9999 -9999 -9999 -9999 -9999 -9999 -9999 -9999 -9999 -9999 -9999 -9999 -9999 -9999 -9999 -9999 -9999 -9999 -9999 -9999 -9999 -9999 -9999 -9999
-9999 -9999 -9999 -9999 -9999 -9999 -9999 -9999 -9999 -9999 -9999 -9999 -9999 -9999 -9999 -9999 -9999 -9999 -9999 -9999 -9999 -9999 -9999 -9999 -9999 -9999 -9999 -9999 -9999 -9999 -9999 -9999 -9999 -9999 -9999 -9999 -9999 -9999 -9999 9.63561E-2 2.654E-2 4.76761E-2 4.52632E-2 1.91075E-2 4.77775E-2 5.50335E-2 4.13015E-2 3.18205E-2 4.21564E-2 5.8167E-2 8.27957E-2 9.3533E-2 1.0644E-1 1.59439E-1 2.66089E-1 4.22212E-1 4.98239E-1 4.43766E-1 4.00759E-1 3.84157E-1 3.96505E-1 3.98076E-1 4.35452E-1 4.86077E-1 5.32024E-1 4.62931E-1 4.91306E-1 4.84985E-1 4.45988E-1 4.2569E-1 4.5205E-1 3.72216E-1 3.97243E-1 4.24947E-1 4.58884E-1 3.70588E-1 2.86952E-1 1.97905E-1 1.56039E-1 9.23191E-2 3.7686E-2 2.52442E-2 2.65175E-2 3.10849E-2 3.5601E-2 3.67503E-2 3.31192E-2 3.51742E-2 6.44637E-2 7.74616E-2 7.03883E-2 8.7332E-2 8.51565E-2 8.5855E-2 1.06468E-1 1.41299E-1 1.76224E-1 1.88405E-1 1.73763E-1 1.96589E-1 2.28162E-1 2.37141E-1 2.22275E-1 2.51098E-1 2.72907E-1 2.05747E-1 1.20801E-1 8.94365E-2 5.81919E-2 3.61004E-2 4.80388E-2 2.48654E-2 1.75135E-2 1.18936E-2 5.23434E-3 4.05973E-3 4.28885E-4 2.19778E-3 4.22153E-3 3.551E-3 -9999 -9999 -9999 -9999 -9999 -9999 -9999 -9999 -9999 -9999 -9999 -9999 -9999 -9999 -9999 -9999 -9999 -9999 -9999 -9999 -9999 -9999 -9999 -9999 -9999 -9999 -9999 -9999 -9999 -9999 -9999 -9999 -9999 -9999 -9999 -9999 -9999 -9999 -9999 -9999 -9999 -9999 -9999 -9999 -9999 -9999 -9999 -9999 -9999 -9999
-9999 -9999 -9999 -9999 -9999 -9999 -9999 -9999 -9999 -9999 -9999 -9999 -9999 -9999 -9999 -9999 -9999 -9999 -9999 -9999 -9999 -9999 -9999 -9999 -9999 -9999 -9999 -9999 -9999 -9999 -9999 -9999 -9999 -9999 -9999 -9999 -9999 -9999 -9999 5.63759E-2 6.83839E-2 3.3887E-2 2.62436E-2 4.59092E-2 1.16883E-1 3.12694E-2 3.2241E-2 3.65376E-2 6.61517E-2 7.47899E-2 1.02965E-1 8.46957E-2 8.65615E-2 1.38427E-1 1.9347E-1 2.88735E-1 3.92691E-1 4.01515E-1 4.50813E-1 4.31205E-1 4.50015E-1 4.09246E-1 4.31196E-1 3.82958E-1 3.62678E-1 2.98153E-1 3.06912E-1 4.10181E-1 4.41159E-1 4.32461E-1 4.03716E-1 4.46647E-1 4.01973E-1 3.91786E-1 4.32357E-1 2.97045E-1 3.41663E-1 3.27067E-1 2.37119E-1 1.61588E-1 8.36235E-2 4.93471E-2 2.06034E-2 2.29959E-2 1.72808E-2 1.62878E-2 1.39976E-2 3.01768E-2 6.25756E-2 7.46855E-2 8.13996E-2 8.69703E-2 9.39413E-2 9.16112E-2 9.04356E-2 1.42926E-1 1.71496E-1 1.47559E-1 1.32595E-1 1.8725E-1 2.23084E-1 2.31701E-1 2.26078E-1 2.2446E-1 2.35002E-1 1.67478E-1 7.97312E-2 1.325E-1 1.15002E-1 4.54184E-2 3.7969E-2 3.16098E-2 1.4131E-2 6.31691E-3 5.04831E-3 2.89957E-3 4.98417E-4 2.04764E-3 3.2427E-3 -9999 -9999 -9999 -9999 -9999 -9999 -9999 -9999 -9999 -9999 -9999 -9999 -9999 -9999 -9999 -9999 -9999 -9999 -9999 -9999 -9999 -9999 -9999 -9999 -9999 -9999 -9999 -9999 -9999 -9999 -9999 -9999 -9999 -9999 -9999 -9999 -9999 -9999 -9999 -9999 -9999 -9999 -9999 -9999 -9999 -9999 -9999 -9999 -9999 -9999 -9999
-9999 -9999 -9999 -9999 -9999 -9999 -9999 -9999 -9999 -9999 -9999 -9999 -9999 -9999 -9999 -9999 -9999 -9999 -9999 -9999 -9999 -9999 -9999 -9999 -9999 -9999 -9999 -9999 -9999 -9999 -9999 -9999 -9999 -9999 -9999 -9999 -9999 -9999 -9999 -9999 8.9307E-2 5.59879E-2 3.92594E-2 1.0226E-1 1.18833E-1 5.75904E-2 7.51963E-2 4.14955E-2 8.57181E-2 2.41946E-1 2.29454E-1 2.0123E-1 2.14692E-1 2.19374E-1 2.15283E-1 2.6886E-1 3.33371E-1 4.32472E-1 4.29862E-1 4.80661E-1 4.36441E-1 4.32681E-1 4.91887E-1 4.32631E-1 4.38396E-1 3.18423E-1 2.84538E-1 3.16883E-1 3.51411E-1 3.85187E-1 3.84876E-1 3.90749E-1 3.74245E-1 3.52224E-1 3.76066E-1 3.62805E-1 3.07553E-1 2.66785E-1 1.67139E-1 1.11577E-1 1.0424E-1 1.02106E-1 5.03577E-2 2.3395E-2 2.24492E-2 1.48965E-2 1.561E-2 2.74712E-2 3.99697E-2 5.86354E-2 5.90306E-2 6.40996E-2 6.90864E-2 8.19132E-2 9.55018E-2 1.61925E-1 2.03953E-1 1.31539E-1 1.72878E-1 1.97067E-1 2.31472E-1 2.4908E-1 2.09717E-1 1.76979E-1 2.10765E-1 1.94695E-1 1.08225E-1 5.16942E-2 6.35959E-2 6.18697E-2 3.1371E-2 2.99574E-2 1.12068E-2 6.0307E-3 7.31814E-3 3.54215E-3 6.18501E-4 5.84756E-3 3.4881E-3 -9999 -9999 -9999 -9999 -9999 -9999 -9999 -9999 -9999 -9999 -9999 -9999 -9999 -9999 -9999 -9999 -9999 -9999 -9999 -9999 -9999 -9999 -9999 -9999 -9999 -9999 -9999 -9999 -9999 -9999 -9999 -9999 -9999 -9999 -9999 -9999 -9999 -9999 -9999 -9999 -9999 -9999 -9999 -9999 -9999 -9999 -9999 -9999 -9999 -9999 -9999
-9999 -9999 -9999 -9999 -9999 -9999 -9999 -9999 -9999 -9999 -9999 -9999 -9999 -9999 -9999 -9999 -9999 -9999 -9999 -9999 -9999 -9999 -9999 -9999 -9999 -9999 -9999 -9999 -9999 -9999 -9999 -9999 -9999 -9999 -9999 -9999 -9999 -9999 -9999 -9999 -9999 8.46033E-2 7.46646E-2 2.12525E-1 5.81225E-2 5.29559E-2 5.71837E-2 4.37467E-2 1.25808E-1 2.98334E-1 3.78798E-1 2.38758E-1 2.72065E-1 3.18733E-1 2.95943E-1 2.98927E-1 4.46796E-1 4.62306E-1 5.27247E-1 6.01291E-1 5.57424E-1 5.20677E-1 5.59838E-1 5.23489E-1 4.1634E-1 3.11043E-1 3.15178E-1 3.16328E-1 2.95392E-1 3.36138E-1 3.58238E-1 3.79778E-1 3.9235E-1 3.81835E-1 4.34775E-1 4.6741E-1 3.4372E-1 2.15983E-1 1.59804E-1 1.17406E-1 1.08008E-1 1.13136E-1 1.45574E-1 6.42422E-2 4.53961E-2 1.60889E-2 1.52637E-2 2.52718E-2 3.68203E-2 5.22641E-2 5.75359E-2 6.01947E-2 8.5338E-2 1.39364E-1 1.16802E-1 1.58726E-1 2.16019E-1 1.76306E-1 1.72732E-1 2.24268E-1 2.30571E-1 2.52103E-1 2.02939E-1 2.07898E-1 1.83344E-1 1.57948E-1 1.25781E-1 9.83943E-2 5.06963E-2 5.35645E-2 4.45307E-2 1.14303E-2 6.50834E-3 3.48802E-3 1.55353E-3 4.1567E-4 6.44064E-4 -9999 -9999 -9999 -9999 -9999 -9999 -9999 -9999 -9999 -9999 -9999 -9999 -9999 -9999 -9999 -9999 -9999 -9999 -9999 -9999 -9999 -9999 -9999 -9999 -9999 -9999 -9999 -9999 -9999 -9999 -9999 -9999 -9999 -9999 -9999 -9999 -9999 -9999 -9999 -9999 -9999 -9999 -9999 -9999 -9999 -9999 -9999 -9999 -9999 -9999 -9999 -9999 -9999
-9999 -9999 -9999 -9999 -9999 -9999 -9999 -9999 -9999 -9999 -9999 -9999 -9999 -9999 -9999 -9999 -9999 -9999 -9999 -9999 -9999 -9999 -9999 -9999 -9999 -9999 -9999 -9999 -9999 -9999 -9999 -9999 -9999 -9999 -9999 -9999 -9999 -9999 -9999 -9999 -9999 1.2273E-1 3.09574E-1 1.167E-1 4.04576E-2 7.42185E-2 6.12119E-2 6.9652E-2 1.42386E-1 2.6977E-1 2.71386E-1 1.5317E-1 1.58284E-1 1.43616E-1 1.17151E-1 1.74221E-1 2.37458E-1 2.82561E-1 4.20192E-1 5.21428E-1 5.32109E-1 4.54777E-1 5.2714E-1 5.33401E-1 4.43158E-1 3.81768E-1 3.6075E-1 3.34299E-1 2.68502E-1 2.96091E-1 2.67735E-1 3.22286E-1 3.76045E-1 3.50175E-1 3.42101E-1 3.39141E-1 3.09024E-1 2.54893E-1 1.69969E-1 1.17769E-1 1.17075E-1 1.32193E-1 1.38854E-1 1.47368E-1 9.19615E-2 2.45817E-2 1.51414E-2 2.53805E-2 3.95185E-2 5.71117E-2 4.9198E-2 3.75804E-2 4.19358E-2 7.70474E-2 1.02494E-1 1.62844E-1 1.5155E-1 1.56243E-1 1.79935E-1 1.91571E-1 1.99057E-1 2.03095E-1 1.57615E-1 1.53128E-1 1.37253E-1 1.23679E-1 1.11005E-1 8.21299E-2 1.01407E-1 7.09174E-2 6.03328E-2 2.97649E-2 1.42433E-2 8.66887E-3 -9999 -9999 -9999 -9999 -9999 -9999 -9999 -9999 -9999 -9999 -9999 -9999 -9999 -9999 -9999 -9999 -9999 -9999 -9999 -9999 -9999 -9999 -9999 -9999 -9999 -9999 -9999 -9999 -9999 -9999 -9999 -9999 -9999 -9999 -9999 -9999 -9999 -9999 -9999 -9999 -9999 -9999 -9999 -9999 -9999 -9999 -9999 -9999 -9999 -9999 -9999 -9999 -9999 -9999 -9999 -9999
-9999 -9999 -9999 -9999 -9999 -9999 -9999 -9999 -9999 -9999 -9999 -9999 -9999 -9999 -9999 -9999 -9999 -9999 -9999 -9999 -9999 -9999 -9999 -9999 -9999 -9999 -9999 -9999 -9999 -9999 -9999 -9999 -9999 -9999 -9999 -9999 -9999 -9999 -9999 -9999 -9999 3.42089E-1 2.4288E-1 3.46914E-2 3.33346E-2 5.24301E-2 8.34599E-2 8.68859E-2 1.18434E-1 2.25315E-1 2.05742E-1 1.08484E-1 1.08472E-1 7.22243E-2 6.91939E-2 9.88409E-2 1.28654E-1 1.45471E-1 2.24656E-1 2.79166E-1 4.05818E-1 3.96347E-1 3.90802E-1 4.80892E-1 3.9154E-1 4.65979E-1 3.75335E-1 3.96737E-1 3.48301E-1 3.60998E-1 3.49298E-1 3.55021E-1 3.3183E-1 3.45169E-1 3.01573E-1 2.42285E-1 2.43477E-1 3.04579E-1 2.44165E-1 1.54375E-1 1.11822E-1 1.01622E-1 1.13273E-1 1.42978E-1 1.05027E-1 4.44487E-2 2.35802E-2 1.70241E-2 3.47922E-2 4.4085E-2 5.5722E-2 5.877E-2 7.06307E-2 7.73471E-2 8.49215E-2 1.25325E-1 1.65859E-1 1.95389E-1 2.06243E-1 1.58909E-1 1.46076E-1 1.84937E-1 1.7631E-1 1.42779E-1 1.13151E-1 1.19957E-1 1.07758E-1 7.16116E-2 8.03515E-2 7.14406E-2 4.8992E-2 4.53057E-2 1.75148E-2 -9999 -9999 -9999 -9999 -9999 -9999 -9999 -9999 -9999 -9999 -9999 -9999 -9999 -9999 -9999 -9999 -9999 -9999 -9999 -9999 -9999 -9999 -9999 -9999 -9999 -9999 -9999 -9999 -9999 -9999 -9999 -9999 -9999 -9999 -9999 -9999 -9999 -9999 -9999 -9999 -9999 -9999 -9999 -9999 -9999 -9999 -9999 -9999 -9999 -9999 -9999 -9999 -9999 -9999 -9999 -9999 -9999
-9999 -9999 -9999 -9999 -9999 -9999 -9999 -9999 -9999 -9999 -9999 -9999 -9999 -9999 -9999 -9999 -9999 -9999 -9999 -9999 -9999 -9999 -9999 -9999 -9999 -9999 -9999 -9999 -9999 -9999 -9999 -9999 -9999 -9999 -9999 -9999 -9999 -9999 -9999 -9999 -9999 3.85626E-1 5.25784E-2 2.20567E-2 1.51235E-2 1.66246E-2 4.67562E-2 1.07517E-1 1.40347E-1 1.33339E-1 1.23569E-1 9.4324E-2 7.76279E-2 8.57956E-2 4.37001E-2 4.00054E-2 6.08345E-2 8.8557E-2 1.35792E-1 1.97721E-1 2.22568E-1 2.86883E-1 3.88438E-1 4.66029E-1 4.65139E-1 4.81301E-1 4.44594E-1 4.05833E-1 3.87004E-1 4.15777E-1 4.14877E-1 3.7852E-1 3.90463E-1 3.58087E-1 2.74575E-1 2.17181E-1 2.49943E-1 3.15589E-1 2.78796E-1 1.63572E-1 9.34826E-2 7.75178E-2 6.33978E-2 8.2213E-2 8.09756E-2 5.63032E-2 2.92414E-2 1.96372E-2 3.03062E-2 4.8226E-2 4.42765E-2 5.09146E-2 9.17087E-2 1.29814E-1 1.43739E-1 1.51792E-1 1.77091E-1 2.10104E-1 1.68154E-1 1.43765E-1 1.33206E-1 1.38076E-1 1.14022E-1 9.57004E-2 9.46163E-2 9.47217E-2 1.30968E-1 5.86857E-2 3.50538E-2 3.04237E-2 5.84019E-2 5.27365E-2 9.29088E-3 -9999 -9999 -9999 -9999 -9999 -9999 -9999 -9999 -9999 -9999 -9999 -9999 -9999 -9999 -9999 -9999 -9999 -9999 -9999 -9999 -9999 -9999 -9999 -9999 -9999 -9999 -9999 -9999 -9999 -9999 -9999 -9999 -9999 -9999 -9999 -9999 -9999 -9999 -9999 -9999 -9999 -9999 -9999 -9999 -9999 -9999 -9999 -9999 -9999 -9999 -9999 -9999 -9999 -9999 -9999 -9999 -9999
-9999 -9999 -9999 -9999 -9999 -9999 -9999 -9999 -9999 -9999 -9999 -9999 -9999 -9999 -9999 -9999 -9999 -9999 -9999 -9999 -9999 -9999 -9999 -9999 -9999 -9999 -9999 -9999 -9999 -9999 -9999 -9999 -9999 -9999 -9999 -9999 -9999 -9999 -9999 -9999 -9999 1.66457E-1 2.5952E-2 5.3743E-2 2.68576E-2 1.66528E-2 4.72471E-2 1.12756E-1 1.51695E-1 1.14745E-1 1.3277E-1 1.00619E-1 6.21306E-2 7.89156E-2 6.02715E-2 3.05346E-2 5.37693E-2 8.59266E-2 1.49543E-1 1.7104E-1 1.6376E-1 2.51492E-1 3.47804E-1 4.3728E-1 4.62931E-1 3.53283E-1 4.0997E-1 4.67856E-1 3.66607E-1 3.6237E-1 3.58749E-1 3.81356E-1 3.38882E-1 2.73152E-1 2.78134E-1 2.18373E-1 2.40872E-1 2.98216E-1 3.01155E-1 2.1285E-1 1.32434E-1 1.24486E-1 5.60091E-2 4.37739E-2 6.06653E-2 5.64155E-2 4.3466E-2 2.32728E-2 1.86062E-2 3.50519E-2 5.89547E-2 8.12878E-2 1.20573E-1 1.37392E-1 1.63965E-1 2.16935E-1 2.2568E-1 2.24416E-1 1.6035E-1 1.17696E-1 1.12249E-1 1.26584E-1 7.88571E-2 8.16674E-2 9.33742E-2 1.09425E-1 1.18912E-1 2.18005E-2 8.29836E-3 1.91728E-2 5.11419E-2 3.84195E-2 -9999 -9999 -9999 -9999 -9999 -9999 -9999 -9999 -9999 -9999 -9999 -9999 -9999 -9999 -9999 -9999 -9999 -9999 -9999 -9999 -9999 -9999 -9999 -9999 -9999 -9999 -9999 -9999 -9999 -9999 -9999 -9999 -9999 -9999 -9999 -9999 -9999 -9999 -9999 -9999 -9999 -9999 -9999 -9999 -9999 -9999 -9999 -9999 -9999 -9999 -9999 -9999 -9999 -9999 -9999 -9999 -9999 -9999
-9999 -9999 -9999 -9999 -9999 -9999 -9999 -9999 -9999 -9999 -9999 -9999 -9999 -9999 -9999 -9999 -9999 -9999 -9999 -9999 -9999 -9999 -9999 -9999 -9999 -9999 -9999 -9999 -9999 -9999 -9999 -9999 -9999 -9999 -9999 -9999 -9999 -9999 -9999 -9999 1.34677E-1 3.26177E-2 1.71785E-2 3.6368E-2 6.55953E-2 4.68387E-2 5.08609E-2 1.1538E-1 1.2042E-1 8.67039E-2 1.04046E-1 9.23421E-2 6.14095E-2 4.19869E-2 6.38334E-2 3.15284E-2 8.06523E-2 1.81604E-1 1.74083E-1 1.50633E-1 1.40995E-1 2.43944E-1 3.46957E-1 4.34837E-1 4.27466E-1 3.54052E-1 3.72481E-1 4.13663E-1 3.42147E-1 3.06139E-1 2.51748E-1 2.52823E-1 2.16292E-1 1.9453E-1 2.14159E-1 2.71066E-1 2.74121E-1 2.70387E-1 2.4878E-1 3.14285E-1 2.57851E-1 2.50205E-1 1.2298E-1 4.07431E-2 2.87271E-2 4.4689E-2 3.20779E-2 2.67034E-2 1.41427E-2 2.63677E-2 4.37581E-2 7.16551E-2 9.6814E-2 1.25481E-1 1.69949E-1 2.41616E-1 2.46494E-1 1.99618E-1 1.35349E-1 1.0298E-1 1.00005E-1 1.40498E-1 1.01773E-1 7.20692E-2 8.82078E-2 9.58305E-2 8.83561E-2 3.98337E-2 2.33275E-2 2.60642E-2 1.26151E-2 -9999 -9999 -9999 -9999 -9999 -9999 -9999 -9999 -9999 -9999 -9999 -9999 -9999 -9999 -9999 -9999 -9999 -9999 -9999 -9999 -9999 -9999 -9999 -9999 -9999 -9999 -9999 -9999 -9999 -9999 -9999 -9999 -9999 -9999 -9999 -9999 -9999 -9999 -9999 -9999 -9999 -9999 -9999 -9999 -9999 -9999 -9999 -9999 -9999 -9999 -9999 -9999 -9999 -9999 -9999 -9999 -9999 -9999 -9999
-9999 -9999 -9999 -9999 -9999 -9999 -9999 -9999 -9999 -9999 -9999 -9999 -9999 -9999 -9999 -9999 -9999 -9999 -9999 -9999 -9999 -9999 -9999 -9999 -9999 -9999 -9999 -9999 -9999 -9999 -9999 -9999 -9999 -9999 -9999 -9999 -9999 -9999 -9999 -9999 1.46721E-1 1.57229E-2 2.61895E-2 6.07777E-2 8.83083E-2 8.16625E-2 9.69278E-2 1.43171E-1 8.07669E-2 4.29591E-2 9.29335E-2 1.14282E-1 8.41924E-2 5.05565E-2 4.10099E-2 5.04413E-2 9.95902E-2 1.24732E-1 1.61443E-1 1.5539E-1 1.86724E-1 2.59799E-1 3.20809E-1 3.45839E-1 2.66472E-1 2.49391E-1 3.07685E-1 3.19627E-1 3.21596E-1 2.47688E-1 1.80561E-1 1.77599E-1 1.85552E-1 1.77903E-1 2.19192E-1 2.52767E-1 3.13152E-1 4.0132E-1 2.74776E-1 1.70953E-1 2.4973E-1 2.67128E-1 2.14399E-1 8.11159E-2 3.0124E-2 2.56567E-2 2.72137E-2 2.67329E-2 2.33237E-2 2.50731E-2 4.04807E-2 8.38713E-2 9.92476E-2 1.4509E-1 2.03326E-1 2.31044E-1 2.00068E-1 1.1666E-1 1.20293E-1 1.17749E-1 1.48127E-1 1.26597E-1 6.49891E-2 8.81612E-2 7.84422E-2 8.72469E-2 8.202E-2 2.58472E-2 2.39289E-2 9.23537E-3 8.78569E-3 -9999 -9999 -9999 -9999 -9999 -9999 -9999 -9999 -9999 -9999 -9999 -9999 -9999 -9999 -9999 -9999 -9999 -9999 -9999 -9999 -9999 -9999 -9999 -9999 -9999 -9999 -9999 -9999 -9999 -9999 -9999 -9999 -9999 -9999 -9999 -9999 -9999 -9999 -9999 -9999 -9999 -9999 -9999 -9999 -9999 -9999 -9999 -9999 -9999 -9999 -9999 -9999 -9999 -9999 -9999 -9999 -9999 -9999 -9999
-9999 -9999 -9999 -9999 -9999 -9999 -9999 -9999 -9999 -9999 -9999 -9999 -9999 -9999 -9999 -9999 -9999 -9999 -9999 -9999 -9999 -9999 -9999 -9999 -9999 -9999 -9999 -9999 -9999 -9999 -9999 -9999 -9999 -9999 -9999 -9999 -9999 -9999 -9999 -9999 2.02057E-1 1.31533E-2 2.01728E-2 4.70995E-2 7.4564E-2 1.48328E-1 1.27508E-1 1.95621E-1 9.20898E-2 5.12128E-2 1.09179E-1 1.40856E-1 1.10897E-1 1.02168E-1 7.43339E-2 7.62908E-2 1.01656E-1 1.34245E-1 1.35864E-1 1.26414E-1 1.52391E-1 2.31527E-1 3.16869E-1 3.55871E-1 2.43062E-1 2.22743E-1 2.73211E-1 3.02483E-1 2.23801E-1 1.76292E-1 1.77341E-1 1.45393E-1 1.48591E-1 1.82269E-1 2.20006E-1 2.39981E-1 2.747E-1 4.12897E-1 3.08815E-1 1.62656E-1 1.5749E-1 2.43527E-1 2.31E-1 1.61606E-1 6.6298E-2 3.26199E-2 2.04898E-2 2.96445E-2 2.23806E-2 2.7787E-2 3.0906E-2 6.4391E-2 8.51006E-2 1.36798E-1 1.82438E-1 1.32557E-1 9.31138E-2 7.89494E-2 1.14628E-1 9.97316E-2 1.48421E-1 6.51391E-2 5.37074E-2 6.21701E-2 7.47043E-2 1.07391E-1 8.38809E-2 2.61461E-2 9.85047E-3 -9999 -9999 -9999 -9999 -9999 -9999 -9999 -9999 -9999 -9999 -9999 -9999 -9999 -9999 -9999 -9999 -9999 -9999 -9999 -9999 -9999 -9999 -9999 -9999 -9999 -9999 -9999 -9999 -9999 -9999 -9999 -9999 -9999 -9999 -9999 -9999 -9999 -9999 -9999 -9999 -9999 -9999 -9999 -9999 -9999 -9999 -9999 -9999 -9999 -9999 -9999 -9999 -9999 -9999 -9999 -9999 -9999 -9999 -9999 -9999 -9999
-9999 -9999 -9999 -9999 -9999 -9999 -9999 -9999 -9999 -9999 -9999 -9999 -9999 -9999 -9999 -9999 -9999 -9999 -9999 -9999 -9999 -9999 -9999 -9999 -9999 -9999 -9999 -9999 -9999 -9999 -9999 -9999 -9999 -9999 -9999 -9999 -9999 -9999 -9999 -9999 1.12974E-1 1.9871E-2 3.17415E-2 4.77011E-2 6.46157E-2 9.86246E-2 8.70714E-2 1.0662E-1 6.3007E-2 4.65089E-2 6.88844E-2 1.39031E-1 1.59467E-1 1.44748E-1 1.12936E-1 1.23912E-1 1.55301E-1 1.8849E-1 1.40752E-1 1.21293E-1 1.20256E-1 2.13004E-1 4.1924E-1 4.13106E-1 3.27833E-1 3.47127E-1 2.96385E-1 2.88266E-1 1.93382E-1 2.11673E-1 2.12602E-1 1.91015E-1 2.14126E-1 2.90047E-1 3.17614E-1 2.13526E-1 2.31774E-1 2.66429E-1 2.97224E-1 1.86248E-1 1.0729E-1 1.60711E-1 2.35172E-1 1.55077E-1 8.72941E-2 2.95883E-2 1.63693E-2 1.26048E-2 1.10923E-2 2.05242E-2 3.86862E-2 5.40516E-2 9.64917E-2 1.14356E-1 1.1E-1 7.46253E-2 4.83741E-2 4.90469E-2 7.74867E-2 9.05676E-2 1.45804E-1 7.56496E-2 5.54155E-2 6.4443E-2 6.94819E-2 1.20936E-1 8.45047E-2 2.56369E-2 -9999 -9999 -9999 -9999 -9999 -9999 -9999 -9999 -9999 -9999 -9999 -9999 -9999 -9999 -9999 -9999 -9999 -9999 -9999 -9999 -9999 -9999 -9999 -9999 -9999 -9999 -9999 -9999 -9999 -9999 -9999 -9999 -9999 -9999 -9999 -9999 -9999 -9999 -9999 -9999 -9999 -9999 -9999 -9999 -9999 -9999 -9999 -9999 -9999 -9999 -9999 -9999 -9999 -9999 -9999 -9999 -9999 -9999 -9999 -9999 -9999 -9999
-9999 -9999 -9999 -9999 -9999 -9999 -9999 -9999 -9999 -9999 -9999 -9999 -9999 -9999 -9999 -9999 -9999 -9999 -9999 -9999 -9999 -9999 -9999 -9999 -9999 -9999 -9999 -9999 -9999 -9999 -9999 -9999 -9999 -9999 -9999 -9999 -9999 -9999 -9999 -9999 8.91223E-2 1.63619E-2 2.94741E-2 4.37006E-2 4.34858E-2 7.06342E-2 5.78861E-2 3.51658E-2 3.7454E-2 3.67043E-2 5.46468E-2 1.21499E-1 2.11277E-1 2.2852E-1 1.57562E-1 2.12743E-1 2.60089E-1 1.9692E-1 9.54544E-2 8.58096E-2 1.26275E-1 1.18161E-1 2.178E-1 4.15789E-1 4.68004E-1 3.58667E-1 2.76166E-1 2.75582E-1 2.70175E-1 2.37508E-1 2.60954E-1 2.59502E-1 3.79612E-1 3.90655E-1 3.45086E-1 2.54438E-1 2.09361E-1 2.21195E-1 1.91511E-1 2.09404E-1 1.49162E-1 1.24523E-1 1.64726E-1 1.83712E-1 1.34953E-1 6.48021E-2 2.30217E-2 1.60665E-2 1.1515E-2 1.76137E-2 3.56923E-2 5.11068E-2 8.01837E-2 7.46598E-2 8.18015E-2 4.78154E-2 4.83881E-2 6.13272E-2 1.26335E-1 8.4087E-2 4.04156E-2 4.73901E-2 5.05985E-2 5.07993E-2 7.46411E-2 1.17595E-1 9.94399E-2 2.66832E-2 -9999 -9999 -9999 -9999 -9999 -9999 -9999 -9999 -9999 -9999 -9999 -9999 -9999 -9999 -9999 -9999 -9999 -9999 -9999 -9999 -9999 -9999 -9999 -9999 -9999 -9999 -9999 -9999 -9999 -9999 -9999 -9999 -9999 -9999 -9999 -9999 -9999 -9999 -9999 -9999 -9999 -9999 -9999 -9999 -9999 -9999 -9999 -9999 -9999 -9999 -9999 -9999 -9999 -9999 -9999 -9999 -9999 -9999 -9999 -9999 -9999 -9999
-9999 -9999 -9999 -9999 -9999 -9999 -9999 -9999 -9999 -9999 -9999 -9999 -9999 -9999 -9999 -9999 -9999 -9999 -9999 -9999 -9999 -9999 -9999 -9999 -9999 -9999 -9999 -9999 -9999 -9999 -9999 -9999 -9999 -9999 -9999 -9999 -9999 -9999 -9999 -9999 5.98353E-2 1.31481E-2 1.21315E-2 1.82136E-2 2.79832E-2 5.2986E-2 4.08657E-2 2.23924E-2 2.55008E-2 3.41777E-2 4.98959E-2 9.00048E-2 1.28853E-1 1.53436E-1 1.63636E-1 1.8593E-1 2.42412E-1 1.30301E-1 6.79509E-2 7.37982E-2 7.26192E-2 9.58858E-2 2.13934E-1 4.69743E-1 5.03624E-1 4.52743E-1 4.83519E-1 4.85785E-1 3.4305E-1 2.95517E-1 2.58092E-1 3.14039E-1 3.81129E-1 3.95391E-1 3.97521E-1 3.03943E-1 2.52813E-1 1.83502E-1 2.07351E-1 2.06329E-1 1.89565E-1 1.59765E-1 1.46945E-1 1.37569E-1 1.07427E-1 5.00055E-2 3.67662E-2 1.6609E-2 1.14905E-2 1.40349E-2 2.24504E-2 4.19682E-2 5.34196E-2 6.93459E-2 3.28538E-2 1.38542E-2 2.95076E-2 6.33965E-2 5.89315E-2 6.54034E-2 5.51664E-2 5.90741E-2 3.19384E-2 4.88444E-2 8.33627E-2 8.08484E-2 6.82167E-2 2.54645E-2 -9999 -9999 -9999 -9999 -9999 -9999 -9999 -9999 -9999 -9999 -9999 -9999 -9999 -9999 -9999 -9999 -9999 -9999 -9999 -9999 -9999 -9999 -9999 -9999 -9999 -9999 -9999 -9999 -9999 -9999 -9999 -9999 -9999 -9999 -9999 -9999 -9999 -9999 -9999 -9999 -9999 -9999 -9999 -9999 -9999 -9999 -9999 -9999 -9999 -9999 -9999 -9999 -9999 -9999 -9999 -9999 -9999 -9999 -9999 -9999 -9999 -9999
-9999 -9999 -9999 -9999 -9999 -9999 -9999 -9999 -9999 -9999 -9999 -9999 -9999 -9999 -9999 -9999 -9999 -9999 -9999 -9999 -9999 -9999 -9999 -9999 -9999 -9999 -9999 -9999 -9999 -9999 -9999 -9999 -9999 -9999 -9999 -9999 -9999 -9999 -9999 -9999 1.3098E-1 1.52187E-2 5.71148E-3 7.45793E-3 2.42028E-2 5.02341E-2 4.50152E-2 2.41498E-2 2.40826E-2 2.55671E-2 3.87149E-2 6.84516E-2 6.43607E-2 9.31585E-2 1.63919E-1 1.86081E-1 1.52949E-1 9.38127E-2 4.97002E-2 6.62874E-2 6.43523E-2 8.60065E-2 2.3586E-1 4.97318E-1 5.23235E-1 5.81034E-1 6.77236E-1 6.36734E-1 4.0369E-1 2.87957E-1 1.74482E-1 2.05133E-1 2.35116E-1 2.95918E-1 3.31312E-1 3.37E-1 2.18737E-1 1.72347E-1 1.94594E-1 2.40559E-1 1.94883E-1 1.78038E-1 1.33361E-1 8.04812E-2 7.63157E-2 8.56546E-2 4.90123E-2 2.05831E-2 2.14241E-2 1.7339E-2 2.29016E-2 3.45547E-2 3.64921E-2 3.56731E-2 1.12667E-2 1.42726E-2 5.19779E-2 2.04638E-2 3.00601E-2 3.97903E-2 4.38687E-2 2.45156E-2 3.5095E-2 5.56144E-2 7.4177E-2 4.34859E-2 3.63407E-2 2.35645E-2 -9999 -9999 -9999 -9999 -9999 -9999 -9999 -9999 -9999 -9999 -9999 -9999 -9999 -9999 -9999 -9999 -9999 -9999 -9999 -9999 -9999 -9999 -9999 -9999 -9999 -9999 -9999 -9999 -9999 -9999 -9999 -9999 -9999 -9999 -9999 -9999 -9999 -9999 -9999 -9999 -9999 -9999 -9999 -9999 -9999 -9999 -9999 -9999 -9999 -9999 -9999 -9999 -9999 -9999 -9999 -9999 -9999 -9999 -9999 -9999 -9999 -9999
-9999 -9999 -9999 -9999 -9999 -9999 -9999 -9999 -9999 -9999 -9999 -9999 -9999 -9999 -9999 -9999 -9999 -9999 -9999 -9999 -9999 -9999 -9999 -9999 -9999 -9999 -9999 -9999 -9999 -9999 -9999 -9999 -9999 -9999 -9999 -9999 -9999 -9999 -9999 -9999 -9999 6.05039E-2 6.93263E-3 1.16211E-2 2.84336E-2 4.83644E-2 3.77775E-2 2.16005E-2 2.2896E-2 2.04689E-2 2.49004E-2 3.7627E-2 2.92416E-2 4.12747E-2 1.13733E-1 1.26275E-1 1.25813E-1 1.11623E-1 7.20335E-2 5.95119E-2 6.13849E-2 8.81212E-2 1.85017E-1 4.25111E-1 5.27982E-1 5.68446E-1 6.24583E-1 6.32168E-1 6.22799E-1 4.52515E-1 2.79614E-1 2.46885E-1 3.0306E-1 3.74008E-1 4.2692E-1 3.94825E-1 2.27351E-1 1.47547E-1 1.38562E-1 1.81556E-1 2.19171E-1 2.35829E-1 1.60915E-1 1.11939E-1 9.05473E-2 6.896E-2 3.18719E-2 1.9515E-2 1.77528E-2 1.61614E-2 1.76342E-2 2.18666E-2 3.38325E-2 2.13362E-2 9.6036E-3 1.74572E-2 2.60933E-2 2.01633E-2 2.26549E-2 2.40928E-2 4.12139E-2 3.41886E-2 3.95641E-2 7.38937E-2 7.477E-2 5.52076E-2 5.28139E-2 1.66302E-2 1.42258E-2 -9999 -9999 -9999 -9999 -9999 -9999 -9999 -9999 -9999 -9999 -9999 -9999 -9999 -9999 -9999 -9999 -9999 -9999 -9999 -9999 -9999 -9999 -9999 -9999 -9999 -9999 -9999 -9999 -9999 -9999 -9999 -9999 -9999 -9999 -9999 -9999 -9999 -9999 -9999 -9999 -9999 -9999 -9999 -9999 -9999 -9999 -9999 -9999 -9999 -9999 -9999 -9999 -9999 -9999 -9999 -9999 -9999 -9999 -9999 -9999 -9999
-9999 -9999 -9999 -9999 -9999 -9999 -9999 -9999 -9999 -9999 -9999 -9999 -9999 -9999 -9999 -9999 -9999 -9999 -9999 -9999 -9999 -9999 -9999 -9999 -9999 -9999 -9999 -9999 -9999 -9999 -9999 -9999 -9999 -9999 -9999 -9999 -9999 -9999 -9999 -9999 -9999 4.17003E-2 4.76049E-3 1.20589E-2 2.2851E-2 3.432E-2 2.52425E-2 1.54072E-2 1.34065E-2 1.48774E-2 1.19102E-2 1.50787E-2 1.7627E-2 4.63758E-2 6.02195E-2 6.28625E-2 8.51881E-2 1.41737E-1 8.19405E-2 4.18769E-2 4.1996E-2 6.63333E-2 8.55734E-2 2.27556E-1 4.21866E-1 4.75066E-1 5.90669E-1 5.90795E-1 5.96497E-1 4.90397E-1 3.80347E-1 2.45724E-1 3.01098E-1 4.32477E-1 4.23206E-1 3.35995E-1 2.30586E-1 1.40716E-1 1.38302E-1 1.58186E-1 2.49495E-1 2.15077E-1 1.47209E-1 1.11833E-1 9.01073E-2 4.00354E-2 2.55492E-2 2.30523E-2 2.86216E-2 2.17937E-2 2.10447E-2 1.75787E-2 1.70373E-2 1.11871E-2 6.20836E-3 1.35512E-2 8.77952E-3 1.67898E-2 2.16709E-2 1.53427E-2 3.93593E-2 3.00037E-2 2.94763E-2 1.03604E-1 7.14254E-2 5.0651E-2 5.70538E-2 1.80671E-2 5.23517E-3 9.34326E-3 -9999 -9999 -9999 -9999 -9999 -9999 -9999 -9999 -9999 -9999 -9999 -9999 -9999 -9999 -9999 -9999 -9999 -9999 -9999 -9999 -9999 -9999 -9999 -9999 -9999 -9999 -9999 -9999 -9999 -9999 -9999 -9999 -9999 -9999 -9999 -9999 -9999 -9999 -9999 -9999 -9999 -9999 -9999 -9999 -9999 -9999 -9999 -9999 -9999 -9999 -9999 -9999 -9999 -9999 -9999 -9999 -9999 -9999 -9999 -9999
-9999 -9999 -9999 -9999 -9999 -9999 -9999 -9999 -9999 -9999 -9999 -9999 -9999 -9999 -9999 -9999 -9999 -9999 -9999 -9999 -9999 -9999 -9999 -9999 -9999 -9999 -9999 -9999 -9999 -9999 -9999 -9999 -9999 -9999 -9999 -9999 -9999 -9999 -9999 -9999 -9999 1.92317E-1 7.03169E-3 8.79233E-3 1.3884E-2 1.84782E-2 1.39613E-2 9.20574E-3 1.02215E-2 1.12353E-2 8.43292E-3 1.19281E-2 1.33391E-2 2.26472E-2 2.67996E-2 3.61262E-2 4.96986E-2 6.66633E-2 5.95545E-2 3.80865E-2 4.07204E-2 3.84907E-2 7.76536E-2 2.29047E-1 3.39102E-1 4.7475E-1 5.13447E-1 5.07588E-1 5.03643E-1 4.90183E-1 4.31221E-1 2.47132E-1 3.00379E-1 3.84753E-1 4.18353E-1 3.15654E-1 2.16612E-1 1.44077E-1 1.28989E-1 1.86212E-1 1.79988E-1 1.45599E-1 8.32981E-2 6.09324E-2 3.86287E-2 3.63356E-2 3.7404E-2 3.84581E-2 4.52421E-2 4.08277E-2 9.92649E-3 1.09036E-2 1.15233E-2 6.67223E-3 3.58871E-3 2.76106E-2 1.6845E-2 1.72302E-2 2.96311E-2 2.82052E-2 4.79238E-2 4.46735E-2 3.40888E-2 1.01798E-1 6.14926E-2 5.19648E-2 1.82822E-2 2.55855E-2 3.78159E-2 6.59416E-3 -9999 -9999 -9999 -9999 -9999 -9999 -9999 -9999 -9999 -9999 -9999 -9999 -9999 -9999 -9999 -9999 -9999 -9999 -9999 -9999 -9999 -9999 -9999 -9999 -9999 -9999 -9999 -9999 -9999 -9999 -9999 -9999 -9999 -9999 -9999 -9999 -9999 -9999 -9999 -9999 -9999 -9999 -9999 -9999 -9999 -9999 -9999 -9999 -9999 -9999 -9999 -9999 -9999 -9999 -9999 -9999 -9999 -9999 -9999 -9999
-9999 -9999 -9999 -9999 -9999 -9999 -9999 -9999 -9999 -9999 -9999 -9999 -9999 -9999 -9999 -9999 -9999 -9999 -9999 -9999 -9999 -9999 -9999 -9999 -9999 -9999 -9999 -9999 -9999 -9999 -9999 -9999 -9999 -9999 -9999 -9999 -9999 -9999 -9999 -9999 -9999 2.26838E-1 5.71786E-3 5.99057E-3 6.24403E-3 6.98672E-3 8.20008E-3 4.65293E-3 1.41702E-2 1.37529E-2 8.90032E-3 7.74777E-3 1.09362E-2 1.2747E-2 2.65754E-2 2.93453E-2 3.79728E-2 5.4396E-2 5.8667E-2 4.06509E-2 2.70325E-2 2.66482E-2 1.15917E-1 3.47719E-1 3.97949E-1 4.62035E-1 4.54066E-1 4.65597E-1 4.16356E-1 3.99103E-1 4.06758E-1 2.85827E-1 2.21315E-1 3.20812E-1 3.91288E-1 3.6939E-1 2.1431E-1 1.39872E-1 1.51767E-1 1.63209E-1 1.39857E-1 1.1552E-1 6.21184E-2 3.34882E-2 1.94275E-2 1.92355E-2 2.40892E-2 1.94063E-2 1.68837E-2 1.36536E-2 5.49183E-3 9.49615E-3 6.33652E-3 9.46826E-3 1.33736E-2 2.86131E-2 2.14296E-2 2.66856E-2 3.05352E-2 3.14411E-2 3.2495E-2 4.00369E-2 8.48746E-2 5.72002E-2 5.53687E-2 3.84491E-2 6.28435E-3 7.92094E-3 1.04369E-2 1.62114E-2 -9999 -9999 -9999 -9999 -9999 -9999 -9999 -9999 -9999 -9999 -9999 -9999 -9999 -9999 -9999 -9999 -9999 -9999 -9999 -9999 -9999 -9999 -9999 -9999 -9999 -9999 -9999 -9999 -9999 -9999 -9999 -9999 -9999 -9999 -9999 -9999 -9999 -9999 -9999 -9999 -9999 -9999 -9999 -9999 -9999 -9999 -9999 -9999 -9999 -9999 -9999 -9999 -9999 -9999 -9999 -9999 -9999 -9999 -9999 -9999
-9999 -9999 -9999 -9999 -9999 -9999 -9999 -9999 -9999 -9999 -9999 -9999 -9999 -9999 -9999 -9999 -9999 -9999 -9999 -9999 -9999 -9999 -9999 -9999 -9999 -9999 -9999 -9999 -9999 -9999 -9999 -9999 -9999 -9999 -9999 -9999 -9999 -9999 -9999 -9999 -9999 2.36434E-1 4.15794E-3 3.6104E-3 2.70685E-3 1.98197E-3 2.90607E-3 4.54396E-3 2.44717E-2 1.69434E-2 2.66488E-2 5.96709E-3 9.27708E-3 1.02698E-2 1.66378E-2 2.41528E-2 4.01248E-2 6.0321E-2 7.23329E-2 4.29467E-2 2.70297E-2 3.14292E-2 1.38618E-1 2.89537E-1 3.9906E-1 3.74711E-1 4.13083E-1 4.92211E-1 3.59593E-1 2.21581E-1 2.80336E-1 3.08238E-1 2.67327E-1 3.16123E-1 3.8222E-1 3.59124E-1 2.07808E-1 1.79537E-1 1.62217E-1 1.29515E-1 1.18695E-1 1.07134E-1 6.53155E-2 3.71021E-2 1.29434E-2 1.41774E-2 1.10894E-2 8.81643E-3 8.42465E-3 1.00614E-2 1.10948E-2 8.4788E-3 1.07855E-2 1.22731E-2 6.61058E-3 1.54521E-2 1.54873E-2 2.05933E-2 2.43055E-2 2.56653E-2 3.31481E-2 5.10431E-2 4.38696E-2 5.37718E-2 4.07796E-2 2.79553E-2 9.63761E-3 7.70555E-3 5.40687E-3 9.56897E-3 7.81669E-3 -9999 -9999 -9999 -9999 -9999 -9999 -9999 -9999 -9999 -9999 -9999 -9999 -9999 -9999 -9999 -9999 -9999 -9999 -9999 -9999 -9999 -9999 -9999 -9999 -9999 -9999 -9999 -9999 -9999 -9999 -9999 -9999 -9999 -9999 -9999 -9999 -9999 -9999 -9999 -9999 -9999 -9999 -9999 -9999 -9999 -9999 -9999 -9999 -9999 -9999 -9999 -9999 -9999 -9999 -9999 -9999 -9999 -9999 -9999
-9999 -9999 -9999 -9999 -9999 -9999 -9999 -9999 -9999 -9999 -9999 -9999 -9999 -9999 -9999 -9999 -9999 -9999 -9999 -9999 -9999 -9999 -9999 -9999 -9999 -9999 -9999 -9999 -9999 -9999 -9999 -9999 -9999 -9999 -9999 -9999 -9999 -9999 -9999 -9999 -9999 1.45053E-1 7.9559E-3 2.51873E-3 2.42968E-3 1.12742E-2 7.37296E-3 2.7023E-2 3.07957E-2 3.01279E-2 5.54753E-2 1.76616E-2 6.37042E-3 1.42911E-2 1.45752E-2 2.82886E-2 3.93605E-2 5.0717E-2 7.56323E-2 5.9047E-2 3.07378E-2 2.85947E-2 8.48134E-2 2.90546E-1 3.60158E-1 4.69496E-1 4.66845E-1 4.65569E-1 4.02591E-1 2.97451E-1 1.87985E-1 2.63807E-1 3.08494E-1 3.10773E-1 3.4968E-1 3.82449E-1 2.83725E-1 2.03452E-1 1.75552E-1 1.00917E-1 1.05528E-1 1.16674E-1 7.34536E-2 3.89433E-2 1.47798E-2 1.01155E-2 9.96314E-3 7.52251E-3 9.55723E-3 1.35845E-2 1.75876E-2 9.6564E-3 8.40173E-3 1.39085E-2 9.6999E-3 1.38584E-2 1.34494E-2 1.27228E-2 2.97877E-2 3.51502E-2 5.2644E-2 4.62951E-2 5.37023E-2 4.15557E-2 4.25686E-2 2.10875E-2 2.18629E-2 9.62983E-3 2.01475E-2 1.32424E-2 6.62143E-3 -9999 -9999 -9999 -9999 -9999 -9999 -9999 -9999 -9999 -9999 -9999 -9999 -9999 -9999 -9999 -9999 -9999 -9999 -9999 -9999 -9999 -9999 -9999 -9999 -9999 -9999 -9999 -9999 -9999 -9999 -9999 -9999 -9999 -9999 -9999 -9999 -9999 -9999 -9999 -9999 -9999 -9999 -9999 -9999 -9999 -9999 -9999 -9999 -9999 -9999 -9999 -9999 -9999 -9999 -9999 -9999 -9999 -9999 -9999
-9999 -9999 -9999 -9999 -9999 -9999 -9999 -9999 -9999 -9999 -9999 -9999 -9999 -9999 -9999 -9999 -9999 -9999 -9999 -9999 -9999 -9999 -9999 -9999 -9999 -9999 -9999 -9999 -9999 -9999 -9999 -9999 -9999 -9999 -9999 -9999 -9999 -9999 -9999 -9999 -9999 2.03415E-1 9.86773E-3 1.78838E-2 1.53221E-2 6.75804E-3 8.09903E-3 4.14031E-2 1.99179E-2 3.58597E-2 3.14515E-2 1.04114E-2 5.45883E-3 2.21141E-2 1.01746E-2 1.93031E-2 2.51055E-2 4.08341E-2 5.59191E-2 4.12495E-2 2.4859E-2 2.57845E-2 7.51758E-2 2.02937E-1 2.55919E-1 3.4095E-1 3.75986E-1 4.42249E-1 3.77049E-1 3.14055E-1 1.91628E-1 2.06959E-1 2.78254E-1 3.50184E-1 3.95778E-1 4.27079E-1 3.32479E-1 2.27566E-1 1.6419E-1 9.83131E-2 5.63621E-2 8.07771E-2 9.7646E-2 4.49041E-2 1.71989E-2 7.7111E-3 5.54737E-3 6.7754E-3 8.41774E-3 1.27829E-2 9.72675E-3 9.53313E-3 6.1068E-3 1.46112E-2 7.91103E-3 1.33606E-2 1.40509E-2 1.5218E-2 3.47542E-2 5.99216E-2 5.59061E-2 3.6104E-2 3.16812E-2 2.33781E-2 2.42643E-2 2.84369E-2 2.23907E-2 2.06732E-2 1.36212E-2 2.99128E-3 1.50731E-3 -9999 -9999 -9999 -9999 -9999 -9999 -9999 -9999 -9999 -9999 -9999 -9999 -9999 -9999 -9999 -9999 -9999 -9999 -9999 -9999 -9999 -9999 -9999 -9999 -9999 -9999 -9999 -9999 -9999 -9999 -9999 -9999 -9999 -9999 -9999 -9999 -9999 -9999 -9999 -9999 -9999 -9999 -9999 -9999 -9999 -9999 -9999 -9999 -9999 -9999 -9999 -9999 -9999 -9999 -9999 -9999 -9999 -9999 -9999
-9999 -9999 -9999 -9999 -9999 -9999 -9999 -9999 -9999 -9999 -9999 -9999 -9999 -9999 -9999 -9999 -9999 -9999 -9999 -9999 -9999 -9999 -9999 -9999 -9999 -9999 -9999 -9999 -9999 -9999 -9999 -9999 -9999 -9999 -9999 -9999 -9999 -9999 -9999 -9999 -9999 -9999 1.3374E-1 5.45821E-2 3.31889E-3 2.68064E-3 3.13018E-3 1.42783E-2 1.70709E-2 2.37283E-2 1.77901E-2 5.15344E-3 8.13024E-3 1.64305E-2 8.34182E-3 1.14348E-2 2.30492E-2 3.01531E-2 3.94167E-2 2.7493E-2 1.62475E-2 1.82554E-2 5.19293E-2 1.09897E-1 1.48039E-1 1.75327E-1 2.17253E-1 2.96119E-1 3.74122E-1 3.87577E-1 2.4101E-1 1.4862E-1 2.46214E-1 2.35393E-1 2.82578E-1 3.26174E-1 3.01173E-1 2.15263E-1 1.19954E-1 1.04095E-1 7.73763E-2 6.25527E-2 7.7621E-2 7.86881E-2 4.03172E-2 1.75582E-2 7.17066E-3 5.55033E-3 8.29404E-3 1.23516E-2 9.24264E-3 9.23141E-3 1.00564E-2 1.11043E-2 7.65809E-3 1.09975E-2 1.06556E-2 9.19224E-3 3.16939E-2 3.35243E-2 3.38337E-2 2.32172E-2 1.77852E-2 2.24319E-2 1.42455E-2 2.0839E-2 3.01186E-2 2.96604E-2 3.29169E-3 1.24352E-3 1.69822E-3 2.73329E-3 3.53193E-3 2.64235E-3 -9999 -9999 -9999 -9999 -9999 -9999 -9999 -9999 -9999 -9999 -9999 -9999 -9999 -9999 -9999 -9999 -9999 -9999 -9999 -9999 -9999 -9999 -9999 -9999 -9999 -9999 -9999 -9999 -9999 -9999 -9999 -9999 -9999 -9999 -9999 -9999 -9999 -9999 -9999 -9999 -9999 -9999 -9999 -9999 -9999 -9999 -9999 -9999 -9999 -9999 -9999 -9999 -9999 -9999 -9999 -9999
-9999 -9999 -9999 -9999 -9999 -9999 -9999 -9999 -9999 -9999 -9999 -9999 -9999 -9999 -9999 -9999 -9999 -9999 -9999 -9999 -9999 -9999 -9999 -9999 -9999 -9999 -9999 -9999 -9999 -9999 -9999 -9999 -9999 -9999 -9999 -9999 -9999 -9999 -9999 -9999 -9999 -9999 1.82356E-1 1.4375E-2 3.7406E-3 3.01558E-3 2.32873E-3 2.70966E-3 1.42508E-2 3.03219E-2 1.56366E-2 5.11835E-3 1.12613E-2 6.23098E-3 5.3413E-3 1.06716E-2 1.81012E-2 2.54602E-2 3.53172E-2 1.78166E-2 1.0904E-2 1.11674E-2 2.83701E-2 6.87839E-2 1.35159E-1 1.21903E-1 1.22751E-1 2.23404E-1 3.34344E-1 3.16986E-1 2.51001E-1 1.89284E-1 2.318E-1 1.99059E-1 2.07985E-1 1.94759E-1 2.69456E-1 2.03692E-1 1.27277E-1 1.28665E-1 1.01911E-1 7.98568E-2 6.86027E-2 8.38006E-2 4.29104E-2 2.06767E-2 9.44067E-3 7.06708E-3 6.76331E-3 9.2743E-3 9.20706E-3 9.08281E-3 1.41206E-2 9.1951E-3 8.9564E-3 8.82584E-3 5.11731E-3 8.57173E-3 2.50888E-2 1.80486E-2 1.78989E-2 1.09695E-2 1.01143E-2 1.28161E-2 1.23489E-2 2.23953E-2 2.20383E-2 9.93026E-3 6.67271E-3 6.66936E-3 5.7607E-3 3.34886E-3 1.65875E-3 1.11801E-3 4.03677E-4 -9999 -9999 -9999 -9999 -9999 -9999 -9999 -9999 -9999 -9999 -9999 -9999 -9999 -9999 -9999 -9999 -9999 -9999 -9999 -9999 -9999 -9999 -9999 -9999 -9999 -9999 -9999 -9999 -9999 -9999 -9999 -9999 -9999 -9999 -9999 -9999 -9999 -9999 -9999 -9999 -9999 -9999 -9999 -9999 -9999 -9999 -9999 -9999 -9999 -9999 -9999 -9999 -9999 -9999 -9999
-9999 -9999 -9999 -9999 -9999 -9999 -9999 -9999 -9999 -9999 -9999 -9999 -9999 -9999 -9999 -9999 -9999 -9999 -9999 -9999 -9999 -9999 -9999 -9999 -9999 -9999 -9999 -9999 -9999 -9999 -9999 -9999 -9999 -9999 -9999 -9999 -9999 -9999 -9999 -9999 -9999 -9999 3.57224E-1 4.93913E-2 6.58393E-3 3.73247E-3 2.07122E-3 1.87549E-3 1.89584E-2 4.74482E-2 2.08152E-2 8.29767E-3 8.73916E-3 5.45727E-3 5.43618E-3 9.13863E-3 1.24811E-2 2.40424E-2 4.68388E-2 4.02208E-2 1.55603E-2 1.07598E-2 2.10363E-2 6.11895E-2 1.48971E-1 1.08263E-1 1.37536E-1 1.47915E-1 1.80856E-1 1.8889E-1 2.27413E-1 2.40551E-1 2.99356E-1 2.29457E-1 1.46209E-1 1.41627E-1 1.31455E-1 1.56013E-1 1.4417E-1 1.02903E-1 8.10728E-2 5.17558E-2 2.89679E-2 3.01113E-2 3.64698E-2 2.05829E-2 8.10836E-3 3.42765E-3 3.36576E-3 5.97762E-3 8.68278E-3 7.2422E-3 9.64914E-3 6.27909E-3 1.37821E-2 4.28015E-3 5.52385E-3 6.9115E-3 1.08047E-2 1.34782E-2 8.65253E-3 6.31268E-3 5.4572E-3 8.71181E-3 1.54727E-2 1.63685E-2 2.08641E-2 1.73765E-2 1.3788E-2 3.59429E-3 2.37024E-3 5.2874E-3 3.77547E-3 -9999 -9999 -9999 -9999 -9999 -9999 -9999 -9999 -9999 -9999 -9999 -9999 -9999 -9999 -9999 -9999 -9999 -9999 -9999 -9999 -9999 -9999 -9999 -9999 -9999 -9999 -9999 -9999 -9999 -9999 -9999 -9999 -9999 -9999 -9999 -9999 -9999 -9999 -9999 -9999 -9999 -9999 -9999 -9999 -9999 -9999 -9999 -9999 -9999 -9999 -9999 -9999 -9999 -9999 -9999 -9999 -9999
-9999 -9999 -9999 -9999 -9999 -9999 -9999 -9999 -9999 -9999 -9999 -9999 -9999 -9999 -9999 -9999 -9999 -9999 -9999 -9999 -9999 -9999 -9999 -9999 -9999 -9999 -9999 -9999 -9999 -9999 -9999 -9999 -9999 -9999 -9999 -9999 -9999 -9999 -9999 -9999 -9999 -9999 3.19114E-1 1.31451E-2 2.98689E-3 5.73845E-3 6.27064E-3 4.11603E-3 1.09261E-2 3.17813E-2 1.45989E-2 3.50976E-3 5.41866E-3 9.0649E-3 4.24075E-3 7.1618E-3 8.68766E-3 1.53514E-2 2.68976E-2 3.28063E-2 1.24896E-2 1.01541E-2 1.57298E-2 5.63511E-2 1.15855E-1 1.10235E-1 1.23841E-1 1.47424E-1 1.60803E-1 1.15707E-1 1.56566E-1 2.18862E-1 2.70112E-1 2.38673E-1 1.11899E-1 8.31107E-2 9.85787E-2 1.25907E-1 1.43894E-1 8.75406E-2 8.67101E-2 5.15429E-2 3.13232E-2 2.05376E-2 2.53822E-2 2.08625E-2 1.2073E-2 5.19203E-3 4.87513E-3 3.36682E-3 5.81846E-3 9.14484E-3 4.3874E-3 7.40749E-3 7.1444E-3 4.62664E-3 5.93596E-3 1.68803E-2 4.52486E-3 1.82238E-2 2.64158E-2 5.38585E-3 5.24688E-3 7.7992E-3 1.97721E-2 1.61819E-2 2.4842E-2 1.07746E-2 1.21223E-2 2.50401E-3 4.33849E-3 5.06229E-3 3.15388E-3 1.76457E-3 5.26515E-4 -9999 -9999 -9999 -9999 -9999 -9999 -9999 -9999 -9999 -9999 -9999 -9999 -9999 -9999 -9999 -9999 -9999 -9999 -9999 -9999 -9999 -9999 -9999 -9999 -9999 -9999 -9999 -9999 -9999 -9999 -9999 -9999 -9999 -9999 -9999 -9999 -9999 -9999 -9999 -9999 -9999 -9999 -9999 -9999 -9999 -9999 -9999 -9999 -9999 -9999 -9999 -9999 -9999 -9999 -9999
-9999 -9999 -9999 -9999 -9999 -9999 -9999 -9999 -9999 -9999 -9999 -9999 -9999 -9999 -9999 -9999 -9999 -9999 -9999 -9999 -9999 -9999 -9999 -9999 -9999 -9999 -9999 -9999 -9999 -9999 -9999 -9999 -9999 -9999 -9999 -9999 -9999 -9999 -9999 -9999 -9999 -9999 1.43188E-1 1.83596E-2 3.46456E-3 2.65057E-3 6.55289E-3 4.27434E-3 6.0917E-3 1.04326E-2 7.0806E-3 5.6663E-3 7.38497E-3 4.09569E-3 2.57071E-3 4.87843E-3 5.37431E-3 8.41039E-3 1.43874E-2 1.54773E-2 8.80152E-3 1.29161E-2 1.08692E-2 3.91099E-2 9.72215E-2 1.04901E-1 1.2547E-1 1.41904E-1 1.8272E-1 2.02695E-1 2.1272E-1 2.63119E-1 2.13867E-1 1.98288E-1 1.17799E-1 9.9963E-2 9.43648E-2 1.12829E-1 1.31599E-1 1.17092E-1 1.0247E-1 5.64307E-2 2.73516E-2 1.35006E-2 2.82756E-2 2.46381E-2 1.62275E-2 1.12172E-2 3.58159E-3 1.85319E-3 3.87801E-3 9.69968E-3 4.21249E-3 2.57595E-3 3.98577E-3 3.93925E-3 1.00473E-2 1.71641E-2 3.55411E-3 1.60965E-2 2.08013E-2 5.59254E-3 6.40338E-3 1.08925E-2 1.16414E-2 1.40971E-2 2.32328E-2 4.53723E-3 6.6219E-3 7.65839E-3 5.0594E-3 1.83685E-3 4.97695E-3 1.30971E-3 3.81134E-3 -9999 -9999 -9999 -9999 -9999 -9999 -9999 -9999 -9999 -9999 -9999 -9999 -9999 -9999 -9999 -9999 -9999 -9999 -9999 -9999 -9999 -9999 -9999 -9999 -9999 -9999 -9999 -9999 -9999 -9999 -9999 -9999 -9999 -9999 -9999 -9999 -9999 -9999 -9999 -9999 -9999 -9999 -9999 -9999 -9999 -9999 -9999 -9999 -9999 -9999 -9999 -9999 -9999 -9999 -9999
-9999 -9999 -9999 -9999 -9999 -9999 -9999 -9999 -9999 -9999 -9999 -9999 -9999 -9999 -9999 -9999 -9999 -9999 -9999 -9999 -9999 -9999 -9999 -9999 -9999 -9999 -9999 -9999 -9999 -9999 -9999 -9999 -9999 -9999 -9999 -9999 -9999 -9999 -9999 -9999 -9999 -9999 3.78926E-2 3.71517E-3 1.69543E-3 2.70069E-3 2.52288E-3 1.82212E-3 4.06174E-3 1.7659E-2 1.88361E-2 3.77724E-3 1.79091E-3 1.68762E-3 1.86817E-3 4.28787E-3 5.94213E-3 7.99009E-3 9.90795E-3 7.76776E-3 7.2986E-3 2.18172E-2 1.90701E-2 2.81134E-2 7.79044E-2 8.79518E-2 1.14024E-1 1.12316E-1 1.83638E-1 1.8841E-1 2.67357E-1 4.02393E-1 3.84988E-1 2.93724E-1 1.62156E-1 1.67878E-1 1.14498E-1 8.04079E-2 9.56866E-2 1.14939E-1 1.29386E-1 3.94094E-2 1.64901E-2 1.17978E-2 1.58868E-2 1.87791E-2 1.85972E-2 1.46525E-2 5.23226E-3 8.13166E-3 6.27848E-3 5.73498E-3 2.01563E-3 6.17664E-3 4.74916E-3 8.20757E-3 8.47634E-3 1.88565E-2 1.02261E-2 1.69399E-2 1.84046E-2 5.3519E-3 1.03077E-2 1.33247E-2 1.0034E-2 1.06822E-2 1.17002E-2 5.59608E-3 6.48299E-3 5.3535E-3 2.81647E-3 5.53747E-3 4.30092E-3 2.36611E-3 4.35284E-3 1.29448E-3 -9999 -9999 -9999 -9999 -9999 -9999 -9999 -9999 -9999 -9999 -9999 -9999 -9999 -9999 -9999 -9999 -9999 -9999 -9999 -9999 -9999 -9999 -9999 -9999 -9999 -9999 -9999 -9999 -9999 -9999 -9999 -9999 -9999 -9999 -9999 -9999 -9999 -9999 -9999 -9999 -9999 -9999 -9999 -9999 -9999 -9999 -9999 -9999 -9999 -9999 -9999 -9999 -9999 -9999
-9999 -9999 -9999 -9999 -9999 -9999 -9999 -9999 -9999 -9999 -9999 -9999 -9999 -9999 -9999 -9999 -9999 -9999 -9999 -9999 -9999 -9999 -9999 -9999 -9999 -9999 -9999 -9999 -9999 -9999 -9999 -9999 -9999 -9999 -9999 -9999 -9999 -9999 -9999 -9999 -9999 -9999 -9999 1.13689E-2 2.31578E-3 3.69142E-3 2.94175E-3 2.54651E-3 1.00988E-2 6.95222E-3 1.5382E-2 1.46215E-3 9.98173E-4 1.34567E-3 2.79627E-3 4.15078E-3 6.02123E-3 9.19669E-3 7.57017E-3 4.06548E-3 1.01465E-2 1.45226E-2 2.03147E-2 3.0401E-2 5.73552E-2 1.03862E-1 1.08455E-1 1.10365E-1 1.24072E-1 2.23992E-1 2.80392E-1 2.99177E-1 2.44466E-1 2.0773E-1 1.80227E-1 9.42504E-2 6.13561E-2 2.44975E-2 2.88089E-2 4.52802E-2 5.93706E-2 3.60947E-2 1.48213E-2 7.98957E-3 1.46801E-2 1.61661E-2 1.83053E-2 1.50604E-2 7.37655E-3 3.9372E-3 4.32765E-3 3.82383E-3 5.53226E-3 8.4625E-3 5.26022E-3 7.07946E-3 6.62827E-3 1.15288E-2 1.45564E-2 4.14982E-2 3.53631E-2 1.58561E-2 7.41734E-3 5.82147E-3 7.27508E-3 4.48854E-3 4.41955E-3 1.00335E-2 8.16991E-3 3.50724E-3 4.38955E-3 5.72923E-3 3.66189E-3 4.6382E-3 2.33047E-3 -9999 -9999 -9999 -9999 -9999 -9999 -9999 -9999 -9999 -9999 -9999 -9999 -9999 -9999 -9999 -9999 -9999 -9999 -9999 -9999 -9999 -9999 -9999 -9999 -9999 -9999 -9999 -9999 -9999 -9999 -9999 -9999 -9999 -9999 -9999 -9999 -9999 -9999 -9999 -9999 -9999 -9999 -9999 -9999 -9999 -9999 -9999 -9999 -9999 -9999 -9999 -9999 -9999 -9999 -9999
-9999 -9999 -9999 -9999 -9999 -9999 -9999 -9999 -9999 -9999 -9999 -9999 -9999 -9999 -9999 -9999 -9999 -9999 -9999 -9999 -9999 -9999 -9999 -9999 -9999 -9999 -9999 -9999 -9999 -9999 -9999 -9999 -9999 -9999 -9999 -9999 -9999 -9999 -9999 -9999 -9999 -9999 -9999 1.60794E-2 2.32751E-3 2.86531E-3 3.5643E-3 5.60341E-3 8.02852E-3 2.8273E-2 6.3314E-3 1.53798E-3 1.09064E-3 1.11394E-3 2.6495E-3 2.7356E-3 5.18889E-3 7.80033E-3 9.60288E-3 1.21357E-2 1.31271E-2 8.09554E-3 1.64239E-2 3.5862E-2 7.76872E-2 1.17168E-1 1.64989E-1 1.23091E-1 1.18306E-1 1.71815E-1 2.28437E-1 1.78052E-1 1.5079E-1 1.01739E-1 5.53802E-2 3.64616E-2 1.36349E-2 9.49444E-3 6.24431E-3 6.29733E-3 2.78115E-2 2.44938E-2 9.90854E-3 5.72478E-3 6.81083E-3 1.69946E-2 1.80625E-2 1.34159E-2 7.97162E-3 3.22698E-3 3.37563E-3 5.17732E-3 7.97886E-3 4.99247E-3 4.7241E-3 4.23506E-3 4.10493E-3 7.39369E-3 5.21045E-3 9.71858E-3 7.78768E-2 2.00199E-2 6.18034E-3 4.125E-3 4.61885E-3 3.96442E-3 3.48126E-3 8.28598E-3 5.28712E-3 3.01226E-3 4.01423E-3 5.92241E-3 5.11002E-3 2.51001E-3 -9999 -9999 -9999 -9999 -9999 -9999 -9999 -9999 -9999 -9999 -9999 -9999 -9999 -9999 -9999 -9999 -9999 -9999 -9999 -9999 -9999 -9999 -9999 -9999 -9999 -9999 -9999 -9999 -9999 -9999 -9999 -9999 -9999 -9999 -9999 -9999 -9999 -9999 -9999 -9999 -9999 -9999 -9999 -9999 -9999 -9999 -9999 -9999 -9999 -9999 -9999 -9999 -9999 -9999 -9999 -9999
-9999 -9999 -9999 -9999 -9999 -9999 -9999 -9999 -9999 -9999 -9999 -9999 -9999 -9999 -9999 -9999 -9999 -9999 -9999 -9999 -9999 -9999 -9999 -9999 -9999 -9999 -9999 -9999 -9999 -9999 -9999 -9999 -9999 -9999 -9999 -9999 -9999 -9999 -9999 -9999 -9999 -9999 -9999 9.15546E-2 3.05873E-3 1.29016E-3 3.34215E-3 2.17748E-3 8.2171E-3 4.31071E-2 4.25105E-3 1.24621E-3 1.06799E-3 1.58952E-3 3.02821E-3 3.66436E-3 5.86984E-3 7.01057E-3 3.37174E-3 1.64312E-2 1.03147E-2 1.04303E-2 2.19384E-2 4.7377E-2 9.67208E-2 1.56058E-1 1.86227E-1 1.04661E-1 1.2841E-1 1.2485E-1 8.99339E-2 1.08344E-1 1.12657E-1 6.21719E-2 2.31464E-2 1.5793E-2 7.08387E-3 5.03297E-3 3.72156E-3 6.62188E-3 3.51572E-2 2.37628E-2 7.71185E-3 7.22846E-3 1.34836E-2 1.24975E-2 1.48329E-2 9.32445E-3 5.39093E-3 2.92038E-3 4.2608E-3 5.4678E-3 5.69059E-3 7.46341E-3 4.09614E-3 2.83115E-3 3.74413E-3 5.73663E-3 7.34466E-3 1.20541E-2 4.4199E-2 1.40456E-2 3.23204E-3 5.58963E-3 4.68429E-3 1.89585E-3 1.96717E-3 4.27137E-3 4.43728E-3 3.48663E-3 6.86206E-3 5.06258E-3 2.67994E-3 -9999 -9999 -9999 -9999 -9999 -9999 -9999 -9999 -9999 -9999 -9999 -9999 -9999 -9999 -9999 -9999 -9999 -9999 -9999 -9999 -9999 -9999 -9999 -9999 -9999 -9999 -9999 -9999 -9999 -9999 -9999 -9999 -9999 -9999 -9999 -9999 -9999 -9999 -9999 -9999 -9999 -9999 -9999 -9999 -9999 -9999 -9999 -9999 -9999 -9999 -9999 -9999 -9999 -9999 -9999 -9999 -9999
-9999 -9999 -9999 -9999 -9999 -9999 -9999 -9999 -9999 -9999 -9999 -9999 -9999 -9999 -9999 -9999 -9999 -9999 -9999 -9999 -9999 -9999 -9999 -9999 -9999 -9999 -9999 -9999 -9999 -9999 -9999 -9999 -9999 -9999 -9999 -9999 -9999 -9999 -9999 -9999 -9999 -9999 -9999 8.81217E-3 1.37666E-3 1.53379E-3 7.55867E-4 3.77396E-3 1.52549E-2 4.29101E-3 7.53002E-4 1.29594E-3 2.73587E-3 2.34437E-3 2.42191E-3 2.39987E-3 5.20346E-3 1.82151E-2 4.63556E-3 1.7468E-2 1.76161E-2 1.22014E-2 2.40831E-2 5.53624E-2 1.06073E-1 1.48098E-1 1.07125E-1 1.00126E-1 1.00595E-1 9.94317E-2 9.0786E-2 7.97059E-2 8.89809E-2 8.09462E-2 3.91626E-2 1.81483E-2 7.85668E-3 5.18318E-3 9.42891E-3 2.57864E-2 4.29826E-2 1.60236E-2 8.30536E-3 6.951E-3 1.34391E-2 1.64274E-2 9.81188E-3 1.07554E-2 3.6474E-3 2.84657E-3 1.26477E-3 5.00348E-3 4.95445E-3 1.20188E-2 2.55426E-3 2.04608E-3 6.72357E-3 8.46862E-3 7.70376E-3 5.82589E-3 9.22099E-3 1.79815E-2 7.93385E-3 3.00042E-3 4.04186E-3 2.3942E-3 1.2494E-3 4.25048E-3 4.20487E-3 2.37955E-3 8.17268E-3 1.99946E-3 -9999 -9999 -9999 -9999 -9999 -9999 -9999 -9999 -9999 -9999 -9999 -9999 -9999 -9999 -9999 -9999 -9999 -9999 -9999 -9999 -9999 -9999 -9999 -9999 -9999 -9999 -9999 -9999 -9999 -9999 -9999 -9999 -9999 -9999 -9999 -9999 -9999 -9999 -9999 -9999 -9999 -9999 -9999 -9999 -9999 -9999 -9999 -9999 -9999 -9999 -9999 -9999 -9999 -9999 -9999 -9999 -9999 -9999
-9999 -9999 -9999 -9999 -9999 -9999 -9999 -9999 -9999 -9999 -9999 -9999 -9999 -9999 -9999 -9999 -9999 -9999 -9999 -9999 -9999 -9999 -9999 -9999 -9999 -9999 -9999 -9999 -9999 -9999 -9999 -9999 -9999 -9999 -9999 -9999 -9999 -9999 -9999 -9999 -9999 -9999 4.27421E-2 1.8147E-3 2.17868E-3 7.6173E-4 3.89126E-3 1.37492E-2 8.80065E-3 1.5502E-3 1.18988E-3 2.15731E-3 1.95054E-3 3.19277E-3 3.34205E-3 2.16435E-3 5.84617E-3 1.18804E-2 2.97282E-3 1.14273E-2 3.14733E-2 1.55487E-2 2.1143E-2 4.47209E-2 9.24703E-2 1.02393E-1 1.01829E-1 8.51253E-2 7.87994E-2 1.02823E-1 9.72415E-2 7.53283E-2 6.02993E-2 8.28996E-2 1.13633E-1 7.70649E-2 3.2956E-2 2.84512E-2 4.25822E-2 5.74567E-2 4.71951E-2 1.3924E-2 5.61998E-3 2.87125E-3 5.99179E-3 1.31484E-2 8.57117E-3 5.3955E-3 3.66666E-3 5.19526E-3 3.55924E-3 5.62195E-3 4.97242E-3 7.07778E-3 1.62465E-3 5.78674E-3 1.37965E-2 6.12058E-3 7.55044E-3 7.9613E-3 4.93223E-3 1.4455E-2 1.32364E-2 9.1422E-3 4.73545E-3 2.19021E-3 1.24886E-3 5.46473E-3 3.8456E-3 2.56089E-3 2.94356E-3 -9999 -9999 -9999 -9999 -9999 -9999 -9999 -9999 -9999 -9999 -9999 -9999 -9999 -9999 -9999 -9999 -9999 -9999 -9999 -9999 -9999 -9999 -9999 -9999 -9999 -9999 -9999 -9999 -9999 -9999 -9999 -9999 -9999 -9999 -9999 -9999 -9999 -9999 -9999 -9999 -9999 -9999 -9999 -9999 -9999 -9999 -9999 -9999 -9999 -9999 -9999 -9999 -9999 -9999 -9999 -9999 -9999 -9999 -9999
-9999 -9999 -9999 -9999 -9999 -9999 -9999 -9999 -9999 -9999 -9999 -9999 -9999 -9999 -9999 -9999 -9999 -9999 -9999 -9999 -9999 -9999 -9999 -9999 -9999 -9999 -9999 -9999 -9999 -9999 -9999 -9999 -9999 -9999 -9999 -9999 -9999 -9999 -9999 -9999 -9999 -9999 2.00289E-2 1.00573E-3 1.45059E-3 6.17695E-4 5.32966E-3 1.57731E-3 7.56403E-4 7.27256E-4 1.15458E-3 2.81052E-3 4.9676E-3 1.1336E-2 5.30007E-3 2.09875E-3 -9999 7.25621E-3 2.8658E-3 1.91185E-2 3.04792E-2 1.67965E-2 1.72569E-2 3.74033E-2 8.14412E-2 1.1901E-1 8.92198E-2 7.24309E-2 5.76365E-2 6.62388E-2 7.32732E-2 7.85251E-2 5.50837E-2 3.1308E-2 7.13997E-2 7.07526E-2 6.05073E-2 6.97781E-2 6.12573E-2 3.00952E-2 2.43471E-2 1.82493E-2 5.14119E-3 2.73494E-3 3.89794E-3 9.28665E-3 9.95221E-3 4.2836E-3 3.34888E-3 4.68128E-3 5.19599E-3 4.68926E-3 3.98099E-3 1.43769E-3 3.52955E-3 1.96371E-2 3.94433E-3 7.35971E-3 1.08837E-2 9.5863E-3 6.10482E-3 3.64586E-3 9.32333E-3 7.06797E-3 1.16132E-2 2.19068E-3 9.05185E-4 4.00768E-3 4.70788E-3 2.03257E-3 2.01804E-3 -9999 -9999 -9999 -9999 -9999 -9999 -9999 -9999 -9999 -9999 -9999 -9999 -9999 -9999 -9999 -9999 -9999 -9999 -9999 -9999 -9999 -9999 -9999 -9999 -9999 -9999 -9999 -9999 -9999 -9999 -9999 -9999 -9999 -9999 -9999 -9999 -9999 -9999 -9999 -9999 -9999 -9999 -9999 -9999 -9999 -9999 -9999 -9999 -9999 -9999 -9999 -9999 -9999 -9999 -9999 -9999 -9999 -9999 -9999
-9999 -9999 -9999 -9999 -9999 -9999 -9999 -9999 -9999 -9999 -9999 -9999 -9999 -9999 -9999 -9999 -9999 -9999 -9999 -9999 -9999 -9999 -9999 -9999 -9999 -9999 -9999 -9999 -9999 -9999 -9999 -9999 -9999 -9999 -9999 -9999 -9999 -9999 -9999 -9999 -9999 -9999 2.26422E-2 2.92208E-3 1.72058E-3 7.69992E-4 1.76467E-3 9.50915E-3 1.10476E-3 1.63727E-3 1.13997E-3 2.12408E-3 1.32238E-2 2.35456E-2 -9999 -9999 -9999 9.63754E-4 2.9863E-3 2.48467E-2 1.97443E-2 1.12934E-2 1.8578E-2 7.36464E-2 8.04112E-2 6.46944E-2 6.39888E-2 6.43853E-2 4.98523E-2 5.40334E-2 6.36261E-2 9.88746E-2 7.45912E-2 3.61368E-2 2.69389E-2 1.84552E-2 2.03797E-2 2.90283E-2 4.38983E-2 9.90261E-3 1.01808E-2 1.01837E-2 6.7786E-3 3.68736E-3 4.21639E-3 8.47248E-3 7.45065E-3 7.55982E-3 4.09015E-3 2.44493E-3 3.25498E-3 3.59778E-3 2.72207E-3 3.61731E-3 1.10487E-2 6.21269E-3 4.59861E-3 7.52599E-3 7.87585E-3 8.44351E-3 4.67262E-3 3.0592E-3 2.12387E-3 5.0722E-3 6.41528E-3 1.29779E-3 2.09983E-3 4.63597E-3 2.37211E-3 1.3649E-3 9.06257E-4 -9999 -9999 -9999 -9999 -9999 -9999 -9999 -9999 -9999 -9999 -9999 -9999 -9999 -9999 -9999 -9999 -9999 -9999 -9999 -9999 -9999 -9999 -9999 -9999 -9999 -9999 -9999 -9999 -9999 -9999 -9999 -9999 -9999 -9999 -9999 -9999 -9999 -9999 -9999 -9999 -9999 -9999 -9999 -9999 -9999 -9999 -9999 -9999 -9999 -9999 -9999 -9999 -9999 -9999 -9999 -9999 -9999 -9999 -9999
-9999 -9999 -9999 -9999 -9999 -9999 -9999 -9999 -9999 -9999 -9999 -9999 -9999 -9999 -9999 -9999 -9999 -9999 -9999 -9999 -9999 -9999 -9999 -9999 -9999 -9999 -9999 -9999 -9999 -9999 -9999 -9999 -9999 -9999 -9999 -9999 -9999 -9999 -9999 -9999 -9999 -9999 -9999 8.27388E-2 2.75331E-3 1.10532E-3 9.22513E-3 5.4325E-3 2.18376E-3 9.42794E-3 1.61057E-3 1.70879E-3 6.05207E-3 4.54999E-2 -9999 -9999 -9999 2.69346E-3 4.86042E-3 8.16295E-3 9.22867E-3 1.00158E-2 2.17237E-2 4.92491E-2 9.2306E-2 4.78369E-2 3.3471E-2 3.83721E-2 3.90497E-2 3.39691E-2 3.9613E-2 4.39255E-2 3.15729E-2 2.24009E-2 2.55753E-2 1.52626E-2 8.25737E-3 2.63606E-2 4.20446E-2 1.17576E-2 9.79582E-3 1.12047E-2 1.03788E-2 4.21389E-3 3.02875E-3 7.16154E-3 6.21513E-3 7.02567E-3 5.83291E-3 1.88949E-3 2.95582E-3 9.36612E-4 2.4398E-3 7.097E-3 9.28569E-3 4.91195E-3 6.46418E-3 5.16826E-3 5.537E-3 1.08218E-2 3.40909E-3 2.95014E-3 2.04956E-3 4.804E-3 3.15906E-3 2.77145E-3 2.82706E-3 1.17384E-3 5.0242E-4 8.51814E-4 8.13732E-4 8.68059E-4 -9999 -9999 -9999 -9999 -9999 -9999 -9999 -9999 -9999 -9999 -9999 -9999 -9999 -9999 -9999 -9999 -9999 -9999 -9999 -9999 -9999 -9999 -9999 -9999 -9999 -9999 -9999 -9999 -9999 -9999 -9999 -9999 -9999 -9999 -9999 -9999 -9999 -9999 -9999 -9999 -9999 -9999 -9999 -9999 -9999 -9999 -9999 -9999 -9999 -9999 -9999 -9999 -9999 -9999 -9999 -9999 -9999 -9999
-9999 -9999 -9999 -9999 -9999 -9999 -9999 -9999 -9999 -9999 -9999 -9999 -9999 -9999 -9999 -9999 -9999 -9999 -9999 -9999 -9999 -9999 -9999 -9999 -9999 -9999 -9999 -9999 -9999 -9999 -9999 -9999 -9999 -9999 -9999 -9999 -9999 -9999 -9999 -9999 -9999 -9999 -9999 9.57336E-2 4.9589E-3 1.26988E-3 8.38937E-3 2.52686E-3 2.99712E-2 4.99515E-3 1.26898E-3 4.24293E-3 7.73278E-3 -9999 -9999 -9999 -9999 -9999 -9999 2.37657E-3 3.05094E-3 5.68395E-3 1.45114E-2 7.58495E-2 8.1395E-2 1.01941E-1 4.3034E-2 1.89845E-2 1.72392E-2 1.55954E-2 2.20515E-2 2.45385E-2 2.60323E-2 1.84031E-2 1.3897E-2 8.47641E-3 1.55853E-2 3.61367E-2 2.13494E-2 1.3549E-2 1.50646E-2 1.54417E-2 1.04347E-2 4.47134E-3 1.8185E-3 4.84669E-3 6.70158E-3 2.77121E-3 3.46989E-3 2.4316E-3 3.4101E-3 1.20147E-3 2.40504E-3 5.92741E-3 4.1631E-3 4.88963E-3 5.21333E-3 5.04082E-3 8.1772E-3 6.17879E-3 6.74318E-3 5.75603E-3 2.73527E-3 2.1434E-3 4.06556E-3 2.19724E-3 1.27251E-3 4.9972E-4 4.66297E-4 2.53323E-4 8.60957E-4 -9999 -9999 -9999 -9999 -9999 -9999 -9999 -9999 -9999 -9999 -9999 -9999 -9999 -9999 -9999 -9999 -9999 -9999 -9999 -9999 -9999 -9999 -9999 -9999 -9999 -9999 -9999 -9999 -9999 -9999 -9999 -9999 -9999 -9999 -9999 -9999 -9999 -9999 -9999 -9999 -9999 -9999 -9999 -9999 -9999 -9999 -9999 -9999 -9999 -9999 -9999 -9999 -9999 -9999 -9999 -9999 -9999 -9999 -9999
-9999 -9999 -9999 -9999 -9999 -9999 -9999 -9999 -9999 -9999 -9999 -9999 -9999 -9999 -9999 -9999 -9999 -9999 -9999 -9999 -9999 -9999 -9999 -9999 -9999 -9999 -9999 -9999 -9999 -9999 -9999 -9999 -9999 -9999 -9999 -9999 -9999 -9999 -9999 -9999 -9999 -9999 -9999 9.62406E-2 7.54588E-3 1.41607E-3 6.37571E-3 4.61616E-3 5.04023E-3 1.10317E-3 6.03511E-4 9.01622E-4 1.58833E-3 -9999 -9999 -9999 -9999 -9999 -9999 -9999 5.93157E-3 1.89706E-2 3.6801E-2 7.81557E-2 7.24193E-2 6.246E-2 4.80062E-2 1.58893E-2 8.54486E-3 9.10975E-3 3.19449E-2 1.86359E-2 1.27644E-2 8.80475E-3 6.49517E-3 6.11492E-3 1.51053E-2 1.92981E-2 1.06642E-2 8.22463E-3 8.90152E-3 9.71085E-3 6.84472E-3 2.51147E-3 9.79659E-4 2.77062E-3 3.92231E-3 2.70237E-3 4.21857E-3 4.09006E-3 5.15787E-3 2.94015E-3 1.87419E-3 5.44566E-3 3.69784E-3 2.84827E-3 4.47168E-3 3.73695E-3 3.47769E-3 2.50217E-3 1.99731E-3 1.57084E-3 2.90356E-3 1.4515E-3 2.46829E-3 1.67408E-3 9.1067E-4 4.6247E-4 4.6091E-4 1.99189E-4 -9999 -9999 -9999 -9999 -9999 -9999 -9999 -9999 -9999 -9999 -9999 -9999 -9999 -9999 -9999 -9999 -9999 -9999 -9999 -9999 -9999 -9999 -9999 -9999 -9999 -9999 -9999 -9999 -9999 -9999 -9999 -9999 -9999 -9999 -9999 -9999 -9999 -9999 -9999 -9999 -9999 -9999 -9999 -9999 -9999 -9999 -9999 -9999 -9999 -9999 -9999 -9999 -9999 -9999 -9999 -9999 -9999 -9999 -9999 -9999
-9999 -9999 -9999 -9999 -9999 -9999 -9999 -9999 -9999 -9999 -9999 -9999 -9999 -9999 -9999 -9999 -9999 -9999 -9999 -9999 -9999 -9999 -9999 -9999 -9999 -9999 -9999 -9999 -9999 -9999 -9999 -9999 -9999 -9999 -9999 -9999 -9999 -9999 -9999 -9999 -9999 -9999 -9999 -9999 1.72661E-1 1.941E-3 1.17137E-3 1.36163E-2 2.70902E-3 9.68677E-4 9.55833E-4 1.25418E-3 -9999 -9999 -9999 -9999 -9999 -9999 -9999 -9999 -9999 3.60314E-2 5.54662E-2 5.12435E-2 4.02951E-2 2.73272E-2 1.37798E-2 7.48372E-3 5.78025E-3 6.82191E-3 1.90107E-2 2.47381E-2 2.07113E-2 8.42288E-3 1.10619E-2 1.74756E-2 2.13573E-2 1.77204E-2 9.3036E-3 6.1334E-3 7.43276E-3 5.48613E-3 3.05775E-3 1.11101E-3 1.09793E-3 2.60748E-3 1.86072E-3 2.81051E-3 4.74491E-3 4.0774E-3 3.47907E-3 1.90352E-3 3.16574E-3 2.22994E-3 3.08567E-3 2.31628E-3 2.65158E-3 4.9146E-3 2.87268E-3 2.98649E-3 1.68441E-3 9.58065E-4 1.36414E-3 2.05646E-3 6.84188E-4 8.1999E-4 1.40845E-3 2.05375E-4 -9999 -9999 -9999 -9999 -9999 -9999 -9999 -9999 -9999 -9999 -9999 -9999 -9999 -9999 -9999 -9999 -9999 -9999 -9999 -9999 -9999 -9999 -9999 -9999 -9999 -9999 -9999 -9999 -9999 -9999 -9999 -9999 -9999 -9999 -9999 -9999 -9999 -9999 -9999 -9999 -9999 -9999 -9999 -9999 -9999 -9999 -9999 -9999 -9999 -9999 -9999 -9999 -9999 -9999 -9999 -9999 -9999 -9999 -9999 -9999 -9999 -9999
-9999 -9999 -9999 -9999 -9999 -9999 -9999 -9999 -9999 -9999 -9999 -9999 -9999 -9999 -9999 -9999 -9999 -9999 -9999 -9999 -9999 -9999 -9999 -9999 -9999 -9999 -9999 -9999 -9999 -9999 -9999 -9999 -9999 -9999 -9999 -9999 -9999 -9999 -9999 -9999 -9999 -9999 -9999 -9999 1.19075E-1 1.60745E-3 1.19845E-2 5.09614E-3 1.13602E-3 2.25005E-3 1.6878E-3 -9999 -9999 -9999 -9999 -9999 -9999 -9999 -9999 -9999 -9999 -9999 -9999 5.55499E-2 3.801E-2 1.56588E-2 6.51177E-3 4.54207E-3 4.92987E-3 6.11839E-3 1.00998E-2 3.94949E-2 3.67752E-2 2.98518E-2 3.04872E-2 2.46269E-2 1.10579E-2 1.2855E-2 9.73621E-3 9.21967E-3 6.799E-3 6.55397E-3 2.27864E-3 1.08164E-3 2.44079E-3 3.97006E-3 2.64045E-3 2.69471E-3 4.41806E-3 2.97619E-3 2.69982E-3 1.68193E-3 2.28055E-3 1.88981E-3 4.01608E-3 2.39864E-3 1.89826E-3 2.04351E-3 5.08843E-3 4.59534E-3 2.20158E-3 9.41435E-4 5.44083E-4 9.05039E-4 1.52429E-3 3.6227E-4 2.49878E-4 -9999 -9999 -9999 -9999 -9999 -9999 -9999 -9999 -9999 -9999 -9999 -9999 -9999 -9999 -9999 -9999 -9999 -9999 -9999 -9999 -9999 -9999 -9999 -9999 -9999 -9999 -9999 -9999 -9999 -9999 -9999 -9999 -9999 -9999 -9999 -9999 -9999 -9999 -9999 -9999 -9999 -9999 -9999 -9999 -9999 -9999 -9999 -9999 -9999 -9999 -9999 -9999 -9999 -9999 -9999 -9999 -9999 -9999 -9999 -9999 -9999 -9999 -9999
-9999 -9999 -9999 -9999 -9999 -9999 -9999 -9999 -9999 -9999 -9999 -9999 -9999 -9999 -9999 -9999 -9999 -9999 -9999 -9999 -9999 -9999 -9999 -9999 -9999 -9999 -9999 -9999 -9999 -9999 -9999 -9999 -9999 -9999 -9999 -9999 -9999 -9999 -9999 -9999 -9999 -9999 -9999 -9999 1.30747E-1 7.43753E-3 3.82547E-2 2.28015E-3 1.15316E-3 -9999 -9999 -9999 -9999 -9999 -9999 -9999 -9999 -9999 -9999 -9999 -9999 -9999 -9999 1.72504E-2 1.34128E-2 1.03292E-2 6.84078E-3 6.08543E-3 5.41679E-3 6.09985E-3 6.62753E-3 1.09923E-2 1.32029E-2 2.44485E-2 1.39084E-2 7.12139E-3 2.37217E-3 7.45938E-3 1.25609E-2 4.44789E-3 4.87449E-3 3.73616E-3 1.91372E-3 1.14283E-3 2.91617E-3 6.8872E-3 3.76852E-3 2.42557E-3 2.18483E-3 2.35337E-3 1.48269E-3 9.81298E-4 1.65876E-3 1.22333E-3 2.36572E-3 6.85579E-4 8.91908E-4 1.44511E-3 1.20254E-3 3.66623E-3 1.88738E-3 1.30597E-3 3.77517E-4 4.1973E-4 8.34509E-4 2.85752E-4 -9999 -9999 -9999 -9999 -9999 -9999 -9999 -9999 -9999 -9999 -9999 -9999 -9999 -9999 -9999 -9999 -9999 -9999 -9999 -9999 -9999 -9999 -9999 -9999 -9999 -9999 -9999 -9999 -9999 -9999 -9999 -9999 -9999 -9999 -9999 -9999 -9999 -9999 -9999 -9999 -9999 -9999 -9999 -9999 -9999 -9999 -9999 -9999 -9999 -9999 -9999 -9999 -9999 -9999 -9999 -9999 -9999 -9999 -9999 -9999 -9999 -9999 -9999 -9999
-9999 -9999 -9999 -9999 -9999 -9999 -9999 -9999 -9999 -9999 -9999 -9999 -9999 -9999 -9999 -9999 -9999 -9999 -9999 -9999 -9999 -9999 -9999 -9999 -9999 -9999 -9999 -9999 -9999 -9999 -9999 -9999 -9999 -9999 -9999 -9999 -9999 -9999 -9999 -9999 -9999 -9999 -9999 -9999 1.46426E-1 1.36562E-2 3.33154E-2 1.74245E-3 1.21888E-3 -9999 -9999 -9999 -9999 -9999 -9999 -9999 -9999 -9999 -9999 -9999 -9999 -9999 -9999 7.40201E-3 3.57619E-3 2.36667E-3 3.92353E-3 5.69993E-3 3.85492E-3 3.45539E-3 5.26022E-3 6.46268E-3 6.06361E-3 7.34376E-3 8.18411E-3 4.08014E-3 2.16864E-3 5.29054E-3 9.98849E-3 3.64618E-3 2.53892E-3 3.05939E-3 1.50218E-3 7.36079E-4 1.94573E-3 5.57407E-3 4.42661E-3 2.21692E-3 1.89013E-3 2.43519E-3 1.3807E-3 1.48767E-3 1.48115E-3 1.22461E-3 1.89886E-3 1.16449E-3 8.32889E-4 1.45558E-3 9.01117E-4 7.47571E-4 8.38936E-4 7.69814E-4 7.61694E-4 1.53702E-4 4.54719E-4 3.79681E-4 -9999 -9999 -9999 -9999 -9999 -9999 -9999 -9999 -9999 -9999 -9999 -9999 -9999 -9999 -9999 -9999 -9999 -9999 -9999 -9999 -9999 -9999 -9999 -9999 -9999 -9999 -9999 -9999 -9999 -9999 -9999 -9999 -9999 -9999 -9999 -9999 -9999 -9999 -9999 -9999 -9999 -9999 -9999 -9999 -9999 -9999 -9999 -9999 -9999 -9999 -9999 -9999 -9999 -9999 -9999 -9999 -9999 -9999 -9999 -9999 -9999 -9999 -9999 -9999
-9999 -9999 -9999 -9999 -9999 -9999 -9999 -9999 -9999 -9999 -9999 -9999 -9999 -9999 -9999 -9999 -9999 -9999 -9999 -9999 -9999 -9999 -9999 -9999 -9999 -9999 -9999 -9999 -9999 -9999 -9999 -9999 -9999 -9999 -9999 -9999 -9999 -9999 -9999 -9999 -9999 -9999 -9999 -9999 9.88817E-2 8.67842E-3 1.33588E-1 4.07564E-2 1.49033E-2 -9999 -9999 -9999 -9999 -9999 -9999 -9999 -9999 -9999 -9999 -9999 -9999 -9999 -9999 -9999 -9999 2.2714E-3 2.46491E-3 3.08602E-3 2.76994E-3 3.83005E-3 3.41989E-3 8.23583E-3 6.34345E-3 5.39366E-3 4.24268E-3 2.5247E-3 2.77384E-3 8.17865E-3 9.39514E-3 1.90718E-3 1.57893E-3 1.81232E-3 1.0677E-3 7.23567E-4 1.71323E-3 3.32652E-3 1.51087E-3 1.3049E-3 1.64876E-3 1.79378E-3 7.39422E-4 6.21084E-4 1.4836E-3 1.14453E-3 8.78198E-4 1.30139E-3 1.41413E-3 8.55338E-4 5.71005E-4 4.21064E-4 4.73503E-4 5.4043E-4 7.84599E-4 5.80213E-4 6.64637E-4 -9999 -9999 -9999 -9999 -9999 -9999 -9999 -9999 -9999 -9999 -9999 -9999 -9999 -9999 -9999 -9999 -9999 -9999 -9999 -9999 -9999 -9999 -9999 -9999 -9999 -9999 -9999 -9999 -9999 -9999 -9999 -9999 -9999 -9999 -9999 -9999 -9999 -9999 -9999 -9999 -9999 -9999 -9999 -9999 -9999 -9999 -9999 -9999 -9999 -9999 -9999 -9999 -9999 -9999 -9999 -9999 -9999 -9999 -9999 -9999 -9999 -9999 -9999 -9999 -9999
-9999 -9999 -9999 -9999 -9999 -9999 -9999 -9999 -9999 -9999 -9999 -9999 -9999 -9999 -9999 -9999 -9999 -9999 -9999 -9999 -9999 -9999 -9999 -9999 -9999 -9999 -9999 -9999 -9999 -9999 -9999 -9999 -9999 -9999 -9999 -9999 -9999 -9999 -9999 -9999 -9999 -9999 -9999 -9999 5.57575E-2 2.66027E-2 2.91294E-2 7.6774E-3 1.57416E-3 1.70241E-3 -9999 -9999 -9999 -9999 -9999 -9999 -9999 -9999 -9999 -9999 -9999 -9999 -9999 -9999 -9999 3.31184E-3 2.92747E-3 3.71121E-3 1.50671E-3 3.26778E-3 3.2699E-3 6.54101E-3 4.48281E-3 4.61718E-3 4.25716E-3 3.16086E-3 2.48889E-3 3.81837E-3 9.03902E-3 3.73236E-3 2.85986E-3 1.56408E-3 1.04173E-3 4.8702E-4 1.35024E-3 2.34743E-3 1.62591E-3 1.59388E-3 2.48962E-3 2.10643E-3 7.71254E-4 5.76094E-4 6.38525E-4 6.91901E-4 5.6501E-4 1.04822E-3 1.51923E-3 9.64706E-4 4.56906E-4 4.29647E-4 8.16285E-4 8.032E-4 5.60567E-4 8.94715E-4 5.93392E-4 -9999 -9999 -9999 -9999 -9999 -9999 -9999 -9999 -9999 -9999 -9999 -9999 -9999 -9999 -9999 -9999 -9999 -9999 -9999 -9999 -9999 -9999 -9999 -9999 -9999 -9999 -9999 -9999 -9999 -9999 -9999 -9999 -9999 -9999 -9999 -9999 -9999 -9999 -9999 -9999 -9999 -9999 -9999 -9999 -9999 -9999 -9999 -9999 -9999 -9999 -9999 -9999 -9999 -9999 -9999 -9999 -9999 -9999 -9999 -9999 -9999 -9999 -9999 -9999 -9999
-9999 -9999 -9999 -9999 -9999 -9999 -9999 -9999 -9999 -9999 -9999 -9999 -9999 -9999 -9999 -9999 -9999 -9999 -9999 -9999 -9999 -9999 -9999 -9999 -9999 -9999 -9999 -9999 -9999 -9999 -9999 -9999 -9999 -9999 -9999 -9999 -9999 -9999 -9999 -9999 -9999 -9999 -9999 -9999 -9999 6.82664E-2 3.34741E-3 3.25041E-3 2.36425E-3 -9999 -9999 -9999 -9999 -9999 -9999 -9999 -9999 -9999 -9999 -9999 -9999 -9999 -9999 -9999 -9999 -9999 3.05834E-3 1.56788E-3 3.43486E-3 6.60802E-3 4.78397E-3 7.11594E-3 4.9685E-3 4.39076E-3 4.79622E-3 4.8261E-3 2.84483E-3 1.22839E-3 3.71258E-3 9.93559E-3 3.67048E-3 2.78273E-3 1.00697E-3 4.86651E-4 7.98772E-4 1.36642E-3 1.43177E-3 1.38507E-3 2.04898E-3 1.64337E-3 7.03665E-4 5.78692E-4 8.8694E-4 8.21447E-4 1.034E-3 9.09487E-4 7.70004E-4 1.14597E-3 6.31174E-4 5.15044E-4 9.6485E-4 6.49097E-4 8.3033E-4 6.81164E-4 -9999 -9999 -9999 -9999 -9999 -9999 -9999 -9999 -9999 -9999 -9999 -9999 -9999 -9999 -9999 -9999 -9999 -9999 -9999 -9999 -9999 -9999 -9999 -9999 -9999 -9999 -9999 -9999 -9999 -9999 -9999 -9999 -9999 -9999 -9999 -9999 -9999 -9999 -9999 -9999 -9999 -9999 -9999 -9999 -9999 -9999 -9999 -9999 -9999 -9999 -9999 -9999 -9999 -9999 -9999 -9999 -9999 -9999 -9999 -9999 -9999 -9999 -9999 -9999 -9999 -9999
-9999 -9999 -9999 -9999 -9999 -9999 -9999 -9999 -9999 -9999 -9999 -9999 -9999 -9999 -9999 -9999 -9999 -9999 -9999 -9999 -9999 -9999 -9999 -9999 -9999 -9999 -9999 -9999 -9999 -9999 -9999 -9999 -9999 -9999 -9999 -9999 -9999 -9999 -9999 -9999 -9999 -9999 -9999 -9999 -9999 4.71933E-2 9.70373E-2 4.53865E-3 1.13857E-3 -9999 -9999 -9999 -9999 -9999 -9999 -9999 -9999 -9999 -9999 -9999 -9999 -9999 -9999 -9999 -9999 -9999 -9999 -9999 4.31938E-3 5.23546E-3 3.22521E-3 3.78905E-3 5.02405E-3 5.56906E-3 5.80485E-3 4.0024E-3 1.97782E-3 7.14577E-4 1.77129E-3 7.29353E-3 5.524E-3 2.55947E-3 7.2028E-4 6.37869E-4 1.24162E-3 1.12815E-3 8.56776E-4 5.74446E-4 6.4732E-4 1.32375E-3 8.07282E-4 6.27334E-4 5.18235E-4 5.24009E-4 7.32948E-4 4.42705E-4 4.96032E-4 1.16252E-3 5.78752E-4 3.00425E-4 2.84451E-4 3.42978E-4 3.13186E-4 -9999 -9999 -9999 -9999 -9999 -9999 -9999 -9999 -9999 -9999 -9999 -9999 -9999 -9999 -9999 -9999 -9999 -9999 -9999 -9999 -9999 -9999 -9999 -9999 -9999 -9999 -9999 -9999 -9999 -9999 -9999 -9999 -9999 -9999 -9999 -9999 -9999 -9999 -9999 -9999 -9999 -9999 -9999 -9999 -9999 -9999 -9999 -9999 -9999 -9999 -9999 -9999 -9999 -9999 -9999 -9999 -9999 -9999 -9999 -9999 -9999 -9999 -9999 -9999 -9999 -9999 -9999
-9999 -9999 -9999 -9999 -9999 -9999 -9999 -9999 -9999 -9999 -9999 -9999 -9999 -9999 -9999 -9999 -9999 -9999 -9999 -9999 -9999 -9999 -9999 -9999 -9999 -9999 -9999 -9999 -9999 -9999 -9999 -9999 -9999 -9999 -9999 -9999 -9999 -9999 -9999 -9999 -9999 -9999 -9999 -9999 -9999 -9999 -9999 5.76836E-2 1.56196E-3 4.53413E-3 -9999 -9999 -9999 -9999 -9999 -9999 -9999 -9999 -9999 -9999 -9999 -9999 -9999 -9999 -9999 -9999 -9999 6.01808E-3 1.55955E-2 7.31562E-3 2.28109E-3 2.81873E-3 3.67806E-3 3.7784E-3 2.88382E-3 2.07639E-3 7.2341E-4 7.42803E-4 2.43816E-3 3.90399E-3 2.7842E-3 1.8071E-3 6.2633E-4 6.29114E-4 1.94269E-3 1.76398E-3 6.00812E-4 4.59681E-4 3.90835E-4 8.79585E-4 8.87894E-4 8.90818E-4 7.08847E-4 4.11137E-4 2.66816E-4 2.35864E-4 3.82725E-4 4.52028E-4 4.86397E-4 4.09102E-4 2.66603E-4 2.52957E-4 1.41185E-4 -9999 -9999 -9999 -9999 -9999 -9999 -9999 -9999 -9999 -9999 -9999 -9999 -9999 -9999 -9999 -9999 -9999 -9999 -9999 -9999 -9999 -9999 -9999 -9999 -9999 -9999 -9999 -9999 -9999 -9999 -9999 -9999 -9999 -9999 -9999 -9999 -9999 -9999 -9999 -9999 -9999 -9999 -9999 -9999 -9999 -9999 -9999 -9999 -9999 -9999 -9999 -9999 -9999 -9999 -9999 -9999 -9999 -9999 -9999 -9999 -9999 -9999 -9999 -9999 -9999 -9999 -9999
-9999 -9999 -9999 -9999 -9999 -9999 -9999 -9999 -9999 -9999 -9999 -9999 -9999 -9999 -9999 -9999 -9999 -9999 -9999 -9999 -9999 -9999 -9999 -9999 -9999 -9999 -9999 -9999 -9999 -9999 -9999 -9999 -9999 -9999 -9999 -9999 -9999 -9999 -9999 -9999 -9999 -9999 -9999 -9999 -9999 -9999 -9999 1.246E-1 2.88112E-2 -9999 -9999 -9999 -9999 -9999 -9999 -9999 -9999 -9999 -9999 -9999 -9999 -9999 -9999 -9999 -9999 -9999 -9999 -9999 1.01313E-2 9.16217E-3 3.79252E-3 2.35537E-3 2.91755E-3 2.52944E-3 2.16017E-3 1.38113E-3 1.20649E-3 2.27924E-3 4.90481E-3 3.51946E-3 2.1652E-3 1.76433E-3 7.35808E-4 6.41476E-4 1.46912E-3 6.88897E-4 4.48253E-4 4.84375E-4 4.30482E-4 5.05458E-4 9.31719E-4 8.54273E-4 1.06578E-3 6.52734E-4 2.92204E-4 8.66548E-5 1.28832E-4 2.45231E-4 2.55384E-4 2.74999E-4 2.64097E-4 2.42809E-4 1.41935E-4 -9999 -9999 -9999 -9999 -9999 -9999 -9999 -9999 -9999 -9999 -9999 -9999 -9999 -9999 -9999 -9999 -9999 -9999 -9999 -9999 -9999 -9999 -9999 -9999 -9999 -9999 -9999 -9999 -9999 -9999 -9999 -9999 -9999 -9999 -9999 -9999 -9999 -9999 -9999 -9999 -9999 -9999 -9999 -9999 -9999 -9999 -9999 -9999 -9999 -9999 -9999 -9999 -9999 -9999 -9999 -9999 -9999 -9999 -9999 -9999 -9999 -9999 -9999 -9999 -9999 -9999 -9999
-9999 -9999 -9999 -9999 -9999 -9999 -9999 -9999 -9999 -9999 -9999 -9999 -9999 -9999 -9999 -9999 -9999 -9999 -9999 -9999 -9999 -9999 -9999 -9999 -9999 -9999 -9999 -9999 -9999 -9999 -9999 -9999 -9999 -9999 -9999 -9999 -9999 -9999 -9999 -9999 -9999 -9999 -9999 -9999 -9999 -9999 -9999 -9999 1.19152E-1 -9999 -9999 -9999 -9999 -9999 -9999 -9999 -9999 -9999 -9999 -9999 -9999 -9999 -9999 -9999 -9999 -9999 2.86108E-3 1.15256E-3 3.98912E-3 1.82805E-2 1.03514E-2 2.24333E-3 3.49729E-3 2.29655E-3 1.13599E-3 1.51779E-3 1.41477E-3 2.59496E-3 3.16791E-3 2.78458E-3 1.01739E-3 1.05359E-3 8.16615E-4 4.52107E-4 1.27627E-3 1.39571E-3 8.31873E-4 4.71251E-4 4.42383E-4 4.70365E-4 8.78027E-4 1.09306E-3 1.00369E-3 6.64008E-4 4.06753E-4 1.01088E-4 1.39479E-4 1.80216E-4 1.76743E-4 1.47845E-4 1.80334E-4 1.72591E-4 1.59949E-4 -9999 -9999 -9999 -9999 -9999 -9999 -9999 -9999 -9999 -9999 -9999 -9999 -9999 -9999 -9999 -9999 -9999 -9999 -9999 -9999 -9999 -9999 -9999 -9999 -9999 -9999 -9999 -9999 -9999 -9999 -9999 -9999 -9999 -9999 -9999 -9999 -9999 -9999 -9999 -9999 -9999 -9999 -9999 -9999 -9999 -9999 -9999 -9999 -9999 -9999 -9999 -9999 -9999 -9999 -9999 -9999 -9999 -9999 -9999 -9999 -9999 -9999 -9999 -9999 -9999 -9999 -9999
-9999 -9999 -9999 -9999 -9999 -9999 -9999 -9999 -9999 -9999 -9999 -9999 -9999 -9999 -9999 -9999 -9999 -9999 -9999 -9999 -9999 -9999 -9999 -9999 -9999 -9999 -9999 -9999 -9999 -9999 -9999 -9999 -9999 -9999 -9999 -9999 -9999 -9999 -9999 -9999 -9999 -9999 -9999 -9999 -9999 -9999 -9999 -9999 -9999 -9999 -9999 -9999 -9999 -9999 -9999 -9999 -9999 -9999 -9999 -9999 -9999 -9999 -9999 -9999 1.26595E-2 6.85345E-3 2.60003E-3 1.33146E-3 3.04786E-3 1.1286E-2 1.71945E-2 2.70609E-3 2.45244E-3 2.4003E-3 1.16838E-3 1.04557E-3 1.30688E-3 2.28922E-3 3.2488E-3 2.74841E-3 1.78197E-3 1.27743E-3 8.1347E-4 9.06902E-4 2.3032E-3 3.26125E-3 2.34717E-3 6.2494E-4 5.45237E-4 5.39893E-4 8.61081E-4 1.32991E-3 1.00981E-3 4.89373E-4 3.21907E-4 1.36787E-4 1.15837E-4 2.21112E-4 2.23927E-4 1.48087E-4 1.53924E-4 1.78584E-4 -9999 -9999 -9999 -9999 -9999 -9999 -9999 -9999 -9999 -9999 -9999 -9999 -9999 -9999 -9999 -9999 -9999 -9999 -9999 -9999 -9999 -9999 -9999 -9999 -9999 -9999 -9999 -9999 -9999 -9999 -9999 -9999 -9999 -9999 -9999 -9999 -9999 -9999 -9999 -9999 -9999 -9999 -9999 -9999 -9999 -9999 -9999 -9999 -9999 -9999 -9999 -9999 -9999 -9999 -9999 -9999 -9999 -9999 -9999 -9999 -9999 -9999 -9999 -9999 -9999 -9999 -9999 -9999
-9999 -9999 -9999 -9999 -9999 -9999 -9999 -9999 -9999 -9999 -9999 -9999 -9999 -9999 -9999 -9999 -9999 -9999 -9999 -9999 -9999 -9999 -9999 -9999 -9999 -9999 -9999 -9999 -9999 -9999 -9999 -9999 -9999 -9999 -9999 -9999 -9999 -9999 -9999 -9999 -9999 -9999 -9999 -9999 -9999 -9999 -9999 -9999 -9999 -9999 -9999 -9999 -9999 -9999 -9999 -9999 -9999 -9999 -9999 -9999 -9999 -9999 -9999 -9999 -9999 8.86045E-3 5.01622E-3 1.89223E-3 2.41543E-3 1.36364E-2 2.34364E-2 4.88828E-3 2.5969E-3 2.62012E-3 1.9015E-3 1.34135E-3 1.50763E-3 2.30998E-3 2.58648E-3 1.99398E-3 1.91281E-3 1.21963E-3 6.38234E-4 1.13481E-3 1.40355E-3 1.48756E-3 2.08543E-3 1.41125E-3 1.19774E-3 1.39343E-3 8.93797E-4 5.94218E-4 5.0537E-4 3.85243E-4 2.31676E-4 1.28531E-4 1.32942E-4 1.57695E-4 2.14209E-4 2.74255E-4 2.03895E-4 -9999 -9999 -9999 -9999 -9999 -9999 -9999 -9999 -9999 -9999 -9999 -9999 -9999 -9999 -9999 -9999 -9999 -9999 -9999 -9999 -9999 -9999 -9999 -9999 -9999 -9999 -9999 -9999 -9999 -9999 -9999 -9999 -9999 -9999 -9999 -9999 -9999 -9999 -9999 -9999 -9999 -9999 -9999 -9999 -9999 -9999 -9999 -9999 -9999 -9999 -9999 -9999 -9999 -9999 -9999 -9999 -9999 -9999 -9999 -9999 -9999 -9999 -9999 -9999 -9999 -9999 -9999 -9999 -9999
-9999 -9999 -9999 -9999 -9999 -9999 -9999 -9999 -9999 -9999 -9999 -9999 -9999 -9999 -9999 -9999 -9999 -9999 -9999 -9999 -9999 -9999 -9999 -9999 -9999 -9999 -9999 -9999 -9999 -9999 -9999 -9999 -9999 -9999 -9999 -9999 -9999 -9999 -9999 -9999 -9999 -9999 -9999 -9999 -9999 -9999 -9999 -9999 -9999 -9999 -9999 -9999 -9999 -9999 -9999 -9999 -9999 -9999 -9999 -9999 -9999 -9999 -9999 -9999 -9999 1.33384E-2 1.06074E-2 4.83981E-3 2.19077E-3 6.35606E-3 1.65644E-2 1.64875E-2 8.14676E-3 2.24808E-3 1.57163E-3 1.75511E-3 1.4799E-3 1.98472E-3 1.2618E-3 1.17727E-3 1.08926E-3 9.55896E-4 5.99102E-4 6.32075E-4 3.13766E-4 3.65292E-4 8.20946E-4 1.42719E-3 2.19367E-3 2.30208E-3 8.11494E-4 2.82459E-4 3.1801E-4 2.76619E-4 1.87286E-4 1.82005E-4 1.55455E-4 1.96115E-4 4.12702E-4 6.05448E-4 -9999 -9999 -9999 -9999 -9999 -9999 -9999 -9999 -9999 -9999 -9999 -9999 -9999 -9999 -9999 -9999 -9999 -9999 -9999 -9999 -9999 -9999 -9999 -9999 -9999 -9999 -9999 -9999 -9999 -9999 -9999 -9999 -9999 -9999 -9999 -9999 -9999 -9999 -9999 -9999 -9999 -9999 -9999 -9999 -9999 -9999 -9999 -9999 -9999 -9999 -9999 -9999 -9999 -9999 -9999 -9999 -9999 -9999 -9999 -9999 -9999 -9999 -9999 -9999 -9999 -9999 -9999 -9999 -9999 -9999
-9999 -9999 -9999 -9999 -9999 -9999 -9999 -9999 -9999 -9999 -9999 -9999 -9999 -9999 -9999 -9999 -9999 -9999 -9999 -9999 -9999 -9999 -9999 -9999 -9999 -9999 -9999 -9999 -9999 -9999 -9999 -9999 -9999 -9999 -9999 -9999 -9999 -9999 -9999 -9999 -9999 -9999 -9999 -9999 -9999 -9999 -9999 -9999 -9999 -9999 -9999 -9999 -9999 -9999 -9999 -9999 -9999 -9999 -9999 -9999 -9999 -9999 -9999 -9999 -9999 -9999 5.12215E-3 4.13898E-3 2.10012E-3 1.91003E-3 3.1117E-3 6.0376E-3 8.91116E-3 3.39919E-3 1.7657E-3 1.54764E-3 1.57817E-3 2.24231E-3 7.74386E-4 7.24546E-4 6.50338E-4 1.28767E-3 6.14468E-4 4.50748E-4 2.47416E-4 3.44112E-4 4.63111E-4 8.9489E-4 1.52434E-3 8.82781E-4 3.7505E-4 3.36057E-4 3.48262E-4 2.34304E-4 1.88223E-4 1.58474E-4 9.5341E-5 1.39485E-4 1.8503E-4 -9999 -9999 -9999 -9999 -9999 -9999 -9999 -9999 -9999 -9999 -9999 -9999 -9999 -9999 -9999 -9999 -9999 -9999 -9999 -9999 -9999 -9999 -9999 -9999 -9999 -9999 -9999 -9999 -9999 -9999 -9999 -9999 -9999 -9999 -9999 -9999 -9999 -9999 -9999 -9999 -9999 -9999 -9999 -9999 -9999 -9999 -9999 -9999 -9999 -9999 -9999 -9999 -9999 -9999 -9999 -9999 -9999 -9999 -9999 -9999 -9999 -9999 -9999 -9999 -9999 -9999 -9999 -9999 -9999 -9999 -9999
-9999 -9999 -9999 -9999 -9999 -9999 -9999 -9999 -9999 -9999 -9999 -9999 -9999 -9999 -9999 -9999 -9999 -9999 -9999 -9999 -9999 -9999 -9999 -9999 -9999 -9999 -9999 -9999 -9999 -9999 -9999 -9999 -9999 -9999 -9999 -9999 -9999 -9999 -9999 -9999 -9999 -9999 -9999 -9999 -9999 -9999 -9999 -9999 -9999 -9999 -9999 -9999 -9999 -9999 -9999 -9999 -9999 -9999 -9999 -9999 -9999 -9999 -9999 -9999 -9999 -9999 -9999 2.2008E-3 1.3076E-3 1.32716E-3 1.48064E-3 2.2307E-3 5.95928E-3 5.53708E-3 3.99383E-3 2.16609E-3 2.6545E-3 2.85544E-3 1.38501E-3 9.87855E-4 9.19477E-4 2.39253E-3 2.03983E-3 7.8849E-4 2.95277E-4 3.57525E-4 5.02935E-4 7.49371E-4 1.01556E-3 1.35711E-3 6.10208E-4 3.75088E-4 3.80497E-4 4.99699E-4 3.63396E-4 1.64909E-4 1.04615E-4 7.39655E-5 8.94765E-5 1.92997E-4 -9999 -9999 -9999 -9999 -9999 -9999 -9999 -9999 -9999 -9999 -9999 -9999 -9999 -9999 -9999 -9999 -9999 -9999 -9999 -9999 -9999 -9999 -9999 -9999 -9999 -9999 -9999 -9999 -9999 -9999 -9999 -9999 -9999 -9999 -9999 -9999 -9999 -9999 -9999 -9999 -9999 -9999 -9999 -9999 -9999 -9999 -9999 -9999 -9999 -9999 -9999 -9999 -9999 -9999 -9999 -9999 -9999 -9999 -9999 -9999 -9999 -9999 -9999 -9999 -9999 -9999 -9999 -9999 -9999 -9999
-9999 -9999 -9999 -9999 -9999 -9999 -9999 -9999 -9999 -9999 -9999 -9999 -9999 -9999 -9999 -9999 -9999 -9999 -9999 -9999 -9999 -9999 -9999 -9999 -9999 -9999 -9999 -9999 -9999 -9999 -9999 -9999 -9999 -9999 -9999 -9999 -9999 -9999 -9999 -9999 -9999 -9999 -9999 -9999 -9999 -9999 -9999 -9999 -9999 -9999 -9999 -9999 -9999 -9999 -9999 -9999 -9999 -9999 -9999 -9999 -9999 -9999 -9999 -9999 -9999 -9999 -9999 -9999 1.89034E-3 2.10302E-3 2.01103E-3 2.58041E-3 3.8136E-3 5.46012E-3 5.574E-3 5.66496E-3 5.49822E-3 3.09314E-3 2.93475E-3 2.12458E-3 1.85613E-3 4.52606E-3 3.57124E-3 1.65496E-3 8.61374E-4 4.93717E-4 1.02261E-3 1.01695E-3 8.72231E-4 9.77099E-4 7.34366E-4 4.8645E-4 3.43506E-4 4.77067E-4 8.41856E-4 4.22823E-4 3.21879E-4 1.68144E-4 -9999 -9999 -9999 -9999 -9999 -9999 -9999 -9999 -9999 -9999 -9999 -9999 -9999 -9999 -9999 -9999 -9999 -9999 -9999 -9999 -9999 -9999 -9999 -9999 -9999 -9999 -9999 -9999 -9999 -9999 -9999 -9999 -9999 -9999 -9999 -9999 -9999 -9999 -9999 -9999 -9999 -9999 -9999 -9999 -9999 -9999 -9999 -9999 -9999 -9999 -9999 -9999 -9999 -9999 -9999 -9999 -9999 -9999 -9999 -9999 -9999 -9999 -9999 -9999 -9999 -9999 -9999 -9999 -9999 -9999 -9999 -9999
-9999 -9999 -9999 -9999 -9999 -9999 -9999 -9999 -9999 -9999 -9999 -9999 -9999 -9999 -9999 -9999 -9999 -9999 -9999 -9999 -9999 -9999 -9999 -9999 -9999 -9999 -9999 -9999 -9999 -9999 -9999 -9999 -9999 -9999 -9999 -9999 -9999 -9999 -9999 -9999 -9999 -9999 -9999 -9999 -9999 -9999 -9999 -9999 -9999 -9999 -9999 -9999 -9999 -9999 -9999 -9999 -9999 -9999 -9999 -9999 -9999 -9999 -9999 -9999 -9999 -9999 -9999 -9999 1.24778E-3 1.62704E-3 2.05443E-3 2.18149E-3 2.40734E-3 3.27597E-3 7.17105E-3 7.51172E-3 5.9701E-3 3.38475E-3 3.175E-3 -9999 6.9864E-3 -9999 6.1969E-3 -9999 3.05504E-3 2.25647E-3 2.46782E-3 1.2507E-3 5.86365E-4 3.51949E-4 5.08561E-4 4.6462E-4 3.24336E-4 6.00742E-4 1.12791E-3 5.55804E-4 3.33517E-4 -9999 -9999 -9999 -9999 -9999 -9999 -9999 -9999 -9999 -9999 -9999 -9999 -9999 -9999 -9999 -9999 -9999 -9999 -9999 -9999 -9999 -9999 -9999 -9999 -9999 -9999 -9999 -9999 -9999 -9999 -9999 -9999 -9999 -9999 -9999 -9999 -9999 -9999 -9999 -9999 -9999 -9999 -9999 -9999 -9999 -9999 -9999 -9999 -9999 -9999 -9999 -9999 -9999 -9999 -9999 -9999 -9999 -9999 -9999 -9999 -9999 -9999 -9999 -9999 -9999 -9999 -9999 -9999 -9999 -9999 -9999 -9999 -9999
-9999 -9999 -9999 -9999 -9999 -9999 -9999 -9999 -9999 -9999 -9999 -9999 -9999 -9999 -9999 -9999 -9999 -9999 -9999 -9999 -9999 -9999 -9999 -9999 -9999 -9999 -9999 -9999 -9999 -9999 -9999 -9999 -9999 -9999 -9999 -9999 -9999 -9999 -9999 -9999 -9999 -9999 -9999 -9999 -9999 -9999 -9999 -9999 -9999 -9999 -9999 -9999 -9999 -9999 -9999 -9999 -9999 -9999 -9999 -9999 -9999 -9999 -9999 -9999 -9999 -9999 -9999 -9999 -9999 -9999 -9999 1.20878E-3 2.22141E-3 5.26673E-3 -9999 5.43249E-3 3.40651E-3 2.16674E-3 -9999 -9999 -9999 -9999 -9999 -9999 -9999 -9999 2.37587E-3 1.22057E-3 5.71232E-4 3.22337E-4 5.21463E-4 6.95079E-4 5.94101E-4 8.02452E-4 7.92358E-4 3.22239E-4 1.57486E-4 1.67091E-4 -9999 -9999 -9999 -9999 -9999 -9999 -9999 -9999 -9999 -9999 -9999 -9999 -9999 -9999 -9999 -9999 -9999 -9999 -9999 -9999 -9999 -9999 -9999 -9999 -9999 -9999 -9999 -9999 -9999 -9999 -9999 -9999 -9999 -9999 -9999 -9999 -9999 -9999 -9999 -9999 -9999 -9999 -9999 -9999 -9999 -9999 -9999 -9999 -9999 -9999 -9999 -9999 -9999 -9999 -9999 -9999 -9999 -9999 -9999 -9999 -9999 -9999 -9999 -9999 -9999 -9999 -9999 -9999 -9999 -9999 -9999 -9999
-9999 -9999 -9999 -9999 -9999 -9999 -9999 -9999 -9999 -9999 -9999 -9999 -9999 -9999 -9999 -9999 -9999 -9999 -9999 -9999 -9999 -9999 -9999 -9999 -9999 -9999 -9999 -9999 -9999 -9999 -9999 -9999 -9999 -9999 -9999 -9999 -9999 -9999 -9999 -9999 -9999 -9999 -9999 -9999 -9999 -9999 -9999 -9999 -9999 -9999 -9999 -9999 -9999 -9999 -9999 -9999 -9999 -9999 -9999 -9999 -9999 -9999 -9999 -9999 -9999 -9999 -9999 -9999 -9999 -9999 -9999 2.34726E-3 4.72438E-3 9.72264E-3 -9999 -9999 -9999 -9999 -9999 -9999 -9999 -9999 -9999 -9999 -9999 -9999 -9999 -9999 8.38495E-4 4.75392E-4 3.42259E-4 3.82984E-4 5.23856E-4 3.72158E-4 3.68195E-4 5.73619E-4 3.12056E-4 1.63646E-4 -9999 -9999 -9999 -9999 -9999 -9999 -9999 -9999 -9999 -9999 -9999 -9999 -9999 -9999 -9999 -9999 -9999 -9999 -9999 -9999 -9999 -9999 -9999 -9999 -9999 -9999 -9999 -9999 -9999 -9999 -9999 -9999 -9999 -9999 -9999 -9999 -9999 -9999 -9999 -9999 -9999 -9999 -9999 -9999 -9999 -9999 -9999 -9999 -9999 -9999 -9999 -9999 -9999 -9999 -9999 -9999 -9999 -9999 -9999 -9999 -9999 -9999 -9999 -9999 -9999 -9999 -9999 -9999 -9999 -9999 -9999 -9999
-9999 -9999 -9999 -9999 -9999 -9999 -9999 -9999 -9999 -9999 -9999 -9999 -9999 -9999 -9999 -9999 -9999 -9999 -9999 -9999 -9999 -9999 -9999 -9999 -9999 -9999 -9999 -9999 -9999 -9999 -9999 -9999 -9999 -9999 -9999 -9999 -9999 -9999 -9999 -9999 -9999 -9999 -9999 -9999 -9999 -9999 -9999 -9999 -9999 -9999 -9999 -9999 -9999 -9999 -9999 -9999 -9999 -9999 -9999 -9999 -9999 -9999 -9999 -9999 -9999 -9999 -9999 -9999 -9999 -9999 -9999 3.98505E-3 1.22942E-2 -9999 -9999 -9999 -9999 -9999 -9999 -9999 -9999 -9999 -9999 -9999 -9999 -9999 -9999 -9999 -9999 -9999 2.39704E-4 1.9367E-4 3.80863E-4 6.01186E-4 3.21877E-4 2.72005E-4 2.82194E-4 1.80862E-4 -9999 -9999 -9999 -9999 -9999 -9999 -9999 -9999 -9999 -9999 -9999 -9999 -9999 -9999 -9999 -9999 -9999 -9999 -9999 -9999 -9999 -9999 -9999 -9999 -9999 -9999 -9999 -9999 -9999 -9999 -9999 -9999 -9999 -9999 -9999 -9999 -9999 -9999 -9999 -9999 -9999 -9999 -9999 -9999 -9999 -9999 -9999 -9999 -9999 -9999 -9999 -9999 -9999 -9999 -9999 -9999 -9999 -9999 -9999 -9999 -9999 -9999 -9999 -9999 -9999 -9999 -9999 -9999 -9999 -9999 -9999 -9999
-9999 -9999 -9999 -9999 -9999 -9999 -9999 -9999 -9999 -9999 -9999 -9999 -9999 -9999 -9999 -9999 -9999 -9999 -9999 -9999 -9999 -9999 -9999 -9999 -9999 -9999 -9999 -9999 -9999 -9999 -9999 -9999 -9999 -9999 -9999 -9999 -9999 -9999 -9999 -9999 -9999 -9999 -9999 -9999 -9999 -9999 -9999 -9999 -9999 -9999 -9999 -9999 -9999 -9999 -9999 -9999 -9999 -9999 -9999 -9999 -9999 -9999 -9999 -9999 -9999 -9999 -9999 -9999 -9999 -9999 -9999 8.75878E-3 -9999 -9999 -9999 -9999 -9999 -9999 -9999 -9999 -9999 -9999 -9999 -9999 -9999 -9999 -9999 -9999 -9999 -9999 -9999 -9999 3.04972E-4 5.45837E-4 4.23561E-4 -9999 -9999 -9999 -9999 -9999 -9999 -9999 -9999 -9999 -9999 -9999 -9999 -9999 -9999 -9999 -9999 -9999 -9999 -9999 -9999 -9999 -9999 -9999 -9999 -9999 -9999 -9999 -9999 -9999 -9999 -9999 -9999 -9999 -9999 -9999 -9999 -9999 -9999 -9999 -9999 -9999 -9999 -9999 -9999 -9999 -9999 -9999 -9999 -9999 -9999 -9999 -9999 -9999 -9999 -9999 -9999 -9999 -9999 -9999 -9999 -9999 -9999 -9999 -9999 -9999 -9999 -9999 -9999 -9999 -9999 -9999 -9999 -9999 -9999 -9999
-9999 -9999 -9999 -9999 -9999 -9999 -9999 -9999 -9999 -9999 -9999 -9999 -9999 -9999 -9999 -9999 -9999 -9999 -9999 -9999 -9999 -9999 -9999 -9999 -9999 -9999 -9999 -9999 -9999 -9999 -9999 -9999 -9999 -9999 -9999 -9999 -9999 -9999 -9999 -9999 -9999 -9999 -9999 -9999 -9999 -9999 -9999 -9999 -9999 -9999 -9999 -9999 -9999 -9999 -9999 -9999 -9999 -9999 -9999 -9999 -9999 -9999 -9999 -9999 -9999 -9999 -9999 -9999 -9999 -9999 -9999 -9999 -9999 -9999 -9999 -9999 -9999 -9999 -9999 -9999 -9999 -9999 -9999 -9999 -9999 -9999 -9999 -9999 -9999 -9999 -9999 -9999 2.93043E-4 -9999 -9999 -9999 -9999 -9999 -9999 -9999 -9999 -9999 -9999 -9999 -9999 -9999 -9999 -9999 -9999 -9999 -9999 -9999 -9999 -9999 -9999 -9999 -9999 -9999 -9999 -9999 -9999 -9999 -9999 -9999 -9999 -9999 -9999 -9999 -9999 -9999 -9999 -9999 -9999 -9999 -9999 -9999 -9999 -9999 -9999 -9999 -9999 -9999 -9999 -9999 -9999 -9999 -9999 -9999 -9999 -9999 -9999 -9999 -9999 -9999 -9999 -9999 -9999 -9999 -9999 -9999 -9999 -9999 -9999 -9999 -9999 -9999 -9999 -9999 -9999 -9999
