# Supplementary material for: Spatiotemporal prediction of alpine wetlands under multi-climate scenarios in the west of Sichuan, China
Source: PeerJ. 2024 Nov 27;12:e18586. doi: 10.7717/peerj.18586 (PMC11608022; doi:10.7717/peerj.18586)
Supplement: Supplemental Information 2 [file peerj-12-18586-s002.zip › Maxent_data2/2.5mBIOssp245_2081-2100/RES/wetland_4.lambdas]

2.5mbiossp245_2081-2100_1	0.0	-4.254167079925537	19.024999618530273
2.5mbiossp245_2081-2100_10	0.0	4.683332920074463	25.433330535888672
2.5mbiossp245_2081-2100_11	0.0	-15.016670227050781	12.683329582214355
2.5mbiossp245_2081-2100_12	0.0	484.0	985.0
2.5mbiossp245_2081-2100_13	0.0	106.0	205.0
2.5mbiossp245_2081-2100_14	0.0	1.0	10.0
2.5mbiossp245_2081-2100_15	0.0	70.6949234008789	109.06430053710938
2.5mbiossp245_2081-2100_16	0.0	294.0	567.0
2.5mbiossp245_2081-2100_17	0.0	6.0	39.0
2.5mbiossp245_2081-2100_18	0.0	290.0	567.0
2.5mbiossp245_2081-2100_19	0.0	6.0	48.0
2.5mbiossp245_2081-2100_2	0.0	9.066666603088379	16.625
2.5mbiossp245_2081-2100_3	0.0	32.087860107421875	49.456520080566406
2.5mbiossp245_2081-2100_4	0.0	496.7554016113281	863.6826171875
2.5mbiossp245_2081-2100_5	0.0	10.300000190734863	31.200000762939453
2.5mbiossp245_2081-2100_6	0.0	-24.700000762939453	5.300000190734863
2.5mbiossp245_2081-2100_7	0.0	24.700000762939453	38.900001525878906
2.5mbiossp245_2081-2100_8	0.0	4.683332920074463	24.7166690826416
2.5mbiossp245_2081-2100_9	0.0	-13.75	13.016670227050781
wc2.1_2.5m_bioc_bcc-csm2-mr_ssp245_2081-2100	0.0	-4.254167079925537	19.024999618530273
wc2.1_2.5m_elev	0.0	1075.0	5259.0
2.5mbiossp245_2081-2100_13^2	-0.3559817445057846	11236.0	42025.0
2.5mbiossp245_2081-2100_7^2	0.2476859431704669	610.0900376892096	1513.2101187133812
2.5mbiossp245_2081-2100_9^2	1.4131085527831866	0.0	189.0625
2.5mbiossp245_2081-2100_11*2.5mbiossp245_2081-2100_6	0.16730989491613107	-23.053333652814217	369.26500669479356
2.5mbiossp245_2081-2100_12*2.5mbiossp245_2081-2100_7	1.0610237071064985	17160.0	29222.60124206543
2.5mbiossp245_2081-2100_16*2.5mbiossp245_2081-2100_7	0.9931095968241296	8762.0	15514.199325561523
2.5mbiossp245_2081-2100_18*2.5mbiossp245_2081-2100_7	0.7124356885576623	8762.0	15514.199325561523
2.5mbiossp245_2081-2100_2*2.5mbiossp245_2081-2100_7	0.22421873554723457	243.89332816441856	603.1851304117808
2.5mbiossp245_2081-2100_4*2.5mbiossp245_2081-2100_9	-0.02435045774671103	-11818.053905406035	6466.1012462808285
2.5mbiossp245_2081-2100_6*2.5mbiossp245_2081-2100_9	0.006041446195751675	-29.213335684140475	337.97825112024657
2.5mbiossp245_2081-2100_8*wc2.1_2.5m_elev	1.5079409622052216	24629.6478266716	57938.25
`2.5mbiossp245_2081-2100_7	-1.0770283562616547	24.700000762939453	33.75
`2.5mbiossp245_2081-2100_7	-0.18205190573688118	24.700000762939453	33.45000076293945
`2.5mbiossp245_2081-2100_7	-0.49652268669252686	24.700000762939453	33.35000038146973
`2.5mbiossp245_2081-2100_13	0.06009824879198805	106.0	143.5
`2.5mbiossp245_2081-2100_7	-0.49954179727475495	24.700000762939453	33.14999961853027
`2.5mbiossp245_2081-2100_15	0.3917532664609833	70.6949234008789	88.8341178894043
`2.5mbiossp245_2081-2100_2	-0.1520922479662063	9.066666603088379	12.80416488647461
'2.5mbiossp245_2081-2100_13	5.432223180882813	154.5	205.0
`2.5mbiossp245_2081-2100_15	0.3837574177679092	70.6949234008789	88.13080596923828
`2.5mbiossp245_2081-2100_7	-0.4514009287371396	24.700000762939453	31.65000057220459
`2.5mbiossp245_2081-2100_3	0.004634871027652789	32.087860107421875	36.40285110473633
`2.5mbiossp245_2081-2100_15	0.2740757976979722	70.6949234008789	87.74457168579102
`2.5mbiossp245_2081-2100_3	0.2533960801576673	32.087860107421875	36.50897026062012
`2.5mbiossp245_2081-2100_2	-0.8332810099962872	9.066666603088379	13.037499904632568
`2.5mbiossp245_2081-2100_3	0.20425781559489528	32.087860107421875	36.6363410949707
`2.5mbiossp245_2081-2100_15	0.2275672709502142	70.6949234008789	87.42951583862305
`2.5mbiossp245_2081-2100_2	-0.4470464036854638	9.066666603088379	13.645834922790527
`2.5mbiossp245_2081-2100_3	0.17232805025517858	32.087860107421875	36.76804542541504
'2.5mbiossp245_2081-2100_7	0.41016386539200317	34.64999961853027	38.900001525878906
`2.5mbiossp245_2081-2100_15	0.7576097184605679	70.6949234008789	87.63762283325195
`2.5mbiossp245_2081-2100_2	-1.4284998696856284	9.066666603088379	13.637500286102295
`2.5mbiossp245_2081-2100_3	0.5917593414503015	32.087860107421875	37.18290901184082
`2.5mbiossp245_2081-2100_14	-0.1704301100120633	1.0	1.5
'2.5mbiossp245_2081-2100_4	-0.07184698418251373	828.8735046386719	863.6826171875
'2.5mbiossp245_2081-2100_7	0.20960273594114529	34.45000076293945	38.900001525878906
'2.5mbiossp245_2081-2100_9	0.9658532616396777	-0.7833333611488342	13.016670227050781
'2.5mbiossp245_2081-2100_12	-2.0799520616452924	754.5	985.0
`2.5mbiossp245_2081-2100_15	0.4955550166573625	70.6949234008789	87.67470932006836
`2.5mbiossp245_2081-2100_12	0.20217120447974965	484.0	543.5
'2.5mbiossp245_2081-2100_15	-0.7680231919923393	98.40453720092773	109.06430053710938
`2.5mbiossp245_2081-2100_15	0.35186198395366214	70.6949234008789	87.68064498901367
'2.5mbiossp245_2081-2100_2	-0.20985444164702324	15.579164981842041	16.625
'2.5mbiossp245_2081-2100_3	0.0040502922152172065	40.29487419128418	49.456520080566406
`2.5mbiossp245_2081-2100_2	-0.42570201317282785	9.066666603088379	14.67916488647461
`2.5mbiossp245_2081-2100_3	0.1396909646380925	32.087860107421875	37.224374771118164
`2.5mbiossp245_2081-2100_15	0.17913804718959525	70.6949234008789	87.42156219482422
'2.5mbiossp245_2081-2100_18	0.6082253761308012	382.5	567.0
`2.5mbiossp245_2081-2100_15	0.24404047793810868	70.6949234008789	89.23072052001953
`2.5mbiossp245_2081-2100_4	-0.9933504043375933	496.7554016113281	615.2146606445312
'2.5mbiossp245_2081-2100_9	0.9095391700709571	-1.1833335161209106	13.016670227050781
`2.5mbiossp245_2081-2100_15	-0.18992003601526905	70.6949234008789	80.66873168945312
`2.5mbiossp245_2081-2100_4	-1.259891085695441	496.7554016113281	614.9920043945312
'2.5mbiossp245_2081-2100_7	-0.1438956318035888	36.95000076293945	38.900001525878906
'2.5mbiossp245_2081-2100_7	-0.1063621802891195	37.85000038146973	38.900001525878906
`2.5mbiossp245_2081-2100_17	0.009849204906623363	6.0	6.5
'2.5mbiossp245_2081-2100_17	0.3200211517451835	16.5	39.0
`2.5mbiossp245_2081-2100_15	-0.26204927301460895	70.6949234008789	80.67183685302734
`2.5mbiossp245_2081-2100_13	0.3467894402101633	106.0	139.5
'2.5mbiossp245_2081-2100_16	-2.2131452088416896	432.5	567.0
`2.5mbiossp245_2081-2100_15	0.23599088788449527	70.6949234008789	87.82906341552734
`2.5mbiossp245_2081-2100_15	-0.5127135037107214	70.6949234008789	80.67424392700195
'2.5mbiossp245_2081-2100_12	-0.32168804628861036	753.5	985.0
`2.5mbiossp245_2081-2100_17	0.21218347262593515	6.0	15.5
`2.5mbiossp245_2081-2100_15	0.06480538467600691	70.6949234008789	87.69474411010742
'2.5mbiossp245_2081-2100_12	-0.2786071581131677	752.5	985.0
`2.5mbiossp245_2081-2100_5	0.6540437175039435	10.300000190734863	17.65000057220459
`2.5mbiossp245_2081-2100_15	0.06238302287691162	70.6949234008789	87.79104614257812
`2.5mbiossp245_2081-2100_4	0.09682937430554014	496.7554016113281	648.7697448730469
'2.5mbiossp245_2081-2100_15	-0.1371051564786209	98.04439544677734	109.06430053710938
`2.5mbiossp245_2081-2100_15	0.08222955625719393	70.6949234008789	87.69913482666016
`2.5mbiossp245_2081-2100_19	0.12972702778370437	6.0	16.5
`2.5mbiossp245_2081-2100_15	0.07577346480073889	70.6949234008789	87.6977653503418
`2.5mbiossp245_2081-2100_13	0.07499889697264497	106.0	127.5
'2.5mbiossp245_2081-2100_6	-0.38601555088667	-14.349999904632568	5.300000190734863
`2.5mbiossp245_2081-2100_5	0.16965295607239064	10.300000190734863	17.550000190734863
`2.5mbiossp245_2081-2100_15	0.22390835007292245	70.6949234008789	87.843017578125
'wc2.1_2.5m_elev	-0.427660665088068	4632.5	5259.0
`2.5mbiossp245_2081-2100_15	0.4064110579484564	70.6949234008789	87.86287689208984
`2.5mbiossp245_2081-2100_13	0.17407782233927255	106.0	128.5
'2.5mbiossp245_2081-2100_16	-1.5087932848774799	431.5	567.0
'2.5mbiossp245_2081-2100_2	-0.14179700972296058	15.137500286102295	16.625
'2.5mbiossp245_2081-2100_12	-0.41843119502627635	751.5	985.0
'2.5mbiossp245_2081-2100_15	-0.20372892350799984	97.90288162231445	109.06430053710938
`2.5mbiossp245_2081-2100_12	0.03846024477147128	484.0	542.5
'2.5mbiossp245_2081-2100_4	-0.08676863392662922	832.3822021484375	863.6826171875
`2.5mbiossp245_2081-2100_3	0.06221987321914568	32.087860107421875	37.042755126953125
`2.5mbiossp245_2081-2100_7	-0.5958041957112183	24.700000762939453	36.45000076293945
`2.5mbiossp245_2081-2100_9	0.03509754079517137	-13.75	-1.824999988079071
`2.5mbiossp245_2081-2100_2	-0.2039454591925683	9.066666603088379	15.037499904632568
'2.5mbiossp245_2081-2100_6	-0.733581750612594	-14.550000190734863	5.300000190734863
'2.5mbiossp245_2081-2100_2	-0.1260391715852192	15.487499713897705	16.625
`2.5mbiossp245_2081-2100_2	-0.12145280638685715	9.066666603088379	13.470835208892822
'2.5mbiossp245_2081-2100_7	-0.06553167657414007	37.95000076293945	38.900001525878906
`2.5mbiossp245_2081-2100_7	-0.24873834143710458	24.700000762939453	36.54999923706055
'2.5mbiossp245_2081-2100_9	0.3719075710124696	-1.3083329796791077	13.016670227050781
`2.5mbiossp245_2081-2100_19	0.0366187090509131	6.0	6.5
`2.5mbiossp245_2081-2100_3	0.0338462998481139	32.087860107421875	37.01944541931152
'2.5mbiossp245_2081-2100_12	-0.1222744711783561	750.5	985.0
`2.5mbiossp245_2081-2100_7	-0.10205720874254441	24.700000762939453	31.84999942779541
`2.5mbiossp245_2081-2100_7	-0.13450612398730477	24.700000762939453	32.85000038146973
`2.5mbiossp245_2081-2100_7	-0.12015801769437935	24.700000762939453	32.95000076293945
`2.5mbiossp245_2081-2100_13	0.021363022638375764	106.0	140.5
`2.5mbiossp245_2081-2100_13	0.08100180026662943	106.0	141.5
'2.5mbiossp245_2081-2100_16	-0.22166165068044852	429.5	567.0
'wc2.1_2.5m_elev	-0.027618745484295458	4553.5	5259.0
linearPredictorNormalizer	5.116535574367053
densityNormalizer	1575.80740670589
numBackgroundPoints	10589
entropy	8.640342571546082
