# Supplementary material for: Spatiotemporal prediction of alpine wetlands under multi-climate scenarios in the west of Sichuan, China
Source: PeerJ. 2024 Nov 27;12:e18586. doi: 10.7717/peerj.18586 (PMC11608022; doi:10.7717/peerj.18586)
Supplement: Supplemental Information 2 [file peerj-12-18586-s002.zip › Maxent_data2/2.5mBIOssp245_2081-2100/RES/wetland_4_omission.csv]

Raw value	Corresponding cumulative value	Corresponding Logistic value	Fractional area	Training omission	Test omission
1.308E-8	0.000001308	0.000073966	1	0	0
1.58232E-8	0.00000289	0.000089476	0.999905562	0	0
2.04854E-8	0.000010263	0.000115837	0.999527812	0	0
2.71828E-8	0.000027625	0.000153702	0.998866749	0	0
3.05239E-8	0.000050729	0.000172591	0.998111248	0	0
3.96051E-8	0.000102633	0.000223927	0.996694683	0	0
5.89942E-8	0.000254966	0.000333517	0.993767117	0	0
7.99805E-8	0.000501454	0.000452107	0.9904618	0	0
1.12929E-7	0.001001756	0.000638234	0.985551044	0	0
1.94357E-7	0.002506063	0.001097931	0.976107281	0	0.003891051
2.93798E-7	0.005026005	0.001658749	0.966191331	0	0.003891051
4.412E-7	0.010029743	0.002488892	0.953631127	0	0.003891051
8.16328E-7	0.025021811	0.00459534	0.930588346	0	0.003891051
1.23794E-6	0.050042934	0.006952219	0.907073378	0.000433088	0.003891051
1.98559E-6	0.100119793	0.011104336	0.877419964	0.000866176	0.003891051
3.29955E-6	0.20021199	0.018318051	0.841533667	0.000866176	0.003891051
4.4399E-6	0.300374155	0.024493822	0.817263198	0.002598528	0.003891051
5.41977E-6	0.40044588	0.029738768	0.797903485	0.003031615	0.007782101
6.41102E-6	0.500020111	0.034987541	0.781943526	0.003464703	0.007782101
7.33586E-6	0.600038303	0.039833694	0.768250071	0.003897791	0.007782101
8.21634E-6	0.700177333	0.0444024	0.756067617	0.003897791	0.007782101
8.68504E-6	0.750851764	0.046816738	0.75040136	0.005197055	0.007782101
9.08512E-6	0.800661208	0.048868004	0.745112853	0.005197055	0.007782101
9.95605E-6	0.900167429	0.053302936	0.735196902	0.006929407	0.007782101
1.07122E-5	1.000459747	0.057120247	0.726036453	0.007362495	0.007782101
1.15389E-5	1.100757796	0.061258163	0.717537067	0.008661758	0.007782101
1.24379E-5	1.200295209	0.06571725	0.709698744	0.009961022	0.007782101
1.32851E-5	1.300786294	0.069880421	0.702332609	0.01039411	0.007782101
1.41521E-5	1.400875231	0.074103072	0.695438663	0.011260286	0.007782101
1.48236E-5	1.500561434	0.077347146	0.688922467	0.011260286	0.007782101
1.66405E-5	1.751193339	0.086012055	0.673812447	0.01255955	0.011673152
1.87204E-5	2.000417133	0.095733559	0.660496742	0.016457341	0.011673152
2.02686E-5	2.25035913	0.102836563	0.648408726	0.019488956	0.011673152
2.22408E-5	2.500850403	0.111724914	0.637265086	0.02078822	0.015564202
2.39192E-5	2.750688751	0.119152032	0.627065823	0.02295366	0.019455253
2.53696E-5	3.002285151	0.125470461	0.617433185	0.025985275	0.019455253
2.69956E-5	3.250842969	0.132446938	0.608461611	0.028150715	0.019455253
2.87459E-5	3.501315337	0.139833704	0.599962225	0.029449978	0.019455253
3.02488E-5	3.751979062	0.146076301	0.591935027	0.032481594	0.023346304
3.17783E-5	4.000425094	0.152337654	0.584380017	0.034647033	0.023346304
3.34509E-5	4.251899634	0.159079969	0.57710832	0.036812473	0.035019455
3.49638E-5	4.501685706	0.165087046	0.570214373	0.038977913	0.035019455
3.68536E-5	4.752958286	0.172470902	0.56360374	0.040277176	0.035019455
3.83242E-5	5.000867766	0.178127357	0.557370857	0.042009528	0.038910506
4.00903E-5	5.251488221	0.184818833	0.551326849	0.044174968	0.042801556
4.13465E-5	5.503719613	0.18951265	0.545471716	0.047639671	0.046692607
4.26249E-5	5.751772868	0.194234135	0.539899896	0.048505847	0.050583658
4.42491E-5	6.003767368	0.200153717	0.534422514	0.050671286	0.054474708
4.55831E-5	6.250734646	0.204951453	0.529228445	0.051104374	0.058365759
4.69243E-5	6.500287064	0.209717061	0.524128813	0.053269814	0.062256809
4.81246E-5	6.752384706	0.213933875	0.519123619	0.055435253	0.062256809
4.92071E-5	7.000735157	0.217698404	0.5143073	0.058033781	0.070038911
5.0773E-5	7.250272221	0.223080796	0.509585419	0.06019922	0.070038911
5.19115E-5	7.501969849	0.226947627	0.504957975	0.061931572	0.073929961
5.3263E-5	7.754619719	0.231488255	0.500424969	0.0645301	0.073929961
5.48623E-5	8.003275307	0.236793204	0.496080839	0.067128627	0.073929961
5.63002E-5	8.253374613	0.241500645	0.491831146	0.071892594	0.077821012
5.75145E-5	8.503433184	0.245430861	0.48767589	0.073191858	0.077821012
5.89066E-5	8.754021674	0.249887064	0.483615072	0.074491122	0.077821012
5.98431E-5	9.003315375	0.252855137	0.479648692	0.079255089	0.077821012
6.13067E-5	9.25170059	0.257447248	0.475776749	0.080121265	0.081712062
6.25569E-5	9.505302142	0.261325306	0.471904807	0.081853616	0.089494163
6.32825E-5	9.751025176	0.263557507	0.46822174	0.08315288	0.089494163
6.4387E-5	10.000015088	0.266929777	0.464538672	0.087916847	0.089494163
6.53018E-5	10.252650066	0.269699365	0.460855605	0.090515375	0.093385214
6.61904E-5	10.502072095	0.272369726	0.457266975	0.092680814	0.093385214
6.72679E-5	10.755436922	0.275581783	0.453678345	0.093980078	0.097276265
6.80813E-5	11.005671108	0.277987744	0.450184153	0.097011693	0.097276265
6.90884E-5	11.252515623	0.280944489	0.446784399	0.100043309	0.097276265
7.01134E-5	11.503326218	0.28392914	0.443384644	0.101342573	0.105058366
7.12203E-5	11.750975829	0.287124575	0.440079328	0.103508012	0.105058366
7.20442E-5	12.00185112	0.289484764	0.436774011	0.107405803	0.105058366
7.31732E-5	12.256092035	0.292693494	0.433468694	0.109138155	0.112840467
7.39675E-5	12.506243759	0.294933585	0.430257815	0.111303595	0.112840467
7.48854E-5	12.75195436	0.297504743	0.427141373	0.11433521	0.124513619
7.5567E-5	13.000074085	0.299401666	0.424024932	0.114768298	0.13229572
7.64241E-5	13.251056589	0.301772797	0.42090849	0.11650065	0.13229572
7.73493E-5	13.504936373	0.304314505	0.417792048	0.119099177	0.13229572
7.82408E-5	13.753845593	0.306746057	0.414770044	0.119965353	0.13229572
7.91382E-5	14.005865004	0.309176576	0.41174804	0.12256388	0.13229572
7.99054E-5	14.252281386	0.311240976	0.408820474	0.125595496	0.13618677
8.09858E-5	14.501793575	0.314127255	0.405892908	0.127327848	0.140077821
8.19341E-5	14.754482232	0.316640697	0.402965341	0.129060199	0.140077821
8.27968E-5	15.001467348	0.318911417	0.400132213	0.129926375	0.143968872
8.3332E-5	15.250682312	0.320312629	0.397299084	0.131225639	0.143968872
8.44574E-5	15.502602014	0.323240071	0.394465955	0.134690342	0.147859922
8.55938E-5	15.757770044	0.326170781	0.391632827	0.136855782	0.147859922
8.66388E-5	16.007477473	0.328843519	0.388894135	0.138588133	0.151750973
8.75704E-5	16.25149832	0.331208224	0.386249882	0.140753573	0.151750973
8.85419E-5	16.506923686	0.333656717	0.383511191	0.143785188	0.151750973
8.93637E-5	16.755784978	0.335713865	0.380866937	0.147249892	0.155642023
9.04731E-5	17.00777767	0.338471103	0.378222684	0.148982243	0.163424125
9.09681E-5	17.252677836	0.339693668	0.375672868	0.150714595	0.171206226
9.17325E-5	17.508437282	0.341573306	0.373028615	0.152880035	0.171206226
9.26049E-5	17.757248134	0.343705156	0.370478799	0.155045474	0.171206226
9.32221E-5	18.008107026	0.345205045	0.367928983	0.156777826	0.171206226
9.38413E-5	18.25143729	0.346703021	0.365473605	0.159376353	0.182879377
9.49833E-5	18.506474203	0.349447821	0.362923789	0.160675617	0.182879377
9.59026E-5	18.754737737	0.351640752	0.360468411	0.163274145	0.182879377
9.67365E-5	19.004988863	0.353617131	0.358013032	0.163707233	0.186770428
9.78591E-5	19.258003314	0.356258698	0.355557654	0.165439584	0.190661479
9.85563E-5	19.503673104	0.357888552	0.353196714	0.16630576	0.190661479
9.92466E-5	19.750844168	0.359494061	0.350835773	0.168038112	0.194552529
9.97752E-5	20.009680763	0.360718226	0.348380395	0.169770463	0.206225681
1.00681E-4	20.250312269	0.36280508	0.346113892	0.171069727	0.206225681
1.01346E-4	20.50300338	0.364329135	0.343752951	0.172802079	0.210116732
1.02133E-4	20.757375961	0.366120465	0.341392011	0.174967518	0.214007782
1.02769E-4	21.003364465	0.367563054	0.339125508	0.177132958	0.214007782
1.03519E-4	21.250940517	0.369256003	0.336859005	0.179731485	0.214007782
1.04457E-4	21.500553452	0.371358486	0.334592502	0.181896925	0.214007782
1.0499E-4	21.752048664	0.372548053	0.332325999	0.183196189	0.214007782
1.05538E-4	22.004741909	0.373764767	0.330059496	0.185361628	0.214007782
1.06263E-4	22.259037942	0.375369401	0.327792993	0.188393244	0.217898833
1.06839E-4	22.504038155	0.376638162	0.325620927	0.18925942	0.221789883
1.07792E-4	22.750938837	0.378724812	0.323448862	0.191857947	0.225680934
1.08357E-4	23.01022144	0.379954933	0.321182359	0.194889563	0.225680934
1.08901E-4	23.260117527	0.381136671	0.319010294	0.196621914	0.225680934
1.09509E-4	23.500395423	0.382449359	0.316932666	0.19965353	0.229571984
1.10076E-4	23.752944335	0.383670146	0.314760601	0.202252057	0.233463035
1.10691E-4	24.007014541	0.384988363	0.312588535	0.204850585	0.237354086
1.11235E-4	24.25113811	0.386150434	0.310510908	0.206149848	0.237354086
1.11935E-4	24.507892095	0.387639533	0.308338842	0.209181464	0.252918288
1.12804E-4	24.755031798	0.389475171	0.306261214	0.211346903	0.252918288
1.13434E-4	25.003978	0.390801725	0.304183587	0.212646167	0.256809339
1.14119E-4	25.254241526	0.392236194	0.302105959	0.214378519	0.256809339
1.14704E-4	25.506012002	0.393455119	0.300028331	0.216543958	0.256809339
1.15349E-4	25.759258912	0.394794295	0.297950704	0.217410134	0.26459144
1.1595E-4	26.001994083	0.396035174	0.295967513	0.219575574	0.26848249
1.16423E-4	26.257531622	0.39701114	0.293889886	0.221307926	0.276264591
1.1677E-4	26.502465289	0.397723209	0.291906696	0.223906453	0.276264591
1.17423E-4	26.760140576	0.39906043	0.289829068	0.225638805	0.280155642
1.18252E-4	27.007790366	0.400748693	0.287845878	0.229103508	0.280155642
1.19109E-4	27.256881628	0.402483353	0.285862688	0.23083586	0.280155642
1.19819E-4	27.507904854	0.403912702	0.283879498	0.233001299	0.280155642
1.205E-4	27.760222349	0.405278022	0.281896307	0.234733651	0.280155642
1.21172E-4	28.001893149	0.406620261	0.280007555	0.235166739	0.284046693
1.21825E-4	28.257008939	0.40791752	0.278024365	0.237765266	0.287937743
1.22432E-4	28.501256708	0.409118889	0.276135612	0.239930706	0.291828794
1.23257E-4	28.759192539	0.410742747	0.274152422	0.240796882	0.291828794
1.24151E-4	29.006595037	0.412492394	0.27226367	0.243828497	0.291828794
1.24805E-4	29.255635107	0.413767185	0.270374917	0.245993937	0.295719844
1.2562E-4	29.506151475	0.415346628	0.268486165	0.247726288	0.303501946
1.26309E-4	29.75825515	0.416675314	0.266597412	0.250324816	0.311284047
1.27234E-4	30.011959449	0.418449247	0.26470866	0.251190992	0.315175097
1.28148E-4	30.25453369	0.420191921	0.262914345	0.252490256	0.322957198
1.29123E-4	30.512080145	0.422041397	0.261025593	0.255521871	0.322957198
1.29744E-4	30.758001817	0.423211962	0.259231278	0.257687311	0.322957198
1.30608E-4	31.005369328	0.42483285	0.257436963	0.261152014	0.322957198
1.31175E-4	31.254140428	0.425890406	0.255642648	0.264616717	0.322957198
1.31728E-4	31.503914543	0.426919737	0.253848333	0.266349069	0.326848249
1.32655E-4	31.755249771	0.428637047	0.252054018	0.268947596	0.338521401
1.33357E-4	32.007967981	0.429929353	0.250259703	0.270679948	0.342412451
1.34031E-4	32.262062297	0.431165689	0.248465389	0.272845388	0.346303502
1.348E-4	32.504017392	0.432570175	0.246765511	0.275010827	0.346303502
1.35466E-4	32.76074354	0.433778895	0.244971197	0.278042443	0.346303502
1.3648E-4	33.005664303	0.435612813	0.243271319	0.280207882	0.346303502
1.37188E-4	33.252190854	0.436883702	0.241571442	0.281507146	0.346303502
1.38323E-4	33.500329325	0.438912159	0.239871565	0.283239498	0.346303502
1.39174E-4	33.750117344	0.440423096	0.238171688	0.287570377	0.350194553
1.39696E-4	34.001093392	0.441345752	0.23647181	0.289735816	0.350194553
1.40481E-4	34.253118443	0.442728949	0.234771933	0.291468168	0.350194553
1.41203E-4	34.506479872	0.443992894	0.233072056	0.294066696	0.350194553
1.42135E-4	34.761705984	0.445618957	0.231372179	0.295799047	0.361867704
1.43213E-4	35.004164291	0.447484789	0.229766739	0.298830663	0.361867704
1.4404E-4	35.262775609	0.448910443	0.228066862	0.300563014	0.365758755
1.44708E-4	35.508428475	0.450053983	0.226461422	0.302728454	0.365758755
1.45778E-4	35.755114412	0.451878674	0.224855983	0.304893893	0.373540856
1.46553E-4	36.003615314	0.45319207	0.223250543	0.308358597	0.373540856
1.47701E-4	36.253614155	0.455126684	0.221645103	0.310957124	0.373540856
1.48766E-4	36.505535762	0.456908256	0.220039664	0.314854916	0.373540856
1.49651E-4	36.75917864	0.458380449	0.218434224	0.318319619	0.373540856
1.50582E-4	37.014551732	0.459921485	0.216828785	0.320918146	0.373540856
1.5116E-4	37.255965408	0.460872996	0.215317783	0.32221741	0.373540856
1.52045E-4	37.51389164	0.462324306	0.213712343	0.325249026	0.373540856
1.53219E-4	37.758048903	0.464235956	0.212201341	0.328280641	0.373540856
1.54042E-4	38.003860557	0.465569026	0.210690339	0.330012993	0.377431907
1.54792E-4	38.251035125	0.466778179	0.209179337	0.333044608	0.377431907
1.55806E-4	38.51511589	0.468402318	0.207573897	0.336076223	0.381322957
1.56892E-4	38.765664942	0.470133331	0.206062895	0.339107839	0.381322957
1.57788E-4	39.001698143	0.471552368	0.204646331	0.342139454	0.381322957
1.58465E-4	39.254696755	0.472619439	0.203135329	0.34517107	0.381322957
1.59088E-4	39.508765069	0.47359681	0.201624327	0.348635773	0.381322957
1.60028E-4	39.764002922	0.475066347	0.200113325	0.350368125	0.385214008
1.61127E-4	40.005041415	0.476773352	0.198696761	0.355132092	0.385214008
1.61754E-4	40.263361498	0.477742046	0.197185759	0.355998268	0.385214008
1.62649E-4	40.506570205	0.479118365	0.195769194	0.357730619	0.385214008
1.63448E-4	40.751127123	0.480341481	0.19435263	0.359462971	0.389105058
1.64069E-4	41.013158862	0.481288114	0.192841628	0.364226938	0.389105058
1.64604E-4	41.259658528	0.482102011	0.191425064	0.367691641	0.392996109
1.65394E-4	41.50707374	0.483296489	0.190008499	0.370723257	0.404669261
1.66546E-4	41.75613097	0.485030597	0.188591935	0.372888696	0.416342412
1.67532E-4	42.006716938	0.48650515	0.187175371	0.375487224	0.416342412
1.68524E-4	42.258899005	0.487979917	0.185758806	0.375920312	0.416342412
1.70016E-4	42.512684478	0.49018304	0.184342242	0.378951927	0.420233463
1.70635E-4	42.7511077	0.491090393	0.183020115	0.381550455	0.420233463
1.71338E-4	43.007495525	0.492118607	0.181603551	0.38458207	0.428015564
1.72429E-4	43.264942555	0.493705115	0.180186986	0.38674751	0.435797665
1.73189E-4	43.506996909	0.494804395	0.17886486	0.388912949	0.435797665
1.74195E-4	43.750387086	0.496251676	0.177542733	0.391078389	0.439688716
1.74883E-4	44.012163344	0.497237171	0.176126169	0.393676916	0.443579767
1.75706E-4	44.257533714	0.498411524	0.174804042	0.397574708	0.447470817
1.76661E-4	44.504371361	0.4997657	0.173481915	0.401039411	0.447470817
1.77554E-4	44.752362833	0.501026867	0.172159788	0.403204851	0.451361868
1.79097E-4	45.00239798	0.503189651	0.170837662	0.404937202	0.451361868
1.8007E-4	45.253923358	0.504544799	0.169515535	0.406669554	0.451361868
1.81362E-4	45.506862217	0.506331455	0.168193408	0.410134257	0.451361868
1.82103E-4	45.761309982	0.507350982	0.166871282	0.411433521	0.459143969
1.8258E-4	46.016554833	0.508003969	0.165549155	0.415331312	0.459143969
1.84284E-4	46.254846992	0.510326317	0.164321466	0.418362928	0.459143969
1.85999E-4	46.513964089	0.512640047	0.162999339	0.421394543	0.470817121
1.86866E-4	46.756310783	0.513803087	0.16177165	0.423126895	0.474708171
1.8784E-4	47.018746742	0.515100489	0.160449523	0.425292334	0.474708171
1.89328E-4	47.263839392	0.517071431	0.159221834	0.427457774	0.474708171
1.90318E-4	47.510692055	0.518373761	0.157994145	0.431355565	0.482490272
1.91473E-4	47.758796665	0.519884032	0.156766456	0.433521005	0.482490272
1.92285E-4	48.008415259	0.520940375	0.155538767	0.436985708	0.482490272
1.93014E-4	48.258895344	0.521884988	0.154311078	0.440450411	0.482490272
1.94671E-4	48.510913743	0.524017813	0.153083388	0.443048939	0.486381323
1.95228E-4	48.764379909	0.524729735	0.151855699	0.444781291	0.490272374
1.96698E-4	49.019117224	0.526600548	0.15062801	0.448679082	0.490272374
1.97334E-4	49.255620653	0.527404731	0.149494759	0.452143785	0.498054475
1.98183E-4	49.512803201	0.528475129	0.14826707	0.455175401	0.498054475
1.99104E-4	49.751379651	0.529629664	0.147133818	0.456907752	0.501945525
2.00844E-4	50.011416496	0.531797561	0.145906129	0.459939368	0.501945525
2.01822E-4	50.252832872	0.533006679	0.144772878	0.462970983	0.501945525
2.03103E-4	50.516224848	0.534580761	0.143545188	0.466002599	0.501945525
2.04961E-4	50.760924473	0.536846515	0.142411937	0.468168038	0.501945525
2.06498E-4	51.008057564	0.538702587	0.141278685	0.471199654	0.505836576
2.07411E-4	51.256445916	0.539798875	0.140145434	0.475097445	0.505836576
2.08729E-4	51.506065403	0.541372868	0.139012182	0.47812906	0.505836576
2.10638E-4	51.758045895	0.543631517	0.137878931	0.482026851	0.505836576
2.11893E-4	52.011452888	0.545105554	0.136745679	0.484192291	0.509727626
2.13435E-4	52.266617065	0.546902556	0.135612428	0.486790819	0.509727626
2.13966E-4	52.501789404	0.54751788	0.134573614	0.489389346	0.509727626
2.15482E-4	52.759706371	0.549267316	0.133440363	0.492420961	0.509727626
2.16868E-4	53.019248547	0.550853391	0.132307111	0.495452577	0.517509728
2.17854E-4	53.258348189	0.551975676	0.131268297	0.498484192	0.517509728
2.19172E-4	53.520509979	0.553467195	0.130135046	0.50108272	0.517509728
2.20781E-4	53.762639765	0.555273452	0.129096232	0.504980511	0.517509728
2.22767E-4	54.006770038	0.557484712	0.128057418	0.508445214	0.517509728
2.24637E-4	54.253192478	0.559545793	0.127018604	0.51147683	0.517509728
2.26051E-4	54.501165575	0.561091217	0.12597979	0.514508445	0.525291829
2.28285E-4	54.751147315	0.563511649	0.124940976	0.516673885	0.529182879
2.2988E-4	55.003407985	0.565224067	0.123902163	0.517973149	0.540856031
2.31084E-4	55.257132312	0.566506759	0.122863349	0.520571676	0.544747082
2.32917E-4	55.512380007	0.568445742	0.121824535	0.525335643	0.544747082
2.3452E-4	55.769697477	0.570128244	0.120785721	0.529233434	0.548638132
2.35969E-4	56.004829372	0.571636572	0.119841345	0.53226505	0.548638132
2.37886E-4	56.265668517	0.573617158	0.118802531	0.535296665	0.548638132
2.39112E-4	56.504334533	0.574873729	0.117858155	0.537895193	0.548638132
2.40343E-4	56.768351074	0.576128354	0.116819341	0.54049372	0.556420233
2.42067E-4	57.009812687	0.577872999	0.115874965	0.544391511	0.560311284
2.43973E-4	57.252915575	0.579784947	0.114930588	0.547856215	0.564202335
2.44983E-4	57.521973304	0.580791027	0.113891774	0.551754006	0.568093385
2.46526E-4	57.767782654	0.582318943	0.112947398	0.555651797	0.568093385
2.47501E-4	58.014923946	0.583278076	0.112003022	0.559549589	0.575875486
2.50135E-4	58.264024958	0.585849751	0.111058646	0.56344738	0.575875486
2.51205E-4	58.514698027	0.586884163	0.11011427	0.566045907	0.575875486
2.52786E-4	58.7667229	0.588405201	0.109169893	0.569077523	0.579766537
2.54426E-4	59.020424502	0.589970312	0.108225517	0.572975314	0.579766537
2.55099E-4	59.275230188	0.590608754	0.107281141	0.576873105	0.587548638
2.56327E-4	59.505350944	0.591769383	0.106431202	0.579471633	0.595330739
2.57793E-4	59.76259136	0.593146505	0.105486826	0.582936336	0.59922179
2.59827E-4	60.021201197	0.595041855	0.10454245	0.585534864	0.607003891
2.61402E-4	60.255777851	0.596496831	0.103692511	0.587700303	0.610894942
2.63955E-4	60.518241887	0.598834556	0.102748135	0.590731919	0.614785992
2.65042E-4	60.756376597	0.599820881	0.101898196	0.592897358	0.614785992
2.67554E-4	61.022274168	0.602083213	0.10095382	0.59462971	0.626459144
2.68467E-4	61.263592373	0.602899304	0.100103881	0.595928974	0.634241245
2.70199E-4	61.506183592	0.604438115	0.099253943	0.598960589	0.634241245
2.71548E-4	61.750092933	0.605628004	0.098404004	0.600692941	0.649805447
2.73832E-4	62.022770702	0.607626233	0.097459628	0.603724556	0.653696498
2.76075E-4	62.27052543	0.609569545	0.096609689	0.607189259	0.653696498
2.77243E-4	62.519620648	0.610574158	0.095759751	0.610653963	0.653696498
2.78128E-4	62.769529561	0.61133206	0.094909812	0.612819402	0.661478599
2.80882E-4	63.021247057	0.613670395	0.094059873	0.61541793	0.66536965
2.82574E-4	63.27494216	0.615093106	0.093209935	0.618449545	0.6692607
2.83712E-4	63.501642653	0.616044046	0.092454434	0.621048073	0.677042802
2.85187E-4	63.757793152	0.617270059	0.091604495	0.6236466	0.684824903
2.86415E-4	64.015072866	0.618284493	0.090754557	0.626245128	0.688715953
2.8856E-4	64.273930409	0.620043829	0.089904618	0.630142919	0.688715953
2.89846E-4	64.505383957	0.621091237	0.089149117	0.632741447	0.704280156
2.91568E-4	64.766937164	0.622483772	0.088299178	0.63620615	0.715953307
2.92525E-4	65.000562941	0.623253622	0.087543677	0.638804677	0.719844358
2.94048E-4	65.264651319	0.624472564	0.086693739	0.642269381	0.723735409
2.96009E-4	65.500568805	0.626029921	0.085938238	0.645300996	0.727626459
2.97797E-4	65.767872933	0.627438357	0.085088299	0.648765699	0.727626459
2.98688E-4	66.006641597	0.628136789	0.084332798	0.651797315	0.73151751
3.00487E-4	66.276267057	0.629538522	0.08348286	0.655695106	0.73151751
3.01841E-4	66.517286881	0.630585989	0.082727359	0.658726722	0.73540856
3.03163E-4	66.759327884	0.631603504	0.081971858	0.661325249	0.739299611
3.03899E-4	67.002230603	0.632167687	0.081216357	0.664789952	0.739299611
3.05766E-4	67.276476145	0.633590967	0.080366418	0.667821568	0.739299611
3.07355E-4	67.521826781	0.634792834	0.079610917	0.670853183	0.743190661
3.08476E-4	67.768169871	0.635636809	0.078855416	0.673451711	0.747081712
3.10107E-4	68.015658116	0.636856942	0.078099915	0.676483326	0.747081712
3.1079E-4	68.26399435	0.63736578	0.077344414	0.679948029	0.747081712
3.11663E-4	68.512961075	0.638013721	0.076588913	0.682113469	0.747081712
3.13307E-4	68.763025884	0.639228387	0.075833412	0.685145084	0.754863813
3.14375E-4	69.014220831	0.64001237	0.075077911	0.6881767	0.758754864
3.16148E-4	69.266370353	0.641307053	0.07432241	0.691641403	0.758754864
3.1726E-4	69.519922132	0.642114372	0.073566909	0.695106107	0.758754864
3.18516E-4	69.774495294	0.64302224	0.072811408	0.698137722	0.762645914
3.20613E-4	70.02138834	0.64452667	0.072055907	0.701169337	0.762645914
3.21695E-4	70.255480164	0.645298581	0.071394844	0.703767865	0.770428016
3.22913E-4	70.513467622	0.646162665	0.070639343	0.706366392	0.778210117
3.23605E-4	70.772139941	0.646651959	0.069883842	0.709831096	0.778210117
3.24602E-4	71.031584403	0.647354981	0.069128341	0.713295799	0.778210117
3.26026E-4	71.259361022	0.6483534	0.068467277	0.716327414	0.778210117
3.28363E-4	71.521231931	0.649979884	0.067711776	0.71935903	0.778210117
3.29759E-4	71.751573805	0.650944545	0.067050713	0.721524469	0.778210117
3.30649E-4	72.015892217	0.651556787	0.066295212	0.724556085	0.778210117
3.31645E-4	72.280693739	0.652239648	0.065539711	0.728020788	0.778210117
3.33012E-4	72.513322714	0.653171587	0.064878648	0.730619316	0.778210117
3.33671E-4	72.779949559	0.653619382	0.064123147	0.733650931	0.778210117
3.34901E-4	73.01402368	0.654452243	0.063462083	0.736249459	0.778210117
3.36137E-4	73.282422072	0.655284677	0.062706582	0.738847986	0.785992218
3.37704E-4	73.518346449	0.656334507	0.062045519	0.741446514	0.789883268
3.39068E-4	73.755305778	0.657242961	0.061384456	0.743611953	0.793774319
3.39929E-4	74.026988428	0.657814185	0.060628955	0.747076657	0.793774319
3.41591E-4	74.265711411	0.658911057	0.059967891	0.750108272	0.793774319
3.42461E-4	74.505278476	0.659482856	0.059306828	0.752273712	0.80155642
3.43541E-4	74.779670928	0.660189601	0.058551327	0.754872239	0.805447471
3.4437E-4	75.020443825	0.660729763	0.057890263	0.757470767	0.805447471
3.45975E-4	75.262228746	0.661771606	0.0572292	0.760502382	0.805447471
3.46771E-4	75.504704964	0.662285817	0.056568137	0.762234734	0.813229572
3.47781E-4	75.782784874	0.662936016	0.055812636	0.765266349	0.817120623
3.4915E-4	76.026699549	0.663813139	0.055151572	0.768297964	0.817120623
3.50561E-4	76.27170771	0.664712388	0.054490509	0.770896492	0.821011673
3.51972E-4	76.517545624	0.665607472	0.053829446	0.773928107	0.821011673
3.528E-4	76.764310903	0.666129986	0.053168382	0.776526635	0.821011673
3.53643E-4	77.01159146	0.666660313	0.052507319	0.779125162	0.824902724
3.5423E-4	77.259370953	0.667028973	0.051846256	0.782156778	0.824902724
3.55463E-4	77.50798921	0.66780032	0.051185192	0.785188393	0.824902724
3.56691E-4	77.757414278	0.66856493	0.050524129	0.788220009	0.824902724
3.5773E-4	78.007579689	0.669209353	0.049863065	0.791251624	0.824902724
3.58471E-4	78.258261207	0.669666878	0.049202002	0.794283239	0.824902724
3.59897E-4	78.509685761	0.670544824	0.048540939	0.797314855	0.824902724
3.61099E-4	78.762022811	0.671280739	0.047879875	0.799913382	0.824902724
3.61796E-4	79.015028475	0.671706437	0.047218812	0.802944998	0.824902724
3.62378E-4	79.268593774	0.672060411	0.046557749	0.805543525	0.828793774
3.64223E-4	79.523004086	0.673178781	0.045896685	0.808575141	0.836575875
3.6566E-4	79.778730244	0.674044836	0.045235622	0.811606756	0.836575875
3.66161E-4	80.034864737	0.674345276	0.044574559	0.814638372	0.836575875
3.68115E-4	80.255253801	0.675513025	0.044007933	0.817236899	0.840466926
3.69411E-4	80.513496563	0.676283112	0.043346869	0.819835427	0.840466926
3.70101E-4	80.772381253	0.676691626	0.042685806	0.822867042	0.840466926
3.70592E-4	81.031550851	0.676981545	0.042024743	0.825898657	0.840466926
3.72002E-4	81.254396764	0.677811278	0.041458117	0.828497185	0.840466926
3.72755E-4	81.515011508	0.678252855	0.040797054	0.831095712	0.844357977
3.73986E-4	81.776435863	0.678971637	0.04013599	0.833261152	0.848249027
3.75127E-4	82.001127399	0.679635525	0.039569364	0.835426592	0.848249027
3.76149E-4	82.264118314	0.680227536	0.038908301	0.837592031	0.856031128
3.77776E-4	82.52801342	0.681165803	0.038247238	0.840190559	0.86381323
3.79459E-4	82.755099134	0.682130056	0.037680612	0.842789086	0.86381323
3.80646E-4	83.021314197	0.682807101	0.037019549	0.845820702	0.86381323
3.82102E-4	83.250381642	0.683633047	0.036452923	0.847986141	0.86770428
3.83389E-4	83.518333098	0.684359813	0.035791859	0.851017757	0.86770428
3.8506E-4	83.787536815	0.685298956	0.035130796	0.853616284	0.875486381
3.85628E-4	84.018818515	0.685616545	0.03456417	0.855781724	0.879377432
3.86464E-4	84.250470249	0.686083008	0.033997545	0.857947163	0.883268482
3.87645E-4	84.521548186	0.686739762	0.033336481	0.860545691	0.887159533
3.88665E-4	84.754409578	0.687304991	0.032769856	0.863144218	0.887159533
3.89851E-4	85.026955248	0.687959695	0.032108792	0.866175834	0.887159533
3.90823E-4	85.261195061	0.688493842	0.031542166	0.868341273	0.898832685
3.92244E-4	85.535298085	0.689271835	0.030881103	0.870506713	0.906614786
3.93409E-4	85.771016918	0.689906216	0.030314477	0.87310524	0.906614786
3.93943E-4	86.007270617	0.690196614	0.029747852	0.87527068	0.906614786
3.94944E-4	86.283345002	0.690739039	0.029086788	0.877869207	0.910505837
3.95921E-4	86.520696464	0.691266246	0.028520162	0.880467735	0.910505837
3.97878E-4	86.758877936	0.692317608	0.027953537	0.882633175	0.910505837
3.99073E-4	87.038044042	0.692956169	0.027292473	0.885231702	0.910505837
3.99758E-4	87.277770168	0.693320923	0.026725848	0.887397142	0.910505837
4.01084E-4	87.511544149	0.694024649	0.026159222	0.889995669	0.910505837
4.01822E-4	87.758873914	0.694414961	0.025592596	0.892594197	0.914396887
4.03861E-4	88.000794758	0.695487696	0.02502597	0.894326548	0.926070039
4.05181E-4	88.284014982	0.696178454	0.024364907	0.896925076	0.929961089
4.0581E-4	88.527401075	0.696506278	0.023798281	0.899090515	0.929961089
4.07177E-4	88.771281143	0.697216844	0.023231655	0.901255955	0.93385214
4.08649E-4	89.016074113	0.697978282	0.02266503	0.903854482	0.93385214
4.0993E-4	89.261755616	0.698637789	0.022098404	0.90645301	0.93385214
4.12269E-4	89.508459071	0.69983407	0.021531778	0.90861845	0.937743191
4.16111E-4	89.757179199	0.70177922	0.020965153	0.910783889	0.945525292
4.17504E-4	90.007320464	0.702477984	0.020398527	0.913382417	0.945525292
4.19097E-4	90.258414007	0.703273289	0.019831901	0.915547856	0.945525292
4.21175E-4	90.510656559	0.704304256	0.019265275	0.917713296	0.949416342
4.22204E-4	90.763666578	0.704812634	0.01869865	0.919878735	0.953307393
4.23944E-4	91.017604989	0.705667589	0.018132024	0.922477263	0.953307393
4.25444E-4	91.272482846	0.706400528	0.017565398	0.924642702	0.957198444
4.26873E-4	91.528410791	0.707095156	0.016998772	0.92724123	0.957198444
4.28437E-4	91.785022293	0.707852344	0.016432147	0.929839757	0.957198444
4.30217E-4	92.04259136	0.708708798	0.015865521	0.932005197	0.961089494
4.32616E-4	92.258387515	0.709855703	0.015393333	0.934170637	0.968871595
4.33362E-4	92.518164313	0.710210268	0.014826707	0.936336076	0.968871595
4.35237E-4	92.778835359	0.711097868	0.014260081	0.938934604	0.968871595
4.38023E-4	93.040934756	0.712407198	0.013693455	0.941533131	0.968871595
4.39092E-4	93.260324653	0.712906055	0.013221267	0.943698571	0.968871595
4.41776E-4	93.524792503	0.714151875	0.012654642	0.946297098	0.972762646
4.44736E-4	93.790929886	0.71551323	0.012088016	0.948895626	0.972762646
4.46328E-4	94.01369334	0.716239747	0.011615828	0.950627977	0.972762646
4.51351E-4	94.283363329	0.718508705	0.011049202	0.952793417	0.976653696
4.54172E-4	94.509848008	0.719767323	0.010577014	0.954958857	0.976653696
4.58098E-4	94.783405935	0.72149997	0.010010388	0.957557384	0.976653696
4.60157E-4	95.012828395	0.72240046	0.0095382	0.959722824	0.976653696
4.65364E-4	95.290762678	0.724651194	0.008971574	0.962321351	0.976653696
4.69165E-4	95.524462104	0.726271579	0.008499386	0.964053703	0.980544747
4.71617E-4	95.759687398	0.727306613	0.008027198	0.965786055	0.984435798
4.75511E-4	96.04416198	0.728934187	0.007460572	0.967951494	0.984435798
4.76795E-4	96.282324208	0.729466893	0.006988384	0.969250758	0.992217899
4.78056E-4	96.521113388	0.729987695	0.006516196	0.97098311	0.992217899
4.84419E-4	96.762268143	0.732585735	0.006044008	0.973148549	0.992217899
4.86221E-4	97.005048271	0.733312841	0.00557182	0.974880901	0.996108949
4.89084E-4	97.297869944	0.734459193	0.005005194	0.977479428	0.996108949
4.92629E-4	97.543606185	0.735865227	0.004533006	0.979644868	0.996108949
4.95607E-4	97.790989767	0.737035245	0.004060818	0.981810307	0.996108949
5.00053E-4	98.039783338	0.738762603	0.00358863	0.983542659	1
5.03368E-4	98.290749855	0.740035444	0.003116442	0.985708099	1
5.05341E-4	98.543023725	0.740787442	0.002644253	0.987873538	1
5.10036E-4	98.796959792	0.74255947	0.002172065	0.990038978	1
5.17846E-4	99.003108595	0.745453539	0.001794315	0.99177133	1
5.27656E-4	99.264833852	0.748998112	0.001322127	0.993936769	1
5.40993E-4	99.533057775	0.753661817	0.000849939	0.996102209	1
5.7979E-4	99.758761832	0.76629317	0.000472188	0.99783456	1
6.34595E-4	100	0.782078381	0.000094438	0.999566912	1
6.34595E-4	100	0.782078381	0	0.999566912	1
