# Supplementary material for: Spatiotemporal prediction of alpine wetlands under multi-climate scenarios in the west of Sichuan, China
Source: PeerJ. 2024 Nov 27;12:e18586. doi: 10.7717/peerj.18586 (PMC11608022; doi:10.7717/peerj.18586)
Supplement: Supplemental Information 2 [file peerj-12-18586-s002.zip › Maxent_data2/2.5mBIOssp245_2081-2100/RES/wetland_4_sampleAverages.csv]

Predictor variable	Categorical	Sample average
2.5mbiossp245_2081-2100_1	false	2.704089076203992
2.5mbiossp245_2081-2100_10	false	11.091128972145633
2.5mbiossp245_2081-2100_11	false	-6.178706506989177
2.5mbiossp245_2081-2100_12	false	696.3897791251624
2.5mbiossp245_2081-2100_13	false	137.66349068860978
2.5mbiossp245_2081-2100_14	false	3.672585534863577
2.5mbiossp245_2081-2100_15	false	90.09250421470355
2.5mbiossp245_2081-2100_16	false	377.1411866608922
2.5mbiossp245_2081-2100_17	false	16.348202685145086
2.5mbiossp245_2081-2100_18	false	375.5773061931572
2.5mbiossp245_2081-2100_19	false	17.07059333044608
2.5mbiossp245_2081-2100_2	false	14.168103151994641
2.5mbiossp245_2081-2100_3	false	40.629757789886064
2.5mbiossp245_2081-2100_4	false	699.9106238601837
2.5mbiossp245_2081-2100_5	false	18.66825463793504
2.5mbiossp245_2081-2100_6	false	-16.296751833145315
2.5mbiossp245_2081-2100_7	false	34.965006466085335
2.5mbiossp245_2081-2100_8	false	10.898643095496414
2.5mbiossp245_2081-2100_9	false	-5.448917269203352
wc2.1_2.5m_bioc_bcc-csm2-mr_ssp245_2081-2100	false	2.704089076203992
wc2.1_2.5m_elev	false	4098.413165872672
