# Supplementary material for: Spatiotemporal prediction of alpine wetlands under multi-climate scenarios in the west of Sichuan, China
Source: PeerJ. 2024 Nov 27;12:e18586. doi: 10.7717/peerj.18586 (PMC11608022; doi:10.7717/peerj.18586)
Supplement: Supplemental Information 2 [file peerj-12-18586-s002.zip › Maxent_data2/2.5mBIOssp245_2081-2100/RES/wetland_4_samplePredictions.csv]

X	Y	Test or train	Raw prediction	Cumulative prediction	Logistic prediction
100.289760198	29.08940812	train	6.452767574933797E-5	10.03886468882983	0.26735698559561366
100.331317082	29.1251002644	train	6.313965066041986E-5	9.702649523951314	0.2631191893009386
100.38306165	29.1516495211	train	6.54386935218678E-5	10.291074846532547	0.2701120297838167
100.270100613	29.16179269	train	3.28242188777865E-5	4.157678453242302	0.15656634916498074
100.301283292	29.1885668757	train	5.204936877694272E-5	7.527743085087042	0.2274132736377626
100.39407234	29.2056812934	train	5.2656287426334915E-5	7.641200663976804	0.2294565539783646
100.291452737	29.2247600013	train	5.925717861179038E-5	8.847344727523403	0.2510009378620655
100.312025956	29.2245597833	train	4.128498878505539E-5	5.491368825411169	0.18928403911789599
100.188687839	29.2347373586	train	8.881594148943952E-5	16.589910202334295	0.33434417498779406
100.137446541	29.253232403	train	2.474285319143861E-5	2.893565321473294	0.1227511789923271
100.158128312	29.2620794835	train	7.438996794109996E-5	12.619333258630574	0.2961192113604819
100.199291569	29.2617164688	train	1.0569884065403738E-4	22.061157274885282	0.37412187229837524
100.240454057	29.261340783	train	1.1190586564212538E-4	24.497205862878964	0.38757669798957955
100.096767482	29.2986959704	train	3.7593670378560935E-5	4.8777172025731295	0.17532726765932163
100.076272463	29.3078874289	train	9.147854616005358E-5	17.423467248752655	0.34095001244113554
100.230704188	29.3065533766	train	8.095878795637255E-5	14.49555529831095	0.31405533776271427
100.148544026	29.3253345326	train	1.4020797418450316E-4	34.165463226344066	0.4422486098080093
100.210326899	29.3247886088	train	1.0702650467441076E-4	22.552616362754673	0.3770492903480713
100.004554611	29.3445454321	train	7.241656220100541E-5	12.08570382743581	0.2905461639075372
100.045753105	29.3442288966	train	9.953292386015875E-5	19.89104676548533	0.36015775639741504
100.107549577	29.3437302511	train	1.548341462129994E-4	38.2620114604741	0.4668453546919244
100.241436313	29.3425517137	train	7.486617814301034E-5	12.74680890403174	0.2974509761926131
100.056145686	29.3531717353	train	1.5649096636461793E-4	38.67314321348702	0.46949550638365745
100.190047217	29.3520444351	train	1.1916244903244391E-4	27.275778738634717	0.40259112178943646
100.159249729	29.3613401386	train	1.5404207411626734E-4	38.00388498320848	0.46556902570387404
100.427181135	29.3677662762	train	7.973118734945023E-5	14.196326157836411	0.3107731648696042
100.437481529	29.3676556373	train	9.508048986505899E-5	18.532721020544358	0.3496804336774245
99.0671958158	29.3934373337	train	5.475321312420914E-5	7.986314723467917	0.2364337352430418
100.015301869	29.3895877497	train	1.1742343054265077E-4	26.760269193366767	0.3990604302708488
100.06691656	29.3982092495	train	1.0596512371338877E-4	22.154556896468954	0.3747112138381189
100.489376788	29.3941577022	train	9.908700945761427E-5	19.693700659140344	0.3591236821239177
100.551466448	29.4114967571	train	4.6385085704572424E-5	6.399957335962333	0.20780786872246682
99.0672195669	29.4295389628	train	5.187892894057E-5	7.494769095025492	0.22683751266147478
100.077602249	29.4342215783	train	1.5186864583134813E-4	37.462494616025005	0.46203521006919007
100.118835909	29.4338815463	train	1.4707078011168086E-4	36.11637178422044	0.45406637412289763
100.479596718	29.4303620127	train	1.0357870414597508E-4	21.266828498992012	0.36938962083406335
100.026149953	29.4436525946	train	1.1687998803054867E-4	26.545866816317297	0.3979485164144217
100.139553247	29.4427303302	train	1.5405930336754952E-4	38.00956316019866	0.46559685358458136
100.252950981	29.4417115263	train	1.1744407978462153E-4	26.766437806681264	0.39910259878917215
100.551877893	29.4385629755	train	4.823228633805123E-5	6.77709043405687	0.21430989881695386
100.428316143	29.4489697197	train	8.352326487164208E-5	15.293496768608444	0.32081198105828523
99.0672433613	29.4656403961	train	4.2103890210709835E-5	5.650679177355218	0.19231649620569666
100.459370839	29.4576567322	train	1.1366631076012186E-4	25.088852321103413	0.391288109268584
100.119232	29.469976069	train	1.865999799654275E-4	46.68195198724867	0.5134465555566812
100.232660882	29.4689737165	train	1.7001643318214005E-4	42.512851328858716	0.4901830396756563
100.56259958	29.4655084145	train	2.9765119662863247E-5	3.6713076167834493	0.14407721955358582
99.9852599486	29.4800600485	train	5.253444330026416E-5	7.6184230815779586	0.22904721546298748
100.067766149	29.4794234892	train	1.598251258744823E-4	39.70891658558895	0.4747495655717348
100.15026959	29.4787357872	train	1.8227627119375646E-4	45.85402817913408	0.5075882981409161
100.552427364	29.4746510873	train	4.889364527353502E-5	6.928821417798467	0.2166119688932725
100.202045767	29.4963266398	train	1.7942224000385218E-4	45.08647415154125	0.5036434165943053
100.006243523	29.5160013017	train	5.20916786694856E-5	7.535652510799712	0.22755606739843187
100.02687747	29.5158435295	train	1.2903053532022606E-4	30.48765558039642	0.42186576719935914
100.119728131	29.5150939401	train	2.551624820909337E-4	59.28712639871509	0.5906692097104714
100.140361125	29.514918562	train	2.5529569245069124E-4	59.31208932110469	0.5907953942156403
100.057921951	29.5246245907	train	1.6002828488493017E-4	39.76406540446975	0.4750663472281282
100.511854362	29.5202366559	train	8.947620361015689E-5	16.78133941065112	0.3359945811762219
100.099485352	29.55136044	train	2.941861986265261E-4	65.28127726114108	0.6245825521943632
100.182046247	29.550651491	train	2.9195893774009113E-4	64.86237408488549	0.6227988941322699
99.9758121916	29.5703754854	train	1.307572654585489E-4	31.070859508450113	0.4251113299123834
100.017102401	29.5700656654	train	1.9779163064500066E-4	49.394247997315844	0.5279822611548695
100.068714233	29.5696603435	train	2.3291663749308212E-4	55.51232952742814	0.5684457423688148
100.171934598	29.5687895491	train	3.038990309846607E-4	67.00223515436853	0.6321676873577186
99.9656613175	29.5884987329	train	4.014292033912635E-5	5.262053816753345	0.18501664558184128
99.9657472653	29.597522613	train	5.45793696068914E-5	7.959285922105677	0.235860106100322
99.9760726718	29.5974470807	train	1.7493929337356975E-4	44.02894672905633	0.4973177838080659
100.027699103	29.5970573739	train	1.9406164070353104E-4	48.418234349933094	0.5232352172422513
100.058674465	29.5968139143	train	2.4522749123239763E-4	57.56092225469109	0.5810337139797889
100.461445007	29.602013691	train	8.761128082495922E-5	16.262246646997003	0.33131174163681576
99.9660914477	29.6336180085	train	4.812462694547577E-5	6.752390887913218	0.21393387496987532
99.9764205327	29.6335423659	train	1.566465969865527E-4	38.70904846651458	0.46974309094304945
100.028065355	29.6331520901	train	1.7940830083220627E-4	45.082870805788694	0.5036239945637591
100.090037761	29.632657223	train	1.4628732319389706E-4	35.9184270224425	0.45274264332451647
100.399998898	29.6387711617	train	1.1563782962109733E-4	25.87591300096327	0.3953914737001564
99.5323346008	29.6541180994	train	2.6154689104158017E-5	3.122297472442246	0.12885288978061873
100.431110282	29.6474626812	train	1.1667143302765052E-4	26.43289073573589	0.39752070785631866
100.111091277	29.6685793781	train	1.6554136652418864E-4	41.53893372117114	0.48351925393909123
100.255737451	29.6672877329	train	7.417507529427642E-5	12.561809125934753	0.2955165899773181
100.379711974	29.6660550248	train	1.0889753976315343E-4	23.258528005588136	0.38112862293436295
100.018190619	29.6783500118	train	1.5555646225967802E-4	38.45012760857929	0.4680039771616283
100.121523587	29.6775156738	train	6.746508846302871E-5	10.81609993470541	0.2761664437428087
100.235184573	29.6765048691	train	5.507963003400803E-5	8.041076329795997	0.2375084853502079
100.307511165	29.6758108925	train	6.196745123888617E-5	9.385733176520121	0.2595019623133968
100.431493474	29.6745294244	train	9.317300357042401E-5	17.988151945111166	0.34508606780664025
100.142393743	29.6953856188	train	6.726792657244268E-5	10.755445096740058	0.2755817827086126
100.380081684	29.6931222901	train	1.0819924111822106E-4	22.93782474351502	0.3796124183944726
100.008127303	29.7054999056	train	1.2584898062470868E-4	29.589935011999785	0.4157887410849195
99.9256838552	29.7331750242	train	4.785875943903818E-5	6.696550515742204	0.21300373112315385
100.256523361	29.7304476524	train	4.74795074714443E-5	6.61689665691168	0.2116730929855712
99.5123112967	29.7805443633	train	2.89905918891541E-5	3.5421266886618894	0.14085622098861184
99.5640370912	29.7803338491	train	2.0121814070134107E-5	2.2266619536389465	0.10216808883852975
100.153761067	29.7855273887	train	7.668193131218652E-5	13.32180686769255	0.3024829845355094
100.257198993	29.7845842311	train	3.784488515336961E-5	4.920066260230641	0.17629232479525173
99.1812886214	29.7994622467	train	1.7127756947006703E-5	1.809578850315865	0.08830831273095956
99.9366947119	29.805292044	train	8.352193331959643E-5	15.293198701970326	0.32080850734875327
100.278115307	29.8024311736	train	3.896310057931538E-5	5.091531688704141	0.1805607576156673
99.1709717943	29.8175256984	train	1.144254764657067E-5	1.0890680015576142	0.06077769532740527
99.9264310836	29.8143886595	train	6.206313239627488E-5	9.405141983119814	0.25979855016901754
99.9266808397	29.8414596456	train	5.7053524242585036E-5	8.408505292074752	0.24394374536236235
99.1606946188	29.8626626555	train	6.673522077284642E-6	0.5284087870588363	0.03636799977534711
99.2021107499	29.8626057467	train	1.2413219623222489E-5	1.1975625940319259	0.06559527621514508
99.9371999163	29.8594338194	train	9.394670287907172E-5	18.27497636609436	0.34695740069749864
99.3574841928	29.8803258461	train	2.420871924129606E-5	2.8009107579227943	0.12042039930016259
99.927097857	29.8865777047	train	5.9412121528628096E-5	8.88859010198385	0.25149218772179044
99.937537485	29.8955280852	train	9.429823246934088E-5	18.35348163888806	0.34780411044210446
101.500852415	29.8841736131	train	2.358786168450769E-5	2.701367363147461	0.11769557390281425
101.532347269	29.9016131775	train	2.235826023277488E-5	2.5183349540677855	0.11224895337313925
100.18649945	29.9296188006	train	1.1163594111665887E-4	24.398199866360734	0.38700363144452476
100.238292743	29.9291424414	train	1.2584267810533193E-4	29.587628933194797	0.41577657597105355
99.9275995294	29.940718961	train	7.113618419219481E-5	11.732156380918052	0.2868828313933129
100.279841942	29.9377691524	train	1.2537717787689613E-4	29.431512313834318	0.4148766653390712
101.284585294	29.9332029461	train	2.9683609925630052E-5	3.657712877041188	0.14373938571559744
101.31564422	29.9326607529	train	3.1644143834780136E-5	3.9786332882352324	0.15179197968543515
100.114288531	29.9573204563	train	1.4154658982089058E-4	34.600571174691716	0.44459370487736244
101.253728878	29.9427555192	train	2.637877399041762E-5	3.1565521159695917	0.1298135492843984
99.9279347375	29.9768128804	train	1.1610100905371216E-4	26.083576497275523	0.39634748636958567
99.93829926	29.9767394477	train	1.1343438134938486E-4	25.00411732531634	0.390801725161754
101.326837084	29.9685472467	train	2.533606920269215E-5	2.9964686673459844	0.12532533760959713
101.399763696	29.9852795443	train	4.293981163771933E-5	5.800631383386814	0.195388670947561
99.6483729	30.0236074506	train	3.7306512392096687E-5	4.829308942609714	0.17422135894431182
99.2646883862	30.033963144	train	1.1529623044614244E-5	1.0996322842958128	0.061211890056588086
99.9388939065	30.0399031357	train	1.9712414052896587E-4	49.177582155346386	0.527139723942782
100.084183161	30.0478095709	train	1.0919282809921932E-4	23.375446213963972	0.38176755044258825
99.7730923109	30.0590303697	train	1.972089720959634E-4	49.2091276844067	0.5272469691130743
99.9079451328	30.0581683525	train	1.9208203119064628E-4	47.94602019888088	0.5206768362621825
100.042791644	30.0571680768	train	1.261347301335787E-4	29.69449016630396	0.416339762684333
100.063826173	30.0840707775	train	7.983184094795331E-5	14.22865501025874	0.31104345887432766
100.354315222	30.0813981813	train	1.1417377562234834E-4	25.277815687558697	0.3923496206029276
99.6903538119	30.0955875006	train	8.842832883490901E-5	16.477063720574975	0.33337146206394824
99.7837502842	30.0950636016	train	1.3332047885999504E-4	31.994820463721922	0.4298625069903791
99.8148818761	30.0948742191	train	1.6365738090977128E-4	40.83947566390301	0.48066143048393345
100.032793918	30.0933420747	train	1.3803332668125315E-4	33.436999726406746	0.4383963769304905
99.5658730591	30.1052068083	train	4.96923791471748E-5	7.078067766749297	0.21937429522438115
99.9187350542	30.1032129971	train	1.348614707917208E-4	32.527712826794286	0.4326812804982496
99.960420238	30.1209625061	train	1.71179301970338E-4	42.94961751268589	0.49188660479040985
99.8671612393	30.1396592594	train	1.446848857677705E-4	35.499928359142864	0.45001506909167593
101.330848324	30.139871284	train	2.9487704054225823E-5	3.6250383840772153	0.1429263218162904
99.8882479962	30.1756136888	train	1.1617751811977287E-4	26.124910405208595	0.39650511191790017
99.90901872	30.1754714049	train	1.1694224977610077E-4	26.570435442893494	0.39807611609873644
99.9505597138	30.1751769739	train	1.363911589628612E-4	32.9842057087182	0.43545194562168843
99.5559494675	30.1864669632	train	3.35407526875291E-5	4.266734685805497	0.1594391786923906
100.334902194	30.1808520846	train	1.0484121630990023E-4	21.681845313748997	0.3722161918175804
99.5456119014	30.1955345178	train	2.10634784398272E-5	2.351317507584712	0.10644044822041845
100.085860386	30.2011974364	train	1.5241709123849721E-4	37.5912756079538	0.4629313383183171
101.663985988	30.1786281177	train	5.9287837328345966E-5	8.855505992785604	0.25109819314982873
99.1093099578	30.2146726276	train	8.38317582621231E-6	0.7182151195665109	0.04526320835098409
99.8470149963	30.2119818123	train	1.1030265623289523E-4	23.846581076110365	0.384157179604194
101.612344153	30.1886870813	train	5.0537114022226286E-5	7.212682148624738	0.22227459346732148
99.0989282524	30.223705176	train	1.7120825542259385E-5	1.8087482954868461	0.08827573012091221
99.6600620502	30.2220804736	train	2.352335280129358E-4	55.88548297997942	0.5708722442042832
99.7535784394	30.2215761594	train	1.2157350984785099E-4	28.15875609238022	0.4074181659472755
99.8886531308	30.220729936	train	1.4290746307005537E-4	34.93544447025756	0.4469576639534822
99.5978257247	30.2404272186	train	3.1106372723190836E-4	68.34205731961231	0.6375693282099497
101.550776852	30.2169593779	train	5.891556994576466E-5	8.756409448668917	0.24991557889318014
101.73761122	30.2131881152	train	4.580602037979435E-5	6.292212665534117	0.20574738190896127
99.0054044464	30.2508152526	train	1.340809085942319E-5	1.3149847073568437	0.0704819441793049
101.436805733	30.2281492406	train	6.494398127794023E-5	10.153833357456536	0.2686185274002466
101.571772639	30.225568663	train	6.507336596275286E-5	10.189564770881523	0.2690097208092815
101.696341564	30.2230634305	train	5.604443320148068E-5	8.208888140500157	0.24066755204446819
98.9742184303	30.2598370863	train	1.334673619690661E-5	1.307901751242336	0.07018205801825939
101.603153957	30.233968386	train	7.29149073891697E-5	12.197926800531237	0.2919618409045451
101.675825409	30.2325035994	train	7.164741335352045E-5	11.881030674071523	0.2883500540759167
99.6916135666	30.2760614346	train	1.2057204549853449E-4	27.786132011600042	0.40542269570505624
101.416702177	30.2555826035	train	6.955078456547572E-5	11.365658011278812	0.28229402955499944
99.837237503	30.2842349552	train	1.3886064288895513E-4	33.658139844578784	0.43986816335147155
99.8476344461	30.2841680456	train	2.0642032153085995E-4	50.99556770051091	0.5386096085602899
101.323438586	30.2662916799	train	8.629296720700384E-5	15.924839178643102	0.3279613948824894
101.406536311	30.2647901884	train	1.023746577336629E-4	20.85084298047133	0.3666701311635905
101.593482567	30.2612193405	train	9.132678968226083E-5	17.3726912771577	0.34057703483018514
99.5877552547	30.2946168261	train	1.5118749254831255E-4	37.26397789319134	0.4609180727016628
101.437919227	30.273229597	train	8.813071506452865E-5	16.398815541237823	0.3326226695836332
101.510629015	30.2718548309	train	8.414825730896731E-5	15.433400721481402	0.3224385279270135
99.8373908131	30.3022814355	train	1.706236150898838E-4	42.746722519140405	0.4910739641130843
101.365420863	30.2835805495	train	8.902009463428805E-5	16.651732805635426	0.33485535634862545
99.5254593527	30.312929763	train	7.72000177988167E-5	13.46397254572864	0.3039055698801724
99.5566612441	30.312800731	train	8.362826573165385E-5	15.317001109610674	0.3210857920450967
99.4734991599	30.3221521465	train	6.61182715673898E-5	10.481826292602717	0.2721537128062934
101.230762634	30.3039873246	train	6.01841758823143E-5	9.061198817443257	0.25393042878933836
101.397245982	30.310062213	train	9.900459184309479E-5	19.664189939926782	0.35893218981547453
101.438811838	30.3092936317	train	1.0759365527356315E-4	22.699552217662788	0.3782914916829131
101.58451612	30.3155147419	train	9.369420728996918E-5	18.193633498068028	0.34634787069329775
99.4424156132	30.3493330124	train	4.20719802491845E-5	5.644487555153025	0.19219875591283617
99.484078442	30.3582093602	train	3.3342905088882544E-5	4.235662655286856	0.15864789755716374
101.335536241	30.338240283	train	9.858865160106896E-5	19.51525702353979	0.35796402928937465
101.491451648	30.3353611868	train	8.19899129707242E-5	14.77046110420195	0.3167881443643602
101.522631988	30.3347630935	train	9.167850029071014E-5	17.490369600508455	0.34144080351536404
101.626559591	30.3327158444	train	1.0396011118885635E-4	21.36832544078654	0.3702462122375854
101.346146445	30.3470706663	train	1.1050686051297262E-4	23.930942415143445	0.3845948517909492
101.418915735	30.3457439375	train	1.1575703722407817E-4	25.924059220420933	0.3956378101110227
101.46049599	30.3449676485	train	1.1460485899329864E-4	25.46334400465244	0.39324845365925726
101.502074612	30.3441781558	train	9.190782837877058E-5	17.558441412332055	0.3420027943321266
99.7235319967	30.3751508208	train	2.0627144512053714E-4	50.971629972820566	0.5384303066896707
101.252785623	30.3577341449	train	6.973602846134931E-5	11.410985944687761	0.28283324672637644
98.9741853247	30.3861754012	train	2.4483768159194384E-5	2.8486226426215766	0.12162216431927077
99.1823619841	30.3860506841	train	9.368634506456202E-6	0.8330535439353067	0.05031626513422868
101.596096657	30.3603831956	train	8.816465500442566E-5	16.407738980836598	0.332708147010958
99.4842563352	30.3943044374	train	3.347548482602487E-5	4.25595869086004	0.15917830785341996
99.6716207864	30.3934754891	train	1.3373248386436422E-4	32.14952334551731	0.43061888388341496
99.9006092419	30.392097449	train	2.55000204836578E-4	59.23782518147812	0.5905153861875164
99.6925022076	30.4023901984	train	1.2800987479483924E-4	30.217875465924685	0.4199300430064195
99.9527372878	30.400751104	train	2.5014654525542943E-4	58.266729709972786	0.5858605261282986
101.253406224	30.3847854364	train	6.728044213670392E-5	10.75929538200591	0.27561892425607437
101.295007974	30.3840609406	train	9.880172705736538E-5	19.591551514695915	0.3584603579858332
99.8591341622	30.4104239317	train	1.8452339814679805E-4	46.29101734350174	0.5106504608140968
101.513622389	30.3890556945	train	9.04612826230052E-5	17.00509343289769	0.33844174971444985
101.305831914	30.4019112236	train	1.0926397429875E-4	23.40356275858836	0.3819212952241245
101.378643962	30.4006047986	train	1.1313260229776857E-4	24.884879883711047	0.3901676930078932
101.441050441	30.3994527431	train	1.0938221200868311E-4	23.450289581237357	0.38217663426334963
99.9009406441	30.428189155	train	3.065330288651432E-4	67.39490976356089	0.6341721371356367
99.6302747985	30.4388003697	train	9.172317561196596E-5	17.505317449035743	0.34155036002008987
101.389484686	30.4184472025	train	1.0431095790675291E-4	21.461689917320946	0.37103211674000514
101.306468243	30.4289613313	train	7.137258496443845E-5	11.797346183130866	0.28756205055410355
101.441723997	30.4265002046	train	6.547277930503325E-5	10.300642419340537	0.27021470785215984
101.847384539	30.418277542	train	1.0264330368213064E-5	0.9410563435301617	0.05486287292513136
101.285868593	30.4383443492	train	4.978735545255839E-5	7.093202902067636	0.21970146412282412
99.5575316294	30.4662027168	train	8.340393521973495E-5	15.266784941393047	0.3205005365992445
99.8596089364	30.464561867	train	1.9802842409402305E-4	49.46597843614893	0.5282804318763946
99.8909389085	30.4733750772	train	2.8399516229492207E-4	63.55081700089307	0.6162802203182715
101.359143188	30.45508029	train	7.88672972033043E-5	13.929786596086581	0.30844453310050807
99.5263780322	30.4843796858	train	7.309547535320937E-5	12.238589125063683	0.2924733969719658
99.807751959	30.4919638235	train	1.6264872849302257E-4	40.50649642526713	0.4791183653560529
101.203428907	30.4758457133	train	2.8880582385876752E-5	3.5237785671122857	0.14039676152943914
101.578149345	30.4689733123	train	7.061203418137246E-5	11.614886938072448	0.2853722313951112
99.9849615775	30.4997687663	train	1.284931459900915E-4	30.345704075851824	0.42084819967889087
99.0262634359	30.5125111877	train	3.223883682335505E-5	4.069666565843998	0.15420473645162405
99.7974801069	30.5100740439	train	1.4144233075803886E-4	34.57202006390587	0.4444117638021586
99.8079011025	30.5100098632	train	1.743102527904934E-4	43.79423947585381	0.49641725808018866
101.391246238	30.4905760272	train	4.054337586661631E-5	5.342460961422097	0.18651807195818904
99.7454434865	30.5194055855	train	2.105881293124729E-4	51.751463160385306	0.5435732501747751
99.8496632151	30.5187677161	train	3.179717593881109E-4	69.66418553806257	0.64262933724927
101.006351017	30.5151126843	train	1.9001201031465857E-5	2.0457497583482986	0.09703029124808649
99.7143089533	30.5376270515	train	2.505462347370347E-4	58.360366522123265	0.5862478397057868
101.246106858	30.5202200599	train	5.3144759117923596E-5	7.732515728259868	0.23109323224322298
101.277351646	30.5196775006	train	4.647817382913149E-5	6.417277919447869	0.20813810695359722
100.933793223	30.5342526925	train	1.5728389122361133E-5	1.6253723874705535	0.0816827046419857
99.8082745518	30.5551247408	train	1.9541900234942966E-4	48.79747883801524	0.524973700435943
99.8604030937	30.5547907445	train	2.977838952494545E-4	65.76591378651386	0.6274283360641008
100.902712796	30.543731939	train	2.406859856549747E-5	2.7766044578700555	0.11980690797206248
99.0158499411	30.5666560686	train	5.915635558671609E-5	8.820505918055398	0.25068092982651596
100.861204876	30.553353405	train	2.702229473900801E-5	3.254663053838301	0.13256060276489642
101.090450055	30.5498741311	train	4.723193276731704E-5	6.564898823762193	0.210802025744538
99.693717255	30.5738324269	train	2.255197541465362E-4	54.408001020861505	0.5605118845865206
99.7771408456	30.5733611226	train	2.137181573962003E-4	52.39202344385042	0.547231293347063
101.226099414	30.5566457493	train	5.913346468459986E-5	8.814412423439505	0.2506082369742647
101.351121801	30.5544474293	train	8.165814345391098E-5	14.680949500774025	0.3159112294909174
99.0575781998	30.5937157262	train	4.297490224092386E-5	5.806075687665365	0.19551712472539615
99.7981442471	30.5912808023	train	1.8018389249586998E-4	45.2762204461997	0.5047023533402887
99.8398627302	30.591018237	train	3.1225206602206927E-4	68.60256246325861	0.638449944572657
99.6730480681	30.601011427	train	2.4550213619620637E-4	57.60467487947049	0.5813061724888188
99.8503710554	30.599973298	train	2.912349541285457E-4	64.71635109213183	0.6222154503905718
101.2477695	30.5923550964	train	5.0112213228778205E-5	7.144971249788092	0.22081844521805483
99.047160353	30.6207912323	train	4.343879920874792E-5	5.878049265093233	0.19721143372122535
99.7567058005	30.6276219152	train	2.1357525597502617E-4	52.32873443921023	0.5470655632469427
99.8506865758	30.6360643374	train	2.9670284977434587E-4	65.60429861981797	0.6265777719586736
99.8298948348	30.64522198	train	2.7527685390443677E-4	62.18236472165826	0.6088806097957143
99.0471778664	30.6568861353	train	7.383470207247071E-5	12.464421235375328	0.29455997019802566
99.0054274061	30.6659182816	train	3.129295087790291E-5	3.9215868700577277	0.15036066250427207
101.540981384	30.6410741381	train	5.8868998417456146E-5	8.747253105799961	0.24976736814954323
99.8927552859	30.6718749943	train	2.0264858520999392E-4	50.42279064857508	0.5340236849826816
99.9553830825	30.6714295755	train	1.325434078227771E-4	31.72499405869651	0.4284304427040379
99.8928382781	30.6808975714	train	2.5184633914040024E-4	58.616932951357555	0.5875026923277064
101.332878986	30.663017407	train	8.593774743823743E-5	15.839957824395604	0.32705289394592446
99.9346810895	30.6896263335	train	1.6943585356606942E-4	42.41400301878798	0.4893282268750248
101.291372213	30.6727764646	train	6.233560497680245E-5	9.460412715242063	0.26064184745544333
101.281153095	30.6819765911	train	7.686582855496761E-5	13.372269245854527	0.3029886030916541
101.333529505	30.6900659108	train	8.448252126338029E-5	15.508242759589459	0.3233052585711455
99.1412092809	30.7199835176	train	1.677389069956641E-5	1.7671768652417688	0.08664190482075558
99.8827276672	30.7170591821	train	2.3349912239795418E-4	55.6058237142189	0.5690583630280693
99.9036135383	30.7169154829	train	2.8403840708118736E-4	63.55832694908358	0.6163162262849244
99.934942059	30.7166936354	train	1.701232948182768E-4	42.554011741776186	0.49034006499800914
100.989387458	30.7048165844	train	2.544428669194008E-5	3.0137021012965963	0.12579330030174732
101.334180904	30.7171142894	train	7.641951544680721E-5	13.249714105462433	0.30176021042294515
99.4024312586	30.7465070375	train	6.752574531165477E-5	10.834760393448056	0.27634612490522875
99.8412689691	30.7534269768	train	1.929535507582512E-4	48.238125342338236	0.5218065341006257
99.9875234339	30.752396099	train	1.062218794954268E-4	22.2446147955339	0.37527841940145246
99.162173829	30.7650768574	train	4.072514766888269E-5	5.378958776031234	0.18719776435621244
99.8622433247	30.7623123389	train	1.5508185784054144E-4	38.32652415879826	0.467243261749508
99.8935868952	30.7621001916	train	1.8274164915897727E-4	46.03916030664626	0.5082256117448481
99.9458254215	30.761729786	train	1.3304103083116217E-4	31.894219885894753	0.4293483392340435
99.8414259242	30.7714721377	train	1.6990824039156513E-4	42.494354837787576	0.4900239597150029
100.906957724	30.7601808779	train	8.285702570706648E-5	15.029511345418623	0.3190694678304268
99.7998538067	30.7988045131	train	1.52045377382536E-4	37.51397012440127	0.4623243056455619
99.8208344682	30.8076964044	train	1.2483760665129486E-4	29.265657806208626	0.4138300843895641
99.873098679	30.8073548383	train	1.421630244515089E-4	34.76800910187334	0.44566700617851746
99.8940041089	30.8072123117	train	1.5108716908476678E-4	37.22554606721644	0.4607531433269701
99.9462670166	30.8068412457	train	1.9675590017891845E-4	49.040648027229444	0.5266736251138118
99.9776242863	30.8066084925	train	6.870464910951185E-5	11.158456639340617	0.2798207102822869
101.315684298	30.8166658487	train	7.317324506448391E-5	12.256106227318194	0.2926934939167684
99.8106846948	30.8438524385	train	1.346504321629895E-4	32.4569579638949	0.4322968981478943
99.852511914	30.8435838609	train	1.4920489656344065E-4	36.63132444843548	0.4576399152040536
99.9361645979	30.84300619	train	1.9147286163340936E-4	47.758766942585275	0.5198840322131906
99.9884462561	30.8426177153	train	8.898740647611288E-5	16.641834025790484	0.33477356089765303
99.9153373183	30.8521779545	train	1.8236938725402785E-4	45.90385500288603	0.5077159484364725
100.84584904	30.8422564595	train	6.366648850067619E-5	9.837588564856835	0.26473344422767714
101.348120992	30.8611809708	train	3.4389878246288904E-5	4.406928841372565	0.1628183782794857
99.863372851	30.8886265299	train	1.4321250368649796E-4	35.004052662677694	0.4474847886790568
99.9052189319	30.8883405624	train	2.0741071971003213E-4	51.25636966105673	0.5397988749788325
99.947064401	30.8880410663	train	1.8932786766820867E-4	47.2638175952598	0.5170714305856019
99.9993703338	30.8876476727	train	5.9225865234268086E-5	8.839009193328694	0.2509015797868554
99.8216032173	30.8979214114	train	1.3125274570161696E-4	31.28925591410566	0.4260359171797973
100.533252116	30.9094884649	train	1.1222974330951989E-4	24.59171577046143	0.3882628978597673
100.596018703	30.9087291061	train	1.086532565835936E-4	23.146312177110342	0.3805990583625322
99.8427657727	30.9248539454	train	1.2427377907477056E-4	29.053348721060242	0.4127324468659118
99.8636968842	30.9247158388	train	1.641376254059565E-4	41.04477781461195	0.4813929139613102
99.9474198337	30.9241295422	train	1.5033342858282805E-4	36.94636864780449	0.45951077716518557
99.9788152907	30.9238957102	train	4.958417042827953E-5	7.060823954237434	0.2190012095572461
100.627553789	30.9173577069	train	1.0500869115646612E-4	21.760667512504064	0.3725892398570615
100.020771152	30.9325939699	train	2.9805592534934337E-5	3.6780579533825493	0.14424486865196393
100.5649294	30.9271525154	train	1.3955143091426254E-4	33.93158500540736	0.44109117087611005
100.554612271	30.9362987297	train	1.484675643059429E-4	36.43494195952768	0.45641056657605017
100.617395717	30.9355284046	train	1.0391916403652692E-4	21.357428917467942	0.3701543616964628
98.8378938152	30.9726149418	train	3.100755888129399E-5	3.875228903975973	0.14919396017131864
99.7908088248	30.9702965736	train	1.3833321391410478E-4	33.503327343061656	0.43893076583638907
99.8326912774	30.9700334426	train	1.3091089582343345E-4	31.138264790400257	0.4253983291854726
99.8536322938	30.9698967872	train	1.5339642228695424E-4	37.81104096352574	0.464524105727207
99.9583351351	30.969162614	train	8.44541015941525E-5	15.50186366903983	0.3232316539708395
101.465386645	30.9491937992	train	4.025557808846573E-5	5.28467427602373	0.1854395928329618
100.000309241	30.9778670774	train	3.992625102875029E-5	5.228208662754779	0.1842019752707741
100.57613273	30.9721247982	train	1.3876940678760464E-4	33.631359956191446	0.4397062338914202
99.7595395357	30.9885299309	train	1.357274176401013E-4	32.823886151316835	0.4342530673751564
98.921647026	30.9997625966	train	1.7782376922475606E-5	1.888018618532869	0.09137503899264963
100.471727318	30.9914001663	train	7.908612673525038E-5	13.991241119989475	0.30903587894285933
101.099830259	30.9827139869	train	1.164234066346133E-4	26.25781864939759	0.3970111395461937
98.8064052931	31.0086644554	train	1.9058210436688338E-5	2.054953378416177	0.09729308773800552
99.4349529245	31.0080770067	train	1.5058222037160526E-4	37.01464377476698	0.45992148508982156
99.4140408778	31.0171688528	train	1.4704740335963213E-4	36.111281051713014	0.45402696939742476
99.7073751989	31.0158948377	train	1.1228983396363176E-4	24.608805283016416	0.38839004289331575
99.7388026527	31.0157188111	train	1.229705030385235E-4	28.669619409500108	0.4101794787229998
99.8540341452	31.015007939	train	1.3064032887340752E-4	31.019553612654942	0.4248926866254011
99.9797362072	31.0141151699	train	3.616380382123642E-5	4.661241244243166	0.16979099226500902
100.587197983	31.0080757161	train	1.370578611521725E-4	33.20687633238131	0.43665106762585953
100.796619449	31.0053309365	train	5.9770074177686493E-5	8.98387610376337	0.25262462407813946
100.828030128	31.004889947	train	7.393725019397507E-5	12.496717080002389	0.2948484552875071
100.922257933	31.0035211728	train	7.48224482619359E-5	12.735102949831434	0.29732889180517086
101.089757529	31.0009181892	train	4.627370177201049E-5	6.379232515132346	0.20741236236738908
99.7703024081	31.0245575143	train	1.1795363320097642E-4	26.91865830915903	0.4001413035053064
99.9588766051	31.023294393	train	5.594631208460664E-5	8.191821568948491	0.24034746910163765
100.074110067	31.0223869073	train	6.808132184521739E-5	11.005676462356163	0.2779877442300955
100.545455917	31.0176038493	train	1.5076705437188823E-4	37.09184352469448	0.4602262069839281
100.911968545	31.0126948241	train	5.182949551201055E-5	7.483840437394994	0.22667036155214432
98.7853930152	31.035700735	train	2.5279383309401113E-5	2.986635540841014	0.1250800119473485
98.8692233405	31.0358129079	train	1.1292231069708892E-5	1.0708310844273434	0.0600272074898218
98.9425751745	31.0358663913	train	1.6955721656914513E-5	1.7889647401669797	0.0874989335664733
100.503704982	31.0271187386	train	1.3142902816416893E-4	31.368877606825258	0.42636415091129765
101.058740771	31.0194575147	train	7.572373090385562E-5	13.045969213577605	0.29983653446869135
101.236722342	31.0164951905	train	8.775534097170659E-5	16.300122731102984	0.33167583085470564
100.608596056	31.0348753964	train	1.2220692231931587E-4	28.41068879801846	0.4086733733145559
100.943745813	31.0302616491	train	6.771378035180561E-5	10.892607449277444	0.27690256651695977
98.816794772	31.0537954138	train	1.280870331100988E-5	1.2442782437556366	0.06754397655013139
99.4456384313	31.0531558383	train	1.2958285854052428E-4	30.694188327237057	0.4229078931784338
99.5085206354	31.0529233075	train	1.2037416354485955E-4	27.713598649821265	0.405026814383851
99.9696268335	31.0502817766	train	6.256080619006861E-5	9.506624965697686	0.2613373917743193
100.042978266	31.0497096268	train	5.6087685244771794E-5	8.216411129588543	0.24080855979714708
99.1626768189	31.0628460581	train	1.549242182696053E-5	1.5928219263753087	0.08055596654705494
99.4142361591	31.0622835188	train	1.24039181189749E-4	28.975650682436815	0.41227452886899346
100.525084781	31.0539328283	train	1.5855186834566414E-4	39.290122909290304	0.4727554613008963
100.001252387	31.0680851951	train	4.849063499739001E-5	6.836361571296621	0.21521077193465182
100.095577589	31.0673184011	train	7.970301625903465E-5	14.187277906823375	0.31069747656018903
100.10605794	31.0672289449	train	5.486228649073909E-5	8.00327320661032	0.23679320369379037
101.237565879	31.0525602895	train	8.665441514841468E-5	16.011567663792384	0.32888331038319485
98.7643243309	31.0807795202	train	2.1264156056853097E-5	2.3768057905942563	0.10734567803524946
99.0578752942	31.0900050006	train	1.7191028177977955E-5	1.8171603187680527	0.08860562561040536
98.9530229854	31.0990325238	train	9.726244805730395E-6	0.8739115342117401	0.05213675305896289
99.0159376573	31.0990400982	train	2.871768992881766E-5	3.4972784042853284	0.1397155308467895
99.0893380703	31.0990101263	train	3.6519107891632844E-5	4.708483370633794	0.17117361690288174
99.519246059	31.0979953131	train	1.2577449452603304E-4	29.56268070254762	0.4156449357283694
99.9700847354	31.0953909069	train	8.01400727593853E-5	14.306477715038222	0.3118698639288103
99.9910523934	31.0952314074	train	6.689123748611719E-5	10.666867982169556	0.2744621241847985
100.022503563	31.0949857655	train	7.409294704880118E-5	12.539824399325322	0.29528600590145965
100.074921304	31.0945593157	train	8.073681895761401E-5	14.444292829993309	0.31346418775288565
100.599026656	31.0891232446	train	1.103659886399017E-4	23.872745104882092	0.3842929868925366
98.8900979952	31.1080173072	train	1.982368659983603E-5	2.1785321414138723	0.10080694796583722
100.609811481	31.1070318328	train	1.1676945135057621E-4	26.50207801892719	0.39772184839150365
98.7327470147	31.1258331151	train	3.492253472728036E-5	4.494872638128596	0.16492431753073192
98.9949646695	31.1261101882	train	1.781317912012457E-5	1.8917094885562415	0.09151883121524834
100.588996593	31.1163116346	train	1.3340868708785534E-4	32.02745373060629	0.4300246125470118
98.7117425364	31.1348108242	train	5.503428459935938E-5	8.033189229346803	0.23735936338197208
98.9320257238	31.1351153956	train	2.6257238885470087E-5	3.137973702380318	0.12929278726816051
99.0054539411	31.1351332136	train	2.4420215790826712E-5	2.837598409932125	0.12134477821364874
99.015943689	31.1351323424	train	3.382328828004577E-5	4.3133824852998	0.16056658811848187
99.9075240559	31.1319366687	train	7.90914291798234E-5	13.9927302206783	0.3090501952574564
98.8271121865	31.1440403275	train	1.2195677156404118E-5	1.1734762599220938	0.06451988437841613
99.9915212426	31.140339933	train	1.0119668182909962E-4	20.446264470981497	0.3639867296809244
100.022987285	31.1400938558	train	1.0712901428883984E-4	22.579174278509235	0.377274179371794
100.075429812	31.1396666505	train	1.1122212018435998E-4	24.245358208231426	0.38612297841299076
100.599782885	31.1342209492	train	9.96215969433514E-5	19.934466816415593	0.36036299138671846
98.8795542656	31.153123051	train	2.7647171744647415E-5	3.344084537761772	0.13521152312901585
99.9076959231	31.1499804523	train	9.362787093629315E-5	18.167564954055134	0.34618754446840283
100.117488821	31.1483308198	train	1.0093182057483463E-4	20.34562073473928	0.3633802478170221
99.9392549033	31.1587765818	train	1.0934461212823268E-4	23.435430337545775	0.3820954587056967
99.8974609514	31.1771196216	train	1.1654636622999179E-4	26.344610996916003	0.3972638667792978
99.9604187365	31.1766652509	train	1.3446914738413952E-4	32.399919243623515	0.43196629284421784
100.00238978	31.1763452343	train	1.7432252963125E-4	43.798910675611545	0.49643486430388467
100.044360139	31.1760115365	train	1.590367769367127E-4	39.487875570882316	0.4735166804155363
100.065345053	31.1758395574	train	1.3916332100274924E-4	33.7469828133676	0.4404046988191946
100.107314333	31.1754853392	train	1.2189472408532932E-4	28.28506487357537	0.40805536820723765
99.8871361247	31.1952361153	train	1.0903186401355724E-4	23.31183418792047	0.3814194294936096
101.387558103	31.185161158	train	4.2941132803456086E-5	5.800836362145127	0.1953935079920103
101.136065636	31.1986032765	train	6.716296661855903E-5	10.730762742848894	0.27527015056723053
99.9188829423	31.2220804942	train	1.3101372783335557E-4	31.18338230754935	0.4255902712211483
99.9818701154	31.2216150397	train	2.0496141045614255E-4	50.760990469938996	0.5368465148177718
100.055353236	31.2210330336	train	1.9495765569203796E-4	48.64135812221533	0.524384240394508
100.097342608	31.2206816148	train	1.3628900358184602E-4	32.95953117828152	0.43526775910013343
100.107839835	31.2205916189	train	9.757038072531251E-5	19.192931027541622	0.35558146952285546
101.440450323	31.2022067993	train	4.455146203315797E-5	6.059744525645854	0.20124631473179647
98.7849456138	31.2342061332	train	3.943245364014317E-5	5.158135775483091	0.1823392118113414
98.6379038472	31.2428989596	train	5.3817175457949585E-5	7.840781680077735	0.23333489738138571
98.7219157403	31.243108117	train	1.2384998261941258E-5	1.194437920735739	0.06545590731235162
99.9505573313	31.2398949335	train	1.595164643985098E-4	39.625105848960196	0.47426754370684804
98.9529472043	31.252423117	train	6.432124041282768E-5	9.985190756788416	0.26672980359408655
101.3152513	31.2315804212	train	5.5163440123496574E-5	8.055653731017836	0.2377839478666978
101.44114548	31.2292509219	train	4.76025797756181E-5	6.642745392792478	0.21210539564635933
99.7511960724	31.25925936	train	1.2478252423562007E-4	29.24707644349162	0.4137230329685879
99.8037083862	31.258941714	train	1.2684711461376913E-4	29.90584649147887	0.41770896542838676
99.8142107476	31.2588756107	train	1.3517630520361773E-4	32.649073526229934	0.433253748301912
100.003246863	31.2575390431	train	1.416553883091038E-4	34.63036539694294	0.4447834406279494
100.024250066	31.2573733783	train	1.0056129285793737E-4	20.21851130866274	0.36252986641711665
101.231525926	31.2420810521	train	8.783660562224375E-5	16.321488714743044	0.3318810395393108
99.8878107366	31.2674106339	train	1.3203693863007897E-4	31.587676313257717	0.427493191775912
99.9088168364	31.2672637901	train	1.2911988497020781E-4	30.51125730922544	0.422034607639755
99.9508285658	31.266959804	train	1.5639731126789488E-4	38.65153621928911	0.4693464039624426
100.076962217	31.2749867115	train	7.185668967947294E-5	11.944754741522356	0.2889489349102541
101.326406297	31.2584372598	train	7.595027722759463E-5	13.112308221399342	0.3004640429613921
103.496015553	31.2008121166	train	1.0850383328134584E-6	0.04096878188483363	0.006098758202679012
99.4888096768	31.2966158179	train	1.054929592546464E-4	21.983972762830984	0.37366545052351985
99.8776418465	31.3035698205	train	1.399320514396492E-4	34.07687794756205	0.4417627622022329
99.9616976126	31.3029678648	train	1.3695134394066033E-4	33.169786896256696	0.43645982916306475
99.9827111513	31.302808782	train	8.675099795303117E-5	16.03686630890633	0.329129228103072
100.014231142	31.3025637128	train	7.168518403848851E-5	11.892531744083213	0.2884582160961416
101.26408271	31.2866094913	train	1.0684312569103162E-4	22.505107027958477	0.37664658194539913
101.390054613	31.2843264557	train	6.476670848484923E-5	10.104876964602862	0.2680818644041552
99.7411168301	31.3134527148	train	1.4078236745349173E-4	34.358873136449795	0.4432572996228121
99.8041677097	31.3130733111	train	1.3944275305585293E-4	33.879333014202864	0.4408991160073297
101.264729798	31.3136566917	train	9.341715635552074E-5	18.084759342672704	0.34567775299714987
101.422237308	31.3107805816	train	8.540623314073366E-5	15.715653653668888	0.32568890992018373
101.432736996	31.3105819806	train	5.492620575680205E-5	8.014390673454967	0.2370037024528201
99.7308173176	31.3405790295	train	1.8835299651668208E-4	47.10324383589407	0.515782219739932
99.131630762	31.3516150331	train	1.744356284481505E-5	1.8474202580851673	0.08979036240966633
99.6993490774	31.3497767955	train	1.4049694682327554E-4	34.258714440137254	0.4427565299947192
99.9095967003	31.3484586707	train	1.4793094792348718E-4	36.30800744177108	0.4555123603539618
99.9516444675	31.3481537179	train	1.240712734670675E-4	28.984531789344096	0.4123372128168027
101.254658384	31.331873098	train	9.049372527798198E-5	17.017981981114303	0.3385220381430402
101.727204081	31.3226982387	train	3.965622134881172E-5	5.189889789956122	0.18318438890096653
103.069905068	31.2871228993	train	3.434053735581838E-6	0.2120260693234221	0.01905051973868699
103.321372784	31.2788960107	train	1.7902465247998674E-6	0.08703587985325081	0.010022847251556949
99.6783883653	31.3589117576	train	1.1210166158041106E-4	24.555289901080897	0.3879917148943662
99.8571179465	31.3578422069	train	1.5825992451742887E-4	39.17805892273157	0.47229609958937424
101.359911959	31.3389994541	train	8.252552122919204E-5	14.92380208930481	0.3181990999056331
98.8897946359	31.3696806456	train	2.6846131429871608E-5	3.2279945178003118	0.13181032457818218
101.34963274	31.3482073871	train	9.077712260147833E-5	17.158192186302614	0.33922255636052234
99.8152205383	31.3761598488	train	1.7165262356456742E-4	43.08173833184317	0.49257674991777867
101.265810219	31.3587350786	train	8.871424998828405E-5	16.55911550975341	0.33408925521764454
99.8047820712	31.3852480537	train	1.4949109612460732E-4	36.71334984999102	0.4581155968943338
99.8678798644	31.3848365371	train	1.4604146398383805E-4	35.839593170230025	0.452325914652073
99.815376415	31.3942033847	train	1.5580552581953872E-4	38.51499239696354	0.4684023179292317
99.6997501899	31.4039089245	train	1.638339202345197E-4	40.91396665627936	0.48093056574121346
99.7418249029	31.4036723539	train	1.5893020934065944E-4	39.44441578042279	0.4733495770014188
101.39256349	31.3834900409	train	7.859851373979976E-5	13.854303366580279	0.3077168095129392
99.2158843399	31.4146595524	train	2.9444681746676688E-5	3.6178628355587765	0.14274756044051803
101.182591217	31.3962571675	train	7.344580880401295E-5	12.34194569520574	0.29346379986389426
101.056649112	31.4073601464	train	8.869946311257346E-5	16.554637679388385	0.3340521712876289
101.634724142	31.3967773855	train	7.17530418826837E-5	11.913194271585459	0.28865245463582856
99.594732123	31.4315063948	train	1.2133258696298743E-4	28.064631694063156	0.40693933897460194
99.7315162941	31.430798496	train	1.1783096315285499E-4	26.882012697993094	0.3998915737333951
99.8367313207	31.4301546154	train	1.3017686231988444E-4	30.881932458985535	0.4240244773589051
101.561413334	31.4072824482	train	7.126088567776762E-5	11.763334056600902	0.28724128104182056
99.6684497633	31.4401653578	train	1.5969580839412023E-4	39.673803057883646	0.47454772427282754
101.057042771	31.4253937598	train	1.1959968569571473E-4	27.43036543967657	0.40347231663349764
103.084276136	31.3767877533	train	3.575069852753682E-6	0.22441216095829353	0.019817308120273436
99.5527496717	31.4497392065	train	7.86315351063311E-5	13.86357685147402	0.3078062964355747
101.046723563	31.4345790324	train	1.0683929407055561E-4	22.50411434201022	0.3766381619831834
101.225486105	31.4315975071	train	5.8157693375239277E-5	8.619212838248412	0.2474963870098777
101.435759422	31.4277709503	train	6.862808499304416E-5	11.139690447109587	0.27959606614982346
99.7843496558	31.4575526138	train	1.1450027762312018E-4	25.418334600634385	0.39303064001155263
98.858098239	31.4688983617	train	3.325300064819014E-5	4.222145569392393	0.15828783693182497
99.7107453011	31.4670044998	train	1.142703307834688E-4	25.31937079674768	0.3925511749007712
99.5950172306	31.4766168925	train	1.1921937777189258E-4	27.29590611304108	0.40270600180648913
99.742393656	31.4758471398	train	1.098942089429604E-4	23.671972317951184	0.3832798816469233
99.984497882	31.4742143499	train	5.683649641228192E-5	8.363813149183517	0.24324151445665726
101.110425748	31.4606045514	train	1.0512149705660096E-4	21.812684463161396	0.37284026374241974
103.117317768	31.4117773628	train	4.48011649410474E-6	0.30448136711845825	0.02471019051837068
99.3634509077	31.4865061367	train	7.150784771542109E-5	11.83853331993658	0.2879501015392224
99.8267646903	31.4933743328	train	1.0614641573955802E-4	22.21814564553016	0.3751118173528348
101.142392253	31.4781129094	train	9.368667062485674E-5	18.190671775342754	0.34632965952622435
99.6373088457	31.5034802026	train	1.4628549469880336E-4	35.91784072221014	0.45273954638606384
101.594928508	31.478754798	train	5.746510991714544E-5	8.49326237485878	0.24527192850899437
99.6479010711	31.5124492607	train	1.0490282418770916E-4	21.710914894031227	0.3723534741309809
99.7005556654	31.5121717952	train	9.518936532698873E-5	18.562123617024895	0.3499407269178273
101.184892508	31.4954334235	train	9.067342646761458E-5	17.10688875115758	0.33896640633373654
101.237501705	31.4945240977	train	7.92201898727001E-5	14.032199268587329	0.30939766016516357
100.090486795	31.5365078285	train	7.545253394306977E-5	12.958405530763843	0.2990838665228969
99.9747208297	31.5464644491	train	1.0363239786910058E-4	21.28111703611401	0.36951035097151425
103.193976509	31.481379921	train	8.636753328370135E-6	0.7456311546342494	0.04656858829243954
99.5744596124	31.5579114026	train	1.0835932300595931E-4	23.01128855415314	0.3799606575816522
100.101443099	31.572500677	train	9.219051885534998E-5	17.63906550486989	0.34269423635143054
102.911916935	31.5263767225	train	9.173920497623398E-6	0.810806916543079	0.049322090447028996
99.6379222932	31.5936991373	train	6.697243564532547E-5	10.685961028629439	0.27470376750538933
99.9962681566	31.5914073989	train	1.1953568028543321E-4	27.407736081126824	0.40334348432850986
100.027884779	31.5911569475	train	1.2415075081196816E-4	29.006526077557552	0.4124923936699014
100.175423532	31.5898847661	train	9.547637095093928E-5	18.639631536615713	0.35062588602964917
99.0476490665	31.6043051648	train	5.890660838004871E-5	8.754023904745711	0.2498870638656582
99.9438459093	31.6188708741	train	1.0275053423835483E-4	20.996222381537237	0.3675216101649492
98.942212441	31.6313680434	train	5.4234689319159474E-5	7.905695801666741	0.23472021684075722
98.5941911481	31.6397584847	train	5.5236439994456035E-5	8.068350870641629	0.23802371780807552
99.8491284165	31.6375795812	train	1.0778724361440831E-4	22.749706565387783	0.3787143651352266
99.4273618957	31.6487103605	train	2.0129581319043005E-4	50.12294523123786	0.5323566052966837
99.7015686313	31.647497778	train	8.142496678716734E-5	14.618816105473819	0.31529356154589
99.9652096727	31.645776455	train	1.1058860362437957E-4	23.964712316207258	0.3847698779573744
99.9757548183	31.6456962789	train	1.2361673993625607E-4	28.858745736830105	0.41144815102579646
100.017934973	31.6453668653	train	1.1526461539272364E-4	25.726126910380927	0.39461894542144577
98.6046605175	31.6578357645	train	6.377872264215653E-5	9.862889759071944	0.2650764212951694
98.6468517624	31.6579594841	train	4.1326065655189534E-5	5.4996166172699	0.1894366923869433
99.026580477	31.6584453059	train	5.562935559931367E-5	8.136692146176411	0.2393116724941701
98.931640999	31.6674520562	train	6.531104344177806E-5	10.255244616982697	0.2697272471216449
99.385249372	31.6668888222	train	1.6654615431839503E-4	41.756170189091684	0.4850305968513505
99.7228003615	31.6654232702	train	9.192854619082012E-5	17.564350188658995	0.3420535181118373
100.165784972	31.6621450595	train	1.3443868693353424E-4	32.390335288851155	0.4319107049608878
103.220244459	31.5976623352	train	4.146772187825154E-6	0.2746273962950884	0.022913750462794473
99.3536370435	31.6760025486	train	1.8398537719655075E-4	46.213086738149904	0.5099207718686065
99.7228702351	31.6744448322	train	1.1069930683718333E-4	24.010742288684366	0.3850067540674201
99.8072617092	31.6739387722	train	9.33246641362141E-5	18.04841219128086	0.3454537311679808
98.667851162	31.6850824981	train	7.186264159370873E-5	11.94656708308797	0.28896595261379104
99.6490888066	31.6838635388	train	8.91037864642105E-5	16.677076754192672	0.33506468643887244
99.6912897476	31.6836418262	train	1.0286692667633472E-4	21.035690198216574	0.36778481173894917
99.6281096973	31.7020125723	train	1.0208616665982775E-4	20.742238581563576	0.36601505107510407
100.018525585	31.6994919609	train	1.0145125089023032E-4	20.537022364244514	0.36456855631820645
100.081831177	31.6989706199	train	1.2049401700738835E-4	27.758005588782122	0.4052666553514645
99.0793669908	31.7125569354	train	5.17140279027532E-5	7.45831305631383	0.2262796448720345
98.5199074054	31.7297219356	train	1.014959270928478E-4	20.551462517953645	0.3646705555820506
99.5755703666	31.7383485506	train	1.090099097497819E-4	23.303157996624144	0.38137191808750276
99.3961431802	31.7480546573	train	9.384161354509091E-5	18.251507312392356	0.3467038508518034
99.5545108527	31.7474639091	train	8.539166482394637E-5	15.712382473895014	0.32565144651841754
100.145689772	31.7435198699	train	1.0577806252061762E-4	22.088944594055228	0.3742973233432336
99.9980033008	31.7537837364	train	1.0981248394845318E-4	23.635570980303907	0.38310404554846555
99.4067800676	31.7660652591	train	7.234081568631124E-5	12.068646375528008	0.290330490776762
100.473173181	31.7581961168	train	8.860046620738876E-5	16.52465897687163	0.3338037910244964
100.114346917	31.770862006	train	1.062816442281555E-4	22.2669682195509	0.37541029954441174
100.76905459	31.7724708462	train	1.1672222575014842E-4	26.46874332299331	0.39762495488576455
99.6815317646	31.7919571219	train	7.97888482529086E-5	14.21484621937586	0.3109280327320937
99.1428306492	31.8027230953	train	7.12453508002373E-5	11.75860372898703	0.2871966462814647
100.748281905	31.7907982287	train	1.0814629908319505E-4	22.913529259179334	0.3794971631758534
99.2801946877	31.8115169141	train	9.100357648777616E-5	17.264547860672497	0.3397812528472656
99.6500336692	31.8191873152	train	6.129650141389064E-5	9.249969804263824	0.2574154884770311
99.1217372919	31.8298112111	train	3.794194247927577E-5	4.936427902550501	0.1766645719083725
99.9777430187	31.8351344873	train	1.1258840944896338E-4	24.693718812093447	0.3890210119615503
100.189065938	31.8333349105	train	1.0125242267381248E-4	20.46744524688912	0.3641142184529161
100.833457261	31.8256799867	train	9.660838266140465E-5	18.966541197520193	0.3533142759982432
99.2485953501	31.8476706232	train	7.428278011896435E-5	12.590640389911952	0.2958187545077313
100.654059081	31.8371594	train	7.824084627248398E-5	13.753858587834142	0.30674605666100196
99.6608564533	31.8552186845	train	6.473098625439361E-5	10.095011764662692	0.2679736261184622
99.946227182	31.8534157598	train	1.2138717287369658E-4	28.085957463945903	0.4070478946150201
100.147137806	31.8607835469	train	1.2607055651656085E-4	29.671009172561956	0.4162161047931109
99.7455585615	31.8727937068	train	7.012261146386942E-5	11.505387122728525	0.2839559261379034
99.9252697409	31.8716129202	train	1.1822363492153349E-4	26.99931677646373	0.4006902372689909
100.358770781	31.8767400323	train	8.113600191583799E-5	14.541817112268722	0.31452656538408397
100.728678017	31.8722479222	train	8.640856133800229E-5	15.952460913819287	0.32825650668257533
101.700513934	31.8553155799	train	4.615556609676315E-5	6.357251421030022	0.20699244988481644
98.8574517717	31.8929435899	train	6.362054309898803E-5	9.827230989915106	0.2645929469995114
99.7668510544	31.8907103148	train	7.754856029050789E-5	13.560570387007058	0.3048593530936429
99.9465960012	31.8894988064	train	1.1820221705244601E-4	26.99291854874146	0.4006467298227806
100.559739826	31.8834535482	train	1.0781275710447374E-4	22.760464422979986	0.37877005378221673
102.534587677	31.8438692648	train	1.9368496300022653E-5	2.105046046238582	0.09872073605366861
102.882617133	31.833710159	train	3.5565429224764444E-5	4.581679846919654	0.16745203140287787
100.750154046	31.8899942694	train	1.031502633350316E-4	21.129220026679302	0.36842461432285134
100.834707222	31.8888016378	train	9.311042399403143E-5	17.96271668393866	0.34493423876543367
98.8151169132	31.9109329287	train	6.521336539831368E-5	10.228227598081917	0.26943253671207434
98.7727878227	31.9198861944	train	6.983369255254807E-5	11.43488368988161	0.283117206171405
100.634204219	31.9095789074	train	9.199947449945826E-5	17.584579135132145	0.34222711392276434
98.8679749648	31.9290426751	train	5.537183023293411E-5	8.09189979941452	0.23846801140879945
100.655510268	31.9183233087	train	7.930678671284408E-5	14.060013241529083	0.3096311480655769
102.250976958	31.8875044832	train	4.7897586408521675E-5	6.7047052999234875	0.21313970544435631
98.6881053328	31.9377502437	train	5.130771280943454E-5	7.368485612125068	0.22490162047269402
98.6457519821	31.9466609981	train	4.3452735083836354E-5	5.880211414997783	0.19726222185163003
100.391430143	31.9395320834	train	9.326705616023675E-5	18.02577368352396	0.3453141235744983
100.676983962	31.9360820209	train	1.0974762013189831E-4	23.606679822809905	0.3829644158719674
98.4552492951	31.9550084039	train	1.0133819166822368E-4	20.50003631829832	0.36431028690342193
98.8256085247	31.9560572103	train	5.387318099271998E-5	7.84948929539668	0.23352101607511602
99.9049221917	31.9529523106	train	1.2232231461728672E-4	28.457120941905053	0.4089014690879442
101.977318138	31.9212650262	train	2.360079690531633E-5	2.703292836334929	0.11775251631142916
102.188564646	31.9161342033	train	3.946236451614778E-5	5.162380312799055	0.18245228731010651
103.634366629	31.8805797062	train	3.3366023930917224E-5	4.239138561161545	0.15874043702049387
99.5452791148	31.9730495041	train	8.988847867774721E-5	16.874984898416187	0.33702096922886166
99.8945167785	31.9710688056	train	1.4904424973390172E-4	36.58528272619161	0.4573725439309197
101.460032445	31.9503801315	train	6.38536967110559E-5	9.879791331564054	0.2653053568447354
102.89657371	31.9143972397	train	2.2132624087520683E-5	2.487110862372842	0.11124216914009256
99.3230539745	31.982831385	train	1.6365564669953238E-4	40.838743911689335	0.48065878528576483
101.39683554	31.9606078045	train	6.530179878010368E-5	10.25264972910835	0.26969936467383043
101.703412412	31.9544463047	train	4.8783675688614086E-5	6.903591860282165	0.2162301203062873
98.4550361169	31.9910941756	train	6.383219873579881E-5	9.874944994789548	0.2652397267245453
99.3548432529	31.9917682419	train	1.380949040459713E-4	33.45046202872338	0.4385061887465938
100.339199154	31.9851975364	train	1.0247428722039622E-4	20.889377113169157	0.36689604664315645
101.418218113	31.9692204113	train	6.180563892405869E-5	9.352909744930807	0.25899984304969453
101.439365944	31.9688155571	train	6.866760715577453E-5	11.149377498138215	0.2797120442608737
101.523952961	31.9671609593	train	5.8931815500030706E-5	8.76073397012944	0.24996726549707068
100.296995975	31.9946567424	train	1.136051790576115E-4	25.066517962825127	0.3911599840658212
100.720292673	31.9896230708	train	1.3206540834378668E-4	31.59539523665127	0.4275459581779575
101.270393694	31.9809705977	train	7.731341632505356E-5	13.495089702394152	0.30421617098812453
99.3125608836	32.0099229398	train	1.6368411565043832E-4	40.8507564216948	0.4807022056869101
99.7572388811	32.0080479169	train	1.1540627234483143E-4	25.78239038024664	0.3949123980972138
99.27023527	32.0190419129	train	1.891422005704372E-4	47.233235847268794	0.5168264260515916
98.4230536936	32.0270391899	train	3.0538694948359755E-5	3.7990684700528448	0.14727023994587157
99.852687644	32.025484941	train	1.664546025867992E-4	41.736371259443615	0.48489325644587855
100.403242052	32.0205879143	train	1.4887903769058046E-4	36.53793260399017	0.4570972994815785
100.826635608	32.015195821	train	1.053800105976889E-4	21.931889984281746	0.3734147699417911
99.2596970879	32.0371073934	train	1.803860919261879E-4	45.31580565765099	0.5049827156673351
99.683329888	32.0355320707	train	1.0497615246451122E-4	21.74551472615117	0.3725167950500655
101.398243026	32.0146912434	train	4.885293106906494E-5	6.9194806408541245	0.21647063990151233
101.313831215	32.0252785351	train	7.748812943046556E-5	13.543697926842093	0.3046941719650656
103.395783291	31.9701623298	train	1.961601491653146E-5	2.145005545854193	0.09985635379568412
99.2703412858	32.0551285544	train	1.4048966143040523E-4	34.25615787843581	0.44274373600421896
99.8529385302	32.0525472075	train	1.8131116122572914E-4	45.49690935201778	0.5062613455827758
98.6558948489	32.0639714345	train	6.343643921630736E-5	9.785728038762986	0.26402943355119135
98.7088659485	32.0641041823	train	6.38373190761182E-5	9.876099284590847	0.26525535942554723
100.033096087	32.0602280032	train	1.519252254439715E-4	37.47898429545095	0.4621277962188002
99.2174176352	32.0732737635	train	1.47833534370962E-4	36.28496464487369	0.45534898790371725
99.9061642762	32.0792415548	train	1.9026972612428707E-4	47.49865515118882	0.5183104806006976
100.001515868	32.0785237122	train	1.5389986012614965E-4	37.96140656247933	0.4653392175824209
100.308733921	32.0757227424	train	1.6408949652450345E-4	41.02260257497992	0.4813196994666081
101.367664639	32.0603578624	train	6.806274781404975E-5	10.999963717847823	0.277932981971944
101.558175264	32.0566538146	train	5.283344178987439E-5	7.674317960993586	0.23005093383382386
99.8320814136	32.0887710163	train	1.74396317352716E-4	43.82698607330299	0.4965406573833248
100.224108687	32.0855894281	train	1.463254920319578E-4	35.93066572010236	0.45280728222453903
100.457315728	32.0921416214	train	2.3636515194920505E-4	56.05873231186476	0.5720475134864633
100.160769203	32.104227385	train	1.8381301629936698E-4	46.188983304865225	0.5096865475679286
100.478649275	32.100914716	train	2.3019941674282658E-4	55.07072010967293	0.5655647741921465
99.6309352109	32.1169967897	train	1.0512300871028266E-4	21.81338151548648	0.3728436262201438
99.9171195411	32.1152474017	train	1.709824189313305E-4	42.87781322513179	0.4915989785771947
101.379183706	32.0962151914	train	6.75719909574941E-5	10.848987393131667	0.2764830564625991
100.033806925	32.1233694767	train	1.4805546151137454E-4	36.337460646610445	0.45572103967740674
100.330573413	32.1205982986	train	2.0310279132667002E-4	50.51618194176993	0.53458076073264
101.220556525	32.1081155225	train	1.0828572077998253E-4	22.977510888308068	0.3798005932214155
102.987613495	32.0647755262	train	4.114010015015716E-5	5.462276752440813	0.1887451325705996
99.779483566	32.1342120199	train	2.1464123436662708E-4	52.61666697646347	0.5482989178932995
100.288307519	32.1300560975	train	1.8224548878811883E-4	45.837556375066164	0.5075460848104995
100.542673711	32.1272116123	train	1.7724316042771077E-4	44.66604081386466	0.5005886475029934
103.252192944	32.0651714177	train	1.5736741616605342E-5	1.6265245706088263	0.08172253699618053
98.3268894346	32.1438436854	train	2.3781405486121678E-5	2.7301773391131894	0.11854681009338297
100.150625027	32.1404033307	train	1.8731855223991573E-4	46.87824710854403	0.5144066784240733
100.299034653	32.1389670727	train	1.8686648274189154E-4	46.75644085366864	0.5138030867946357
100.436833578	32.1374776721	train	2.2403187086547153E-4	54.1734505540184	0.5588806168707842
100.532226631	32.13635872	train	1.9236921420817123E-4	48.03735076245808	0.5210496833342454
103.125801454	32.0783680199	train	1.988882665581194E-5	2.1890483768326234	0.1011047058551994
99.4827248106	32.1537344604	train	7.681244212618906E-5	13.35761972682423	0.3028418946408468
100.034112252	32.1504299109	train	1.7018363427929978E-4	42.57725298363538	0.49042868668087575
100.574776822	32.144856541	train	1.685243252819794E-4	42.25895433465215	0.4879803453043093
100.331097422	32.1566749959	train	2.1106087682037784E-4	51.84343230413255	0.5441295320330138
100.426655466	32.1646539439	train	2.1964190656527627E-4	53.59122369937933	0.5539962447247662
99.4828675533	32.1807982225	train	8.30347026936246E-5	15.112246330113528	0.31953504625971907
100.140473267	32.1765784452	train	2.066793792228135E-4	51.05740311300513	0.5389212772820903
101.25366076	32.1616418969	train	1.4842427828102447E-4	36.42470281872196	0.45633822289348736
99.6208243537	32.1892176787	train	1.3148148910036654E-4	31.392572695271603	0.4264617594478389
99.7481210464	32.1885287441	train	1.9613804853253628E-4	48.92208284757005	0.5258895140628581
100.129979369	32.1856934185	train	1.98117583648271E-4	49.49298701252117	0.5283926041412076
100.416331908	32.1828106752	train	2.3853439047203658E-4	56.39189100539586	0.5742825131019114
103.624580976	32.1061584825	train	5.996024258838013E-6	0.45833246227921326	0.032796999774498674
100.321015947	32.1928627315	train	2.5120451759098064E-4	58.51458501115945	0.5868841629129067
101.232905736	32.1800472063	train	1.8360526088125536E-4	46.15993020209189	0.5094039272793836
101.285903058	32.1791001147	train	1.646044672686554E-4	41.25980486897904	0.4821020108259653
100.215068474	32.2029458385	train	2.0621742305806094E-4	50.96294380542828	0.5383652098240821
103.150199318	32.1496602838	train	3.0627097446292514E-5	3.813428228032761	0.14763361521902335
99.8863702647	32.2237195933	train	1.649532108423161E-4	41.369025711018146	0.4826304614242169
100.109204284	32.221960483	train	1.9299097744454236E-4	48.25098493021681	0.5218549288002307
100.172867368	32.2213857511	train	2.0749644274699997E-4	51.27262814261153	0.539901522654866
100.38506361	32.219238512	train	2.496923997163869E-4	58.222167638880975	0.5854195616698091
100.395672811	32.2191218039	train	2.4235954887229564E-4	57.04712615800536	0.578167273912871
100.204817209	32.2301058564	train	2.4033940028531084E-4	56.767579031578535	0.5761245250678168
101.223183048	32.2162928425	train	1.543636231320336E-4	38.10985663529228	0.46608789941762857
100.066972039	32.2403656587	train	2.0189346625151567E-4	50.26752735849807	0.5330945876236985
100.693038077	32.2335277971	train	1.1832353205108404E-4	27.028581508214668	0.40089308109683963
102.463395078	32.1973962085	train	9.834456211894935E-5	19.429063808571488	0.35739451325428523
98.8887397741	32.2538428959	train	9.269201843959437E-5	17.792657134695745	0.34391730181608854
99.1329292341	32.2628433901	train	8.886926278652971E-5	16.606057205114755	0.33447776257754824
101.170805056	32.2442595652	train	1.69155665824844E-4	42.36634378391151	0.4889146678515704
102.443233065	32.2249907599	train	1.6453897826859663E-4	41.22969995776884	0.48200265502737377
99.5683441526	32.2796772674	train	1.556386478086589E-4	38.4715315756866	0.468135486914311
100.173563249	32.2755031212	train	2.1208812362292007E-4	52.043741188036094	0.5453336310137676
102.305827622	32.2376784025	train	1.2983137449428265E-4	30.783017570675447	0.42337556967794693
98.9205573947	32.2899525974	train	7.94129522309115E-5	14.094112463186185	0.3099171829394342
99.5365406052	32.288837632	train	1.2817159144006316E-4	30.260765373852937	0.42023760894405393
100.69387531	32.2786152709	train	1.1094666906335136E-4	24.121747710537168	0.385535386378936
101.33059923	32.2684666183	train	1.503831347331026E-4	36.960003033719666	0.45959288249085795
102.263761826	32.2477881295	train	8.172840197703114E-5	14.699670930543125	0.3160971207677725
102.295556329	32.2469619667	train	1.4998228019459306E-4	36.85004872336369	0.4589300338140314
102.380335237	32.2447198501	train	1.6661333651823147E-4	41.77324414099674	0.48513133296926253
99.8445916065	32.2961738116	train	1.48964985053412E-4	36.562565300560905	0.45724052324232345
100.025128189	32.2948369039	train	1.9323149274368516E-4	48.29197450697988	0.5221656943132221
100.290598673	32.2924020608	train	2.751610421305888E-4	62.16957251723164	0.6087803940938126
100.948795765	32.2839568701	train	7.330415386858232E-5	12.297333802581942	0.29306367132384953
101.150440153	32.2806826889	train	1.643427594635648E-4	41.139292724304795	0.48170473582164813
101.192887336	32.2799524024	train	1.5116006693712098E-4	37.2559849162931	0.4608729956737782
102.518428074	32.2499598208	train	1.4350140402043108E-4	35.094351163841814	0.4479830965649412
99.5472689721	32.3068340098	train	1.5489424111112416E-4	38.27766225600603	0.466941941633518
99.6322445931	32.3064369894	train	1.6088732524835504E-4	39.95247468074463	0.47640161812188203
100.16329206	32.3026599482	train	2.3329817509138616E-4	55.57356716242265	0.5688472160152084
100.503098543	32.2990707731	train	1.7610626532266034E-4	44.36098978773945	0.4989799030804493
101.384115943	32.2855033509	train	1.3116827854920006E-4	31.251191393239687	0.4258785082106409
102.359805428	32.2632974879	train	2.268595567250682E-4	54.591642037408796	0.5619705120732765
102.402200855	32.2621614578	train	2.4507533392056116E-4	57.5366826630383	0.5808826152964522
102.476387052	32.2601392578	train	2.4826196003876127E-4	58.086888986146924	0.5840244813025014
102.5293726	32.2586682278	train	1.6726712894931067E-4	41.93940155399172	0.4861096057095567
100.099680962	32.3122508255	train	2.1193485845893387E-4	52.01837946337247	0.5451543833930076
101.702658713	32.2881005601	train	7.082622375222366E-5	11.662808126889464	0.2859902982039744
101.73448368	32.2874148618	train	6.857768239403863E-5	11.127336554639863	0.27944810511085216
102.275331376	32.2745336046	train	2.25892654665497E-4	54.47339656298288	0.5609188317585451
102.317735694	32.2734255826	train	1.9640566704754884E-4	48.96845864482079	0.5262294654868866
102.43433539	32.2703053006	train	1.9701577675726065E-4	49.13728592329032	0.5270026582565783
99.6961131238	32.3241430807	train	1.4970094591850025E-4	36.77287879428592	0.45846385060389344
99.8554660035	32.3231634047	train	1.3908189684111794E-4	33.72308295433985	0.44026046522104706
101.384588099	32.3035304634	train	1.1683611404484306E-4	26.5285540416488	0.39785856824446764
101.395200972	32.3033294276	train	1.1143291247388374E-4	24.32373070478694	0.38657188179575896
102.57246458	32.2754831397	train	1.252361865592851E-4	29.388174114070573	0.41460355196298204
98.2723670131	32.3329862986	train	5.830791989524687E-5	8.646254743863423	0.24797715918899296
98.4636170006	32.3339442947	train	1.0581208038072064E-4	22.10087646560743	0.374372631816456
98.5379942282	32.3342385652	train	1.1826161681248452E-4	27.01058553981352	0.40076737670950097
100.227375149	32.329114487	train	2.8461190687188807E-4	63.65792169997468	0.6167930887400014
101.448506266	32.3113239948	train	1.0348236945286734E-4	21.238848722011063	0.36917289669936243
102.212356249	32.2941833737	train	1.099675941842358E-4	23.70465902490173	0.3834376888842663
98.9523907866	32.3440967729	train	1.0877317047892782E-4	23.20139676023709	0.38085912458516047
100.280614942	32.3376056889	train	2.5543953197537303E-4	59.339044093223954	0.5909315599484686
100.42933775	32.3360082042	train	2.106375927642795E-4	51.75799214148653	0.5436315173888843
102.329324616	32.3001647504	train	3.161477376570626E-4	69.26633304355485	0.6413070529428346
99.8769733835	32.3500784005	train	1.392194202732243E-4	33.7719552763236	0.44050402902534685
100.248868177	32.3469443816	train	2.9350593373234096E-4	65.17065696483415	0.6240395672928539
101.523296987	32.3278852725	train	7.571501574679997E-5	13.043417175378352	0.29981237195034366
102.372072408	32.3080435154	train	2.4344552011641634E-4	57.18563756709806	0.5792572784546306
102.594727582	32.3018918056	train	1.4557156459040805E-4	35.70752122279891	0.45152767205857186
102.605328496	32.3015890988	train	1.7242926898323349E-4	43.2650282241616	0.4937051153877052
100.195862719	32.3564785444	train	2.7241367539717547E-4	61.853442510924694	0.6063878561389842
100.333996288	32.3550930091	train	2.2722594503553443E-4	54.63264042029421	0.5623677104048107
100.355246745	32.354866428	train	2.1815088999128704E-4	53.31740221900675	0.5523126058191506
100.461495344	32.3536798438	train	1.7159393087127185E-4	43.06788841472892	0.49249127257414443
101.311211244	32.3409687277	train	1.030362907484957E-4	21.091597515998252	0.36816740854219127
102.436035368	32.3153309542	train	2.6468746491347094E-4	60.67870676257919	0.5994998938544654
102.510262203	32.3132858893	train	3.0947875726106827E-4	67.92032844531195	0.6363880908290419
102.542071386	32.3123961062	train	2.0718590437851668E-4	51.1952069998306	0.5395294557704301
101.353915337	32.3491967879	train	9.704866624197767E-5	19.07534568674373	0.35435389306559667
101.396388458	32.3483966077	train	8.363258223104594E-5	15.317967353826543	0.3210970434662751
102.203020737	32.3304819468	train	1.9919261047459047E-4	49.76462217298072	0.529740915532129
99.0161585572	32.3801899078	train	1.0945084662646425E-4	23.477413564055144	0.3823247566987712
99.5902253137	32.3788094063	train	1.5628103783296612E-4	38.62471099010478	0.46916117564003734
99.7815675834	32.3777684528	train	1.298543292119607E-4	30.789589620881145	0.42341872939866054
102.28821128	32.3373033203	train	2.961635252869665E-4	65.52367017361662	0.626151978983753
100.259993215	32.3829151529	train	2.3237989998562168E-4	55.43758811357145	0.5678796919340647
101.003849028	32.3732845846	train	8.318943982900262E-5	15.184299412368192	0.3199399955569252
102.171823166	32.3493015897	train	2.010574463406696E-4	50.06410508703775	0.5320616186000949
102.203656026	32.3484963168	train	2.2068268791798789E-4	53.747845306716094	0.5551639978748072
102.288537377	32.3463097413	train	3.6297289749206817E-4	79.35062524097295	0.6724220567286459
102.309756268	32.3457541944	train	3.9941491208833764E-4	87.1577013564084	0.6931383810804232
102.468879013	32.3414741241	train	3.3490126014297376E-4	73.01408017025553	0.6544522429992942
102.490092804	32.3408883236	train	3.87395041479471E-4	84.46417457035177	0.6866011649611979
99.5584450384	32.3969963289	train	1.4503041057612953E-4	35.58275946104787	0.4506054977577326
99.6541371708	32.3965360241	train	1.2906234438949196E-4	30.496057952731068	0.4219258868253061
99.7498269485	32.3960030799	train	1.3008494293167348E-4	30.85561547950129	0.42385197369183447
99.7923548927	32.3957429012	train	1.4484688430343589E-4	35.54044791848381	0.45029204819128826
100.366414678	32.390826629	train	1.9224445382580395E-4	47.99595087600136	0.5208877793594662
102.352524817	32.3536382444	train	2.8088211176818345E-4	63.021263815298354	0.6136703949594551
102.394962653	32.352501837	train	2.4696504363289935E-4	57.87907066495294	0.5827514834885604
102.532868856	32.3487101714	train	3.170893002960765E-4	69.48100017731964	0.6419908375136121
99.941291656	32.4037393229	train	1.7112800510475822E-4	42.93090927400122	0.491811696611556
100.430331717	32.3991374968	train	1.8137665307790945E-4	45.51189385387508	0.506351618030924
101.13175141	32.3892234236	train	1.466380469283708E-4	36.022135900692774	0.4533360198003498
101.907078462	32.3737196522	train	8.063887461166918E-5	14.421673144546373	0.3132030172976254
102.565043274	32.3568176145	train	2.1992991707718668E-4	53.634564857623346	0.5543200046536508
102.798374575	32.3499975079	train	5.475169763762171E-5	7.986079099001898	0.23642873833330205
98.3248877514	32.4144673525	train	1.0137935927205965E-4	20.513785697832393	0.3644043533606459
99.8137805128	32.4136480778	train	1.5689123402589527E-4	38.765488225530575	0.47013180433326335
100.271001079	32.4098655261	train	2.171738240235561E-4	53.09340921084104	0.5512024028715404
100.483628496	32.407541218	train	1.7800184961064215E-4	44.82493453956565	0.5016564826623185
102.045385991	32.3794680435	train	1.0601230612327548E-4	22.1711062753125	0.3748155229015834
102.109079338	32.3779120063	train	1.7423656906565468E-4	43.76620364770878	0.4963115623380684
102.607830946	32.3646129709	train	1.825742946306394E-4	46.01350186412716	0.5079966175018927
99.0799849798	32.4252717461	train	1.162477530563719E-4	26.162854724131083	0.3966497389240003
99.5267043677	32.4241961552	train	1.4294895010979333E-4	34.944775525375654	0.4470294146227476
99.9733824266	32.4215368712	train	1.7314650907201024E-4	43.49346386409813	0.49474272448693496
100.207328391	32.4195120947	train	2.0911425700725886E-4	51.55691781276194	0.5418301975065004
102.109388171	32.3869199486	train	2.463151969646454E-4	57.734200439418956	0.5821106870886509
102.162467425	32.3855982684	train	2.46335266529777E-4	57.737397644059136	0.5821305066023439
102.226157897	32.3839828183	train	3.168553894165324E-4	69.42766517764709	0.6418212095182274
102.640015959	32.372700339	train	1.025473145380282E-4	20.917622208476427	0.36706153786497847
99.9841147786	32.4304741277	train	1.7376056904841393E-4	43.64528149335506	0.49562769276080104
100.047926592	32.4299594231	train	1.8111466889577185E-4	45.45844143735706	0.505990306884678
100.33505751	32.4272434074	train	1.8007879536944602E-4	45.25564525483604	0.5045565040439325
102.08846237	32.3964504835	train	2.1830138679834388E-4	53.3473373573431	0.5524831216368784
102.332628217	32.3902250264	train	4.8741665515430495E-4	97.12733738822482	0.7337927176853919
102.396311031	32.3885234055	train	3.3906773210709264E-4	73.7552592386132	0.6572429614550099
102.438763235	32.3873711644	train	3.348772943592446E-4	73.00951239786782	0.6544360591720914
102.513048707	32.3853204347	train	3.438509293858361E-4	74.8696861223223	0.6603916961998718
102.608547368	32.3826196438	train	1.7020084750212495E-4	42.58388308387283	0.490453962409922
99.5799986669	32.4420040718	train	1.3403101579549821E-4	32.2620672668326	0.4311656892074321
99.6544627317	32.4416391485	train	1.4053727895019125E-4	34.27286763308736	0.44282734723620054
99.7608374509	32.4410414717	train	1.6076398105238792E-4	39.925422179274015	0.4762103127972094
100.292650791	32.4367059523	train	1.7695775347540343E-4	44.58678158629274	0.5001857591756751
102.364804616	32.398383875	train	3.7513621383047734E-4	82.00349839088639	0.6796407245415986
102.555847342	32.3931328231	train	3.107281554595268E-4	68.24150790743107	0.6373198760769729
102.640738989	32.390706346	train	1.3846965102449698E-4	33.54337476435772	0.43917355570050576
102.693791041	32.3891608516	train	1.446744465853976E-4	35.4960894144294	0.44999721099097867
99.9311225051	32.448918342	train	1.7657109664491946E-4	44.48113415406232	0.49963890573769565
100.218325562	32.4464671902	train	2.1189312806147272E-4	52.01147407911562	0.5451055541187209
100.399137426	32.4445880002	train	1.9204958949485822E-4	47.93604723029764	0.5206346810115356
101.270994518	32.4318816573	train	8.474071171676227E-5	15.566217019844904	0.32397321784522337
99.5056340886	32.4603666069	train	1.573067552608106E-4	38.874923883786515	0.47079073787145675
99.60139408	32.4599456417	train	1.3877269903607285E-4	33.63232630662967	0.43971207873314705
100.175896383	32.4558909018	train	2.4034316830053384E-4	56.76837464599441	0.576128353653803
102.046899994	32.4245102911	train	1.7297057565301857E-4	43.43743037714939	0.49448860090258795
102.524710953	32.412036289	train	3.633496554517073E-4	79.40257706214382	0.6726505333807118
98.3564065588	32.4687579195	train	1.097833205629033E-4	23.622581242577528	0.3830412745447862
100.239845474	32.4642976663	train	1.82103286534637E-4	45.76146330797637	0.5073509823281682
102.259621033	32.4281960375	train	3.4882598608936585E-4	75.96897000355968	0.6636059322281991
102.270240436	32.4279205242	train	3.6456519511698346E-4	79.58390056655152	0.6733855029041792
102.312716593	32.4268095409	train	4.122689091544102E-4	89.50844948916124	0.6998340699597586
102.355190396	32.4256842711	train	3.6636381200959333E-4	80.05773963411477	0.6744669922784117
102.397661817	32.4245447177	train	4.3126839652457056E-4	92.13716715298986	0.7092125412363619
100.133570959	32.4743198719	train	2.3864016417057344E-4	56.4124820227102	0.5743908966063538
100.388917092	32.4717612242	train	2.0727325058074263E-4	51.21897017532278	0.5396341691227838
101.824387483	32.4477328337	train	1.2456154913786975E-4	29.162930183840253	0.41329317953055117
102.153732991	32.4399095259	train	2.7630251676947647E-4	62.319047124598804	0.6097659134999602
102.440473104	32.4323957727	train	3.4757090959036923E-4	75.72494138667129	0.6628008168154983
102.52541217	32.4300444605	train	3.473055557810087E-4	75.65188241298304	0.6626301019772021
102.578494017	32.4285458881	train	3.103697903763259E-4	68.11120770954058	0.6370531007661069
102.610341222	32.4276360389	train	2.9779666084621463E-4	65.76782222986418	0.62743835685925
102.642186986	32.4267181621	train	1.3221554894810034E-4	31.63610248909704	0.4278240712929539
99.6228601076	32.4869040123	train	1.5179017467372612E-4	37.43962481940791	0.4619067481051743
99.9527778285	32.4848388143	train	1.674346795027291E-4	41.98198351912082	0.4863597142639217
101.18683219	32.4694450039	train	1.2946600325919915E-4	30.647912568516432	0.42268772356852663
102.196537901	32.4478445719	train	3.0385989294633045E-4	66.98932406812445	0.6321377380168027
98.1114100151	32.494329031	train	8.487295361021759E-5	15.595910704671077	0.3243148277464016
100.197649391	32.4917670443	train	2.1287237253463957E-4	52.17351565504132	0.5462486240978596
100.984970634	32.4818099248	train	1.642464845873059E-4	41.09493436011412	0.4815584362272242
101.176415313	32.4786439627	train	1.3262016164060277E-4	31.745804132378375	0.4285722124407025
102.685379113	32.4434867961	train	1.1544319980521115E-4	25.7973048451549	0.3949888492740277
99.4845954875	32.5055542644	train	1.6395432495251011E-4	40.96477158001339	0.48111396350887364
100.272268211	32.5000548693	train	1.949981950458562E-4	48.65980579651412	0.5244360959203729
100.719199842	32.494741388	train	1.080326338680537E-4	22.861367466520218	0.37924956839806495
102.112173879	32.4679907309	train	2.752865210137647E-4	62.1834325201612	0.6088889727387545
97.8664007649	32.5104010471	train	9.065266675650294E-5	17.09661792954677	0.3389151018675394
100.123379186	32.5104927284	train	2.191721728409034E-4	53.52053598890115	0.5534671947135993
100.219176427	32.5096007697	train	2.3774228818032776E-4	56.24611417784001	0.573469109015281
100.229820299	32.5094971621	train	2.1672942521144576E-4	52.993299050491984	0.5506956255638938
100.304325843	32.5087467049	train	2.1663559783392816E-4	52.9757289482342	0.5505884816456218
100.314969263	32.5086358964	train	2.2605082561903204E-4	54.50113499381988	0.5610912165375531
100.357542353	32.5081836621	train	2.1806604031947833E-4	53.30052487314766	0.552216412191085
102.356861222	32.4707125194	train	2.9855261820467294E-4	65.97036221383483	0.6280308120465283
102.399353694	32.4695709971	train	4.0592931383461766E-4	88.54868729745786	0.6965686694605345
102.537437376	32.4657622667	train	3.804607541279094E-4	82.97976807946918	0.6827015633133063
99.7402270305	32.5223515274	train	2.105204779201156E-4	51.74253344266363	0.5434935337408109
99.9425121854	32.5209984116	train	1.7488289134492111E-4	44.01212200196517	0.4972371709149414
102.197812225	32.4838728071	train	2.831529479101985E-4	63.3902741254335	0.6155776357816068
102.261569598	32.4822350955	train	3.239441049770793E-4	70.86038358025763	0.6468914522046312
102.590897254	32.4732605305	train	3.306489613159913E-4	72.01588072835308	0.6515567870295972
102.612139082	32.4726520232	train	3.2737832451972063E-4	71.41089480515885	0.6492965317647457
102.654620809	32.4714242869	train	1.4284110120922662E-4	34.92051869620755	0.44684285425897396
102.718338517	32.4695558836	train	7.718450017807909E-5	13.45971442834747	0.3038630451974911
103.599112395	32.4404159824	train	3.500958619266209E-6	0.2179026317813515	0.01941447084337985
99.2185189751	32.5333608402	train	1.1049781313531335E-4	23.927204741800924	0.38457547366631284
99.2930620037	32.5332092302	train	1.2500623408122772E-4	29.317490850738633	0.41415756506148266
99.4740920806	32.5326571003	train	1.576068261525244E-4	38.95397153233354	0.4712655720762025
99.6444677828	32.5318994347	train	2.0552176185320263E-4	50.85108895582164	0.5375252908267838
99.7083568766	32.5315558125	train	2.1392556486634652E-4	52.48388125906767	0.547471618772373
100.687785701	32.522225013	train	1.2230935349408047E-4	28.4519055787636	0.4088758576291235
102.049329435	32.496577085	train	2.508642740955021E-4	58.43487484179599	0.5865555141662728
102.059959028	32.4963188183	train	2.3633533053587385E-4	56.05467462174686	0.5720166244915935
102.442529988	32.4864247709	train	3.281072320579632E-4	71.49257203220914	0.6498027971982188
102.485026024	32.4852538326	train	3.5669090134760615E-4	77.75739424023124	0.6685649302687046
102.750568884	32.4776113782	train	7.063951471444832E-5	11.62103522908908	0.28545158922790537
98.1961557348	32.5400024059	train	1.0823813923467329E-4	22.955675371631003	0.3796970726119123
100.145010973	32.5373585909	train	2.3129037599991793E-4	55.28587044526916	0.566726086974149
101.198782038	32.5233464173	train	9.785905130262365E-5	19.257992338461122	0.35625869769453916
98.2280252599	32.5492227851	train	1.1962589729241198E-4	27.43963265032665	0.4035250601865678
99.633946251	32.5499945225	train	2.54528473002885E-4	59.059221981638316	0.5900675716910103
99.6445966659	32.5499403698	train	2.9619089938502885E-4	65.52776257261682	0.626173614036454
99.8149990648	32.5489512501	train	1.9972692625892688E-4	49.844473776884485	0.5304081966048326
100.01733965	32.5474767849	train	1.9215185641205187E-4	47.9674853141432	0.5207675431075109
100.475202705	32.5429380315	train	1.1601435500854896E-4	26.036761779631973	0.3961688604568567
102.071201428	32.5140758425	train	2.8543986763148257E-4	63.8107717447587	0.6174794471551858
102.103095315	32.5132924382	train	2.8560677465468723E-4	63.845740630096394	0.6176175111649904
102.177509525	32.5114331193	train	2.7851540361753795E-4	62.80493851835221	0.6116623878182484
102.188139565	32.5111639171	train	2.6778636249516236E-4	61.08369070714777	0.6022913320429598
102.230658298	32.510078147	train	3.023025008461099E-4	66.60178168257171	0.6309420141104165
102.783181462	32.4946595514	train	6.328247433795105E-5	9.751016485596848	0.26355750739437417
99.516841623	32.5595513148	train	1.7559613475660974E-4	44.22477833681797	0.49825467781472144
99.9322386675	32.5571571175	train	2.4459314998279054E-4	57.41811967995942	0.5804030653772838
100.006791222	32.5565821313	train	2.76509326806686E-4	62.36315276783793	0.6099439368413725
100.070691663	32.5560541069	train	2.513121103968702E-4	58.531772337036806	0.5869879804852344
100.12394072	32.555589283	train	2.483404630557249E-4	58.09431312470831	0.5841012872402979
100.187837926	32.5550017326	train	2.58730383880631E-4	59.881773608071	0.5940222796069468
102.34790701	32.516024002	train	3.8978948567064983E-4	85.01281910625687	0.6879255474044724
102.401049348	32.5145968753	train	3.713402434768518E-4	81.14980829833712	0.6774222851080376
102.464815152	32.5128547677	train	3.6208652710573646E-4	79.14160509430184	0.6718832768651906
102.475442249	32.5125612824	train	3.879930647006749E-4	84.6010097847306	0.6869329874644416
102.539201565	32.5107815701	train	4.653639253191327E-4	95.29075869175584	0.7246511940410242
102.560453415	32.5101811716	train	4.8428574509063734E-4	96.7572178436098	0.732532006970794
102.634829875	32.5080515881	train	3.2174042345433143E-4	70.26510141319257	0.6453307007135896
98.1959144748	32.5670627991	train	1.0780133854266312E-4	22.755224362044107	0.3787451315639387
99.4636288518	32.5687797111	train	1.7090784219110744E-4	42.8506146928112	0.4914899444487125
99.8045101285	32.567060082	train	1.862295112036458E-4	46.57839733944235	0.5129500675829388
100.262508545	32.5632940437	train	2.3445830872283682E-4	55.75979464271385	0.5700633928783401
100.283808551	32.5630782807	train	2.1526684486582775E-4	52.72310204406057	0.5490196367619923
101.688919658	32.5408691504	train	9.247860927520916E-5	17.72122967591322	0.3433973927942265
102.326981218	32.5255943964	train	3.656603069510474E-4	79.7788871716465	0.6740448360299771
102.656443759	32.5164377409	train	2.44499716038587E-4	57.39322945734663	0.580310014880572
102.688319154	32.5155059533	train	1.0647414670981037E-4	22.348848686579498	0.3758347078426487
98.8563771941	32.5785737041	train	9.58665818009048E-5	18.74501076496074	0.35155511017451896
99.9111199026	32.5753529995	train	2.2228677017939845E-4	53.94773749157191	0.5569518458923126
102.274155448	32.535996928	train	3.076337783500774E-4	67.58308915404476	0.6350033404404116
97.6844030445	32.5807895357	train	4.0289054688352554E-5	5.291396015706011	0.18556518832959876
98.3768793183	32.5861317417	train	1.338148189427335E-4	32.18056322002925	0.43076979769846957
98.8457073192	32.5875820233	train	9.498326615346966E-5	18.506466644230635	0.34944782053181966
100.3905834	32.579982015	train	1.3747207164065147E-4	33.31429579018125	0.4373934991669983
102.77406648	32.530984705	train	6.321658391647223E-5	9.728702822039361	0.2633553580860259
99.1227632285	32.5966377402	train	1.1470415694760299E-4	25.506073624473622	0.3934551188036311
99.463768159	32.5958417642	train	1.8969694318908878E-4	47.35583394626493	0.517557721997506
99.6555750951	32.5949873288	train	2.7950308439920655E-4	62.89521322176868	0.6125029069604436
99.7834412776	32.5942550502	train	2.0944136967124003E-4	51.600095397889966	0.5422182008268168
99.9006475308	32.5934695	train	2.658235819310771E-4	60.8391077821158	0.6005278280933866
99.9432668111	32.5931567428	train	3.408586719564346E-4	74.16052276172533	0.658428735145604
100.081774651	32.5920404663	train	2.9168533805632894E-4	64.79558209041745	0.6225786176410826
101.955723262	32.5619243109	train	1.2821052616535558E-4	30.271049989725206	0.4203116094787287
102.072736183	32.5591160383	train	2.3722616699845976E-4	56.17588746537531	0.5729374333546084
102.157826109	32.557005395	train	2.2078052096405533E-4	53.76256767744825	0.5552734518806758
102.253541489	32.5545622374	train	3.4766924270003487E-4	75.75201511170678	0.6628640353570026
102.327978678	32.5526117438	train	4.513505382264074E-4	94.28333853774384	0.7185087050648276
102.349245118	32.5520463847	train	3.69539441096404E-4	80.56168704622581	0.676359080269341
102.391776202	32.5509049018	train	3.577279378803158E-4	78.00708318176387	0.6692079150974815
99.2080364462	32.6055464091	train	1.3024477113055143E-4	30.901375090316165	0.4241518544202095
99.5916996589	32.6043251464	train	2.5308998537267795E-4	58.81374825123961	0.5886959495283136
99.6023565834	32.6042744973	train	3.0184797115471155E-4	66.51856320874467	0.6305915716135756
100.017950897	32.6015941704	train	3.2482320293108997E-4	71.06696702642455	0.647510244788042
100.177777959	32.6001972927	train	2.680202986318038E-4	61.145523180947265	0.602500479255029
100.263014313	32.5993691794	train	2.3488080697931088E-4	55.82824628912878	0.5705045984263521
101.998575236	32.5699243115	train	1.4954945332665997E-4	36.73007514793527	0.4582124878419889
102.264502243	32.5632926153	train	4.239444770792106E-4	91.01768605361788	0.7056675887394582
102.434648233	32.5587538322	train	3.6179623444816927E-4	79.01513061919267	0.6717064371182542
102.562232104	32.5551990312	train	3.9896526252884365E-4	87.01287529698493	0.692898745426013
102.604755021	32.5539854054	train	4.4103277947866646E-4	93.4515592938521	0.7138080228364063
102.647275366	32.5527574385	train	4.335230479059141E-4	92.54055392691505	0.7102867200331859
102.732308227	32.550258493	train	1.1671352422276168E-4	26.462601256678226	0.39760709842394815
99.2826676014	32.61442154	train	1.7570633678582986E-4	44.25762076260919	0.4984115238605785
99.5171523123	32.6136749515	train	2.2514476897825627E-4	54.34223989391141	0.5601019010553873
99.8263106999	32.6210420546	train	1.8891803138466572E-4	47.19631231246431	0.5165302830561543
99.8796021075	32.6206800945	train	2.018221744354488E-4	50.25286873843056	0.5330066788227844
102.509776897	32.5747039525	train	3.1625565565559426E-4	69.29091737008214	0.6413855579929951
98.1420531398	32.6298503989	train	8.691215509798943E-5	16.07907938642116	0.3295391630575832
98.451188023	32.6315821017	train	1.5836208916860962E-4	39.216238413047954	0.4724569425184508
99.2720635926	32.632486714	train	1.8055783608548557E-4	45.349428545958006	0.5052206006624911
100.785535746	32.6200856271	train	1.2159761052389761E-4	28.16817180908645	0.40746602277621796
102.159090312	32.5930343613	train	2.5368211671081416E-4	58.90534865921495	0.589261666710993
102.786584108	32.5756713047	train	8.413035240199632E-5	15.429392725365824	0.3223920386949523
102.80784533	32.5750279895	train	9.693901266888694E-5	19.050631684787792	0.35409528689778974
99.5386306972	32.640646924	train	2.563266829356146E-4	59.50529152779799	0.5917693827503874
99.9010991781	32.6385685673	train	2.40227644887799E-4	56.743610490969964	0.5760109417509892
100.071657576	32.637228512	train	2.9827953876596677E-4	65.89718285048383	0.6278170130878323
100.316813241	32.6348964196	train	1.8072435099903097E-4	45.38202768855759	0.5054510243659339
102.244530034	32.5998697202	train	3.962247763798735E-4	86.55766831137716	0.6914301037195627
102.319005338	32.597922156	train	4.3985070148955984E-4	93.33508327883297	0.7132594354443695
102.393473381	32.5959305525	train	3.1330735780746104E-4	68.76311004076612	0.6392283869114174
102.446660304	32.5944810239	train	3.1844809706752284E-4	69.76073234477246	0.6429730439048614
102.542387033	32.5918152872	train	2.2528683370718749E-4	54.36715377708506	0.5602573150332644
102.584928157	32.5906071698	train	2.3287391656321536E-4	55.50638058095965	0.5684007426404778
98.1418809204	32.6478901679	train	1.1156276211540766E-4	24.371358437518495	0.38684808303650814
98.4190908003	32.6494791138	train	1.5227861640773748E-4	37.562476940430216	0.4627053602649249
99.9438345522	32.6472749363	train	2.917956072075196E-4	64.82250133401834	0.6226674268354352
99.9971397514	32.6468628129	train	2.955353013740568E-4	65.44358064133138	0.6256547746008017
100.402218463	32.6429912922	train	1.4070949695095254E-4	34.33330170340925	0.4431295341277682
102.20229031	32.609969651	train	3.1117530619175214E-4	68.37387799339376	0.6376521960438218
102.287417512	32.607768277	train	5.120773059011459E-4	98.85084106832241	0.7433221273223932
102.606558847	32.5990007636	train	3.942168455864731E-4	86.08279684264488	0.6903450946727538
102.649100356	32.5977706802	train	4.7051432022894986E-4	95.65390510871242	0.7268419341380096
102.681004779	32.5968386919	train	3.589116522913749E-4	78.33595461922161	0.6699388010547811
102.734175526	32.5952674279	train	3.018407372154764E-4	66.51724010383631	0.6305859888643456
102.776709127	32.5939942651	train	2.0335415951405856E-4	50.54930269455829	0.5348884871889509
102.819240032	32.5927067486	train	1.864955676396336E-4	46.652766310237126	0.5133067286455677
98.3870424391	32.6583473726	train	1.5766526138829748E-4	38.96936512134103	0.4713579412807718
98.5150038938	32.6589070694	train	1.2355857104828782E-4	28.84264827800547	0.4113341792248848
99.3148011795	32.6594493372	train	1.8978256141380566E-4	47.377182518762595	0.5176703920769641
99.4747575635	32.6589462153	train	2.3098798624213369E-4	55.23689890162013	0.5664048191990141
100.02922567	32.6556240985	train	3.011644214172424E-4	66.39685198370428	0.6300632997991454
102.032312612	32.6232079242	train	2.0792283514213888E-4	51.35338371995241	0.5404114197945219
97.8218196238	32.6633342559	train	1.329568873916313E-4	31.863928462217427	0.4291933385982634
98.0244112367	32.6650728064	train	1.822983278010174E-4	45.865830769142235	0.5076185409318246
98.1203813983	32.6657822048	train	1.262615179888633E-4	29.740881580328075	0.41658391972845166
99.7200864859	32.6667990289	train	2.0767428721727593E-4	51.30631057465711	0.5401143336862422
102.139068148	32.6295975967	train	1.920429075852946E-4	47.93399313070342	0.5206259975120652
102.490255839	32.6203177169	train	3.085075453509274E-4	67.77295656844876	0.6356604593060184
103.383382615	32.5922826464	train	1.831641004539955E-5	1.9520090801015857	0.09386160784831099
97.864354925	32.6727465154	train	1.5702575036719325E-4	38.800898789437	0.47034529988470297
98.0563061005	32.6743370525	train	2.430752581757759E-4	57.138412096433754	0.5788862748049755
99.4535214106	32.6770662236	train	2.337705300019197E-4	55.64939072481851	0.5693432186917723
99.4748529725	32.6769873088	train	2.5879280552062713E-4	59.88971011256691	0.5940804538096968
99.5281814962	32.6767741571	train	3.0098811545817603E-4	66.36546850421807	0.6299267990147379
99.5601783298	32.6766353877	train	2.6419770324381456E-4	60.571412141445116	0.5990551344036531
99.6028404205	32.6764376708	train	2.1857809948468571E-4	53.40237794396456	0.5527963037680904
99.7521541287	32.6756314494	train	2.1548230135557628E-4	52.759762802805206	0.5492673158637511
100.381316637	32.6702823613	train	1.535302129393972E-4	37.85100123274414	0.464740967399197
102.150028436	32.6383380189	train	2.3087335188728844E-4	55.21274148921631	0.566282903711449
102.213898136	32.6367176971	train	3.5391184637436387E-4	77.12507462581733	0.6668294675795811
102.224542586	32.6364444917	train	3.625373869709291E-4	79.29057192522103	0.6721575531294071
102.277762662	32.6350649602	train	4.1191663151033135E-4	89.47129339172066	0.6996544639923694
102.309692953	32.6342264389	train	3.8302749017379037E-4	83.44306729823995	0.6841562668903327
102.3522646	32.6330958101	train	4.13560278196044E-4	89.59205274049602	0.7004906312588901
97.8535762173	32.681668578	train	2.250642931934792E-4	54.328126860258884	0.5600138145365512
97.9815542817	32.6827728061	train	2.2090744196459242E-4	53.77818272136184	0.5554153687717965
98.0242151397	32.6831118792	train	2.44820881086539E-4	57.478785832035875	0.5806296891368291
99.6668997685	32.6851341276	train	1.9563938647880347E-4	48.83566935596442	0.5252547686167335
99.8588891299	32.6839666377	train	2.2227077180540702E-4	53.94577088159704	0.5569340856773709
100.285483374	32.6803207184	train	1.9739086989254106E-4	49.272847913151	0.5274767627672393
101.649814363	32.6589192957	train	6.858404020789945E-5	11.128894881994578	0.27946677235412504
102.480314028	32.6386217622	train	2.406156190317591E-4	56.806533806681585	0.5764050008476893
102.618644667	32.6347061575	train	3.034053647744792E-4	66.83931574094404	0.6317895648994177
102.639923904	32.6340902684	train	3.0155864048079205E-4	66.46702525498506	0.6303681507303649
102.693119141	32.6325348148	train	3.437504614303178E-4	74.8405064351018	0.6603261539908722
97.8961238134	32.6910703057	train	2.4727672969655545E-4	57.95807630235844	0.5830581319527386
99.0588887006	32.69591367	train	1.2004642173824537E-4	27.592166944018526	0.4043699754026285
99.9016424874	32.6926870125	train	2.471581473012639E-4	57.92801824453197	0.5829415192707502
102.767963338	32.639320776	train	3.8544245050603916E-4	83.94326534176514	0.6855128247000724
102.81051611	32.6380346366	train	2.631459894236793E-4	60.43507064492095	0.5980967121328213
98.0986920485	32.7017097638	train	1.5825459600322746E-4	39.176067627758194	0.47228770795133973
98.3760656393	32.7033963561	train	1.5375803063603143E-4	37.91904527262279	0.46510983386573257
98.4614155614	32.7037919092	train	1.4691898873370508E-4	36.08331632379558	0.4538104074228651
98.4827532934	32.7038817231	train	1.445382319690794E-4	35.445997332259246	0.44976408503074006
98.5147600644	32.7040096378	train	1.2298460969807472E-4	28.674029849444317	0.41020723087134137
99.2189357389	32.7047572173	train	1.5935439329003463E-4	39.581098740704306	0.47401409060990574
99.3683054813	32.7044075326	train	2.0762637080909475E-4	51.29723556006753	0.5400570156597377
99.3896437819	32.7043430565	train	2.217104428652502E-4	53.87689210157172	0.5563111502804615
100.083078538	32.7002717511	train	2.8975665739258916E-4	64.48930412537263	0.6210184978693922
102.395855795	32.6589657878	train	3.327555723886836E-4	72.46968519214029	0.652997250961075
102.534230367	32.6551411037	train	2.7019935249113366E-4	61.50624732504679	0.60443811488856
102.736421784	32.6492775975	train	4.0993044904064633E-4	89.26180297806879	0.6986377888148438
99.0482300317	32.7139598269	train	1.1225365075374871E-4	24.59851494038801	0.38831348964170975
102.555873319	32.663542634	train	2.3446291141051445E-4	55.760533477366636	0.5700682042465719
97.8957905868	32.7181276792	train	2.4178387319383448E-4	56.97015824657061	0.5775871665792719
98.3866108328	32.721489526	train	1.4404043597493574E-4	35.26293593608453	0.44891044334786673
98.3972816549	32.7215412743	train	1.5149238898400495E-4	37.35283754156237	0.461418696502816
98.4613071395	32.7218326952	train	1.6069182137310622E-4	39.90959573673587	0.476098329198013
98.4826491665	32.721922571	train	1.6477104688129976E-4	41.311974907178126	0.48235456326269205
98.5146623801	32.7220505738	train	1.5287814422378356E-4	37.687160986987436	0.463682365797451
99.3256942398	32.7225668854	train	1.9871678230571775E-4	49.651074523009726	0.5291450784099776
99.3790509334	32.7224169365	train	2.2985200418291747E-4	54.998980246081864	0.565193649776736
99.432407201	32.7222442834	train	2.56055999168147E-4	59.45456681020307	0.591514113829599
99.4857629829	32.7220489266	train	2.8895526834263883E-4	64.34507058031869	0.6203664505664944
99.5284472183	32.7218762951	train	2.984088758743667E-4	65.93184238873106	0.6279183041372445
99.5604601471	32.7217372866	train	2.790520837293825E-4	62.85399145005392	0.6121195559428424
99.6351560772	32.7213811513	train	2.214127991651936E-4	53.840304066450095	0.55597953747346
99.9339241671	32.7195117161	train	2.8086631189420215E-4	63.01981315332955	0.613657058587619
101.672192887	32.6945114071	train	9.001066075519345E-5	16.902737729324635	0.3373245409309807
102.226161482	32.6814771557	train	3.6114216438095867E-4	78.77769115083586	0.6713072929295342
102.268759118	32.6803734337	train	3.3367082798353405E-4	72.77987996232685	0.6536193821739609
102.332651171	32.6786907989	train	3.657101219640862E-4	79.80435492236202	0.6740747648229595
102.353947333	32.6781227082	train	3.7059230096315305E-4	81.03159841724725	0.6769815445497619
97.8529993864	32.7267635413	train	2.319357976119563E-4	55.37574626565977	0.5674102118916731
99.6565636303	32.7302914062	train	2.1388196849564148E-4	52.464573047258604	0.5474211243348724
99.7205936865	32.7299397181	train	2.0760560229173976E-4	51.293302155934065	0.5400321677389667
99.9126764443	32.7286884794	train	2.3596876565524174E-4	56.004791344445074	0.5716365723014118
100.126086021	32.7269531549	train	2.8918627106252337E-4	64.38664631835519	0.6205546351453564
102.215834858	32.6907574109	train	2.8602805429555494E-4	63.93400341960492	0.6179655471085588
102.641750917	32.6791032967	train	3.882848999519441E-4	84.6676344541867	0.6870946618174821
102.684328678	32.6778585927	train	3.1023264167693307E-4	68.06134095770278	0.6369509002124091
102.737547167	32.6762824561	train	3.736659592899182E-4	81.70846962725112	0.6787851091218676
102.78011895	32.6750053452	train	3.5268324680242996E-4	76.72951544965154	0.6660564255004335
102.812046014	32.6740380631	train	3.5197233011385036E-4	76.51764400641109	0.6656074718924581
97.8315420121	32.7355853615	train	2.525548694609255E-4	58.72987872241829	0.5881833622298359
99.2083502757	32.7408582628	train	1.925535571786219E-4	48.1006899159665	0.5212887086045306
99.2830656326	32.7407118078	train	1.9710260407308666E-4	49.169573592981706	0.5271124895302501
101.448871855	32.7171077547	train	6.35298590347531E-5	9.806787877942579	0.2643154850189
102.397220516	32.694985568	train	3.308161694553649E-4	72.06033672122945	0.6516715578436334
102.471762957	32.6929422206	train	2.704054613014162E-4	61.54351334735243	0.604620411392598
102.588885623	32.6896419989	train	3.4777426520282093E-4	75.78093060489759	0.6629315283488922
102.599532183	32.6893365715	train	3.975704910559907E-4	86.7214518077745	0.6921530308542302
97.5859843332	32.742075308	train	1.4884336010192577E-4	36.52770733137269	0.4570378236978688
98.0875650968	32.7467307946	train	2.0695381052513863E-4	51.13206416330278	0.5392509828232012
98.9308264068	32.7500330735	train	1.2995177050833279E-4	30.817487550223944	0.42360186772863023
98.9735256913	32.7500493666	train	1.3500233816591373E-4	32.582013635135766	0.43293756450944465
102.493410554	32.7013542911	train	2.4692095792789415E-4	57.867895897677336	0.5827080738995534
102.866030971	32.690408423	train	2.5526881725295954E-4	59.307053050078906	0.5907699427494196
97.959386452	32.7547521746	train	1.9761563033174418E-4	49.34093326349712	0.527760396936214
98.493115983	32.7580477456	train	1.5846536749501765E-4	39.25484662472638	0.47261943913478277
99.0055507283	32.7590727726	train	1.40007526611002E-4	34.10110932833839	0.44189574373856233
99.229743881	32.7588622965	train	2.0341872327251775E-4	50.55780577716516	0.5349674608618521
99.3792037244	32.7584991565	train	2.011218753953927E-4	50.080009206567766	0.5321413883364043
99.4432569961	32.7582889591	train	2.617465941965353E-4	60.29120424489143	0.5968143220684079
99.5179848982	32.7580023517	train	2.9868809664052287E-4	66.00665608101636	0.6281367894941248
99.6781120599	32.7572381542	train	2.0955384075105094E-4	51.61494113808196	0.5423514561515129
99.8595811237	32.7561247559	train	1.9227003503476288E-4	48.003814848185044	0.5209209855122497
101.790530452	32.7279980942	train	1.9256036644236776E-4	48.103029538685085	0.5212975331550472
101.939750953	32.7245852739	train	1.9383850241376844E-4	48.38429653789835	0.5229482073268211
101.982380691	32.7235776251	train	1.848441034443291E-4	46.33947228559432	0.5110843834714022
102.216805163	32.7177770547	train	2.454793896768068E-4	57.60105121962061	0.5812836205148876
102.238113092	32.7172280466	train	2.5800017113692677E-4	59.78893181916998	0.5933405131697046
102.525711749	32.7094630051	train	3.168293870107831E-4	69.42173626016866	0.6418023431095536
97.8311886905	32.7626419355	train	2.7725253989704566E-4	62.52231455229471	0.6105823606926936
97.8632112234	32.7629365759	train	2.5494628468474353E-4	59.2174103801744	0.5904642493796102
97.8952342167	32.763223035	train	2.536676256960336E-4	58.90310695576103	0.5892478406970137
97.9592815324	32.7637714077	train	2.3870008376994327E-4	56.42414660024846	0.5744522701483604
98.2795413258	32.7660222705	train	1.1168582980505374E-4	24.4164986085776	0.38710962900906887
98.9414894271	32.7680799538	train	1.4604117312656576E-4	35.839499907914515	0.45232542127632036
99.1763825916	32.7679694668	train	1.603781446658576E-4	39.84079850215497	0.47561098169793337
99.1870595011	32.7679539818	train	1.9853682008980018E-4	49.60445699140522	0.5289193340923487
99.4219485265	32.7673831379	train	2.3096938397074138E-4	55.23297876142936	0.5663850400418914
99.8596677968	32.7651444613	train	2.023539890225891E-4	50.36221744644969	0.533661654455426
99.8916938842	32.764920629	train	2.3221301020184219E-4	55.414348488569395	0.567703385011662
102.131882893	32.7289442143	train	2.1038142933224385E-4	51.72417957593559	0.5433295995731195
102.142539139	32.7286772969	train	2.2461897943401701E-4	54.25081778717663	0.5595257482807237
102.366287005	32.7228633169	train	3.4978973131857583E-4	76.13778345679474	0.664221557558032
102.398245654	32.7220002339	train	3.700362325524763E-4	80.74808081738513	0.676653088414759
102.558018074	32.7175629671	train	4.3683474795908625E-4	92.92914719555222	0.711850194629678
102.920033554	32.7067539543	train	1.661040644818171E-4	41.66058649430795	0.4843667223388992
97.7349964221	32.7707274409	train	2.297514012246569E-4	54.983069167928385	0.5650860619694654
99.6141857989	32.775608775	train	2.451775139950558E-4	57.5529605747003	0.5809840964739361
99.9665174701	32.773385952	train	2.7743880842046747E-4	62.574913607904264	0.6107420389174497
100.094627239	32.772332049	train	3.154571957918062E-4	69.16812672587555	0.6408039028460288
100.105302744	32.7722383123	train	2.991356105662138E-4	66.07372731396289	0.6284864266306155
102.473159966	32.7289589317	train	3.245187229157832E-4	71.0099136123164	0.6472961684978857
102.643582005	32.7241159103	train	4.6946942723128895E-4	95.55366642087664	0.7264003082211221
102.782019213	32.720010911	train	4.195381581013829E-4	90.31196494315414	0.703492874205961
102.813962232	32.7190419654	train	3.444294565781023E-4	75.02940064994667	0.660768617950628
102.931073377	32.7154197769	train	1.852591099291797E-4	46.402175070195284	0.5116447571753996
98.0338106153	32.782408647	train	1.5874965880660166E-4	39.37078468928336	0.47306622234490037
98.5143197977	32.7851934383	train	1.6110927135625332E-4	40.00115307508041	0.47674550206674765
98.5783919919	32.785425483	train	1.5238353094188846E-4	37.5842960592609	0.46287658848704166
98.8240074935	32.7860113807	train	1.1123500361038661E-4	24.251139434258782	0.38615043381450825
99.7850973155	32.7836746167	train	1.7606652846371477E-4	44.35071905186374	0.49892348662083225
102.334998374	32.7417291513	train	3.10106622406945E-4	68.01560081995922	0.636856942340806
102.622646071	32.7337366059	train	4.5545092651084237E-4	94.59896173318884	0.7203342074393428
102.697202445	32.7315570364	train	4.5445635231029904E-4	94.52966126030339	0.7198935991414607
98.3113607009	32.7932624699	train	1.3558324143154207E-4	32.78906194322337	0.43399197661862526
99.3152770486	32.7947588703	train	1.90540904113096E-4	47.55857390612301	0.5186660474228798
101.812982402	32.7635607791	train	2.052975604622997E-4	50.815039780323694	0.5372539456442754
102.44189437	32.7478501388	train	3.2152475736348145E-4	70.21864799273827	0.6451772142551888
102.740178917	32.7392932056	train	4.766647839766643E-4	96.25817114083573	0.7294128165586315
102.931864487	32.7334187302	train	2.0148472521061125E-4	50.16957759861514	0.5325901259945944
97.8520737755	32.7989147878	train	2.1811496897640963E-4	53.31025721327164	0.5522718873980832
97.8947882259	32.7992990796	train	1.997166179945136E-4	49.842933243231926	0.5303953410283867
98.5249025236	32.8032751172	train	1.7491513605259607E-4	44.021744431625564	0.4972832599964238
98.9201032403	32.8041508765	train	1.333568465937774E-4	32.00791275515103	0.4299293533284533
99.0055535297	32.8041762413	train	1.349259946233207E-4	32.552585131209966	0.4327986992831299
99.283265583	32.8038559848	train	2.041029713137349E-4	50.64792162167152	0.5358027802096592
99.3473520624	32.8036946193	train	2.1094869581395073E-4	51.82078094834736	0.5439976514158715
99.4755232264	32.8032735012	train	2.725601189929777E-4	61.87092583535013	0.6065161243135087
99.550288367	32.8029672711	train	2.6974482051878176E-4	61.44256929985593	0.6040355014882682
100.009527078	32.8001070494	train	2.525004885470148E-4	58.72120994131648	0.5881311992507768
100.073601084	32.7995740912	train	2.572284126968275E-4	59.663522688283486	0.5926174640463726
101.75994144	32.7737575648	train	1.749396752947246E-4	44.02906059556311	0.497318329582749
102.303696177	32.7605879588	train	2.2703805548748894E-4	54.61161582040691	0.5621641110311935
102.346328109	32.7594554917	train	2.6466764975665745E-4	60.67436575372787	0.5994819185863554
102.420928186	32.7574388625	train	3.2026113700398234E-4	69.97996128856391	0.6442752375643864
102.921611515	32.7427523197	train	2.833949478155652E-4	63.43848282301925	0.6157797780619304
97.8199193117	32.8076357544	train	2.4498315732461324E-4	57.52199836677441	0.5807910269935589
98.332584395	32.8114181882	train	1.40581674680183E-4	34.28844680980787	0.44290527875450353
99.8601017429	32.81024279	train	2.234771057113118E-4	54.100345429464916	0.5582692864419425
99.9669078079	32.8094635175	train	2.4418712215219487E-4	57.30995638687935	0.5799984036311984
102.357324068	32.7681753012	train	2.8614094049070793E-4	63.95765433817456	0.6180586993027603
102.442588022	32.7658589383	train	3.720020694269762E-4	81.2544207928096	0.6778112779302712
102.485216304	32.7646790556	train	4.0277981863472693E-4	87.87251603882201	0.6949198678664983
102.623740771	32.7607445624	train	5.027685732108527E-4	98.2453694467138	0.739806289075969
97.7557180104	32.8160339287	train	2.9344609881639717E-4	65.1602815834163	0.6239917321229166
100.020412323	32.8180589374	train	2.647695306832935E-4	60.6966853350701	0.5995743224292738
101.995149643	32.7863820909	train	1.9530206441221545E-4	48.77721458213252	0.5248244277696068
102.133776927	32.7829874386	train	2.061908440822993E-4	50.95867019161203	0.538333175280539
102.549511769	32.7718854662	train	4.977097121221759E-4	97.90865536701375	0.7378548976240048
102.560168569	32.7715827086	train	5.373680187083065E-4	99.46015482059799	0.7524114830404914
102.688037566	32.7678791214	train	5.043486439414514E-4	98.41613801627825	0.7404098410133904
102.730655307	32.7666156793	train	4.2151578099687624E-4	90.59444762459232	0.704472880933539
102.794576886	32.7646934209	train	4.2723943996791626E-4	91.58853400747047	0.7072730668883891
102.84784019	32.763066708	train	4.5599758718474693E-4	94.6370522478923	0.7205757948538056
102.890447728	32.7617490894	train	3.536425218049362E-4	77.011451189132	0.6666603134205404
98.1615162565	32.8284299057	train	1.1048681183458189E-4	23.9226598592918	0.38455190888757124
98.5140744399	32.8302950922	train	1.629413651563452E-4	40.59605696540848	0.4795669926738109
98.7277587903	32.8309422366	train	1.1422872054954605E-4	25.301462714010583	0.392464331917428
101.72877106	32.8014901498	train	1.8987256583080623E-4	47.39962477130639	0.5177887774806028
102.230061586	32.7895539357	train	1.9716754358188747E-4	49.19372204661216	0.5271946007249787
97.7020554778	32.8335283734	train	2.0075211960320012E-4	49.99768529571197	0.5316832227867184
98.599506849	32.8396181178	train	1.5866759500363006E-4	39.33731789624737	0.472937331213752
98.7170458134	32.8399390486	train	1.0281472941047056E-4	21.01845980753945	0.36766680365400284
98.9414421321	32.8402452062	train	1.483643388605625E-4	36.410524381984466	0.45623801468842407
99.1765251636	32.8401344149	train	1.727876892943123E-4	43.37918243055458	0.49422416315806905
99.3688631895	32.8397153368	train	1.8689338098708654E-4	46.763688355489144	0.5138390426251435
99.8283102638	32.8375178706	train	1.7755411959717186E-4	44.75238221310139	0.501026867347275
99.9244661382	32.8368445247	train	2.4732816430738806E-4	57.97111385740941	0.5831086919343216
101.963753623	32.805160864	train	2.4750056973659075E-4	58.014814883584755	0.5832780762634315
102.187732018	32.7996543992	train	2.4257759466269775E-4	57.07493705064072	0.5783865824309717
102.667467188	32.7865097577	train	4.366348229890547E-4	92.91033879135605	0.711756287554685
97.7873911106	32.8434040986	train	2.1066851739083732E-4	51.764207903164376	0.5436679385838886
97.84080971	32.8439103646	train	1.903179583143652E-4	47.51068166084852	0.5183737607389728
97.8621775192	32.8441064883	train	1.6071707674559694E-4	39.915134878615135	0.47613752810434945
97.90491375	32.8444877935	train	1.68964493746031E-4	42.33382589085122	0.48863211191721057
97.9369664435	32.8447641974	train	1.843419971182815E-4	46.263609700410186	0.5104046792589637
98.3216287195	32.8474407577	train	1.3263372408568036E-4	31.74948128472553	0.4285972559260501
98.5139761434	32.8483356621	train	1.6658282284613641E-4	41.76548927481096	0.4850855842343239
98.5246623457	32.8483767107	train	1.6754717279146705E-4	42.01057410122008	0.48652750036481995
98.5567210797	32.8484943814	train	1.5468746049471306E-4	38.21658244892235	0.4666094484412575
98.5994663361	32.8486385002	train	1.5293477973007033E-4	37.698939496530535	0.46377447678664396
98.7063306752	32.8489349187	train	1.1157541332767324E-4	24.375998793467446	0.38687497994543174
98.9841829568	32.8492785084	train	1.2990916541129959E-4	30.805289498361656	0.42352180689502184
99.0696764573	32.8492601101	train	1.2865354181482229E-4	30.388072666678713	0.4211522902047284
99.2192894502	32.8490873672	train	2.4198837584463225E-4	56.99880067112073	0.5777934261632984
99.25134917	32.849027079	train	2.472274805419937E-4	57.94559271293455	0.5830097087699717
99.3902732749	32.8486709208	train	1.9493889456064387E-4	48.632820757683405	0.5243602384451572
99.4437048881	32.8484928717	train	2.544261554111843E-4	59.02048334249543	0.5899703124250685
99.7856527863	32.8468131817	train	1.5712602584781876E-4	38.82731435045692	0.47050433868435254
101.804015968	32.8178590076	train	1.8825407146614513E-4	47.086949613590654	0.5156510122853513
102.230713633	32.8075665106	train	2.3788623513896345E-4	56.26571429161633	0.5736171581262207
102.316026241	32.805333925	train	3.034224048901523E-4	66.84493950511398	0.631802629688829
102.390666951	32.8033328508	train	2.7961138050243043E-4	62.90511156016013	0.6125948459599825
102.550585966	32.7988954269	train	3.8562795286347154E-4	84.01879932166122	0.6856165453323246
103.157937113	32.7801776566	train	1.3964202800835837E-4	33.975143818887155	0.44125117271107905
101.708253698	32.8289852517	train	1.908235148750692E-4	47.61928129389891	0.5190360466547662
102.145709386	32.8187481054	train	2.2022124084848256E-4	53.6784046105137	0.5546470112671665
102.572266349	32.8072914619	train	5.017973776466384E-4	98.17184378515219	0.739433919263101
102.60424814	32.8063737949	train	5.915621031836646E-4	99.81057974287555	0.7698737881256925
102.678866626	32.8042008983	train	4.380191479149075E-4	93.04057236218092	0.712405268443618
102.742818886	32.802303132	train	3.6287646249933325E-4	79.33732764932556	0.6723635245553345
97.7550887185	32.8611263103	train	2.53737858334287E-4	58.91397167090589	0.5893148416448916
98.4604362714	32.8661570991	train	1.7135737081903105E-4	43.01206652392595	0.4921464652338006
99.0162463156	32.8673196194	train	1.301344284075663E-4	30.869783418161308	0.4239448551425324
99.1765787594	32.8671960555	train	1.898377349385422E-4	47.39093982331645	0.517742970298012
99.3048435006	32.8669492579	train	2.198704201544655E-4	53.625611484617664	0.5542531611789978
99.3262207872	32.8668953398	train	1.853340218979235E-4	46.413493421140736	0.5117457722475589
101.900627713	32.8336878285	train	2.029985487750416E-4	50.494748177791244	0.534453026891199
102.444672688	32.8198849472	train	3.4809599270845426E-4	75.83890711221036	0.6631381192991553
102.508652702	32.8181060393	train	4.0854367422656746E-4	88.99855848195645	0.6979238445894466
102.796490974	32.8096975882	train	4.2373456681348123E-4	90.98703997141654	0.705564712584171
102.849780984	32.808068082	train	3.751272557163883E-4	82.00119320241187	0.679635525164178
102.924379719	32.8057487976	train	3.3517436433010833E-4	73.07338496368222	0.6546365602138611
98.6421032163	32.875829221	train	1.1825241648069934E-4	27.007911418162188	0.40074869308936795
101.655427618	32.8481510488	train	2.008443266188799E-4	50.01149712089399	0.5317975607508695
102.274363149	32.8334750677	train	2.42067324748378E-4	57.00985410739274	0.5778729994556575
102.349030575	32.8314973225	train	2.7656868623511174E-4	62.37581214263593	0.6099950038024962
98.1289385862	32.8823283657	train	1.1739168045127627E-4	26.747781810753295	0.3989955807835076
98.4175655617	32.884005582	train	1.629397025769649E-4	40.59554808519673	0.47956444603542153
98.4389462177	32.8841033253	train	1.5689219525774487E-4	38.76571637873052	0.4701333305482268
99.1979964195	32.8852050615	train	2.1579275482404438E-4	52.817898278095946	0.5496237211824656
99.807350333	32.8827558839	train	1.8038067356843674E-4	45.31474488889926	0.5049752069096222
99.9356232628	32.8818620271	train	2.1896261990706842E-4	53.47886243730554	0.5532307751200618
101.879867571	32.8521993749	train	2.1494593394301374E-4	52.66850549268236	0.5486502269212378
102.157333251	32.8455000223	train	2.688126609178854E-4	61.31200709784439	0.6032072478393437
102.189342494	32.8446875173	train	3.459503657000304E-4	75.25851771654702	0.6617555405148231
102.232019472	32.8435914701	train	3.547274202565678E-4	77.35966921511225	0.6673406580123168
102.296030563	32.8419201749	train	3.520212740552565E-4	76.53223055877395	0.6656384193499182
102.317366411	32.8413558181	train	3.1857405367581224E-4	69.78133031968088	0.6430638187754351
102.935830619	32.8234124644	train	3.0645058779513667E-4	67.38218039354287	0.6341097314212246
97.7760882291	32.8883926521	train	2.0649756787956462E-4	51.007988083675414	0.5387025866515238
97.8509121063	32.8891026424	train	1.7988233607981748E-4	45.20541129380589	0.5042836357615282
98.3319763477	32.8925979867	train	1.3842338936118442E-4	33.529795905092755	0.43909125660970505
99.8501947346	32.891492092	train	1.9975317477372798E-4	49.84839652457116	0.5304409283060997
99.892956719	32.8911940372	train	2.4648977625021316E-4	57.76201198880903	0.5822830283225313
99.9357180576	32.8908813629	train	2.4064508792083E-4	56.810661188055356	0.5764349019952116
100.010548753	32.8902990068	train	2.084967991847819E-4	51.46208827980142	0.5410960071159525
101.890833422	32.8609621327	train	2.3993899258246612E-4	56.68170229990119	0.5757172862654674
102.114967274	32.8555778752	train	2.0886245246293453E-4	51.5236806032456	0.5415310722850437
102.445717113	32.8468977324	train	3.1271836920610576E-4	68.67349069723195	0.6387943297678391
102.552379486	32.843911699	train	3.463511764210759E-4	75.3768189920845	0.6620146724683335
102.584375102	32.8429982102	train	4.417760129401667E-4	93.52479366646692	0.7141518745224098
102.605704706	32.8423846859	train	5.276557013254016E-4	99.26482588353048	0.7489981123692054
98.3639854971	32.9017851859	train	1.422391994222064E-4	34.78514199095598	0.445799349843042
101.378559604	32.8807757739	train	9.544628326154347E-5	18.63150614109815	0.3505541264523675
102.680725236	32.8492107411	train	4.441045564185542E-4	93.73415598658171	0.7152238292564078
102.691389718	32.8488961691	train	3.7637000954602044E-4	82.2999654790732	0.6803552229630428
102.734045977	32.84762882	train	3.3992893348645543E-4	74.02696744010679	0.6578141851330659
102.861998499	32.8437398091	train	4.7546699964760766E-4	96.04094755219963	0.7289159463928719
103.213736439	32.8323730338	train	1.1358561030080964E-4	25.05936855249422	0.3911189587458677
99.1659740369	32.9123131847	train	1.462046800528387E-4	35.89192780296236	0.4526026348812171
101.218554116	32.8927356596	train	1.0011886106023461E-4	20.100976499893143	0.361511480540273
101.966151609	32.8772287997	train	2.4874958015460387E-4	58.13300389287735	0.5845011014126906
102.361055895	32.8672312971	train	2.570228651605317E-4	59.62745506635681	0.592424455784072
102.777081416	32.8553479113	train	3.859843571260146E-4	84.11756342668008	0.6858156311148563
102.926362296	32.8507457657	train	5.01176886544008E-4	98.1248686747882	0.7391954558840346
103.032970367	32.8473498615	train	2.503969901139364E-4	58.32540240277391	0.5861033010434374
97.7115638768	32.9148031708	train	1.8988122272689043E-4	47.40178333479295	0.5178001610819768
98.5563616697	32.9206565742	train	1.33023576619191E-4	31.887936414090888	0.4293161937491506
101.592687149	32.8945513119	train	1.6145438059968274E-4	40.13992017685428	0.47727931899928494
101.678132491	32.8927492858	train	2.5337840438495853E-4	58.858365547253534	0.5889716971022185
102.083888007	32.8833939769	train	1.9694839685946991E-4	49.11222998481048	0.5269173916202107
102.478772962	32.8730231699	train	3.550174317692135E-4	77.41814622791345	0.6675220553481579
103.171955332	32.851796531	train	1.3391463658550196E-4	32.21819392576216	0.430952648450766
103.182613816	32.8514400818	train	9.95103358588704E-5	19.87998622567956	0.36010545512896197
103.299844627	32.8474594596	train	1.1280369996323655E-4	24.75494646888998	0.38947517062330406
103.321156824	32.8467239579	train	1.2811692180043056E-4	30.24628558204354	0.4201336702530395
97.6151992472	32.9227920535	train	1.3427848357612995E-4	32.3399295429993	0.43161816748658377
97.8183652878	32.9248781975	train	1.788787535400507E-4	44.96703227313308	0.5028850268291664
98.1391917669	32.9274998349	train	1.2785025338192305E-4	30.17551218027316	0.4196261417702586
98.3530963712	32.9287901102	train	1.4652121544423872E-4	35.99342371299826	0.45313849992505256
98.5563166533	32.9296767894	train	1.1324974810339099E-4	24.931170365282366	0.3904139708146074
99.8826242076	32.9273476657	train	2.0127449082555136E-4	50.117681869216625	0.5323302333268024
99.9467922257	32.9268780099	train	2.1491652618837288E-4	52.663502353577314	0.548616344532212
101.892004395	32.8969982564	train	2.02566393065122E-4	50.40589076453956	0.5339227352494491
102.169606454	32.8902637494	train	2.6014733031436285E-4	60.068910411805085	0.595338717537867
102.190956562	32.8897202406	train	3.681148671943653E-4	80.2552388220289	0.6755130249115732
102.222980643	32.8888981582	train	4.05705389404426E-4	88.48692291261024	0.696452030851615
102.276351198	32.8875098393	train	3.65701984975463E-4	79.80019491546474	0.6740698765066728
102.329718058	32.8860987981	train	3.9590619567924295E-4	86.51709991622559	0.6912584626625049
102.383081164	32.88466504	train	3.092239410233197E-4	67.88166258174488	0.6361974640012223
102.468454176	32.8823237894	train	2.8468472011645995E-4	63.67056654670749	0.6168535478327543
103.087094028	32.8636131237	train	3.0650979650422293E-4	67.39132255492176	0.6341545530058328
97.6364457904	32.9320451131	train	2.1376955343110825E-4	52.414786015874206	0.5472908703115461
97.7647731971	32.9333795972	train	2.2272366267327232E-4	54.00144277042441	0.5574363019633645
99.7971455311	32.9369422338	train	1.7383057888995247E-4	43.66221957260338	0.49572839240709515
99.8292339117	32.936733412	train	1.6929292313057242E-4	42.38969090874863	0.48911734423507186
102.490149249	32.8907331527	train	3.107898720026932E-4	68.26394781066013	0.63736577972838
102.532835056	32.8895330566	train	3.566143401415383E-4	77.7418435203374	0.6685173615872212
102.596858977	32.8877056692	train	4.0955991246148884E-4	89.19077695659095	0.698447358485205
102.948883435	32.8770711095	train	3.5727969141578097E-4	77.8991565590212	0.668930299080363
97.593529173	32.9405887594	train	1.180688831241402E-4	26.953087282945553	0.40037573820901917
97.8502126135	32.9432147124	train	1.648719267940498E-4	41.34356886287381	0.48250738824076567
98.1069260393	32.9453134661	train	1.2912347885316914E-4	30.512269775228656	0.4220413967927775
98.3422673065	32.9467740346	train	1.3914708171153183E-4	33.74221620892206	0.44037593870483116
99.9148941172	32.9451555893	train	2.2426892418816148E-4	54.20468866000095	0.5591413250641106
101.208765782	32.9289799838	train	1.2479675774045948E-4	29.252496494013872	0.41375069920757435
102.682587989	32.8942201659	train	4.3336202543377186E-4	92.51816784891888	0.7102102676571413
102.725266382	32.8929542738	train	3.703147646405658E-4	80.88521484966408	0.6768176940231015
102.767942089	32.8916738601	train	3.7361174760746073E-4	81.69695682942829	0.6787534732289128
102.917285462	32.8870781005	train	3.379067304048528E-4	73.5535655550864	0.6564698587606534
102.949283157	32.8860701693	train	3.234100368212727E-4	70.69926193874423	0.6465144623481738
102.98127925	32.8850540792	train	3.1050230160532566E-4	68.15938829456621	0.637151790926959
103.04526658	32.8829974277	train	2.596049624260375E-4	59.99297056729975	0.5948358312966554
97.7217369372	32.9509858261	train	3.0041504298777307E-4	66.26548248639304	0.6294824143036578
102.608259947	32.9054031072	train	4.832083044529109E-4	96.71638334211396	0.7320953921691413
102.885679638	32.8970776017	train	3.441605690279755E-4	74.95961716413647	0.660593536585182
103.120327228	32.8895539291	train	2.4844508113724164E-4	58.10420700093432	0.5842035996123655
103.152317779	32.8884939856	train	1.584709236335524E-4	39.25711249751912	0.4726281782447681
103.226955829	32.8859890817	train	2.1728375298200523E-4	53.12006638590252	0.5513275857995206
102.096131638	32.9281665947	train	1.635506296336059E-4	40.79443182729418	0.4804985520759327
102.13885251	32.9270999413	train	2.6580034725039E-4	60.83664836923457	0.6005068587096508
102.149532375	32.9268310012	train	3.570721905643748E-4	77.84919550437742	0.6688016280989965
103.056751937	32.9006472061	train	3.299828674287635E-4	71.81805951653854	0.6510988318431041
103.184730325	32.8964222967	train	1.7511429729610226E-4	44.08112264305785	0.4975677446146542
97.6893822094	32.9686894877	train	2.5446363436951283E-4	59.03467331528514	0.5900059438733639
98.2671608516	32.9734164733	train	1.3500242034311088E-4	32.58204531236591	0.4329377139491726
98.342066797	32.9738335523	train	1.3854027082824664E-4	33.56410329653257	0.43929914114634233
98.3527677695	32.973889468	train	1.4832008717738008E-4	36.40005681847295	0.4561640099236454
99.9044728782	32.9722913931	train	2.4487342259400753E-4	57.492782563399956	0.5806819404101718
102.192574228	32.9347525685	train	3.5169728907101744E-4	76.46968285877387	0.6654334556919917
102.416827974	32.9288160487	train	2.3458328255683474E-4	55.77996645388682	0.570193994658975
102.544942705	32.9252435697	train	3.5391546180130613E-4	77.12660073936883	0.6668317371460052
102.566292942	32.9246354237	train	3.425457569108442E-4	74.52681241728749	0.6595382667735594
102.843786031	32.9163986999	train	3.72380373301729E-4	81.38535248932077	0.6780332075685844
97.5715601329	32.9764166482	train	2.227582785632416E-4	54.00569795001572	0.5574746411197693
97.6357531226	32.9771345123	train	2.5180996140731484E-4	58.61113403069919	0.5874676842853618
97.6678504587	32.9774810758	train	2.94741654800961E-4	65.34810124087382	0.62502475342981
98.1172642728	32.9814669005	train	1.418659003707993E-4	34.68801365341895	0.4451501887834523
98.5346410827	32.9837198709	train	1.004354320007586E-4	20.185075574936338	0.3622404917090693
102.289024701	32.9412630686	train	3.397667411880142E-4	73.97578877175592	0.6577067506582633
102.310384525	32.9406984012	train	3.364611932828383E-4	73.33123196241557	0.6555023979077844
102.363781458	32.9392707973	train	2.6181252857343816E-4	60.29798270265605	0.596874927271908
102.481241253	32.9360499603	train	2.984728436324377E-4	65.9489843597004	0.6279683804553088
102.673406861	32.9305420389	train	4.3490273289993386E-4	92.73236402320393	0.7109401352429522
102.844175715	32.9253988313	train	3.3061787357734215E-4	72.00664807474362	0.6515354402258361
102.854847314	32.9250696582	train	2.2873577124629365E-4	54.82244001506694	0.5639969275381581
99.0269734658	32.9936044649	train	1.3480044089366408E-4	32.50418734535144	0.43257017513637497
102.684454892	32.9392291723	train	3.744250147824902E-4	81.8628888917506	0.679227411776778
102.897927202	32.9327434316	train	2.5648930540293524E-4	59.53383082760853	0.5919225908668342
102.972626081	32.9303875627	train	2.311043179056336E-4	55.25996160746111	0.5665284697524435
103.025977055	32.9286775583	train	3.306487449675431E-4	72.01581647568088	0.651556638480133
103.079323487	32.9269448606	train	3.7275530148746683E-4	81.51507553413043	0.6782528554270079
98.9734505092	33.0026249365	train	1.4499513513971973E-4	35.5746267936798	0.4505452776240312
99.0912070062	33.0025944419	train	1.267851031863159E-4	29.888838312309126	0.4175900347955408
99.2089630022	33.0024528723	train	1.4327341740926267E-4	35.02305742986284	0.4475899301548903
102.033277497	32.9657703641	train	2.0702831544109956E-4	51.15233377260336	0.5393404126853784
102.941013056	32.9404017413	train	3.817581100020179E-4	83.19627861782499	0.6834385136673987
103.133084383	32.9341864209	train	3.9105511014505737E-4	85.30596782149352	0.688621060669598
103.143753266	32.9338325011	train	3.9397281113709616E-4	86.0154924864705	0.6902127075321659
103.218430188	32.9313296569	train	3.8532823614597907E-4	83.89675884289346	0.6854489295464636
103.282431564	32.9291489853	train	3.415907122535647E-4	74.2656700802615	0.6589110571305905
98.5452047979	33.0108195885	train	9.954017891017728E-5	19.894599305105746	0.36017455325073633
98.9734478068	33.0116453035	train	1.6229882570958755E-4	40.41141329282586	0.47858092972749633
99.0376851846	33.0116424388	train	1.6409557522416974E-4	41.025403317853666	0.48132894763121425
99.134041103	33.0115761569	train	1.6904815152502122E-4	42.348055870081225	0.4887557981263869
102.001524864	32.9755534586	train	1.2325707723446144E-4	28.75921391260033	0.41074274661895865
102.16181645	32.9715945586	train	3.220116514745609E-4	70.32255086103935	0.6455235413915553
102.215239907	32.9702293105	train	3.339785875101008E-4	72.83848474278652	0.6538280762060258
102.225924164	32.9699535249	train	3.9012403053268895E-4	85.09275218310324	0.6881096956377188
102.781293211	32.9543570954	train	3.5707553040563173E-4	77.84999965525395	0.6688036999217364
103.240194739	32.9396020959	train	3.043686289353954E-4	67.07121487826856	0.6325266547616297
97.5281673409	33.011989359	train	2.7912509469062337E-4	62.86066470217597	0.6121816667805121
97.6994192002	33.0138916077	train	2.17830481787145E-4	53.25264515018245	0.5519491439081492
97.945619713	33.0162145441	train	1.6325561176474607E-4	40.692241173221326	0.48004788946368254
99.0805182733	33.0206425091	train	1.4272153011317046E-4	34.893625370126	0.44663586927387566
99.1982983195	33.0205109471	train	1.6168460550247527E-4	40.23477139854173	0.4776348269319845
101.264045286	33.0001306102	train	1.309775316598084E-4	31.167501245981242	0.4255227235463075
102.098018397	32.9822099396	train	3.1984214418909955E-4	69.93063061983786	0.643975145790048
102.268991838	32.9778469553	train	3.794383871319827E-4	82.75231785779602	0.6821183958975349
102.375831135	32.975001513	train	2.7473781170437884E-4	62.12282381499046	0.608413721831077
102.397197178	32.9744214837	train	2.390405996903533E-4	56.49043500001097	0.5748007128144431
102.54674205	32.9702592084	train	3.240263564566178E-4	70.8817874828229	0.646949440715184
102.55742264	32.9699550698	train	5.17136193375264E-4	98.98437289896276	0.7451932723151748
102.610823165	32.9684207154	train	4.1506853359361877E-4	89.68969289550421	0.7012538354364305
102.642861524	32.9674891751	train	3.879072887361458E-4	84.58142751953415	0.6868854365046126
97.6029458092	33.0218681548	train	2.308229675249916E-4	55.202123766280195	0.5662292974371684
98.6843173705	33.0292895216	train	1.0973463448261295E-4	23.60089585173648	0.3829364546034381
98.8770668184	33.029628271	train	1.1981868311367355E-4	27.50779281762262	0.4039127016819562
101.189390387	33.0104805184	train	8.701878826247314E-5	16.107010596291925	0.3298101302254256
102.440276966	32.9822545895	train	1.9575040828687053E-4	48.85490840174227	0.5253962349792171
102.707310321	32.9746029973	train	3.333975730211795E-4	72.66932289329317	0.6534338749394237
102.888833621	32.9690748262	train	1.577883278858209E-4	39.00182067572908	0.4715523682963248
102.91018601	32.9684071651	train	2.4275583936889233E-4	57.097671469762766	0.5785656900473102
102.942213267	32.9673988521	train	3.702136645124333E-4	80.83185012549735	0.6767579657149405
97.5813929167	33.0306441878	train	2.6755382011697E-4	61.022255127211494	0.6020832126606653
102.504730314	32.9894736199	train	2.8808975696352864E-4	64.21718171108213	0.6196597054658356
102.793124563	32.9810348562	train	3.341603533383406E-4	72.87307553666706	0.6539512148908343
102.825160822	32.98005623	train	2.5049560391708934E-4	58.348505042663746	0.5861988166855681
103.006669848	32.9743559779	train	4.1866297678563153E-4	90.19000193754611	0.7030571023129341
103.017345243	32.9740124819	train	4.297580852212201E-4	91.97618560078492	0.7084885206634399
103.081393783	32.9719324123	train	4.6716947299505526E-4	95.40176978207863	0.7254231795182706
103.124089128	32.9705275181	train	5.144287837765299E-4	98.91290948692567	0.7441952815873261
103.145435685	32.969819618	train	5.07244488599946E-4	98.64597674068682	0.7415087517840638
103.710834717	32.9497372296	train	2.3603175896800527E-5	2.7036469612767293	0.1177629881198875
97.8489253392	33.0424189206	train	1.3740598825271773E-4	33.29984836212805	0.43727518242132446
98.8449101019	33.0476330666	train	1.2404238754159302E-4	28.9765379972642	0.41228079224775205
101.628464464	33.0200354331	train	1.6684148077544044E-4	41.831225631398716	0.4854731291184314
101.959978986	33.0126077513	train	1.477010756092592E-4	36.253632040076134	0.45512668371478576
101.981362747	33.0120983663	train	1.9941568964657066E-4	49.79796056612265	0.5300197387510912
102.024128644	33.0110686277	train	2.718619459353764E-4	61.78757370237174	0.6059038510186898
102.088273368	33.0094966027	train	2.4652617512808977E-4	57.767827045161404	0.5823189426713317
102.109653829	33.0089652843	train	3.661607898030853E-4	80.03475727456454	0.6743452758899597
102.141723462	33.0081614548	train	3.6222548517613054E-4	79.20214623634295	0.6719678595835756
102.729426456	32.9919687589	train	2.975530167567675E-4	65.7313976935823	0.6272470069500117
103.188551925	32.9773891608	train	4.389005933260618E-4	93.22104243552533	0.7128169754073386
103.305947933	32.9733894183	train	2.881476660985631E-4	64.22417015696197	0.6197070740892718
97.8380991534	33.0513381065	train	1.3917370967694482E-4	33.7500321275243	0.4404230958216923
97.8595169008	33.0515357834	train	1.499231056665167E-4	36.83381716353286	0.4588320456990951
97.9344806238	33.052198701	train	1.746236465693841E-4	43.91348228213068	0.4968663111892864
97.9773181131	33.0525572897	train	1.7591944661284953E-4	44.31270299114754	0.49871455636912637
98.1593853632	33.0539171997	train	1.309846246416605E-4	31.170613289892398	0.42553596140226274
99.0162810192	33.0567487091	train	2.111825769915797E-4	51.868005749894984	0.5442725171938461
102.184805017	33.0160832784	train	3.874645028306377E-4	84.48011821114389	0.6866397427756894
102.248943453	33.0144284716	train	4.408351172102102E-4	93.43208264885779	0.7137164364877044
102.270321759	33.0138695618	train	4.097639904243059E-4	89.22991683218352	0.6985522702917373
102.345141138	33.011884611	train	3.3613700214107526E-4	73.28242239435599	0.6552846765484523
102.505443169	33.0074805209	train	2.4955048579797175E-4	58.20874664393257	0.5852815740161049
102.516128719	33.0071796147	train	3.2730191493884555E-4	71.40233278273692	0.6492433764297257
103.295712862	32.9827525604	train	3.0786543478302116E-4	67.63399634540046	0.6351777890957029
97.5702506307	33.0575744958	train	2.2405617066558684E-4	54.1766527016312	0.5589073556612982
98.1164548296	33.0626403423	train	1.3114910605164368E-4	31.242779465008912	0.42584276723229303
98.9841443443	33.0657690534	train	2.0661763380426507E-4	51.040604818638435	0.5388470304496195
102.388236508	33.0197348042	train	2.4407800489393685E-4	57.28088822677875	0.5798895203996353
102.430988991	33.0185654549	train	2.3207250389637344E-4	55.39478279811448	0.5675548387277078
102.559231397	33.0149697755	train	4.331291373482322E-4	92.43707542017154	0.7100996225672718
102.687450593	33.011242711	train	3.5845252648974437E-4	78.25201158811515	0.6696556969967333
102.74086821	33.0096510099	train	2.989968792344375E-4	66.05293492977913	0.6283781078825996
103.242778715	32.9935759293	train	3.8295191162191064E-4	83.4273319578992	0.6841136231954152
97.9021290974	33.0699573662	train	1.6189757102119415E-4	40.30237571300257	0.4779632530461135
101.907405209	33.040891293	train	1.2382872424797142E-4	28.917409549196087	0.41186312414059023
102.613026573	33.0224351601	train	4.4415896899017916E-4	93.73904829043799	0.7152487821887191
102.826716831	33.0160570738	train	3.0427801061602954E-4	67.05790386053442	0.6324574393854605
102.944217182	33.0123936906	train	4.864129632228535E-4	97.02468186934804	0.7333898614167089
102.997619331	33.0106920747	train	4.945853938113403E-4	97.7061245560047	0.7366350429041131
103.018978927	33.0100050532	train	6.345953164990086E-4	100.0	0.7820783806161409
103.072374729	33.0082715654	train	4.759415594588855E-4	96.12402412954411	0.7291130234889073
98.834131894	33.083700273	train	1.3117466145420807E-4	31.253991891123352	0.4258904061045147
98.9198513494	33.0837848409	train	1.1756946160395714E-4	26.803893513832385	0.3993585182522826
101.308475521	33.0624379161	train	1.187969572791469E-4	27.166184877550506	0.4018525195279776
101.82212111	33.0518670381	train	1.213828953466483E-4	28.08428630821517	0.4070393892819489
101.875609805	33.0506444793	train	1.349140018848827E-4	32.54796223399801	0.4327768788882482
101.950488484	33.0488944374	train	1.884210710276458E-4	47.11445657936823	0.5158724678559863
102.773684643	33.0266865172	train	3.2460233547241044E-4	71.03163806365409	0.647354981389781
103.104827511	33.0162176957	train	3.820226245774062E-4	83.23789378125181	0.6835883486604202
103.158221307	33.0144471936	train	4.309991456736114E-4	92.11294735375374	0.7090837299646542
103.190255331	33.0133739697	train	3.9937634467950006E-4	87.14420410748797	0.6931178416794157
103.232964708	33.0119302643	train	3.03527153037275E-4	66.87950962705192	0.6318829205470937
98.8448309626	33.0927342842	train	1.78460893165022E-4	44.89932016665494	0.5023003599916178
101.180246659	33.0737641898	train	8.713322367673571E-5	16.136985506892124	0.33010068026736655
101.89729967	33.0591577771	train	1.5809234998789563E-4	39.115435402231626	0.47203206613357906
102.089846206	33.0545325107	train	3.212103718696728E-4	70.15063036456378	0.6449532324896224
102.10054193	33.0542668544	train	3.565194597906793E-4	77.72257190961682	0.6684583919835381
102.154018429	33.0529248454	train	3.7945879277136217E-4	82.75507117282164	0.6821300564242576
102.228879504	33.0510076038	train	4.267861278554665E-4	91.51285235193198	0.7070532293656104
102.65651442	33.039192559	train	4.001877667774053E-4	87.35353810952004	0.6935493926104238
102.848865475	33.0333990752	train	2.1948412198136944E-4	53.567479543049025	0.5538186755512926
102.891602582	33.0320714952	train	4.2146529853497424E-4	90.58203502143878	0.7044479450391327
98.4911574917	33.1008124853	train	1.4452579583461444E-4	35.4414240207723	0.44974279123004696
98.9198349785	33.101825311	train	1.9315654453431116E-4	48.28057539549264	0.5220688984088997
102.325457758	33.0574817851	train	3.577302607638424E-4	78.0076679058365	0.6692093525346356
102.35753811	33.0566214042	train	2.4720825436518653E-4	57.940719295317784	0.5829908019882548
102.41100231	33.0551691463	train	2.0439339846735154E-4	50.68617103802234	0.5361564226685172
102.603440975	33.0497518018	train	4.190968328415986E-4	90.25838765898038	0.7032732887031504
103.276541117	33.0284623154	train	2.6953622261300156E-4	61.413352198098394	0.603850456019685
97.9874077107	33.1067577415	train	1.8212696599131736E-4	45.77413429202697	0.5073834814350194
98.7697720739	33.1106586674	train	1.862450023076145E-4	46.58272746381747	0.5129708484619463
98.9519815079	33.110862063	train	2.1395269015779547E-4	52.49589466440874	0.5475030302966104
101.74807218	33.080569781	train	1.21305931526363E-4	28.054217876647783	0.40688631455008933
102.00488814	33.0746404933	train	2.6984644430574494E-4	61.45680315572129	0.6041255884946846
102.036984745	33.0738622152	train	3.1420596505618505E-4	68.97446359902177	0.6398886123162018
102.486200971	33.0621011354	train	3.1117215140843377E-4	68.3729782957181	0.6376498535594018
102.561044183	33.0599840678	train	3.8055972689433844E-4	83.00196524985687	0.6827579047026386
102.796213418	33.053038951	train	3.000007656784436E-4	66.20339259751282	0.6291605009008863
102.881709122	33.0504038793	train	3.584706439783345E-4	78.25814076428537	0.6696668777236676
102.913767122	33.04940067	train	4.580975520180549E-4	94.78337472027452	0.7214999702293949
98.2123741155	33.1174024036	train	1.5469213865813923E-4	38.218124212954216	0.4666169752866973
98.2230921594	33.1174696877	train	1.3646383306191868E-4	33.001759353482996	0.4355829041638677
101.341541529	33.0978899695	train	1.0213254952288061E-4	20.757230358677838	0.36612046459902003
101.598494433	33.0927955604	train	1.4595235022463708E-4	35.81101917082092	0.4521747110514672
102.753843969	33.063335457	train	3.6139172303955127E-4	78.86827903336695	0.6714596997704149
102.828665739	33.0610577443	train	3.153704639461467E-4	69.15579204261259	0.640740607550902
102.978283599	33.0563681175	train	4.935025096492151E-4	97.61616896066636	0.736209589410395
103.021025125	33.0549953738	train	6.009091352781984E-4	99.85172308561293	0.7726395063195738
103.117182853	33.0518533461	train	3.428202543607306E-4	74.59655318427089	0.6597181118506731
98.8662083163	33.1288398906	train	1.8291509635578782E-4	46.063415651130114	0.5084627178608768
101.737928761	33.098825213	train	1.6438547842434004E-4	41.15897535900192	0.4817696252405052
101.962695331	33.0936816936	train	2.2384416844741897E-4	54.14871574768128	0.5586739653253482
101.973397056	33.0934266745	train	3.229036048219786E-4	70.51147760714352	0.6461562360742936
102.016202598	33.092397429	train	3.4778125042556963E-4	75.78282949231368	0.6629360164624952
102.690080593	33.0742536761	train	4.0597729623501055E-4	88.55724761279848	0.6965936510551627
103.171022231	33.0590721961	train	3.82793073198121E-4	83.39426203798998	0.6840239642323079
103.288529204	33.0550801832	train	2.887324668453225E-4	64.30497089365184	0.6201847701292963
103.331253218	33.0536012059	train	2.449167398294519E-4	57.504322005969485	0.5807250085741963
103.406012673	33.0509779301	train	9.764621525176186E-5	19.210022806515813	0.35575951711776505
97.8263122769	33.1324030243	train	1.6396624411984148E-4	40.96980088781254	0.48113211146811613
97.8477495995	33.1326031547	train	1.5444686031628886E-4	38.13728878870539	0.46622205256687993
101.577610598	33.1112624457	train	1.3675142239116087E-4	33.100173944182295	0.43610054401525833
101.71679692	33.1083040255	train	1.566771142859471E-4	38.71608905623177	0.46979161220961035
101.834553694	33.1056795473	train	1.4259581134762328E-4	34.86534934132016	0.44641807517192394
102.08072125	33.0998332204	train	3.601908375655926E-4	78.57137137204894	0.6707250132312822
102.144926931	33.0982283055	train	3.6850390402127446E-4	80.33274735702378	0.6757445128769939
102.679764288	33.0835716443	train	3.9787773162317224E-4	86.7588452725417	0.6923176078704589
103.256917911	33.0651751754	train	3.0847604287052735E-4	67.76817637618183	0.6356368088971031
98.1799686651	33.1442528085	train	1.609895589834809E-4	39.97489712428285	0.4765600755012341
98.7482328637	33.1466976439	train	2.4012524047486677E-4	56.721647486188886	0.5759068089089252
98.7911229473	33.1467769494	train	2.610920863249207E-4	60.20962006501337	0.5962117253325634
101.256568156	33.1265101305	train	6.823258470454732E-5	11.042751635773708	0.2784334070396298
101.781313881	33.1158958184	train	1.6420198780702286E-4	41.07443260034244	0.48149079087321217
102.380648009	33.1010658613	train	2.417962120787376E-4	56.971886417714074	0.5775996171832913
102.455532647	33.0990099901	train	2.7771754984007963E-4	62.6536254329702	0.610980744848326
102.573192905	33.0956886908	train	3.9989737619082174E-4	87.30234220946683	0.693395089305717
102.605278685	33.094763661	train	4.5883208410334213E-4	94.8652006804277	0.7218217896335308
102.680139754	33.0925732348	train	4.897693760340186E-4	97.34537959992983	0.7347322848604113
102.744299875	33.0906600536	train	4.188096618572287E-4	90.21312288816291	0.703130229343221
103.203928782	33.0759862747	train	3.6608104041079817E-4	79.99398567743773	0.6742974394294164
101.663810461	33.1274811056	train	1.6487434677636838E-4	41.344326762162915	0.4825110532116192
101.910076228	33.1219686961	train	1.7133827223631427E-4	43.00755976554131	0.4921186069074117
102.691210247	33.1012581233	train	4.5192513350198366E-4	94.32945777845052	0.7187659507034054
102.808842531	33.0977142101	train	4.2252043061685637E-4	90.80984697342313	0.7049682556217979
102.915762833	33.0943964572	train	4.0743680294789357E-4	88.81448626204185	0.697351569172023
102.937144776	33.0937219383	train	4.084993706561288E-4	88.99119081715395	0.697900980306314
102.990596498	33.0920196506	train	4.4530607086082477E-4	93.87069807317468	0.7157738129722192
98.2548654636	33.1627630608	train	1.449707493285317E-4	35.56900470332239	0.4505036398946933
98.2655891287	33.1628267668	train	1.6552508708145188E-4	41.53541417871111	0.4834946943238844
101.471288382	33.1404678574	train	1.291825758503783E-4	30.53567272589509	0.4221530132158552
101.685502036	33.1360313072	train	2.9686027074212666E-4	65.62783288968461	0.6267018719229738
101.781882457	33.133914887	train	2.3474772083887708E-4	55.806650156348624	0.5703657172526498
102.392039032	33.1187836475	train	2.431000867286122E-4	57.14157888179543	0.5789111735593837
102.777148619	33.1076922798	train	3.3430620921164907E-4	72.90083251661613	0.6540499627600267
102.852005921	33.105397868	train	4.3315427781580746E-4	92.44582999144087	0.7101115708671201
103.087215166	33.097895213	train	3.9349710383562367E-4	85.80999605107525	0.6899543136599295
103.097904401	33.0975436753	train	3.473185005795961E-4	75.65544646092974	0.6626384339977421
103.204786445	33.0939780753	train	4.0153857772383346E-4	87.6638891376314	0.6942651290587275
103.236847361	33.0928905939	train	4.10474879405804E-4	89.3192261726354	0.6989171526913479
103.268906547	33.0917948992	train	3.8900742354051237E-4	84.83309933624005	0.6874942164427136
101.514392011	33.1486214325	train	1.4915564943469034E-4	36.617210116831565	0.4575579791470301
101.942794372	33.1392303853	train	2.3996131451517E-4	56.68648975681501	0.575740009613008
102.081980496	33.135861713	train	3.7753917200626343E-4	82.4896005444555	0.6810293570530506
102.156917122	33.1339835393	train	3.6226647209185853E-4	79.22000338332175	0.6719927996792091
102.210438983	33.1326144511	train	2.994371631103817E-4	66.11892255767353	0.6287216553813154
103.141082096	33.1051249994	train	3.606324512920967E-4	78.66407977885888	0.6709955685980311
103.365518949	33.0974525392	train	1.875272360893504E-4	46.9344751846777	0.5146848024686151
98.0938292455	33.1797346784	train	1.7688640580590045E-4	44.56696790926719	0.500084941254666
98.1045545452	33.179812286	train	1.732425535246832E-4	43.51995357088034	0.4948813462344891
98.4048777457	33.1816101991	train	1.8313919352351996E-4	46.09475403019389	0.5087687252693267
98.7803104461	33.1828387996	train	3.0048732286972146E-4	66.2763245296761	0.6295385219971361
101.675339723	33.1542824812	train	2.5278629436949575E-4	58.76676843781259	0.5884052007545875
102.039467271	33.1459222012	train	3.0376716940702056E-4	66.95872243794281	0.6320667643312844
102.103709012	33.144336584	train	4.2444361113984624E-4	91.1024982001049	0.7059119238124908
102.232177133	33.141066178	train	3.579048726425151E-4	78.06673939140533	0.6693173693804946
102.317810832	33.1388124756	train	2.1722266168286552E-4	53.10525207783597	0.5512580259675961
102.360624074	33.1376636033	train	2.3967761778623514E-4	56.62564440420217	0.5754510299379819
102.403434871	33.1365000538	train	2.7574071380817393E-4	62.23360122824787	0.60928148876095
102.44624319	33.1353218301	train	3.8696307369260393E-4	84.36502390437853	0.6863610430227486
102.478347785	33.1344285341	train	4.4555887527554267E-4	93.90607218410999	0.7158892617904802
102.542552692	33.1326171891	train	4.511987833903345E-4	94.27519127017975	0.718440686023317
103.323216889	33.1079394725	train	2.900710293681321E-4	64.53956348830322	0.6212736742259288
98.4477264554	33.190827596	train	1.7144410797474127E-4	43.03253418948805	0.49227294674949995
101.825581847	33.1599778635	train	2.0256619541751317E-4	50.405850125355926	0.5339224924427144
102.575018401	33.1407017142	train	4.3114460990532986E-4	92.12603223157569	0.7091533351215753
102.607120487	33.1397751039	train	4.6073710174750595E-4	95.04379251316018	0.7226529765932143
102.660620677	33.1382124225	train	5.000534809819524E-4	98.03981975138322	0.7387626031431364
102.682019592	33.1375809353	train	5.247613321615927E-4	99.1876057496619	0.7479626150577692
102.724815407	33.1363069664	train	4.543447416297608E-4	94.52188439163321	0.7198440676148878
102.767608513	33.1350183408	train	4.071768323046676E-4	88.7712512252611	0.6972168443722766
102.821096038	33.1333869527	train	4.2493267315688753E-4	91.18559891933396	0.7061509352942827
101.172203808	33.1821153719	train	9.271824550008015E-5	17.803317036403257	0.34398113957449244
101.322262414	33.1794053864	train	1.0200510358597497E-4	20.71603753541399	0.36583073623434653
102.971243633	33.1376957697	train	3.9273526300649057E-4	85.63469717734853	0.6895395991297131
102.992634631	33.1370109461	train	4.1888024132546444E-4	90.22424784029245	0.703165402551042
103.088885087	33.133883949	train	3.513002807976717E-4	76.40051228063066	0.6651819521948571
103.110272045	33.1331789988	train	2.925247549117465E-4	65.00050310930338	0.6232536216827179
98.0506365712	33.2064715809	train	1.7634962673497055E-4	44.42389110542034	0.49932513882150376
101.708306187	33.1806176546	train	2.9059883691934826E-4	64.61973175642133	0.6217013247561869
101.740449764	33.1799137372	train	2.4446506603952685E-4	57.38399891273576	0.5802754965917984
101.794019887	33.17872213	train	2.4397325950199252E-4	57.25298470471958	0.5797849465374297
101.997556796	33.1739842094	train	2.8956050088540885E-4	64.45399998886394	0.6208591029529401
103.228318915	33.1382319516	train	4.2117456740218493E-4	90.51060404717283	0.704304255980984
103.271086551	33.1367703592	train	3.9654849978874586E-4	86.59706786071088	0.6916043201237605
97.696492017	33.212284918	train	1.906795878908889E-4	47.58836445556252	0.5188476858950244
98.0612687151	33.2155718247	train	1.6008000259789689E-4	39.7754084068309	0.4751469285840298
98.7051013223	33.2187635212	train	2.648092107754031E-4	60.7053782580023	0.5996102998966616
98.7265638333	33.2188125376	train	3.2010557266051823E-4	69.96164571650533	0.6441638780594672
98.7694890012	33.2188994642	train	3.2528905749498987E-4	71.14148302186756	0.6478372791108206
101.44065115	33.1951731917	train	1.6509232905722324E-4	41.412595283972976	0.48284096625526995
101.815735442	33.1872482325	train	2.0665609358438335E-4	51.05106808413883	0.5388932798768611
102.126401319	33.1798274169	train	3.9869053595977574E-4	86.94869592752767	0.6927521487213141
102.17995262	33.1784697802	train	3.741223899581663E-4	81.80329446878034	0.6790512179731195
102.190662448	33.1781954947	train	3.5516682933266E-4	77.44827028454291	0.667615423834665
102.854368599	33.1593962419	train	4.5251491128935767E-4	94.37680823320228	0.7190295050171595
103.04693633	33.1532780904	train	3.898176468155439E-4	85.01929060550066	0.6879410569209429
98.3723773226	33.2265499145	train	1.9809936219861068E-4	49.48746729655898	0.5283696839441708
98.3938407586	33.2266563431	train	1.9218908338377926E-4	47.97892933426816	0.5208158889845221
101.19431657	33.208779677	train	5.9566504610416174E-5	8.929686449907752	0.251981022122113
101.430181445	33.2043949826	train	1.221262424875999E-4	28.378224434097664	0.4085137890215181
102.458713707	33.1800433526	train	3.580427731927191E-4	78.11339137420988	0.6694026263482453
102.50154068	33.1788447467	train	5.540206653295591E-4	99.60884706072106	0.7580528884024891
102.533659237	33.1779361501	train	5.853151284898766E-4	99.78308209246643	0.7679875337670427
102.565776346	33.1770192901	train	5.259438010292755E-4	99.21915335091457	0.7483866888108777
102.597891993	33.176094168	train	5.409930397496137E-4	99.53305800624595	0.753661816534739
102.64071056	33.1748478219	train	4.4121020418363326E-4	93.4690418312066	0.7138901822645911
98.0288809563	33.2333623155	train	1.725900362004537E-4	43.31623138851504	0.493938062755888
98.3401146488	33.2354027728	train	1.9910367463661264E-4	49.75129536865264	0.529629663738542
98.6621071086	33.2366941644	train	2.347573974006608E-4	55.808220389826396	0.5703758181933432
101.162371078	33.2183566134	train	7.402179478864472E-5	12.520777809712563	0.295086116042827
101.183818217	33.2179818673	train	6.372217209357791E-5	9.850141442083132	0.2649036480974089
102.426942784	33.1899365916	train	3.1813382898929096E-4	69.69703471866487	0.6427463545916728
102.705312747	33.1819519787	train	4.00318379399807E-4	87.3765651326782	0.6936187449197716
102.748128984	33.1806684936	train	3.5549248088962186E-4	77.51397721724645	0.6678187635538895
102.780239371	33.1796962458	train	3.5075778916799483E-4	76.30599420082753	0.6648376734598638
102.812348209	33.1787157418	train	4.0415168460613724E-4	88.0631642725936	0.6956402549573104
102.865859461	33.177063225	train	4.926285774827985E-4	97.54357689648411	0.7358652272626514
102.908665299	33.1757247062	train	4.2217502891280705E-4	90.75654318118644	0.7047981316845345
103.218920573	33.1655819906	train	3.612525445775417E-4	78.81775831716146	0.6713747201567799
103.219352306	33.1745775967	train	4.06621150807452E-4	88.67211469173712	0.6969284705138493
103.240745581	33.1738494647	train	4.3523671975480863E-4	92.77879639803618	0.7110978676813275
97.6637603509	33.2480139177	train	1.8774594783180747E-4	46.993405190710845	0.5149759495002594
97.8569463079	33.2499397701	train	1.650486579516255E-4	41.39891820061887	0.482774904365746
98.6190954479	33.254609778	train	1.844530684219028E-4	46.280391317759666	0.5105551998611242
101.291518046	33.234078381	train	1.031176169721285E-4	21.118443416493026	0.36835096157743275
101.763294072	33.224487696	train	1.8235041676911286E-4	45.89370381086187	0.5076899476788599
102.106252846	33.2163912346	train	3.8738707753924894E-4	84.46234658687523	0.6865967412987758
102.245539289	33.212832626	train	2.8518696576841694E-4	63.75778720729689	0.6172700588881148
102.331241655	33.2105654018	train	2.15660467774666E-4	52.793126222791265	0.5494719225704683
102.9415749	33.1927086117	train	3.8719602756175916E-4	84.41849439910061	0.6864905829414302
103.102095635	33.1875137835	train	3.7613471809764545E-4	82.2604431568883	0.6802192103366742
97.7602236682	33.2580322337	train	1.7032972488987836E-4	42.63352341025588	0.4906431250759622
97.7709573583	33.2581387992	train	1.5704083253073763E-4	38.8048718824497	0.4703692265838093
98.2862315954	33.2621644654	train	1.9634072837646806E-4	48.9572053776706	0.5261470197582094
98.6083196808	33.2635962234	train	1.7705179682567238E-4	44.61289799039689	0.5003185851515943
102.14943581	33.2243192417	train	3.9378929465231396E-4	85.939267888635	0.6901130764077057
102.224442863	33.2223959667	train	3.3567372046748454E-4	73.18182054969121	0.65497306624497
102.449420098	33.2163555156	train	4.040175488533152E-4	88.03438400141127	0.6955699683863638
102.99549564	33.1999980257	train	3.996709139580513E-4	87.247293088489	0.693274647386794
97.6634857281	33.2660490059	train	1.9246155063622157E-4	48.069077012590654	0.5211694396691428
97.6849543167	33.2662779589	train	1.6626721027771147E-4	41.695857883206905	0.4846119132124695
98.6512304162	33.2727439115	train	2.1681301030134474E-4	53.00895118333003	0.5507910305298127
102.481911199	33.2244628279	train	4.7805612010823193E-4	96.52111794004641	0.7299876948943261
102.589025218	33.2214152096	train	5.344931276927829E-4	99.40233712948445	0.7514108215106208
102.599735727	33.2211053898	train	4.8441857438221174E-4	96.76225201228281	0.7325857353013094
102.67470467	33.2189109101	train	4.3562021607115983E-4	92.81488729768331	0.7112787698461568
102.706831713	33.2179566314	train	3.7557802266786926E-4	82.11718890986955	0.6798969454817306
102.728248898	33.2173158508	train	3.842055872548559E-4	83.64988804968284	0.684819499369194
102.781788876	33.2156978201	train	3.4192579659394833E-4	74.3579024884531	0.6591313811748006
103.883665946	33.1772668418	train	9.436201457073128E-6	0.8407732595500909	0.050660764042662475
98.5867615248	33.2815662236	train	1.5429824965183624E-4	38.088311752990364	0.4659824898656533
98.6941502231	33.2818768306	train	2.9164887237114324E-4	64.786679975438	0.6225492395018616
102.514407589	33.2325612303	train	5.005547042191992E-4	98.077765528183	0.7389559038849571
102.857133037	33.2223935629	train	5.067612325776423E-4	98.61983911903445	0.7413260137388253
102.932080775	33.2200439452	train	4.0864918345002294E-4	89.01610929666694	0.6979782820861492
103.017724568	33.2173035768	train	4.2715172578616713E-4	91.57414240393764	0.707230554906779
98.1678826519	33.2884875552	train	1.7733416261715484E-4	44.691312669313106	0.5007169721728214
102.279024199	33.2480102574	train	2.505009435562027E-4	58.34975598072346	0.5862039873105004
102.321892296	33.2468714125	train	2.2562573597475767E-4	54.42658704785571	0.5606276195012795
102.814693135	33.2327159935	train	3.914060604163435E-4	85.37366418365619	0.6888133737579182
103.007430627	33.2266472673	train	4.3452793095529043E-4	92.68025734856231	0.7107629217862154
103.060958435	33.2249087036	train	3.9866650095617606E-4	86.94308106697318	0.6927393167571412
103.157296787	33.2217214668	train	3.9567095636950094E-4	86.45995109935032	0.6911316006675021
103.189406178	33.2206425395	train	4.055898514094034E-4	88.44221648780642	0.696391813904183
103.232216025	33.2191911288	train	4.912068739657947E-4	97.44502567558565	0.7353030975048921
97.8563585597	33.2950306771	train	1.586222288430933E-4	39.318816926873005	0.4728660511023956
98.1248378185	33.2972114456	train	1.5801176106493062E-4	39.08531887984947	0.4719049946622047
98.2537172427	33.2980522281	train	1.9399169186357687E-4	48.40759560843812	0.523145283251022
102.118568032	33.2611562061	train	3.7010141728995754E-4	80.77260151546547	0.6766916260171814
102.225766957	33.258418754	train	3.1417347730363905E-4	68.96682243864824	0.6398647849952804
103.27546112	33.2267199206	train	2.63262801338222E-4	60.44707962515744	0.5982033884641502
97.8347616164	33.3038492407	train	1.6016018543767448E-4	39.79299453136634	0.47527181254682194
98.5006977885	33.3083097681	train	1.8171031867322411E-4	45.62646938017091	0.5068110229151797
102.397603307	33.2628511813	train	4.2843546343963645E-4	91.7847701836248	0.7078515079771589
102.45119055	33.2613736563	train	5.069462157122072E-4	98.62984420735239	0.7413959936262524
102.579783737	33.257733631	train	5.178457513317331E-4	99.00310203127842	0.7454535392086354
98.2105943241	33.3158249643	train	1.948911766173518E-4	48.611106423508105	0.5242991798412233
98.6080778091	33.3177146945	train	2.967154529001395E-4	65.6061827739289	0.6265877104427129
98.6832809155	33.3179291651	train	3.5794675745160013E-4	78.08090909116589	0.6693432692986723
101.786735851	33.2870745112	train	1.5791970144936335E-4	39.050915696747886	0.4717597614985196
102.494416455	33.2691782226	train	5.033676261784687E-4	98.29072155434007	0.7400354440345368
102.623015029	33.2654927355	train	4.613737890667261E-4	95.07777700203337	0.7229296661947499
102.64444583	33.2648655928	train	4.3268312008179765E-4	92.28176049077868	0.7098874838107836
102.730162339	33.2623201938	train	3.399021278741032E-4	74.01850911281443	0.6577964340291526
102.77301652	33.2610254027	train	3.80629546408034E-4	83.01762405881819	0.6827976382318794
102.815867945	33.2597158882	train	4.2544423534296184E-4	91.27252499494374	0.7064005275573136
102.869428303	33.2580582951	train	5.532789027317605E-4	99.60453180882905	0.7578070781913379
102.890851213	33.2573888192	train	5.797896380011782E-4	99.75875972604844	0.7662931699774483
98.7477153066	33.3270965899	train	3.6762021669446704E-4	80.19944784931666	0.6752182160832676
101.754837631	33.2968019051	train	1.4334288977007527E-4	35.044782144245325	0.4477097956228149
102.934098878	33.2650375101	train	5.053409283295366E-4	98.54301456099333	0.7407874423481483
103.019786341	33.2622924705	train	4.7681591654799436E-4	96.28628506870103	0.7294753806567782
103.073335059	33.2605469405	train	4.1104125720488164E-4	89.37896424867976	0.6992072293142355
97.641038817	33.3289381719	train	1.9274093077675797E-4	48.165070375209126	0.5215314191203314
98.2319206347	33.3339978065	train	1.9369302731911403E-4	48.36217076816438	0.5227609049473154
101.701471645	33.3069901976	train	1.5548373271313137E-4	38.43118631243516	0.46788754424113105
101.755121096	33.3058113869	train	1.8200876929709038E-4	45.72895263820819	0.507221218472536
101.776579996	33.3053333877	train	1.7500046075309548E-4	44.047183257058954	0.49740517838946996
101.819496268	33.304366291	train	2.3197181415457363E-4	55.38076161726094	0.5674483245624078
102.988064531	33.2723268358	train	4.3997368632581603E-4	93.34720158554954	0.7133166091493556
103.202264377	33.2652596089	train	3.819446815609683E-4	83.22563127601073	0.6835442123708843
103.223680206	33.2645326669	train	4.240346093161233E-4	91.03300119454518	0.7057117401187478
98.1351322703	33.3423810342	train	1.8980617596106906E-4	47.38307071459847	0.5177014585960706
98.1673683278	33.342601349	train	2.0091299434849471E-4	50.028447544648344	0.5318826734135059
98.1888592249	33.3427435778	train	1.9832820187613045E-4	49.55041639116345	0.5286573726810356
98.2318414619	33.3430168804	train	1.9004402541629269E-4	47.44237755441165	0.518014142485486
98.5327311554	33.344513498	train	2.1744121923185703E-4	53.15825109580784	0.5515067807778709
98.618703203	33.3448072122	train	3.145003052756371E-4	69.03204128523349	0.6401043451103243
98.6401963999	33.3448713419	train	3.6088829007858715E-4	78.71778826859148	0.6711521053435404
98.6939296726	33.3450153929	train	3.6548445635468404E-4	79.74749078542104	0.6739391412644062
98.7369165468	33.3451138951	train	4.012284820991415E-4	87.55996518372544	0.6941011185772413
102.334664439	33.300612407	train	2.5401820513861525E-4	58.95734022784105	0.589582070926053
102.356110433	33.3000344342	train	3.542298469720743E-4	77.25930635814167	0.6670289727087865
102.399000575	33.2988674131	train	4.956930185809072E-4	97.79580327800231	0.7370687992808125
102.699160165	33.2902850079	train	3.5094024970585956E-4	76.33778422068293	0.6649535464657019
103.127726977	33.2767714746	train	3.857319545452459E-4	84.04762383876005	0.685674666259005
98.3392313248	33.352654334	train	1.6387278627198547E-4	40.930366230168566	0.4809897797864892
101.862999802	33.3214016626	train	2.870019138316816E-4	64.08590133799152	0.6187676714101584
102.431519549	33.3069861733	train	5.204244986878306E-4	99.07190148304757	0.7463949665956716
102.517297322	33.3045848796	train	5.29671876780033E-4	99.3053756813638	0.7497144112216794
102.560182363	33.3033620882	train	4.862214180403135E-4	97.005091027292	0.7333128414903526
102.635224895	33.3011866912	train	3.739858126244321E-4	81.7763960705248	0.6789716367028088
102.657040334	33.3095583598	train	4.015599362319609E-4	87.67104712515973	0.6942764191623536
102.69992118	33.30828718	train	3.240399019117106E-4	70.88531235073575	0.6469589886350144
102.742799317	33.3070012463	train	3.331083862849286E-4	72.55231993866128	0.6532373354097295
102.796393134	33.3053730861	train	3.886650120321906E-4	84.75441234302652	0.6873049905936781
102.807111378	33.3050446888	train	4.175063782847677E-4	90.0076953365352	0.702479237905518
102.892851026	33.3023843362	train	4.912363636868762E-4	97.44706987677232	0.7353147817944965
102.935716594	33.3010320489	train	4.879653076338303E-4	97.18345242034155	0.7340124185364152
102.978579283	33.2996650254	train	4.956072063483621E-4	97.79100131404135	0.7370352454608692
103.150000635	33.2940496371	train	4.0633390688176097E-4	88.62086884818912	0.696779188288401
101.724053701	33.3425601918	train	1.7999533754916924E-4	45.23462274015045	0.5044406236487596
102.507297504	33.3228942246	train	5.397131723892047E-4	99.50731882452155	0.753221812591258
102.861097188	33.3123882723	train	4.161112935973867E-4	89.75723192033648	0.7017792204795412
103.032568284	33.3069330657	train	5.083722697548806E-4	98.70697446399264	0.7419342073591753
103.06471392	33.3058839637	train	4.88272084260442E-4	97.21482889433447	0.7341351053041255
103.182566848	33.3019663744	train	4.380232740926477E-4	93.04099100778461	0.7124071984554424
98.3497771622	33.3797688512	train	1.7120334954521602E-4	42.95838779066526	0.4919217135645186
101.713598962	33.3518050771	train	1.7601340354531995E-4	44.33698792112694	0.49884804259513704
98.113184393	33.3873233381	train	1.850227571094691E-4	46.36646483316253	0.511325772971278
98.4249714617	33.3891596235	train	3.1166268625366456E-4	68.51287159917227	0.6380137212659631
98.4357232059	33.3892089745	train	2.9404824369498074E-4	65.26468063664773	0.6244725639029499
98.5862501245	33.3898020911	train	2.194920632504925E-4	53.56867458207534	0.5538276159541575
98.6077543062	33.3898719191	train	2.4269107725356337E-4	57.089411313797676	0.5785006320120283
98.6400107127	33.3899696749	train	3.171201919312567E-4	69.48804390848524	0.6420132275664957
98.6830194844	33.3900869752	train	3.620657391925842E-4	79.13254823276569	0.6718706196699767
98.7260284893	33.3901893715	train	4.1750387289866427E-4	90.00729764038988	0.7024779837131574
101.670931011	33.3617467894	train	1.6404030812770343E-4	41.00105229003053	0.4812448518558007
101.810503898	33.3586635654	train	2.598269980912083E-4	60.021200954309585	0.5950418549148369
102.239817596	33.3481948349	train	4.201270337362167E-4	90.3834468935589	0.7037853691252925
102.304194922	33.3464968033	train	3.073545336675224E-4	67.52175477661362	0.6347928336094207
102.39002286	33.3441809747	train	4.7037268490379713E-4	95.64031774696697	0.7267821552579272
102.432933116	33.3430008726	train	5.100364571773041E-4	98.79697185942048	0.7425594703125862
102.508019991	33.340900112	train	4.984819411518185E-4	97.95186850644575	0.7381546659976759
102.518746049	33.3405963073	train	4.733077711695359E-4	95.88320599628233	0.7280156207217986
103.226286192	33.3185048431	train	3.45723922258371E-4	75.22440518716846	0.6616089646760025
97.9088152682	33.3947138391	train	1.502691847542111E-4	36.92874657996794	0.4594046213272126
98.0915891466	33.3961865038	train	1.9041586450119113E-4	47.53171424885357	0.5185021615356111
101.86447542	33.3664445532	train	2.940369916821906E-4	65.26274247540525	0.6244635900894392
102.336725428	33.3546398327	train	3.688988260411182E-4	80.4114400678101	0.6759791651259153
102.690720889	33.3446109343	train	3.7015981608267236E-4	80.80342675300435	0.6767261439283327
102.72289343	33.3436493253	train	3.58783186129723E-4	78.31330416522623	0.6698596357390908
102.776510915	33.3420281786	train	3.501445869511551E-4	76.19940112225096	0.6644476665725648
102.873410466	33.3480511784	train	4.2869841471313176E-4	91.82284945241653	0.7079783745015222
102.894855287	33.3473794202	train	4.437128694736571E-4	93.69893891277422	0.7150440773392477
102.937742786	33.3460248307	train	4.463419285162956E-4	94.01444112077567	0.7162462662369896
102.980627401	33.3446554799	train	4.855679977057666E-4	96.91707047933615	0.7330497673535821
103.0235091	33.3432713713	train	4.945502494376192E-4	97.7032050996386	0.7366212566074937
103.066387852	33.3418725083	train	5.699513562505083E-4	99.70152488559596	0.7632142433763499
103.098544964	33.3408136804	train	4.790185658124547E-4	96.55759418678578	0.7303839352100825
103.109263627	33.3404588942	train	4.05809513067408E-4	88.527212660658	0.6965062783332334
98.0268781283	33.4137344437	train	1.7576392865625192E-4	44.272506460809524	0.49849345300905706
98.5108345038	33.4165867432	train	2.564668893757163E-4	59.52989746596675	0.591901479355754
101.736198707	33.3873717936	train	1.8226712339666033E-4	45.84913315165656	0.5075757541012884
102.594935247	33.3654500069	train	3.6902710604063164E-4	80.43700131887778	0.6760553126608511
102.68075502	33.3629320274	train	3.681213284435483E-4	80.25651481546069	0.6755168722375012
103.184719983	33.3469453431	train	3.905561658464511E-4	85.1968913755789	0.6883472405369703
98.2526386252	33.4243194244	train	1.751159023109713E-4	44.081601164433636	0.4975700359318027
98.3494411561	33.4248649077	train	3.597635945696276E-4	78.48616444204309	0.6704628382834877
98.3924653036	33.4250830982	train	3.335457795668268E-4	72.72928623726024	0.6535345139999436
98.4892712239	33.4255194685	train	2.7185980541404194E-4	61.787318153955816	0.6059019709266297
98.6721317574	33.4261375987	train	3.307096532215481E-4	72.03201778465073	0.6515984543868834
98.6828884191	33.4261655646	train	3.9592063453801183E-4	86.520607679008	0.691266245987144
101.779443659	33.3954257386	train	2.374692496860765E-4	56.20896283334727	0.573188006918577
101.865362368	33.3934701027	train	2.3262459189933647E-4	55.47166178894561	0.568137931305486
103.174431656	33.3563025658	train	3.87644672946991E-4	84.52147311669013	0.6867397623605573
104.159765547	33.3191941827	train	8.458903657654747E-6	0.7264025844037403	0.04565341835740016
97.9944091607	33.431513923	train	1.7408068377082467E-4	43.72272958376048	0.4960878061274095
98.4677035654	33.4344483895	train	3.3180426395692684E-4	72.30779645374348	0.6523482403551831
102.391771331	33.3892009888	train	4.8562845055929234E-4	96.92521518051092	0.733074128116192
102.542023221	33.3849987991	train	3.908231882319948E-4	85.2612313699085	0.6884938420272265
102.563485208	33.3843836776	train	2.9893216097133074E-4	66.04323526804451	0.628327555502465
102.617137306	33.3828296825	train	2.9291113610239837E-4	65.06751898628536	0.6235635133328603
97.9512777227	33.4401758457	train	1.5479236324801116E-4	38.25112972737936	0.4667781787960573
98.5321999303	33.4437280528	train	2.1987307888838794E-4	53.62601158323523	0.5542561486356361
98.5752346639	33.443882928	train	2.3424153336389775E-4	55.72499733334358	0.569836667138469
102.660433714	33.3905711945	train	3.1484860816328146E-4	69.0815756375351	0.6403592954639769
102.703354128	33.3892961171	train	3.83507639567214E-4	83.53744633108036	0.6844269129493625
102.735542657	33.3883300969	train	3.6150471251615763E-4	78.90929334836524	0.6715286565917512
102.778458294	33.387029123	train	3.7302365849003783E-4	81.57206583169895	0.6784098857139546
102.810643204	33.3860436842	train	4.174042747348453E-4	89.98941277988065	0.7024281164613365
102.896461906	33.3833751753	train	4.454276848459022E-4	93.88771512805567	0.7158293624411011
98.2954429941	33.4516283616	train	2.684670766783851E-4	61.263603112897755	0.6028993040798193
102.86468002	33.3933820358	train	4.890838235576668E-4	97.2978518978459	0.7344591925493736
102.939773486	33.3910171766	train	3.5320864903911454E-4	76.88418155781585	0.6663874502676185
102.982680075	33.3896454963	train	4.1615653454287615E-4	89.76535584519975	0.7018019728913744
103.014858101	33.3886070346	train	3.6109870769906804E-4	78.76196144797596	0.6712807392393798
103.057759555	33.3872094864	train	3.7013062647430617E-4	80.78801930073134	0.6767088916795403
103.100658034	33.3857971613	train	4.1690638028238147E-4	89.90000578190808	0.7021785775848343
98.3060584664	33.4697271242	train	3.7203849854240527E-4	81.26702897951836	0.6778326621579187
98.359865961	33.4700166747	train	3.741492345743198E-4	81.8085808474279	0.6790668552311545
98.3921508161	33.470179195	train	3.701769763412796E-4	80.81248462942962	0.6767362854814948
98.4674831027	33.4705257118	train	3.427575287975581E-4	74.58061668326906	0.6596770321033388
98.5105306749	33.4707031681	train	3.061759893603226E-4	67.3397808336774	0.6339017139978945
98.5212926257	33.4707451965	train	3.377040045838629E-4	73.51834724532631	0.6563345073010711
98.6073889849	33.4710477889	train	4.1090913073881717E-4	89.3650283548469	0.6991396092889072
98.6504376151	33.4711766613	train	4.206241426631249E-4	90.44378954242575	0.7040318346440715
98.6827242588	33.471263505	train	4.3193303831282455E-4	92.1969533732306	0.709530022183737
102.511279146	33.4219257862	train	4.3825271722273506E-4	93.08807941253411	0.7125144792908981
103.165859837	33.4016427835	train	4.052618128671203E-4	88.31528481982598	0.6962207140623918
97.5634749926	33.4723640012	train	2.1044151345560365E-4	51.73211044391128	0.5434004514192393
98.2736991051	33.4785611472	train	3.669603443356215E-4	80.12502172264038	0.6748241010057634
98.5642955026	33.4799233934	train	3.538175093853928E-4	77.08525389106707	0.6667702370687809
102.468692164	33.4321386432	train	4.6418397900873596E-4	95.22777664225352	0.7241443428873199
102.51164208	33.4309285561	train	3.601358131851801E-4	78.55982004939389	0.6706912712760479
102.62974094	33.4275243426	train	2.8322138439553293E-4	63.403907328390005	0.6156348222765224
102.64047621	33.4272093084	train	3.033291539956291E-4	66.81416383143345	0.6317311221537206
102.726352304	33.4246556852	train	3.5785397240280513E-4	78.04951975664547	0.6692858892127659
103.187742419	33.4099151437	train	3.713155639152966E-4	81.14590777392067	0.6774077613563233
101.802951771	33.4580049816	train	1.7410889021939562E-4	43.729553810907824	0.49612830811501485
101.921170188	33.4552737686	train	2.3565496853247359E-4	55.95387090819799	0.571310692761937
102.694531903	33.4346211904	train	3.170468598068751E-4	69.47132314356186	0.6419600723602638
102.769675845	33.4323568258	train	3.5260063724748444E-4	76.70489567927208	0.666004318349699
102.812611442	33.4310425252	train	4.0180456946995607E-4	87.75303233012524	0.6944056728046389
102.855544238	33.4297134085	train	4.778658298385395E-4	96.4851018281938	0.729909214169195
102.8984742	33.4283694787	train	3.922444538151936E-4	85.53538990713547	0.6892718348615245
102.941401298	33.4270107393	train	3.207299348741262E-4	70.04668732149115	0.6446104017003547
102.973594723	33.425981968	train	3.6673318356277257E-4	80.09940056086675	0.6746882056556509
103.037976634	33.4238994452	train	3.822969894254733E-4	83.29097814585406	0.6837436135792186
97.8322310032	33.4932256529	train	1.6184885945408695E-4	40.28913875517901	0.47788816862936384
98.2197256027	33.4962717843	train	1.745979407781055E-4	43.90370151781405	0.496829508238628
98.2520192462	33.4964709386	train	2.7285896142063316E-4	61.90660345639025	0.6067776175900406
101.79249293	33.4672566552	train	1.4671835507017294E-4	36.03962452645358	0.4534717091574562
102.523107718	33.4486289993	train	2.948409572784256E-4	65.36004779407985	0.6251036988497405
103.070585721	33.431842629	train	3.505606495391593E-4	76.27164685545281	0.6647123882690154
103.134964191	33.4297094409	train	3.5585181260610124E-4	77.58696283436161	0.6680428449407896
101.825032138	33.4755341787	train	1.4787647852165483E-4	36.295122916661285	0.45542102170052656
103.221227733	33.4358086132	train	3.134985435258455E-4	68.80807716286044	0.6393690576904993
103.231956381	33.4354423247	train	1.294211879169593E-4	30.630165283661555	0.4226032414196123
97.541352147	33.5081796505	train	2.76995985754774E-4	62.46694079589069	0.6103622156975989
98.2410972406	33.5144431899	train	3.459196881508865E-4	75.25389630296682	0.6617356905093861
98.2733977915	33.5146368657	train	3.7946360177024515E-4	82.75613119849514	0.6821328043370891
98.3379997863	33.5149989535	train	3.878188923936295E-4	84.56124703388116	0.6868364177902407
98.3487668954	33.5150560265	train	4.049925396362797E-4	88.24357878016062	0.6960801211115685
98.3918356276	33.5152749606	train	4.269931333283682E-4	91.54812152874477	0.7071536593614269
98.4349048094	33.5154789221	train	4.038606187270558E-4	88.00074952118173	0.6954876964418363
98.4887418702	33.515712818	train	3.8539379072950936E-4	83.92345175754431	0.6854856060440994
98.5210443942	33.5158419254	train	4.535117272177212E-4	94.45683784523969	0.7194738314666309
98.5641147335	33.5160009663	train	4.5815488763340445E-4	94.78974459493163	0.7215251173841223
98.6071853952	33.5161450328	train	4.691654864674345E-4	95.52450877179987	0.7262715788797185
102.459385525	33.4684518143	train	3.9028546390668925E-4	85.13165560217504	0.6881984779658546
97.5950245673	33.5178186373	train	2.4161687043374366E-4	56.9467680169726	0.5774185795133757
97.8426338024	33.5203800145	train	1.6219285516481415E-4	40.38261669039633	0.47841794465880716
98.1979470999	33.5231905945	train	2.6050667599302884E-4	60.12243047969767	0.5956712176825433
102.502716405	33.4762465858	train	3.6992869095976244E-4	80.70773172768682	0.6765894891035217
102.717540447	33.4699816162	train	3.027917542179404E-4	66.69135761058908	0.6313184862976292
102.728279887	33.4696586233	train	3.531339021530009E-4	76.86225575516792	0.6663403967371886
102.792712903	33.467701187	train	3.8794476097898223E-4	84.58998226328734	0.6869062114795238
102.535310335	33.4843329752	train	2.8332560900409256E-4	63.42466986805889	0.6157218811542492
102.857538933	33.4747095612	train	4.3261635844557127E-4	92.25851233516457	0.709855703321697
102.889753228	33.473701292	train	4.2382224749261133E-4	90.99983623137842	0.7056076932679202
102.954176974	33.4716597201	train	3.306634994305531E-4	72.01974710784195	0.6515667689192675
102.986386399	33.4706264201	train	3.777764141848757E-4	82.52806930560203	0.6811658029919182
103.02932973	33.4692357125	train	3.1199737584271996E-4	68.56382216456447	0.6382615673520776
103.115207469	33.466409827	train	3.1498116650763465E-4	69.10042759645543	0.6404562305006148
98.1654706713	33.5410144892	train	1.9729477275959453E-4	49.24103358245582	0.5273553899558994
101.836957744	33.5113228136	train	1.1554835190932244E-4	25.839774252762997	0.3952064406129791
103.061955743	33.4771799161	train	3.099741380930818E-4	67.99549762539881	0.6367581117863071
98.1761550032	33.5501052566	train	3.0865446861845947E-4	67.79525073253899	0.6357707210454812
98.1869260727	33.5501764614	train	3.3723188001616E-4	73.44726501118463	0.6560188758737955
98.2407819744	33.5505184321	train	3.941762169596845E-4	86.07159152480867	0.6903230617519678
98.2730959409	33.5507123714	train	4.051808463768682E-4	88.28398202050167	0.6961784535127369
98.3161816979	33.5509578397	train	3.928252190087797E-4	85.65289831372701	0.6895886252005743
98.3915829712	33.5513513344	train	4.421354560003275E-4	93.5571116513888	0.7143178720517847
98.4346700432	33.5515555734	train	4.5880581414498034E-4	94.86227357092238	0.7218102928421407
98.5531615529	33.5520399193	train	4.733846389084223E-4	95.88882153759947	0.7280477746313617
98.5639336423	33.5520783278	train	4.890658922249481E-4	97.29601791850752	0.7344520419918081
98.6070221967	33.5522225904	train	4.6609419920269374E-4	95.33565800410764	0.7249639543854896
103.191208158	33.481879549	train	2.4152725367705756E-4	56.93421638900203	0.5773280570962946
97.5298257513	33.5531355823	train	3.4319420889973666E-4	74.69156272398793	0.6599628136469922
102.514915754	33.5119527385	train	2.844572741496856E-4	63.63106797187035	0.6166646290915454
102.654614405	33.5079051787	train	2.6504160672222556E-4	60.75629043960463	0.5998208807934097
103.170169977	33.4916007493	train	3.227076941518983E-4	70.46998130519844	0.6460174632030623
101.848598406	33.5381011931	train	1.467755846601369E-4	36.052087358476136	0.45356836368854947
102.504531998	33.5212602887	train	3.3328743796230074E-4	72.62476300972303	0.6533590502943767
102.590513887	33.5187946753	train	2.5460124146083865E-4	59.08677297249723	0.5901367145868301
102.68723084	33.5159497255	train	2.901437240058928E-4	64.55060501887117	0.6213326316979123
102.730211757	33.5146611358	train	3.3683807802670446E-4	73.38797497351796	0.6557551619536984
102.773189924	33.5133576781	train	4.2220445722798125E-4	90.76373330659024	0.7048126339338447
102.826908718	33.5117074529	train	4.2149248478802074E-4	90.5887195641014	0.704461374256034
102.891365449	33.5096965332	train	3.9438708490804723E-4	86.12974860688703	0.6904373814449176
102.934333025	33.5083373498	train	3.6584707124676303E-4	79.87436976285134	0.6741570154514152
97.917324345	33.57516915	train	2.122550121807626E-4	52.071357259055944	0.5455286509468371
98.0789299536	33.5764774296	train	1.834258178468788E-4	46.13483638279664	0.5091595594058251
102.633877789	33.526540978	train	2.570916922149374E-4	59.63953221513402	0.5924891044587342
102.97771006	33.5159611535	train	3.1406613820826157E-4	68.94157614803552	0.639786037424718
103.085119928	33.51245992	train	2.8666910911301667E-4	64.04573862854052	0.6184939342577879
103.106599661	33.5117485376	train	3.395342145892716E-4	73.90241659691053	0.6575526097425738
103.139246975	33.5196705348	train	3.126591420289838E-4	68.66448179654179	0.6387506242974342
97.9386503315	33.5933917295	train	1.9589895517541932E-4	48.88065019462699	0.5255853847847214
98.2080566488	33.5954094693	train	3.72417505291086E-4	81.39820394204385	0.6780549743450908
98.2942718865	33.5959312739	train	3.84759011924344E-4	83.73904662425237	0.6851300998347953
98.3158260328	33.5960523395	train	3.888925881290432E-4	84.80670988079436	0.6874307808213005
98.3481574888	33.5962268985	train	3.9579177742919697E-4	86.48930325406806	0.691196771167228
98.3912665173	33.5964465032	train	4.54171888255797E-4	94.50983903658918	0.7197673227084734
98.4343759971	33.5966510893	train	5.044094560503502E-4	98.42391364022897	0.740433013937744
98.4774858961	33.5968406566	train	5.050903029959204E-4	98.51096883223944	0.7406921737597166
98.5313738109	33.5970564946	train	4.7679540984750177E-4	96.28240181874455	0.7294668932287695
98.5637068243	33.5971747324	train	4.64623854626314E-4	95.25125590370554	0.7243335114043044
98.6068177896	33.5973192402	train	4.5038885544316777E-4	94.23170863816637	0.7180771062384451
97.4751890425	33.5975660619	train	4.170947979317723E-4	89.93383997370059	0.7022730595135188
97.5829348449	33.5988472697	train	3.4368753742461346E-4	74.82223092829325	0.6602850914161204
101.871305693	33.5736368823	train	2.1618847242201036E-4	52.892000302957115	0.5500771947524015
102.602756226	33.5544891801	train	2.8156213541016416E-4	63.12322520294299	0.6142435186149511
102.785504795	33.5490289789	train	3.591422348512712E-4	78.37660968042925	0.6700807988567525
97.453479733	33.6063147745	train	4.2843719479985614E-4	91.78505048087483	0.7078523436698252
97.539683693	33.6073626042	train	3.9975790289038473E-4	87.27773618301917	0.6933209228658307
102.53861272	33.5653543897	train	2.900987753601354E-4	64.54377780490591	0.62129617920113
102.732147923	33.5596632221	train	3.071534229581888E-4	67.49070213945728	0.634641077107353
97.6580814089	33.617722333	train	2.3109408404751392E-4	55.258536529067214	0.5665175948706364
102.495960908	33.5755808199	train	3.998038339750895E-4	87.28585070406466	0.6933453511803486
102.592751237	33.5728055481	train	2.619567156201678E-4	60.312806014141984	0.5970073968741579
102.807792224	33.5663681159	train	3.37062759357736E-4	73.42180254406496	0.6559056718440457
102.850792113	33.5650359392	train	4.075078776583225E-4	88.82630595596699	0.6973883814103088
102.926035057	33.5626688048	train	3.9501722234938565E-4	86.30113357075923	0.6907785009701722
102.947531419	33.5619841081	train	3.6941122269912725E-4	80.51358011864424	0.676283112000839
97.604048744	33.6261426654	train	2.7607461429734467E-4	62.27048282649734	0.6095695453606288
97.8196292491	33.6283884389	train	2.414575509931419E-4	56.924453904959854	0.5772576231849085
98.3478858568	33.6323024962	train	3.8560969826435755E-4	84.01136630279518	0.6856063416046374
98.3910128466	33.6325223993	train	4.450142889693214E-4	93.82986996892471	0.715640447518474
98.4449222158	33.6327761296	train	5.035493739717596E-4	98.3139408908708	0.7401048879977222
98.4772681504	33.6329170883	train	5.184672329848511E-4	99.01968274001703	0.7456810631881592
98.5203964002	33.6330918734	train	4.925212192611731E-4	97.53613492022947	0.7358228620667433
98.5635250061	33.6332516181	train	4.716174111311647E-4	95.75971743301957	0.7273066131295985
103.033928544	33.5682052647	train	2.835972471740517E-4	63.478782791650595	0.6159485954522608
97.5392272408	33.6344122115	train	3.581436316715976E-4	78.14751196339807	0.6694649542385508
97.8087255169	33.637302575	train	2.154625135508201E-4	52.75639114285351	0.5492445800383223
97.8734105367	33.6379088905	train	2.54541564336848E-4	59.0641785140768	0.5900800124928489
97.8949726334	33.6381034783	train	2.5771266719830745E-4	59.748495286790025	0.5930714551366922
97.9596601378	33.6386646882	train	2.0676238207044146E-4	51.079984646995946	0.539021047810103
98.1860793778	33.6403624708	train	3.9860951973821245E-4	86.92976958184009	0.6927088909705112
98.2399913488	33.6407056047	train	4.0920104632737313E-4	89.12195043730496	0.6982626964069261
98.2831215634	33.6409631897	train	4.0142034847570477E-4	87.62426635693248	0.6942026180126184
98.3370350763	33.6412640174	train	3.778063024678372E-4	82.53210210540983	0.681182984467326
98.6281797515	33.6424822941	train	4.7307973695862634E-4	95.86654704999825	0.7279201888620599
102.421381981	33.5956939644	train	4.8061636054395944E-4	96.61814986759929	0.7310391879691263
102.980601692	33.5789455377	train	3.501555368011196E-4	76.2013024706585	0.6644546388196836
97.4420554293	33.6422440832	train	4.3586176463835926E-4	92.83761153810298	0.7113925964434821
97.6145383994	33.6442974948	train	2.9182892849956407E-4	64.83063583009414	0.6226942551042116
102.507810249	33.6022839082	train	3.9999406323273207E-4	87.31938814815348	0.6934464826387323
102.615385975	33.5991831422	train	3.2849343251876507E-4	71.54275347168975	0.6500704422317569
102.658411615	33.5979167197	train	3.331921751486505E-4	72.58622033377556	0.6532943036376271
102.712189857	33.5963127125	train	3.044995056409796E-4	67.09043949158303	0.6326265739819007
102.722944992	33.5959891143	train	3.215657542937558E-4	70.22751772119145	0.6452064014069678
102.776718081	33.5943571424	train	3.127096466343237E-4	68.67216392822546	0.6387878937904526
102.808979845	33.5933667764	train	3.3654952906688026E-4	73.34453162088202	0.6555616750749161
97.4957976194	33.6519279274	train	3.655456684779719E-4	79.75838399426685	0.6739759405056062
97.5604855001	33.6526982191	train	3.3303136100949434E-4	72.52115604461835	0.6531849492420905
102.529693995	33.6106735519	train	2.9600914830293793E-4	65.50059097613395	0.6260299206055177
102.561970799	33.6097472057	train	2.819421782556844E-4	63.18020806868689	0.6145630784640577
102.86314771	33.6006964859	train	3.701078298002965E-4	80.77598629698629	0.6766954166349477
102.906161812	33.599343866	train	3.694038543950586E-4	80.5120727198239	0.6762787452620697
102.981429525	33.5969409176	train	3.170612191317009E-4	69.47459727337734	0.6419704820411198
103.088939156	33.5934289865	train	3.244955216530136E-4	71.00387606052404	0.6472798453025715
103.110438832	33.5927154307	train	3.297588514799986E-4	71.7515492990004	0.6509445450001481
97.8729403507	33.6739795884	train	2.2463724897838194E-4	54.25323614132423	0.55954579309819
98.1965264634	33.6765071031	train	3.4366394060831375E-4	74.81537752199596	0.6602696901858623
98.2612481502	33.6769109505	train	3.5345510932035905E-4	76.95647673649262	0.6665425042425015
98.347545636	33.6773966942	train	3.3087453320549624E-4	72.07585359860336	0.6517116006250969
98.3906951226	33.6776169706	train	3.8204761384273955E-4	83.24182525595121	0.6836024965644193
98.433845062	33.6778221826	train	4.5723210926127864E-4	94.72307193716681	0.7211198383301127
98.4769954224	33.6780123297	train	4.8499037811706053E-4	96.83924886020108	0.7328167788464773
98.5632972776	33.6783474275	train	4.386781584358142E-4	93.17539232545927	0.7127131913940803
97.4521893069	33.6784439376	train	4.284442768399202E-4	91.78607526427469	0.7078557619779845
97.4737578418	33.6787122508	train	3.8037308703553957E-4	82.96010649520778	0.6826516410930091
97.8188902428	33.6824934616	train	2.5343076758629977E-4	58.866465930220684	0.5890217201200666
98.325900685	33.6862996674	train	3.1847715650103924E-4	69.7666222746102	0.6429939906610747
102.369340858	33.6421907426	train	3.501334395247034E-4	76.1974654663652	0.6644405682222317
102.412399287	33.6410085614	train	3.990351467828446E-4	87.02920108364616	0.6929360140113556
102.520034232	33.6379876804	train	3.651362394039126E-4	79.68552266922671	0.673729643547598
102.573845625	33.6364422002	train	3.5764760878962017E-4	77.98774193057126	0.6691581984955163
102.627652884	33.6348733681	train	3.3852521965608846E-4	73.6610118879064	0.6568821398640339
102.971917335	33.6242802795	train	3.134495110837271E-4	68.79654467063273	0.6393329910218594
103.014937501	33.62288899	train	2.9817983803638115E-4	65.87046521860618	0.6277388942782054
[truncated: 567 more rows]
