# Supplementary material for: Spatiotemporal prediction of alpine wetlands under multi-climate scenarios in the west of Sichuan, China
Source: PeerJ. 2024 Nov 27;12:e18586. doi: 10.7717/peerj.18586 (PMC11608022; doi:10.7717/peerj.18586)
Supplement: Supplemental Information 2 [file peerj-12-18586-s002.zip › Maxent_data2/2.5mBIOssp245_2081-2100/RES/wetland_5.asc]

ncols         170
nrows         159
xllcorner     97.34749306
yllcorner     27.673839575
cellsize      0.041666666666667
NODATA_value  -9999
-9999 -9999 -9999 -9999 -9999 -9999 -9999 -9999 -9999 -9999 -9999 -9999 -9999 -9999 -9999 -9999 -9999 -9999 -9999 -9999 -9999 -9999 -9999 -9999 -9999 -9999 -9999 -9999 -9999 -9999 -9999 -9999 -9999 -9999 -9999 -9999 -9999 -9999 -9999 -9999 -9999 -9999 -9999 -9999 -9999 -9999 -9999 -9999 -9999 -9999 -9999 -9999 -9999 -9999 -9999 -9999 -9999 -9999 -9999 -9999 -9999 -9999 -9999 -9999 -9999 -9999 -9999 -9999 -9999 -9999 -9999 -9999 -9999 -9999 -9999 -9999 -9999 -9999 -9999 -9999 -9999 -9999 -9999 -9999 -9999 -9999 -9999 -9999 -9999 -9999 -9999 -9999 -9999 -9999 -9999 -9999 -9999 -9999 -9999 -9999 -9999 -9999 -9999 -9999 -9999 -9999 -9999 -9999 -9999 -9999 -9999 -9999 -9999 -9999 -9999 -9999 -9999 -9999 -9999 -9999 -9999 -9999 -9999 -9999 -9999 -9999 -9999 -9999 -9999 -9999 -9999 -9999 1.32642E-1 1.44358E-1 1.18274E-1 -9999 -9999 -9999 -9999 -9999 -9999 -9999 -9999 -9999 -9999 -9999 -9999 -9999 -9999 -9999 -9999 -9999 -9999 -9999 -9999 -9999 -9999 -9999 -9999 -9999 -9999 -9999 -9999 -9999 -9999 -9999 -9999 -9999 -9999 -9999
-9999 -9999 -9999 -9999 -9999 -9999 -9999 -9999 -9999 -9999 -9999 -9999 -9999 -9999 -9999 -9999 -9999 -9999 -9999 -9999 -9999 -9999 -9999 -9999 -9999 -9999 -9999 -9999 -9999 -9999 -9999 -9999 -9999 -9999 -9999 -9999 -9999 -9999 -9999 -9999 -9999 -9999 -9999 -9999 -9999 -9999 -9999 -9999 -9999 -9999 -9999 -9999 -9999 -9999 -9999 -9999 -9999 -9999 -9999 -9999 -9999 -9999 -9999 -9999 -9999 -9999 -9999 -9999 -9999 -9999 -9999 -9999 -9999 -9999 -9999 -9999 -9999 -9999 -9999 -9999 -9999 -9999 -9999 -9999 -9999 -9999 -9999 -9999 -9999 -9999 -9999 -9999 -9999 -9999 -9999 -9999 -9999 -9999 -9999 -9999 -9999 -9999 -9999 -9999 -9999 -9999 -9999 -9999 -9999 -9999 -9999 -9999 -9999 -9999 -9999 -9999 -9999 -9999 -9999 -9999 -9999 -9999 -9999 -9999 -9999 -9999 -9999 -9999 -9999 4.2243E-1 3.67445E-1 1.99328E-1 1.3594E-1 1.28049E-1 1.41419E-1 -9999 -9999 -9999 -9999 -9999 -9999 -9999 -9999 -9999 -9999 -9999 -9999 -9999 -9999 -9999 -9999 -9999 -9999 -9999 -9999 -9999 -9999 -9999 -9999 -9999 -9999 -9999 -9999 -9999 -9999 -9999 -9999 -9999 -9999 -9999
-9999 -9999 -9999 -9999 -9999 -9999 -9999 -9999 -9999 -9999 -9999 6.82182E-1 6.80991E-1 6.8885E-1 -9999 -9999 -9999 -9999 -9999 -9999 -9999 -9999 -9999 -9999 -9999 -9999 -9999 -9999 -9999 -9999 -9999 -9999 -9999 -9999 -9999 -9999 -9999 -9999 -9999 -9999 -9999 -9999 -9999 -9999 -9999 -9999 -9999 -9999 -9999 -9999 -9999 -9999 -9999 -9999 -9999 -9999 -9999 -9999 -9999 -9999 -9999 -9999 -9999 -9999 -9999 -9999 -9999 -9999 -9999 -9999 -9999 -9999 -9999 -9999 -9999 -9999 -9999 -9999 -9999 -9999 -9999 -9999 -9999 -9999 -9999 -9999 -9999 -9999 -9999 -9999 -9999 -9999 -9999 -9999 -9999 -9999 -9999 -9999 -9999 -9999 -9999 -9999 -9999 -9999 -9999 -9999 -9999 -9999 -9999 -9999 -9999 -9999 -9999 -9999 -9999 -9999 -9999 -9999 -9999 -9999 -9999 -9999 -9999 -9999 -9999 -9999 -9999 -9999 4.4656E-1 4.1124E-1 3.47756E-1 2.29439E-1 1.6281E-1 1.47603E-1 1.17126E-1 -9999 -9999 -9999 -9999 -9999 -9999 -9999 -9999 -9999 -9999 -9999 -9999 -9999 -9999 -9999 -9999 -9999 -9999 -9999 -9999 -9999 -9999 -9999 -9999 -9999 -9999 -9999 -9999 -9999 -9999 -9999 -9999 -9999 -9999 -9999
-9999 -9999 -9999 -9999 -9999 -9999 -9999 -9999 -9999 6.78972E-1 6.75941E-1 6.82535E-1 6.92194E-1 7.00994E-1 7.08929E-1 7.0088E-1 -9999 -9999 -9999 -9999 -9999 -9999 -9999 -9999 -9999 -9999 -9999 -9999 -9999 -9999 -9999 -9999 -9999 -9999 -9999 -9999 -9999 -9999 -9999 -9999 -9999 -9999 -9999 -9999 -9999 -9999 -9999 -9999 -9999 -9999 -9999 -9999 -9999 -9999 -9999 -9999 -9999 -9999 -9999 -9999 -9999 -9999 -9999 -9999 -9999 -9999 -9999 -9999 -9999 -9999 -9999 -9999 -9999 -9999 -9999 -9999 -9999 -9999 -9999 -9999 -9999 -9999 -9999 -9999 -9999 -9999 -9999 -9999 -9999 -9999 -9999 -9999 -9999 -9999 -9999 -9999 -9999 -9999 -9999 -9999 -9999 -9999 -9999 -9999 -9999 -9999 -9999 -9999 -9999 -9999 -9999 -9999 -9999 -9999 -9999 -9999 -9999 -9999 -9999 -9999 -9999 -9999 -9999 -9999 -9999 -9999 4.12968E-1 4.05451E-1 4.27598E-1 4.17594E-1 3.87962E-1 2.12264E-1 1.18013E-1 1.18209E-1 1.37933E-1 1.69543E-1 1.80108E-1 2.06483E-1 2.1031E-1 -9999 -9999 -9999 -9999 -9999 -9999 -9999 -9999 -9999 -9999 -9999 -9999 -9999 -9999 -9999 -9999 -9999 -9999 -9999 -9999 -9999 -9999 -9999 -9999 -9999 -9999 -9999 -9999 -9999 -9999 -9999
-9999 -9999 -9999 -9999 -9999 -9999 -9999 -9999 6.68516E-1 6.69466E-1 6.73843E-1 6.72055E-1 6.82493E-1 6.88882E-1 6.97653E-1 6.86789E-1 6.83066E-1 6.87695E-1 6.88249E-1 -9999 -9999 -9999 -9999 -9999 -9999 -9999 -9999 -9999 -9999 -9999 -9999 -9999 -9999 -9999 -9999 -9999 -9999 -9999 -9999 -9999 -9999 -9999 -9999 -9999 -9999 -9999 -9999 -9999 -9999 -9999 -9999 -9999 -9999 -9999 -9999 -9999 -9999 -9999 -9999 -9999 -9999 -9999 -9999 -9999 -9999 -9999 -9999 -9999 -9999 -9999 -9999 -9999 -9999 -9999 -9999 -9999 -9999 -9999 -9999 -9999 -9999 -9999 -9999 -9999 -9999 -9999 -9999 -9999 -9999 -9999 -9999 -9999 -9999 -9999 -9999 -9999 -9999 -9999 -9999 -9999 -9999 -9999 -9999 -9999 -9999 -9999 -9999 -9999 -9999 -9999 -9999 -9999 -9999 -9999 -9999 -9999 -9999 -9999 -9999 -9999 -9999 -9999 -9999 -9999 -9999 -9999 -9999 4.15061E-1 4.84982E-1 5.1256E-1 4.78961E-1 2.88462E-1 1.1184E-1 9.56528E-2 1.20055E-1 1.34628E-1 1.36342E-1 1.80274E-1 2.73191E-1 -9999 -9999 -9999 -9999 -9999 -9999 -9999 -9999 -9999 -9999 -9999 -9999 -9999 -9999 -9999 -9999 -9999 -9999 -9999 -9999 -9999 -9999 -9999 -9999 -9999 -9999 -9999 -9999 -9999 -9999 -9999
-9999 -9999 -9999 -9999 -9999 -9999 -9999 -9999 6.78406E-1 6.72654E-1 6.76331E-1 6.85884E-1 6.85025E-1 6.93139E-1 6.93766E-1 6.90678E-1 6.97195E-1 7.00235E-1 6.85181E-1 6.6404E-1 6.73487E-1 6.70762E-1 6.6625E-1 6.83079E-1 6.95901E-1 -9999 -9999 -9999 -9999 -9999 -9999 -9999 -9999 -9999 -9999 -9999 -9999 -9999 -9999 -9999 -9999 -9999 -9999 -9999 -9999 -9999 -9999 -9999 -9999 -9999 -9999 -9999 -9999 -9999 -9999 -9999 -9999 -9999 -9999 -9999 -9999 -9999 -9999 -9999 -9999 -9999 -9999 -9999 -9999 -9999 -9999 -9999 -9999 -9999 -9999 -9999 -9999 -9999 -9999 -9999 -9999 -9999 -9999 -9999 -9999 -9999 -9999 -9999 -9999 -9999 -9999 -9999 -9999 -9999 -9999 -9999 -9999 -9999 -9999 -9999 -9999 -9999 -9999 -9999 -9999 -9999 -9999 -9999 -9999 -9999 -9999 -9999 -9999 -9999 -9999 -9999 -9999 -9999 -9999 -9999 -9999 -9999 4.57725E-1 4.67191E-1 4.49078E-1 3.60209E-1 2.87741E-1 3.42145E-1 4.5918E-1 5.48584E-1 5.02329E-1 3.42539E-1 1.62772E-1 1.34239E-1 8.61519E-2 1.09581E-1 1.29449E-1 1.8305E-1 2.1326E-1 1.93229E-1 -9999 -9999 -9999 -9999 -9999 -9999 -9999 -9999 -9999 -9999 -9999 -9999 -9999 -9999 -9999 -9999 -9999 -9999 -9999 -9999 -9999 -9999 -9999 -9999 -9999 -9999 -9999 -9999 -9999 -9999
-9999 -9999 -9999 -9999 -9999 -9999 -9999 -9999 6.82594E-1 6.70366E-1 6.83062E-1 6.86824E-1 6.99565E-1 6.90666E-1 6.7782E-1 6.8461E-1 6.86542E-1 7.01533E-1 6.6775E-1 6.47618E-1 6.48353E-1 6.61607E-1 6.54843E-1 6.65798E-1 6.83419E-1 6.96851E-1 -9999 -9999 -9999 -9999 -9999 -9999 -9999 -9999 -9999 -9999 -9999 -9999 -9999 -9999 -9999 -9999 -9999 -9999 -9999 -9999 -9999 -9999 -9999 -9999 -9999 -9999 -9999 -9999 -9999 -9999 -9999 -9999 -9999 -9999 -9999 -9999 -9999 -9999 -9999 -9999 -9999 -9999 -9999 -9999 -9999 -9999 -9999 -9999 -9999 -9999 -9999 -9999 -9999 -9999 -9999 -9999 -9999 -9999 -9999 -9999 -9999 -9999 -9999 -9999 -9999 -9999 -9999 -9999 -9999 -9999 -9999 -9999 -9999 -9999 -9999 -9999 -9999 -9999 -9999 -9999 -9999 -9999 -9999 -9999 -9999 -9999 -9999 -9999 -9999 -9999 -9999 -9999 -9999 -9999 -9999 5.41574E-1 5.44106E-1 5.31497E-1 5.21633E-1 4.72354E-1 4.20449E-1 4.28749E-1 4.48711E-1 4.36546E-1 4.13629E-1 3.89116E-1 3.17018E-1 2.58247E-1 1.34739E-1 9.71386E-2 1.00429E-1 1.5891E-1 2.00839E-1 -9999 -9999 -9999 -9999 -9999 -9999 -9999 -9999 -9999 -9999 -9999 -9999 -9999 -9999 -9999 -9999 -9999 -9999 -9999 -9999 -9999 -9999 -9999 -9999 -9999 -9999 -9999 -9999 -9999 -9999 -9999
-9999 -9999 -9999 -9999 -9999 -9999 -9999 6.93188E-1 6.83393E-1 6.80593E-1 6.76301E-1 6.7914E-1 6.63775E-1 6.58302E-1 6.64933E-1 6.65493E-1 6.71099E-1 6.53573E-1 6.35785E-1 6.12089E-1 6.35761E-1 6.54678E-1 6.60014E-1 6.52872E-1 6.5895E-1 6.64619E-1 -9999 -9999 -9999 -9999 -9999 -9999 -9999 -9999 -9999 -9999 -9999 -9999 -9999 -9999 -9999 -9999 -9999 -9999 -9999 -9999 -9999 -9999 -9999 -9999 -9999 -9999 -9999 -9999 -9999 -9999 -9999 -9999 -9999 -9999 -9999 -9999 -9999 -9999 -9999 -9999 -9999 -9999 -9999 -9999 -9999 -9999 -9999 -9999 -9999 -9999 -9999 -9999 -9999 -9999 -9999 -9999 -9999 -9999 -9999 -9999 -9999 -9999 -9999 -9999 -9999 -9999 -9999 -9999 -9999 -9999 -9999 -9999 -9999 -9999 -9999 -9999 -9999 -9999 -9999 -9999 -9999 -9999 -9999 -9999 -9999 -9999 -9999 -9999 -9999 -9999 -9999 6.46469E-1 -9999 -9999 -9999 5.82124E-1 5.86087E-1 5.99275E-1 6.0666E-1 5.63373E-1 5.14544E-1 4.86175E-1 5.25539E-1 5.07497E-1 5.06584E-1 5.22292E-1 5.11679E-1 4.71411E-1 3.50571E-1 1.70431E-1 1.2545E-1 1.16017E-1 1.07398E-1 -9999 -9999 -9999 -9999 -9999 -9999 -9999 -9999 -9999 -9999 -9999 -9999 -9999 -9999 -9999 -9999 -9999 -9999 -9999 -9999 -9999 -9999 -9999 -9999 -9999 -9999 -9999 -9999 -9999 -9999 -9999
-9999 -9999 -9999 -9999 -9999 -9999 -9999 6.97383E-1 6.96936E-1 6.72478E-1 6.6791E-1 6.7062E-1 6.61397E-1 6.45766E-1 6.33238E-1 5.87703E-1 5.90173E-1 6.10208E-1 6.27978E-1 6.26721E-1 6.44997E-1 6.61609E-1 6.77798E-1 6.78201E-1 6.6496E-1 -9999 -9999 -9999 -9999 -9999 -9999 -9999 -9999 -9999 -9999 -9999 -9999 -9999 -9999 -9999 -9999 -9999 -9999 -9999 -9999 -9999 -9999 -9999 -9999 -9999 -9999 -9999 -9999 -9999 -9999 -9999 -9999 -9999 -9999 -9999 -9999 -9999 -9999 -9999 -9999 -9999 -9999 -9999 -9999 -9999 -9999 -9999 -9999 -9999 -9999 -9999 -9999 -9999 -9999 -9999 -9999 -9999 -9999 -9999 -9999 -9999 -9999 -9999 -9999 -9999 -9999 -9999 -9999 -9999 -9999 -9999 -9999 -9999 -9999 -9999 -9999 -9999 -9999 -9999 -9999 -9999 -9999 -9999 -9999 -9999 -9999 -9999 -9999 -9999 -9999 -9999 6.84476E-1 6.5756E-1 6.3449E-1 6.40629E-1 6.50505E-1 6.55469E-1 6.5878E-1 6.71126E-1 6.62636E-1 6.31595E-1 6.0224E-1 5.97688E-1 6.2085E-1 6.27774E-1 6.06363E-1 6.02978E-1 5.53992E-1 5.45955E-1 5.15073E-1 4.52211E-1 3.5133E-1 2.57387E-1 1.71399E-1 -9999 -9999 -9999 -9999 -9999 -9999 -9999 -9999 -9999 -9999 -9999 -9999 -9999 -9999 -9999 -9999 -9999 -9999 -9999 -9999 -9999 -9999 -9999 -9999 -9999 -9999 -9999 -9999 -9999 -9999 -9999
-9999 -9999 -9999 6.98552E-1 6.99455E-1 6.9467E-1 6.85067E-1 6.9789E-1 6.74922E-1 6.88457E-1 6.6606E-1 6.63596E-1 6.63788E-1 6.45271E-1 6.11623E-1 5.80363E-1 6.18674E-1 6.30179E-1 6.34984E-1 6.20775E-1 6.34791E-1 6.5885E-1 6.73287E-1 6.75263E-1 6.81639E-1 6.71987E-1 -9999 -9999 -9999 -9999 -9999 -9999 -9999 -9999 -9999 -9999 -9999 -9999 -9999 -9999 -9999 -9999 -9999 -9999 -9999 -9999 -9999 -9999 -9999 -9999 -9999 -9999 -9999 -9999 -9999 -9999 -9999 -9999 -9999 -9999 -9999 -9999 -9999 -9999 -9999 -9999 -9999 -9999 -9999 -9999 -9999 -9999 -9999 -9999 -9999 -9999 -9999 -9999 -9999 -9999 -9999 -9999 -9999 -9999 -9999 -9999 -9999 -9999 -9999 -9999 -9999 -9999 -9999 -9999 -9999 -9999 -9999 -9999 -9999 -9999 -9999 -9999 -9999 -9999 -9999 -9999 -9999 -9999 -9999 -9999 -9999 -9999 -9999 -9999 -9999 -9999 -9999 6.60872E-1 6.60541E-1 6.58935E-1 6.63326E-1 6.58035E-1 6.71769E-1 6.78648E-1 6.5168E-1 6.5641E-1 6.43335E-1 6.49681E-1 6.62463E-1 6.53104E-1 6.17072E-1 5.79046E-1 5.88267E-1 6.29616E-1 5.98253E-1 5.55934E-1 5.00012E-1 2.91629E-1 2.14456E-1 2.12243E-1 -9999 -9999 -9999 -9999 -9999 -9999 -9999 -9999 -9999 -9999 -9999 -9999 -9999 -9999 -9999 -9999 -9999 -9999 -9999 -9999 -9999 -9999 -9999 -9999 -9999 -9999 -9999 -9999 -9999 -9999
-9999 6.91105E-1 6.85204E-1 6.71372E-1 6.44131E-1 5.97327E-1 6.32139E-1 6.66842E-1 6.96149E-1 7.04593E-1 6.9499E-1 6.83752E-1 6.56849E-1 6.20061E-1 6.20159E-1 6.24833E-1 6.76054E-1 6.82004E-1 6.6238E-1 6.59551E-1 6.42944E-1 6.60922E-1 6.88564E-1 6.85753E-1 6.79294E-1 6.70262E-1 -9999 -9999 -9999 -9999 -9999 -9999 -9999 -9999 -9999 -9999 -9999 -9999 -9999 -9999 -9999 -9999 -9999 -9999 -9999 -9999 -9999 -9999 -9999 -9999 -9999 -9999 -9999 -9999 -9999 -9999 -9999 -9999 -9999 -9999 -9999 -9999 -9999 -9999 -9999 -9999 -9999 -9999 -9999 -9999 -9999 -9999 -9999 -9999 -9999 -9999 -9999 -9999 -9999 -9999 -9999 -9999 -9999 -9999 -9999 -9999 -9999 -9999 -9999 -9999 -9999 -9999 -9999 -9999 -9999 -9999 -9999 -9999 -9999 -9999 -9999 -9999 -9999 -9999 -9999 -9999 -9999 -9999 -9999 -9999 -9999 -9999 -9999 -9999 -9999 -9999 -9999 -9999 6.71928E-1 6.64653E-1 6.55335E-1 6.37485E-1 6.36775E-1 6.38742E-1 6.38109E-1 6.34628E-1 6.48475E-1 6.32042E-1 6.61879E-1 6.53955E-1 6.34572E-1 6.2109E-1 5.70425E-1 6.40198E-1 6.52277E-1 6.39876E-1 5.55725E-1 4.46723E-1 1.73222E-1 1.30856E-1 -9999 -9999 -9999 -9999 -9999 -9999 -9999 -9999 -9999 -9999 -9999 -9999 -9999 -9999 -9999 -9999 -9999 -9999 -9999 -9999 -9999 -9999 -9999 -9999 -9999 -9999 -9999 -9999 -9999 -9999
-9999 7.13572E-1 6.82973E-1 6.03493E-1 5.73999E-1 5.84723E-1 6.21867E-1 7.06228E-1 6.97522E-1 6.96818E-1 6.84502E-1 6.59117E-1 6.58929E-1 6.57135E-1 6.17702E-1 6.26237E-1 6.85453E-1 6.82318E-1 6.65326E-1 6.4782E-1 6.39663E-1 6.46949E-1 6.56499E-1 6.49324E-1 6.61631E-1 6.7425E-1 6.78947E-1 -9999 -9999 -9999 -9999 -9999 -9999 -9999 -9999 -9999 -9999 -9999 -9999 -9999 -9999 -9999 -9999 -9999 -9999 -9999 -9999 -9999 -9999 -9999 -9999 -9999 -9999 -9999 -9999 -9999 -9999 -9999 -9999 -9999 -9999 -9999 -9999 -9999 -9999 -9999 -9999 -9999 -9999 -9999 -9999 -9999 -9999 -9999 -9999 -9999 -9999 -9999 -9999 -9999 -9999 -9999 -9999 -9999 -9999 -9999 -9999 -9999 -9999 -9999 -9999 -9999 -9999 -9999 -9999 -9999 -9999 -9999 -9999 -9999 -9999 -9999 -9999 -9999 -9999 -9999 -9999 -9999 -9999 -9999 -9999 -9999 -9999 -9999 -9999 -9999 -9999 -9999 6.83325E-1 6.56943E-1 6.63097E-1 6.41935E-1 6.50873E-1 6.57065E-1 6.77896E-1 6.98408E-1 6.73987E-1 6.48107E-1 6.41389E-1 6.31602E-1 6.12502E-1 6.39555E-1 6.31284E-1 6.76351E-1 6.76747E-1 6.45602E-1 6.40158E-1 5.84363E-1 4.25593E-1 -9999 -9999 -9999 -9999 -9999 -9999 -9999 -9999 -9999 -9999 -9999 -9999 -9999 -9999 -9999 -9999 -9999 -9999 -9999 -9999 -9999 -9999 -9999 -9999 -9999 -9999 -9999 -9999 -9999 -9999 -9999
-9999 -9999 7.01358E-1 6.36097E-1 5.59397E-1 5.72754E-1 5.97804E-1 6.53516E-1 6.82982E-1 6.75985E-1 6.60102E-1 6.3801E-1 6.30023E-1 6.23038E-1 6.2398E-1 6.01727E-1 6.53618E-1 6.2871E-1 5.89045E-1 5.88494E-1 5.88739E-1 6.0247E-1 5.97478E-1 6.29511E-1 6.88328E-1 7.04751E-1 7.03133E-1 -9999 -9999 -9999 -9999 -9999 -9999 -9999 -9999 -9999 -9999 -9999 -9999 -9999 -9999 -9999 -9999 -9999 -9999 -9999 -9999 -9999 -9999 -9999 -9999 -9999 -9999 -9999 -9999 -9999 -9999 -9999 -9999 -9999 -9999 -9999 -9999 -9999 -9999 -9999 -9999 -9999 -9999 -9999 -9999 -9999 -9999 -9999 -9999 -9999 -9999 -9999 -9999 -9999 -9999 -9999 -9999 -9999 -9999 -9999 -9999 -9999 -9999 -9999 -9999 -9999 -9999 -9999 -9999 -9999 -9999 -9999 -9999 -9999 -9999 -9999 -9999 -9999 -9999 -9999 -9999 -9999 -9999 -9999 -9999 -9999 -9999 -9999 -9999 -9999 -9999 -9999 -9999 6.97588E-1 6.63882E-1 6.60552E-1 6.65165E-1 6.69482E-1 7.01518E-1 6.86011E-1 6.8193E-1 6.54144E-1 6.80409E-1 6.41038E-1 6.4364E-1 5.98647E-1 6.13897E-1 6.55922E-1 6.519E-1 6.64913E-1 6.68823E-1 6.09222E-1 5.63103E-1 4.68234E-1 3.00894E-1 2.1194E-1 -9999 -9999 -9999 -9999 1.0935E-1 1.18394E-1 -9999 -9999 -9999 -9999 -9999 -9999 -9999 -9999 -9999 -9999 -9999 -9999 -9999 -9999 -9999 -9999 -9999 -9999 -9999 -9999 -9999 -9999
-9999 -9999 6.97842E-1 6.47689E-1 5.79025E-1 5.49278E-1 5.46438E-1 5.52854E-1 5.79707E-1 6.3413E-1 6.44835E-1 5.93837E-1 5.69278E-1 5.45903E-1 5.55156E-1 5.75875E-1 6.09182E-1 6.13002E-1 5.56432E-1 5.60915E-1 5.9218E-1 5.99107E-1 5.85625E-1 6.24893E-1 6.69431E-1 6.99975E-1 6.91855E-1 6.86195E-1 6.96297E-1 6.74693E-1 -9999 -9999 -9999 -9999 -9999 -9999 -9999 -9999 -9999 -9999 -9999 -9999 -9999 -9999 -9999 -9999 -9999 -9999 -9999 -9999 -9999 -9999 -9999 -9999 -9999 -9999 -9999 -9999 -9999 -9999 -9999 -9999 -9999 -9999 -9999 -9999 -9999 -9999 -9999 -9999 -9999 -9999 -9999 -9999 -9999 -9999 -9999 -9999 -9999 -9999 -9999 -9999 -9999 -9999 -9999 -9999 -9999 -9999 -9999 -9999 -9999 -9999 -9999 -9999 -9999 -9999 -9999 -9999 -9999 -9999 -9999 -9999 -9999 -9999 -9999 -9999 -9999 -9999 -9999 -9999 -9999 -9999 -9999 -9999 -9999 -9999 -9999 -9999 -9999 -9999 7.16912E-1 6.66587E-1 6.58157E-1 6.34185E-1 5.92495E-1 6.03995E-1 6.36882E-1 6.76646E-1 6.75094E-1 6.60303E-1 6.53148E-1 6.47759E-1 6.42282E-1 6.56727E-1 6.59704E-1 6.87962E-1 6.85679E-1 6.39252E-1 5.8423E-1 4.98562E-1 4.58042E-1 4.37817E-1 2.86891E-1 1.82209E-1 1.92137E-1 1.8452E-1 1.65693E-1 1.23817E-1 1.08822E-1 -9999 -9999 -9999 -9999 -9999 -9999 -9999 -9999 -9999 -9999 -9999 -9999 -9999 -9999 -9999 -9999 -9999 -9999 -9999 -9999 -9999
-9999 -9999 7.09098E-1 6.61816E-1 6.41741E-1 6.07308E-1 5.35524E-1 5.30033E-1 5.31872E-1 5.45434E-1 5.77134E-1 5.78205E-1 5.50466E-1 5.36512E-1 5.29786E-1 5.28474E-1 5.38753E-1 5.44414E-1 5.45438E-1 6.12653E-1 6.62654E-1 6.664E-1 6.56555E-1 6.42412E-1 6.51776E-1 6.81902E-1 7.20147E-1 7.33141E-1 7.26545E-1 6.94072E-1 -9999 -9999 -9999 -9999 -9999 -9999 -9999 -9999 -9999 -9999 -9999 -9999 -9999 -9999 -9999 -9999 -9999 -9999 -9999 -9999 -9999 -9999 -9999 -9999 -9999 -9999 -9999 -9999 -9999 -9999 -9999 -9999 -9999 -9999 -9999 -9999 -9999 -9999 -9999 -9999 -9999 -9999 -9999 -9999 -9999 -9999 -9999 -9999 -9999 -9999 -9999 -9999 -9999 -9999 -9999 -9999 -9999 -9999 -9999 -9999 -9999 -9999 -9999 -9999 -9999 -9999 -9999 -9999 -9999 -9999 -9999 -9999 -9999 -9999 -9999 -9999 -9999 -9999 -9999 -9999 -9999 -9999 -9999 -9999 -9999 -9999 -9999 -9999 -9999 6.93877E-1 7.05774E-1 6.93818E-1 6.93255E-1 6.83439E-1 6.6267E-1 5.8868E-1 6.4627E-1 6.64117E-1 6.58579E-1 6.67937E-1 6.7699E-1 6.76405E-1 6.39803E-1 6.50634E-1 6.73375E-1 6.73197E-1 6.90056E-1 6.62588E-1 6.12873E-1 4.64713E-1 4.16335E-1 3.75108E-1 2.80081E-1 1.59826E-1 2.10772E-1 1.84248E-1 1.87131E-1 1.65337E-1 -9999 1.23182E-1 1.262E-1 8.59177E-2 -9999 -9999 -9999 -9999 -9999 -9999 -9999 -9999 -9999 -9999 -9999 -9999 -9999 -9999 -9999 -9999 -9999 -9999
-9999 -9999 6.97954E-1 6.84876E-1 6.84569E-1 6.52819E-1 6.10208E-1 5.67002E-1 5.08919E-1 5.07529E-1 5.19802E-1 5.37712E-1 5.68142E-1 5.7335E-1 5.33694E-1 5.11629E-1 5.11362E-1 5.30942E-1 5.95398E-1 6.46347E-1 6.92519E-1 6.93387E-1 6.8977E-1 6.7712E-1 6.7811E-1 7.03721E-1 7.13555E-1 7.08533E-1 7.03209E-1 7.08799E-1 7.01038E-1 -9999 -9999 -9999 -9999 -9999 -9999 -9999 -9999 -9999 -9999 -9999 -9999 -9999 -9999 -9999 -9999 -9999 -9999 -9999 -9999 -9999 -9999 -9999 -9999 -9999 -9999 -9999 -9999 -9999 -9999 -9999 -9999 -9999 -9999 -9999 -9999 -9999 -9999 -9999 -9999 -9999 -9999 -9999 -9999 -9999 -9999 -9999 -9999 -9999 -9999 -9999 -9999 -9999 -9999 -9999 -9999 -9999 -9999 -9999 -9999 -9999 -9999 -9999 -9999 -9999 -9999 -9999 -9999 -9999 -9999 -9999 -9999 -9999 -9999 -9999 -9999 -9999 -9999 -9999 -9999 -9999 -9999 -9999 -9999 -9999 -9999 -9999 -9999 6.83139E-1 6.68817E-1 6.95713E-1 6.92801E-1 6.98364E-1 6.81767E-1 6.69737E-1 6.60506E-1 6.49896E-1 6.47466E-1 6.42219E-1 6.7144E-1 6.6027E-1 6.67758E-1 6.43883E-1 6.35679E-1 6.66247E-1 6.52732E-1 6.48398E-1 6.19132E-1 4.8665E-1 2.40872E-1 1.81109E-1 1.52566E-1 1.26609E-1 1.46561E-1 1.26236E-1 9.30951E-2 1.36514E-1 1.55127E-1 1.13306E-1 8.77804E-2 8.07005E-2 5.19339E-2 4.74365E-2 4.44721E-2 4.53796E-2 5.28524E-2 5.76615E-2 3.09004E-2 2.85216E-2 3.00768E-2 3.65143E-2 -9999 -9999 -9999 -9999 -9999 -9999 -9999 -9999
-9999 -9999 7.25426E-1 7.15178E-1 7.12032E-1 6.79223E-1 6.13713E-1 5.58473E-1 5.0547E-1 4.76467E-1 4.99785E-1 5.54312E-1 5.52205E-1 5.51386E-1 5.11553E-1 4.88201E-1 5.03038E-1 5.35155E-1 6.00583E-1 6.27517E-1 6.71384E-1 6.82246E-1 6.77904E-1 6.77512E-1 6.75093E-1 7.0014E-1 7.02243E-1 7.06625E-1 7.00672E-1 6.9353E-1 6.98406E-1 -9999 -9999 -9999 -9999 -9999 -9999 -9999 -9999 -9999 -9999 -9999 -9999 -9999 -9999 -9999 -9999 -9999 -9999 -9999 -9999 -9999 -9999 -9999 -9999 -9999 -9999 -9999 -9999 -9999 -9999 -9999 -9999 -9999 -9999 -9999 -9999 -9999 -9999 -9999 -9999 -9999 -9999 -9999 -9999 -9999 -9999 -9999 -9999 -9999 -9999 -9999 -9999 -9999 -9999 -9999 -9999 -9999 -9999 -9999 -9999 -9999 -9999 -9999 -9999 -9999 -9999 -9999 -9999 -9999 -9999 -9999 -9999 -9999 -9999 -9999 -9999 -9999 -9999 -9999 -9999 -9999 -9999 -9999 -9999 -9999 -9999 -9999 -9999 -9999 6.9621E-1 7.32461E-1 7.32396E-1 7.02947E-1 6.43629E-1 6.28403E-1 6.54661E-1 6.48768E-1 6.20043E-1 6.33242E-1 6.3295E-1 6.58667E-1 6.78995E-1 6.71771E-1 6.41744E-1 6.45729E-1 6.32638E-1 6.45485E-1 6.47541E-1 5.16547E-1 3.01825E-1 2.30157E-1 9.82134E-2 7.69451E-2 1.27623E-1 8.45284E-2 1.21066E-1 1.03555E-1 9.27541E-2 8.70593E-2 9.31546E-2 5.77975E-2 9.08575E-2 9.13451E-2 7.47364E-2 8.00114E-2 7.64904E-2 8.10614E-2 4.59466E-2 3.0364E-2 2.15424E-2 3.71995E-2 4.07082E-2 2.26151E-2 -9999 -9999 -9999 -9999 -9999 -9999
-9999 -9999 -9999 -9999 6.54948E-1 6.32466E-1 5.54499E-1 4.93667E-1 4.90812E-1 4.85081E-1 4.81254E-1 4.94817E-1 4.80268E-1 5.25663E-1 5.0233E-1 4.82019E-1 4.98814E-1 5.19992E-1 5.92984E-1 6.33911E-1 6.57381E-1 6.98391E-1 6.95454E-1 6.8145E-1 6.83013E-1 6.82123E-1 7.0206E-1 7.20349E-1 7.15557E-1 7.15887E-1 7.15595E-1 -9999 -9999 -9999 -9999 -9999 -9999 -9999 -9999 -9999 -9999 -9999 -9999 -9999 -9999 -9999 -9999 -9999 -9999 -9999 -9999 -9999 -9999 -9999 -9999 -9999 -9999 -9999 -9999 -9999 -9999 -9999 -9999 -9999 -9999 -9999 -9999 -9999 -9999 -9999 -9999 -9999 -9999 -9999 -9999 -9999 -9999 -9999 -9999 -9999 -9999 -9999 -9999 -9999 -9999 -9999 -9999 -9999 -9999 -9999 -9999 -9999 -9999 -9999 -9999 -9999 -9999 -9999 -9999 -9999 -9999 -9999 -9999 -9999 -9999 -9999 -9999 -9999 5.76828E-1 -9999 -9999 -9999 -9999 -9999 -9999 -9999 -9999 -9999 -9999 -9999 -9999 -9999 6.9358E-1 6.99675E-1 6.43057E-1 6.16834E-1 6.24682E-1 6.21801E-1 6.1299E-1 6.2783E-1 6.65258E-1 6.62686E-1 6.96413E-1 6.90647E-1 6.73623E-1 6.65859E-1 6.17829E-1 6.13093E-1 6.27151E-1 5.35361E-1 2.81148E-1 2.20777E-1 1.2544E-1 9.09302E-2 1.23343E-1 1.0928E-1 1.23525E-1 9.85975E-2 8.36602E-2 8.29871E-2 8.13251E-2 7.48858E-2 8.77166E-2 6.07068E-2 6.83751E-2 4.17844E-2 3.90631E-2 6.17825E-2 7.05291E-2 5.52872E-2 4.0458E-2 5.06639E-2 3.27253E-2 2.2939E-2 -9999 -9999 -9999 -9999 -9999 -9999
-9999 -9999 -9999 -9999 5.9465E-1 5.58169E-1 5.3096E-1 4.84545E-1 4.7983E-1 4.77142E-1 4.68691E-1 4.8414E-1 4.8239E-1 5.0089E-1 4.76663E-1 4.86585E-1 4.90556E-1 4.95776E-1 4.92893E-1 5.12244E-1 5.93609E-1 6.73093E-1 6.85611E-1 6.83224E-1 6.79173E-1 6.84932E-1 6.94572E-1 6.83386E-1 7.25999E-1 7.27407E-1 7.31628E-1 7.18639E-1 -9999 -9999 -9999 -9999 -9999 -9999 -9999 -9999 -9999 -9999 -9999 -9999 -9999 -9999 -9999 -9999 -9999 -9999 -9999 -9999 -9999 -9999 -9999 -9999 -9999 -9999 -9999 -9999 -9999 -9999 -9999 -9999 -9999 -9999 -9999 -9999 -9999 -9999 -9999 -9999 -9999 -9999 -9999 -9999 -9999 -9999 -9999 -9999 -9999 -9999 -9999 -9999 -9999 -9999 -9999 -9999 -9999 -9999 -9999 -9999 -9999 -9999 -9999 -9999 -9999 -9999 -9999 -9999 -9999 -9999 -9999 -9999 -9999 -9999 4.32665E-1 4.22201E-1 4.77385E-1 -9999 -9999 -9999 -9999 -9999 -9999 -9999 -9999 -9999 -9999 -9999 -9999 -9999 7.16471E-1 6.61403E-1 6.40138E-1 6.11713E-1 6.05997E-1 6.0337E-1 6.21057E-1 6.5137E-1 6.95935E-1 6.97169E-1 6.85521E-1 6.91832E-1 6.72279E-1 6.4496E-1 6.19755E-1 6.20733E-1 6.52485E-1 6.27135E-1 3.94305E-1 2.22396E-1 1.4046E-1 1.05205E-1 1.19667E-1 1.01437E-1 1.2957E-1 9.97456E-2 7.99158E-2 9.11894E-2 7.61245E-2 6.01622E-2 9.00727E-2 6.75621E-2 6.52517E-2 4.83438E-2 4.50741E-2 4.55674E-2 5.01609E-2 7.67546E-2 6.35484E-2 5.24326E-2 2.62153E-2 -9999 -9999 -9999 -9999 -9999 -9999 -9999
-9999 -9999 -9999 -9999 -9999 5.45739E-1 5.44099E-1 5.07161E-1 4.86298E-1 4.87795E-1 4.92197E-1 4.89844E-1 4.93503E-1 4.93372E-1 4.82992E-1 4.87969E-1 4.95759E-1 4.86717E-1 4.9811E-1 4.92401E-1 5.05222E-1 6.02021E-1 6.9078E-1 6.8171E-1 6.82357E-1 6.69679E-1 6.49201E-1 6.26332E-1 6.44938E-1 6.58156E-1 6.92919E-1 6.97473E-1 7.12883E-1 -9999 -9999 -9999 -9999 -9999 -9999 -9999 -9999 -9999 -9999 -9999 -9999 -9999 -9999 -9999 -9999 -9999 -9999 -9999 -9999 -9999 -9999 -9999 -9999 -9999 -9999 -9999 -9999 -9999 -9999 -9999 -9999 -9999 -9999 -9999 -9999 -9999 -9999 -9999 -9999 -9999 -9999 -9999 -9999 -9999 -9999 -9999 -9999 -9999 -9999 -9999 -9999 -9999 -9999 -9999 -9999 -9999 -9999 -9999 -9999 -9999 -9999 -9999 -9999 -9999 -9999 -9999 -9999 -9999 -9999 -9999 -9999 -9999 4.75966E-1 4.72761E-1 4.9453E-1 -9999 -9999 -9999 -9999 -9999 -9999 -9999 -9999 -9999 -9999 -9999 -9999 -9999 6.95326E-1 6.84797E-1 6.27413E-1 6.02252E-1 5.94791E-1 6.09922E-1 6.26104E-1 6.56694E-1 6.72378E-1 6.92524E-1 6.99941E-1 7.01195E-1 6.50583E-1 6.69604E-1 6.41701E-1 6.38014E-1 6.40559E-1 6.42955E-1 5.68221E-1 3.27126E-1 1.83457E-1 1.19374E-1 1.08354E-1 1.17723E-1 1.10274E-1 1.14495E-1 1.22961E-1 8.92158E-2 7.33718E-2 6.48648E-2 6.03485E-2 6.56644E-2 7.10114E-2 5.56045E-2 3.80334E-2 3.6205E-2 4.82451E-2 4.37245E-2 7.04648E-2 6.12667E-2 3.36903E-2 2.00159E-2 -9999 -9999 -9999 -9999 -9999 -9999
-9999 -9999 -9999 -9999 -9999 -9999 -9999 -9999 5.07653E-1 5.05361E-1 4.94807E-1 4.93371E-1 4.77875E-1 4.88464E-1 4.87129E-1 5.00418E-1 5.08963E-1 5.08566E-1 4.99348E-1 5.06911E-1 5.1678E-1 4.95187E-1 6.04712E-1 6.76688E-1 6.80069E-1 6.57861E-1 6.44212E-1 5.93712E-1 5.52339E-1 5.66176E-1 5.93476E-1 6.43938E-1 6.85271E-1 -9999 -9999 -9999 -9999 -9999 -9999 -9999 -9999 -9999 -9999 -9999 -9999 -9999 -9999 -9999 -9999 -9999 -9999 -9999 -9999 -9999 -9999 -9999 -9999 -9999 -9999 -9999 -9999 -9999 -9999 -9999 -9999 -9999 -9999 -9999 -9999 -9999 -9999 -9999 -9999 -9999 -9999 -9999 -9999 -9999 -9999 -9999 -9999 -9999 -9999 -9999 -9999 -9999 -9999 -9999 -9999 -9999 -9999 -9999 -9999 -9999 -9999 -9999 -9999 -9999 -9999 -9999 -9999 -9999 -9999 -9999 -9999 5.1371E-1 5.04027E-1 5.50064E-1 5.7903E-1 5.8823E-1 -9999 -9999 -9999 -9999 -9999 -9999 -9999 -9999 -9999 -9999 -9999 -9999 7.21659E-1 6.76215E-1 6.39352E-1 6.30605E-1 6.29815E-1 6.38002E-1 6.4141E-1 6.5996E-1 6.45834E-1 6.75376E-1 7.13612E-1 6.91375E-1 6.38026E-1 6.6139E-1 6.76458E-1 6.61922E-1 6.67084E-1 6.71478E-1 6.29146E-1 4.18979E-1 2.59288E-1 1.37335E-1 1.01283E-1 1.18277E-1 1.42109E-1 1.08709E-1 1.2624E-1 1.03953E-1 6.89682E-2 5.15795E-2 6.33435E-2 8.24198E-2 7.90662E-2 5.45967E-2 4.6917E-2 4.00098E-2 3.85606E-2 3.69417E-2 4.41166E-2 6.40589E-2 3.28435E-2 1.75448E-2 1.39155E-2 -9999 -9999 -9999 -9999 -9999
-9999 -9999 -9999 -9999 -9999 -9999 -9999 -9999 -9999 -9999 5.01908E-1 4.96121E-1 4.82961E-1 4.73092E-1 4.83539E-1 4.96107E-1 5.02434E-1 5.231E-1 5.12385E-1 5.2245E-1 5.31274E-1 5.12347E-1 4.95493E-1 5.35112E-1 6.15906E-1 6.4907E-1 6.23383E-1 5.80117E-1 5.45811E-1 5.5647E-1 5.77721E-1 6.3151E-1 6.64657E-1 7.1482E-1 -9999 -9999 -9999 -9999 -9999 -9999 -9999 -9999 -9999 -9999 -9999 -9999 -9999 -9999 -9999 -9999 -9999 -9999 -9999 -9999 -9999 -9999 -9999 -9999 -9999 -9999 -9999 -9999 -9999 -9999 -9999 -9999 -9999 -9999 -9999 -9999 -9999 -9999 -9999 -9999 -9999 -9999 -9999 -9999 -9999 -9999 -9999 -9999 -9999 -9999 -9999 -9999 -9999 -9999 -9999 -9999 -9999 -9999 -9999 -9999 -9999 -9999 -9999 -9999 -9999 -9999 -9999 -9999 -9999 -9999 4.56263E-1 5.1563E-1 5.76638E-1 5.42036E-1 5.7979E-1 -9999 -9999 -9999 -9999 -9999 -9999 -9999 -9999 -9999 7.09259E-1 -9999 7.19973E-1 7.30719E-1 7.24705E-1 7.11867E-1 6.93554E-1 6.46145E-1 6.38759E-1 6.5145E-1 6.85911E-1 6.70375E-1 6.63392E-1 6.86742E-1 7.21585E-1 7.07396E-1 6.62955E-1 6.92108E-1 6.6913E-1 6.77712E-1 7.02873E-1 6.85335E-1 6.66474E-1 4.85853E-1 2.82029E-1 1.57782E-1 1.2958E-1 1.38138E-1 1.61116E-1 1.4372E-1 1.3764E-1 9.6437E-2 7.71061E-2 5.52208E-2 6.04894E-2 9.03343E-2 7.65549E-2 6.92147E-2 5.14774E-2 5.01461E-2 3.34206E-2 2.77234E-2 3.22477E-2 3.76022E-2 2.46399E-2 1.97011E-2 1.84409E-2 1.76361E-2 -9999 -9999 -9999 -9999
-9999 -9999 -9999 -9999 -9999 -9999 -9999 -9999 5.12257E-1 5.031E-1 5.1039E-1 5.0091E-1 5.01827E-1 4.80149E-1 4.92686E-1 4.86809E-1 4.80466E-1 5.03404E-1 5.22235E-1 5.32477E-1 5.31108E-1 5.22246E-1 5.0913E-1 4.94409E-1 4.92413E-1 5.30814E-1 5.75064E-1 5.57663E-1 5.44303E-1 5.75485E-1 6.37877E-1 6.81314E-1 6.99112E-1 7.09256E-1 -9999 -9999 -9999 -9999 -9999 -9999 -9999 -9999 -9999 -9999 -9999 -9999 -9999 -9999 -9999 -9999 -9999 -9999 -9999 -9999 -9999 -9999 -9999 -9999 -9999 -9999 -9999 -9999 -9999 -9999 -9999 -9999 -9999 -9999 -9999 -9999 -9999 -9999 -9999 -9999 -9999 -9999 -9999 -9999 -9999 -9999 -9999 -9999 -9999 -9999 -9999 -9999 -9999 -9999 -9999 -9999 -9999 -9999 -9999 -9999 -9999 -9999 -9999 -9999 -9999 -9999 -9999 -9999 -9999 4.91706E-1 4.90927E-1 5.04555E-1 5.2397E-1 6.00974E-1 6.26059E-1 -9999 -9999 -9999 -9999 -9999 -9999 -9999 -9999 7.00307E-1 6.4335E-1 6.76449E-1 6.86809E-1 7.15187E-1 7.37182E-1 7.33216E-1 7.2679E-1 6.7873E-1 6.59375E-1 6.80928E-1 6.79412E-1 6.67593E-1 6.58101E-1 6.90159E-1 7.0046E-1 7.07127E-1 7.05752E-1 7.17054E-1 7.23464E-1 7.47001E-1 7.20165E-1 6.74976E-1 6.75313E-1 6.0392E-1 4.30369E-1 1.93931E-1 1.33772E-1 1.16832E-1 1.79078E-1 1.96906E-1 1.40782E-1 8.86353E-2 6.88122E-2 5.06829E-2 5.50853E-2 6.22682E-2 7.07897E-2 5.27301E-2 3.88591E-2 3.16769E-2 2.4829E-2 2.84463E-2 3.63038E-2 4.93392E-2 4.55492E-2 3.09677E-2 2.16949E-2 2.32605E-2 -9999 -9999 -9999 -9999
-9999 -9999 -9999 -9999 -9999 -9999 -9999 5.23131E-1 5.02829E-1 5.0316E-1 4.96686E-1 4.8698E-1 4.92252E-1 4.78945E-1 4.73204E-1 4.58147E-1 4.55583E-1 4.85438E-1 5.0237E-1 5.25345E-1 5.28568E-1 5.21855E-1 5.13099E-1 5.12717E-1 5.04619E-1 4.93125E-1 4.90881E-1 4.97394E-1 4.90912E-1 5.50117E-1 6.25876E-1 6.73178E-1 7.04968E-1 7.05376E-1 -9999 -9999 -9999 -9999 -9999 -9999 -9999 -9999 -9999 -9999 -9999 -9999 -9999 -9999 -9999 -9999 -9999 -9999 -9999 -9999 -9999 -9999 -9999 -9999 -9999 -9999 -9999 -9999 -9999 -9999 -9999 -9999 -9999 -9999 -9999 -9999 -9999 -9999 -9999 -9999 -9999 -9999 -9999 -9999 -9999 -9999 -9999 -9999 -9999 -9999 -9999 -9999 -9999 -9999 -9999 -9999 -9999 -9999 -9999 -9999 -9999 -9999 -9999 -9999 -9999 -9999 -9999 -9999 -9999 4.65364E-1 4.70195E-1 5.08133E-1 4.93319E-1 5.66379E-1 6.21932E-1 -9999 -9999 -9999 -9999 -9999 -9999 -9999 -9999 6.71125E-1 6.22781E-1 5.9607E-1 6.60449E-1 7.30224E-1 7.41608E-1 7.4851E-1 7.45047E-1 7.29876E-1 6.8493E-1 7.00678E-1 6.55546E-1 6.51541E-1 6.82677E-1 6.89894E-1 6.94806E-1 7.27029E-1 7.21922E-1 7.2096E-1 7.29914E-1 7.19506E-1 6.8429E-1 6.81125E-1 6.99178E-1 6.59554E-1 4.80747E-1 2.14364E-1 1.39976E-1 1.57214E-1 2.23322E-1 2.15891E-1 1.49519E-1 1.00076E-1 8.47444E-2 8.71267E-2 5.10854E-2 5.15751E-2 6.24456E-2 6.50719E-2 6.10011E-2 4.37287E-2 4.50189E-2 3.78312E-2 2.90058E-2 3.06297E-2 3.11232E-2 3.91526E-2 3.03187E-2 3.26396E-2 2.15856E-2 1.98893E-2 2.89696E-2 -9999
-9999 -9999 -9999 -9999 -9999 -9999 5.32759E-1 5.21523E-1 4.81864E-1 4.88643E-1 4.72339E-1 4.61975E-1 4.79046E-1 4.86009E-1 4.77936E-1 4.7255E-1 4.74921E-1 4.65155E-1 4.82489E-1 5.08194E-1 5.1563E-1 5.27014E-1 5.2207E-1 5.27219E-1 5.15586E-1 5.12477E-1 4.84515E-1 4.86798E-1 4.79075E-1 4.88756E-1 5.04812E-1 5.44844E-1 6.46028E-1 7.02585E-1 7.20477E-1 -9999 -9999 -9999 -9999 -9999 -9999 -9999 -9999 -9999 -9999 -9999 -9999 -9999 -9999 -9999 -9999 -9999 -9999 -9999 -9999 -9999 -9999 -9999 -9999 -9999 -9999 -9999 -9999 -9999 -9999 -9999 -9999 -9999 -9999 -9999 -9999 -9999 -9999 -9999 -9999 -9999 -9999 -9999 -9999 -9999 -9999 -9999 -9999 -9999 -9999 -9999 -9999 -9999 -9999 -9999 -9999 -9999 -9999 -9999 -9999 -9999 -9999 -9999 -9999 -9999 -9999 -9999 -9999 -9999 -9999 4.52108E-1 4.68468E-1 -9999 -9999 -9999 -9999 -9999 -9999 -9999 6.72449E-1 -9999 -9999 6.5053E-1 5.8055E-1 5.84508E-1 5.95369E-1 6.99513E-1 7.30656E-1 7.36979E-1 7.56441E-1 7.39241E-1 7.16851E-1 7.13104E-1 6.74085E-1 6.60265E-1 6.76401E-1 6.9405E-1 7.40417E-1 7.48523E-1 7.29304E-1 7.01416E-1 7.1748E-1 6.85419E-1 6.76272E-1 6.91718E-1 6.7446E-1 6.96171E-1 5.97883E-1 3.3076E-1 2.23315E-1 1.77495E-1 2.13405E-1 2.3229E-1 1.63723E-1 1.14753E-1 9.98847E-2 9.00925E-2 5.90831E-2 6.03756E-2 5.4035E-2 5.51185E-2 4.32332E-2 5.17054E-2 5.13078E-2 3.89963E-2 2.76595E-2 2.36708E-2 2.29109E-2 2.9901E-2 2.59854E-2 3.03246E-2 2.54154E-2 -9999 -9999 -9999
-9999 -9999 -9999 -9999 -9999 -9999 5.04665E-1 5.11917E-1 4.97376E-1 4.59111E-1 4.46552E-1 4.73682E-1 4.92528E-1 4.96556E-1 4.98947E-1 4.94398E-1 4.86116E-1 4.669E-1 4.69666E-1 4.76909E-1 4.99342E-1 5.00972E-1 5.24063E-1 5.33991E-1 5.30511E-1 5.21604E-1 5.17074E-1 4.9035E-1 4.87655E-1 4.78038E-1 5.11205E-1 5.70123E-1 6.16481E-1 6.7452E-1 6.67141E-1 -9999 -9999 -9999 -9999 -9999 -9999 -9999 -9999 -9999 -9999 -9999 -9999 -9999 -9999 -9999 -9999 -9999 -9999 -9999 -9999 -9999 -9999 -9999 -9999 -9999 -9999 -9999 -9999 -9999 -9999 -9999 -9999 -9999 -9999 -9999 -9999 -9999 -9999 -9999 -9999 -9999 -9999 -9999 -9999 -9999 -9999 -9999 -9999 -9999 -9999 -9999 -9999 -9999 -9999 -9999 -9999 2.67685E-1 2.47201E-1 2.73125E-1 3.53181E-1 4.17113E-1 -9999 -9999 -9999 -9999 -9999 -9999 -9999 -9999 -9999 5.0577E-1 -9999 -9999 -9999 -9999 -9999 -9999 -9999 -9999 6.83723E-1 6.85942E-1 -9999 6.68042E-1 6.15546E-1 5.85656E-1 5.55652E-1 6.39423E-1 6.93561E-1 7.23167E-1 7.3479E-1 7.42206E-1 7.26858E-1 7.11357E-1 6.84261E-1 6.84379E-1 6.60274E-1 6.84658E-1 7.27368E-1 7.21886E-1 6.86736E-1 7.00899E-1 6.98447E-1 6.80798E-1 6.79119E-1 6.92018E-1 6.94555E-1 7.26466E-1 6.12969E-1 4.18066E-1 3.17824E-1 2.54876E-1 2.51659E-1 2.29147E-1 1.69877E-1 1.26788E-1 1.1667E-1 1.05383E-1 7.35062E-2 6.0467E-2 5.24749E-2 5.51602E-2 5.14069E-2 4.60685E-2 3.92569E-2 3.46799E-2 2.92167E-2 2.83355E-2 1.99914E-2 2.21005E-2 3.09113E-2 4.23877E-2 3.41866E-2 -9999 -9999 -9999
-9999 -9999 -9999 -9999 5.30679E-1 4.79272E-1 4.81084E-1 5.09401E-1 5.15297E-1 4.9608E-1 4.80755E-1 4.64257E-1 4.69659E-1 4.88518E-1 4.87728E-1 4.85049E-1 4.88173E-1 4.85202E-1 4.87546E-1 4.63851E-1 4.69477E-1 4.7699E-1 5.09463E-1 5.12351E-1 5.22603E-1 5.18734E-1 5.02817E-1 4.91199E-1 4.90084E-1 4.73143E-1 4.78794E-1 5.34787E-1 5.54342E-1 6.20841E-1 6.46042E-1 6.59035E-1 -9999 -9999 -9999 -9999 -9999 -9999 -9999 -9999 -9999 -9999 -9999 -9999 -9999 -9999 -9999 -9999 -9999 -9999 -9999 -9999 -9999 -9999 -9999 -9999 -9999 -9999 -9999 -9999 -9999 -9999 -9999 -9999 -9999 -9999 -9999 -9999 -9999 -9999 -9999 -9999 -9999 -9999 -9999 -9999 -9999 -9999 -9999 -9999 -9999 -9999 -9999 -9999 -9999 -9999 3.09758E-1 3.01489E-1 2.30104E-1 2.27453E-1 3.32188E-1 3.82053E-1 -9999 4.06617E-1 4.81495E-1 5.06095E-1 -9999 -9999 -9999 -9999 6.00029E-1 5.59756E-1 5.69469E-1 5.33665E-1 -9999 -9999 -9999 6.19907E-1 6.34057E-1 6.73376E-1 6.86047E-1 6.77702E-1 6.68663E-1 6.36176E-1 6.16853E-1 5.74122E-1 5.81761E-1 6.43935E-1 6.66701E-1 7.42469E-1 7.55177E-1 7.39715E-1 7.44504E-1 7.15903E-1 6.94769E-1 6.68888E-1 6.63227E-1 6.90317E-1 7.24276E-1 6.97452E-1 6.73356E-1 6.84859E-1 6.93464E-1 6.69804E-1 6.69855E-1 6.78308E-1 6.94933E-1 7.12497E-1 6.13845E-1 4.68638E-1 3.43011E-1 3.57322E-1 3.26073E-1 2.02643E-1 1.5066E-1 1.3433E-1 1.31325E-1 1.17257E-1 9.14434E-2 5.89572E-2 6.7117E-2 5.95263E-2 4.04606E-2 3.05709E-2 3.18869E-2 3.38578E-2 2.79066E-2 3.32748E-2 2.37192E-2 3.15235E-2 2.96905E-2 3.38568E-2 3.78086E-2 2.41548E-2 -9999 -9999
-9999 -9999 -9999 5.0102E-1 4.73494E-1 4.46271E-1 4.53317E-1 4.73311E-1 4.78289E-1 4.95447E-1 4.90146E-1 4.68862E-1 4.60422E-1 4.64706E-1 4.71807E-1 4.88776E-1 4.89348E-1 4.86659E-1 4.80023E-1 4.78166E-1 4.68697E-1 4.64562E-1 4.85177E-1 4.82466E-1 4.93077E-1 5.04452E-1 4.94003E-1 4.84491E-1 4.97086E-1 4.95854E-1 4.71406E-1 4.85351E-1 4.86123E-1 5.9638E-1 6.06178E-1 6.16271E-1 -9999 -9999 -9999 -9999 -9999 -9999 -9999 -9999 -9999 -9999 -9999 -9999 -9999 -9999 -9999 -9999 -9999 -9999 -9999 -9999 -9999 -9999 -9999 -9999 -9999 -9999 -9999 -9999 -9999 -9999 -9999 -9999 -9999 -9999 -9999 -9999 -9999 -9999 -9999 -9999 -9999 -9999 -9999 -9999 -9999 -9999 -9999 -9999 -9999 -9999 -9999 -9999 -9999 -9999 -9999 3.49405E-1 2.50482E-1 2.24228E-1 3.4429E-1 3.71797E-1 3.77079E-1 3.87612E-1 4.28835E-1 4.69032E-1 4.67776E-1 -9999 -9999 5.7341E-1 6.04962E-1 5.86966E-1 5.59867E-1 5.28016E-1 -9999 -9999 5.71647E-1 6.14266E-1 6.35762E-1 6.74878E-1 6.95858E-1 6.72152E-1 6.39547E-1 6.87789E-1 6.22132E-1 5.69107E-1 5.91759E-1 6.22808E-1 6.88472E-1 7.07366E-1 7.14042E-1 7.09389E-1 7.24787E-1 7.33421E-1 7.40812E-1 7.14886E-1 6.90465E-1 6.95485E-1 7.10681E-1 6.89081E-1 6.78428E-1 6.91692E-1 6.80185E-1 6.61293E-1 6.1536E-1 6.78856E-1 6.76448E-1 7.0055E-1 6.93855E-1 5.8419E-1 4.47399E-1 3.45199E-1 3.02128E-1 2.19514E-1 1.68216E-1 1.31741E-1 1.3056E-1 1.14833E-1 6.91516E-2 6.03381E-2 7.68331E-2 5.55181E-2 3.84477E-2 2.85861E-2 3.91394E-2 2.59743E-2 3.29061E-2 3.23017E-2 2.35014E-2 2.68189E-2 2.57073E-2 3.08888E-2 3.1366E-2 2.3831E-2 -9999 -9999
-9999 -9999 -9999 3.90725E-1 4.79632E-1 4.59455E-1 4.65072E-1 4.6124E-1 4.53439E-1 4.46404E-1 4.77285E-1 4.80523E-1 4.84685E-1 4.70838E-1 4.75369E-1 4.96232E-1 4.92331E-1 4.91735E-1 4.68348E-1 4.61923E-1 4.71187E-1 4.43574E-1 4.33566E-1 4.45147E-1 4.46478E-1 4.50647E-1 4.38245E-1 4.59103E-1 4.70125E-1 4.7555E-1 4.54391E-1 4.49597E-1 4.57399E-1 4.66414E-1 5.08224E-1 4.93894E-1 5.17283E-1 5.49299E-1 5.68066E-1 -9999 -9999 -9999 -9999 -9999 -9999 -9999 -9999 -9999 -9999 -9999 -9999 -9999 -9999 -9999 -9999 -9999 -9999 -9999 -9999 -9999 -9999 -9999 -9999 -9999 -9999 -9999 -9999 -9999 -9999 -9999 -9999 -9999 -9999 -9999 -9999 -9999 -9999 -9999 -9999 -9999 -9999 -9999 -9999 -9999 -9999 -9999 -9999 -9999 -9999 -9999 -9999 -9999 2.39532E-1 2.64327E-1 3.54301E-1 3.75604E-1 3.53815E-1 3.93778E-1 4.05535E-1 4.67838E-1 4.51595E-1 4.48716E-1 4.6504E-1 4.86229E-1 4.70899E-1 4.84632E-1 4.79862E-1 4.48837E-1 -9999 4.9132E-1 5.5477E-1 6.34789E-1 6.61628E-1 6.63524E-1 6.72713E-1 6.74774E-1 6.5282E-1 6.49782E-1 6.60945E-1 6.23033E-1 5.9236E-1 5.89154E-1 6.22127E-1 6.99525E-1 6.85223E-1 6.91069E-1 7.16775E-1 7.2903E-1 7.15103E-1 7.0172E-1 6.49192E-1 6.93239E-1 6.99382E-1 6.88078E-1 6.90471E-1 7.07067E-1 6.98852E-1 6.81397E-1 6.53079E-1 6.8187E-1 6.97595E-1 7.01609E-1 6.90618E-1 6.30269E-1 5.32199E-1 3.65931E-1 2.77648E-1 2.18213E-1 1.80867E-1 1.71021E-1 1.35239E-1 1.13228E-1 8.06271E-2 5.53202E-2 7.29005E-2 5.78919E-2 3.85024E-2 3.07418E-2 3.62576E-2 2.14617E-2 2.40493E-2 2.47783E-2 1.8101E-2 2.14999E-2 2.40656E-2 2.21743E-2 2.12519E-2 1.75259E-2 1.97641E-2 -9999
-9999 -9999 -9999 -9999 4.99126E-1 5.33567E-1 4.64828E-1 4.62865E-1 5.02577E-1 4.57584E-1 4.38316E-1 4.40808E-1 4.54388E-1 4.72E-1 4.8851E-1 4.97286E-1 4.76604E-1 4.63712E-1 4.41698E-1 4.32E-1 4.49526E-1 4.53783E-1 4.36182E-1 4.37809E-1 4.30648E-1 4.21734E-1 3.85997E-1 3.97033E-1 4.03434E-1 3.95458E-1 4.01092E-1 4.14969E-1 4.18607E-1 4.54829E-1 4.3087E-1 4.11433E-1 4.07323E-1 3.94369E-1 4.55035E-1 5.61403E-1 5.62456E-1 5.39157E-1 -9999 -9999 -9999 -9999 -9999 -9999 -9999 -9999 -9999 -9999 -9999 -9999 -9999 -9999 -9999 -9999 -9999 -9999 -9999 -9999 -9999 -9999 -9999 -9999 -9999 -9999 -9999 -9999 -9999 -9999 -9999 -9999 -9999 -9999 -9999 -9999 -9999 -9999 -9999 -9999 -9999 -9999 -9999 -9999 -9999 -9999 -9999 -9999 -9999 2.9834E-1 2.71632E-1 3.21768E-1 3.8371E-1 4.05686E-1 3.76583E-1 3.74884E-1 3.85338E-1 4.47331E-1 4.58988E-1 4.21669E-1 4.29082E-1 4.09527E-1 3.92348E-1 4.17369E-1 4.0363E-1 4.12498E-1 4.27869E-1 4.63814E-1 5.11065E-1 6.02035E-1 6.3866E-1 6.49098E-1 6.65703E-1 6.76061E-1 6.87171E-1 6.99983E-1 6.85941E-1 6.72702E-1 5.97325E-1 5.47345E-1 5.99872E-1 6.30402E-1 6.60374E-1 6.80287E-1 6.9969E-1 6.95966E-1 6.95526E-1 6.69316E-1 6.3215E-1 6.39248E-1 6.6203E-1 7.14538E-1 7.2234E-1 7.27554E-1 7.61394E-1 7.10644E-1 6.60024E-1 6.96336E-1 6.82423E-1 6.46789E-1 6.28161E-1 5.89144E-1 5.18651E-1 3.77913E-1 2.44344E-1 2.3829E-1 1.94395E-1 1.83655E-1 1.80688E-1 1.0144E-1 1.02974E-1 1.08009E-1 8.27895E-2 6.8092E-2 4.84298E-2 3.94322E-2 3.11355E-2 2.40666E-2 2.53387E-2 2.01473E-2 1.72764E-2 1.86151E-2 1.88913E-2 2.2157E-2 1.50971E-2 1.335E-2 -9999 -9999
-9999 -9999 -9999 -9999 6.17593E-1 5.8295E-1 5.43543E-1 5.21934E-1 5.31074E-1 5.04394E-1 4.38264E-1 4.28308E-1 4.37031E-1 4.60285E-1 4.74499E-1 4.83884E-1 4.74213E-1 4.59493E-1 4.49066E-1 4.5074E-1 4.61583E-1 4.71492E-1 4.44968E-1 4.42297E-1 4.31019E-1 4.06801E-1 4.05323E-1 3.7565E-1 3.82715E-1 3.93603E-1 3.96762E-1 3.97538E-1 4.08216E-1 4.2885E-1 4.40628E-1 4.14323E-1 4.05064E-1 4.05959E-1 4.55454E-1 4.76271E-1 4.74773E-1 4.43664E-1 4.80675E-1 4.97299E-1 4.60521E-1 -9999 -9999 -9999 -9999 -9999 -9999 -9999 -9999 -9999 -9999 -9999 -9999 -9999 -9999 -9999 -9999 -9999 -9999 -9999 -9999 -9999 -9999 -9999 -9999 -9999 -9999 -9999 -9999 -9999 -9999 -9999 -9999 -9999 -9999 -9999 -9999 -9999 -9999 -9999 -9999 -9999 -9999 -9999 -9999 -9999 -9999 -9999 3.27894E-1 3.84496E-1 4.1084E-1 4.23248E-1 4.09804E-1 4.06666E-1 4.15387E-1 4.55752E-1 4.64307E-1 4.56192E-1 4.65626E-1 4.35899E-1 4.29462E-1 4.21413E-1 4.05599E-1 3.98743E-1 3.89941E-1 4.10144E-1 4.52825E-1 5.29186E-1 6.0828E-1 5.95392E-1 6.6793E-1 6.67865E-1 6.8175E-1 7.10574E-1 6.98588E-1 6.59713E-1 5.89997E-1 5.91663E-1 5.75095E-1 5.81165E-1 6.49023E-1 7.03813E-1 7.10094E-1 6.9477E-1 6.68748E-1 6.32684E-1 6.49749E-1 6.32311E-1 5.47292E-1 6.9551E-1 7.26201E-1 7.26108E-1 7.71637E-1 7.25678E-1 6.85519E-1 7.2089E-1 7.01489E-1 6.48153E-1 6.14589E-1 6.30207E-1 5.05442E-1 3.47647E-1 2.14474E-1 1.7121E-1 1.51676E-1 1.59113E-1 1.28182E-1 9.08342E-2 1.63222E-1 1.9583E-1 1.27618E-1 6.97424E-2 7.32919E-2 5.03005E-2 4.0173E-2 -9999 -9999 2.3237E-2 1.9979E-2 1.75101E-2 1.96492E-2 1.68273E-2 1.53915E-2 1.7862E-2 1.50268E-2 1.65595E-2
-9999 -9999 -9999 -9999 4.48229E-1 5.4668E-1 5.74526E-1 6.16161E-1 5.6943E-1 5.6547E-1 4.88515E-1 4.4011E-1 4.34794E-1 4.47623E-1 4.72168E-1 4.73504E-1 4.50583E-1 4.44761E-1 4.47817E-1 4.6443E-1 4.69934E-1 4.48099E-1 4.40709E-1 4.46098E-1 4.65391E-1 4.21785E-1 4.08021E-1 3.8468E-1 3.83356E-1 3.92709E-1 4.03183E-1 3.78277E-1 3.78369E-1 3.92726E-1 4.05441E-1 4.336E-1 4.26899E-1 4.16378E-1 4.34326E-1 4.57158E-1 4.44055E-1 4.3161E-1 4.44157E-1 4.38096E-1 4.5555E-1 -9999 -9999 -9999 -9999 -9999 -9999 -9999 -9999 -9999 -9999 -9999 -9999 -9999 -9999 -9999 5.62147E-1 5.93383E-1 -9999 -9999 -9999 -9999 -9999 -9999 -9999 -9999 -9999 -9999 -9999 -9999 -9999 -9999 -9999 -9999 -9999 -9999 -9999 -9999 -9999 -9999 -9999 -9999 -9999 -9999 -9999 -9999 -9999 -9999 4.38801E-1 4.33334E-1 4.34544E-1 4.01143E-1 4.17961E-1 4.05841E-1 4.10302E-1 4.34004E-1 4.62793E-1 4.80155E-1 5.07757E-1 4.86111E-1 4.49752E-1 4.1754E-1 4.02383E-1 4.27063E-1 4.13208E-1 4.00393E-1 3.88774E-1 4.09942E-1 5.45164E-1 5.69817E-1 6.5385E-1 6.55415E-1 6.62689E-1 6.84149E-1 6.83305E-1 6.52586E-1 6.1501E-1 5.81578E-1 5.33559E-1 6.15415E-1 6.47984E-1 7.39315E-1 6.99962E-1 6.85388E-1 6.54153E-1 6.30807E-1 6.54241E-1 5.83002E-1 4.58932E-1 5.6628E-1 6.68193E-1 6.96481E-1 7.0719E-1 7.25029E-1 7.46401E-1 7.4706E-1 7.17854E-1 6.93791E-1 6.42181E-1 6.3112E-1 5.09066E-1 3.44083E-1 2.01228E-1 1.66381E-1 1.42931E-1 1.26145E-1 9.71377E-2 9.86376E-2 1.69942E-1 1.62474E-1 1.01295E-1 6.98059E-2 7.71153E-2 6.29372E-2 5.59779E-2 -9999 -9999 -9999 -9999 2.08994E-2 1.77119E-2 1.77725E-2 1.35689E-2 1.45556E-2 1.3808E-2 -9999
2.66426E-1 2.66737E-1 2.60134E-1 2.4719E-1 2.73763E-1 3.88483E-1 5.4061E-1 6.63645E-1 6.14265E-1 6.02508E-1 5.41082E-1 4.90764E-1 4.78E-1 4.80201E-1 4.92635E-1 4.60757E-1 4.45044E-1 4.33534E-1 4.35003E-1 4.30155E-1 4.07721E-1 3.99571E-1 4.21204E-1 4.48754E-1 4.58348E-1 4.60085E-1 4.29413E-1 4.08841E-1 3.88979E-1 4.07014E-1 3.98231E-1 3.74364E-1 3.7331E-1 3.71162E-1 3.92578E-1 4.04691E-1 4.12444E-1 4.14946E-1 4.34548E-1 4.23738E-1 4.10333E-1 4.11491E-1 4.22712E-1 4.39441E-1 4.79065E-1 4.77357E-1 -9999 -9999 -9999 -9999 -9999 -9999 -9999 -9999 -9999 -9999 -9999 -9999 4.98477E-1 4.9956E-1 5.43858E-1 5.73746E-1 5.59383E-1 -9999 -9999 -9999 -9999 -9999 -9999 -9999 -9999 -9999 -9999 -9999 -9999 -9999 -9999 -9999 -9999 -9999 -9999 -9999 -9999 -9999 -9999 -9999 -9999 -9999 -9999 -9999 -9999 4.35928E-1 4.2466E-1 4.26764E-1 3.90684E-1 4.0004E-1 4.06402E-1 4.2289E-1 4.05721E-1 4.82866E-1 5.016E-1 4.928E-1 5.09399E-1 5.28422E-1 5.14855E-1 5.05262E-1 4.97248E-1 4.59243E-1 4.52862E-1 4.28477E-1 4.19269E-1 4.27087E-1 4.58789E-1 4.88621E-1 6.10634E-1 6.71444E-1 6.66458E-1 6.85184E-1 6.59898E-1 6.67363E-1 6.04681E-1 5.76926E-1 5.79657E-1 6.21288E-1 6.65644E-1 6.56397E-1 6.93206E-1 7.0674E-1 6.77818E-1 6.75683E-1 6.7007E-1 6.4893E-1 5.67238E-1 5.96105E-1 6.78372E-1 5.76812E-1 6.55307E-1 6.74425E-1 6.95195E-1 6.91814E-1 6.89169E-1 6.38531E-1 6.66784E-1 5.80452E-1 4.80498E-1 4.11851E-1 2.77035E-1 1.87372E-1 1.26743E-1 6.46783E-2 6.19133E-2 8.03563E-2 1.07067E-1 1.06924E-1 7.43469E-2 5.24619E-2 7.05684E-2 7.0426E-2 6.05298E-2 -9999 -9999 -9999 -9999 -9999 2.67204E-2 1.62226E-2 1.33098E-2 -9999 -9999 -9999
2.59357E-1 2.77647E-1 3.07851E-1 3.54773E-1 2.35028E-1 3.11889E-1 4.24849E-1 4.61682E-1 4.93351E-1 6.12809E-1 5.14466E-1 4.88976E-1 4.81257E-1 4.86543E-1 4.98568E-1 4.60881E-1 4.21818E-1 4.22932E-1 3.84327E-1 3.79519E-1 3.73357E-1 3.72777E-1 3.93124E-1 4.44395E-1 4.47366E-1 4.79763E-1 4.66935E-1 4.48373E-1 4.19564E-1 4.35785E-1 4.38963E-1 4.18662E-1 3.86088E-1 3.6577E-1 3.9932E-1 4.3065E-1 4.33099E-1 4.4556E-1 4.24394E-1 4.22995E-1 4.22941E-1 4.17095E-1 4.3285E-1 4.63814E-1 5.51838E-1 5.20727E-1 -9999 -9999 -9999 -9999 -9999 -9999 -9999 -9999 -9999 -9999 -9999 -9999 4.8765E-1 5.17879E-1 5.42016E-1 5.81232E-1 5.7316E-1 5.41842E-1 -9999 -9999 -9999 -9999 -9999 -9999 -9999 -9999 -9999 -9999 -9999 -9999 -9999 -9999 -9999 -9999 -9999 -9999 -9999 -9999 -9999 -9999 -9999 -9999 -9999 -9999 -9999 -9999 3.78334E-1 3.76003E-1 3.69188E-1 3.55317E-1 3.59976E-1 4.02086E-1 3.78803E-1 3.91778E-1 4.28523E-1 4.72369E-1 5.41098E-1 5.69848E-1 5.8753E-1 5.52545E-1 5.35951E-1 5.59498E-1 5.33333E-1 5.28051E-1 5.02521E-1 5.10194E-1 5.11706E-1 5.33379E-1 5.55808E-1 6.00875E-1 6.69446E-1 6.87455E-1 6.73351E-1 6.92555E-1 6.44672E-1 5.80377E-1 6.12973E-1 6.30333E-1 6.67133E-1 6.96917E-1 7.28261E-1 7.13951E-1 7.06133E-1 6.75254E-1 6.73568E-1 6.79674E-1 6.58471E-1 6.52474E-1 6.45028E-1 6.32561E-1 6.02398E-1 6.5373E-1 5.87063E-1 4.77587E-1 5.02383E-1 5.56419E-1 5.3375E-1 5.03595E-1 4.88256E-1 3.83055E-1 2.62847E-1 1.96167E-1 1.13458E-1 5.29275E-2 3.98066E-2 6.48801E-2 8.68277E-2 6.59638E-2 4.59968E-2 4.15214E-2 5.98297E-2 6.14914E-2 6.07692E-2 -9999 -9999 -9999 -9999 -9999 -9999 1.90082E-2 -9999 -9999 -9999 -9999
-9999 2.4979E-1 2.81585E-1 3.51933E-1 2.65823E-1 2.6954E-1 2.97777E-1 3.6795E-1 4.54027E-1 5.81271E-1 5.30017E-1 5.27302E-1 4.60675E-1 4.74401E-1 4.99096E-1 4.72692E-1 4.21489E-1 4.22358E-1 3.90067E-1 3.50964E-1 3.59885E-1 3.5731E-1 3.78916E-1 4.25955E-1 4.35784E-1 4.77966E-1 4.89125E-1 4.74441E-1 4.74978E-1 4.61894E-1 4.72408E-1 4.17797E-1 4.03168E-1 3.97749E-1 4.16853E-1 4.23682E-1 4.39818E-1 4.4169E-1 4.37922E-1 4.36933E-1 4.38123E-1 4.38753E-1 4.29709E-1 5.23561E-1 5.74381E-1 5.66928E-1 5.34934E-1 4.95215E-1 5.30529E-1 5.35928E-1 5.87637E-1 -9999 -9999 -9999 -9999 -9999 -9999 -9999 4.82671E-1 4.9888E-1 5.60463E-1 5.81467E-1 5.60543E-1 5.58973E-1 5.51149E-1 5.54065E-1 -9999 -9999 -9999 -9999 -9999 -9999 -9999 -9999 -9999 -9999 -9999 -9999 -9999 -9999 -9999 -9999 -9999 -9999 -9999 -9999 -9999 -9999 -9999 -9999 -9999 -9999 -9999 3.79801E-1 3.29331E-1 3.17925E-1 3.61801E-1 3.76724E-1 3.28229E-1 3.72432E-1 3.69237E-1 3.99528E-1 4.72269E-1 5.26658E-1 5.60019E-1 5.76673E-1 5.48909E-1 5.48621E-1 5.49712E-1 5.72889E-1 5.88518E-1 5.63074E-1 5.31535E-1 5.40247E-1 5.53733E-1 6.09282E-1 6.64871E-1 6.68447E-1 6.74257E-1 6.48704E-1 5.99144E-1 6.08199E-1 6.32201E-1 6.64643E-1 6.59096E-1 7.08239E-1 7.43597E-1 7.1604E-1 6.82652E-1 6.55543E-1 6.81997E-1 7.27826E-1 7.25346E-1 7.421E-1 6.67306E-1 5.87819E-1 5.91953E-1 6.36743E-1 4.91944E-1 4.44095E-1 3.74528E-1 3.82518E-1 4.01762E-1 4.21906E-1 3.7944E-1 3.00496E-1 1.97921E-1 1.31751E-1 8.28386E-2 5.99918E-2 5.19445E-2 1.32047E-1 1.2725E-1 6.74817E-2 3.00595E-2 4.84833E-2 6.11401E-2 4.14306E-2 4.32138E-2 2.9917E-2 -9999 -9999 -9999 -9999 -9999 -9999 -9999 -9999 -9999 -9999
-9999 2.44151E-1 2.93172E-1 3.92619E-1 3.87036E-1 2.92631E-1 3.10213E-1 3.71589E-1 5.38554E-1 6.35997E-1 6.11673E-1 5.98016E-1 5.46532E-1 5.08758E-1 5.17169E-1 4.43854E-1 4.32776E-1 4.49109E-1 4.31268E-1 3.67716E-1 3.40076E-1 3.49566E-1 3.77549E-1 4.40938E-1 4.46145E-1 4.58209E-1 4.70079E-1 4.75502E-1 4.8062E-1 4.92236E-1 4.80814E-1 4.24112E-1 3.8669E-1 4.04659E-1 4.29854E-1 4.39428E-1 4.26928E-1 4.44798E-1 4.61488E-1 4.51252E-1 4.43931E-1 4.16783E-1 4.27064E-1 5.08303E-1 5.58927E-1 5.48257E-1 5.32662E-1 5.38935E-1 5.21949E-1 5.54384E-1 5.89005E-1 5.84779E-1 5.9441E-1 -9999 -9999 -9999 -9999 -9999 4.87926E-1 5.1161E-1 5.65417E-1 5.90128E-1 5.77795E-1 5.76512E-1 5.89314E-1 5.87065E-1 -9999 -9999 -9999 -9999 -9999 -9999 -9999 -9999 -9999 -9999 -9999 -9999 -9999 -9999 -9999 -9999 -9999 -9999 -9999 -9999 -9999 -9999 -9999 -9999 -9999 -9999 -9999 3.46883E-1 3.74582E-1 3.56761E-1 3.27599E-1 3.0836E-1 3.58123E-1 3.66681E-1 3.36222E-1 3.61642E-1 4.20603E-1 4.51342E-1 5.0899E-1 5.15048E-1 5.16669E-1 5.71173E-1 5.29424E-1 5.37522E-1 5.81934E-1 5.69901E-1 5.44464E-1 5.49456E-1 5.43052E-1 5.59566E-1 5.80393E-1 5.81853E-1 5.86785E-1 6.35933E-1 6.15532E-1 6.06259E-1 6.58604E-1 6.88546E-1 6.74964E-1 7.26355E-1 7.59178E-1 7.12651E-1 6.92457E-1 6.70118E-1 7.08829E-1 7.18667E-1 6.90716E-1 6.74737E-1 6.47826E-1 5.84674E-1 5.09967E-1 4.9007E-1 4.60243E-1 4.37904E-1 4.02208E-1 3.27391E-1 2.73269E-1 3.03259E-1 3.57316E-1 2.96435E-1 1.87265E-1 9.77306E-2 5.56523E-2 5.50877E-2 1.0505E-1 2.41833E-1 1.49901E-1 5.54803E-2 4.15693E-2 4.44184E-2 3.77682E-2 3.1614E-2 2.83638E-2 -9999 1.55023E-2 1.37462E-2 -9999 -9999 -9999 -9999 -9999 -9999 -9999 -9999
-9999 2.55928E-1 2.70207E-1 3.35264E-1 4.88542E-1 5.48301E-1 4.39928E-1 3.60337E-1 4.25129E-1 5.74907E-1 6.21314E-1 6.26909E-1 5.95295E-1 5.74396E-1 5.87274E-1 5.073E-1 4.57158E-1 4.73754E-1 4.52744E-1 3.70602E-1 3.61595E-1 3.54939E-1 3.89285E-1 4.34726E-1 4.49145E-1 4.47125E-1 4.56429E-1 4.65807E-1 4.76369E-1 4.68838E-1 4.59704E-1 4.10951E-1 4.14937E-1 3.82781E-1 4.15801E-1 3.99493E-1 4.04476E-1 4.26618E-1 4.59145E-1 4.51291E-1 4.53299E-1 4.44227E-1 4.40215E-1 4.94316E-1 5.37447E-1 5.3988E-1 5.33449E-1 5.21791E-1 5.37979E-1 5.69361E-1 5.97116E-1 6.03647E-1 6.07187E-1 5.9978E-1 5.76851E-1 5.43263E-1 -9999 -9999 5.09202E-1 5.29859E-1 5.44372E-1 5.67877E-1 6.00958E-1 6.10037E-1 6.01265E-1 6.2982E-1 6.22183E-1 -9999 -9999 -9999 -9999 -9999 -9999 -9999 -9999 -9999 -9999 -9999 -9999 -9999 -9999 -9999 -9999 -9999 -9999 -9999 -9999 -9999 -9999 -9999 -9999 -9999 -9999 3.07948E-1 3.17401E-1 3.33419E-1 2.46221E-1 3.04037E-1 3.04704E-1 3.3963E-1 3.14621E-1 3.3475E-1 3.92118E-1 4.22357E-1 4.58645E-1 4.8925E-1 4.65536E-1 5.29093E-1 5.7594E-1 5.49279E-1 5.66262E-1 5.37136E-1 5.43739E-1 5.47055E-1 5.47832E-1 5.55123E-1 5.37555E-1 5.3294E-1 5.72092E-1 6.07077E-1 6.06505E-1 6.38728E-1 6.68144E-1 6.83317E-1 7.26665E-1 7.45039E-1 7.36101E-1 7.0729E-1 7.38316E-1 7.01557E-1 7.08879E-1 6.89756E-1 7.29026E-1 6.81454E-1 6.34877E-1 4.93632E-1 4.09656E-1 3.50178E-1 4.05124E-1 4.38987E-1 4.17473E-1 3.46135E-1 2.57381E-1 2.20245E-1 2.02776E-1 2.30971E-1 1.3726E-1 9.19503E-2 4.44408E-2 3.79111E-2 7.06899E-2 1.72366E-1 1.15553E-1 5.88036E-2 4.89687E-2 4.87204E-2 3.3751E-2 2.12992E-2 2.51839E-2 2.48443E-2 1.39294E-2 1.73074E-2 2.20659E-2 -9999 -9999 -9999 -9999 -9999 -9999 -9999
-9999 -9999 2.89286E-1 4.03178E-1 4.41094E-1 4.50833E-1 4.70485E-1 5.16603E-1 5.51335E-1 5.90606E-1 5.83436E-1 6.0243E-1 5.88034E-1 5.82796E-1 5.38125E-1 5.14759E-1 5.48443E-1 5.38099E-1 4.91295E-1 3.95185E-1 3.501E-1 3.7244E-1 4.08067E-1 4.46079E-1 4.48083E-1 4.52721E-1 4.70065E-1 4.78231E-1 4.66374E-1 4.4246E-1 4.22117E-1 4.12424E-1 4.23599E-1 4.04723E-1 3.63771E-1 3.73581E-1 4.09292E-1 4.15699E-1 4.37731E-1 4.45787E-1 4.56915E-1 4.56007E-1 4.45251E-1 4.98603E-1 5.27865E-1 5.48872E-1 5.384E-1 5.40714E-1 5.70306E-1 5.81841E-1 5.91402E-1 6.0279E-1 6.11162E-1 6.05527E-1 5.67884E-1 5.44394E-1 5.39353E-1 5.2632E-1 5.13318E-1 5.3289E-1 5.28897E-1 5.72957E-1 6.0189E-1 6.05578E-1 6.03542E-1 6.1615E-1 6.22607E-1 -9999 -9999 -9999 -9999 -9999 5.03815E-1 -9999 -9999 -9999 -9999 -9999 -9999 -9999 -9999 -9999 -9999 -9999 -9999 -9999 -9999 -9999 -9999 -9999 -9999 -9999 -9999 2.71127E-1 3.18602E-1 3.21022E-1 3.03777E-1 2.44331E-1 2.65234E-1 3.03375E-1 2.66982E-1 2.9745E-1 3.17948E-1 3.85494E-1 4.04299E-1 4.42853E-1 5.01449E-1 4.82915E-1 4.75199E-1 5.02911E-1 5.26112E-1 5.16547E-1 5.16733E-1 5.30489E-1 5.49689E-1 5.61505E-1 5.86214E-1 5.9733E-1 6.34364E-1 6.29001E-1 6.5231E-1 6.68273E-1 6.42735E-1 6.42775E-1 7.02294E-1 7.08004E-1 7.08985E-1 7.21336E-1 7.13187E-1 7.24895E-1 7.03432E-1 6.68667E-1 6.99378E-1 6.25485E-1 5.49922E-1 4.31406E-1 4.22996E-1 3.54016E-1 4.00138E-1 3.88103E-1 4.27692E-1 3.6004E-1 2.20075E-1 1.5772E-1 1.70365E-1 1.77498E-1 1.1767E-1 6.2725E-2 4.15972E-2 4.82369E-2 1.06096E-1 1.73482E-1 1.42221E-1 1.36738E-1 9.61315E-2 5.41715E-2 3.56674E-2 1.81445E-2 1.54055E-2 2.13112E-2 2.54479E-2 3.11602E-2 2.58346E-2 -9999 -9999 -9999 -9999 -9999 -9999 -9999
-9999 -9999 2.39342E-1 2.6547E-1 3.14919E-1 3.99717E-1 3.4754E-1 3.58868E-1 4.10445E-1 3.00736E-1 2.95142E-1 4.95541E-1 5.87363E-1 6.04174E-1 5.77715E-1 5.58104E-1 5.98916E-1 5.90392E-1 4.69015E-1 3.82198E-1 3.48148E-1 3.73346E-1 4.10324E-1 4.39185E-1 4.59348E-1 4.56069E-1 4.52613E-1 4.46337E-1 4.19898E-1 4.04421E-1 4.02812E-1 4.15606E-1 4.12731E-1 4.0779E-1 3.96741E-1 3.61199E-1 3.66398E-1 3.82207E-1 3.83216E-1 3.79359E-1 4.07994E-1 4.17506E-1 4.15176E-1 4.55847E-1 4.88685E-1 5.17406E-1 5.3312E-1 5.34131E-1 5.46327E-1 5.6519E-1 5.80937E-1 5.92187E-1 6.17586E-1 6.00327E-1 5.57373E-1 5.27205E-1 5.34644E-1 5.42095E-1 5.33378E-1 5.33925E-1 5.57959E-1 5.80753E-1 5.96109E-1 6.07411E-1 6.06581E-1 6.17965E-1 -9999 -9999 -9999 5.55031E-1 5.4136E-1 5.33007E-1 5.103E-1 4.83692E-1 5.00268E-1 -9999 -9999 -9999 -9999 -9999 -9999 -9999 -9999 -9999 -9999 -9999 -9999 -9999 -9999 -9999 -9999 -9999 2.99569E-1 2.85017E-1 3.0251E-1 2.7557E-1 3.35123E-1 3.10097E-1 2.63718E-1 2.81378E-1 2.95156E-1 2.77698E-1 3.24241E-1 3.48595E-1 3.69387E-1 3.57174E-1 3.70417E-1 3.94102E-1 4.05133E-1 3.91341E-1 4.51117E-1 5.04342E-1 5.28003E-1 5.31813E-1 5.27212E-1 5.79248E-1 6.16144E-1 6.55111E-1 6.3525E-1 6.60997E-1 6.67634E-1 6.48351E-1 6.00493E-1 5.77082E-1 6.34113E-1 6.54598E-1 6.78205E-1 6.76682E-1 6.41998E-1 6.86401E-1 6.74582E-1 6.73411E-1 5.88747E-1 5.03991E-1 5.25901E-1 4.78193E-1 3.97938E-1 3.43761E-1 2.97127E-1 3.08735E-1 2.85479E-1 2.45554E-1 1.88674E-1 1.61632E-1 1.46385E-1 1.56096E-1 1.2464E-1 4.69568E-2 4.30616E-2 6.28159E-2 1.5489E-1 1.69729E-1 1.09531E-1 1.24246E-1 8.0915E-2 4.81526E-2 2.4033E-2 2.54232E-2 1.81719E-2 1.81414E-2 2.4802E-2 2.99261E-2 2.64211E-2 -9999 -9999 -9999 -9999 -9999 -9999 -9999
-9999 -9999 -9999 2.5501E-1 2.59703E-1 2.79494E-1 2.81537E-1 2.6478E-1 2.21012E-1 1.86177E-1 3.22722E-1 4.49622E-1 4.8665E-1 4.48748E-1 4.13359E-1 4.97315E-1 5.14237E-1 4.39829E-1 4.05689E-1 3.77597E-1 3.83919E-1 3.86193E-1 4.08335E-1 4.41965E-1 4.62637E-1 4.52932E-1 4.49224E-1 4.28487E-1 4.15235E-1 3.95768E-1 3.84396E-1 3.91084E-1 3.99308E-1 3.92785E-1 3.80691E-1 3.60283E-1 3.63777E-1 3.67501E-1 3.74251E-1 3.67194E-1 3.71658E-1 3.85401E-1 4.00294E-1 4.2278E-1 4.75481E-1 4.98733E-1 5.15638E-1 5.31453E-1 5.35938E-1 5.42062E-1 5.49741E-1 5.71099E-1 5.92585E-1 6.11756E-1 5.83034E-1 5.49838E-1 5.35055E-1 5.50075E-1 5.32172E-1 5.15632E-1 5.18851E-1 5.75088E-1 6.21056E-1 6.26776E-1 6.3305E-1 6.23115E-1 -9999 -9999 -9999 5.62593E-1 5.38771E-1 5.10455E-1 4.68257E-1 4.64022E-1 4.62405E-1 4.7029E-1 -9999 -9999 -9999 -9999 -9999 4.08045E-1 -9999 -9999 -9999 -9999 -9999 -9999 3.17992E-1 2.76466E-1 3.09693E-1 3.38279E-1 3.31693E-1 2.65561E-1 2.88615E-1 2.84074E-1 2.81989E-1 2.73809E-1 2.57099E-1 2.57428E-1 3.01448E-1 3.20662E-1 3.18933E-1 2.7908E-1 2.96773E-1 3.23629E-1 3.73687E-1 3.8959E-1 3.94757E-1 3.66444E-1 4.14665E-1 4.93109E-1 5.15642E-1 5.31674E-1 5.24523E-1 5.71964E-1 6.58401E-1 6.51009E-1 6.74862E-1 6.63493E-1 6.88065E-1 6.46831E-1 5.95441E-1 5.67701E-1 5.96853E-1 5.63175E-1 6.23116E-1 6.27326E-1 6.64981E-1 7.07658E-1 7.00415E-1 5.96692E-1 5.48228E-1 4.62849E-1 4.7741E-1 4.59535E-1 3.8023E-1 2.96812E-1 2.92887E-1 2.51385E-1 2.51366E-1 2.16789E-1 1.15083E-1 9.35842E-2 1.04996E-1 1.41152E-1 1.15185E-1 4.13267E-2 3.50435E-2 1.08243E-1 1.78838E-1 1.43825E-1 8.38121E-2 7.37163E-2 6.62547E-2 6.04817E-2 2.79764E-2 1.61418E-2 1.15592E-2 9.30627E-3 1.3751E-2 1.91478E-2 2.52637E-2 2.47703E-2 -9999 -9999 -9999 -9999 -9999 -9999
-9999 -9999 -9999 -9999 -9999 -9999 2.40943E-1 2.26457E-1 2.05213E-1 1.87745E-1 3.13863E-1 3.04607E-1 3.25407E-1 2.12979E-1 2.37745E-1 2.392E-1 3.08221E-1 2.79546E-1 2.81523E-1 3.24286E-1 3.73289E-1 4.21234E-1 3.97554E-1 4.26417E-1 4.59418E-1 4.6377E-1 4.67703E-1 4.38631E-1 4.31676E-1 4.1553E-1 3.76285E-1 3.57684E-1 3.88367E-1 3.87662E-1 3.68678E-1 3.69841E-1 3.60166E-1 3.50853E-1 3.53207E-1 3.46278E-1 3.68488E-1 3.72317E-1 4.0173E-1 3.94984E-1 4.39147E-1 4.78176E-1 5.07608E-1 5.37329E-1 5.22062E-1 5.14953E-1 5.24641E-1 5.31576E-1 5.61877E-1 5.99909E-1 6.29263E-1 6.11026E-1 5.38051E-1 5.41632E-1 5.28701E-1 5.10436E-1 5.34782E-1 5.99018E-1 6.59731E-1 6.73727E-1 6.47086E-1 6.28215E-1 6.15408E-1 5.95796E-1 6.03246E-1 5.66106E-1 5.50868E-1 5.07505E-1 4.76156E-1 4.43224E-1 4.31439E-1 4.14541E-1 -9999 -9999 -9999 4.40856E-1 4.363E-1 4.18005E-1 4.17892E-1 4.27764E-1 4.00809E-1 3.52566E-1 3.03186E-1 3.23913E-1 2.98053E-1 2.80245E-1 2.66488E-1 2.79727E-1 2.87475E-1 2.90847E-1 3.16104E-1 3.15551E-1 3.15334E-1 3.3012E-1 3.11105E-1 2.94194E-1 3.11687E-1 3.18256E-1 2.69773E-1 2.86814E-1 3.35434E-1 3.54863E-1 3.10765E-1 3.29027E-1 3.80277E-1 4.24447E-1 4.51164E-1 4.88833E-1 5.40662E-1 5.38646E-1 5.22562E-1 5.89589E-1 6.3229E-1 6.73405E-1 7.17932E-1 6.88808E-1 6.71191E-1 6.29412E-1 6.321E-1 6.25454E-1 5.62374E-1 5.65531E-1 6.6898E-1 7.09774E-1 6.6806E-1 6.21571E-1 5.30379E-1 5.14005E-1 4.50126E-1 4.58584E-1 4.0217E-1 4.11901E-1 4.37745E-1 3.5821E-1 2.55862E-1 2.24295E-1 2.90103E-1 2.64541E-1 1.56454E-1 8.16165E-2 8.02065E-2 9.4732E-2 7.40104E-2 3.65511E-2 3.24873E-2 7.55629E-2 1.50022E-1 1.20951E-1 7.79403E-2 4.8491E-2 3.96664E-2 4.65424E-2 -9999 -9999 -9999 -9999 -9999 1.29937E-2 2.16937E-2 2.26826E-2 -9999 -9999 -9999 -9999 -9999 -9999
-9999 -9999 -9999 -9999 -9999 -9999 -9999 1.93729E-1 1.78138E-1 2.14268E-1 2.80049E-1 2.95114E-1 3.00598E-1 2.62545E-1 2.77647E-1 2.38124E-1 2.20652E-1 2.28421E-1 2.16513E-1 2.83548E-1 3.58734E-1 3.90683E-1 3.98436E-1 3.90807E-1 4.27947E-1 4.59768E-1 4.56001E-1 4.33983E-1 4.31789E-1 4.41888E-1 4.09414E-1 3.94353E-1 3.90831E-1 3.95495E-1 3.57114E-1 3.51574E-1 3.52321E-1 3.54823E-1 3.70342E-1 3.67348E-1 3.60365E-1 3.79354E-1 3.70208E-1 3.62245E-1 4.01795E-1 4.32359E-1 4.52098E-1 4.84408E-1 5.03807E-1 4.86997E-1 4.96449E-1 4.95871E-1 5.03171E-1 5.55483E-1 5.89143E-1 6.22711E-1 5.61056E-1 5.29311E-1 5.03072E-1 5.11416E-1 5.27421E-1 5.56651E-1 5.80296E-1 6.09869E-1 5.92988E-1 5.85625E-1 5.90648E-1 5.89212E-1 6.01053E-1 5.72022E-1 5.47716E-1 5.37065E-1 4.96673E-1 4.48854E-1 4.11931E-1 4.02137E-1 4.0022E-1 -9999 -9999 4.15543E-1 4.03419E-1 3.75708E-1 3.93662E-1 4.07265E-1 4.30425E-1 4.41824E-1 4.26841E-1 3.63211E-1 3.31997E-1 3.70464E-1 3.46978E-1 3.35361E-1 2.60474E-1 2.67648E-1 2.72027E-1 2.8187E-1 2.32891E-1 2.77787E-1 2.9509E-1 2.91038E-1 2.95108E-1 2.58188E-1 2.88067E-1 3.43146E-1 3.48022E-1 3.09111E-1 2.98092E-1 3.1676E-1 3.51903E-1 4.18374E-1 4.28977E-1 4.53065E-1 5.19829E-1 5.65529E-1 5.76949E-1 5.51704E-1 6.24907E-1 6.49129E-1 6.9125E-1 7.04285E-1 6.61004E-1 6.57345E-1 6.6029E-1 6.30134E-1 6.3689E-1 6.72063E-1 6.93768E-1 6.90641E-1 6.22277E-1 3.87256E-1 2.99612E-1 3.33941E-1 3.46847E-1 3.12905E-1 3.20516E-1 3.28801E-1 3.19709E-1 2.56705E-1 1.75905E-1 1.93677E-1 2.36561E-1 1.98771E-1 1.02519E-1 6.74841E-2 5.66265E-2 5.55251E-2 4.64466E-2 2.85772E-2 2.49942E-2 4.68264E-2 8.95162E-2 8.63907E-2 6.59089E-2 5.05427E-2 4.67807E-2 7.02287E-2 -9999 -9999 -9999 -9999 -9999 -9999 2.61777E-2 2.11776E-2 -9999 -9999 -9999 -9999 -9999 -9999
-9999 -9999 -9999 -9999 -9999 -9999 -9999 -9999 -9999 -9999 2.72808E-1 3.38764E-1 3.37523E-1 3.2438E-1 3.19324E-1 2.92163E-1 2.67527E-1 2.41235E-1 2.52915E-1 3.12015E-1 3.66995E-1 3.75085E-1 3.93947E-1 3.78514E-1 3.98362E-1 4.2089E-1 4.21382E-1 4.27581E-1 4.2893E-1 4.50977E-1 4.78281E-1 4.38015E-1 4.06494E-1 3.98924E-1 3.83994E-1 3.30928E-1 3.42578E-1 3.78742E-1 3.71722E-1 3.9778E-1 3.74118E-1 3.92486E-1 3.85497E-1 3.73437E-1 3.98428E-1 3.98755E-1 4.22166E-1 4.67197E-1 4.94342E-1 5.01167E-1 4.72777E-1 4.72185E-1 4.72012E-1 4.78376E-1 5.09188E-1 5.35598E-1 5.37716E-1 5.3222E-1 5.2872E-1 4.96455E-1 5.00369E-1 5.02506E-1 5.04916E-1 5.14454E-1 5.28112E-1 5.5834E-1 5.54803E-1 5.67325E-1 5.73741E-1 5.58122E-1 5.55633E-1 5.64023E-1 5.47686E-1 5.07651E-1 4.55129E-1 4.13319E-1 3.81958E-1 3.58329E-1 4.32058E-1 -9999 4.17551E-1 4.17275E-1 3.96843E-1 4.02607E-1 3.84392E-1 4.17552E-1 4.47499E-1 4.41849E-1 4.44993E-1 4.20445E-1 4.0289E-1 4.27094E-1 3.72938E-1 2.80055E-1 2.78365E-1 2.42322E-1 2.39173E-1 2.69689E-1 2.33767E-1 2.60606E-1 2.75873E-1 2.62889E-1 2.92947E-1 3.25192E-1 3.50869E-1 3.56816E-1 3.62753E-1 3.92314E-1 4.02156E-1 4.07625E-1 4.49653E-1 4.94617E-1 5.35765E-1 6.04619E-1 6.01016E-1 6.01802E-1 5.95835E-1 6.20475E-1 6.30057E-1 6.66271E-1 6.76685E-1 6.65743E-1 6.60881E-1 6.73567E-1 7.10986E-1 7.13684E-1 6.38446E-1 5.70515E-1 3.70017E-1 2.52321E-1 2.31936E-1 2.52898E-1 2.48196E-1 2.42434E-1 2.82454E-1 1.91588E-1 1.45093E-1 1.13492E-1 9.28616E-2 1.07145E-1 1.18914E-1 7.26998E-2 4.60744E-2 3.60995E-2 3.99504E-2 2.83321E-2 3.50586E-2 2.64432E-2 2.09739E-2 2.55262E-2 4.20433E-2 5.60758E-2 4.94039E-2 3.3253E-2 3.92051E-2 3.69413E-2 3.53428E-2 -9999 -9999 -9999 -9999 -9999 -9999 1.07813E-2 -9999 -9999 -9999 -9999 -9999 -9999
-9999 -9999 -9999 -9999 -9999 -9999 -9999 -9999 -9999 -9999 -9999 -9999 -9999 -9999 3.57646E-1 3.67524E-1 3.34996E-1 2.96552E-1 3.34583E-1 3.43544E-1 3.40658E-1 3.6573E-1 3.95435E-1 3.78293E-1 3.80251E-1 4.02568E-1 4.05585E-1 4.02658E-1 4.05022E-1 4.19392E-1 4.58603E-1 4.38924E-1 4.16624E-1 3.93798E-1 3.81041E-1 3.51259E-1 3.25704E-1 3.36277E-1 3.65752E-1 3.91588E-1 3.90684E-1 4.0727E-1 3.88534E-1 3.71182E-1 4.10061E-1 4.13734E-1 4.1384E-1 4.35953E-1 4.68293E-1 4.81247E-1 4.7739E-1 4.86957E-1 4.49276E-1 4.60949E-1 4.63635E-1 4.91132E-1 5.0985E-1 5.19189E-1 5.12506E-1 5.1502E-1 4.99761E-1 4.90589E-1 4.93807E-1 5.04284E-1 5.27202E-1 5.57671E-1 5.7909E-1 5.73341E-1 5.60996E-1 5.36784E-1 5.32024E-1 5.1648E-1 5.34131E-1 5.35896E-1 4.99098E-1 4.67907E-1 4.18836E-1 4.01145E-1 3.97196E-1 3.91576E-1 3.89921E-1 4.05545E-1 4.46135E-1 3.86893E-1 3.62202E-1 3.87366E-1 4.50477E-1 4.92333E-1 4.59491E-1 4.57277E-1 4.63004E-1 4.33139E-1 4.34303E-1 3.61465E-1 2.90043E-1 2.63322E-1 2.65177E-1 2.37071E-1 2.59572E-1 2.80486E-1 2.72398E-1 2.53228E-1 2.72181E-1 2.79319E-1 3.40721E-1 3.20484E-1 3.48579E-1 3.89823E-1 4.3952E-1 4.76723E-1 5.01926E-1 5.68726E-1 5.72056E-1 5.5768E-1 5.92037E-1 5.89316E-1 6.0381E-1 6.31939E-1 6.29262E-1 6.51927E-1 6.23471E-1 6.77871E-1 6.44923E-1 6.60242E-1 6.73728E-1 6.45503E-1 6.39147E-1 4.31857E-1 2.72975E-1 2.57068E-1 2.26594E-1 2.45712E-1 2.9337E-1 3.08719E-1 2.62479E-1 1.69146E-1 1.46519E-1 6.7803E-2 6.20031E-2 5.43641E-2 4.39497E-2 4.54983E-2 3.28609E-2 2.71669E-2 2.65607E-2 2.78928E-2 3.05869E-2 2.76789E-2 2.39735E-2 2.0801E-2 2.11482E-2 2.91973E-2 4.29303E-2 6.4363E-2 4.12384E-2 2.84338E-2 3.94559E-2 -9999 -9999 -9999 -9999 -9999 1.04451E-2 -9999 -9999 -9999 -9999 -9999 -9999 -9999
-9999 -9999 -9999 -9999 -9999 -9999 -9999 -9999 -9999 -9999 -9999 -9999 -9999 -9999 -9999 -9999 2.73059E-1 3.19816E-1 3.03608E-1 2.98691E-1 3.13137E-1 3.34519E-1 4.0249E-1 4.19849E-1 4.23154E-1 4.12805E-1 4.183E-1 3.96262E-1 3.83066E-1 3.87488E-1 4.18279E-1 4.15518E-1 4.02187E-1 4.02599E-1 3.72336E-1 3.50678E-1 3.43627E-1 3.53149E-1 3.81659E-1 4.01218E-1 4.17613E-1 4.02471E-1 3.96545E-1 3.61484E-1 3.97845E-1 4.29219E-1 4.08427E-1 4.17134E-1 4.30892E-1 4.62008E-1 4.6986E-1 4.73379E-1 4.53907E-1 4.46127E-1 4.47516E-1 4.45665E-1 4.77719E-1 4.74835E-1 4.81007E-1 4.94336E-1 4.7652E-1 4.77761E-1 4.94386E-1 4.94235E-1 5.096E-1 5.51968E-1 5.91155E-1 5.89039E-1 5.60655E-1 5.23585E-1 5.11217E-1 5.02549E-1 5.18567E-1 5.28874E-1 5.21288E-1 4.98375E-1 4.45906E-1 4.25501E-1 4.06213E-1 4.20076E-1 4.17908E-1 3.61659E-1 3.73778E-1 3.83369E-1 4.0953E-1 3.57178E-1 4.00139E-1 4.57495E-1 4.64685E-1 4.5815E-1 4.53581E-1 4.34113E-1 4.24863E-1 3.80039E-1 3.43944E-1 2.94089E-1 2.66626E-1 2.47836E-1 2.42699E-1 2.11926E-1 2.33763E-1 1.80295E-1 1.88462E-1 2.89551E-1 3.27774E-1 3.61284E-1 3.70788E-1 4.16322E-1 4.56457E-1 4.61997E-1 4.7191E-1 5.02654E-1 4.86682E-1 5.69958E-1 6.00466E-1 5.95252E-1 6.21865E-1 6.49129E-1 6.5482E-1 6.84467E-1 6.61826E-1 6.96414E-1 6.56637E-1 6.51959E-1 6.50678E-1 6.27383E-1 6.15925E-1 3.98765E-1 3.65096E-1 3.48137E-1 2.69964E-1 2.66566E-1 2.15631E-1 2.23101E-1 2.26432E-1 1.81656E-1 1.44083E-1 7.4271E-2 4.84496E-2 3.74237E-2 3.68178E-2 3.56477E-2 2.62543E-2 2.06301E-2 2.38351E-2 2.68707E-2 3.16507E-2 2.49692E-2 2.2164E-2 2.08732E-2 1.5561E-2 1.48462E-2 3.4171E-2 5.92832E-2 5.17066E-2 2.82575E-2 1.72365E-2 7.47216E-3 -9999 -9999 -9999 -9999 -9999 -9999 -9999 -9999 -9999 -9999 -9999 -9999
-9999 -9999 -9999 -9999 -9999 -9999 -9999 -9999 -9999 -9999 -9999 -9999 -9999 -9999 -9999 -9999 -9999 -9999 2.31188E-1 2.5662E-1 2.73019E-1 2.8805E-1 3.15429E-1 3.67703E-1 3.89433E-1 3.7889E-1 3.9379E-1 4.06885E-1 3.99497E-1 3.80097E-1 3.88733E-1 4.04059E-1 4.00115E-1 3.97083E-1 3.60517E-1 3.4788E-1 3.34582E-1 3.53332E-1 3.87863E-1 3.96271E-1 4.13109E-1 3.95103E-1 3.7153E-1 3.49146E-1 3.45174E-1 3.60288E-1 4.13134E-1 4.21402E-1 4.28216E-1 4.50216E-1 4.562E-1 4.69063E-1 4.74791E-1 4.52368E-1 4.52866E-1 4.34208E-1 4.59832E-1 4.37776E-1 4.57122E-1 4.66692E-1 4.61912E-1 4.82376E-1 4.80598E-1 4.88527E-1 5.10508E-1 5.27177E-1 5.70717E-1 5.90103E-1 5.63818E-1 5.61197E-1 5.51376E-1 5.46156E-1 5.37825E-1 5.14736E-1 5.08831E-1 5.017E-1 4.67684E-1 4.08054E-1 4.04039E-1 3.62347E-1 3.79277E-1 3.37369E-1 2.95133E-1 3.39459E-1 3.19153E-1 3.20798E-1 3.37873E-1 3.92396E-1 4.54466E-1 4.73711E-1 4.45011E-1 4.44768E-1 4.25165E-1 4.24546E-1 3.70952E-1 3.25561E-1 2.78306E-1 2.61077E-1 2.47919E-1 1.60803E-1 1.72886E-1 1.36942E-1 1.37168E-1 2.50739E-1 3.23528E-1 3.76203E-1 3.85226E-1 4.43872E-1 4.42438E-1 4.64311E-1 4.06181E-1 4.03703E-1 4.64646E-1 5.38834E-1 5.74076E-1 5.78882E-1 5.88712E-1 6.27363E-1 6.87745E-1 7.15724E-1 6.75259E-1 6.60144E-1 6.45411E-1 6.49265E-1 6.59885E-1 6.43501E-1 4.92008E-1 4.19799E-1 4.37312E-1 3.69722E-1 2.81642E-1 2.57788E-1 2.44074E-1 1.79982E-1 1.05938E-1 1.18559E-1 1.26663E-1 9.66139E-2 4.48844E-2 3.94294E-2 3.15242E-2 3.204E-2 2.1796E-2 1.92792E-2 1.98808E-2 1.72217E-2 3.04409E-2 3.29862E-2 1.59547E-2 1.29633E-2 1.61374E-2 1.77269E-2 2.25132E-2 4.91088E-2 5.12037E-2 2.93347E-2 1.72222E-2 -9999 -9999 -9999 -9999 -9999 -9999 -9999 -9999 -9999 -9999 -9999 -9999 -9999
-9999 -9999 -9999 -9999 -9999 -9999 -9999 -9999 -9999 -9999 -9999 -9999 -9999 -9999 -9999 -9999 -9999 -9999 -9999 -9999 1.66523E-1 2.38044E-1 3.05136E-1 3.23208E-1 3.56593E-1 3.61413E-1 3.88077E-1 4.13799E-1 4.03447E-1 3.93876E-1 3.96039E-1 3.90006E-1 3.7937E-1 3.80318E-1 3.55573E-1 3.37619E-1 3.42114E-1 3.56456E-1 3.83921E-1 3.88418E-1 3.89854E-1 3.51213E-1 3.34667E-1 3.27078E-1 3.1765E-1 3.34187E-1 3.64583E-1 3.67749E-1 4.01131E-1 4.32908E-1 4.37272E-1 4.63944E-1 4.90516E-1 4.71011E-1 4.40463E-1 4.43925E-1 4.44228E-1 4.26627E-1 4.36065E-1 4.49811E-1 4.5317E-1 4.71732E-1 4.97008E-1 4.90805E-1 5.04266E-1 5.20189E-1 5.42897E-1 5.73058E-1 5.94464E-1 6.05644E-1 5.68949E-1 5.47338E-1 5.56167E-1 5.27702E-1 5.09334E-1 4.9474E-1 4.54633E-1 4.00908E-1 3.69906E-1 3.83248E-1 4.15909E-1 3.67021E-1 3.50831E-1 3.39534E-1 3.50692E-1 3.37044E-1 2.87093E-1 3.36046E-1 4.48888E-1 4.8006E-1 4.8932E-1 4.57036E-1 4.36239E-1 4.24748E-1 4.20597E-1 3.89901E-1 3.59044E-1 3.22972E-1 3.15565E-1 2.26086E-1 1.61621E-1 1.64494E-1 1.68489E-1 2.55523E-1 3.08888E-1 3.35076E-1 3.35802E-1 3.78353E-1 3.8461E-1 3.23515E-1 3.23136E-1 3.58713E-1 3.66726E-1 4.222E-1 4.9095E-1 5.20042E-1 5.41387E-1 6.10438E-1 6.54355E-1 6.78898E-1 6.13764E-1 5.86179E-1 6.43414E-1 6.7315E-1 6.27096E-1 5.61187E-1 4.85099E-1 3.3037E-1 2.97257E-1 2.42667E-1 2.38109E-1 1.90733E-1 1.62128E-1 1.86589E-1 1.13907E-1 8.80939E-2 8.82545E-2 4.50235E-2 3.01945E-2 3.98679E-2 3.10331E-2 3.15481E-2 3.10101E-2 1.5033E-2 1.89916E-2 1.89882E-2 2.14581E-2 1.43693E-2 1.31993E-2 1.68932E-2 1.78317E-2 2.63333E-2 3.67853E-2 6.26596E-2 2.18174E-2 1.21229E-2 1.3566E-2 -9999 -9999 -9999 -9999 -9999 -9999 -9999 -9999 -9999 -9999 -9999 -9999 -9999
-9999 -9999 -9999 -9999 -9999 -9999 -9999 -9999 -9999 -9999 -9999 -9999 -9999 -9999 -9999 -9999 -9999 -9999 -9999 -9999 -9999 1.65051E-1 2.35902E-1 3.21435E-1 3.62605E-1 3.5879E-1 3.73196E-1 3.84553E-1 3.94885E-1 3.94089E-1 3.84411E-1 3.90632E-1 3.99294E-1 3.78279E-1 3.46794E-1 3.3342E-1 3.37881E-1 3.61364E-1 3.70404E-1 3.6321E-1 3.35098E-1 3.28919E-1 3.25502E-1 3.34645E-1 3.37387E-1 3.41926E-1 3.45916E-1 3.66366E-1 3.89477E-1 4.01363E-1 4.1451E-1 4.3979E-1 4.63638E-1 4.68216E-1 4.66675E-1 4.66033E-1 4.54532E-1 4.52728E-1 4.55703E-1 4.59226E-1 4.49205E-1 4.86774E-1 4.92976E-1 5.06118E-1 5.14107E-1 5.23141E-1 5.31632E-1 5.64704E-1 5.91482E-1 5.96181E-1 5.70343E-1 5.61964E-1 5.49019E-1 5.44571E-1 5.39758E-1 5.21119E-1 4.97569E-1 4.38028E-1 3.92036E-1 3.51962E-1 4.17047E-1 3.80087E-1 3.69578E-1 3.32E-1 3.12989E-1 3.09028E-1 3.11206E-1 3.24703E-1 3.76463E-1 4.39935E-1 4.94327E-1 4.71303E-1 4.79813E-1 4.77178E-1 4.37805E-1 4.09986E-1 4.11094E-1 3.93329E-1 3.82744E-1 3.55759E-1 2.98145E-1 2.42315E-1 2.19753E-1 1.78971E-1 3.50263E-1 3.64121E-1 3.41577E-1 3.14747E-1 3.33391E-1 3.05616E-1 2.95032E-1 2.65164E-1 3.16122E-1 3.46298E-1 4.36664E-1 5.1281E-1 5.22433E-1 5.51207E-1 6.23315E-1 6.35339E-1 5.8458E-1 6.3075E-1 5.83281E-1 6.19822E-1 5.38792E-1 4.51269E-1 4.6057E-1 3.02978E-1 2.43203E-1 1.81246E-1 1.47186E-1 1.63318E-1 8.76162E-2 1.87199E-1 1.71491E-1 1.31159E-1 9.15986E-2 6.28317E-2 4.75939E-2 6.19235E-2 8.52967E-2 6.00147E-2 3.80365E-2 1.97323E-2 1.83194E-2 2.18125E-2 2.21878E-2 1.41438E-2 1.07579E-2 9.26996E-3 7.01964E-3 7.91377E-3 9.881E-3 4.15885E-2 2.5592E-2 1.29275E-2 9.69477E-3 6.61483E-3 -9999 -9999 -9999 -9999 -9999 -9999 -9999 -9999 -9999 -9999 -9999 -9999
-9999 -9999 -9999 -9999 -9999 -9999 -9999 -9999 -9999 -9999 -9999 -9999 -9999 -9999 -9999 -9999 -9999 -9999 -9999 -9999 -9999 1.78402E-1 1.84856E-1 2.37144E-1 2.59865E-1 2.69275E-1 2.82079E-1 3.05123E-1 3.17633E-1 3.58311E-1 3.88701E-1 4.06008E-1 4.11945E-1 4.20529E-1 3.83138E-1 3.24685E-1 3.06057E-1 3.07005E-1 3.20701E-1 3.25459E-1 3.31532E-1 3.41115E-1 3.38513E-1 3.45902E-1 3.55539E-1 3.61545E-1 3.66364E-1 3.70332E-1 3.67225E-1 3.63354E-1 3.72063E-1 4.10364E-1 4.21492E-1 4.5988E-1 4.84523E-1 4.95352E-1 4.79416E-1 4.63881E-1 4.70018E-1 4.60904E-1 4.5691E-1 4.83044E-1 5.02911E-1 5.16275E-1 5.06826E-1 5.02192E-1 5.18398E-1 5.35375E-1 5.74651E-1 5.75183E-1 5.84364E-1 5.8577E-1 5.76495E-1 5.75103E-1 5.58571E-1 5.26872E-1 4.99156E-1 4.73883E-1 4.29416E-1 3.72921E-1 3.73449E-1 3.92465E-1 3.78667E-1 3.44693E-1 3.24564E-1 2.76751E-1 2.92496E-1 3.10425E-1 3.17611E-1 3.59671E-1 4.81378E-1 4.87933E-1 4.68664E-1 4.69591E-1 4.71698E-1 4.59257E-1 4.36378E-1 4.42344E-1 3.85437E-1 2.91375E-1 2.48858E-1 2.66682E-1 2.87223E-1 2.07743E-1 2.79018E-1 2.80613E-1 2.58425E-1 2.77769E-1 2.29802E-1 2.6931E-1 2.59669E-1 2.49652E-1 2.72601E-1 2.84482E-1 3.10732E-1 3.10415E-1 3.65525E-1 4.39638E-1 5.51695E-1 5.24785E-1 5.59591E-1 5.77309E-1 5.33355E-1 5.60638E-1 4.84325E-1 4.11368E-1 3.68685E-1 3.14234E-1 2.15262E-1 1.35935E-1 1.11789E-1 8.77953E-2 9.42777E-2 1.20605E-1 1.12402E-1 1.02029E-1 7.06416E-2 4.43724E-2 4.84167E-2 8.78154E-2 7.35695E-2 7.17881E-2 3.19103E-2 1.95176E-2 2.68435E-2 3.37457E-2 2.51758E-2 1.87247E-2 1.04963E-2 8.651E-3 8.82479E-3 9.98948E-3 1.1665E-2 2.02173E-2 3.04067E-2 2.18424E-2 1.32492E-2 6.53393E-3 9.7321E-3 1.1169E-2 -9999 -9999 -9999 -9999 1.20528E-2 -9999 -9999 -9999 -9999 -9999
-9999 -9999 -9999 -9999 -9999 -9999 -9999 -9999 -9999 -9999 -9999 -9999 -9999 -9999 -9999 -9999 -9999 -9999 -9999 -9999 -9999 1.50446E-1 1.76245E-1 1.83983E-1 1.80514E-1 2.15297E-1 2.41369E-1 2.8415E-1 2.99897E-1 2.95071E-1 3.3769E-1 3.71414E-1 4.00479E-1 4.17914E-1 3.84729E-1 3.50632E-1 3.43216E-1 3.30851E-1 3.10456E-1 2.77341E-1 3.04342E-1 3.58646E-1 3.55714E-1 3.73428E-1 3.56367E-1 3.25288E-1 3.83519E-1 3.69322E-1 3.71485E-1 3.62004E-1 3.29129E-1 3.51766E-1 3.77412E-1 4.18257E-1 4.94316E-1 5.01784E-1 4.9432E-1 4.89024E-1 4.82391E-1 4.76584E-1 4.71637E-1 4.78252E-1 4.93463E-1 5.03863E-1 5.0721E-1 5.18967E-1 5.06501E-1 5.25077E-1 5.65512E-1 5.6782E-1 5.75986E-1 5.83482E-1 5.6802E-1 5.6278E-1 5.56414E-1 5.16243E-1 4.756E-1 4.7402E-1 4.37923E-1 3.98993E-1 3.94085E-1 3.7599E-1 3.12409E-1 3.40302E-1 3.52648E-1 3.74543E-1 2.54866E-1 2.88635E-1 3.12571E-1 3.48402E-1 4.29502E-1 4.94905E-1 4.95151E-1 4.69717E-1 4.58332E-1 4.56986E-1 4.52588E-1 3.77679E-1 2.879E-1 2.55123E-1 2.53838E-1 2.80931E-1 3.46981E-1 2.87909E-1 2.01653E-1 1.96639E-1 1.93012E-1 2.87818E-1 2.70361E-1 2.61976E-1 2.40174E-1 2.22465E-1 2.00011E-1 2.54222E-1 2.3492E-1 2.31071E-1 2.08042E-1 3.01721E-1 4.42322E-1 4.0733E-1 4.7001E-1 4.77365E-1 4.72261E-1 4.6984E-1 4.37832E-1 3.62916E-1 3.16994E-1 2.30596E-1 1.82888E-1 1.38336E-1 1.27974E-1 4.70176E-2 6.57865E-2 8.84896E-2 1.34797E-1 9.28179E-2 5.4736E-2 4.20552E-2 8.12094E-2 1.58794E-1 1.57362E-1 9.61927E-2 3.6186E-2 3.3873E-2 4.30045E-2 5.1885E-2 5.15723E-2 5.48089E-2 4.58306E-2 4.02247E-2 2.74736E-2 2.32622E-2 1.93217E-2 2.02314E-2 3.61302E-2 2.10652E-2 1.31633E-2 1.74718E-2 1.46019E-2 1.44159E-2 1.25163E-2 1.32732E-2 -9999 1.1346E-2 1.26412E-2 1.06002E-2 -9999 -9999 -9999 -9999
-9999 -9999 -9999 -9999 -9999 -9999 -9999 -9999 -9999 -9999 -9999 -9999 -9999 -9999 -9999 -9999 -9999 -9999 -9999 -9999 -9999 -9999 1.29306E-1 1.39515E-1 1.64222E-1 1.93133E-1 2.21855E-1 2.61722E-1 2.80164E-1 3.1132E-1 3.23824E-1 3.17266E-1 3.41336E-1 3.95649E-1 3.87577E-1 3.71204E-1 3.62686E-1 3.4864E-1 3.15437E-1 3.09419E-1 3.15687E-1 3.38294E-1 3.6882E-1 4.34604E-1 4.08564E-1 3.69051E-1 3.58642E-1 3.20716E-1 3.36305E-1 3.39972E-1 3.27684E-1 3.12528E-1 3.40058E-1 3.94319E-1 4.29581E-1 4.53389E-1 4.90371E-1 5.00663E-1 4.94192E-1 4.81085E-1 4.69369E-1 4.76361E-1 4.63835E-1 4.79404E-1 5.02225E-1 5.09275E-1 5.19361E-1 5.24092E-1 5.37922E-1 5.34845E-1 5.40173E-1 5.75319E-1 5.85027E-1 5.61346E-1 5.4171E-1 5.29946E-1 5.1736E-1 4.75314E-1 4.39347E-1 4.14232E-1 3.27239E-1 2.45679E-1 2.60613E-1 2.60441E-1 3.38127E-1 3.17821E-1 3.09151E-1 2.6693E-1 2.62376E-1 2.432E-1 3.85226E-1 4.50266E-1 4.99886E-1 5.05323E-1 4.80941E-1 4.23243E-1 4.10555E-1 3.47534E-1 2.84864E-1 2.86468E-1 2.75776E-1 2.18462E-1 1.95268E-1 2.80864E-1 2.32521E-1 2.12891E-1 1.9979E-1 2.43216E-1 1.41521E-1 8.88552E-2 1.70902E-1 2.36171E-1 2.04323E-1 1.93484E-1 2.22447E-1 2.47362E-1 2.32918E-1 3.15058E-1 3.78305E-1 4.08225E-1 3.22144E-1 3.38366E-1 3.44652E-1 3.72562E-1 3.68833E-1 2.72353E-1 2.19692E-1 2.26842E-1 1.53723E-1 1.13011E-1 9.14245E-2 6.33068E-2 4.76723E-2 5.54778E-2 1.0142E-1 7.46584E-2 6.46838E-2 6.97644E-2 1.13588E-1 2.02212E-1 2.05501E-1 1.01986E-1 3.97246E-2 5.09217E-2 8.05719E-2 4.99055E-2 4.74431E-2 4.08279E-2 6.33916E-2 8.02432E-2 5.95916E-2 3.78081E-2 2.27785E-2 3.14487E-2 3.2609E-2 1.80148E-2 1.12285E-2 2.02076E-2 1.8651E-2 1.73396E-2 1.42415E-2 1.20132E-2 6.42802E-3 1.04689E-2 -9999 -9999 -9999 -9999 -9999 -9999
-9999 -9999 -9999 -9999 -9999 -9999 -9999 -9999 -9999 -9999 -9999 -9999 -9999 -9999 -9999 -9999 -9999 -9999 -9999 -9999 -9999 -9999 -9999 1.10911E-1 1.3679E-1 1.77879E-1 1.75393E-1 2.15804E-1 2.46275E-1 2.60693E-1 2.63928E-1 2.60952E-1 3.03167E-1 3.2656E-1 3.93228E-1 4.15152E-1 4.03979E-1 3.68218E-1 3.8766E-1 4.08677E-1 4.33088E-1 4.1402E-1 4.63942E-1 4.51845E-1 3.81056E-1 3.41857E-1 3.37162E-1 3.27526E-1 3.12153E-1 3.19672E-1 3.04939E-1 2.94103E-1 3.45667E-1 3.96646E-1 3.88728E-1 4.03363E-1 5.24158E-1 5.36963E-1 5.24362E-1 5.0272E-1 4.78148E-1 4.68078E-1 4.68976E-1 4.71115E-1 4.90835E-1 5.09931E-1 5.07612E-1 5.04003E-1 5.00298E-1 5.09471E-1 5.0698E-1 5.3002E-1 5.39926E-1 5.3909E-1 5.39674E-1 5.3073E-1 5.27661E-1 4.98972E-1 4.91007E-1 4.30538E-1 3.61768E-1 3.29318E-1 3.06561E-1 3.46421E-1 3.24931E-1 2.82822E-1 2.86131E-1 2.6275E-1 2.69175E-1 2.8212E-1 2.99395E-1 4.8789E-1 5.3396E-1 4.57258E-1 4.46488E-1 3.75701E-1 3.18609E-1 3.05492E-1 2.91661E-1 2.6558E-1 2.36595E-1 2.09638E-1 1.4841E-1 1.96486E-1 2.57739E-1 2.1947E-1 1.31679E-1 1.44244E-1 1.64939E-1 1.25618E-1 8.92439E-2 7.82783E-2 2.12916E-1 2.20706E-1 1.81336E-1 1.45479E-1 2.42097E-1 2.75745E-1 2.47422E-1 2.5878E-1 3.32072E-1 2.94434E-1 2.0294E-1 1.86396E-1 2.84853E-1 2.44458E-1 1.72881E-1 1.27618E-1 1.19234E-1 1.34592E-1 1.6669E-1 1.61841E-1 1.00324E-1 7.64106E-2 9.92806E-2 7.59864E-2 3.77075E-2 3.43885E-2 5.04668E-2 1.28796E-1 1.71868E-1 8.11049E-2 5.07674E-2 5.14678E-2 4.60336E-2 3.91582E-2 3.69426E-2 2.83931E-2 2.45183E-2 2.69284E-2 3.65235E-2 3.30672E-2 2.71125E-2 3.10907E-2 1.08219E-2 7.17266E-3 -9999 7.71143E-3 9.24353E-3 5.84588E-3 6.09595E-3 1.34983E-2 1.20515E-2 -9999 -9999 -9999 -9999 -9999 -9999 -9999
-9999 -9999 -9999 -9999 -9999 -9999 -9999 -9999 -9999 -9999 -9999 -9999 -9999 -9999 -9999 -9999 -9999 -9999 -9999 -9999 -9999 -9999 -9999 -9999 1.23348E-1 1.13236E-1 1.16679E-1 1.41931E-1 1.90671E-1 2.21138E-1 2.39549E-1 2.32323E-1 2.48813E-1 2.7399E-1 3.37533E-1 3.53147E-1 3.77372E-1 3.82823E-1 3.64944E-1 4.13932E-1 4.44018E-1 4.30101E-1 4.77252E-1 4.64635E-1 4.22796E-1 3.55799E-1 3.47499E-1 3.19359E-1 3.00747E-1 2.88512E-1 2.97616E-1 3.17286E-1 3.65074E-1 4.00901E-1 3.73263E-1 3.82101E-1 4.47792E-1 4.84188E-1 5.1853E-1 5.03467E-1 4.9941E-1 4.80374E-1 4.57136E-1 4.55448E-1 4.62598E-1 4.84436E-1 4.94439E-1 5.05304E-1 4.96978E-1 4.95163E-1 5.02306E-1 5.24444E-1 5.32923E-1 5.47078E-1 5.50304E-1 5.48516E-1 5.14306E-1 4.49246E-1 4.81993E-1 4.6542E-1 4.07484E-1 3.96425E-1 3.2678E-1 3.51583E-1 2.93055E-1 2.5474E-1 2.80567E-1 2.68943E-1 2.60563E-1 3.04403E-1 2.89369E-1 3.81184E-1 3.9296E-1 4.19403E-1 3.89514E-1 3.64556E-1 2.91743E-1 3.03167E-1 2.83737E-1 2.45549E-1 2.40684E-1 2.02967E-1 2.15874E-1 1.95677E-1 9.67553E-2 1.20543E-1 1.13633E-1 1.00472E-1 1.53965E-1 2.02782E-1 1.7437E-1 1.54171E-1 2.13051E-1 1.24334E-1 1.44587E-1 1.20365E-1 8.0206E-2 1.4454E-1 1.46479E-1 1.98983E-1 2.08053E-1 2.41915E-1 2.27981E-1 1.93624E-1 1.80562E-1 2.51469E-1 2.06139E-1 1.38753E-1 9.96987E-2 1.08042E-1 1.7454E-1 1.33283E-1 8.11118E-2 4.12097E-2 1.06443E-1 1.29427E-1 6.78618E-2 4.20699E-2 6.83205E-2 1.24468E-1 1.4892E-1 9.35133E-2 4.08874E-2 5.04904E-2 6.29232E-2 7.87768E-2 3.47944E-2 4.63258E-2 3.68277E-2 3.06999E-2 2.3699E-2 1.78116E-2 1.76699E-2 1.8485E-2 8.86563E-3 -9999 -9999 -9999 -9999 -9999 -9999 -9999 -9999 -9999 -9999 -9999 -9999 -9999 -9999 -9999
-9999 -9999 -9999 -9999 -9999 -9999 -9999 -9999 -9999 -9999 -9999 -9999 -9999 -9999 -9999 -9999 -9999 -9999 -9999 -9999 -9999 -9999 -9999 -9999 -9999 2.02232E-1 8.83692E-2 1.1454E-1 1.79809E-1 2.13537E-1 1.86136E-1 2.46719E-1 2.51246E-1 2.67065E-1 2.28116E-1 2.16817E-1 2.26788E-1 2.93902E-1 3.78112E-1 4.55829E-1 4.25353E-1 3.93624E-1 4.02542E-1 4.30539E-1 4.50908E-1 4.55028E-1 4.39962E-1 3.6711E-1 3.43135E-1 3.35902E-1 3.66547E-1 3.51965E-1 3.84443E-1 3.62744E-1 3.49029E-1 3.72514E-1 4.01734E-1 4.23669E-1 4.9031E-1 4.95621E-1 4.98197E-1 5.04275E-1 4.88015E-1 4.62891E-1 4.62652E-1 4.55697E-1 4.58411E-1 5.22733E-1 4.5863E-1 4.47148E-1 4.47167E-1 4.78906E-1 5.0149E-1 5.33507E-1 5.36007E-1 5.18456E-1 4.38048E-1 4.02022E-1 4.26062E-1 4.60835E-1 4.20608E-1 4.00597E-1 3.68721E-1 3.46963E-1 3.18739E-1 2.96148E-1 2.51226E-1 2.7883E-1 2.78018E-1 2.96439E-1 3.45894E-1 3.68457E-1 3.70287E-1 4.02706E-1 3.81649E-1 3.32195E-1 2.91189E-1 2.72343E-1 2.71546E-1 2.43846E-1 2.46128E-1 2.31194E-1 2.15299E-1 1.46248E-1 7.63259E-2 8.80517E-2 1.32488E-1 1.24446E-1 1.18103E-1 1.315E-1 1.41306E-1 1.71257E-1 2.21271E-1 1.54078E-1 1.79616E-1 2.06164E-1 1.54227E-1 1.14064E-1 1.44707E-1 2.49624E-1 2.93404E-1 2.70642E-1 3.32417E-1 2.40059E-1 1.52968E-1 1.78798E-1 2.3733E-1 1.43508E-1 7.16468E-2 9.18931E-2 7.22518E-2 6.78398E-2 4.52537E-2 3.83809E-2 8.37252E-2 1.6488E-1 1.34827E-1 7.44384E-2 8.42668E-2 7.1966E-2 8.38261E-2 6.55012E-2 6.42559E-2 4.00423E-2 5.43006E-2 5.47144E-2 6.02667E-2 3.63106E-2 1.84084E-2 1.58701E-2 1.4098E-2 1.8396E-2 1.55965E-2 1.06205E-2 6.06792E-3 -9999 -9999 -9999 -9999 -9999 -9999 -9999 -9999 -9999 -9999 -9999 -9999 -9999 -9999 -9999
-9999 -9999 -9999 -9999 -9999 -9999 -9999 -9999 -9999 -9999 -9999 -9999 -9999 -9999 -9999 -9999 -9999 -9999 -9999 -9999 -9999 -9999 -9999 -9999 -9999 1.33246E-1 1.44952E-1 1.38705E-1 1.91805E-1 2.2895E-1 2.10831E-1 2.18455E-1 2.6436E-1 2.67403E-1 2.22212E-1 1.77098E-1 1.95882E-1 2.3757E-1 2.61586E-1 3.50476E-1 3.87289E-1 3.91573E-1 4.10503E-1 4.24056E-1 4.51148E-1 4.99034E-1 5.07855E-1 4.75521E-1 4.05701E-1 3.64003E-1 3.79901E-1 3.58341E-1 3.72099E-1 3.54683E-1 3.35231E-1 3.39284E-1 3.66676E-1 3.91918E-1 4.28847E-1 4.51842E-1 4.78116E-1 4.94509E-1 4.66097E-1 4.42114E-1 4.36927E-1 4.47558E-1 4.28932E-1 4.18285E-1 4.10749E-1 4.40858E-1 3.93394E-1 4.07634E-1 4.15149E-1 4.77942E-1 4.95905E-1 5.33589E-1 4.39926E-1 3.83283E-1 4.29727E-1 4.38015E-1 4.42549E-1 4.14524E-1 3.57337E-1 3.63776E-1 3.69599E-1 3.38862E-1 2.9673E-1 2.87018E-1 3.4463E-1 3.31516E-1 3.79112E-1 4.0245E-1 3.8439E-1 3.89328E-1 3.73633E-1 3.15852E-1 2.63278E-1 2.27815E-1 2.50607E-1 2.45803E-1 2.49029E-1 2.47638E-1 1.71367E-1 1.24032E-1 1.0378E-1 1.2044E-1 1.78746E-1 2.1624E-1 1.6959E-1 1.64151E-1 1.08646E-1 1.2326E-1 2.71996E-1 1.52056E-1 1.65229E-1 2.57812E-1 1.93882E-1 2.44672E-1 2.17471E-1 3.91493E-1 4.13166E-1 3.9619E-1 3.69351E-1 2.86249E-1 1.94511E-1 1.28595E-1 1.91968E-1 1.91277E-1 1.21932E-1 1.06856E-1 8.59679E-2 5.87867E-2 4.35625E-2 5.24386E-2 7.40757E-2 4.26925E-2 4.01444E-2 2.00828E-2 2.47774E-2 1.76243E-2 1.81816E-2 5.77384E-2 8.89826E-2 8.79949E-2 7.46363E-2 6.30931E-2 6.15262E-2 2.49453E-2 1.42291E-2 1.04626E-2 9.13921E-3 1.47374E-2 2.16068E-2 9.64762E-3 -9999 -9999 -9999 -9999 -9999 -9999 -9999 -9999 -9999 -9999 -9999 -9999 -9999 -9999 -9999 -9999
-9999 -9999 -9999 -9999 -9999 -9999 -9999 -9999 -9999 -9999 -9999 -9999 -9999 -9999 -9999 -9999 -9999 -9999 -9999 -9999 -9999 -9999 -9999 -9999 -9999 -9999 2.59025E-1 2.07839E-1 2.4464E-1 2.31896E-1 1.96673E-1 1.79726E-1 2.2117E-1 2.42119E-1 2.36599E-1 1.85234E-1 1.62799E-1 2.35783E-1 2.68758E-1 2.39977E-1 2.84107E-1 3.54733E-1 4.13297E-1 4.09076E-1 4.26058E-1 4.44414E-1 4.63111E-1 4.88701E-1 4.42183E-1 3.82922E-1 3.69738E-1 3.53722E-1 3.22762E-1 3.23974E-1 3.47071E-1 3.72007E-1 3.81521E-1 3.90388E-1 3.69843E-1 3.77799E-1 4.11738E-1 4.5483E-1 4.40771E-1 4.23649E-1 4.33064E-1 4.36626E-1 4.23631E-1 4.45958E-1 4.07948E-1 3.93292E-1 3.85013E-1 3.59539E-1 3.61707E-1 3.57828E-1 4.3317E-1 4.38167E-1 4.42635E-1 3.66773E-1 4.3132E-1 4.15036E-1 4.2001E-1 4.33347E-1 3.41914E-1 3.37013E-1 3.49996E-1 3.80825E-1 3.20925E-1 2.92895E-1 3.02435E-1 3.03054E-1 3.2206E-1 3.19271E-1 3.14571E-1 3.26663E-1 3.06574E-1 2.94599E-1 2.64131E-1 2.74761E-1 2.9929E-1 2.7796E-1 2.6612E-1 2.62964E-1 2.16175E-1 1.68623E-1 1.8839E-1 1.97928E-1 2.0042E-1 2.31527E-1 2.37376E-1 1.53424E-1 1.18225E-1 1.04449E-1 2.4918E-1 1.64558E-1 1.51428E-1 2.02077E-1 2.06385E-1 1.71822E-1 2.03E-1 2.12871E-1 2.24157E-1 2.21095E-1 2.06732E-1 1.97074E-1 1.63826E-1 1.52605E-1 1.35268E-1 1.48324E-1 1.02513E-1 1.03225E-1 1.32716E-1 5.5526E-2 3.91277E-2 5.31564E-2 3.63029E-2 4.59243E-2 4.20128E-2 3.38081E-2 2.13806E-2 1.20128E-2 2.04627E-2 2.99364E-2 3.42336E-2 4.57667E-2 6.40987E-2 8.31436E-2 7.70932E-2 3.67895E-2 3.01777E-2 7.99908E-3 7.31349E-3 1.65865E-2 2.16846E-2 1.22018E-2 -9999 -9999 -9999 -9999 -9999 -9999 -9999 -9999 -9999 -9999 -9999 -9999 -9999 -9999 -9999 -9999
-9999 -9999 -9999 -9999 -9999 -9999 -9999 -9999 -9999 -9999 -9999 -9999 -9999 -9999 -9999 -9999 -9999 -9999 -9999 -9999 -9999 -9999 -9999 -9999 -9999 -9999 3.62327E-1 2.63577E-1 2.56608E-1 2.33342E-1 2.01503E-1 1.84671E-1 2.09619E-1 2.3769E-1 2.35842E-1 2.19617E-1 2.27486E-1 2.09353E-1 2.50236E-1 2.20902E-1 2.0351E-1 2.70876E-1 3.65925E-1 3.73344E-1 3.90031E-1 3.888E-1 3.97444E-1 4.02782E-1 4.40275E-1 4.26414E-1 3.89952E-1 3.6398E-1 3.27362E-1 2.94017E-1 3.51281E-1 3.64381E-1 3.6546E-1 3.51799E-1 3.33069E-1 3.46973E-1 3.74872E-1 4.03597E-1 3.97428E-1 3.96875E-1 4.49072E-1 4.94218E-1 4.62178E-1 4.4437E-1 4.61819E-1 4.00279E-1 3.92257E-1 3.55644E-1 3.39219E-1 3.54751E-1 3.27493E-1 3.74757E-1 4.25381E-1 3.84533E-1 3.90601E-1 3.88644E-1 4.09284E-1 4.34913E-1 3.47532E-1 3.50434E-1 3.5734E-1 3.43305E-1 3.00036E-1 3.12705E-1 2.79129E-1 2.46222E-1 2.87106E-1 2.66351E-1 2.79406E-1 2.60512E-1 2.53173E-1 2.39517E-1 2.72705E-1 2.85619E-1 2.79847E-1 2.63807E-1 2.66688E-1 2.87233E-1 2.70473E-1 2.25956E-1 2.23751E-1 1.80796E-1 1.46127E-1 2.16927E-1 2.10035E-1 1.54445E-1 1.14552E-1 8.71152E-2 1.34406E-1 1.40075E-1 2.21983E-1 3.19244E-1 3.08746E-1 1.33554E-1 1.5626E-1 8.21823E-2 7.32686E-2 7.23327E-2 6.38983E-2 8.35605E-2 1.18289E-1 1.09534E-1 1.09287E-1 1.04634E-1 1.27416E-1 1.36762E-1 1.40568E-1 1.14656E-1 7.2729E-2 4.07081E-2 6.48286E-2 4.60619E-2 4.07159E-2 6.65113E-2 4.23672E-2 2.40658E-2 1.78191E-2 1.58203E-2 1.24658E-2 1.89097E-2 2.80484E-2 8.61799E-2 1.05865E-1 6.51157E-2 8.30674E-2 3.15332E-2 1.22901E-2 1.79155E-2 3.48262E-2 1.78199E-2 5.78881E-3 -9999 -9999 -9999 -9999 -9999 -9999 -9999 -9999 -9999 -9999 -9999 -9999 -9999 -9999 -9999
-9999 -9999 -9999 -9999 -9999 -9999 -9999 -9999 -9999 -9999 -9999 -9999 -9999 -9999 -9999 -9999 -9999 -9999 -9999 -9999 -9999 -9999 -9999 -9999 -9999 3.3721E-1 3.53345E-1 2.78345E-1 2.60123E-1 2.39616E-1 2.83149E-1 2.55654E-1 2.66565E-1 2.74547E-1 2.64428E-1 2.48555E-1 2.47554E-1 2.25587E-1 2.16058E-1 1.86917E-1 1.86334E-1 2.18175E-1 2.73911E-1 3.21905E-1 3.24033E-1 3.13332E-1 3.29359E-1 3.54664E-1 3.92607E-1 4.03723E-1 3.96926E-1 3.65203E-1 3.39165E-1 3.35332E-1 3.01851E-1 2.74153E-1 3.07064E-1 3.24301E-1 2.96766E-1 3.37831E-1 3.75007E-1 3.80397E-1 3.9935E-1 4.11851E-1 3.97268E-1 4.42311E-1 4.23735E-1 3.90597E-1 3.95578E-1 4.0044E-1 4.24677E-1 3.51332E-1 3.49861E-1 3.72956E-1 3.3469E-1 3.99123E-1 3.64799E-1 3.809E-1 3.43252E-1 3.12437E-1 3.61772E-1 3.68308E-1 3.5506E-1 3.39817E-1 2.87681E-1 2.88878E-1 3.40358E-1 3.32743E-1 3.0824E-1 3.09946E-1 2.84309E-1 2.92496E-1 2.56232E-1 2.34326E-1 2.52464E-1 1.9375E-1 2.47649E-1 2.4594E-1 2.56236E-1 2.10189E-1 2.1815E-1 1.99999E-1 2.30596E-1 2.21813E-1 1.87818E-1 1.41809E-1 1.27903E-1 1.23474E-1 1.2462E-1 1.16441E-1 8.45126E-2 1.11837E-1 1.57989E-1 1.08575E-1 1.95474E-1 1.95253E-1 1.75853E-1 2.18321E-1 1.62752E-1 8.20728E-2 4.49342E-2 5.5086E-2 6.39774E-2 7.80296E-2 9.00234E-2 6.48604E-2 8.04749E-2 1.04534E-1 1.23952E-1 1.64183E-1 2.18307E-1 1.84846E-1 1.27822E-1 9.41311E-2 7.47264E-2 5.41654E-2 4.22962E-2 2.54365E-2 1.42111E-2 1.76006E-2 1.91563E-2 2.52739E-2 1.75233E-2 2.44399E-2 3.66592E-2 6.51671E-2 5.9307E-2 4.56797E-2 6.13543E-2 7.65852E-2 6.21957E-2 3.63747E-2 7.64725E-2 4.23789E-2 9.42367E-3 1.16198E-2 1.0965E-2 8.52448E-3 9.48825E-3 -9999 -9999 -9999 -9999 -9999 -9999 -9999 -9999 -9999 -9999 -9999
-9999 -9999 -9999 -9999 -9999 -9999 -9999 -9999 -9999 -9999 -9999 -9999 -9999 -9999 -9999 -9999 -9999 -9999 -9999 -9999 -9999 -9999 -9999 -9999 -9999 -9999 3.43127E-1 2.81628E-1 2.63668E-1 2.50406E-1 2.63501E-1 2.36846E-1 2.33873E-1 2.4763E-1 3.0856E-1 3.06127E-1 2.77968E-1 2.68602E-1 2.04048E-1 1.86915E-1 1.708E-1 1.52585E-1 1.95416E-1 2.78775E-1 3.15647E-1 2.82709E-1 2.95783E-1 3.12631E-1 3.22524E-1 3.4625E-1 3.45267E-1 3.67378E-1 3.27633E-1 3.23608E-1 3.12646E-1 2.57097E-1 2.77427E-1 2.76366E-1 3.26358E-1 3.61842E-1 3.94697E-1 3.86724E-1 4.02855E-1 4.15963E-1 3.49575E-1 3.99201E-1 3.91704E-1 4.05728E-1 3.79841E-1 3.84916E-1 4.41178E-1 3.66615E-1 3.09581E-1 3.40215E-1 3.61159E-1 3.39561E-1 3.45615E-1 3.84959E-1 3.47904E-1 3.28076E-1 3.15496E-1 3.27226E-1 3.1968E-1 2.83293E-1 3.11419E-1 3.26539E-1 3.18264E-1 3.83255E-1 3.58511E-1 3.21923E-1 2.90918E-1 2.4598E-1 2.31203E-1 2.47944E-1 2.13696E-1 1.81163E-1 2.25632E-1 1.91156E-1 1.79984E-1 1.94618E-1 1.82161E-1 1.6806E-1 1.646E-1 1.93489E-1 2.26982E-1 2.04864E-1 1.31359E-1 1.17823E-1 1.32636E-1 1.08632E-1 1.77899E-1 1.56314E-1 8.70912E-2 1.18622E-1 8.0392E-2 9.22315E-2 6.38317E-2 3.22309E-2 8.4558E-2 1.08948E-1 7.21475E-2 6.17637E-2 7.16187E-2 7.184E-2 8.20132E-2 6.46179E-2 6.76956E-2 1.11924E-1 1.76774E-1 1.95346E-1 2.12344E-1 2.03399E-1 2.72004E-1 1.5256E-1 7.43278E-2 4.63723E-2 4.40351E-2 1.93783E-2 2.42249E-2 1.6417E-2 1.30621E-2 2.5142E-2 2.43976E-2 1.56972E-2 1.00477E-2 1.57633E-2 1.72827E-2 1.07226E-2 1.5113E-2 4.71735E-2 1.42234E-1 1.3811E-1 8.41459E-2 8.14818E-2 2.50536E-2 2.7634E-2 2.49016E-2 1.62271E-2 1.48599E-2 1.42504E-2 -9999 -9999 -9999 -9999 -9999 -9999 -9999 -9999 -9999 -9999
-9999 -9999 -9999 -9999 -9999 -9999 -9999 -9999 -9999 -9999 -9999 -9999 -9999 -9999 -9999 -9999 -9999 -9999 -9999 -9999 -9999 -9999 -9999 -9999 -9999 -9999 3.55255E-1 3.50894E-1 2.47371E-1 2.90238E-1 2.54758E-1 2.03882E-1 2.09412E-1 2.99358E-1 3.27256E-1 3.58756E-1 3.52775E-1 2.77765E-1 1.73172E-1 1.71866E-1 1.76724E-1 1.4741E-1 1.53039E-1 2.76529E-1 3.27897E-1 3.10227E-1 3.25314E-1 2.95968E-1 2.87359E-1 3.01681E-1 2.8642E-1 2.876E-1 3.07669E-1 2.95751E-1 2.76703E-1 2.48529E-1 2.76432E-1 2.91289E-1 3.18622E-1 3.56502E-1 4.04736E-1 3.74142E-1 3.56798E-1 3.7539E-1 3.556E-1 3.78883E-1 3.72835E-1 3.95602E-1 3.55358E-1 3.94249E-1 3.61815E-1 3.35238E-1 2.79604E-1 2.72233E-1 3.22659E-1 3.22474E-1 3.12103E-1 3.11892E-1 3.40117E-1 3.1266E-1 3.32279E-1 3.42013E-1 3.48367E-1 3.55103E-1 3.30448E-1 3.49978E-1 3.27781E-1 3.26463E-1 3.65719E-1 3.20455E-1 2.76809E-1 2.14611E-1 2.58726E-1 2.42167E-1 1.7472E-1 1.92016E-1 1.53182E-1 1.27078E-1 1.27449E-1 2.13315E-1 2.53651E-1 2.21004E-1 2.00917E-1 2.19059E-1 1.50039E-1 1.06836E-1 5.06906E-2 5.04443E-2 1.26659E-1 1.62706E-1 8.96295E-2 7.85966E-2 1.33527E-1 2.05045E-1 1.65132E-1 9.38742E-2 6.49573E-2 3.55024E-2 5.45497E-2 4.25954E-2 4.70816E-2 6.67803E-2 4.33898E-2 4.1635E-2 3.90189E-2 4.63648E-2 6.66363E-2 1.09723E-1 1.96009E-1 1.31244E-1 1.40598E-1 1.37269E-1 1.61936E-1 8.82989E-2 6.57733E-2 3.67861E-2 3.89306E-2 2.1772E-2 1.99299E-2 1.9911E-2 1.78067E-2 1.11707E-2 9.72455E-3 7.22194E-3 7.65157E-3 8.14218E-3 6.5527E-3 8.01427E-3 2.29221E-2 5.4337E-2 6.67792E-2 4.1392E-2 2.9361E-2 4.41176E-2 6.54194E-2 6.8536E-2 5.88909E-2 2.98493E-2 1.10951E-2 1.1346E-2 1.04682E-2 8.72084E-3 1.15263E-2 -9999 -9999 -9999 -9999 -9999 -9999 -9999
-9999 -9999 -9999 -9999 -9999 -9999 -9999 -9999 -9999 -9999 -9999 -9999 -9999 -9999 -9999 -9999 -9999 -9999 -9999 -9999 -9999 -9999 -9999 -9999 -9999 -9999 -9999 3.48802E-1 2.36674E-1 2.79399E-1 2.43606E-1 2.74652E-1 3.03785E-1 3.43385E-1 3.40804E-1 3.27372E-1 3.41321E-1 2.75018E-1 1.83817E-1 1.81837E-1 2.09449E-1 1.63523E-1 1.88467E-1 2.69246E-1 2.82091E-1 2.91801E-1 3.2961E-1 2.74092E-1 2.82405E-1 2.7629E-1 2.70125E-1 2.84679E-1 3.14432E-1 3.35672E-1 3.6971E-1 3.62624E-1 3.07432E-1 2.71802E-1 2.99306E-1 3.83434E-1 3.79508E-1 3.56986E-1 2.92827E-1 3.77775E-1 3.71315E-1 3.23485E-1 3.69473E-1 3.96105E-1 3.57014E-1 3.71914E-1 3.82375E-1 3.36831E-1 2.80787E-1 2.69267E-1 3.148E-1 3.40275E-1 3.41939E-1 2.64673E-1 3.30415E-1 3.68366E-1 3.83043E-1 3.87614E-1 4.02794E-1 4.18428E-1 4.1273E-1 4.08877E-1 3.82414E-1 3.51012E-1 3.28597E-1 3.09796E-1 2.58694E-1 2.41471E-1 2.11384E-1 1.38853E-1 1.35611E-1 1.78521E-1 1.39221E-1 1.27032E-1 1.59296E-1 1.0428E-1 1.53494E-1 1.08994E-1 1.26904E-1 1.00688E-1 6.97223E-2 8.79829E-2 8.0513E-2 6.11239E-2 3.96103E-2 3.26358E-2 5.73137E-2 1.43632E-1 1.30518E-1 1.20508E-1 8.77519E-2 1.00361E-1 1.47001E-1 6.32006E-2 6.46702E-2 5.53714E-2 8.17278E-2 9.8951E-2 5.10315E-2 4.65956E-2 5.22084E-2 6.69407E-2 9.14669E-2 9.84308E-2 1.63469E-1 1.41613E-1 1.10721E-1 7.59718E-2 9.00119E-2 5.25507E-2 6.70034E-2 5.23953E-2 4.81412E-2 3.20518E-2 3.33205E-2 2.51104E-2 2.27963E-2 2.03195E-2 1.6129E-2 1.24336E-2 9.0925E-3 7.68515E-3 7.42808E-3 9.14171E-3 1.29986E-2 1.07293E-2 8.68117E-3 1.01019E-2 2.18256E-2 3.06934E-2 2.29088E-2 3.70396E-2 5.4617E-2 2.38538E-2 1.17493E-2 8.28094E-3 1.03377E-2 9.61054E-3 8.47226E-3 5.6824E-3 -9999 -9999 -9999 -9999 -9999 -9999
-9999 -9999 -9999 -9999 -9999 -9999 -9999 -9999 -9999 -9999 -9999 -9999 -9999 -9999 -9999 -9999 -9999 -9999 -9999 -9999 -9999 -9999 -9999 -9999 -9999 -9999 -9999 -9999 3.59867E-1 3.30569E-1 2.34512E-1 2.38396E-1 2.60539E-1 3.04014E-1 2.91843E-1 2.80621E-1 2.80227E-1 2.36207E-1 2.25343E-1 2.36867E-1 2.19704E-1 2.62586E-1 2.74214E-1 3.03423E-1 2.39865E-1 2.19341E-1 2.88502E-1 3.71646E-1 3.72273E-1 3.36255E-1 3.21408E-1 2.5288E-1 3.14425E-1 3.6875E-1 3.43756E-1 3.35322E-1 3.20804E-1 3.34277E-1 2.9659E-1 3.6094E-1 3.6766E-1 3.61203E-1 3.88513E-1 3.82101E-1 3.97313E-1 4.07169E-1 3.76348E-1 3.72159E-1 3.68545E-1 3.70143E-1 3.781E-1 3.52463E-1 2.82374E-1 2.34617E-1 2.91372E-1 3.35164E-1 3.54697E-1 3.29585E-1 3.17449E-1 3.21687E-1 3.73988E-1 4.25708E-1 4.69531E-1 4.51077E-1 4.06657E-1 3.99772E-1 3.80789E-1 4.04325E-1 3.4694E-1 3.014E-1 3.23146E-1 2.98966E-1 1.92428E-1 1.19031E-1 1.1208E-1 1.36592E-1 1.33921E-1 1.18466E-1 1.29996E-1 1.12079E-1 1.26642E-1 9.65467E-2 9.38543E-2 7.26927E-2 7.8392E-2 1.12037E-1 1.48153E-1 1.06334E-1 8.08358E-2 4.24561E-2 3.11153E-2 4.47779E-2 1.74739E-1 1.54598E-1 8.91318E-2 7.04142E-2 1.32615E-1 1.01206E-1 8.11229E-2 1.17202E-1 1.45595E-1 1.39099E-1 1.07484E-1 6.98342E-2 8.9457E-2 1.01079E-1 9.94467E-2 8.53613E-2 1.12928E-1 1.30352E-1 1.02309E-1 1.19723E-1 5.70566E-2 5.20853E-2 4.18912E-2 3.69278E-2 4.31025E-2 3.98868E-2 6.06228E-2 4.11074E-2 2.01217E-2 2.03701E-2 2.17328E-2 1.59235E-2 1.72315E-2 1.37726E-2 7.58796E-3 7.98067E-3 6.79526E-3 6.12336E-3 6.06839E-3 1.12762E-2 1.15454E-2 6.9936E-3 7.88663E-3 1.69176E-2 2.49719E-2 3.00035E-2 7.31739E-3 6.92059E-3 5.03459E-3 4.68059E-3 3.74629E-3 4.66826E-3 -9999 -9999 -9999 -9999 -9999 -9999
-9999 -9999 -9999 -9999 -9999 -9999 -9999 -9999 -9999 -9999 -9999 -9999 -9999 -9999 -9999 -9999 -9999 -9999 -9999 -9999 -9999 -9999 -9999 -9999 -9999 -9999 -9999 -9999 -9999 2.58672E-1 2.62868E-1 2.80516E-1 2.08085E-1 2.47185E-1 2.56698E-1 2.603E-1 2.75372E-1 2.3846E-1 2.45977E-1 2.69296E-1 2.15599E-1 2.109E-1 2.93602E-1 3.22314E-1 3.55188E-1 3.76874E-1 4.46139E-1 4.85909E-1 5.02308E-1 4.27669E-1 3.23551E-1 2.50908E-1 2.29262E-1 3.11442E-1 3.53413E-1 3.26913E-1 3.48502E-1 3.58728E-1 3.44833E-1 3.43576E-1 3.37853E-1 3.76302E-1 3.56928E-1 3.48517E-1 3.59393E-1 4.11938E-1 4.2187E-1 4.15272E-1 4.0245E-1 4.04913E-1 3.79134E-1 4.01189E-1 3.41949E-1 2.53075E-1 2.52303E-1 2.70438E-1 3.36419E-1 3.4263E-1 3.23048E-1 3.20559E-1 3.15551E-1 3.63102E-1 4.55506E-1 4.65185E-1 4.31682E-1 4.21261E-1 3.8932E-1 4.4752E-1 4.11163E-1 3.48393E-1 3.21814E-1 2.44456E-1 1.74268E-1 2.03573E-1 1.94315E-1 2.01801E-1 1.90799E-1 1.21645E-1 1.67908E-1 1.62932E-1 1.62937E-1 9.10185E-2 1.03712E-1 7.51109E-2 8.62568E-2 1.37145E-1 1.5205E-1 1.23374E-1 9.58275E-2 7.30535E-2 5.15796E-2 3.25875E-2 1.64108E-1 1.36394E-1 7.97596E-2 1.10951E-1 1.67668E-1 2.2006E-1 2.08406E-1 2.42038E-1 3.22128E-1 2.64773E-1 2.6755E-1 1.54049E-1 1.22275E-1 1.58969E-1 1.33961E-1 9.5806E-2 1.31866E-1 9.74726E-2 1.29784E-1 1.05638E-1 5.10102E-2 4.19715E-2 2.95768E-2 4.23855E-2 2.87704E-2 2.36059E-2 3.20684E-2 5.15196E-2 3.3709E-2 1.81529E-2 2.4998E-2 1.41151E-2 1.0873E-2 2.25413E-2 9.87942E-3 5.78342E-3 9.50951E-3 8.98319E-3 5.31787E-3 4.8839E-3 4.23916E-3 4.36434E-3 1.00878E-2 2.2726E-2 1.25625E-2 2.41062E-2 1.45609E-2 5.87294E-3 -9999 3.66428E-3 -9999 -9999 -9999 -9999 -9999 -9999 -9999 -9999
-9999 -9999 -9999 -9999 -9999 -9999 -9999 -9999 -9999 -9999 -9999 -9999 -9999 -9999 -9999 -9999 -9999 -9999 -9999 -9999 -9999 -9999 -9999 -9999 -9999 -9999 -9999 -9999 -9999 2.25286E-1 2.53903E-1 1.76789E-1 1.91686E-1 2.40177E-1 2.5203E-1 2.48161E-1 2.63064E-1 2.54915E-1 2.50239E-1 2.93141E-1 2.22693E-1 2.07891E-1 2.9386E-1 3.34572E-1 3.69874E-1 4.37179E-1 4.23659E-1 3.91716E-1 4.77984E-1 5.15188E-1 4.02525E-1 2.54971E-1 2.12532E-1 1.66264E-1 1.74899E-1 2.78586E-1 2.9624E-1 3.27776E-1 3.66065E-1 3.8008E-1 3.58747E-1 3.42356E-1 3.61698E-1 3.84353E-1 3.6929E-1 3.54479E-1 4.05443E-1 4.27381E-1 4.17359E-1 4.00906E-1 4.07132E-1 3.82063E-1 3.7039E-1 3.20471E-1 2.74742E-1 2.61172E-1 2.87608E-1 2.93812E-1 2.99829E-1 2.83144E-1 2.94785E-1 3.02716E-1 3.65933E-1 4.47317E-1 4.5336E-1 4.41033E-1 4.15703E-1 4.1963E-1 4.50308E-1 3.90348E-1 3.46754E-1 2.08427E-1 2.25727E-1 2.77788E-1 2.65032E-1 2.39225E-1 1.70486E-1 1.73991E-1 1.92329E-1 1.78033E-1 1.30311E-1 1.44542E-1 1.37785E-1 8.60008E-2 9.0978E-2 1.46335E-1 1.86681E-1 1.29002E-1 7.17065E-2 6.38179E-2 5.4534E-2 8.02172E-2 1.68857E-1 2.23068E-1 1.02967E-1 1.0607E-1 1.74061E-1 2.43424E-1 2.12988E-1 1.43981E-1 1.88018E-1 3.19384E-1 3.04582E-1 2.28041E-1 1.07157E-1 1.00073E-1 1.33738E-1 1.35597E-1 1.03859E-1 6.50406E-2 6.20498E-2 1.07999E-1 8.51174E-2 5.25863E-2 6.64796E-2 3.12787E-2 1.49137E-2 1.8045E-2 1.83222E-2 2.39338E-2 4.29956E-2 2.75972E-2 2.83136E-2 1.73359E-2 1.62845E-2 2.43341E-2 1.50676E-2 7.38581E-3 6.84946E-3 1.25001E-2 6.20286E-3 3.80838E-3 5.59532E-3 7.80026E-3 1.75209E-2 1.09017E-2 2.36288E-2 1.07896E-2 -9999 -9999 -9999 -9999 -9999 -9999 -9999 -9999 -9999 -9999 -9999 -9999
-9999 -9999 -9999 -9999 -9999 -9999 -9999 -9999 -9999 -9999 -9999 -9999 -9999 -9999 -9999 -9999 -9999 -9999 -9999 -9999 -9999 -9999 -9999 -9999 -9999 -9999 -9999 -9999 -9999 -9999 2.32818E-1 2.78137E-1 2.36714E-1 2.6566E-1 2.31299E-1 2.17944E-1 2.58433E-1 2.2614E-1 2.13181E-1 2.25893E-1 2.24565E-1 2.33293E-1 2.7103E-1 3.36125E-1 3.71129E-1 3.80242E-1 3.80838E-1 3.4171E-1 3.84203E-1 4.2611E-1 3.92215E-1 3.85429E-1 3.6291E-1 2.82913E-1 2.54214E-1 2.07975E-1 2.45562E-1 3.25816E-1 3.6592E-1 3.38241E-1 3.3166E-1 3.44164E-1 3.5083E-1 3.90228E-1 3.9612E-1 3.80222E-1 3.57938E-1 3.5654E-1 4.25764E-1 4.6386E-1 4.32988E-1 3.59102E-1 3.18698E-1 3.07009E-1 2.82361E-1 3.34942E-1 2.99629E-1 2.5732E-1 2.73685E-1 3.29492E-1 3.1376E-1 2.82234E-1 3.22988E-1 4.08401E-1 4.76219E-1 4.59707E-1 4.33189E-1 4.20737E-1 4.49663E-1 4.26817E-1 3.36931E-1 2.62968E-1 2.85282E-1 2.97275E-1 3.08768E-1 2.79843E-1 2.17452E-1 1.42158E-1 1.14405E-1 1.38821E-1 1.6593E-1 1.62542E-1 1.46028E-1 1.18412E-1 1.37941E-1 1.53945E-1 1.25853E-1 8.48784E-2 6.39458E-2 4.67283E-2 6.18245E-2 5.24178E-2 6.61008E-2 2.14678E-1 1.57811E-1 7.14123E-2 1.22627E-1 1.86462E-1 1.82627E-1 1.2653E-1 1.19653E-1 1.58536E-1 1.94833E-1 2.26882E-1 1.19583E-1 9.72882E-2 1.25397E-1 1.38511E-1 1.0197E-1 6.0143E-2 6.70813E-2 8.11416E-2 6.2412E-2 3.93068E-2 6.06993E-2 2.92144E-2 1.8051E-2 2.90337E-2 1.5443E-2 1.67689E-2 1.60533E-2 3.88577E-2 3.40405E-2 2.70526E-2 3.73294E-2 4.07076E-2 4.344E-2 3.47223E-2 3.12464E-2 2.21076E-2 8.72278E-3 8.76077E-3 8.30987E-3 1.59023E-2 1.28675E-2 1.92406E-2 8.0344E-3 4.34184E-3 -9999 -9999 -9999 -9999 -9999 -9999 -9999 -9999 -9999 -9999 -9999 -9999
-9999 -9999 -9999 -9999 -9999 -9999 -9999 -9999 -9999 -9999 -9999 -9999 -9999 -9999 -9999 -9999 -9999 -9999 -9999 -9999 -9999 -9999 -9999 -9999 -9999 -9999 -9999 -9999 -9999 -9999 -9999 1.81673E-1 2.93284E-1 2.02354E-1 1.77489E-1 1.48955E-1 1.95269E-1 2.19497E-1 1.98777E-1 1.51798E-1 1.54406E-1 1.86284E-1 2.77053E-1 3.17757E-1 3.42635E-1 3.45504E-1 3.34138E-1 3.15461E-1 3.51038E-1 3.76638E-1 4.07467E-1 3.97528E-1 3.9841E-1 3.72353E-1 3.46746E-1 3.33412E-1 2.95037E-1 3.01655E-1 3.38682E-1 2.64048E-1 2.87395E-1 3.33681E-1 3.84149E-1 3.44208E-1 3.47112E-1 3.34678E-1 3.33695E-1 3.47031E-1 3.83803E-1 4.02263E-1 3.83321E-1 3.80473E-1 2.94133E-1 2.67501E-1 3.27771E-1 3.5004E-1 3.30797E-1 2.69249E-1 2.999E-1 3.50714E-1 3.10907E-1 2.92315E-1 2.92935E-1 3.34459E-1 3.86758E-1 4.07415E-1 4.27515E-1 4.26106E-1 4.28563E-1 4.52733E-1 3.70915E-1 3.15377E-1 3.28126E-1 3.03055E-1 3.06274E-1 2.86749E-1 2.1657E-1 1.51751E-1 1.23795E-1 1.63068E-1 1.82761E-1 2.20496E-1 2.15235E-1 1.60948E-1 1.64626E-1 1.59728E-1 1.2786E-1 7.16348E-2 4.56387E-2 6.72638E-2 3.93077E-2 2.53712E-2 3.94489E-2 2.10847E-1 1.48038E-1 8.59231E-2 6.52603E-2 1.59529E-1 1.48857E-1 1.09124E-1 7.0718E-2 6.97304E-2 9.14468E-2 1.22565E-1 1.34457E-1 1.12286E-1 1.08998E-1 9.66398E-2 6.5362E-2 6.98921E-2 5.01922E-2 4.44334E-2 6.90089E-2 5.21918E-2 6.57906E-2 5.04019E-2 2.22653E-2 2.61402E-2 1.35148E-2 9.06379E-3 1.47766E-2 3.73134E-2 8.82259E-2 1.00592E-1 8.53522E-2 7.03795E-2 8.94106E-2 1.1179E-1 8.0886E-2 3.18402E-2 1.31647E-2 1.97207E-2 1.36737E-2 1.20619E-2 2.77273E-2 7.60642E-3 3.17952E-3 -9999 -9999 -9999 -9999 -9999 -9999 -9999 -9999 -9999 -9999 -9999 -9999 -9999
-9999 -9999 -9999 -9999 -9999 -9999 -9999 -9999 -9999 -9999 -9999 -9999 -9999 -9999 -9999 -9999 -9999 -9999 -9999 -9999 -9999 -9999 -9999 -9999 -9999 -9999 -9999 -9999 -9999 -9999 -9999 -9999 -9999 2.6803E-1 1.91495E-1 1.12028E-1 1.43768E-1 1.72741E-1 1.68304E-1 1.06264E-1 1.17481E-1 1.63629E-1 2.51646E-1 2.95207E-1 3.1771E-1 3.27914E-1 3.4951E-1 3.25789E-1 2.98801E-1 2.86408E-1 2.89055E-1 3.5051E-1 3.68799E-1 3.77176E-1 3.78952E-1 3.59548E-1 3.38891E-1 2.99703E-1 3.46652E-1 2.50807E-1 1.72104E-1 1.56943E-1 1.87247E-1 3.5942E-1 3.5897E-1 2.89964E-1 2.33565E-1 3.57971E-1 3.74653E-1 3.69199E-1 2.82317E-1 3.39597E-1 2.89527E-1 2.31313E-1 2.57634E-1 3.08729E-1 2.95875E-1 2.63659E-1 2.56216E-1 3.10652E-1 3.05663E-1 2.9254E-1 3.03239E-1 3.15489E-1 3.19817E-1 3.41611E-1 3.63823E-1 4.17064E-1 4.42062E-1 4.44891E-1 4.01903E-1 3.56759E-1 3.36629E-1 3.06659E-1 2.85739E-1 2.59491E-1 1.58272E-1 1.48157E-1 1.20978E-1 1.67568E-1 1.63069E-1 2.06262E-1 2.15577E-1 1.84419E-1 1.90318E-1 1.72409E-1 1.11758E-1 5.2904E-2 4.59845E-2 3.62979E-2 3.72763E-2 3.92505E-2 9.70992E-2 2.66994E-1 2.03579E-1 1.32823E-1 4.62184E-2 9.00592E-2 1.50296E-1 1.28504E-1 7.04206E-2 4.54201E-2 6.10949E-2 7.32035E-2 7.04284E-2 6.82809E-2 7.1298E-2 6.97723E-2 6.13008E-2 5.88352E-2 3.0714E-2 4.34767E-2 2.59994E-2 3.56991E-2 4.03848E-2 6.22827E-2 3.59682E-2 1.717E-2 1.30778E-2 1.45644E-2 4.41277E-2 9.49545E-2 1.05798E-1 4.0277E-2 2.3816E-2 1.74476E-2 1.56227E-2 2.45868E-2 5.89014E-2 6.05643E-2 7.19232E-2 2.40133E-2 1.36321E-2 2.17064E-2 1.03586E-2 5.12117E-3 -9999 -9999 -9999 -9999 -9999 -9999 -9999 -9999 -9999 -9999 -9999 -9999 -9999 -9999
-9999 -9999 -9999 -9999 -9999 -9999 -9999 -9999 -9999 -9999 -9999 -9999 -9999 -9999 -9999 -9999 -9999 -9999 -9999 -9999 -9999 -9999 -9999 -9999 -9999 -9999 -9999 -9999 -9999 -9999 -9999 -9999 -9999 -9999 2.60549E-1 1.6808E-1 1.40857E-1 1.31135E-1 1.08155E-1 1.17552E-1 1.31672E-1 1.3683E-1 1.45502E-1 1.98191E-1 2.6913E-1 2.59344E-1 3.264E-1 3.72953E-1 2.7421E-1 1.35982E-1 1.92687E-1 2.89986E-1 3.48105E-1 3.97759E-1 4.3189E-1 4.12688E-1 3.81444E-1 3.71048E-1 3.37497E-1 3.66375E-1 3.02425E-1 2.16804E-1 1.42755E-1 2.39507E-1 1.25079E-1 1.339E-1 1.46751E-1 2.70793E-1 1.49789E-1 2.69064E-1 2.98898E-1 2.8486E-1 2.39431E-1 2.01274E-1 2.31209E-1 2.2729E-1 2.54346E-1 2.58762E-1 2.04483E-1 2.43919E-1 2.60865E-1 2.5685E-1 2.94475E-1 3.10755E-1 2.81878E-1 2.60972E-1 3.0816E-1 3.50805E-1 4.33864E-1 4.19965E-1 4.01452E-1 3.60495E-1 3.53912E-1 3.2381E-1 2.65246E-1 2.33114E-1 1.74638E-1 2.09737E-1 2.02164E-1 1.81016E-1 1.93474E-1 2.65263E-1 2.18532E-1 1.61457E-1 2.39066E-1 2.24797E-1 1.29417E-1 6.94451E-2 5.38878E-2 7.16367E-2 7.08618E-2 4.04074E-2 8.71647E-2 2.59008E-1 2.46645E-1 1.23926E-1 4.38077E-2 5.67381E-2 1.62426E-1 1.56875E-1 7.95577E-2 5.00229E-2 3.90301E-2 6.36728E-2 5.40389E-2 6.57611E-2 7.94617E-2 6.94636E-2 7.04116E-2 5.52997E-2 4.69609E-2 4.90651E-2 2.53813E-2 2.41961E-2 1.85829E-2 3.09653E-2 3.36839E-2 3.1879E-2 1.7805E-2 2.38831E-2 3.87036E-2 3.86876E-2 3.30972E-2 1.79035E-2 8.0321E-3 5.00075E-3 3.00679E-3 7.96827E-3 4.3137E-2 4.06277E-2 1.70207E-2 2.05539E-2 1.21002E-2 8.80411E-3 5.15993E-3 -9999 -9999 -9999 -9999 -9999 -9999 -9999 -9999 -9999 -9999 -9999 -9999 -9999 -9999 -9999
-9999 -9999 -9999 -9999 -9999 -9999 -9999 -9999 -9999 -9999 -9999 -9999 -9999 -9999 -9999 -9999 -9999 -9999 -9999 -9999 -9999 -9999 -9999 -9999 -9999 -9999 -9999 -9999 -9999 -9999 -9999 -9999 -9999 -9999 -9999 2.41574E-1 2.13731E-1 1.68018E-1 1.654E-1 9.46724E-2 1.43991E-1 1.52578E-1 1.72449E-1 1.65578E-1 1.70528E-1 1.99572E-1 1.55408E-1 1.71228E-1 1.49133E-1 9.60039E-2 1.36618E-1 2.22633E-1 2.90108E-1 3.84261E-1 4.83047E-1 4.85048E-1 4.2435E-1 3.87375E-1 3.86256E-1 4.13725E-1 3.97231E-1 3.6382E-1 2.32783E-1 1.2978E-1 1.11199E-1 8.94153E-2 1.2516E-1 1.63285E-1 2.06671E-1 9.93961E-2 2.49829E-1 2.84971E-1 1.67416E-1 1.97747E-1 1.74054E-1 2.01168E-1 1.82681E-1 2.52517E-1 3.02599E-1 2.99929E-1 3.24635E-1 2.50931E-1 2.62659E-1 2.86901E-1 2.66667E-1 2.07822E-1 2.26841E-1 3.13019E-1 3.95789E-1 4.21272E-1 3.83627E-1 3.10786E-1 2.90298E-1 2.58325E-1 2.41914E-1 2.0362E-1 2.1383E-1 2.64605E-1 2.91039E-1 3.42941E-1 3.10493E-1 3.21059E-1 2.25058E-1 2.73979E-1 3.1627E-1 3.41768E-1 2.37507E-1 1.08752E-1 8.13185E-2 1.00228E-1 5.325E-2 3.26228E-2 6.27818E-2 1.89064E-1 1.48376E-1 5.44847E-2 2.80684E-2 6.14938E-2 1.05909E-1 1.36759E-1 1.18459E-1 8.72177E-2 5.75868E-2 3.97038E-2 6.03372E-2 7.50204E-2 7.24051E-2 7.32867E-2 6.38486E-2 5.53134E-2 5.17714E-2 3.28149E-2 3.33241E-2 1.81896E-2 1.59016E-2 2.47609E-2 4.32759E-2 3.74652E-2 3.54984E-2 3.40334E-2 4.07746E-2 2.24067E-2 1.04274E-2 9.88568E-3 7.24201E-3 2.57412E-3 3.64685E-3 1.27594E-2 2.08346E-2 1.05475E-2 3.2328E-2 1.9716E-2 6.28591E-3 3.88991E-3 2.55643E-3 -9999 -9999 -9999 -9999 -9999 -9999 -9999 -9999 -9999 -9999 -9999 -9999 -9999 -9999 -9999
-9999 -9999 -9999 -9999 -9999 -9999 -9999 -9999 -9999 -9999 -9999 -9999 -9999 -9999 -9999 -9999 -9999 -9999 -9999 -9999 -9999 -9999 -9999 -9999 -9999 -9999 -9999 -9999 -9999 -9999 -9999 -9999 -9999 -9999 -9999 -9999 2.61447E-1 2.22522E-1 1.9818E-1 1.68742E-1 1.28393E-1 1.54932E-1 1.72826E-1 1.83646E-1 1.25618E-1 1.42353E-1 9.47048E-2 1.31026E-1 1.8911E-1 2.03436E-1 2.14589E-1 2.3443E-1 2.52369E-1 3.19222E-1 4.36164E-1 4.54183E-1 4.66729E-1 4.65014E-1 4.49757E-1 4.60776E-1 4.45788E-1 4.57211E-1 3.75856E-1 1.96032E-1 1.67189E-1 1.12502E-1 9.03408E-2 1.22164E-1 1.29884E-1 1.37736E-1 1.82113E-1 2.56343E-1 2.47273E-1 1.65339E-1 2.34665E-1 2.55507E-1 2.19209E-1 2.61327E-1 2.79703E-1 3.39607E-1 3.9032E-1 3.00278E-1 3.2956E-1 3.20111E-1 3.01793E-1 2.30807E-1 2.36044E-1 2.90426E-1 3.63516E-1 3.62802E-1 3.5784E-1 2.88817E-1 2.95999E-1 2.36512E-1 2.56281E-1 2.68853E-1 2.68331E-1 3.35724E-1 3.52183E-1 3.35385E-1 3.27536E-1 3.04996E-1 3.13153E-1 3.24424E-1 3.31426E-1 3.15594E-1 2.44314E-1 9.95797E-2 4.28765E-2 4.07983E-2 3.07895E-2 5.37831E-2 6.83013E-2 9.25752E-2 4.58799E-2 4.65503E-2 2.77744E-2 5.40757E-2 8.8337E-2 5.25967E-2 6.06867E-2 5.01225E-2 5.24322E-2 3.33342E-2 5.14615E-2 3.50242E-2 4.03374E-2 5.22653E-2 5.75895E-2 6.90697E-2 6.24363E-2 4.8412E-2 3.74347E-2 2.94617E-2 2.78457E-2 1.94634E-2 2.35706E-2 2.42252E-2 1.89431E-2 2.37635E-2 1.70981E-2 1.33037E-2 8.13757E-3 6.83266E-3 6.10231E-3 4.11317E-3 8.06929E-3 2.32968E-2 6.79947E-3 1.42686E-2 9.35244E-3 4.38014E-3 2.94655E-3 -9999 -9999 -9999 -9999 -9999 -9999 -9999 -9999 -9999 -9999 -9999 -9999 -9999 -9999 -9999 -9999 -9999
-9999 -9999 -9999 -9999 -9999 -9999 -9999 -9999 -9999 -9999 -9999 -9999 -9999 -9999 -9999 -9999 -9999 -9999 -9999 -9999 -9999 -9999 -9999 -9999 -9999 -9999 -9999 -9999 -9999 -9999 -9999 -9999 -9999 -9999 -9999 -9999 -9999 1.13516E-1 1.5049E-1 1.25223E-1 6.404E-2 4.32485E-2 7.66467E-2 1.0135E-1 8.90578E-2 1.08499E-1 1.302E-1 2.1234E-1 3.69473E-1 4.01102E-1 3.28004E-1 2.81698E-1 2.70274E-1 2.79881E-1 3.7397E-1 3.77955E-1 4.43274E-1 5.06458E-1 4.74541E-1 4.79836E-1 4.6013E-1 4.44979E-1 3.99082E-1 3.30086E-1 2.09357E-1 1.54357E-1 1.04001E-1 1.03768E-1 8.63089E-2 1.14536E-1 1.52999E-1 2.37033E-1 2.91368E-1 2.98202E-1 2.85806E-1 2.94635E-1 3.21373E-1 2.85697E-1 2.7974E-1 3.41032E-1 3.4408E-1 3.94622E-1 3.31142E-1 4.10889E-1 3.39479E-1 2.75842E-1 2.73738E-1 2.5994E-1 2.77153E-1 3.00147E-1 3.16344E-1 3.18583E-1 3.08409E-1 3.5399E-1 3.58921E-1 3.76122E-1 3.62258E-1 3.46544E-1 3.04623E-1 2.93223E-1 3.15408E-1 2.97362E-1 3.13671E-1 2.97689E-1 2.39578E-1 2.42464E-1 1.90054E-1 7.56141E-2 4.18527E-2 1.72856E-2 1.57711E-2 4.34277E-2 6.34459E-2 5.65264E-2 3.71922E-2 2.60925E-2 3.51841E-2 5.90105E-2 8.22516E-2 5.33569E-2 3.80835E-2 3.94723E-2 3.77542E-2 4.5175E-2 4.91042E-2 3.29213E-2 3.29552E-2 4.82208E-2 4.93763E-2 4.83951E-2 3.97075E-2 2.58251E-2 2.32747E-2 2.05448E-2 1.62396E-2 1.89087E-2 1.46259E-2 1.51763E-2 1.16887E-2 1.11964E-2 1.27675E-2 9.9668E-3 7.50814E-3 8.05725E-3 1.51858E-2 2.00825E-2 2.8631E-2 7.9178E-3 9.42655E-3 4.06308E-3 2.15153E-3 1.56131E-3 -9999 -9999 -9999 -9999 -9999 -9999 -9999 -9999 -9999 -9999 -9999 -9999 -9999 -9999 -9999 -9999 -9999 -9999
-9999 -9999 -9999 -9999 -9999 -9999 -9999 -9999 -9999 -9999 -9999 -9999 -9999 -9999 -9999 -9999 -9999 -9999 -9999 -9999 -9999 -9999 -9999 -9999 -9999 -9999 -9999 -9999 -9999 -9999 -9999 1.27462E-1 1.31027E-1 -9999 -9999 2.63252E-1 1.3332E-1 1.0548E-1 9.38342E-2 8.6134E-2 7.41377E-2 5.29244E-2 6.06994E-2 5.49013E-2 8.29836E-2 9.56664E-2 1.9259E-1 2.80947E-1 3.41755E-1 4.05823E-1 3.60761E-1 3.2896E-1 3.32526E-1 2.94462E-1 3.4136E-1 3.78905E-1 4.20319E-1 4.34496E-1 4.37266E-1 4.38554E-1 4.35299E-1 4.16559E-1 4.16611E-1 3.16565E-1 2.63772E-1 1.76506E-1 1.50822E-1 1.62138E-1 1.33332E-1 8.99258E-2 1.26639E-1 1.9243E-1 2.91755E-1 3.4567E-1 3.53605E-1 3.7117E-1 3.77284E-1 3.31439E-1 2.95005E-1 2.76838E-1 3.32849E-1 3.9442E-1 4.08982E-1 3.37839E-1 3.73561E-1 3.22296E-1 2.865E-1 2.5662E-1 2.5834E-1 2.75739E-1 3.38972E-1 3.08366E-1 3.46163E-1 3.65473E-1 3.71913E-1 3.65641E-1 3.47177E-1 3.49959E-1 2.60664E-1 2.20548E-1 2.33497E-1 2.54427E-1 2.89735E-1 2.29727E-1 1.8456E-1 2.07971E-1 1.66407E-1 1.21767E-1 6.04819E-2 2.2276E-2 1.26698E-2 2.9725E-2 9.67531E-2 1.27313E-1 7.68687E-2 4.85522E-2 4.18655E-2 7.16369E-2 7.11617E-2 5.21677E-2 3.50934E-2 2.54988E-2 5.21775E-2 7.56184E-2 3.1931E-2 4.155E-2 3.59305E-2 3.82031E-2 4.03305E-2 4.72986E-2 4.37326E-2 3.08643E-2 1.86904E-2 1.44733E-2 2.45252E-2 1.55381E-2 9.23147E-3 1.64011E-2 9.88014E-3 9.48345E-3 8.1589E-3 8.74911E-3 7.29283E-3 9.58787E-3 1.23658E-2 2.21793E-2 2.55375E-2 6.06544E-3 1.08108E-2 -9999 -9999 -9999 -9999 -9999 -9999 -9999 -9999 -9999 -9999 -9999 -9999 -9999 -9999 -9999 -9999 -9999 -9999 -9999 -9999 -9999
-9999 -9999 -9999 -9999 -9999 -9999 -9999 -9999 -9999 -9999 -9999 -9999 -9999 -9999 -9999 -9999 -9999 -9999 -9999 -9999 -9999 -9999 -9999 -9999 -9999 -9999 -9999 -9999 -9999 -9999 2.45373E-1 8.06217E-2 8.85838E-2 -9999 -9999 1.80834E-1 1.30662E-1 2.25591E-1 1.18174E-1 7.85442E-2 1.06719E-1 9.63687E-2 8.50904E-2 7.61812E-2 7.27898E-2 1.0451E-1 2.41776E-1 3.60697E-1 3.88719E-1 4.24279E-1 4.04207E-1 3.72315E-1 3.61701E-1 3.20747E-1 3.35413E-1 3.7518E-1 4.08495E-1 4.04304E-1 4.00037E-1 4.13477E-1 4.11825E-1 4.07524E-1 4.49048E-1 4.39296E-1 3.49925E-1 2.73722E-1 2.43081E-1 1.85066E-1 1.29287E-1 1.11165E-1 1.32209E-1 1.87264E-1 2.61053E-1 3.38334E-1 3.87305E-1 3.84588E-1 3.90842E-1 3.57453E-1 2.68778E-1 2.34204E-1 2.42089E-1 2.66879E-1 3.89785E-1 4.10547E-1 3.47149E-1 3.68371E-1 2.73932E-1 2.42081E-1 2.19162E-1 2.3749E-1 3.09824E-1 2.90065E-1 3.33578E-1 4.02315E-1 3.41316E-1 3.00049E-1 3.04533E-1 2.82187E-1 2.90072E-1 1.96016E-1 2.03334E-1 2.27499E-1 2.51704E-1 2.20275E-1 1.7831E-1 2.01274E-1 1.49516E-1 1.27623E-1 6.88431E-2 2.91232E-2 1.45671E-2 2.1647E-2 7.92265E-2 9.40472E-2 1.02377E-1 5.07333E-2 3.07397E-2 5.14365E-2 5.42471E-2 3.02119E-2 2.6984E-2 2.76501E-2 4.27859E-2 7.25895E-2 2.83108E-2 2.43986E-2 2.62856E-2 2.91555E-2 2.92678E-2 3.65396E-2 2.79455E-2 2.32432E-2 2.08699E-2 1.83394E-2 2.14408E-2 1.52073E-2 1.43502E-2 1.11543E-2 5.93875E-3 9.65635E-3 7.6335E-3 6.38898E-3 6.85332E-3 6.8743E-3 8.7482E-3 1.66065E-2 5.82024E-3 5.69367E-3 7.94761E-3 -9999 -9999 -9999 -9999 -9999 -9999 -9999 -9999 -9999 -9999 -9999 -9999 -9999 -9999 -9999 -9999 -9999 -9999 -9999 -9999 -9999
-9999 -9999 -9999 -9999 -9999 -9999 -9999 -9999 -9999 -9999 -9999 -9999 -9999 -9999 -9999 -9999 -9999 -9999 -9999 -9999 -9999 -9999 -9999 -9999 -9999 -9999 -9999 -9999 -9999 -9999 2.17424E-1 6.94594E-2 5.77473E-2 8.00561E-2 1.58482E-1 1.74792E-1 1.07958E-1 2.05272E-1 2.38684E-1 1.30373E-1 1.67113E-1 2.29568E-1 1.60118E-1 1.14145E-1 9.81172E-2 1.09703E-1 2.01132E-1 3.38906E-1 3.93904E-1 4.20192E-1 4.03372E-1 4.03278E-1 3.57291E-1 3.21434E-1 3.60397E-1 4.04505E-1 3.98934E-1 3.74873E-1 3.8511E-1 4.09169E-1 4.00891E-1 3.99595E-1 4.54115E-1 5.24713E-1 5.21363E-1 4.31557E-1 3.43102E-1 1.95556E-1 1.62043E-1 1.34244E-1 1.14728E-1 1.34427E-1 2.22209E-1 3.07252E-1 3.89616E-1 4.12213E-1 4.26078E-1 3.61725E-1 2.49504E-1 2.26712E-1 2.16228E-1 1.88885E-1 2.2423E-1 3.62927E-1 3.95675E-1 3.80737E-1 3.14479E-1 2.29064E-1 2.12824E-1 2.39539E-1 2.67133E-1 2.93706E-1 3.22524E-1 3.51726E-1 3.5696E-1 2.36798E-1 2.50139E-1 2.88272E-1 2.14438E-1 1.69309E-1 1.70288E-1 1.83236E-1 1.98234E-1 1.63614E-1 1.53253E-1 1.38961E-1 8.95571E-2 7.11675E-2 3.74864E-2 2.12538E-2 1.4279E-2 2.99706E-2 6.26067E-2 3.41422E-2 3.6679E-2 4.61768E-2 2.83487E-2 4.44205E-2 8.35839E-2 6.12129E-2 2.04715E-2 1.51101E-2 4.69434E-2 3.70034E-2 2.09507E-2 1.92154E-2 1.83517E-2 2.29869E-2 2.19753E-2 2.63077E-2 3.01781E-2 3.01079E-2 2.25605E-2 2.50132E-2 2.16625E-2 1.82181E-2 1.7615E-2 8.19234E-3 5.65461E-3 4.22831E-3 3.70169E-3 3.35556E-3 3.48384E-3 4.30741E-3 7.59213E-3 5.75396E-3 1.10835E-2 5.18912E-3 6.31634E-3 3.46358E-3 -9999 -9999 -9999 -9999 -9999 -9999 -9999 -9999 -9999 -9999 -9999 -9999 -9999 -9999 -9999 -9999 -9999 -9999 -9999 -9999
-9999 -9999 -9999 -9999 -9999 -9999 -9999 -9999 -9999 -9999 -9999 -9999 -9999 -9999 -9999 -9999 -9999 -9999 -9999 -9999 -9999 -9999 -9999 -9999 -9999 -9999 -9999 -9999 -9999 -9999 1.34073E-1 9.99474E-2 6.01986E-2 6.76516E-2 7.46557E-2 1.33981E-1 1.27214E-1 9.61208E-2 1.77875E-1 1.82211E-1 9.8111E-2 1.33179E-1 2.14011E-1 2.02211E-1 1.44251E-1 1.56309E-1 3.14855E-1 3.82682E-1 3.78224E-1 3.81486E-1 4.01793E-1 4.04233E-1 3.85848E-1 3.54246E-1 4.02587E-1 4.48073E-1 4.16917E-1 3.79942E-1 3.48528E-1 3.6184E-1 3.53576E-1 3.70541E-1 4.07369E-1 4.68964E-1 4.47662E-1 4.17514E-1 3.87458E-1 2.11384E-1 1.59181E-1 1.28062E-1 9.93914E-2 1.5596E-1 1.96666E-1 2.63878E-1 3.90798E-1 4.62579E-1 4.25365E-1 3.5377E-1 2.8144E-1 2.65864E-1 2.6836E-1 2.41845E-1 2.11208E-1 2.66604E-1 3.27021E-1 3.83946E-1 3.59723E-1 2.55266E-1 1.99344E-1 2.22165E-1 2.87963E-1 3.14846E-1 3.05283E-1 3.36177E-1 3.65554E-1 2.56681E-1 1.89044E-1 2.80832E-1 2.05606E-1 1.6163E-1 1.26578E-1 1.13692E-1 1.59478E-1 1.50993E-1 1.33385E-1 1.18122E-1 7.03146E-2 2.95121E-2 1.78997E-2 1.94715E-2 2.41529E-2 2.56046E-2 3.86362E-2 4.22045E-2 2.48409E-2 1.53841E-2 1.6539E-2 3.87628E-2 5.48659E-2 5.43577E-2 2.40498E-2 1.8863E-2 4.19735E-2 2.11673E-2 1.66822E-2 1.91961E-2 2.28827E-2 2.03653E-2 2.01556E-2 2.48546E-2 2.27443E-2 2.70352E-2 2.57353E-2 2.1733E-2 1.8741E-2 1.80759E-2 1.70267E-2 1.05702E-2 8.65912E-3 4.28076E-3 4.0891E-3 5.89803E-3 3.44735E-3 4.91167E-3 6.38715E-3 3.68122E-3 6.69715E-3 4.19777E-3 4.26013E-3 3.84423E-3 -9999 -9999 -9999 -9999 -9999 -9999 -9999 -9999 -9999 -9999 -9999 -9999 -9999 -9999 -9999 -9999 -9999 -9999 -9999 -9999
-9999 -9999 -9999 -9999 -9999 -9999 -9999 -9999 -9999 -9999 -9999 -9999 -9999 -9999 -9999 -9999 -9999 -9999 -9999 -9999 -9999 -9999 -9999 -9999 -9999 -9999 -9999 -9999 -9999 -9999 -9999 -9999 2.16785E-1 1.13383E-1 5.29882E-2 5.54902E-2 1.13311E-1 8.59924E-2 1.07877E-1 1.02206E-1 1.36983E-1 9.92463E-2 9.8649E-2 1.17253E-1 1.56371E-1 2.06844E-1 2.9235E-1 3.90225E-1 3.45236E-1 3.6242E-1 3.87664E-1 4.01501E-1 4.02694E-1 3.86894E-1 3.92985E-1 4.44891E-1 4.40946E-1 4.12941E-1 3.55779E-1 3.12078E-1 3.21535E-1 3.27025E-1 3.46759E-1 3.41227E-1 3.52296E-1 3.65162E-1 3.54871E-1 2.56957E-1 2.15421E-1 1.70806E-1 1.4321E-1 1.87921E-1 1.84511E-1 2.59345E-1 3.77109E-1 4.51203E-1 4.46785E-1 3.98695E-1 3.6096E-1 2.66329E-1 1.87749E-1 1.79116E-1 1.54995E-1 1.38445E-1 1.31338E-1 2.49563E-1 3.34535E-1 2.76057E-1 2.11083E-1 2.41226E-1 3.14692E-1 3.15666E-1 3.34619E-1 2.10253E-1 2.76626E-1 3.34406E-1 2.2112E-1 2.42168E-1 1.63177E-1 1.20145E-1 9.41558E-2 8.19546E-2 1.27626E-1 9.72016E-2 1.02741E-1 9.11246E-2 2.85805E-2 1.4114E-2 1.89783E-2 3.10009E-2 1.6982E-2 1.47689E-2 1.74992E-2 2.79879E-2 3.43707E-2 6.0207E-2 6.90335E-2 5.63252E-2 5.32919E-2 3.79897E-2 2.18154E-2 2.11429E-2 4.92416E-2 2.19085E-2 1.49122E-2 1.92278E-2 3.17858E-2 4.12253E-2 3.60743E-2 2.82576E-2 1.84437E-2 1.73033E-2 1.73402E-2 1.76125E-2 1.45818E-2 1.39492E-2 9.48733E-3 8.36318E-3 5.98975E-3 6.55096E-3 8.02792E-3 1.23756E-2 1.60493E-2 1.87553E-2 9.64002E-3 2.75798E-3 3.96524E-3 4.46566E-3 4.73282E-3 -9999 -9999 -9999 -9999 -9999 -9999 -9999 -9999 -9999 -9999 -9999 -9999 -9999 -9999 -9999 -9999 -9999 -9999 -9999 -9999 -9999
-9999 -9999 -9999 -9999 -9999 -9999 -9999 -9999 -9999 -9999 -9999 -9999 -9999 -9999 -9999 -9999 -9999 -9999 -9999 -9999 -9999 -9999 -9999 -9999 -9999 -9999 -9999 -9999 -9999 -9999 -9999 -9999 -9999 1.46712E-1 7.22939E-2 4.40584E-2 4.32932E-2 8.30121E-2 4.37878E-2 7.51191E-2 1.14948E-1 1.44512E-1 1.26344E-1 9.23809E-2 1.32404E-1 2.6791E-1 3.02604E-1 2.51049E-1 3.09401E-1 3.65573E-1 3.78971E-1 4.07906E-1 4.12666E-1 4.15909E-1 3.62607E-1 3.94987E-1 4.35961E-1 4.28647E-1 3.84516E-1 3.56862E-1 3.34579E-1 3.09222E-1 2.91136E-1 2.52446E-1 2.72987E-1 2.87448E-1 2.90659E-1 2.57145E-1 2.47319E-1 1.86441E-1 1.43871E-1 2.21468E-1 2.21339E-1 3.02626E-1 4.04945E-1 4.36835E-1 4.56097E-1 4.27907E-1 4.05491E-1 3.60759E-1 2.56777E-1 1.79384E-1 1.49905E-1 1.29741E-1 1.12972E-1 1.196E-1 1.53368E-1 2.69698E-1 2.5353E-1 2.6782E-1 3.02508E-1 3.34429E-1 3.57842E-1 2.36633E-1 1.33419E-1 2.77974E-1 2.78818E-1 2.35208E-1 1.24921E-1 9.85704E-2 7.56825E-2 8.08638E-2 7.32103E-2 6.93538E-2 7.8031E-2 4.82121E-2 1.93687E-2 1.50783E-2 2.60313E-2 2.85229E-2 1.79323E-2 1.74068E-2 2.21734E-2 2.11647E-2 3.05548E-2 4.95762E-2 4.21851E-2 4.36421E-2 4.62E-2 3.47196E-2 2.92549E-2 4.38372E-2 4.52984E-2 2.0637E-2 1.78692E-2 2.16229E-2 3.33103E-2 5.93912E-2 3.71659E-2 2.81854E-2 1.81489E-2 9.72084E-3 1.12585E-2 1.00542E-2 1.12302E-2 9.31381E-3 8.42453E-3 7.1983E-3 4.0871E-3 2.64911E-3 4.29407E-3 1.09742E-2 1.28489E-2 1.05447E-2 1.04519E-2 4.25549E-3 5.14551E-3 3.66191E-3 -9999 -9999 -9999 -9999 -9999 -9999 -9999 -9999 -9999 -9999 -9999 -9999 -9999 -9999 -9999 -9999 -9999 -9999 -9999 -9999 -9999 -9999
-9999 -9999 -9999 -9999 -9999 -9999 -9999 -9999 -9999 -9999 -9999 -9999 -9999 -9999 -9999 -9999 -9999 -9999 -9999 -9999 -9999 -9999 -9999 -9999 -9999 -9999 -9999 -9999 -9999 -9999 -9999 -9999 -9999 2.04815E-1 8.89109E-2 5.79254E-2 4.43581E-2 6.38498E-2 4.72496E-2 5.1902E-2 8.83781E-2 7.72605E-2 8.25231E-2 6.65658E-2 9.23093E-2 1.59137E-1 2.23696E-1 2.36044E-1 3.47618E-1 4.05161E-1 4.16991E-1 4.01638E-1 4.04331E-1 3.68701E-1 3.55767E-1 3.80208E-1 4.1365E-1 4.08533E-1 4.0514E-1 3.83915E-1 3.55507E-1 3.3395E-1 2.68451E-1 2.00084E-1 2.21222E-1 2.88319E-1 2.20382E-1 1.56422E-1 2.10152E-1 1.88615E-1 1.39657E-1 2.35301E-1 1.87497E-1 2.26764E-1 3.70639E-1 4.24877E-1 4.85536E-1 4.49279E-1 3.75791E-1 3.7785E-1 3.26797E-1 2.38906E-1 1.89903E-1 1.89519E-1 1.46916E-1 1.4427E-1 1.56318E-1 1.48211E-1 3.17106E-1 3.51918E-1 3.16104E-1 3.42506E-1 3.79586E-1 3.51022E-1 1.63794E-1 1.39054E-1 1.99477E-1 2.01662E-1 1.23209E-1 9.07062E-2 7.06166E-2 1.02717E-1 6.52764E-2 6.93232E-2 7.47368E-2 3.10252E-2 1.74562E-2 1.29668E-2 2.35957E-2 2.34633E-2 2.27466E-2 2.81853E-2 4.0775E-2 3.83035E-2 3.03668E-2 5.54113E-2 5.59393E-2 4.48927E-2 4.50217E-2 7.54122E-2 5.78738E-2 6.01124E-2 3.03367E-2 2.45086E-2 3.02809E-2 3.03477E-2 2.56713E-2 4.32535E-2 1.97621E-2 1.5092E-2 1.23797E-2 8.42961E-3 1.28064E-2 1.99671E-2 1.68285E-2 8.30099E-3 6.70729E-3 3.80252E-3 3.45099E-3 3.58509E-3 1.05551E-2 1.37599E-2 1.13789E-2 6.7752E-3 5.0533E-3 2.51396E-3 2.88251E-3 3.33744E-3 -9999 -9999 -9999 -9999 -9999 -9999 -9999 -9999 -9999 -9999 -9999 -9999 -9999 -9999 -9999 -9999 -9999 -9999 -9999 -9999 -9999 -9999
-9999 -9999 -9999 -9999 -9999 -9999 -9999 -9999 -9999 -9999 -9999 -9999 -9999 -9999 -9999 -9999 -9999 -9999 -9999 -9999 -9999 -9999 -9999 -9999 -9999 -9999 -9999 -9999 -9999 -9999 -9999 -9999 -9999 -9999 1.06044E-1 8.12475E-2 5.24643E-2 7.17386E-2 7.95271E-2 9.0961E-2 8.18622E-2 9.93288E-2 1.01572E-1 9.44382E-2 9.06676E-2 1.34036E-1 2.07043E-1 2.49819E-1 3.4965E-1 4.42971E-1 4.40705E-1 4.02718E-1 3.85886E-1 3.59551E-1 3.68934E-1 3.72084E-1 3.71718E-1 3.98713E-1 3.91871E-1 4.13147E-1 3.88212E-1 3.27383E-1 2.48086E-1 1.66343E-1 1.67057E-1 2.61924E-1 2.08314E-1 1.29501E-1 1.20235E-1 1.7145E-1 1.52116E-1 2.20631E-1 1.99651E-1 2.15366E-1 3.13709E-1 4.32494E-1 4.64077E-1 4.39398E-1 4.01898E-1 3.62963E-1 3.37248E-1 2.94636E-1 2.64063E-1 2.46114E-1 1.62469E-1 2.19388E-1 2.84678E-1 2.21791E-1 2.13576E-1 3.12072E-1 3.86735E-1 3.33217E-1 3.51461E-1 3.64547E-1 2.23276E-1 1.3071E-1 1.64352E-1 1.86438E-1 1.41335E-1 1.3296E-1 7.98972E-2 5.69725E-2 3.82792E-2 5.93568E-2 6.33045E-2 4.17307E-2 1.55169E-2 1.21885E-2 1.7496E-2 2.25153E-2 2.07488E-2 1.75909E-2 2.09304E-2 2.43957E-2 4.3422E-2 5.36994E-2 4.76854E-2 4.55497E-2 6.29391E-2 1.03682E-1 9.10576E-2 7.11427E-2 5.43948E-2 4.82083E-2 5.32146E-2 5.71907E-2 3.00567E-2 3.60246E-2 1.71513E-2 1.21406E-2 1.08852E-2 1.26256E-2 2.16573E-2 2.45388E-2 1.5727E-2 6.78365E-3 6.38949E-3 7.50121E-3 4.86866E-3 1.41202E-2 1.36515E-2 1.05411E-2 6.72778E-3 2.69576E-3 2.26583E-3 4.09753E-3 3.05087E-3 2.62327E-3 -9999 -9999 -9999 -9999 -9999 -9999 -9999 -9999 -9999 -9999 -9999 -9999 -9999 -9999 -9999 -9999 -9999 -9999 -9999 -9999 -9999 -9999
-9999 -9999 -9999 -9999 -9999 -9999 -9999 -9999 -9999 -9999 -9999 -9999 -9999 -9999 -9999 -9999 -9999 -9999 -9999 -9999 -9999 -9999 -9999 -9999 -9999 -9999 -9999 -9999 -9999 -9999 -9999 -9999 -9999 -9999 -9999 1.32074E-1 8.27983E-2 8.26286E-2 9.01505E-2 1.06784E-1 9.11651E-2 1.19143E-1 1.50502E-1 2.353E-1 2.28832E-1 1.57661E-1 1.92461E-1 2.39615E-1 3.05712E-1 3.66357E-1 4.32404E-1 4.01083E-1 3.81877E-1 3.6956E-1 3.71704E-1 3.43927E-1 3.67781E-1 4.21788E-1 4.27913E-1 4.18287E-1 4.47379E-1 3.87548E-1 3.10193E-1 1.63128E-1 1.54785E-1 1.54886E-1 1.09488E-1 1.05714E-1 1.54351E-1 1.72343E-1 1.29123E-1 2.36626E-1 1.85837E-1 2.21104E-1 3.16604E-1 4.27191E-1 4.59529E-1 4.48739E-1 4.59146E-1 3.92721E-1 3.41985E-1 2.78626E-1 2.6156E-1 3.10002E-1 2.83626E-1 3.00563E-1 3.04585E-1 3.01288E-1 2.20359E-1 2.16303E-1 4.14045E-1 3.90644E-1 3.03597E-1 3.27995E-1 3.084E-1 1.63788E-1 1.57377E-1 1.30867E-1 2.39062E-1 1.43919E-1 1.32967E-1 6.01229E-2 5.29077E-2 4.31256E-2 5.16578E-2 4.93037E-2 2.70407E-2 1.3153E-2 2.0504E-2 2.67501E-2 1.83019E-2 1.33676E-2 1.57494E-2 1.26974E-2 1.48049E-2 2.13382E-2 2.12146E-2 1.56222E-2 2.2098E-2 3.79259E-2 4.02495E-2 4.04404E-2 2.32923E-2 1.35538E-2 1.04331E-2 1.50496E-2 3.99556E-2 4.14418E-2 2.59852E-2 1.70733E-2 1.12972E-2 1.05808E-2 1.71129E-2 1.87258E-2 7.95985E-3 4.5674E-3 2.5796E-3 4.03449E-3 1.03311E-2 8.4685E-3 6.67251E-3 6.92725E-3 6.18803E-3 4.71178E-3 3.18206E-3 1.66467E-3 3.05422E-3 2.24786E-3 -9999 -9999 -9999 -9999 -9999 -9999 -9999 -9999 -9999 -9999 -9999 -9999 -9999 -9999 -9999 -9999 -9999 -9999 -9999 -9999 -9999 -9999
-9999 -9999 -9999 -9999 -9999 -9999 -9999 -9999 -9999 -9999 -9999 -9999 -9999 -9999 -9999 -9999 -9999 -9999 -9999 -9999 -9999 -9999 -9999 -9999 -9999 -9999 -9999 -9999 -9999 -9999 -9999 -9999 -9999 -9999 -9999 4.93154E-2 8.47852E-2 1.17303E-1 1.10858E-1 9.58364E-2 9.88835E-2 8.87858E-2 1.30107E-1 2.8304E-1 2.89188E-1 1.74319E-1 1.47974E-1 2.94984E-1 4.0095E-1 3.61215E-1 4.41674E-1 3.88939E-1 3.85871E-1 3.81992E-1 3.77709E-1 3.53302E-1 3.6662E-1 3.7568E-1 3.9869E-1 4.0776E-1 4.78245E-1 5.0869E-1 4.33795E-1 1.97344E-1 1.34669E-1 1.32597E-1 1.18691E-1 1.01832E-1 1.84865E-1 1.81705E-1 1.2242E-1 2.52458E-1 2.15145E-1 1.94893E-1 2.83892E-1 4.06264E-1 4.65124E-1 4.49194E-1 3.72397E-1 3.89756E-1 3.33644E-1 2.7905E-1 2.29843E-1 2.50539E-1 2.83772E-1 2.22735E-1 2.48709E-1 2.32405E-1 2.17789E-1 1.97184E-1 3.7727E-1 3.99268E-1 3.91032E-1 3.10677E-1 2.8215E-1 1.94224E-1 1.56084E-1 9.44731E-2 1.94861E-1 2.472E-1 1.26338E-1 6.31704E-2 7.98099E-2 3.73505E-2 3.16647E-2 4.28987E-2 4.35103E-2 2.62292E-2 2.8864E-2 2.96085E-2 3.00016E-2 1.7031E-2 1.1788E-2 8.82679E-3 1.10094E-2 1.57643E-2 2.55602E-2 2.0245E-2 1.41279E-2 1.49387E-2 1.5231E-2 2.34381E-2 2.76451E-2 3.02671E-2 1.73302E-2 1.04814E-2 1.06294E-2 1.57504E-2 1.30316E-2 1.63536E-2 1.36492E-2 1.58941E-2 1.76476E-2 1.2254E-2 5.80988E-3 4.74853E-3 5.2215E-3 6.00885E-3 3.50424E-3 3.42094E-3 3.11364E-3 3.88905E-3 4.47575E-3 2.05142E-3 2.51748E-3 3.71511E-3 3.71606E-3 -9999 -9999 -9999 -9999 -9999 -9999 -9999 -9999 -9999 -9999 -9999 -9999 -9999 -9999 -9999 -9999 -9999 -9999 -9999 -9999 -9999 -9999 -9999
-9999 -9999 -9999 -9999 -9999 -9999 -9999 -9999 -9999 -9999 -9999 -9999 -9999 -9999 -9999 -9999 -9999 -9999 -9999 -9999 -9999 -9999 -9999 -9999 -9999 -9999 -9999 -9999 -9999 -9999 -9999 -9999 -9999 -9999 7.8334E-2 7.81762E-2 7.33799E-2 7.90638E-2 8.15863E-2 7.18409E-2 1.19363E-1 9.81243E-2 1.1133E-1 1.98062E-1 3.187E-1 2.56314E-1 1.32872E-1 1.71428E-1 3.57326E-1 4.47843E-1 4.24538E-1 4.12573E-1 3.96382E-1 3.91403E-1 3.73001E-1 3.48611E-1 3.45373E-1 3.55294E-1 3.89591E-1 4.11971E-1 4.46936E-1 5.36302E-1 4.87517E-1 2.29257E-1 1.68434E-1 1.37831E-1 1.38545E-1 1.29314E-1 1.96795E-1 2.08333E-1 2.20413E-1 1.79873E-1 1.49516E-1 1.96479E-1 2.93195E-1 3.83801E-1 4.04219E-1 3.90478E-1 3.83405E-1 3.69428E-1 3.68982E-1 3.19261E-1 2.75863E-1 2.20443E-1 2.16818E-1 2.38683E-1 1.87632E-1 1.93726E-1 2.023E-1 1.63709E-1 3.01763E-1 3.62999E-1 2.90637E-1 2.93114E-1 2.32897E-1 2.17153E-1 1.21617E-1 1.5639E-1 1.28934E-1 1.88998E-1 1.53162E-1 8.17824E-2 4.02818E-2 4.63075E-2 2.28373E-2 2.59738E-2 2.90512E-2 3.09951E-2 3.72854E-2 3.40566E-2 3.60155E-2 1.78139E-2 1.48827E-2 1.7213E-2 2.10182E-2 3.36487E-2 5.00993E-2 3.95405E-2 2.21723E-2 1.79279E-2 1.60063E-2 1.15196E-2 2.00922E-2 3.22471E-2 4.24026E-2 3.04779E-2 1.82653E-2 1.08947E-2 -9999 -9999 -9999 -9999 -9999 1.1309E-2 6.74338E-3 8.1473E-3 5.85615E-3 3.6237E-3 2.77059E-3 3.78951E-3 3.38468E-3 3.33884E-3 2.04273E-3 2.85527E-3 4.66597E-3 2.88096E-3 -9999 -9999 -9999 -9999 -9999 -9999 -9999 -9999 -9999 -9999 -9999 -9999 -9999 -9999 -9999 -9999 -9999 -9999 -9999 -9999 -9999 -9999 -9999 -9999
-9999 -9999 -9999 -9999 -9999 -9999 -9999 -9999 -9999 -9999 -9999 -9999 -9999 -9999 -9999 -9999 -9999 -9999 -9999 -9999 -9999 -9999 -9999 -9999 -9999 -9999 -9999 -9999 -9999 -9999 -9999 -9999 -9999 -9999 -9999 -9999 1.36158E-1 5.13941E-2 4.7483E-2 8.64585E-2 9.27445E-2 1.28794E-1 1.98994E-1 2.1993E-1 3.17993E-1 3.34371E-1 2.72341E-1 1.93915E-1 2.98363E-1 4.88896E-1 5.52804E-1 5.29684E-1 4.078E-1 3.82282E-1 3.68458E-1 3.35915E-1 3.67238E-1 3.72051E-1 3.99692E-1 4.1607E-1 4.37907E-1 5.04259E-1 4.9629E-1 3.06938E-1 1.97335E-1 1.53679E-1 1.61709E-1 1.42867E-1 1.59061E-1 1.29275E-1 1.26941E-1 1.30763E-1 1.13768E-1 1.74699E-1 3.4171E-1 3.51174E-1 3.68133E-1 3.4549E-1 3.1994E-1 3.46218E-1 3.79948E-1 3.83662E-1 2.97788E-1 2.62696E-1 1.7833E-1 1.53313E-1 1.60859E-1 2.00107E-1 1.86089E-1 1.71626E-1 2.29179E-1 2.44038E-1 1.92259E-1 2.18695E-1 2.21771E-1 1.75476E-1 1.59196E-1 2.1609E-1 1.0295E-1 1.08758E-1 1.23043E-1 1.07734E-1 6.65379E-2 3.25645E-2 2.83738E-2 1.7979E-2 1.74576E-2 2.69965E-2 3.12947E-2 3.58634E-2 3.4619E-2 2.01658E-2 1.99657E-2 2.37135E-2 2.95242E-2 2.67483E-2 4.31817E-2 4.71032E-2 3.86833E-2 2.77311E-2 2.01776E-2 9.23712E-3 1.03821E-2 1.61789E-2 2.70554E-2 5.14091E-2 3.1801E-2 2.36376E-2 -9999 -9999 -9999 -9999 -9999 1.16439E-2 8.72641E-3 5.88426E-3 4.50007E-3 3.65172E-3 4.29041E-3 2.40209E-3 2.89715E-3 3.57502E-3 2.99255E-3 1.94812E-3 3.16794E-3 -9999 -9999 -9999 -9999 -9999 -9999 -9999 -9999 -9999 -9999 -9999 -9999 -9999 -9999 -9999 -9999 -9999 -9999 -9999 -9999 -9999 -9999 -9999 -9999 -9999
-9999 -9999 -9999 -9999 -9999 -9999 -9999 -9999 -9999 -9999 -9999 -9999 -9999 -9999 -9999 -9999 -9999 -9999 -9999 -9999 -9999 -9999 -9999 -9999 -9999 -9999 -9999 -9999 -9999 -9999 -9999 -9999 -9999 -9999 -9999 -9999 -9999 9.95339E-2 3.0239E-2 7.88507E-2 1.17118E-1 1.24025E-1 1.9485E-1 2.48985E-1 3.47776E-1 3.52968E-1 3.97263E-1 2.61746E-1 3.19664E-1 5.39275E-1 5.96493E-1 4.92896E-1 4.34601E-1 3.75347E-1 3.69825E-1 3.36011E-1 3.68431E-1 4.36899E-1 4.30785E-1 4.14212E-1 4.40508E-1 4.57558E-1 5.11183E-1 2.55671E-1 1.37228E-1 9.98687E-2 1.12669E-1 1.46842E-1 1.04375E-1 1.45368E-1 2.10687E-1 2.44993E-1 2.26661E-1 3.18756E-1 4.27606E-1 4.65996E-1 4.08515E-1 2.79006E-1 2.77032E-1 2.79817E-1 3.15359E-1 3.65042E-1 3.59809E-1 3.28398E-1 2.76085E-1 2.37556E-1 2.05527E-1 1.66315E-1 1.70012E-1 1.6114E-1 1.68236E-1 1.8833E-1 1.74954E-1 1.78589E-1 2.5628E-1 3.22255E-1 3.02545E-1 2.78643E-1 1.02044E-1 9.16122E-2 8.74545E-2 7.03065E-2 6.58463E-2 4.224E-2 2.57738E-2 1.5016E-2 9.6949E-3 1.72021E-2 2.10242E-2 1.70095E-2 1.63045E-2 1.71626E-2 1.49907E-2 2.03434E-2 1.45206E-2 1.61492E-2 2.2291E-2 2.37928E-2 4.52116E-2 4.31369E-2 4.18575E-2 2.69271E-2 2.55883E-2 2.34796E-2 3.08835E-2 -9999 -9999 -9999 -9999 -9999 -9999 -9999 -9999 9.18848E-3 5.15217E-3 3.22295E-3 2.16255E-3 1.59743E-3 2.1304E-3 -9999 -9999 -9999 -9999 -9999 -9999 -9999 -9999 -9999 -9999 -9999 -9999 -9999 -9999 -9999 -9999 -9999 -9999 -9999 -9999 -9999 -9999 -9999 -9999 -9999 -9999 -9999 -9999 -9999 -9999 -9999
-9999 -9999 -9999 -9999 -9999 -9999 -9999 -9999 -9999 -9999 -9999 -9999 -9999 -9999 -9999 -9999 -9999 -9999 -9999 -9999 -9999 -9999 -9999 -9999 -9999 -9999 -9999 -9999 -9999 -9999 -9999 -9999 -9999 -9999 -9999 -9999 -9999 -9999 8.63127E-2 8.16606E-2 8.52721E-2 8.64374E-2 1.02031E-1 1.70889E-1 2.72037E-1 2.91099E-1 3.54806E-1 3.51496E-1 2.93719E-1 3.67655E-1 5.03159E-1 5.75696E-1 4.99833E-1 3.8062E-1 3.16796E-1 3.29551E-1 3.4825E-1 4.26702E-1 4.5804E-1 4.80662E-1 4.63411E-1 4.92364E-1 4.0708E-1 1.98065E-1 8.58393E-2 7.10892E-2 6.88292E-2 8.97982E-2 9.36648E-2 1.25729E-1 2.91788E-1 3.79254E-1 4.68808E-1 4.34935E-1 4.76786E-1 4.50064E-1 3.58724E-1 3.13948E-1 2.9654E-1 2.63118E-1 2.94536E-1 3.48714E-1 3.53913E-1 3.40715E-1 3.28428E-1 3.37243E-1 2.46053E-1 1.22581E-1 9.68833E-2 1.16518E-1 1.5054E-1 2.02942E-1 2.38212E-1 2.32823E-1 2.94979E-1 3.39714E-1 3.46131E-1 2.57971E-1 1.58152E-1 1.22662E-1 7.96523E-2 5.45458E-2 4.14751E-2 2.30889E-2 1.69448E-2 1.26363E-2 1.93854E-2 2.07528E-2 1.10358E-2 7.66539E-3 6.24389E-3 7.9857E-3 1.08242E-2 1.27251E-2 8.65325E-3 1.00026E-2 9.37964E-3 1.13147E-2 3.60989E-2 6.97612E-2 7.20479E-2 7.19515E-2 5.75178E-2 -9999 -9999 -9999 -9999 -9999 -9999 -9999 -9999 -9999 -9999 3.50812E-3 2.23875E-3 -9999 -9999 -9999 -9999 -9999 -9999 -9999 -9999 -9999 -9999 -9999 -9999 -9999 -9999 -9999 -9999 -9999 -9999 -9999 -9999 -9999 -9999 -9999 -9999 -9999 -9999 -9999 -9999 -9999 -9999 -9999 -9999 -9999 -9999 -9999
-9999 -9999 -9999 -9999 -9999 -9999 -9999 -9999 -9999 -9999 -9999 -9999 -9999 -9999 -9999 -9999 -9999 -9999 -9999 -9999 -9999 -9999 -9999 -9999 -9999 -9999 -9999 -9999 -9999 -9999 -9999 -9999 -9999 -9999 -9999 -9999 -9999 -9999 -9999 6.26029E-2 5.47653E-2 5.85967E-2 7.50136E-2 7.74131E-2 1.78172E-1 2.07903E-1 2.47128E-1 3.28595E-1 3.03285E-1 2.55357E-1 3.024E-1 4.80444E-1 4.71371E-1 3.36102E-1 3.39157E-1 3.47543E-1 3.74954E-1 3.80906E-1 4.98533E-1 5.26739E-1 5.58275E-1 6.13427E-1 4.83016E-1 3.56395E-1 1.69995E-1 1.11184E-1 1.47328E-1 6.9937E-2 1.14216E-1 7.53081E-2 1.77891E-1 3.09549E-1 3.83643E-1 3.87963E-1 4.14082E-1 4.03512E-1 3.80316E-1 3.82292E-1 3.29558E-1 2.82529E-1 2.72509E-1 3.32828E-1 3.55061E-1 3.3699E-1 2.94756E-1 2.60909E-1 2.41301E-1 1.45431E-1 1.04072E-1 1.08525E-1 1.47868E-1 1.86173E-1 2.21372E-1 2.76266E-1 2.86116E-1 3.35501E-1 3.03691E-1 2.47824E-1 2.1307E-1 1.27439E-1 1.11437E-1 7.19393E-2 6.76207E-2 5.17759E-2 2.25684E-2 1.44955E-2 2.98074E-2 2.39109E-2 1.51964E-2 6.73754E-3 6.01097E-3 4.60005E-3 8.91941E-3 1.0287E-2 6.46154E-3 8.1799E-3 4.90393E-3 1.24561E-2 3.98178E-2 5.76636E-2 7.03398E-2 5.90646E-2 3.55429E-2 -9999 -9999 -9999 -9999 -9999 -9999 -9999 -9999 -9999 -9999 -9999 -9999 -9999 -9999 -9999 -9999 -9999 -9999 -9999 -9999 -9999 -9999 -9999 -9999 -9999 -9999 -9999 -9999 -9999 -9999 -9999 -9999 -9999 -9999 -9999 -9999 -9999 -9999 -9999 -9999 -9999 -9999 -9999 -9999 -9999 -9999 -9999
-9999 -9999 -9999 -9999 -9999 -9999 -9999 -9999 -9999 -9999 -9999 -9999 -9999 -9999 -9999 -9999 -9999 -9999 -9999 -9999 -9999 -9999 -9999 -9999 -9999 -9999 -9999 -9999 -9999 -9999 -9999 -9999 -9999 -9999 -9999 -9999 -9999 1.78705E-1 6.89116E-2 8.67629E-2 1.21773E-1 8.67732E-2 3.69077E-2 6.93991E-2 1.40949E-1 9.67176E-2 1.67484E-1 3.0929E-1 3.07784E-1 2.12439E-1 2.60174E-1 3.76157E-1 4.07012E-1 3.64805E-1 4.07732E-1 3.81645E-1 3.89927E-1 4.1234E-1 5.13288E-1 5.44032E-1 6.29555E-1 5.88755E-1 4.85854E-1 4.46311E-1 2.57708E-1 2.37672E-1 2.35607E-1 9.2057E-2 1.44504E-1 1.03995E-1 1.051E-1 1.61453E-1 2.59947E-1 2.72687E-1 3.38235E-1 3.8626E-1 3.19246E-1 3.38806E-1 3.00309E-1 2.73083E-1 2.68646E-1 3.31684E-1 3.46025E-1 2.98648E-1 2.53517E-1 2.22126E-1 1.6159E-1 1.28141E-1 1.21469E-1 1.31194E-1 1.41837E-1 1.62435E-1 2.11752E-1 2.71446E-1 3.32714E-1 3.56976E-1 2.88763E-1 2.66453E-1 2.53404E-1 2.1618E-1 1.87709E-1 1.56294E-1 9.6404E-2 5.54223E-2 2.09266E-2 1.85189E-2 2.50005E-2 2.7063E-2 2.57194E-2 1.99639E-2 1.13086E-2 4.61308E-3 3.95798E-3 7.26006E-3 7.65727E-3 1.14618E-2 1.16945E-2 1.31737E-2 2.50282E-2 3.08187E-2 4.0497E-2 3.96399E-2 2.79929E-2 -9999 -9999 -9999 -9999 -9999 -9999 -9999 -9999 -9999 -9999 -9999 -9999 -9999 -9999 -9999 -9999 -9999 -9999 -9999 -9999 -9999 -9999 -9999 -9999 -9999 -9999 -9999 -9999 -9999 -9999 -9999 -9999 -9999 -9999 -9999 -9999 -9999 -9999 -9999 -9999 -9999 -9999 -9999 -9999 -9999 -9999 -9999
-9999 -9999 -9999 -9999 -9999 -9999 -9999 -9999 -9999 -9999 -9999 -9999 -9999 -9999 -9999 -9999 -9999 -9999 -9999 -9999 -9999 -9999 -9999 -9999 -9999 -9999 -9999 -9999 -9999 -9999 -9999 -9999 -9999 -9999 -9999 -9999 -9999 -9999 1.46331E-1 1.40601E-1 2.74736E-1 1.62351E-1 3.58456E-2 3.38361E-2 4.03982E-2 5.6167E-2 8.58835E-2 2.09605E-1 2.39472E-1 1.78483E-1 1.75111E-1 2.40175E-1 3.5206E-1 3.54328E-1 4.90548E-1 4.48626E-1 4.9339E-1 4.58302E-1 4.87642E-1 6.02551E-1 6.24973E-1 5.29196E-1 4.30205E-1 3.78619E-1 3.01142E-1 2.10223E-1 1.71073E-1 8.07309E-2 1.12745E-1 1.36907E-1 1.10462E-1 1.52501E-1 2.1171E-1 1.84505E-1 3.27751E-1 3.83821E-1 3.66814E-1 2.98373E-1 3.06328E-1 2.71945E-1 2.96268E-1 3.11239E-1 3.08024E-1 2.88893E-1 2.53553E-1 2.11641E-1 1.82256E-1 1.38418E-1 1.46525E-1 1.7684E-1 1.58048E-1 2.01384E-1 2.22261E-1 1.82679E-1 2.81441E-1 3.53173E-1 3.1248E-1 3.37669E-1 3.21935E-1 3.07656E-1 2.91583E-1 2.45046E-1 9.9234E-2 7.93134E-2 3.3756E-2 3.00235E-2 3.94088E-2 4.16196E-2 4.24324E-2 2.2501E-2 1.66132E-2 7.2062E-3 3.84152E-3 5.28019E-3 7.41706E-3 1.51071E-2 1.46715E-2 1.339E-2 1.40604E-2 2.5522E-2 2.28432E-2 1.84114E-2 1.16016E-2 -9999 -9999 -9999 -9999 -9999 -9999 -9999 -9999 -9999 -9999 -9999 -9999 -9999 -9999 -9999 -9999 -9999 -9999 -9999 -9999 -9999 -9999 -9999 -9999 -9999 -9999 -9999 -9999 -9999 -9999 -9999 -9999 -9999 -9999 -9999 -9999 -9999 -9999 -9999 -9999 -9999 -9999 -9999 -9999 -9999 -9999 -9999
-9999 -9999 -9999 -9999 -9999 -9999 -9999 -9999 -9999 -9999 -9999 -9999 -9999 -9999 -9999 -9999 -9999 -9999 -9999 -9999 -9999 -9999 -9999 -9999 -9999 -9999 -9999 -9999 -9999 -9999 -9999 -9999 -9999 -9999 -9999 -9999 -9999 -9999 2.32366E-1 8.67447E-2 1.77833E-1 1.73498E-1 5.57688E-2 3.97488E-2 3.61193E-2 5.80905E-2 1.05028E-1 1.74545E-1 2.39514E-1 3.09466E-1 3.40349E-1 3.37306E-1 2.9648E-1 3.20404E-1 3.89937E-1 5.68231E-1 5.98387E-1 5.48293E-1 5.17124E-1 6.39681E-1 6.20804E-1 4.73255E-1 3.1092E-1 1.86798E-1 2.21715E-1 1.41215E-1 8.74729E-2 5.55573E-2 8.16472E-2 4.54746E-2 6.24025E-2 9.1645E-2 1.35643E-1 1.1536E-1 1.50057E-1 2.46609E-1 2.63879E-1 2.54387E-1 2.16984E-1 2.58041E-1 2.6696E-1 2.78743E-1 2.34623E-1 2.15205E-1 2.20411E-1 1.79766E-1 1.6763E-1 1.61455E-1 1.97826E-1 2.32409E-1 2.41267E-1 2.21659E-1 2.05008E-1 2.23703E-1 2.27761E-1 2.75287E-1 3.39687E-1 3.18411E-1 3.04101E-1 2.8508E-1 3.21388E-1 2.3754E-1 1.25334E-1 5.72213E-2 3.30382E-2 3.45193E-2 5.56737E-2 6.56962E-2 2.85781E-2 1.73047E-2 1.34232E-2 5.97563E-3 4.05415E-3 5.04954E-3 7.32915E-3 1.81878E-2 1.72939E-2 1.98828E-2 1.33153E-2 1.05792E-2 1.08683E-2 6.68933E-3 -9999 -9999 -9999 -9999 -9999 -9999 -9999 -9999 -9999 -9999 -9999 -9999 -9999 -9999 -9999 -9999 -9999 -9999 -9999 -9999 -9999 -9999 -9999 -9999 -9999 -9999 -9999 -9999 -9999 -9999 -9999 -9999 -9999 -9999 -9999 -9999 -9999 -9999 -9999 -9999 -9999 -9999 -9999 -9999 -9999 -9999 -9999 -9999
-9999 -9999 -9999 -9999 -9999 -9999 -9999 -9999 -9999 -9999 -9999 -9999 -9999 -9999 -9999 -9999 -9999 -9999 -9999 -9999 -9999 -9999 -9999 -9999 -9999 -9999 -9999 -9999 -9999 -9999 -9999 -9999 -9999 -9999 -9999 -9999 -9999 -9999 2.13743E-1 7.85319E-2 2.28284E-1 2.65422E-1 1.16039E-1 7.46409E-2 3.34557E-2 3.6336E-2 8.10952E-2 1.63892E-1 3.05732E-1 4.28677E-1 3.88405E-1 3.02731E-1 1.98975E-1 2.10005E-1 3.37689E-1 4.71323E-1 5.52242E-1 5.93914E-1 5.65878E-1 5.33646E-1 6.20128E-1 5.74044E-1 3.77767E-1 1.6635E-1 1.42309E-1 1.68232E-1 9.36205E-2 6.69356E-2 7.10899E-2 6.26764E-2 2.92411E-2 1.04878E-1 1.04299E-1 9.90312E-2 9.77739E-2 1.22751E-1 1.81059E-1 2.0941E-1 1.67464E-1 1.65294E-1 1.51762E-1 1.82618E-1 1.26679E-1 1.03986E-1 1.33021E-1 1.50738E-1 1.30448E-1 1.30226E-1 1.61715E-1 2.23424E-1 2.3073E-1 2.50929E-1 2.55596E-1 2.53717E-1 2.06733E-1 2.1619E-1 3.43264E-1 3.02808E-1 2.68574E-1 2.9918E-1 2.86715E-1 3.10651E-1 1.84474E-1 7.18439E-2 2.78622E-2 2.34425E-2 4.03458E-2 5.77597E-2 4.04996E-2 2.52073E-2 1.08104E-2 7.05347E-3 4.85198E-3 5.69801E-3 7.08949E-3 9.72147E-3 1.44077E-2 1.19676E-2 7.78558E-3 6.14822E-3 7.66678E-3 4.8189E-3 -9999 -9999 -9999 -9999 -9999 -9999 -9999 -9999 -9999 -9999 -9999 -9999 -9999 -9999 -9999 -9999 -9999 -9999 -9999 -9999 -9999 -9999 -9999 -9999 -9999 -9999 -9999 -9999 -9999 -9999 -9999 -9999 -9999 -9999 -9999 -9999 -9999 -9999 -9999 -9999 -9999 -9999 -9999 -9999 -9999 -9999 -9999 -9999
-9999 -9999 -9999 -9999 -9999 -9999 -9999 -9999 -9999 -9999 -9999 -9999 -9999 -9999 -9999 -9999 -9999 -9999 -9999 -9999 -9999 -9999 -9999 -9999 -9999 -9999 -9999 -9999 -9999 -9999 -9999 -9999 -9999 -9999 -9999 -9999 -9999 -9999 2.12814E-1 4.91642E-2 1.37067E-1 2.68427E-1 2.585E-1 1.12677E-1 8.21247E-2 3.76086E-2 5.32264E-2 1.57378E-1 3.54322E-1 5.04718E-1 4.45566E-1 3.36646E-1 3.46668E-1 2.8613E-1 4.03973E-1 5.23256E-1 5.76136E-1 5.47278E-1 4.63772E-1 5.0727E-1 6.39764E-1 6.41249E-1 4.57384E-1 2.67432E-1 2.38835E-1 1.45366E-1 1.41081E-1 1.58713E-1 2.29033E-1 1.53301E-1 7.04865E-2 7.33742E-2 8.34032E-2 9.51445E-2 9.58662E-2 1.01444E-1 7.88386E-2 7.81002E-2 8.26538E-2 7.68705E-2 6.47036E-2 1.28829E-1 1.83203E-1 1.13853E-1 1.22899E-1 1.17694E-1 7.83211E-2 9.58657E-2 1.62439E-1 1.92957E-1 1.91641E-1 2.39531E-1 2.21973E-1 2.477E-1 2.24386E-1 2.18228E-1 2.84814E-1 3.00085E-1 2.88552E-1 2.81556E-1 2.93339E-1 3.46737E-1 2.38925E-1 9.99597E-2 2.08338E-2 2.7311E-2 3.65478E-2 5.21269E-2 4.71396E-2 2.62129E-2 1.25298E-2 3.6304E-3 3.01435E-3 5.60536E-3 7.80746E-3 8.25102E-3 1.06113E-2 7.85715E-3 5.04079E-3 3.72438E-3 4.06413E-3 1.0542E-2 -9999 -9999 -9999 -9999 -9999 -9999 -9999 -9999 -9999 -9999 -9999 -9999 -9999 -9999 -9999 -9999 -9999 -9999 -9999 -9999 -9999 -9999 -9999 -9999 -9999 -9999 -9999 -9999 -9999 -9999 -9999 -9999 -9999 -9999 -9999 -9999 -9999 -9999 -9999 -9999 -9999 -9999 -9999 -9999 -9999 -9999 -9999 -9999
-9999 -9999 -9999 -9999 -9999 -9999 -9999 -9999 -9999 -9999 -9999 -9999 -9999 -9999 -9999 -9999 -9999 -9999 -9999 -9999 -9999 -9999 -9999 -9999 -9999 -9999 -9999 -9999 -9999 -9999 -9999 -9999 -9999 -9999 -9999 -9999 -9999 -9999 1.25531E-1 6.95074E-2 5.3355E-2 1.39273E-1 2.50989E-1 2.28779E-1 1.57412E-1 7.86735E-2 4.10962E-2 9.40853E-2 2.90981E-1 4.5333E-1 4.21798E-1 4.1048E-1 2.91622E-1 3.26141E-1 4.09316E-1 4.52587E-1 4.98632E-1 5.20941E-1 5.56239E-1 4.91375E-1 6.22454E-1 6.15702E-1 5.24334E-1 4.03878E-1 3.15242E-1 2.02337E-1 1.30989E-1 1.51007E-1 1.85053E-1 6.74176E-2 4.26349E-2 4.92435E-2 4.25622E-2 3.73015E-2 8.90906E-2 1.07278E-1 7.11477E-2 5.93461E-2 4.25495E-2 5.30105E-2 4.46597E-2 7.15808E-2 1.7736E-1 1.33281E-1 1.20291E-1 1.26193E-1 7.78027E-2 6.85105E-2 1.00424E-1 1.23216E-1 1.04336E-1 1.21198E-1 1.48934E-1 1.86756E-1 1.92051E-1 1.60445E-1 1.83684E-1 1.98096E-1 2.41214E-1 2.83591E-1 2.79539E-1 3.15517E-1 2.45716E-1 1.78983E-1 4.36051E-2 3.07071E-2 6.18652E-2 5.04657E-2 7.45764E-2 3.88869E-2 1.94915E-2 1.05578E-2 6.1675E-3 3.43072E-3 3.59449E-3 4.41843E-3 7.08792E-3 5.74475E-3 3.14711E-3 4.21572E-3 1.05335E-2 1.03449E-2 -9999 -9999 -9999 -9999 -9999 -9999 -9999 -9999 -9999 -9999 -9999 -9999 -9999 -9999 -9999 -9999 -9999 -9999 -9999 -9999 -9999 -9999 -9999 -9999 -9999 -9999 -9999 -9999 -9999 -9999 -9999 -9999 -9999 -9999 -9999 -9999 -9999 -9999 -9999 -9999 -9999 -9999 -9999 -9999 -9999 -9999 -9999 -9999
-9999 -9999 -9999 -9999 -9999 -9999 -9999 -9999 -9999 -9999 -9999 -9999 -9999 -9999 -9999 -9999 -9999 -9999 -9999 -9999 -9999 -9999 -9999 -9999 -9999 -9999 -9999 -9999 -9999 -9999 -9999 -9999 -9999 -9999 -9999 -9999 -9999 -9999 -9999 1.01794E-1 3.89246E-2 9.73321E-2 2.19246E-1 1.87214E-1 1.17133E-1 1.36355E-1 5.63954E-2 7.87213E-2 1.27235E-1 1.85783E-1 1.50634E-1 2.48415E-1 2.83166E-1 3.87093E-1 3.5453E-1 3.87975E-1 4.57906E-1 5.3998E-1 5.26463E-1 4.59213E-1 5.35077E-1 6.34011E-1 5.66733E-1 4.21065E-1 2.65705E-1 1.85309E-1 1.64433E-1 1.24272E-1 1.90789E-1 8.18824E-2 4.52476E-2 4.4469E-2 1.38563E-1 7.79529E-2 3.87688E-2 6.10886E-2 9.03425E-2 9.38302E-2 9.50623E-2 5.63162E-2 3.0392E-2 5.32556E-2 1.64786E-1 1.49294E-1 1.23294E-1 1.38357E-1 6.75783E-2 4.69355E-2 7.84974E-2 9.16841E-2 7.80356E-2 7.91713E-2 1.1659E-1 2.16104E-1 2.47155E-1 3.26455E-1 3.43538E-1 3.10719E-1 2.87562E-1 2.93639E-1 2.92815E-1 3.21248E-1 2.70298E-1 1.71488E-1 1.22631E-1 7.98841E-2 7.82645E-2 4.42637E-2 4.51473E-2 2.46146E-2 1.81633E-2 7.76028E-3 4.15713E-3 2.69187E-3 2.93285E-3 3.90654E-3 9.3898E-3 7.24015E-3 3.69733E-3 4.26762E-3 1.07043E-2 8.09235E-3 -9999 -9999 -9999 -9999 -9999 -9999 -9999 -9999 -9999 -9999 -9999 -9999 -9999 -9999 -9999 -9999 -9999 -9999 -9999 -9999 -9999 -9999 -9999 -9999 -9999 -9999 -9999 -9999 -9999 -9999 -9999 -9999 -9999 -9999 -9999 -9999 -9999 -9999 -9999 -9999 -9999 -9999 -9999 -9999 -9999 -9999 -9999 -9999
-9999 -9999 -9999 -9999 -9999 -9999 -9999 -9999 -9999 -9999 -9999 -9999 -9999 -9999 -9999 -9999 -9999 -9999 -9999 -9999 -9999 -9999 -9999 -9999 -9999 -9999 -9999 -9999 -9999 -9999 -9999 -9999 -9999 -9999 -9999 -9999 -9999 -9999 -9999 1.14379E-1 4.99212E-2 1.20507E-1 1.40084E-1 9.19753E-2 4.35851E-2 1.08804E-1 8.37008E-2 4.43865E-2 7.36708E-2 9.02065E-2 1.26997E-1 1.4394E-1 2.11136E-1 2.25168E-1 3.23903E-1 4.23712E-1 4.32625E-1 4.65253E-1 5.20689E-1 5.42106E-1 5.14765E-1 6.0262E-1 5.86154E-1 3.83824E-1 1.45035E-1 8.4958E-2 1.42144E-1 1.65913E-1 2.18549E-1 1.7923E-1 4.6833E-2 4.90817E-2 1.56599E-1 8.69696E-2 2.86706E-2 3.03142E-2 3.23849E-2 3.07179E-2 6.86017E-2 6.76071E-2 4.08301E-2 3.93103E-2 8.03062E-2 1.70352E-1 1.74308E-1 1.14149E-1 7.86365E-2 4.50798E-2 6.94652E-2 7.28382E-2 6.99901E-2 1.094E-1 1.91956E-1 3.00365E-1 3.90708E-1 4.24598E-1 4.27797E-1 4.00024E-1 4.05275E-1 3.46105E-1 3.6061E-1 3.52212E-1 3.35004E-1 1.45519E-1 5.21406E-2 1.03907E-1 9.449E-2 5.96713E-2 3.61263E-2 1.25719E-2 8.20205E-3 4.32337E-3 3.7421E-3 3.45402E-3 2.70299E-3 3.76283E-3 7.17274E-3 7.53735E-3 4.09839E-3 4.61576E-3 3.84473E-3 5.5259E-3 -9999 -9999 -9999 -9999 -9999 -9999 -9999 -9999 -9999 -9999 -9999 -9999 -9999 -9999 -9999 -9999 -9999 -9999 -9999 -9999 -9999 -9999 -9999 -9999 -9999 -9999 -9999 -9999 -9999 -9999 -9999 -9999 -9999 -9999 -9999 -9999 -9999 -9999 -9999 -9999 -9999 -9999 -9999 -9999 -9999 -9999 -9999 -9999
-9999 -9999 -9999 -9999 -9999 -9999 -9999 -9999 -9999 -9999 -9999 -9999 -9999 -9999 -9999 -9999 -9999 -9999 -9999 -9999 -9999 -9999 -9999 -9999 -9999 -9999 -9999 -9999 -9999 -9999 -9999 -9999 -9999 -9999 -9999 -9999 -9999 -9999 -9999 9.1684E-2 3.02201E-2 4.91022E-2 1.01008E-1 5.79713E-2 2.25076E-2 4.79785E-2 6.79938E-2 3.9567E-2 7.90666E-2 1.73117E-1 1.73538E-1 1.46489E-1 1.55808E-1 1.29153E-1 1.71214E-1 3.23099E-1 5.77729E-1 5.39027E-1 5.15489E-1 5.01776E-1 6.22214E-1 6.02233E-1 4.69863E-1 2.92522E-1 1.34497E-1 2.19574E-1 3.12306E-1 2.22979E-1 2.74049E-1 1.92118E-1 5.78924E-2 7.03394E-2 2.21986E-1 1.425E-1 6.64915E-2 9.88125E-2 5.50367E-2 1.74075E-2 2.52981E-2 4.30647E-2 5.59652E-2 3.65408E-2 5.1458E-2 1.01006E-1 1.16037E-1 1.04388E-1 6.50254E-2 5.27216E-2 6.84548E-2 6.85772E-2 6.18606E-2 9.70499E-2 2.08566E-1 3.1934E-1 3.9674E-1 4.3092E-1 4.53723E-1 4.28261E-1 4.15592E-1 3.4223E-1 3.30905E-1 3.33308E-1 3.84701E-1 1.50772E-1 3.18353E-2 4.8729E-2 1.25811E-1 7.64585E-2 3.94912E-2 3.15501E-2 2.13663E-2 1.32303E-2 9.43252E-3 4.96743E-3 1.89472E-3 2.08611E-3 5.52461E-3 5.30637E-3 3.11828E-3 2.57004E-3 5.88129E-3 8.75592E-3 -9999 -9999 -9999 -9999 -9999 -9999 -9999 -9999 -9999 -9999 -9999 -9999 -9999 -9999 -9999 -9999 -9999 -9999 -9999 -9999 -9999 -9999 -9999 -9999 -9999 -9999 -9999 -9999 -9999 -9999 -9999 -9999 -9999 -9999 -9999 -9999 -9999 -9999 -9999 -9999 -9999 -9999 -9999 -9999 -9999 -9999 -9999 -9999
-9999 -9999 -9999 -9999 -9999 -9999 -9999 -9999 -9999 -9999 -9999 -9999 -9999 -9999 -9999 -9999 -9999 -9999 -9999 -9999 -9999 -9999 -9999 -9999 -9999 -9999 -9999 -9999 -9999 -9999 -9999 -9999 -9999 -9999 -9999 -9999 -9999 -9999 -9999 8.66251E-2 3.70758E-2 8.58082E-2 8.77721E-2 3.67553E-2 2.07239E-2 7.00484E-2 9.76403E-2 4.89234E-2 9.10503E-2 1.43422E-1 2.52773E-1 2.73036E-1 2.9682E-1 2.98094E-1 3.11305E-1 3.44207E-1 4.1149E-1 4.73354E-1 5.00726E-1 5.12356E-1 6.04676E-1 5.42824E-1 3.48644E-1 2.43093E-1 2.63928E-1 3.95706E-1 4.32478E-1 4.09111E-1 3.67967E-1 2.194E-1 8.79321E-2 1.18967E-1 3.31553E-1 2.71513E-1 2.36858E-1 1.63037E-1 7.58885E-2 3.1956E-2 3.48594E-2 2.60596E-2 2.4146E-2 4.10367E-2 5.00038E-2 5.05584E-2 5.92628E-2 6.87721E-2 5.2381E-2 6.05886E-2 4.51021E-2 4.74895E-2 6.63229E-2 7.57993E-2 1.61981E-1 2.83531E-1 3.6816E-1 3.98616E-1 4.21098E-1 3.85652E-1 4.12922E-1 3.29235E-1 3.43842E-1 3.47041E-1 3.85894E-1 2.43196E-1 3.67921E-2 5.99704E-2 8.31275E-2 1.15127E-1 6.54279E-2 3.72367E-2 2.84922E-2 1.38931E-2 1.53393E-2 4.35366E-3 1.54633E-3 2.03863E-3 2.15531E-3 2.41248E-3 2.76947E-3 3.16898E-3 4.45577E-3 6.51305E-3 -9999 -9999 -9999 -9999 -9999 -9999 -9999 -9999 -9999 -9999 -9999 -9999 -9999 -9999 -9999 -9999 -9999 -9999 -9999 -9999 -9999 -9999 -9999 -9999 -9999 -9999 -9999 -9999 -9999 -9999 -9999 -9999 -9999 -9999 -9999 -9999 -9999 -9999 -9999 -9999 -9999 -9999 -9999 -9999 -9999 -9999 -9999 -9999
-9999 -9999 -9999 -9999 -9999 -9999 -9999 -9999 -9999 -9999 -9999 -9999 -9999 -9999 -9999 -9999 -9999 -9999 -9999 -9999 -9999 -9999 -9999 -9999 -9999 -9999 -9999 -9999 -9999 -9999 -9999 -9999 -9999 -9999 -9999 -9999 -9999 -9999 -9999 6.47551E-2 3.293E-2 4.72359E-2 5.9087E-2 2.27581E-2 3.58677E-2 3.6285E-2 6.08978E-2 3.37228E-2 7.13321E-2 1.55318E-1 1.90341E-1 3.05597E-1 3.78365E-1 4.6001E-1 5.1444E-1 3.75082E-1 4.10006E-1 3.99367E-1 4.2519E-1 4.40115E-1 5.44144E-1 5.40449E-1 4.07802E-1 3.56775E-1 4.41774E-1 5.01405E-1 5.7118E-1 5.47736E-1 4.67521E-1 2.47219E-1 1.62706E-1 2.18103E-1 3.85113E-1 4.34577E-1 3.32599E-1 2.2751E-1 1.07225E-1 3.92532E-2 3.91655E-2 2.95313E-2 1.84443E-2 4.84554E-2 5.37161E-2 4.60168E-2 4.63413E-2 3.28605E-2 3.54639E-2 3.99583E-2 2.89201E-2 4.21129E-2 5.9388E-2 1.06205E-1 1.36819E-1 2.21063E-1 3.09118E-1 3.60211E-1 3.76732E-1 4.11239E-1 3.75163E-1 3.50895E-1 3.16455E-1 3.73288E-1 3.80523E-1 2.75779E-1 1.54807E-1 6.67952E-2 7.74982E-2 9.00752E-2 7.84669E-2 7.34876E-2 2.30681E-2 1.8075E-2 1.49652E-2 7.36731E-3 4.5403E-3 1.53154E-3 1.0605E-3 2.44986E-3 3.22834E-3 3.80819E-3 4.32956E-3 -9999 -9999 -9999 -9999 -9999 -9999 -9999 -9999 -9999 -9999 -9999 -9999 -9999 -9999 -9999 -9999 -9999 -9999 -9999 -9999 -9999 -9999 -9999 -9999 -9999 -9999 -9999 -9999 -9999 -9999 -9999 -9999 -9999 -9999 -9999 -9999 -9999 -9999 -9999 -9999 -9999 -9999 -9999 -9999 -9999 -9999 -9999 -9999 -9999
-9999 -9999 -9999 -9999 -9999 -9999 -9999 -9999 -9999 -9999 -9999 -9999 -9999 -9999 -9999 -9999 -9999 -9999 -9999 -9999 -9999 -9999 -9999 -9999 -9999 -9999 -9999 -9999 -9999 -9999 -9999 -9999 -9999 -9999 -9999 -9999 -9999 -9999 -9999 6.41284E-2 2.08802E-2 5.30349E-2 7.17569E-2 1.49233E-2 1.69859E-2 7.88096E-2 5.45875E-2 4.50885E-2 6.14635E-2 1.28929E-1 1.60628E-1 2.21851E-1 3.04662E-1 4.7644E-1 6.40776E-1 5.76493E-1 5.02717E-1 4.18934E-1 3.58556E-1 4.02073E-1 4.4632E-1 5.36275E-1 5.46568E-1 4.72698E-1 5.46978E-1 5.69655E-1 6.0389E-1 6.01582E-1 4.60664E-1 3.22682E-1 3.28774E-1 3.74277E-1 4.56737E-1 4.90941E-1 4.20078E-1 4.01956E-1 2.17896E-1 8.79794E-2 5.34899E-2 3.4599E-2 2.27759E-2 3.23368E-2 4.32378E-2 4.75722E-2 5.58004E-2 4.57742E-2 3.42655E-2 3.53884E-2 4.29081E-2 4.99138E-2 7.03002E-2 1.20095E-1 1.41726E-1 1.3837E-1 2.06606E-1 2.6585E-1 2.9701E-1 3.22302E-1 3.03007E-1 2.59481E-1 2.6704E-1 2.99315E-1 3.22704E-1 3.18948E-1 2.80373E-1 1.92112E-1 1.06879E-1 5.58547E-2 5.97003E-2 5.33336E-2 3.55428E-2 1.41412E-2 1.13486E-2 8.04105E-3 6.93958E-3 2.74048E-3 5.21529E-4 1.76035E-3 4.18101E-3 3.97356E-3 2.8047E-3 -9999 -9999 -9999 -9999 -9999 -9999 -9999 -9999 -9999 -9999 -9999 -9999 -9999 -9999 -9999 -9999 -9999 -9999 -9999 -9999 -9999 -9999 -9999 -9999 -9999 -9999 -9999 -9999 -9999 -9999 -9999 -9999 -9999 -9999 -9999 -9999 -9999 -9999 -9999 -9999 -9999 -9999 -9999 -9999 -9999 -9999 -9999 -9999 -9999
-9999 -9999 -9999 -9999 -9999 -9999 -9999 -9999 -9999 -9999 -9999 -9999 -9999 -9999 -9999 -9999 -9999 -9999 -9999 -9999 -9999 -9999 -9999 -9999 -9999 -9999 -9999 -9999 -9999 -9999 -9999 -9999 -9999 -9999 -9999 -9999 -9999 -9999 -9999 9.13652E-2 2.34294E-2 4.39411E-2 3.82921E-2 1.72319E-2 4.39444E-2 5.04257E-2 3.58611E-2 2.83906E-2 3.84296E-2 5.49246E-2 6.81063E-2 7.80154E-2 8.89127E-2 1.44545E-1 2.63623E-1 3.93923E-1 4.98832E-1 4.64085E-1 3.97736E-1 3.86006E-1 3.93797E-1 3.92045E-1 4.31929E-1 5.11398E-1 5.47407E-1 4.89164E-1 5.04699E-1 5.04036E-1 4.63669E-1 4.53854E-1 4.80877E-1 3.80648E-1 4.06607E-1 4.49182E-1 4.9192E-1 4.08275E-1 3.22345E-1 2.21389E-1 1.66216E-1 9.99279E-2 3.90247E-2 2.14138E-2 2.29915E-2 2.74784E-2 3.29035E-2 3.38338E-2 2.99267E-2 3.13615E-2 6.35116E-2 7.36219E-2 6.62662E-2 8.24388E-2 8.46689E-2 8.17335E-2 1.05758E-1 1.50871E-1 1.90775E-1 2.10094E-1 2.03618E-1 2.10361E-1 2.41E-1 2.67056E-1 2.37105E-1 2.59294E-1 3.08523E-1 2.5242E-1 1.35198E-1 9.0177E-2 6.06268E-2 3.51695E-2 5.04792E-2 1.94093E-2 1.36235E-2 1.14709E-2 4.5579E-3 2.72669E-3 3.44998E-4 1.4761E-3 3.15462E-3 2.82374E-3 -9999 -9999 -9999 -9999 -9999 -9999 -9999 -9999 -9999 -9999 -9999 -9999 -9999 -9999 -9999 -9999 -9999 -9999 -9999 -9999 -9999 -9999 -9999 -9999 -9999 -9999 -9999 -9999 -9999 -9999 -9999 -9999 -9999 -9999 -9999 -9999 -9999 -9999 -9999 -9999 -9999 -9999 -9999 -9999 -9999 -9999 -9999 -9999 -9999 -9999
-9999 -9999 -9999 -9999 -9999 -9999 -9999 -9999 -9999 -9999 -9999 -9999 -9999 -9999 -9999 -9999 -9999 -9999 -9999 -9999 -9999 -9999 -9999 -9999 -9999 -9999 -9999 -9999 -9999 -9999 -9999 -9999 -9999 -9999 -9999 -9999 -9999 -9999 -9999 5.14698E-2 6.32074E-2 3.01887E-2 2.34321E-2 4.23345E-2 1.24486E-1 2.80854E-2 2.93901E-2 3.31114E-2 5.30467E-2 7.05648E-2 8.68811E-2 8.21172E-2 8.16625E-2 1.25762E-1 1.8853E-1 2.77239E-1 3.78966E-1 4.05551E-1 4.77406E-1 4.38102E-1 4.54211E-1 4.15552E-1 4.49676E-1 4.06155E-1 3.739E-1 3.14534E-1 3.2941E-1 4.23344E-1 4.62877E-1 4.63252E-1 4.21095E-1 4.60408E-1 4.13539E-1 4.18231E-1 4.65306E-1 3.22432E-1 3.67495E-1 3.55907E-1 2.66905E-1 1.93982E-1 9.18063E-2 4.9359E-2 1.83916E-2 1.94884E-2 1.47846E-2 1.41825E-2 1.2113E-2 2.6338E-2 6.0401E-2 7.11255E-2 7.71002E-2 8.29446E-2 9.17478E-2 8.94878E-2 9.07074E-2 1.5645E-1 1.96683E-1 1.72919E-1 1.48657E-1 2.02915E-1 2.37374E-1 2.44077E-1 2.38555E-1 2.39909E-1 2.6961E-1 2.08154E-1 8.0277E-2 1.47495E-1 1.25612E-1 4.6696E-2 3.69225E-2 3.31452E-2 1.43653E-2 5.45607E-3 3.72444E-3 1.80827E-3 3.79627E-4 1.33773E-3 2.49698E-3 -9999 -9999 -9999 -9999 -9999 -9999 -9999 -9999 -9999 -9999 -9999 -9999 -9999 -9999 -9999 -9999 -9999 -9999 -9999 -9999 -9999 -9999 -9999 -9999 -9999 -9999 -9999 -9999 -9999 -9999 -9999 -9999 -9999 -9999 -9999 -9999 -9999 -9999 -9999 -9999 -9999 -9999 -9999 -9999 -9999 -9999 -9999 -9999 -9999 -9999 -9999
-9999 -9999 -9999 -9999 -9999 -9999 -9999 -9999 -9999 -9999 -9999 -9999 -9999 -9999 -9999 -9999 -9999 -9999 -9999 -9999 -9999 -9999 -9999 -9999 -9999 -9999 -9999 -9999 -9999 -9999 -9999 -9999 -9999 -9999 -9999 -9999 -9999 -9999 -9999 -9999 8.44665E-2 5.0152E-2 3.61396E-2 1.04924E-1 1.23324E-1 5.25846E-2 6.53667E-2 3.50826E-2 7.47752E-2 2.1373E-1 2.0523E-1 1.96603E-1 2.08419E-1 2.20013E-1 2.16097E-1 2.56777E-1 3.28986E-1 4.41208E-1 4.54245E-1 4.99594E-1 4.4364E-1 4.46171E-1 4.71499E-1 4.12357E-1 4.20202E-1 3.36757E-1 2.93135E-1 3.37108E-1 3.72107E-1 4.02909E-1 3.93999E-1 3.96543E-1 3.94754E-1 3.72576E-1 4.04417E-1 3.89761E-1 3.45962E-1 3.03226E-1 1.94446E-1 1.3305E-1 1.22745E-1 1.10211E-1 5.19862E-2 2.0292E-2 2.11668E-2 1.37889E-2 1.35211E-2 2.39705E-2 3.75514E-2 5.50861E-2 5.57498E-2 6.21809E-2 6.84091E-2 7.83267E-2 9.77351E-2 1.79935E-1 2.36578E-1 1.58332E-1 1.87124E-1 2.12738E-1 2.4551E-1 2.60313E-1 2.24479E-1 2.01543E-1 2.45579E-1 2.25602E-1 1.25548E-1 4.77777E-2 6.25927E-2 6.43103E-2 2.90093E-2 2.85102E-2 8.42827E-3 4.05616E-3 5.12686E-3 2.2477E-3 5.11324E-4 4.30568E-3 2.84878E-3 -9999 -9999 -9999 -9999 -9999 -9999 -9999 -9999 -9999 -9999 -9999 -9999 -9999 -9999 -9999 -9999 -9999 -9999 -9999 -9999 -9999 -9999 -9999 -9999 -9999 -9999 -9999 -9999 -9999 -9999 -9999 -9999 -9999 -9999 -9999 -9999 -9999 -9999 -9999 -9999 -9999 -9999 -9999 -9999 -9999 -9999 -9999 -9999 -9999 -9999 -9999
-9999 -9999 -9999 -9999 -9999 -9999 -9999 -9999 -9999 -9999 -9999 -9999 -9999 -9999 -9999 -9999 -9999 -9999 -9999 -9999 -9999 -9999 -9999 -9999 -9999 -9999 -9999 -9999 -9999 -9999 -9999 -9999 -9999 -9999 -9999 -9999 -9999 -9999 -9999 -9999 -9999 7.85937E-2 7.33289E-2 2.26065E-1 5.23849E-2 4.84632E-2 5.35849E-2 3.90858E-2 1.12982E-1 2.79609E-1 3.6525E-1 2.21095E-1 2.54772E-1 3.12098E-1 2.87393E-1 2.81483E-1 4.23109E-1 4.59577E-1 5.20399E-1 5.9883E-1 5.42165E-1 5.0757E-1 5.51307E-1 5.20518E-1 4.13145E-1 3.31848E-1 3.26115E-1 3.35885E-1 3.10016E-1 3.50815E-1 3.79632E-1 3.99431E-1 4.12189E-1 3.98693E-1 4.66762E-1 5.05967E-1 3.80363E-1 2.56246E-1 1.89944E-1 1.38275E-1 1.24768E-1 1.29749E-1 1.61208E-1 6.495E-2 4.74779E-2 1.63979E-2 1.31274E-2 2.1107E-2 3.28971E-2 4.86742E-2 5.44573E-2 5.70913E-2 8.19576E-2 1.39707E-1 1.20712E-1 1.7523E-1 2.43573E-1 2.0678E-1 1.86674E-1 2.3836E-1 2.45684E-1 2.64095E-1 2.18171E-1 2.38865E-1 2.14233E-1 1.92583E-1 1.52477E-1 1.05785E-1 4.83814E-2 5.39632E-2 4.10224E-2 9.80384E-3 5.15947E-3 2.51358E-3 1.00615E-3 3.3638E-4 5.43779E-4 -9999 -9999 -9999 -9999 -9999 -9999 -9999 -9999 -9999 -9999 -9999 -9999 -9999 -9999 -9999 -9999 -9999 -9999 -9999 -9999 -9999 -9999 -9999 -9999 -9999 -9999 -9999 -9999 -9999 -9999 -9999 -9999 -9999 -9999 -9999 -9999 -9999 -9999 -9999 -9999 -9999 -9999 -9999 -9999 -9999 -9999 -9999 -9999 -9999 -9999 -9999 -9999 -9999
-9999 -9999 -9999 -9999 -9999 -9999 -9999 -9999 -9999 -9999 -9999 -9999 -9999 -9999 -9999 -9999 -9999 -9999 -9999 -9999 -9999 -9999 -9999 -9999 -9999 -9999 -9999 -9999 -9999 -9999 -9999 -9999 -9999 -9999 -9999 -9999 -9999 -9999 -9999 -9999 -9999 1.28578E-1 3.39887E-1 1.13024E-1 3.63135E-2 6.44527E-2 5.46582E-2 6.07743E-2 1.30282E-1 2.62417E-1 2.55923E-1 1.38806E-1 1.51085E-1 1.39155E-1 1.07082E-1 1.54561E-1 2.36635E-1 2.83444E-1 3.99186E-1 5.15621E-1 5.12869E-1 4.52491E-1 5.0945E-1 5.2768E-1 4.2178E-1 3.97245E-1 3.75551E-1 3.44908E-1 2.85545E-1 3.12226E-1 2.83428E-1 3.40949E-1 3.88412E-1 3.77758E-1 3.83289E-1 3.74861E-1 3.50356E-1 2.87951E-1 1.97184E-1 1.33971E-1 1.29429E-1 1.41402E-1 1.49216E-1 1.63961E-1 9.98078E-2 2.72056E-2 1.37848E-2 2.09476E-2 3.53651E-2 5.27373E-2 4.70252E-2 3.52452E-2 4.02593E-2 7.61605E-2 1.034E-1 1.75948E-1 1.71674E-1 1.93462E-1 2.12712E-1 2.10182E-1 2.15024E-1 2.19941E-1 1.74525E-1 1.76714E-1 1.69539E-1 1.4772E-1 1.228E-1 8.12632E-2 1.03167E-1 7.47502E-2 5.68499E-2 2.76854E-2 1.05379E-2 5.68465E-3 -9999 -9999 -9999 -9999 -9999 -9999 -9999 -9999 -9999 -9999 -9999 -9999 -9999 -9999 -9999 -9999 -9999 -9999 -9999 -9999 -9999 -9999 -9999 -9999 -9999 -9999 -9999 -9999 -9999 -9999 -9999 -9999 -9999 -9999 -9999 -9999 -9999 -9999 -9999 -9999 -9999 -9999 -9999 -9999 -9999 -9999 -9999 -9999 -9999 -9999 -9999 -9999 -9999 -9999 -9999 -9999
-9999 -9999 -9999 -9999 -9999 -9999 -9999 -9999 -9999 -9999 -9999 -9999 -9999 -9999 -9999 -9999 -9999 -9999 -9999 -9999 -9999 -9999 -9999 -9999 -9999 -9999 -9999 -9999 -9999 -9999 -9999 -9999 -9999 -9999 -9999 -9999 -9999 -9999 -9999 -9999 -9999 3.71824E-1 2.55843E-1 3.10136E-2 3.00242E-2 4.41084E-2 7.1896E-2 7.92407E-2 1.13525E-1 2.08839E-1 1.847E-1 9.25896E-2 1.00441E-1 6.7906E-2 6.46495E-2 9.41775E-2 1.23704E-1 1.39106E-1 2.08663E-1 2.61461E-1 3.74127E-1 3.90789E-1 3.84076E-1 4.61961E-1 3.71246E-1 4.67995E-1 3.95338E-1 4.06398E-1 3.47591E-1 3.51349E-1 3.41902E-1 3.68204E-1 3.53288E-1 3.71026E-1 3.48795E-1 2.84434E-1 2.7682E-1 3.28074E-1 2.67382E-1 1.75965E-1 1.23716E-1 1.0431E-1 1.25058E-1 1.64037E-1 1.18081E-1 4.90965E-2 2.36588E-2 1.47297E-2 3.03296E-2 3.98581E-2 5.21228E-2 5.90521E-2 7.2677E-2 7.77898E-2 8.7837E-2 1.39376E-1 2.03198E-1 2.34646E-1 2.37591E-1 1.8089E-1 1.66447E-1 1.99507E-1 1.91848E-1 1.63744E-1 1.39354E-1 1.35659E-1 1.13853E-1 7.10066E-2 8.11835E-2 7.13644E-2 4.51699E-2 4.44065E-2 1.26807E-2 -9999 -9999 -9999 -9999 -9999 -9999 -9999 -9999 -9999 -9999 -9999 -9999 -9999 -9999 -9999 -9999 -9999 -9999 -9999 -9999 -9999 -9999 -9999 -9999 -9999 -9999 -9999 -9999 -9999 -9999 -9999 -9999 -9999 -9999 -9999 -9999 -9999 -9999 -9999 -9999 -9999 -9999 -9999 -9999 -9999 -9999 -9999 -9999 -9999 -9999 -9999 -9999 -9999 -9999 -9999 -9999 -9999
-9999 -9999 -9999 -9999 -9999 -9999 -9999 -9999 -9999 -9999 -9999 -9999 -9999 -9999 -9999 -9999 -9999 -9999 -9999 -9999 -9999 -9999 -9999 -9999 -9999 -9999 -9999 -9999 -9999 -9999 -9999 -9999 -9999 -9999 -9999 -9999 -9999 -9999 -9999 -9999 -9999 4.18324E-1 4.67404E-2 1.99319E-2 1.28247E-2 1.46732E-2 4.10882E-2 1.025E-1 1.33114E-1 1.16738E-1 1.17489E-1 8.40282E-2 6.9715E-2 8.22171E-2 4.02067E-2 3.60512E-2 5.3814E-2 7.53715E-2 1.1809E-1 1.69021E-1 2.18912E-1 3.04253E-1 4.02943E-1 4.56708E-1 4.51762E-1 4.79819E-1 4.5846E-1 4.1851E-1 4.05842E-1 4.26923E-1 4.01671E-1 3.7638E-1 4.10317E-1 3.80636E-1 3.06938E-1 2.56172E-1 2.82489E-1 3.32305E-1 3.06833E-1 1.79692E-1 9.86588E-2 8.02126E-2 6.38674E-2 9.28472E-2 9.69876E-2 6.59174E-2 3.13605E-2 1.75386E-2 2.59446E-2 4.35735E-2 4.11713E-2 5.267E-2 1.01218E-1 1.44004E-1 1.70201E-1 1.84359E-1 1.97051E-1 2.24355E-1 1.83339E-1 1.61528E-1 1.45395E-1 1.43157E-1 1.24737E-1 1.18682E-1 1.14439E-1 1.0889E-1 1.45338E-1 5.88832E-2 3.30709E-2 2.71439E-2 5.75571E-2 5.26132E-2 6.85484E-3 -9999 -9999 -9999 -9999 -9999 -9999 -9999 -9999 -9999 -9999 -9999 -9999 -9999 -9999 -9999 -9999 -9999 -9999 -9999 -9999 -9999 -9999 -9999 -9999 -9999 -9999 -9999 -9999 -9999 -9999 -9999 -9999 -9999 -9999 -9999 -9999 -9999 -9999 -9999 -9999 -9999 -9999 -9999 -9999 -9999 -9999 -9999 -9999 -9999 -9999 -9999 -9999 -9999 -9999 -9999 -9999 -9999
-9999 -9999 -9999 -9999 -9999 -9999 -9999 -9999 -9999 -9999 -9999 -9999 -9999 -9999 -9999 -9999 -9999 -9999 -9999 -9999 -9999 -9999 -9999 -9999 -9999 -9999 -9999 -9999 -9999 -9999 -9999 -9999 -9999 -9999 -9999 -9999 -9999 -9999 -9999 -9999 -9999 1.70784E-1 2.29214E-2 4.56292E-2 2.36971E-2 1.46166E-2 3.82311E-2 1.06265E-1 1.42659E-1 1.09931E-1 1.25643E-1 8.58677E-2 5.49661E-2 6.79445E-2 5.39895E-2 2.69057E-2 4.34412E-2 6.74758E-2 1.34501E-1 1.59944E-1 1.71681E-1 2.71518E-1 3.69703E-1 4.53883E-1 4.45864E-1 3.34716E-1 3.91988E-1 4.61359E-1 3.54442E-1 3.48424E-1 3.70509E-1 3.86529E-1 3.51796E-1 3.05756E-1 3.17065E-1 2.46336E-1 2.71621E-1 3.2126E-1 3.29555E-1 2.34951E-1 1.38757E-1 1.23538E-1 5.70991E-2 4.50489E-2 6.27053E-2 6.19832E-2 5.19846E-2 2.48144E-2 1.68096E-2 3.10179E-2 5.524E-2 7.95445E-2 1.3563E-1 1.6096E-1 1.93022E-1 2.46635E-1 2.40699E-1 2.45353E-1 1.91448E-1 1.39414E-1 1.26817E-1 1.4362E-1 9.03045E-2 9.28322E-2 1.07599E-1 1.18414E-1 1.28235E-1 1.93264E-2 6.63105E-3 1.60663E-2 4.82369E-2 3.70816E-2 -9999 -9999 -9999 -9999 -9999 -9999 -9999 -9999 -9999 -9999 -9999 -9999 -9999 -9999 -9999 -9999 -9999 -9999 -9999 -9999 -9999 -9999 -9999 -9999 -9999 -9999 -9999 -9999 -9999 -9999 -9999 -9999 -9999 -9999 -9999 -9999 -9999 -9999 -9999 -9999 -9999 -9999 -9999 -9999 -9999 -9999 -9999 -9999 -9999 -9999 -9999 -9999 -9999 -9999 -9999 -9999 -9999 -9999
-9999 -9999 -9999 -9999 -9999 -9999 -9999 -9999 -9999 -9999 -9999 -9999 -9999 -9999 -9999 -9999 -9999 -9999 -9999 -9999 -9999 -9999 -9999 -9999 -9999 -9999 -9999 -9999 -9999 -9999 -9999 -9999 -9999 -9999 -9999 -9999 -9999 -9999 -9999 -9999 1.42964E-1 3.03294E-2 1.45053E-2 2.9903E-2 5.5728E-2 3.76201E-2 4.05259E-2 1.07798E-1 1.10193E-1 7.48731E-2 8.90355E-2 8.15069E-2 4.92272E-2 3.60664E-2 5.04715E-2 2.64603E-2 6.86926E-2 1.81357E-1 1.95153E-1 1.73049E-1 1.60885E-1 2.6955E-1 3.76008E-1 4.45335E-1 4.06861E-1 3.34165E-1 3.46688E-1 4.01468E-1 3.25767E-1 2.8301E-1 2.66638E-1 2.76341E-1 2.42859E-1 2.18694E-1 2.42463E-1 2.97666E-1 3.01695E-1 2.9365E-1 2.74057E-1 3.31641E-1 2.57877E-1 2.47425E-1 1.29671E-1 4.36571E-2 2.89652E-2 4.51551E-2 3.47E-2 3.16871E-2 1.41287E-2 2.31062E-2 4.01258E-2 6.90919E-2 1.05839E-1 1.44703E-1 1.90463E-1 2.57951E-1 2.67863E-1 2.22533E-1 1.63722E-1 1.2348E-1 1.16348E-1 1.54825E-1 1.15827E-1 8.25461E-2 9.83578E-2 1.00734E-1 8.88826E-2 3.62779E-2 2.01995E-2 2.376E-2 9.4513E-3 -9999 -9999 -9999 -9999 -9999 -9999 -9999 -9999 -9999 -9999 -9999 -9999 -9999 -9999 -9999 -9999 -9999 -9999 -9999 -9999 -9999 -9999 -9999 -9999 -9999 -9999 -9999 -9999 -9999 -9999 -9999 -9999 -9999 -9999 -9999 -9999 -9999 -9999 -9999 -9999 -9999 -9999 -9999 -9999 -9999 -9999 -9999 -9999 -9999 -9999 -9999 -9999 -9999 -9999 -9999 -9999 -9999 -9999 -9999
-9999 -9999 -9999 -9999 -9999 -9999 -9999 -9999 -9999 -9999 -9999 -9999 -9999 -9999 -9999 -9999 -9999 -9999 -9999 -9999 -9999 -9999 -9999 -9999 -9999 -9999 -9999 -9999 -9999 -9999 -9999 -9999 -9999 -9999 -9999 -9999 -9999 -9999 -9999 -9999 1.55408E-1 1.38163E-2 2.24555E-2 5.2634E-2 7.97797E-2 7.24787E-2 8.64824E-2 1.31115E-1 7.0788E-2 3.64988E-2 7.91922E-2 1.01962E-1 7.09325E-2 4.12888E-2 3.64522E-2 3.89883E-2 1.05075E-1 1.43824E-1 1.69824E-1 1.66782E-1 2.08529E-1 2.88852E-1 3.28696E-1 3.36055E-1 2.42132E-1 2.26351E-1 2.77396E-1 2.95547E-1 3.18869E-1 2.71242E-1 2.08243E-1 2.05086E-1 2.09525E-1 1.99895E-1 2.46689E-1 2.73003E-1 3.34437E-1 4.18074E-1 3.01405E-1 1.94642E-1 2.55001E-1 2.87108E-1 2.24108E-1 8.57391E-2 3.34453E-2 2.59996E-2 2.67443E-2 2.64705E-2 2.44126E-2 2.31593E-2 3.66001E-2 8.00094E-2 1.06316E-1 1.64812E-1 2.25292E-1 2.52147E-1 2.32616E-1 1.40503E-1 1.36146E-1 1.33592E-1 1.57356E-1 1.34435E-1 7.29574E-2 9.44875E-2 8.77149E-2 8.91142E-2 8.10149E-2 2.40659E-2 2.04283E-2 7.14191E-3 6.31622E-3 -9999 -9999 -9999 -9999 -9999 -9999 -9999 -9999 -9999 -9999 -9999 -9999 -9999 -9999 -9999 -9999 -9999 -9999 -9999 -9999 -9999 -9999 -9999 -9999 -9999 -9999 -9999 -9999 -9999 -9999 -9999 -9999 -9999 -9999 -9999 -9999 -9999 -9999 -9999 -9999 -9999 -9999 -9999 -9999 -9999 -9999 -9999 -9999 -9999 -9999 -9999 -9999 -9999 -9999 -9999 -9999 -9999 -9999 -9999
-9999 -9999 -9999 -9999 -9999 -9999 -9999 -9999 -9999 -9999 -9999 -9999 -9999 -9999 -9999 -9999 -9999 -9999 -9999 -9999 -9999 -9999 -9999 -9999 -9999 -9999 -9999 -9999 -9999 -9999 -9999 -9999 -9999 -9999 -9999 -9999 -9999 -9999 -9999 -9999 2.14193E-1 1.18434E-2 1.77826E-2 3.9395E-2 6.72452E-2 1.29359E-1 1.1206E-1 1.79005E-1 8.22285E-2 4.63629E-2 9.88055E-2 1.3542E-1 1.24086E-1 1.07916E-1 6.8055E-2 8.32916E-2 1.14206E-1 1.50239E-1 1.49168E-1 1.42142E-1 1.73382E-1 2.45395E-1 2.9635E-1 3.23717E-1 2.20004E-1 1.92443E-1 2.47137E-1 2.87194E-1 2.5238E-1 2.04576E-1 2.03779E-1 1.71338E-1 1.67615E-1 1.99486E-1 2.32688E-1 2.58236E-1 2.98717E-1 4.44064E-1 3.32118E-1 1.91164E-1 1.88334E-1 2.71536E-1 2.55149E-1 1.76881E-1 7.40337E-2 3.27729E-2 1.9147E-2 2.73341E-2 2.12738E-2 2.529E-2 2.85E-2 6.18894E-2 8.81159E-2 1.54594E-1 2.02092E-1 1.58319E-1 1.05846E-1 8.81051E-2 1.32601E-1 1.1382E-1 1.62243E-1 7.60795E-2 6.12245E-2 7.05359E-2 8.11029E-2 1.11095E-1 8.27936E-2 2.31696E-2 7.84661E-3 -9999 -9999 -9999 -9999 -9999 -9999 -9999 -9999 -9999 -9999 -9999 -9999 -9999 -9999 -9999 -9999 -9999 -9999 -9999 -9999 -9999 -9999 -9999 -9999 -9999 -9999 -9999 -9999 -9999 -9999 -9999 -9999 -9999 -9999 -9999 -9999 -9999 -9999 -9999 -9999 -9999 -9999 -9999 -9999 -9999 -9999 -9999 -9999 -9999 -9999 -9999 -9999 -9999 -9999 -9999 -9999 -9999 -9999 -9999 -9999 -9999
-9999 -9999 -9999 -9999 -9999 -9999 -9999 -9999 -9999 -9999 -9999 -9999 -9999 -9999 -9999 -9999 -9999 -9999 -9999 -9999 -9999 -9999 -9999 -9999 -9999 -9999 -9999 -9999 -9999 -9999 -9999 -9999 -9999 -9999 -9999 -9999 -9999 -9999 -9999 -9999 1.12261E-1 1.8098E-2 2.55544E-2 4.00458E-2 5.55315E-2 8.54714E-2 7.9395E-2 9.8754E-2 5.61185E-2 3.86859E-2 6.81671E-2 1.44934E-1 1.70783E-1 1.56804E-1 1.2452E-1 1.36838E-1 1.68143E-1 1.85303E-1 1.47838E-1 1.31893E-1 1.35695E-1 2.2688E-1 4.04829E-1 3.79425E-1 2.94632E-1 3.14091E-1 2.68878E-1 2.69586E-1 2.16973E-1 2.37802E-1 2.32563E-1 2.1106E-1 2.30875E-1 3.02804E-1 3.35852E-1 2.33483E-1 2.5146E-1 2.96876E-1 3.21113E-1 2.13604E-1 1.2733E-1 1.97648E-1 2.73243E-1 1.64219E-1 8.74455E-2 2.72928E-2 1.70907E-2 1.10853E-2 9.24274E-3 1.87454E-2 3.56042E-2 5.34963E-2 9.62798E-2 1.34508E-1 1.35841E-1 7.87147E-2 5.1305E-2 5.57492E-2 9.07631E-2 1.00733E-1 1.53661E-1 8.33018E-2 6.07908E-2 7.32793E-2 7.24946E-2 1.31741E-1 8.14692E-2 2.2442E-2 -9999 -9999 -9999 -9999 -9999 -9999 -9999 -9999 -9999 -9999 -9999 -9999 -9999 -9999 -9999 -9999 -9999 -9999 -9999 -9999 -9999 -9999 -9999 -9999 -9999 -9999 -9999 -9999 -9999 -9999 -9999 -9999 -9999 -9999 -9999 -9999 -9999 -9999 -9999 -9999 -9999 -9999 -9999 -9999 -9999 -9999 -9999 -9999 -9999 -9999 -9999 -9999 -9999 -9999 -9999 -9999 -9999 -9999 -9999 -9999 -9999 -9999
-9999 -9999 -9999 -9999 -9999 -9999 -9999 -9999 -9999 -9999 -9999 -9999 -9999 -9999 -9999 -9999 -9999 -9999 -9999 -9999 -9999 -9999 -9999 -9999 -9999 -9999 -9999 -9999 -9999 -9999 -9999 -9999 -9999 -9999 -9999 -9999 -9999 -9999 -9999 -9999 8.78358E-2 1.42874E-2 2.38951E-2 3.56549E-2 3.60055E-2 6.18872E-2 5.18118E-2 3.28536E-2 3.32524E-2 3.0386E-2 5.03611E-2 1.14135E-1 2.00463E-1 2.15598E-1 1.40851E-1 2.02161E-1 2.57401E-1 1.95773E-1 1.0139E-1 8.80387E-2 1.34879E-1 1.35448E-1 2.31122E-1 4.12018E-1 4.41464E-1 3.27724E-1 2.66455E-1 2.75014E-1 2.75044E-1 2.63559E-1 2.85615E-1 2.76908E-1 3.8909E-1 3.96243E-1 3.5278E-1 2.87694E-1 2.40939E-1 2.47714E-1 2.21192E-1 2.3273E-1 1.63342E-1 1.44233E-1 1.99835E-1 1.96208E-1 1.3618E-1 6.70702E-2 2.59382E-2 1.63861E-2 1.12751E-2 1.72071E-2 3.35491E-2 5.13481E-2 8.76011E-2 8.10271E-2 9.54384E-2 4.9451E-2 5.68596E-2 7.09157E-2 1.35988E-1 8.58054E-2 4.44924E-2 5.31198E-2 5.80901E-2 5.51806E-2 7.91966E-2 1.35224E-1 1.06413E-1 2.19429E-2 -9999 -9999 -9999 -9999 -9999 -9999 -9999 -9999 -9999 -9999 -9999 -9999 -9999 -9999 -9999 -9999 -9999 -9999 -9999 -9999 -9999 -9999 -9999 -9999 -9999 -9999 -9999 -9999 -9999 -9999 -9999 -9999 -9999 -9999 -9999 -9999 -9999 -9999 -9999 -9999 -9999 -9999 -9999 -9999 -9999 -9999 -9999 -9999 -9999 -9999 -9999 -9999 -9999 -9999 -9999 -9999 -9999 -9999 -9999 -9999 -9999 -9999
-9999 -9999 -9999 -9999 -9999 -9999 -9999 -9999 -9999 -9999 -9999 -9999 -9999 -9999 -9999 -9999 -9999 -9999 -9999 -9999 -9999 -9999 -9999 -9999 -9999 -9999 -9999 -9999 -9999 -9999 -9999 -9999 -9999 -9999 -9999 -9999 -9999 -9999 -9999 -9999 5.78804E-2 1.1641E-2 1.08793E-2 1.54031E-2 2.11508E-2 4.58971E-2 3.39942E-2 2.16379E-2 2.48399E-2 3.21458E-2 4.83179E-2 7.94593E-2 1.12584E-1 1.3827E-1 1.48295E-1 1.73968E-1 2.21866E-1 1.26739E-1 6.88133E-2 7.18333E-2 7.35421E-2 9.65666E-2 2.025E-1 4.61373E-1 4.78394E-1 4.31611E-1 4.53139E-1 4.58127E-1 3.10235E-1 2.82973E-1 2.54526E-1 3.23167E-1 3.99867E-1 4.03538E-1 4.0507E-1 3.43216E-1 2.90659E-1 2.21429E-1 2.26468E-1 2.28002E-1 2.19533E-1 1.81625E-1 1.76445E-1 1.64609E-1 1.23132E-1 5.70863E-2 4.19778E-2 1.81845E-2 1.21496E-2 1.27017E-2 2.31822E-2 4.62109E-2 5.36312E-2 7.19618E-2 3.34703E-2 1.40266E-2 3.38732E-2 6.60568E-2 6.44341E-2 6.8026E-2 5.86879E-2 6.7776E-2 3.61291E-2 5.29876E-2 9.64289E-2 9.62456E-2 7.49746E-2 2.07112E-2 -9999 -9999 -9999 -9999 -9999 -9999 -9999 -9999 -9999 -9999 -9999 -9999 -9999 -9999 -9999 -9999 -9999 -9999 -9999 -9999 -9999 -9999 -9999 -9999 -9999 -9999 -9999 -9999 -9999 -9999 -9999 -9999 -9999 -9999 -9999 -9999 -9999 -9999 -9999 -9999 -9999 -9999 -9999 -9999 -9999 -9999 -9999 -9999 -9999 -9999 -9999 -9999 -9999 -9999 -9999 -9999 -9999 -9999 -9999 -9999 -9999 -9999
-9999 -9999 -9999 -9999 -9999 -9999 -9999 -9999 -9999 -9999 -9999 -9999 -9999 -9999 -9999 -9999 -9999 -9999 -9999 -9999 -9999 -9999 -9999 -9999 -9999 -9999 -9999 -9999 -9999 -9999 -9999 -9999 -9999 -9999 -9999 -9999 -9999 -9999 -9999 -9999 1.35293E-1 1.40224E-2 4.719E-3 6.10869E-3 1.92359E-2 4.39329E-2 3.93738E-2 2.35248E-2 2.30655E-2 2.47882E-2 3.83131E-2 6.15306E-2 5.67041E-2 8.03748E-2 1.50327E-1 1.72626E-1 1.37248E-1 8.75845E-2 4.78787E-2 6.1629E-2 6.22391E-2 8.45009E-2 2.25942E-1 4.91236E-1 5.10485E-1 5.6727E-1 6.65407E-1 6.35525E-1 3.83483E-1 2.62597E-1 1.51168E-1 1.91621E-1 2.32019E-1 3.09937E-1 3.49702E-1 3.64829E-1 2.47105E-1 2.12388E-1 2.25637E-1 2.54326E-1 2.17083E-1 2.06767E-1 1.46589E-1 8.88135E-2 8.9284E-2 9.69022E-2 5.70788E-2 2.3058E-2 2.29804E-2 1.76097E-2 2.49262E-2 3.95177E-2 3.59161E-2 3.50385E-2 1.10021E-2 1.59931E-2 5.5677E-2 2.24477E-2 3.18189E-2 4.40174E-2 5.01723E-2 2.7319E-2 3.70533E-2 6.08986E-2 9.33469E-2 5.04685E-2 3.85123E-2 1.9833E-2 -9999 -9999 -9999 -9999 -9999 -9999 -9999 -9999 -9999 -9999 -9999 -9999 -9999 -9999 -9999 -9999 -9999 -9999 -9999 -9999 -9999 -9999 -9999 -9999 -9999 -9999 -9999 -9999 -9999 -9999 -9999 -9999 -9999 -9999 -9999 -9999 -9999 -9999 -9999 -9999 -9999 -9999 -9999 -9999 -9999 -9999 -9999 -9999 -9999 -9999 -9999 -9999 -9999 -9999 -9999 -9999 -9999 -9999 -9999 -9999 -9999 -9999
-9999 -9999 -9999 -9999 -9999 -9999 -9999 -9999 -9999 -9999 -9999 -9999 -9999 -9999 -9999 -9999 -9999 -9999 -9999 -9999 -9999 -9999 -9999 -9999 -9999 -9999 -9999 -9999 -9999 -9999 -9999 -9999 -9999 -9999 -9999 -9999 -9999 -9999 -9999 -9999 -9999 6.03376E-2 5.95546E-3 9.60538E-3 2.45866E-2 4.36912E-2 3.18962E-2 1.97433E-2 2.23474E-2 1.96491E-2 2.36995E-2 3.46724E-2 2.51184E-2 3.60416E-2 1.01501E-1 1.13037E-1 1.2104E-1 1.03278E-1 7.09729E-2 5.68106E-2 5.82893E-2 8.85513E-2 1.7688E-1 4.27341E-1 5.18829E-1 5.62705E-1 6.1536E-1 6.21687E-1 6.09752E-1 4.25626E-1 2.49632E-1 2.26493E-1 2.81406E-1 3.71214E-1 4.27473E-1 4.06652E-1 2.47907E-1 1.81444E-1 1.62748E-1 2.01435E-1 2.46713E-1 2.7172E-1 1.70194E-1 1.27413E-1 1.06056E-1 7.173E-2 3.17996E-2 2.13989E-2 1.91885E-2 1.59433E-2 1.92053E-2 2.37857E-2 3.71872E-2 2.06378E-2 9.89177E-3 1.86496E-2 2.6364E-2 2.19854E-2 2.33751E-2 2.42005E-2 4.60632E-2 3.78422E-2 4.05717E-2 8.18702E-2 9.05467E-2 6.51475E-2 5.7694E-2 1.43467E-2 1.0591E-2 -9999 -9999 -9999 -9999 -9999 -9999 -9999 -9999 -9999 -9999 -9999 -9999 -9999 -9999 -9999 -9999 -9999 -9999 -9999 -9999 -9999 -9999 -9999 -9999 -9999 -9999 -9999 -9999 -9999 -9999 -9999 -9999 -9999 -9999 -9999 -9999 -9999 -9999 -9999 -9999 -9999 -9999 -9999 -9999 -9999 -9999 -9999 -9999 -9999 -9999 -9999 -9999 -9999 -9999 -9999 -9999 -9999 -9999 -9999 -9999 -9999
-9999 -9999 -9999 -9999 -9999 -9999 -9999 -9999 -9999 -9999 -9999 -9999 -9999 -9999 -9999 -9999 -9999 -9999 -9999 -9999 -9999 -9999 -9999 -9999 -9999 -9999 -9999 -9999 -9999 -9999 -9999 -9999 -9999 -9999 -9999 -9999 -9999 -9999 -9999 -9999 -9999 4.1304E-2 4.17234E-3 9.99073E-3 1.99187E-2 3.16788E-2 2.19017E-2 1.20887E-2 1.29275E-2 1.35706E-2 1.08173E-2 1.45406E-2 1.65986E-2 4.01826E-2 5.40789E-2 5.84006E-2 8.22609E-2 1.33192E-1 7.77972E-2 4.01513E-2 3.86258E-2 6.47429E-2 8.07988E-2 2.32578E-1 4.29523E-1 4.8094E-1 5.8002E-1 5.75651E-1 5.90465E-1 4.95757E-1 3.56803E-1 2.25346E-1 2.76448E-1 4.23166E-1 4.23932E-1 3.34534E-1 2.65513E-1 1.76866E-1 1.6785E-1 1.73929E-1 2.83274E-1 2.4075E-1 1.64425E-1 1.2612E-1 9.56823E-2 3.93167E-2 2.76065E-2 2.70559E-2 2.967E-2 2.2478E-2 2.49716E-2 2.06982E-2 1.74497E-2 1.0028E-2 5.61131E-3 1.38613E-2 8.90127E-3 1.69561E-2 2.45489E-2 1.64068E-2 4.81991E-2 3.39471E-2 3.08368E-2 1.25371E-1 8.15099E-2 5.4787E-2 6.08879E-2 2.01574E-2 4.72533E-3 7.19209E-3 -9999 -9999 -9999 -9999 -9999 -9999 -9999 -9999 -9999 -9999 -9999 -9999 -9999 -9999 -9999 -9999 -9999 -9999 -9999 -9999 -9999 -9999 -9999 -9999 -9999 -9999 -9999 -9999 -9999 -9999 -9999 -9999 -9999 -9999 -9999 -9999 -9999 -9999 -9999 -9999 -9999 -9999 -9999 -9999 -9999 -9999 -9999 -9999 -9999 -9999 -9999 -9999 -9999 -9999 -9999 -9999 -9999 -9999 -9999 -9999
-9999 -9999 -9999 -9999 -9999 -9999 -9999 -9999 -9999 -9999 -9999 -9999 -9999 -9999 -9999 -9999 -9999 -9999 -9999 -9999 -9999 -9999 -9999 -9999 -9999 -9999 -9999 -9999 -9999 -9999 -9999 -9999 -9999 -9999 -9999 -9999 -9999 -9999 -9999 -9999 -9999 2.043E-1 6.40066E-3 7.74307E-3 1.16812E-2 1.58826E-2 1.18943E-2 7.55141E-3 9.55762E-3 1.12097E-2 7.61398E-3 1.03556E-2 1.25939E-2 2.06038E-2 2.66285E-2 3.5152E-2 5.09909E-2 6.5187E-2 5.80961E-2 3.75741E-2 3.68266E-2 3.61404E-2 7.59576E-2 2.34544E-1 3.47026E-1 4.72663E-1 4.9973E-1 4.87131E-1 4.80574E-1 4.90092E-1 4.35444E-1 2.2741E-1 2.80734E-1 3.94168E-1 4.46631E-1 3.34977E-1 2.50969E-1 1.71203E-1 1.51826E-1 2.13774E-1 2.12564E-1 1.74856E-1 9.04451E-2 7.42327E-2 4.31212E-2 3.98362E-2 4.10656E-2 4.33417E-2 4.69417E-2 4.28883E-2 1.13987E-2 1.27153E-2 1.27762E-2 6.36462E-3 3.42189E-3 2.99279E-2 1.77463E-2 1.71267E-2 3.26552E-2 3.31005E-2 5.54199E-2 5.31783E-2 4.31483E-2 1.22947E-1 6.77626E-2 5.562E-2 1.63222E-2 2.6943E-2 4.05366E-2 6.4063E-3 -9999 -9999 -9999 -9999 -9999 -9999 -9999 -9999 -9999 -9999 -9999 -9999 -9999 -9999 -9999 -9999 -9999 -9999 -9999 -9999 -9999 -9999 -9999 -9999 -9999 -9999 -9999 -9999 -9999 -9999 -9999 -9999 -9999 -9999 -9999 -9999 -9999 -9999 -9999 -9999 -9999 -9999 -9999 -9999 -9999 -9999 -9999 -9999 -9999 -9999 -9999 -9999 -9999 -9999 -9999 -9999 -9999 -9999 -9999 -9999
-9999 -9999 -9999 -9999 -9999 -9999 -9999 -9999 -9999 -9999 -9999 -9999 -9999 -9999 -9999 -9999 -9999 -9999 -9999 -9999 -9999 -9999 -9999 -9999 -9999 -9999 -9999 -9999 -9999 -9999 -9999 -9999 -9999 -9999 -9999 -9999 -9999 -9999 -9999 -9999 -9999 2.42056E-1 5.05951E-3 4.82226E-3 5.3628E-3 5.96436E-3 6.944E-3 4.19461E-3 1.39234E-2 1.38097E-2 7.74277E-3 6.44553E-3 9.44677E-3 1.18202E-2 2.56844E-2 2.88531E-2 4.00956E-2 5.84222E-2 5.67731E-2 4.03003E-2 2.46093E-2 2.33389E-2 1.13982E-1 3.6614E-1 4.12839E-1 4.57566E-1 4.45167E-1 4.46458E-1 3.83055E-1 3.79954E-1 4.2776E-1 2.78397E-1 2.07245E-1 3.39534E-1 4.33107E-1 4.20205E-1 2.41261E-1 1.65536E-1 1.73213E-1 1.92736E-1 1.63395E-1 1.46193E-1 7.22033E-2 4.04298E-2 2.37779E-2 2.33931E-2 2.59745E-2 2.22227E-2 1.9352E-2 1.60749E-2 6.34618E-3 1.14278E-2 7.1579E-3 1.04949E-2 1.44119E-2 3.20395E-2 2.23103E-2 2.73613E-2 3.36911E-2 3.55331E-2 3.53394E-2 4.30684E-2 1.00304E-1 5.86036E-2 5.45286E-2 3.73114E-2 5.50926E-3 6.61071E-3 1.11773E-2 1.70212E-2 -9999 -9999 -9999 -9999 -9999 -9999 -9999 -9999 -9999 -9999 -9999 -9999 -9999 -9999 -9999 -9999 -9999 -9999 -9999 -9999 -9999 -9999 -9999 -9999 -9999 -9999 -9999 -9999 -9999 -9999 -9999 -9999 -9999 -9999 -9999 -9999 -9999 -9999 -9999 -9999 -9999 -9999 -9999 -9999 -9999 -9999 -9999 -9999 -9999 -9999 -9999 -9999 -9999 -9999 -9999 -9999 -9999 -9999 -9999 -9999
-9999 -9999 -9999 -9999 -9999 -9999 -9999 -9999 -9999 -9999 -9999 -9999 -9999 -9999 -9999 -9999 -9999 -9999 -9999 -9999 -9999 -9999 -9999 -9999 -9999 -9999 -9999 -9999 -9999 -9999 -9999 -9999 -9999 -9999 -9999 -9999 -9999 -9999 -9999 -9999 -9999 2.52699E-1 3.71898E-3 3.13971E-3 2.26776E-3 1.77411E-3 2.53089E-3 4.28882E-3 2.38713E-2 1.62235E-2 2.14386E-2 5.06083E-3 7.79191E-3 9.07513E-3 1.64019E-2 2.4995E-2 4.33628E-2 6.64159E-2 7.28459E-2 4.33736E-2 2.4543E-2 2.71614E-2 1.29574E-1 2.98894E-1 4.04915E-1 3.5758E-1 4.06686E-1 4.83359E-1 3.27092E-1 1.99248E-1 2.58783E-1 3.32613E-1 2.68672E-1 3.41443E-1 4.1768E-1 4.0294E-1 2.292E-1 2.16129E-1 1.8932E-1 1.47989E-1 1.41738E-1 1.34118E-1 8.48338E-2 4.63034E-2 1.60789E-2 1.61124E-2 1.3803E-2 1.0848E-2 1.07055E-2 1.29574E-2 1.41624E-2 8.62322E-3 1.1299E-2 1.22165E-2 6.53721E-3 1.57663E-2 1.72783E-2 1.93132E-2 2.8012E-2 2.76135E-2 3.28721E-2 6.14966E-2 4.81366E-2 5.27927E-2 4.06899E-2 2.70106E-2 9.01055E-3 7.35955E-3 5.42087E-3 9.88882E-3 7.50681E-3 -9999 -9999 -9999 -9999 -9999 -9999 -9999 -9999 -9999 -9999 -9999 -9999 -9999 -9999 -9999 -9999 -9999 -9999 -9999 -9999 -9999 -9999 -9999 -9999 -9999 -9999 -9999 -9999 -9999 -9999 -9999 -9999 -9999 -9999 -9999 -9999 -9999 -9999 -9999 -9999 -9999 -9999 -9999 -9999 -9999 -9999 -9999 -9999 -9999 -9999 -9999 -9999 -9999 -9999 -9999 -9999 -9999 -9999 -9999
-9999 -9999 -9999 -9999 -9999 -9999 -9999 -9999 -9999 -9999 -9999 -9999 -9999 -9999 -9999 -9999 -9999 -9999 -9999 -9999 -9999 -9999 -9999 -9999 -9999 -9999 -9999 -9999 -9999 -9999 -9999 -9999 -9999 -9999 -9999 -9999 -9999 -9999 -9999 -9999 -9999 1.5798E-1 7.53757E-3 2.25934E-3 2.20482E-3 1.09398E-2 7.09803E-3 2.73012E-2 2.99139E-2 3.00732E-2 5.0368E-2 1.39733E-2 5.08369E-3 1.26441E-2 1.30254E-2 2.85995E-2 4.11047E-2 5.23016E-2 7.65125E-2 5.74074E-2 3.02366E-2 2.59056E-2 7.63833E-2 2.94263E-1 3.73676E-1 4.79992E-1 4.73442E-1 4.68235E-1 3.78141E-1 2.6638E-1 1.64041E-1 2.57051E-1 3.35156E-1 3.47522E-1 3.80565E-1 4.09171E-1 3.24686E-1 2.18092E-1 1.88068E-1 1.11244E-1 1.25285E-1 1.42825E-1 9.13199E-2 4.50571E-2 1.80704E-2 1.14237E-2 1.14835E-2 8.84435E-3 1.3641E-2 1.91998E-2 2.06105E-2 9.14133E-3 7.83753E-3 1.47598E-2 8.92333E-3 1.52215E-2 1.34466E-2 1.17734E-2 3.20309E-2 3.55144E-2 5.92946E-2 5.11989E-2 6.00587E-2 4.19091E-2 4.15179E-2 2.15717E-2 2.33932E-2 1.07078E-2 2.23738E-2 1.27434E-2 6.01651E-3 -9999 -9999 -9999 -9999 -9999 -9999 -9999 -9999 -9999 -9999 -9999 -9999 -9999 -9999 -9999 -9999 -9999 -9999 -9999 -9999 -9999 -9999 -9999 -9999 -9999 -9999 -9999 -9999 -9999 -9999 -9999 -9999 -9999 -9999 -9999 -9999 -9999 -9999 -9999 -9999 -9999 -9999 -9999 -9999 -9999 -9999 -9999 -9999 -9999 -9999 -9999 -9999 -9999 -9999 -9999 -9999 -9999 -9999 -9999
-9999 -9999 -9999 -9999 -9999 -9999 -9999 -9999 -9999 -9999 -9999 -9999 -9999 -9999 -9999 -9999 -9999 -9999 -9999 -9999 -9999 -9999 -9999 -9999 -9999 -9999 -9999 -9999 -9999 -9999 -9999 -9999 -9999 -9999 -9999 -9999 -9999 -9999 -9999 -9999 -9999 2.15293E-1 9.30447E-3 1.80778E-2 1.51072E-2 5.88757E-3 7.0632E-3 3.98512E-2 1.96539E-2 4.09328E-2 3.16657E-2 9.02093E-3 4.77781E-3 2.02619E-2 8.80746E-3 1.81103E-2 2.51236E-2 4.08884E-2 5.63418E-2 4.21426E-2 2.4271E-2 2.29428E-2 6.97163E-2 2.02564E-1 2.67409E-1 3.62144E-1 3.8746E-1 4.50745E-1 3.60319E-1 2.88268E-1 1.69094E-1 1.85527E-1 2.88069E-1 3.88456E-1 4.29472E-1 4.4738E-1 3.6838E-1 2.54671E-1 1.87352E-1 1.13211E-1 6.48015E-2 9.28033E-2 1.15993E-1 5.68258E-2 2.02957E-2 9.0513E-3 5.97406E-3 7.44631E-3 1.01826E-2 1.59191E-2 1.07279E-2 9.5038E-3 5.23425E-3 1.39065E-2 7.25455E-3 1.33551E-2 1.32261E-2 1.40343E-2 3.38709E-2 6.58481E-2 6.44873E-2 3.76591E-2 3.06935E-2 2.29823E-2 2.39531E-2 2.7603E-2 2.40187E-2 2.50637E-2 1.45188E-2 2.33634E-3 1.09683E-3 -9999 -9999 -9999 -9999 -9999 -9999 -9999 -9999 -9999 -9999 -9999 -9999 -9999 -9999 -9999 -9999 -9999 -9999 -9999 -9999 -9999 -9999 -9999 -9999 -9999 -9999 -9999 -9999 -9999 -9999 -9999 -9999 -9999 -9999 -9999 -9999 -9999 -9999 -9999 -9999 -9999 -9999 -9999 -9999 -9999 -9999 -9999 -9999 -9999 -9999 -9999 -9999 -9999 -9999 -9999 -9999 -9999 -9999 -9999
-9999 -9999 -9999 -9999 -9999 -9999 -9999 -9999 -9999 -9999 -9999 -9999 -9999 -9999 -9999 -9999 -9999 -9999 -9999 -9999 -9999 -9999 -9999 -9999 -9999 -9999 -9999 -9999 -9999 -9999 -9999 -9999 -9999 -9999 -9999 -9999 -9999 -9999 -9999 -9999 -9999 -9999 1.43905E-1 5.47849E-2 2.84615E-3 2.25362E-3 2.74453E-3 1.38831E-2 1.76654E-2 2.81517E-2 1.99017E-2 5.22108E-3 7.20096E-3 1.47435E-2 7.55905E-3 1.13075E-2 2.33306E-2 3.00759E-2 3.81908E-2 2.75984E-2 1.46947E-2 1.55859E-2 5.05353E-2 1.07389E-1 1.64516E-1 1.82749E-1 2.09702E-1 2.87232E-1 3.60026E-1 3.57823E-1 2.16614E-1 1.34198E-1 2.43589E-1 2.34446E-1 3.06966E-1 3.50584E-1 3.3603E-1 2.55237E-1 1.43651E-1 1.41826E-1 1.03241E-1 7.72619E-2 8.9886E-2 9.17061E-2 4.85755E-2 1.8761E-2 8.35096E-3 6.17151E-3 9.44222E-3 1.57888E-2 1.0549E-2 8.55101E-3 8.53896E-3 9.87564E-3 6.97614E-3 1.02253E-2 9.22557E-3 8.24697E-3 3.3173E-2 3.96304E-2 3.92518E-2 2.50887E-2 1.83842E-2 2.10655E-2 1.3876E-2 2.12478E-2 3.61221E-2 3.42339E-2 3.12755E-3 1.10089E-3 1.57301E-3 3.21139E-3 4.26167E-3 2.9092E-3 -9999 -9999 -9999 -9999 -9999 -9999 -9999 -9999 -9999 -9999 -9999 -9999 -9999 -9999 -9999 -9999 -9999 -9999 -9999 -9999 -9999 -9999 -9999 -9999 -9999 -9999 -9999 -9999 -9999 -9999 -9999 -9999 -9999 -9999 -9999 -9999 -9999 -9999 -9999 -9999 -9999 -9999 -9999 -9999 -9999 -9999 -9999 -9999 -9999 -9999 -9999 -9999 -9999 -9999 -9999 -9999
-9999 -9999 -9999 -9999 -9999 -9999 -9999 -9999 -9999 -9999 -9999 -9999 -9999 -9999 -9999 -9999 -9999 -9999 -9999 -9999 -9999 -9999 -9999 -9999 -9999 -9999 -9999 -9999 -9999 -9999 -9999 -9999 -9999 -9999 -9999 -9999 -9999 -9999 -9999 -9999 -9999 -9999 1.98572E-1 1.4115E-2 3.61841E-3 2.70782E-3 2.0833E-3 2.46271E-3 1.5849E-2 3.51107E-2 1.85961E-2 5.42959E-3 1.03693E-2 5.33664E-3 4.82369E-3 1.03195E-2 1.75565E-2 2.57292E-2 3.35464E-2 1.71105E-2 9.59931E-3 9.16757E-3 2.5519E-2 6.82636E-2 1.45356E-1 1.33997E-1 1.22713E-1 2.0573E-1 3.14555E-1 2.92022E-1 2.27467E-1 1.66559E-1 2.17165E-1 1.85751E-1 2.05217E-1 2.13933E-1 3.0059E-1 2.37356E-1 1.55367E-1 1.64754E-1 1.26684E-1 9.76137E-2 7.87432E-2 9.39076E-2 5.06362E-2 2.43812E-2 1.18487E-2 8.335E-3 8.43152E-3 1.26171E-2 1.07842E-2 7.92932E-3 1.25552E-2 8.57112E-3 8.08415E-3 7.63495E-3 4.47856E-3 7.73474E-3 3.08515E-2 2.02453E-2 2.14018E-2 1.26167E-2 1.00605E-2 1.16657E-2 1.19585E-2 2.29025E-2 2.34722E-2 1.04313E-2 7.85539E-3 8.68131E-3 7.14321E-3 4.08752E-3 1.99775E-3 1.2145E-3 4.52008E-4 -9999 -9999 -9999 -9999 -9999 -9999 -9999 -9999 -9999 -9999 -9999 -9999 -9999 -9999 -9999 -9999 -9999 -9999 -9999 -9999 -9999 -9999 -9999 -9999 -9999 -9999 -9999 -9999 -9999 -9999 -9999 -9999 -9999 -9999 -9999 -9999 -9999 -9999 -9999 -9999 -9999 -9999 -9999 -9999 -9999 -9999 -9999 -9999 -9999 -9999 -9999 -9999 -9999 -9999 -9999
-9999 -9999 -9999 -9999 -9999 -9999 -9999 -9999 -9999 -9999 -9999 -9999 -9999 -9999 -9999 -9999 -9999 -9999 -9999 -9999 -9999 -9999 -9999 -9999 -9999 -9999 -9999 -9999 -9999 -9999 -9999 -9999 -9999 -9999 -9999 -9999 -9999 -9999 -9999 -9999 -9999 -9999 3.8654E-1 5.11968E-2 6.31892E-3 3.42465E-3 1.86221E-3 1.7828E-3 2.13207E-2 5.1167E-2 2.39171E-2 8.25573E-3 7.94264E-3 4.59183E-3 4.90657E-3 8.53782E-3 1.18397E-2 2.40539E-2 4.37783E-2 3.89256E-2 1.41697E-2 9.4866E-3 1.9259E-2 5.99575E-2 1.52277E-1 1.19412E-1 1.52798E-1 1.50337E-1 1.59167E-1 1.75497E-1 2.10895E-1 2.26989E-1 3.01041E-1 2.22454E-1 1.35051E-1 1.42848E-1 1.46886E-1 1.71616E-1 1.80473E-1 1.22207E-1 9.98455E-2 6.14255E-2 3.38502E-2 3.40474E-2 4.20268E-2 2.38969E-2 9.03617E-3 3.75567E-3 3.62762E-3 8.42207E-3 1.06352E-2 8.00438E-3 8.20496E-3 5.57478E-3 1.31532E-2 3.73311E-3 4.80546E-3 7.28659E-3 1.33874E-2 1.72374E-2 1.06576E-2 6.92914E-3 5.00415E-3 8.24075E-3 1.47727E-2 1.63826E-2 2.28827E-2 2.08859E-2 1.78358E-2 3.6126E-3 2.47074E-3 5.80061E-3 3.64876E-3 -9999 -9999 -9999 -9999 -9999 -9999 -9999 -9999 -9999 -9999 -9999 -9999 -9999 -9999 -9999 -9999 -9999 -9999 -9999 -9999 -9999 -9999 -9999 -9999 -9999 -9999 -9999 -9999 -9999 -9999 -9999 -9999 -9999 -9999 -9999 -9999 -9999 -9999 -9999 -9999 -9999 -9999 -9999 -9999 -9999 -9999 -9999 -9999 -9999 -9999 -9999 -9999 -9999 -9999 -9999 -9999 -9999
-9999 -9999 -9999 -9999 -9999 -9999 -9999 -9999 -9999 -9999 -9999 -9999 -9999 -9999 -9999 -9999 -9999 -9999 -9999 -9999 -9999 -9999 -9999 -9999 -9999 -9999 -9999 -9999 -9999 -9999 -9999 -9999 -9999 -9999 -9999 -9999 -9999 -9999 -9999 -9999 -9999 -9999 3.50671E-1 1.26036E-2 2.84141E-3 4.98448E-3 5.65764E-3 3.93188E-3 1.14727E-2 3.43975E-2 1.58344E-2 3.58707E-3 4.78902E-3 8.18323E-3 3.78014E-3 6.56842E-3 7.89243E-3 1.53128E-2 2.56063E-2 3.15119E-2 1.20388E-2 8.9734E-3 1.43578E-2 5.60841E-2 1.17525E-1 1.15255E-1 1.38618E-1 1.69466E-1 1.82071E-1 1.32005E-1 1.59884E-1 2.17463E-1 2.64757E-1 2.45948E-1 1.14578E-1 8.13375E-2 1.05107E-1 1.34001E-1 1.68617E-1 1.0788E-1 1.08933E-1 6.07216E-2 3.52179E-2 2.39229E-2 2.96374E-2 2.19762E-2 1.25587E-2 6.31498E-3 6.09396E-3 4.19797E-3 8.37452E-3 1.2055E-2 4.78259E-3 8.04725E-3 6.82589E-3 4.02923E-3 6.73175E-3 2.17393E-2 4.75373E-3 2.29617E-2 3.37375E-2 5.90706E-3 4.87086E-3 7.63652E-3 2.19205E-2 1.88124E-2 2.9282E-2 1.18368E-2 1.39358E-2 2.42967E-3 5.34374E-3 5.46944E-3 3.30479E-3 2.12923E-3 6.21304E-4 -9999 -9999 -9999 -9999 -9999 -9999 -9999 -9999 -9999 -9999 -9999 -9999 -9999 -9999 -9999 -9999 -9999 -9999 -9999 -9999 -9999 -9999 -9999 -9999 -9999 -9999 -9999 -9999 -9999 -9999 -9999 -9999 -9999 -9999 -9999 -9999 -9999 -9999 -9999 -9999 -9999 -9999 -9999 -9999 -9999 -9999 -9999 -9999 -9999 -9999 -9999 -9999 -9999 -9999 -9999
-9999 -9999 -9999 -9999 -9999 -9999 -9999 -9999 -9999 -9999 -9999 -9999 -9999 -9999 -9999 -9999 -9999 -9999 -9999 -9999 -9999 -9999 -9999 -9999 -9999 -9999 -9999 -9999 -9999 -9999 -9999 -9999 -9999 -9999 -9999 -9999 -9999 -9999 -9999 -9999 -9999 -9999 1.60933E-1 1.76094E-2 2.93122E-3 2.40528E-3 5.93088E-3 4.13174E-3 5.91276E-3 1.00623E-2 6.73168E-3 4.96507E-3 6.43177E-3 3.46386E-3 2.20668E-3 4.16919E-3 4.68672E-3 7.62305E-3 1.3695E-2 1.39143E-2 7.94422E-3 1.16655E-2 9.95675E-3 3.8754E-2 9.79338E-2 1.07149E-1 1.39362E-1 1.70418E-1 2.14113E-1 2.24127E-1 2.36581E-1 2.99277E-1 2.38242E-1 2.28027E-1 1.30548E-1 1.15614E-1 1.0759E-1 1.17578E-1 1.52274E-1 1.35583E-1 1.27298E-1 6.93379E-2 3.12702E-2 1.53185E-2 3.31553E-2 2.65138E-2 1.68955E-2 1.45478E-2 4.45379E-3 2.10325E-3 5.31483E-3 1.29852E-2 5.60886E-3 2.84397E-3 4.21943E-3 3.80835E-3 1.30346E-2 2.22465E-2 3.9296E-3 2.05787E-2 2.69154E-2 6.35526E-3 6.71817E-3 1.11477E-2 1.20227E-2 1.65704E-2 2.99847E-2 4.6691E-3 6.66347E-3 8.35422E-3 6.72017E-3 2.09325E-3 5.73369E-3 1.73927E-3 4.08092E-3 -9999 -9999 -9999 -9999 -9999 -9999 -9999 -9999 -9999 -9999 -9999 -9999 -9999 -9999 -9999 -9999 -9999 -9999 -9999 -9999 -9999 -9999 -9999 -9999 -9999 -9999 -9999 -9999 -9999 -9999 -9999 -9999 -9999 -9999 -9999 -9999 -9999 -9999 -9999 -9999 -9999 -9999 -9999 -9999 -9999 -9999 -9999 -9999 -9999 -9999 -9999 -9999 -9999 -9999 -9999
-9999 -9999 -9999 -9999 -9999 -9999 -9999 -9999 -9999 -9999 -9999 -9999 -9999 -9999 -9999 -9999 -9999 -9999 -9999 -9999 -9999 -9999 -9999 -9999 -9999 -9999 -9999 -9999 -9999 -9999 -9999 -9999 -9999 -9999 -9999 -9999 -9999 -9999 -9999 -9999 -9999 -9999 3.85661E-2 2.96886E-3 1.49421E-3 2.40018E-3 2.27895E-3 1.65705E-3 3.77014E-3 1.71724E-2 1.80768E-2 3.09814E-3 1.45025E-3 1.37232E-3 1.62765E-3 3.73927E-3 5.24651E-3 7.6199E-3 9.36757E-3 6.75703E-3 6.54852E-3 2.1261E-2 1.74329E-2 2.73397E-2 7.49063E-2 8.74773E-2 1.22835E-1 1.35111E-1 2.12738E-1 2.07994E-1 2.83792E-1 4.0587E-1 3.99713E-1 3.21011E-1 1.87718E-1 1.89163E-1 1.22874E-1 8.02286E-2 9.55829E-2 1.22552E-1 1.48884E-1 4.51932E-2 1.8899E-2 1.3722E-2 1.81435E-2 2.11426E-2 1.98637E-2 1.66222E-2 6.48391E-3 1.05001E-2 8.73973E-3 8.82609E-3 2.55255E-3 7.66595E-3 5.64944E-3 9.41296E-3 9.80723E-3 2.45691E-2 1.32986E-2 2.18144E-2 2.43904E-2 6.48999E-3 1.2687E-2 1.40363E-2 9.9679E-3 1.15666E-2 1.44699E-2 6.13896E-3 6.64906E-3 5.64135E-3 3.50473E-3 7.26358E-3 5.54138E-3 2.76925E-3 4.47168E-3 1.14257E-3 -9999 -9999 -9999 -9999 -9999 -9999 -9999 -9999 -9999 -9999 -9999 -9999 -9999 -9999 -9999 -9999 -9999 -9999 -9999 -9999 -9999 -9999 -9999 -9999 -9999 -9999 -9999 -9999 -9999 -9999 -9999 -9999 -9999 -9999 -9999 -9999 -9999 -9999 -9999 -9999 -9999 -9999 -9999 -9999 -9999 -9999 -9999 -9999 -9999 -9999 -9999 -9999 -9999 -9999
-9999 -9999 -9999 -9999 -9999 -9999 -9999 -9999 -9999 -9999 -9999 -9999 -9999 -9999 -9999 -9999 -9999 -9999 -9999 -9999 -9999 -9999 -9999 -9999 -9999 -9999 -9999 -9999 -9999 -9999 -9999 -9999 -9999 -9999 -9999 -9999 -9999 -9999 -9999 -9999 -9999 -9999 -9999 1.01541E-2 1.88695E-3 3.22861E-3 2.69761E-3 2.303E-3 9.04415E-3 6.18312E-3 1.43382E-2 1.24086E-3 8.52531E-4 1.13625E-3 2.44365E-3 3.67951E-3 5.438E-3 8.81139E-3 7.21628E-3 3.91452E-3 9.88016E-3 1.36098E-2 1.88316E-2 2.99373E-2 5.73464E-2 1.0169E-1 1.09986E-1 1.18877E-1 1.5104E-1 2.40001E-1 2.92373E-1 3.15888E-1 2.74048E-1 2.30227E-1 1.91119E-1 9.21484E-2 6.03801E-2 2.39204E-2 2.86264E-2 4.77515E-2 6.43718E-2 4.33894E-2 1.61482E-2 9.57513E-3 1.79888E-2 1.94654E-2 2.1259E-2 1.70847E-2 9.30132E-3 4.95845E-3 5.36873E-3 6.26181E-3 7.03837E-3 1.05219E-2 6.34731E-3 7.63755E-3 6.80138E-3 1.52665E-2 1.86352E-2 5.63029E-2 4.8901E-2 2.04676E-2 9.03886E-3 5.86912E-3 7.16582E-3 4.31092E-3 4.82996E-3 1.2474E-2 9.69332E-3 3.62446E-3 5.75806E-3 7.21503E-3 4.67139E-3 5.08541E-3 2.43436E-3 -9999 -9999 -9999 -9999 -9999 -9999 -9999 -9999 -9999 -9999 -9999 -9999 -9999 -9999 -9999 -9999 -9999 -9999 -9999 -9999 -9999 -9999 -9999 -9999 -9999 -9999 -9999 -9999 -9999 -9999 -9999 -9999 -9999 -9999 -9999 -9999 -9999 -9999 -9999 -9999 -9999 -9999 -9999 -9999 -9999 -9999 -9999 -9999 -9999 -9999 -9999 -9999 -9999 -9999 -9999
-9999 -9999 -9999 -9999 -9999 -9999 -9999 -9999 -9999 -9999 -9999 -9999 -9999 -9999 -9999 -9999 -9999 -9999 -9999 -9999 -9999 -9999 -9999 -9999 -9999 -9999 -9999 -9999 -9999 -9999 -9999 -9999 -9999 -9999 -9999 -9999 -9999 -9999 -9999 -9999 -9999 -9999 -9999 1.44347E-2 1.88871E-3 2.37258E-3 2.95136E-3 4.79877E-3 7.15748E-3 2.75609E-2 5.21585E-3 1.20121E-3 9.2749E-4 9.43929E-4 2.27949E-3 2.38826E-3 4.93905E-3 7.76642E-3 9.28164E-3 1.25114E-2 1.28747E-2 6.98273E-3 1.57081E-2 3.4246E-2 7.58431E-2 1.17013E-1 1.66865E-1 1.31569E-1 1.33172E-1 2.0024E-1 2.52766E-1 2.0944E-1 1.68516E-1 9.8349E-2 5.25278E-2 3.44425E-2 1.26559E-2 8.69654E-3 5.57244E-3 6.38047E-3 3.06117E-2 2.78559E-2 1.07511E-2 6.68813E-3 7.79503E-3 1.98444E-2 2.24077E-2 1.55232E-2 9.20267E-3 3.85394E-3 4.15989E-3 7.93091E-3 1.12009E-2 6.1164E-3 5.48934E-3 4.08878E-3 3.89922E-3 9.03293E-3 6.11873E-3 1.25118E-2 1.17386E-1 2.63195E-2 7.46281E-3 4.22597E-3 4.72661E-3 4.33612E-3 4.27637E-3 1.04361E-2 5.95362E-3 3.21941E-3 5.40675E-3 7.79438E-3 5.71041E-3 2.74037E-3 -9999 -9999 -9999 -9999 -9999 -9999 -9999 -9999 -9999 -9999 -9999 -9999 -9999 -9999 -9999 -9999 -9999 -9999 -9999 -9999 -9999 -9999 -9999 -9999 -9999 -9999 -9999 -9999 -9999 -9999 -9999 -9999 -9999 -9999 -9999 -9999 -9999 -9999 -9999 -9999 -9999 -9999 -9999 -9999 -9999 -9999 -9999 -9999 -9999 -9999 -9999 -9999 -9999 -9999 -9999 -9999
-9999 -9999 -9999 -9999 -9999 -9999 -9999 -9999 -9999 -9999 -9999 -9999 -9999 -9999 -9999 -9999 -9999 -9999 -9999 -9999 -9999 -9999 -9999 -9999 -9999 -9999 -9999 -9999 -9999 -9999 -9999 -9999 -9999 -9999 -9999 -9999 -9999 -9999 -9999 -9999 -9999 -9999 -9999 9.0339E-2 2.18326E-3 9.61468E-4 2.42235E-3 1.70148E-3 7.03061E-3 4.14247E-2 3.53195E-3 9.40147E-4 8.71476E-4 1.33297E-3 2.68695E-3 3.21736E-3 5.24995E-3 6.44005E-3 3.12285E-3 1.72923E-2 9.63463E-3 9.32244E-3 1.88844E-2 4.40905E-2 9.57626E-2 1.63598E-1 1.8978E-1 1.11436E-1 1.44007E-1 1.34903E-1 1.06876E-1 1.27937E-1 1.23608E-1 6.60804E-2 2.24971E-2 1.48627E-2 6.45926E-3 4.78601E-3 3.61345E-3 7.05352E-3 4.25313E-2 2.6735E-2 8.95291E-3 8.20475E-3 1.64146E-2 1.43952E-2 1.8623E-2 1.10996E-2 6.20968E-3 3.55051E-3 5.40056E-3 7.64963E-3 9.07971E-3 9.76881E-3 4.68349E-3 2.76765E-3 4.35742E-3 7.22432E-3 8.81834E-3 1.59177E-2 6.26407E-2 1.87994E-2 3.76405E-3 6.70325E-3 5.17255E-3 1.77999E-3 2.00203E-3 5.195E-3 5.53901E-3 4.04608E-3 8.8096E-3 5.6788E-3 2.96857E-3 -9999 -9999 -9999 -9999 -9999 -9999 -9999 -9999 -9999 -9999 -9999 -9999 -9999 -9999 -9999 -9999 -9999 -9999 -9999 -9999 -9999 -9999 -9999 -9999 -9999 -9999 -9999 -9999 -9999 -9999 -9999 -9999 -9999 -9999 -9999 -9999 -9999 -9999 -9999 -9999 -9999 -9999 -9999 -9999 -9999 -9999 -9999 -9999 -9999 -9999 -9999 -9999 -9999 -9999 -9999 -9999 -9999
-9999 -9999 -9999 -9999 -9999 -9999 -9999 -9999 -9999 -9999 -9999 -9999 -9999 -9999 -9999 -9999 -9999 -9999 -9999 -9999 -9999 -9999 -9999 -9999 -9999 -9999 -9999 -9999 -9999 -9999 -9999 -9999 -9999 -9999 -9999 -9999 -9999 -9999 -9999 -9999 -9999 -9999 -9999 6.8705E-3 9.97509E-4 1.08169E-3 5.59365E-4 2.94096E-3 1.30855E-2 3.29992E-3 6.01702E-4 9.85823E-4 2.1288E-3 1.853E-3 2.01351E-3 1.94994E-3 4.47514E-3 1.52301E-2 4.34448E-3 1.80689E-2 1.80767E-2 1.25937E-2 2.08356E-2 4.99622E-2 1.07893E-1 1.54045E-1 1.13835E-1 1.08909E-1 1.16394E-1 1.04973E-1 9.73406E-2 8.69156E-2 9.93906E-2 9.46678E-2 4.65611E-2 2.07308E-2 8.40584E-3 5.54909E-3 1.01284E-2 2.84663E-2 5.16928E-2 1.74219E-2 9.40273E-3 7.58342E-3 1.68389E-2 1.95042E-2 1.18889E-2 1.36703E-2 4.42508E-3 3.61104E-3 1.44201E-3 6.65207E-3 8.57975E-3 1.63027E-2 2.63448E-3 2.19409E-3 8.81735E-3 1.10607E-2 8.81296E-3 6.8867E-3 1.20102E-2 2.64152E-2 1.02928E-2 3.7243E-3 4.83693E-3 2.46562E-3 1.27044E-3 5.31365E-3 5.28376E-3 2.42588E-3 1.01955E-2 2.10765E-3 -9999 -9999 -9999 -9999 -9999 -9999 -9999 -9999 -9999 -9999 -9999 -9999 -9999 -9999 -9999 -9999 -9999 -9999 -9999 -9999 -9999 -9999 -9999 -9999 -9999 -9999 -9999 -9999 -9999 -9999 -9999 -9999 -9999 -9999 -9999 -9999 -9999 -9999 -9999 -9999 -9999 -9999 -9999 -9999 -9999 -9999 -9999 -9999 -9999 -9999 -9999 -9999 -9999 -9999 -9999 -9999 -9999 -9999
-9999 -9999 -9999 -9999 -9999 -9999 -9999 -9999 -9999 -9999 -9999 -9999 -9999 -9999 -9999 -9999 -9999 -9999 -9999 -9999 -9999 -9999 -9999 -9999 -9999 -9999 -9999 -9999 -9999 -9999 -9999 -9999 -9999 -9999 -9999 -9999 -9999 -9999 -9999 -9999 -9999 -9999 4.03654E-2 1.23708E-3 1.50243E-3 5.35132E-4 3.01672E-3 1.16826E-2 7.35864E-3 1.28192E-3 9.6407E-4 1.65166E-3 1.53601E-3 2.92643E-3 2.96119E-3 1.76915E-3 4.82078E-3 9.30828E-3 2.64633E-3 1.17504E-2 3.40767E-2 1.57242E-2 2.01163E-2 4.35209E-2 9.41055E-2 1.07714E-1 1.10403E-1 9.45673E-2 8.97281E-2 1.12062E-1 1.06925E-1 8.34088E-2 6.37381E-2 8.27999E-2 1.16064E-1 7.81415E-2 3.56642E-2 3.13009E-2 4.78744E-2 6.69711E-2 5.60387E-2 1.61781E-2 5.90823E-3 3.28733E-3 6.82395E-3 1.63068E-2 9.84427E-3 6.03033E-3 4.48276E-3 7.02036E-3 4.75361E-3 8.15688E-3 8.46171E-3 9.01161E-3 1.81625E-3 7.65571E-3 1.83823E-2 7.52883E-3 8.93669E-3 1.00006E-2 6.62556E-3 2.05766E-2 2.02986E-2 1.29741E-2 6.66599E-3 2.48324E-3 1.38746E-3 7.49932E-3 5.02538E-3 2.65989E-3 3.50448E-3 -9999 -9999 -9999 -9999 -9999 -9999 -9999 -9999 -9999 -9999 -9999 -9999 -9999 -9999 -9999 -9999 -9999 -9999 -9999 -9999 -9999 -9999 -9999 -9999 -9999 -9999 -9999 -9999 -9999 -9999 -9999 -9999 -9999 -9999 -9999 -9999 -9999 -9999 -9999 -9999 -9999 -9999 -9999 -9999 -9999 -9999 -9999 -9999 -9999 -9999 -9999 -9999 -9999 -9999 -9999 -9999 -9999 -9999 -9999
-9999 -9999 -9999 -9999 -9999 -9999 -9999 -9999 -9999 -9999 -9999 -9999 -9999 -9999 -9999 -9999 -9999 -9999 -9999 -9999 -9999 -9999 -9999 -9999 -9999 -9999 -9999 -9999 -9999 -9999 -9999 -9999 -9999 -9999 -9999 -9999 -9999 -9999 -9999 -9999 -9999 -9999 1.74983E-2 7.11126E-4 1.00045E-3 4.13486E-4 3.9955E-3 1.11673E-3 5.49229E-4 5.40154E-4 8.60913E-4 2.12587E-3 4.56222E-3 1.11743E-2 4.81655E-3 1.67736E-3 -9999 5.313E-3 2.42398E-3 2.00342E-2 3.30741E-2 1.6352E-2 1.78469E-2 3.82806E-2 8.73929E-2 1.28368E-1 9.59656E-2 8.30131E-2 6.63408E-2 7.87566E-2 8.36796E-2 8.65139E-2 6.25912E-2 3.49604E-2 7.04817E-2 6.92467E-2 6.69444E-2 7.63097E-2 6.81743E-2 3.16414E-2 2.69324E-2 2.06741E-2 5.48371E-3 3.32481E-3 4.30382E-3 1.13649E-2 1.19388E-2 5.28655E-3 4.20348E-3 6.35227E-3 7.99392E-3 7.31187E-3 5.95541E-3 1.68691E-3 4.63783E-3 2.83707E-2 5.00603E-3 8.86096E-3 1.32378E-2 1.16114E-2 7.04778E-3 4.38039E-3 1.27721E-2 1.11098E-2 1.75523E-2 2.90723E-3 1.14697E-3 5.76364E-3 6.07226E-3 1.90856E-3 1.84927E-3 -9999 -9999 -9999 -9999 -9999 -9999 -9999 -9999 -9999 -9999 -9999 -9999 -9999 -9999 -9999 -9999 -9999 -9999 -9999 -9999 -9999 -9999 -9999 -9999 -9999 -9999 -9999 -9999 -9999 -9999 -9999 -9999 -9999 -9999 -9999 -9999 -9999 -9999 -9999 -9999 -9999 -9999 -9999 -9999 -9999 -9999 -9999 -9999 -9999 -9999 -9999 -9999 -9999 -9999 -9999 -9999 -9999 -9999 -9999
-9999 -9999 -9999 -9999 -9999 -9999 -9999 -9999 -9999 -9999 -9999 -9999 -9999 -9999 -9999 -9999 -9999 -9999 -9999 -9999 -9999 -9999 -9999 -9999 -9999 -9999 -9999 -9999 -9999 -9999 -9999 -9999 -9999 -9999 -9999 -9999 -9999 -9999 -9999 -9999 -9999 -9999 1.93753E-2 2.13057E-3 1.16974E-3 5.27549E-4 1.22164E-3 7.35357E-3 8.2561E-4 1.09386E-3 7.76765E-4 1.72158E-3 1.23869E-2 2.30493E-2 -9999 -9999 -9999 7.37614E-4 2.59069E-3 2.65885E-2 1.99865E-2 1.08592E-2 1.73716E-2 6.8762E-2 8.17484E-2 7.12821E-2 7.02126E-2 7.28098E-2 5.97887E-2 6.54669E-2 7.34482E-2 1.03287E-1 8.06186E-2 3.9844E-2 3.10139E-2 1.89772E-2 2.02508E-2 3.00241E-2 5.05311E-2 1.08786E-2 1.10151E-2 1.22428E-2 7.48513E-3 4.38714E-3 4.94433E-3 1.06741E-2 9.09712E-3 9.71783E-3 4.99331E-3 2.9656E-3 4.03182E-3 4.84133E-3 4.57333E-3 5.15047E-3 1.68066E-2 7.98696E-3 5.43398E-3 1.03838E-2 1.10352E-2 1.19096E-2 5.49696E-3 3.4399E-3 2.53762E-3 6.91411E-3 1.00565E-2 1.69176E-3 2.80424E-3 6.84006E-3 3.02038E-3 1.57461E-3 1.27063E-3 -9999 -9999 -9999 -9999 -9999 -9999 -9999 -9999 -9999 -9999 -9999 -9999 -9999 -9999 -9999 -9999 -9999 -9999 -9999 -9999 -9999 -9999 -9999 -9999 -9999 -9999 -9999 -9999 -9999 -9999 -9999 -9999 -9999 -9999 -9999 -9999 -9999 -9999 -9999 -9999 -9999 -9999 -9999 -9999 -9999 -9999 -9999 -9999 -9999 -9999 -9999 -9999 -9999 -9999 -9999 -9999 -9999 -9999 -9999
-9999 -9999 -9999 -9999 -9999 -9999 -9999 -9999 -9999 -9999 -9999 -9999 -9999 -9999 -9999 -9999 -9999 -9999 -9999 -9999 -9999 -9999 -9999 -9999 -9999 -9999 -9999 -9999 -9999 -9999 -9999 -9999 -9999 -9999 -9999 -9999 -9999 -9999 -9999 -9999 -9999 -9999 -9999 7.69412E-2 1.80645E-3 7.39955E-4 6.89895E-3 4.02185E-3 1.56337E-3 7.40691E-3 1.10379E-3 1.26804E-3 5.13099E-3 3.99957E-2 -9999 -9999 -9999 2.15158E-3 3.96738E-3 6.84854E-3 8.24045E-3 9.69548E-3 2.03785E-2 4.88997E-2 9.37367E-2 5.11571E-2 3.64566E-2 4.06504E-2 4.34605E-2 3.8777E-2 4.31326E-2 4.23336E-2 3.15562E-2 2.24229E-2 2.72097E-2 1.63601E-2 9.09791E-3 2.89529E-2 4.87141E-2 1.37127E-2 1.07285E-2 1.21043E-2 1.21388E-2 5.10629E-3 3.44001E-3 9.20923E-3 7.22038E-3 8.33778E-3 7.09268E-3 2.27536E-3 3.66782E-3 1.07742E-3 4.09694E-3 1.11607E-2 1.22547E-2 6.02144E-3 7.53573E-3 6.5853E-3 7.53944E-3 1.53906E-2 4.50373E-3 3.7542E-3 2.80841E-3 7.22148E-3 4.99937E-3 3.98133E-3 4.31487E-3 1.45377E-3 6.61277E-4 1.33979E-3 1.36239E-3 1.28301E-3 -9999 -9999 -9999 -9999 -9999 -9999 -9999 -9999 -9999 -9999 -9999 -9999 -9999 -9999 -9999 -9999 -9999 -9999 -9999 -9999 -9999 -9999 -9999 -9999 -9999 -9999 -9999 -9999 -9999 -9999 -9999 -9999 -9999 -9999 -9999 -9999 -9999 -9999 -9999 -9999 -9999 -9999 -9999 -9999 -9999 -9999 -9999 -9999 -9999 -9999 -9999 -9999 -9999 -9999 -9999 -9999 -9999 -9999
-9999 -9999 -9999 -9999 -9999 -9999 -9999 -9999 -9999 -9999 -9999 -9999 -9999 -9999 -9999 -9999 -9999 -9999 -9999 -9999 -9999 -9999 -9999 -9999 -9999 -9999 -9999 -9999 -9999 -9999 -9999 -9999 -9999 -9999 -9999 -9999 -9999 -9999 -9999 -9999 -9999 -9999 -9999 8.84269E-2 3.56482E-3 8.14723E-4 6.37996E-3 1.78747E-3 2.44996E-2 3.5673E-3 8.58743E-4 2.86648E-3 5.94226E-3 -9999 -9999 -9999 -9999 -9999 -9999 1.88476E-3 2.59635E-3 4.9999E-3 1.34388E-2 7.10046E-2 8.24828E-2 1.04548E-1 4.28729E-2 2.10098E-2 1.7798E-2 1.71406E-2 2.39561E-2 2.34345E-2 2.48239E-2 1.77397E-2 1.39016E-2 9.50073E-3 1.71428E-2 4.22466E-2 2.27705E-2 1.54863E-2 1.69724E-2 1.68683E-2 1.19356E-2 5.22461E-3 2.08047E-3 6.0199E-3 9.01361E-3 3.24396E-3 4.13809E-3 2.7664E-3 4.27688E-3 1.48688E-3 3.92354E-3 9.00714E-3 5.18424E-3 5.45266E-3 5.8446E-3 7.08451E-3 1.16476E-2 8.57764E-3 9.58356E-3 8.67602E-3 4.05137E-3 3.43499E-3 6.07976E-3 3.73881E-3 1.71897E-3 6.27498E-4 6.98144E-4 5.06603E-4 1.54076E-3 -9999 -9999 -9999 -9999 -9999 -9999 -9999 -9999 -9999 -9999 -9999 -9999 -9999 -9999 -9999 -9999 -9999 -9999 -9999 -9999 -9999 -9999 -9999 -9999 -9999 -9999 -9999 -9999 -9999 -9999 -9999 -9999 -9999 -9999 -9999 -9999 -9999 -9999 -9999 -9999 -9999 -9999 -9999 -9999 -9999 -9999 -9999 -9999 -9999 -9999 -9999 -9999 -9999 -9999 -9999 -9999 -9999 -9999 -9999
-9999 -9999 -9999 -9999 -9999 -9999 -9999 -9999 -9999 -9999 -9999 -9999 -9999 -9999 -9999 -9999 -9999 -9999 -9999 -9999 -9999 -9999 -9999 -9999 -9999 -9999 -9999 -9999 -9999 -9999 -9999 -9999 -9999 -9999 -9999 -9999 -9999 -9999 -9999 -9999 -9999 -9999 -9999 8.28248E-2 5.86611E-3 9.09001E-4 4.81807E-3 3.46714E-3 3.69066E-3 7.34137E-4 4.11453E-4 5.94482E-4 1.10215E-3 -9999 -9999 -9999 -9999 -9999 -9999 -9999 4.88119E-3 1.56422E-2 3.27996E-2 7.44014E-2 7.12203E-2 6.33387E-2 4.96132E-2 1.61185E-2 9.26232E-3 9.99063E-3 3.43847E-2 2.06108E-2 1.35228E-2 9.06378E-3 7.42666E-3 6.85204E-3 1.84198E-2 2.09413E-2 1.18716E-2 9.4937E-3 1.10954E-2 1.15602E-2 7.46255E-3 2.81596E-3 1.11599E-3 3.44778E-3 4.70083E-3 3.17026E-3 5.15977E-3 5.09981E-3 6.90915E-3 3.98207E-3 3.11742E-3 8.67482E-3 4.78518E-3 3.3146E-3 5.16966E-3 5.08238E-3 4.62991E-3 3.127E-3 2.77456E-3 1.94897E-3 3.92158E-3 2.40901E-3 3.72542E-3 2.83186E-3 1.18765E-3 7.56238E-4 7.16304E-4 4.41404E-4 -9999 -9999 -9999 -9999 -9999 -9999 -9999 -9999 -9999 -9999 -9999 -9999 -9999 -9999 -9999 -9999 -9999 -9999 -9999 -9999 -9999 -9999 -9999 -9999 -9999 -9999 -9999 -9999 -9999 -9999 -9999 -9999 -9999 -9999 -9999 -9999 -9999 -9999 -9999 -9999 -9999 -9999 -9999 -9999 -9999 -9999 -9999 -9999 -9999 -9999 -9999 -9999 -9999 -9999 -9999 -9999 -9999 -9999 -9999 -9999
-9999 -9999 -9999 -9999 -9999 -9999 -9999 -9999 -9999 -9999 -9999 -9999 -9999 -9999 -9999 -9999 -9999 -9999 -9999 -9999 -9999 -9999 -9999 -9999 -9999 -9999 -9999 -9999 -9999 -9999 -9999 -9999 -9999 -9999 -9999 -9999 -9999 -9999 -9999 -9999 -9999 -9999 -9999 -9999 1.69458E-1 1.25853E-3 7.321E-4 1.04373E-2 1.69379E-3 5.93413E-4 6.15306E-4 7.69577E-4 -9999 -9999 -9999 -9999 -9999 -9999 -9999 -9999 -9999 3.17749E-2 4.7407E-2 4.77195E-2 3.76767E-2 2.72884E-2 1.45937E-2 7.68255E-3 6.1793E-3 7.4757E-3 2.08957E-2 2.79294E-2 2.2142E-2 9.78719E-3 1.29861E-2 2.08058E-2 2.51361E-2 2.02317E-2 1.00393E-2 6.75513E-3 8.4484E-3 6.0093E-3 3.30049E-3 1.29531E-3 1.29455E-3 3.36773E-3 2.08264E-3 2.97489E-3 5.90468E-3 5.42936E-3 4.59778E-3 2.30649E-3 4.79026E-3 3.87275E-3 4.08834E-3 3.13192E-3 3.08045E-3 7.08995E-3 4.01748E-3 4.24356E-3 2.09996E-3 1.09049E-3 1.68984E-3 3.36311E-3 1.316E-3 1.47076E-3 2.18353E-3 3.99302E-4 -9999 -9999 -9999 -9999 -9999 -9999 -9999 -9999 -9999 -9999 -9999 -9999 -9999 -9999 -9999 -9999 -9999 -9999 -9999 -9999 -9999 -9999 -9999 -9999 -9999 -9999 -9999 -9999 -9999 -9999 -9999 -9999 -9999 -9999 -9999 -9999 -9999 -9999 -9999 -9999 -9999 -9999 -9999 -9999 -9999 -9999 -9999 -9999 -9999 -9999 -9999 -9999 -9999 -9999 -9999 -9999 -9999 -9999 -9999 -9999 -9999 -9999
-9999 -9999 -9999 -9999 -9999 -9999 -9999 -9999 -9999 -9999 -9999 -9999 -9999 -9999 -9999 -9999 -9999 -9999 -9999 -9999 -9999 -9999 -9999 -9999 -9999 -9999 -9999 -9999 -9999 -9999 -9999 -9999 -9999 -9999 -9999 -9999 -9999 -9999 -9999 -9999 -9999 -9999 -9999 -9999 1.02237E-1 9.97418E-4 8.86764E-3 3.50299E-3 7.7625E-4 1.33475E-3 9.75804E-4 -9999 -9999 -9999 -9999 -9999 -9999 -9999 -9999 -9999 -9999 -9999 -9999 5.00198E-2 3.40885E-2 1.50292E-2 6.38744E-3 4.6017E-3 5.17856E-3 6.77929E-3 1.14429E-2 4.38718E-2 4.09282E-2 3.26108E-2 3.33829E-2 2.63511E-2 1.15222E-2 1.55207E-2 1.12005E-2 1.03415E-2 7.46854E-3 8.03967E-3 2.47556E-3 1.38395E-3 3.39211E-3 5.7242E-3 3.14357E-3 3.20417E-3 5.45216E-3 3.89803E-3 3.61875E-3 2.10823E-3 3.07617E-3 3.39519E-3 5.98046E-3 3.09129E-3 2.08984E-3 2.73839E-3 7.31262E-3 6.70402E-3 3.18796E-3 1.1911E-3 5.85722E-4 1.13528E-3 2.21196E-3 6.57683E-4 4.64912E-4 -9999 -9999 -9999 -9999 -9999 -9999 -9999 -9999 -9999 -9999 -9999 -9999 -9999 -9999 -9999 -9999 -9999 -9999 -9999 -9999 -9999 -9999 -9999 -9999 -9999 -9999 -9999 -9999 -9999 -9999 -9999 -9999 -9999 -9999 -9999 -9999 -9999 -9999 -9999 -9999 -9999 -9999 -9999 -9999 -9999 -9999 -9999 -9999 -9999 -9999 -9999 -9999 -9999 -9999 -9999 -9999 -9999 -9999 -9999 -9999 -9999 -9999 -9999
-9999 -9999 -9999 -9999 -9999 -9999 -9999 -9999 -9999 -9999 -9999 -9999 -9999 -9999 -9999 -9999 -9999 -9999 -9999 -9999 -9999 -9999 -9999 -9999 -9999 -9999 -9999 -9999 -9999 -9999 -9999 -9999 -9999 -9999 -9999 -9999 -9999 -9999 -9999 -9999 -9999 -9999 -9999 -9999 1.2202E-1 5.38121E-3 3.13478E-2 1.53791E-3 7.89498E-4 -9999 -9999 -9999 -9999 -9999 -9999 -9999 -9999 -9999 -9999 -9999 -9999 -9999 -9999 1.45334E-2 1.13069E-2 8.98787E-3 5.90141E-3 5.34193E-3 5.36478E-3 6.14835E-3 6.8009E-3 1.15311E-2 1.40985E-2 2.54085E-2 1.4962E-2 7.73019E-3 2.49226E-3 8.53823E-3 1.41279E-2 4.5807E-3 5.24391E-3 4.29341E-3 2.16451E-3 1.46596E-3 3.91496E-3 1.0226E-2 4.84102E-3 3.09664E-3 2.7972E-3 3.11556E-3 1.86345E-3 1.14556E-3 2.12817E-3 2.16086E-3 3.2968E-3 8.50251E-4 9.85552E-4 1.88317E-3 1.64739E-3 5.57791E-3 2.6832E-3 1.81287E-3 4.72025E-4 5.24658E-4 1.22586E-3 5.48385E-4 -9999 -9999 -9999 -9999 -9999 -9999 -9999 -9999 -9999 -9999 -9999 -9999 -9999 -9999 -9999 -9999 -9999 -9999 -9999 -9999 -9999 -9999 -9999 -9999 -9999 -9999 -9999 -9999 -9999 -9999 -9999 -9999 -9999 -9999 -9999 -9999 -9999 -9999 -9999 -9999 -9999 -9999 -9999 -9999 -9999 -9999 -9999 -9999 -9999 -9999 -9999 -9999 -9999 -9999 -9999 -9999 -9999 -9999 -9999 -9999 -9999 -9999 -9999 -9999
-9999 -9999 -9999 -9999 -9999 -9999 -9999 -9999 -9999 -9999 -9999 -9999 -9999 -9999 -9999 -9999 -9999 -9999 -9999 -9999 -9999 -9999 -9999 -9999 -9999 -9999 -9999 -9999 -9999 -9999 -9999 -9999 -9999 -9999 -9999 -9999 -9999 -9999 -9999 -9999 -9999 -9999 -9999 -9999 1.31178E-1 1.04518E-2 2.67203E-2 1.32381E-3 8.53334E-4 -9999 -9999 -9999 -9999 -9999 -9999 -9999 -9999 -9999 -9999 -9999 -9999 -9999 -9999 6.49273E-3 3.1072E-3 2.07565E-3 3.52827E-3 4.62743E-3 3.58457E-3 3.31503E-3 4.45901E-3 5.55462E-3 6.28448E-3 7.12326E-3 7.99396E-3 4.09932E-3 2.31682E-3 5.73424E-3 1.21917E-2 3.78196E-3 2.6952E-3 3.33421E-3 1.70926E-3 8.93056E-4 2.52021E-3 8.447E-3 6.18149E-3 2.66212E-3 2.22547E-3 3.10539E-3 1.71836E-3 1.85438E-3 1.81841E-3 1.90181E-3 2.97977E-3 1.54157E-3 1.08718E-3 1.93582E-3 1.13766E-3 1.04195E-3 1.17483E-3 1.17845E-3 1.01167E-3 1.90715E-4 6.58539E-4 7.54872E-4 -9999 -9999 -9999 -9999 -9999 -9999 -9999 -9999 -9999 -9999 -9999 -9999 -9999 -9999 -9999 -9999 -9999 -9999 -9999 -9999 -9999 -9999 -9999 -9999 -9999 -9999 -9999 -9999 -9999 -9999 -9999 -9999 -9999 -9999 -9999 -9999 -9999 -9999 -9999 -9999 -9999 -9999 -9999 -9999 -9999 -9999 -9999 -9999 -9999 -9999 -9999 -9999 -9999 -9999 -9999 -9999 -9999 -9999 -9999 -9999 -9999 -9999 -9999 -9999
-9999 -9999 -9999 -9999 -9999 -9999 -9999 -9999 -9999 -9999 -9999 -9999 -9999 -9999 -9999 -9999 -9999 -9999 -9999 -9999 -9999 -9999 -9999 -9999 -9999 -9999 -9999 -9999 -9999 -9999 -9999 -9999 -9999 -9999 -9999 -9999 -9999 -9999 -9999 -9999 -9999 -9999 -9999 -9999 7.8686E-2 6.54344E-3 1.15978E-1 3.23602E-2 1.04937E-2 -9999 -9999 -9999 -9999 -9999 -9999 -9999 -9999 -9999 -9999 -9999 -9999 -9999 -9999 -9999 -9999 1.9537E-3 2.2076E-3 2.73793E-3 2.43453E-3 3.75747E-3 3.0653E-3 7.0826E-3 5.89518E-3 4.56346E-3 3.55335E-3 2.23292E-3 2.85051E-3 9.62036E-3 1.2121E-2 2.08339E-3 1.72375E-3 1.95171E-3 1.18167E-3 8.54871E-4 2.38128E-3 4.51765E-3 1.70798E-3 1.5418E-3 2.07962E-3 2.41678E-3 9.7375E-4 7.47224E-4 1.94124E-3 1.65188E-3 1.48614E-3 1.97185E-3 1.96474E-3 1.11067E-3 7.05971E-4 5.80324E-4 6.83649E-4 8.50429E-4 1.32621E-3 8.00495E-4 1.05894E-3 -9999 -9999 -9999 -9999 -9999 -9999 -9999 -9999 -9999 -9999 -9999 -9999 -9999 -9999 -9999 -9999 -9999 -9999 -9999 -9999 -9999 -9999 -9999 -9999 -9999 -9999 -9999 -9999 -9999 -9999 -9999 -9999 -9999 -9999 -9999 -9999 -9999 -9999 -9999 -9999 -9999 -9999 -9999 -9999 -9999 -9999 -9999 -9999 -9999 -9999 -9999 -9999 -9999 -9999 -9999 -9999 -9999 -9999 -9999 -9999 -9999 -9999 -9999 -9999 -9999
-9999 -9999 -9999 -9999 -9999 -9999 -9999 -9999 -9999 -9999 -9999 -9999 -9999 -9999 -9999 -9999 -9999 -9999 -9999 -9999 -9999 -9999 -9999 -9999 -9999 -9999 -9999 -9999 -9999 -9999 -9999 -9999 -9999 -9999 -9999 -9999 -9999 -9999 -9999 -9999 -9999 -9999 -9999 -9999 4.10597E-2 2.06767E-2 2.15588E-2 4.97459E-3 9.27147E-4 8.69842E-4 -9999 -9999 -9999 -9999 -9999 -9999 -9999 -9999 -9999 -9999 -9999 -9999 -9999 -9999 -9999 2.86841E-3 2.5524E-3 3.44517E-3 1.44212E-3 3.14973E-3 3.20168E-3 5.23752E-3 3.23623E-3 3.35859E-3 3.26626E-3 3.00131E-3 2.39329E-3 4.00542E-3 1.23804E-2 4.25679E-3 3.17377E-3 1.75976E-3 1.18269E-3 5.67559E-4 1.77463E-3 3.12269E-3 1.9115E-3 1.98692E-3 3.30979E-3 2.61339E-3 9.75821E-4 7.01311E-4 7.45352E-4 8.51397E-4 9.06174E-4 1.62478E-3 2.10148E-3 1.29152E-3 6.25643E-4 5.96394E-4 1.16778E-3 1.28481E-3 1.01672E-3 1.45678E-3 1.02999E-3 -9999 -9999 -9999 -9999 -9999 -9999 -9999 -9999 -9999 -9999 -9999 -9999 -9999 -9999 -9999 -9999 -9999 -9999 -9999 -9999 -9999 -9999 -9999 -9999 -9999 -9999 -9999 -9999 -9999 -9999 -9999 -9999 -9999 -9999 -9999 -9999 -9999 -9999 -9999 -9999 -9999 -9999 -9999 -9999 -9999 -9999 -9999 -9999 -9999 -9999 -9999 -9999 -9999 -9999 -9999 -9999 -9999 -9999 -9999 -9999 -9999 -9999 -9999 -9999 -9999
-9999 -9999 -9999 -9999 -9999 -9999 -9999 -9999 -9999 -9999 -9999 -9999 -9999 -9999 -9999 -9999 -9999 -9999 -9999 -9999 -9999 -9999 -9999 -9999 -9999 -9999 -9999 -9999 -9999 -9999 -9999 -9999 -9999 -9999 -9999 -9999 -9999 -9999 -9999 -9999 -9999 -9999 -9999 -9999 -9999 5.51051E-2 2.27605E-3 2.27914E-3 1.42216E-3 -9999 -9999 -9999 -9999 -9999 -9999 -9999 -9999 -9999 -9999 -9999 -9999 -9999 -9999 -9999 -9999 -9999 2.837E-3 1.3908E-3 3.2836E-3 6.63728E-3 4.71249E-3 5.69096E-3 3.54289E-3 3.31055E-3 4.10112E-3 4.35197E-3 2.56199E-3 1.06627E-3 4.01774E-3 1.48351E-2 4.14237E-3 2.99031E-3 1.07767E-3 5.26888E-4 9.79578E-4 1.71931E-3 1.66711E-3 1.71159E-3 2.56804E-3 2.19879E-3 9.2887E-4 7.1104E-4 1.09118E-3 9.58253E-4 1.27354E-3 1.36294E-3 1.40259E-3 1.64708E-3 8.16667E-4 6.94698E-4 1.38038E-3 9.16769E-4 1.32473E-3 1.39932E-3 -9999 -9999 -9999 -9999 -9999 -9999 -9999 -9999 -9999 -9999 -9999 -9999 -9999 -9999 -9999 -9999 -9999 -9999 -9999 -9999 -9999 -9999 -9999 -9999 -9999 -9999 -9999 -9999 -9999 -9999 -9999 -9999 -9999 -9999 -9999 -9999 -9999 -9999 -9999 -9999 -9999 -9999 -9999 -9999 -9999 -9999 -9999 -9999 -9999 -9999 -9999 -9999 -9999 -9999 -9999 -9999 -9999 -9999 -9999 -9999 -9999 -9999 -9999 -9999 -9999 -9999
-9999 -9999 -9999 -9999 -9999 -9999 -9999 -9999 -9999 -9999 -9999 -9999 -9999 -9999 -9999 -9999 -9999 -9999 -9999 -9999 -9999 -9999 -9999 -9999 -9999 -9999 -9999 -9999 -9999 -9999 -9999 -9999 -9999 -9999 -9999 -9999 -9999 -9999 -9999 -9999 -9999 -9999 -9999 -9999 -9999 3.48569E-2 8.10616E-2 3.39488E-3 7.61415E-4 -9999 -9999 -9999 -9999 -9999 -9999 -9999 -9999 -9999 -9999 -9999 -9999 -9999 -9999 -9999 -9999 -9999 -9999 -9999 4.31901E-3 5.13715E-3 3.14795E-3 2.99908E-3 4.31474E-3 4.66886E-3 4.90408E-3 3.55152E-3 1.62523E-3 5.91868E-4 1.665E-3 9.27337E-3 7.68771E-3 2.6172E-3 7.24155E-4 7.10474E-4 1.78612E-3 1.33609E-3 9.69582E-4 6.83067E-4 8.40099E-4 1.75643E-3 1.07321E-3 8.09366E-4 6.26389E-4 6.18487E-4 8.90469E-4 5.32691E-4 8.71125E-4 1.75392E-3 7.79905E-4 3.84892E-4 4.03136E-4 4.95685E-4 5.58024E-4 -9999 -9999 -9999 -9999 -9999 -9999 -9999 -9999 -9999 -9999 -9999 -9999 -9999 -9999 -9999 -9999 -9999 -9999 -9999 -9999 -9999 -9999 -9999 -9999 -9999 -9999 -9999 -9999 -9999 -9999 -9999 -9999 -9999 -9999 -9999 -9999 -9999 -9999 -9999 -9999 -9999 -9999 -9999 -9999 -9999 -9999 -9999 -9999 -9999 -9999 -9999 -9999 -9999 -9999 -9999 -9999 -9999 -9999 -9999 -9999 -9999 -9999 -9999 -9999 -9999 -9999 -9999
-9999 -9999 -9999 -9999 -9999 -9999 -9999 -9999 -9999 -9999 -9999 -9999 -9999 -9999 -9999 -9999 -9999 -9999 -9999 -9999 -9999 -9999 -9999 -9999 -9999 -9999 -9999 -9999 -9999 -9999 -9999 -9999 -9999 -9999 -9999 -9999 -9999 -9999 -9999 -9999 -9999 -9999 -9999 -9999 -9999 -9999 -9999 4.92611E-2 1.14242E-3 3.21362E-3 -9999 -9999 -9999 -9999 -9999 -9999 -9999 -9999 -9999 -9999 -9999 -9999 -9999 -9999 -9999 -9999 -9999 5.84597E-3 1.646E-2 7.40218E-3 2.09897E-3 2.53891E-3 3.15477E-3 3.31132E-3 2.53673E-3 2.01105E-3 6.23177E-4 6.90211E-4 2.56941E-3 5.23611E-3 2.98588E-3 1.81992E-3 6.39133E-4 6.83016E-4 3.00828E-3 2.40151E-3 7.10284E-4 5.87442E-4 5.06562E-4 1.1926E-3 1.17037E-3 1.21332E-3 9.53938E-4 5.36295E-4 3.20205E-4 3.01782E-4 5.96503E-4 7.78959E-4 6.61635E-4 5.69183E-4 3.81136E-4 3.81923E-4 2.13862E-4 -9999 -9999 -9999 -9999 -9999 -9999 -9999 -9999 -9999 -9999 -9999 -9999 -9999 -9999 -9999 -9999 -9999 -9999 -9999 -9999 -9999 -9999 -9999 -9999 -9999 -9999 -9999 -9999 -9999 -9999 -9999 -9999 -9999 -9999 -9999 -9999 -9999 -9999 -9999 -9999 -9999 -9999 -9999 -9999 -9999 -9999 -9999 -9999 -9999 -9999 -9999 -9999 -9999 -9999 -9999 -9999 -9999 -9999 -9999 -9999 -9999 -9999 -9999 -9999 -9999 -9999 -9999
-9999 -9999 -9999 -9999 -9999 -9999 -9999 -9999 -9999 -9999 -9999 -9999 -9999 -9999 -9999 -9999 -9999 -9999 -9999 -9999 -9999 -9999 -9999 -9999 -9999 -9999 -9999 -9999 -9999 -9999 -9999 -9999 -9999 -9999 -9999 -9999 -9999 -9999 -9999 -9999 -9999 -9999 -9999 -9999 -9999 -9999 -9999 1.16499E-1 2.42965E-2 -9999 -9999 -9999 -9999 -9999 -9999 -9999 -9999 -9999 -9999 -9999 -9999 -9999 -9999 -9999 -9999 -9999 -9999 -9999 9.90446E-3 9.17041E-3 3.7199E-3 2.22145E-3 2.1426E-3 2.13433E-3 1.98041E-3 1.34366E-3 1.09342E-3 2.30241E-3 6.37025E-3 4.28199E-3 2.11113E-3 1.83621E-3 7.43275E-4 6.8356E-4 2.30356E-3 8.41343E-4 5.48126E-4 6.20075E-4 5.5167E-4 6.4536E-4 1.28605E-3 1.17351E-3 1.50585E-3 9.33629E-4 3.56439E-4 1.0855E-4 1.9116E-4 3.76245E-4 3.1319E-4 3.57146E-4 3.84973E-4 3.77274E-4 2.16951E-4 -9999 -9999 -9999 -9999 -9999 -9999 -9999 -9999 -9999 -9999 -9999 -9999 -9999 -9999 -9999 -9999 -9999 -9999 -9999 -9999 -9999 -9999 -9999 -9999 -9999 -9999 -9999 -9999 -9999 -9999 -9999 -9999 -9999 -9999 -9999 -9999 -9999 -9999 -9999 -9999 -9999 -9999 -9999 -9999 -9999 -9999 -9999 -9999 -9999 -9999 -9999 -9999 -9999 -9999 -9999 -9999 -9999 -9999 -9999 -9999 -9999 -9999 -9999 -9999 -9999 -9999 -9999
-9999 -9999 -9999 -9999 -9999 -9999 -9999 -9999 -9999 -9999 -9999 -9999 -9999 -9999 -9999 -9999 -9999 -9999 -9999 -9999 -9999 -9999 -9999 -9999 -9999 -9999 -9999 -9999 -9999 -9999 -9999 -9999 -9999 -9999 -9999 -9999 -9999 -9999 -9999 -9999 -9999 -9999 -9999 -9999 -9999 -9999 -9999 -9999 1.02732E-1 -9999 -9999 -9999 -9999 -9999 -9999 -9999 -9999 -9999 -9999 -9999 -9999 -9999 -9999 -9999 -9999 -9999 2.05358E-3 9.20799E-4 3.3577E-3 1.8029E-2 1.01194E-2 2.06426E-3 2.62522E-3 1.73846E-3 9.44019E-4 1.28627E-3 1.23799E-3 2.98778E-3 3.88253E-3 2.68229E-3 9.15015E-4 1.02234E-3 8.04625E-4 4.56192E-4 1.97346E-3 1.99934E-3 1.16631E-3 5.99891E-4 5.59638E-4 5.66322E-4 1.13624E-3 1.48501E-3 1.33991E-3 9.26499E-4 5.7474E-4 1.35161E-4 2.4564E-4 2.72161E-4 2.50991E-4 2.08051E-4 2.71612E-4 2.8161E-4 2.79856E-4 -9999 -9999 -9999 -9999 -9999 -9999 -9999 -9999 -9999 -9999 -9999 -9999 -9999 -9999 -9999 -9999 -9999 -9999 -9999 -9999 -9999 -9999 -9999 -9999 -9999 -9999 -9999 -9999 -9999 -9999 -9999 -9999 -9999 -9999 -9999 -9999 -9999 -9999 -9999 -9999 -9999 -9999 -9999 -9999 -9999 -9999 -9999 -9999 -9999 -9999 -9999 -9999 -9999 -9999 -9999 -9999 -9999 -9999 -9999 -9999 -9999 -9999 -9999 -9999 -9999 -9999 -9999
-9999 -9999 -9999 -9999 -9999 -9999 -9999 -9999 -9999 -9999 -9999 -9999 -9999 -9999 -9999 -9999 -9999 -9999 -9999 -9999 -9999 -9999 -9999 -9999 -9999 -9999 -9999 -9999 -9999 -9999 -9999 -9999 -9999 -9999 -9999 -9999 -9999 -9999 -9999 -9999 -9999 -9999 -9999 -9999 -9999 -9999 -9999 -9999 -9999 -9999 -9999 -9999 -9999 -9999 -9999 -9999 -9999 -9999 -9999 -9999 -9999 -9999 -9999 -9999 9.97296E-3 5.37088E-3 2.10506E-3 1.12658E-3 2.52619E-3 1.04554E-2 1.66409E-2 2.44163E-3 1.87193E-3 1.80757E-3 8.92639E-4 8.51183E-4 1.18024E-3 2.67876E-3 2.91539E-3 2.58707E-3 1.62706E-3 1.24697E-3 9.07954E-4 1.07007E-3 3.67608E-3 5.75795E-3 3.68775E-3 8.09704E-4 7.01223E-4 6.62851E-4 1.09073E-3 1.74624E-3 1.31851E-3 6.31925E-4 4.10467E-4 1.70825E-4 1.67724E-4 4.14324E-4 4.12752E-4 2.15865E-4 2.28094E-4 3.35476E-4 -9999 -9999 -9999 -9999 -9999 -9999 -9999 -9999 -9999 -9999 -9999 -9999 -9999 -9999 -9999 -9999 -9999 -9999 -9999 -9999 -9999 -9999 -9999 -9999 -9999 -9999 -9999 -9999 -9999 -9999 -9999 -9999 -9999 -9999 -9999 -9999 -9999 -9999 -9999 -9999 -9999 -9999 -9999 -9999 -9999 -9999 -9999 -9999 -9999 -9999 -9999 -9999 -9999 -9999 -9999 -9999 -9999 -9999 -9999 -9999 -9999 -9999 -9999 -9999 -9999 -9999 -9999 -9999
-9999 -9999 -9999 -9999 -9999 -9999 -9999 -9999 -9999 -9999 -9999 -9999 -9999 -9999 -9999 -9999 -9999 -9999 -9999 -9999 -9999 -9999 -9999 -9999 -9999 -9999 -9999 -9999 -9999 -9999 -9999 -9999 -9999 -9999 -9999 -9999 -9999 -9999 -9999 -9999 -9999 -9999 -9999 -9999 -9999 -9999 -9999 -9999 -9999 -9999 -9999 -9999 -9999 -9999 -9999 -9999 -9999 -9999 -9999 -9999 -9999 -9999 -9999 -9999 -9999 7.35934E-3 4.04322E-3 1.52711E-3 1.9117E-3 1.23147E-2 2.41084E-2 4.50309E-3 2.26546E-3 2.12532E-3 1.58763E-3 1.15148E-3 1.56175E-3 2.6209E-3 2.57237E-3 1.92454E-3 1.7711E-3 1.18819E-3 6.83636E-4 1.46858E-3 1.70185E-3 1.97122E-3 3.47998E-3 1.991E-3 1.73198E-3 2.02838E-3 1.23642E-3 8.07573E-4 6.89787E-4 4.9309E-4 2.92167E-4 1.62715E-4 1.74846E-4 2.39864E-4 3.945E-4 4.90221E-4 3.17007E-4 -9999 -9999 -9999 -9999 -9999 -9999 -9999 -9999 -9999 -9999 -9999 -9999 -9999 -9999 -9999 -9999 -9999 -9999 -9999 -9999 -9999 -9999 -9999 -9999 -9999 -9999 -9999 -9999 -9999 -9999 -9999 -9999 -9999 -9999 -9999 -9999 -9999 -9999 -9999 -9999 -9999 -9999 -9999 -9999 -9999 -9999 -9999 -9999 -9999 -9999 -9999 -9999 -9999 -9999 -9999 -9999 -9999 -9999 -9999 -9999 -9999 -9999 -9999 -9999 -9999 -9999 -9999 -9999 -9999
-9999 -9999 -9999 -9999 -9999 -9999 -9999 -9999 -9999 -9999 -9999 -9999 -9999 -9999 -9999 -9999 -9999 -9999 -9999 -9999 -9999 -9999 -9999 -9999 -9999 -9999 -9999 -9999 -9999 -9999 -9999 -9999 -9999 -9999 -9999 -9999 -9999 -9999 -9999 -9999 -9999 -9999 -9999 -9999 -9999 -9999 -9999 -9999 -9999 -9999 -9999 -9999 -9999 -9999 -9999 -9999 -9999 -9999 -9999 -9999 -9999 -9999 -9999 -9999 -9999 1.23735E-2 9.05912E-3 3.87672E-3 1.78655E-3 5.35479E-3 1.60771E-2 1.68782E-2 7.5216E-3 1.98011E-3 1.31727E-3 1.77781E-3 1.76669E-3 1.78545E-3 1.08742E-3 1.10955E-3 1.07634E-3 9.10387E-4 5.9385E-4 6.37879E-4 3.00591E-4 3.6802E-4 1.2265E-3 2.30338E-3 3.43748E-3 3.47572E-3 1.14702E-3 3.69502E-4 4.68663E-4 3.96675E-4 2.52875E-4 2.4097E-4 2.13514E-4 3.06628E-4 7.97988E-4 1.35239E-3 -9999 -9999 -9999 -9999 -9999 -9999 -9999 -9999 -9999 -9999 -9999 -9999 -9999 -9999 -9999 -9999 -9999 -9999 -9999 -9999 -9999 -9999 -9999 -9999 -9999 -9999 -9999 -9999 -9999 -9999 -9999 -9999 -9999 -9999 -9999 -9999 -9999 -9999 -9999 -9999 -9999 -9999 -9999 -9999 -9999 -9999 -9999 -9999 -9999 -9999 -9999 -9999 -9999 -9999 -9999 -9999 -9999 -9999 -9999 -9999 -9999 -9999 -9999 -9999 -9999 -9999 -9999 -9999 -9999 -9999
-9999 -9999 -9999 -9999 -9999 -9999 -9999 -9999 -9999 -9999 -9999 -9999 -9999 -9999 -9999 -9999 -9999 -9999 -9999 -9999 -9999 -9999 -9999 -9999 -9999 -9999 -9999 -9999 -9999 -9999 -9999 -9999 -9999 -9999 -9999 -9999 -9999 -9999 -9999 -9999 -9999 -9999 -9999 -9999 -9999 -9999 -9999 -9999 -9999 -9999 -9999 -9999 -9999 -9999 -9999 -9999 -9999 -9999 -9999 -9999 -9999 -9999 -9999 -9999 -9999 -9999 4.49552E-3 3.51585E-3 1.65699E-3 1.43168E-3 2.38859E-3 5.19674E-3 8.8466E-3 2.89921E-3 1.38328E-3 1.31926E-3 1.62119E-3 1.95999E-3 6.34164E-4 6.33491E-4 6.48992E-4 1.36644E-3 6.04961E-4 4.32235E-4 2.25652E-4 3.57167E-4 5.34076E-4 1.46789E-3 2.44299E-3 1.11835E-3 4.77299E-4 4.67748E-4 5.28837E-4 3.37977E-4 2.66813E-4 2.05221E-4 1.18577E-4 2.05168E-4 2.73687E-4 -9999 -9999 -9999 -9999 -9999 -9999 -9999 -9999 -9999 -9999 -9999 -9999 -9999 -9999 -9999 -9999 -9999 -9999 -9999 -9999 -9999 -9999 -9999 -9999 -9999 -9999 -9999 -9999 -9999 -9999 -9999 -9999 -9999 -9999 -9999 -9999 -9999 -9999 -9999 -9999 -9999 -9999 -9999 -9999 -9999 -9999 -9999 -9999 -9999 -9999 -9999 -9999 -9999 -9999 -9999 -9999 -9999 -9999 -9999 -9999 -9999 -9999 -9999 -9999 -9999 -9999 -9999 -9999 -9999 -9999 -9999
-9999 -9999 -9999 -9999 -9999 -9999 -9999 -9999 -9999 -9999 -9999 -9999 -9999 -9999 -9999 -9999 -9999 -9999 -9999 -9999 -9999 -9999 -9999 -9999 -9999 -9999 -9999 -9999 -9999 -9999 -9999 -9999 -9999 -9999 -9999 -9999 -9999 -9999 -9999 -9999 -9999 -9999 -9999 -9999 -9999 -9999 -9999 -9999 -9999 -9999 -9999 -9999 -9999 -9999 -9999 -9999 -9999 -9999 -9999 -9999 -9999 -9999 -9999 -9999 -9999 -9999 -9999 1.74372E-3 1.02557E-3 9.67786E-4 1.03E-3 1.60959E-3 5.35747E-3 5.02846E-3 3.68075E-3 1.91148E-3 2.67259E-3 2.50672E-3 1.21239E-3 8.83018E-4 9.01649E-4 2.67668E-3 2.27607E-3 7.97377E-4 2.80408E-4 3.74354E-4 6.14337E-4 1.01824E-3 1.62428E-3 2.01074E-3 8.38073E-4 4.61144E-4 5.5013E-4 8.02769E-4 5.79289E-4 2.35531E-4 1.37931E-4 9.17778E-5 1.22482E-4 2.95912E-4 -9999 -9999 -9999 -9999 -9999 -9999 -9999 -9999 -9999 -9999 -9999 -9999 -9999 -9999 -9999 -9999 -9999 -9999 -9999 -9999 -9999 -9999 -9999 -9999 -9999 -9999 -9999 -9999 -9999 -9999 -9999 -9999 -9999 -9999 -9999 -9999 -9999 -9999 -9999 -9999 -9999 -9999 -9999 -9999 -9999 -9999 -9999 -9999 -9999 -9999 -9999 -9999 -9999 -9999 -9999 -9999 -9999 -9999 -9999 -9999 -9999 -9999 -9999 -9999 -9999 -9999 -9999 -9999 -9999 -9999
-9999 -9999 -9999 -9999 -9999 -9999 -9999 -9999 -9999 -9999 -9999 -9999 -9999 -9999 -9999 -9999 -9999 -9999 -9999 -9999 -9999 -9999 -9999 -9999 -9999 -9999 -9999 -9999 -9999 -9999 -9999 -9999 -9999 -9999 -9999 -9999 -9999 -9999 -9999 -9999 -9999 -9999 -9999 -9999 -9999 -9999 -9999 -9999 -9999 -9999 -9999 -9999 -9999 -9999 -9999 -9999 -9999 -9999 -9999 -9999 -9999 -9999 -9999 -9999 -9999 -9999 -9999 -9999 1.52191E-3 1.64111E-3 1.50101E-3 1.96903E-3 3.1034E-3 5.40669E-3 6.41436E-3 6.00011E-3 5.51152E-3 2.69976E-3 2.55455E-3 2.03751E-3 1.82435E-3 4.92254E-3 4.08318E-3 1.77128E-3 9.23583E-4 5.01398E-4 1.18587E-3 1.18849E-3 1.25556E-3 1.56279E-3 1.26264E-3 6.83928E-4 4.58483E-4 7.08043E-4 1.58349E-3 6.57149E-4 5.07022E-4 2.51046E-4 -9999 -9999 -9999 -9999 -9999 -9999 -9999 -9999 -9999 -9999 -9999 -9999 -9999 -9999 -9999 -9999 -9999 -9999 -9999 -9999 -9999 -9999 -9999 -9999 -9999 -9999 -9999 -9999 -9999 -9999 -9999 -9999 -9999 -9999 -9999 -9999 -9999 -9999 -9999 -9999 -9999 -9999 -9999 -9999 -9999 -9999 -9999 -9999 -9999 -9999 -9999 -9999 -9999 -9999 -9999 -9999 -9999 -9999 -9999 -9999 -9999 -9999 -9999 -9999 -9999 -9999 -9999 -9999 -9999 -9999 -9999 -9999
-9999 -9999 -9999 -9999 -9999 -9999 -9999 -9999 -9999 -9999 -9999 -9999 -9999 -9999 -9999 -9999 -9999 -9999 -9999 -9999 -9999 -9999 -9999 -9999 -9999 -9999 -9999 -9999 -9999 -9999 -9999 -9999 -9999 -9999 -9999 -9999 -9999 -9999 -9999 -9999 -9999 -9999 -9999 -9999 -9999 -9999 -9999 -9999 -9999 -9999 -9999 -9999 -9999 -9999 -9999 -9999 -9999 -9999 -9999 -9999 -9999 -9999 -9999 -9999 -9999 -9999 -9999 -9999 1.01659E-3 1.2906E-3 1.60928E-3 1.68356E-3 1.88155E-3 2.90344E-3 7.98391E-3 8.91377E-3 5.30038E-3 2.8177E-3 2.7749E-3 -9999 7.35672E-3 -9999 6.83059E-3 -9999 3.36587E-3 2.52696E-3 2.90103E-3 1.40218E-3 5.91771E-4 3.82667E-4 8.47418E-4 7.126E-4 4.30644E-4 1.00197E-3 2.23056E-3 8.96305E-4 5.7774E-4 -9999 -9999 -9999 -9999 -9999 -9999 -9999 -9999 -9999 -9999 -9999 -9999 -9999 -9999 -9999 -9999 -9999 -9999 -9999 -9999 -9999 -9999 -9999 -9999 -9999 -9999 -9999 -9999 -9999 -9999 -9999 -9999 -9999 -9999 -9999 -9999 -9999 -9999 -9999 -9999 -9999 -9999 -9999 -9999 -9999 -9999 -9999 -9999 -9999 -9999 -9999 -9999 -9999 -9999 -9999 -9999 -9999 -9999 -9999 -9999 -9999 -9999 -9999 -9999 -9999 -9999 -9999 -9999 -9999 -9999 -9999 -9999 -9999
-9999 -9999 -9999 -9999 -9999 -9999 -9999 -9999 -9999 -9999 -9999 -9999 -9999 -9999 -9999 -9999 -9999 -9999 -9999 -9999 -9999 -9999 -9999 -9999 -9999 -9999 -9999 -9999 -9999 -9999 -9999 -9999 -9999 -9999 -9999 -9999 -9999 -9999 -9999 -9999 -9999 -9999 -9999 -9999 -9999 -9999 -9999 -9999 -9999 -9999 -9999 -9999 -9999 -9999 -9999 -9999 -9999 -9999 -9999 -9999 -9999 -9999 -9999 -9999 -9999 -9999 -9999 -9999 -9999 -9999 -9999 9.2414E-4 1.88041E-3 5.38674E-3 -9999 4.91185E-3 2.75909E-3 1.77173E-3 -9999 -9999 -9999 -9999 -9999 -9999 -9999 -9999 2.91258E-3 1.37614E-3 6.2895E-4 3.42257E-4 6.97702E-4 1.28734E-3 1.06097E-3 1.55014E-3 1.58361E-3 4.71475E-4 2.37062E-4 2.80196E-4 -9999 -9999 -9999 -9999 -9999 -9999 -9999 -9999 -9999 -9999 -9999 -9999 -9999 -9999 -9999 -9999 -9999 -9999 -9999 -9999 -9999 -9999 -9999 -9999 -9999 -9999 -9999 -9999 -9999 -9999 -9999 -9999 -9999 -9999 -9999 -9999 -9999 -9999 -9999 -9999 -9999 -9999 -9999 -9999 -9999 -9999 -9999 -9999 -9999 -9999 -9999 -9999 -9999 -9999 -9999 -9999 -9999 -9999 -9999 -9999 -9999 -9999 -9999 -9999 -9999 -9999 -9999 -9999 -9999 -9999 -9999 -9999
-9999 -9999 -9999 -9999 -9999 -9999 -9999 -9999 -9999 -9999 -9999 -9999 -9999 -9999 -9999 -9999 -9999 -9999 -9999 -9999 -9999 -9999 -9999 -9999 -9999 -9999 -9999 -9999 -9999 -9999 -9999 -9999 -9999 -9999 -9999 -9999 -9999 -9999 -9999 -9999 -9999 -9999 -9999 -9999 -9999 -9999 -9999 -9999 -9999 -9999 -9999 -9999 -9999 -9999 -9999 -9999 -9999 -9999 -9999 -9999 -9999 -9999 -9999 -9999 -9999 -9999 -9999 -9999 -9999 -9999 -9999 2.06698E-3 4.54493E-3 1.19747E-2 -9999 -9999 -9999 -9999 -9999 -9999 -9999 -9999 -9999 -9999 -9999 -9999 -9999 -9999 9.28942E-4 5.08987E-4 4.04342E-4 5.49888E-4 1.02934E-3 4.81664E-4 5.58752E-4 1.10613E-3 4.83828E-4 2.3563E-4 -9999 -9999 -9999 -9999 -9999 -9999 -9999 -9999 -9999 -9999 -9999 -9999 -9999 -9999 -9999 -9999 -9999 -9999 -9999 -9999 -9999 -9999 -9999 -9999 -9999 -9999 -9999 -9999 -9999 -9999 -9999 -9999 -9999 -9999 -9999 -9999 -9999 -9999 -9999 -9999 -9999 -9999 -9999 -9999 -9999 -9999 -9999 -9999 -9999 -9999 -9999 -9999 -9999 -9999 -9999 -9999 -9999 -9999 -9999 -9999 -9999 -9999 -9999 -9999 -9999 -9999 -9999 -9999 -9999 -9999 -9999 -9999
-9999 -9999 -9999 -9999 -9999 -9999 -9999 -9999 -9999 -9999 -9999 -9999 -9999 -9999 -9999 -9999 -9999 -9999 -9999 -9999 -9999 -9999 -9999 -9999 -9999 -9999 -9999 -9999 -9999 -9999 -9999 -9999 -9999 -9999 -9999 -9999 -9999 -9999 -9999 -9999 -9999 -9999 -9999 -9999 -9999 -9999 -9999 -9999 -9999 -9999 -9999 -9999 -9999 -9999 -9999 -9999 -9999 -9999 -9999 -9999 -9999 -9999 -9999 -9999 -9999 -9999 -9999 -9999 -9999 -9999 -9999 3.85422E-3 1.72321E-2 -9999 -9999 -9999 -9999 -9999 -9999 -9999 -9999 -9999 -9999 -9999 -9999 -9999 -9999 -9999 -9999 -9999 2.52266E-4 2.25112E-4 6.85279E-4 9.13462E-4 4.08314E-4 4.06526E-4 3.76792E-4 2.46328E-4 -9999 -9999 -9999 -9999 -9999 -9999 -9999 -9999 -9999 -9999 -9999 -9999 -9999 -9999 -9999 -9999 -9999 -9999 -9999 -9999 -9999 -9999 -9999 -9999 -9999 -9999 -9999 -9999 -9999 -9999 -9999 -9999 -9999 -9999 -9999 -9999 -9999 -9999 -9999 -9999 -9999 -9999 -9999 -9999 -9999 -9999 -9999 -9999 -9999 -9999 -9999 -9999 -9999 -9999 -9999 -9999 -9999 -9999 -9999 -9999 -9999 -9999 -9999 -9999 -9999 -9999 -9999 -9999 -9999 -9999 -9999 -9999
-9999 -9999 -9999 -9999 -9999 -9999 -9999 -9999 -9999 -9999 -9999 -9999 -9999 -9999 -9999 -9999 -9999 -9999 -9999 -9999 -9999 -9999 -9999 -9999 -9999 -9999 -9999 -9999 -9999 -9999 -9999 -9999 -9999 -9999 -9999 -9999 -9999 -9999 -9999 -9999 -9999 -9999 -9999 -9999 -9999 -9999 -9999 -9999 -9999 -9999 -9999 -9999 -9999 -9999 -9999 -9999 -9999 -9999 -9999 -9999 -9999 -9999 -9999 -9999 -9999 -9999 -9999 -9999 -9999 -9999 -9999 1.14366E-2 -9999 -9999 -9999 -9999 -9999 -9999 -9999 -9999 -9999 -9999 -9999 -9999 -9999 -9999 -9999 -9999 -9999 -9999 -9999 -9999 4.36073E-4 7.90367E-4 5.28208E-4 -9999 -9999 -9999 -9999 -9999 -9999 -9999 -9999 -9999 -9999 -9999 -9999 -9999 -9999 -9999 -9999 -9999 -9999 -9999 -9999 -9999 -9999 -9999 -9999 -9999 -9999 -9999 -9999 -9999 -9999 -9999 -9999 -9999 -9999 -9999 -9999 -9999 -9999 -9999 -9999 -9999 -9999 -9999 -9999 -9999 -9999 -9999 -9999 -9999 -9999 -9999 -9999 -9999 -9999 -9999 -9999 -9999 -9999 -9999 -9999 -9999 -9999 -9999 -9999 -9999 -9999 -9999 -9999 -9999 -9999 -9999 -9999 -9999 -9999 -9999
-9999 -9999 -9999 -9999 -9999 -9999 -9999 -9999 -9999 -9999 -9999 -9999 -9999 -9999 -9999 -9999 -9999 -9999 -9999 -9999 -9999 -9999 -9999 -9999 -9999 -9999 -9999 -9999 -9999 -9999 -9999 -9999 -9999 -9999 -9999 -9999 -9999 -9999 -9999 -9999 -9999 -9999 -9999 -9999 -9999 -9999 -9999 -9999 -9999 -9999 -9999 -9999 -9999 -9999 -9999 -9999 -9999 -9999 -9999 -9999 -9999 -9999 -9999 -9999 -9999 -9999 -9999 -9999 -9999 -9999 -9999 -9999 -9999 -9999 -9999 -9999 -9999 -9999 -9999 -9999 -9999 -9999 -9999 -9999 -9999 -9999 -9999 -9999 -9999 -9999 -9999 -9999 3.7913E-4 -9999 -9999 -9999 -9999 -9999 -9999 -9999 -9999 -9999 -9999 -9999 -9999 -9999 -9999 -9999 -9999 -9999 -9999 -9999 -9999 -9999 -9999 -9999 -9999 -9999 -9999 -9999 -9999 -9999 -9999 -9999 -9999 -9999 -9999 -9999 -9999 -9999 -9999 -9999 -9999 -9999 -9999 -9999 -9999 -9999 -9999 -9999 -9999 -9999 -9999 -9999 -9999 -9999 -9999 -9999 -9999 -9999 -9999 -9999 -9999 -9999 -9999 -9999 -9999 -9999 -9999 -9999 -9999 -9999 -9999 -9999 -9999 -9999 -9999 -9999 -9999 -9999
