# Supplementary material for: Spatiotemporal prediction of alpine wetlands under multi-climate scenarios in the west of Sichuan, China
Source: PeerJ. 2024 Nov 27;12:e18586. doi: 10.7717/peerj.18586 (PMC11608022; doi:10.7717/peerj.18586)
Supplement: Supplemental Information 2 [file peerj-12-18586-s002.zip › Maxent_data2/2.5mBIOssp245_2081-2100/RES/wetland_5.lambdas]

2.5mbiossp245_2081-2100_1	0.0	-4.254167079925537	19.024999618530273
2.5mbiossp245_2081-2100_10	0.0	4.683332920074463	25.433330535888672
2.5mbiossp245_2081-2100_11	0.0	-15.016670227050781	12.683329582214355
2.5mbiossp245_2081-2100_12	0.0	484.0	985.0
2.5mbiossp245_2081-2100_13	0.0	106.0	205.0
2.5mbiossp245_2081-2100_14	0.0	1.0	10.0
2.5mbiossp245_2081-2100_15	0.0	70.6949234008789	109.06430053710938
2.5mbiossp245_2081-2100_16	0.0	294.0	567.0
2.5mbiossp245_2081-2100_17	0.0	6.0	39.0
2.5mbiossp245_2081-2100_18	0.0	290.0	567.0
2.5mbiossp245_2081-2100_19	0.0	6.0	48.0
2.5mbiossp245_2081-2100_2	0.0	9.066666603088379	16.625
2.5mbiossp245_2081-2100_3	0.0	32.087860107421875	49.456520080566406
2.5mbiossp245_2081-2100_4	0.0	496.7554016113281	863.6826171875
2.5mbiossp245_2081-2100_5	0.0	10.300000190734863	31.200000762939453
2.5mbiossp245_2081-2100_6	0.0	-24.700000762939453	5.300000190734863
2.5mbiossp245_2081-2100_7	0.0	24.700000762939453	38.900001525878906
2.5mbiossp245_2081-2100_8	0.0	4.683332920074463	24.7166690826416
2.5mbiossp245_2081-2100_9	0.0	-13.75	13.016670227050781
wc2.1_2.5m_bioc_bcc-csm2-mr_ssp245_2081-2100	0.0	-4.254167079925537	19.024999618530273
wc2.1_2.5m_elev	0.0	1075.0	5259.0
2.5mbiossp245_2081-2100_13^2	-0.39684696317840373	11236.0	42025.0
2.5mbiossp245_2081-2100_6^2	0.10297303909289049	0.0	610.0900376892096
2.5mbiossp245_2081-2100_7^2	0.016436054394482816	610.0900376892096	1513.2101187133812
2.5mbiossp245_2081-2100_9^2	1.6606064910355587	0.0	189.0625
2.5mbiossp245_2081-2100_11*2.5mbiossp245_2081-2100_9	0.10772452356281235	-0.41333337446053875	206.47921562194824
2.5mbiossp245_2081-2100_12*2.5mbiossp245_2081-2100_4	0.13316173682832583	370853.6484375	668721.5194702148
2.5mbiossp245_2081-2100_12*2.5mbiossp245_2081-2100_7	1.2864259473704645	17160.0	29222.60124206543
2.5mbiossp245_2081-2100_16*2.5mbiossp245_2081-2100_7	0.13649729106132438	8762.0	15514.199325561523
2.5mbiossp245_2081-2100_18*2.5mbiossp245_2081-2100_7	0.6813194316783673	8762.0	15514.199325561523
2.5mbiossp245_2081-2100_2*2.5mbiossp245_2081-2100_7	0.4199990484546395	243.89332816441856	603.1851304117808
2.5mbiossp245_2081-2100_3*2.5mbiossp245_2081-2100_4	0.6779667204657063	22587.922911182977	31488.72640696261
2.5mbiossp245_2081-2100_4*2.5mbiossp245_2081-2100_7	5.922096268572994E-4	12319.438954744488	33338.14770556241
2.5mbiossp245_2081-2100_6*2.5mbiossp245_2081-2100_9	0.12225670827113609	-29.213335684140475	337.97825112024657
2.5mbiossp245_2081-2100_8*wc2.1_2.5m_elev	1.1875126059688519	24629.6478266716	57938.25
`2.5mbiossp245_2081-2100_7	-0.6799620471002593	24.700000762939453	33.75
`2.5mbiossp245_2081-2100_13	0.4578006292522849	106.0	143.5
`2.5mbiossp245_2081-2100_7	-0.4815568761407492	24.700000762939453	33.35000038146973
`2.5mbiossp245_2081-2100_7	-0.427196407678113	24.700000762939453	33.25
`2.5mbiossp245_2081-2100_13	0.07018022266968395	106.0	144.5
`2.5mbiossp245_2081-2100_7	-0.7663739273728547	24.700000762939453	33.14999961853027
`2.5mbiossp245_2081-2100_15	0.31757283320799096	70.6949234008789	89.28547286987305
'2.5mbiossp245_2081-2100_13	5.351540667522341	154.5	205.0
`2.5mbiossp245_2081-2100_15	0.3959684108318967	70.6949234008789	88.77922058105469
`2.5mbiossp245_2081-2100_15	0.3835910169609983	70.6949234008789	87.68607711791992
`2.5mbiossp245_2081-2100_3	0.28097184975109996	32.087860107421875	36.40285110473633
`2.5mbiossp245_2081-2100_7	-0.6051088051120808	24.700000762939453	31.550000190734863
`2.5mbiossp245_2081-2100_3	0.21487896865565617	32.087860107421875	36.45003890991211
`2.5mbiossp245_2081-2100_15	0.2197978600609279	70.6949234008789	87.67868041992188
`2.5mbiossp245_2081-2100_2	-0.7740966473847144	9.066666603088379	12.837500095367432
'2.5mbiossp245_2081-2100_12	-0.606832709566546	761.5	985.0
`2.5mbiossp245_2081-2100_3	0.16215725298829217	32.087860107421875	36.51210021972656
`2.5mbiossp245_2081-2100_2	-1.4157941393055322	9.066666603088379	13.620834827423096
`2.5mbiossp245_2081-2100_3	0.7876253957420937	32.087860107421875	36.85687065124512
'2.5mbiossp245_2081-2100_7	0.4730190565600545	34.45000076293945	38.900001525878906
`2.5mbiossp245_2081-2100_14	-0.21051753724582534	1.0	1.5
`2.5mbiossp245_2081-2100_15	0.6787795274445015	70.6949234008789	87.15323257446289
`2.5mbiossp245_2081-2100_18	-0.5142865019840192	290.0	421.5
`2.5mbiossp245_2081-2100_12	0.2624674156856364	484.0	544.5
'2.5mbiossp245_2081-2100_4	-0.29445808872752155	839.2379760742188	863.6826171875
'2.5mbiossp245_2081-2100_9	0.7247466928978933	-0.6500000357627869	13.016670227050781
'2.5mbiossp245_2081-2100_2	-0.25923743965322404	15.487499713897705	16.625
'2.5mbiossp245_2081-2100_12	-1.9398470880720535	760.5	985.0
'2.5mbiossp245_2081-2100_3	0.13987089955643142	40.44746971130371	49.456520080566406
'2.5mbiossp245_2081-2100_15	-0.46536745098285104	98.54615020751953	109.06430053710938
'2.5mbiossp245_2081-2100_18	0.6394196924074611	383.5	567.0
`2.5mbiossp245_2081-2100_15	0.3907861004588466	70.6949234008789	87.50797271728516
`2.5mbiossp245_2081-2100_2	-0.5091594611422812	9.066666603088379	13.92916488647461
'2.5mbiossp245_2081-2100_7	-0.22847646318316983	36.95000076293945	38.900001525878906
'2.5mbiossp245_2081-2100_3	-0.026636039807931968	45.56431007385254	49.456520080566406
`2.5mbiossp245_2081-2100_17	0.15893478189847243	6.0	15.5
`2.5mbiossp245_2081-2100_15	0.16733255904924774	70.6949234008789	87.68064498901367
`2.5mbiossp245_2081-2100_17	0.017180849060221246	6.0	6.5
`2.5mbiossp245_2081-2100_2	-0.12294417829068259	9.066666603088379	14.487499713897705
'2.5mbiossp245_2081-2100_17	0.3686118523506501	16.5	39.0
`2.5mbiossp245_2081-2100_4	-0.5249385530643551	496.7554016113281	615.0609130859375
`2.5mbiossp245_2081-2100_19	0.26782285740658157	6.0	16.5
`2.5mbiossp245_2081-2100_15	0.21027863458412804	70.6949234008789	87.69144439697266
'2.5mbiossp245_2081-2100_15	-0.3139996604753536	98.07928848266602	109.06430053710938
'2.5mbiossp245_2081-2100_9	0.4894092104161094	-0.7833332419395447	13.016670227050781
'2.5mbiossp245_2081-2100_6	-0.928009850395008	-14.349999904632568	5.300000190734863
'2.5mbiossp245_2081-2100_9	0.6196982480864086	-0.833333432674408	13.016670227050781
`2.5mbiossp245_2081-2100_15	0.2354237693312383	70.6949234008789	87.69474411010742
'2.5mbiossp245_2081-2100_16	-2.17302893696027	431.5	567.0
`2.5mbiossp245_2081-2100_15	0.1261836526221245	70.6949234008789	87.79917526245117
`2.5mbiossp245_2081-2100_15	-0.6530226202637169	70.6949234008789	81.03711700439453
`2.5mbiossp245_2081-2100_2	-0.23954567153810233	9.066666603088379	14.662499904632568
`2.5mbiossp245_2081-2100_15	0.12408143268128768	70.6949234008789	87.54729843139648
`2.5mbiossp245_2081-2100_3	0.07887954628772771	32.087860107421875	37.01944541931152
`2.5mbiossp245_2081-2100_4	-0.4611222697189077	496.7554016113281	615.2146606445312
`2.5mbiossp245_2081-2100_7	-0.44309272585281345	24.700000762939453	36.45000076293945
`2.5mbiossp245_2081-2100_15	0.21262605906038856	70.6949234008789	87.7198600769043
'2.5mbiossp245_2081-2100_9	0.4179031815798717	-1.2916664481163025	13.016670227050781
`2.5mbiossp245_2081-2100_13	0.18117336372978973	106.0	129.5
'2.5mbiossp245_2081-2100_2	-0.06682899533470694	15.037499904632568	16.625
`2.5mbiossp245_2081-2100_15	0.07364443679658123	70.6949234008789	87.44182586669922
'2.5mbiossp245_2081-2100_2	-0.09625599348983098	15.045835018157959	16.625
'2.5mbiossp245_2081-2100_15	-0.1882563793239041	97.9999008178711	109.06430053710938
`2.5mbiossp245_2081-2100_17	0.039035967446110216	6.0	7.5
'2.5mbiossp245_2081-2100_16	-0.5334463388746381	432.5	567.0
`2.5mbiossp245_2081-2100_13	0.28574418692801995	106.0	139.5
`2.5mbiossp245_2081-2100_2	-0.13870538145487768	9.066666603088379	12.987499713897705
`2.5mbiossp245_2081-2100_3	0.060145202472081556	32.087860107421875	37.18290901184082
`2.5mbiossp245_2081-2100_15	0.13212923538029492	70.6949234008789	87.51557540893555
`2.5mbiossp245_2081-2100_16	-0.031339078655664904	294.0	421.5
`2.5mbiossp245_2081-2100_2	-0.1277771706252531	9.066666603088379	12.995834827423096
`2.5mbiossp245_2081-2100_4	-0.16638941813779531	496.7554016113281	615.3114318847656
'2.5mbiossp245_2081-2100_12	-0.39464866994486525	750.5	985.0
'2.5mbiossp245_2081-2100_17	0.09788707451381914	15.5	39.0
'2.5mbiossp245_2081-2100_12	-0.3449841719658502	749.5	985.0
'2.5mbiossp245_2081-2100_2	-0.1513500059221835	15.079164981842041	16.625
`2.5mbiossp245_2081-2100_4	-0.44350561234941455	496.7554016113281	615.627197265625
`2.5mbiossp245_2081-2100_5	0.1947420339345665	10.300000190734863	17.550000190734863
'2.5mbiossp245_2081-2100_12	-0.32804997063265035	745.5	985.0
'2.5mbiossp245_2081-2100_7	-0.05891684200051287	37.95000076293945	38.900001525878906
`2.5mbiossp245_2081-2100_15	0.06860739585802703	70.6949234008789	87.73044204711914
'wc2.1_2.5m_elev	-0.16041175107759212	4613.5	5259.0
'2.5mbiossp245_2081-2100_4	-0.2307231180527129	832.2160949707031	863.6826171875
'2.5mbiossp245_2081-2100_12	-0.07470782463822191	697.5	985.0
`2.5mbiossp245_2081-2100_2	-0.05929938591114782	9.066666603088379	13.545835018157959
'2.5mbiossp245_2081-2100_7	-0.029162566409919162	37.54999923706055	38.900001525878906
`2.5mbiossp245_2081-2100_4	-0.12287499426931402	496.7554016113281	615.6431884765625
`2.5mbiossp245_2081-2100_7	-0.4320395602147864	24.700000762939453	36.54999923706055
`2.5mbiossp245_2081-2100_15	0.02513009312595267	70.6949234008789	87.7236442565918
`2.5mbiossp245_2081-2100_2	-0.1469214076422499	9.066666603088379	13.612499713897705
'2.5mbiossp245_2081-2100_3	-0.061182067658972675	45.45073890686035	49.456520080566406
`2.5mbiossp245_2081-2100_15	0.05704118509569808	70.6949234008789	87.81423950195312
'2.5mbiossp245_2081-2100_6	-0.16875808949008847	-14.449999809265137	5.300000190734863
'2.5mbiossp245_2081-2100_15	-0.0901681875490929	97.91264343261719	109.06430053710938
`2.5mbiossp245_2081-2100_7	-0.18985863432424577	24.700000762939453	32.04999923706055
`2.5mbiossp245_2081-2100_7	-0.2077125745761285	24.700000762939453	32.54999923706055
linearPredictorNormalizer	4.765988268406448
densityNormalizer	1670.1039013526392
numBackgroundPoints	10588
entropy	8.638218049530309
