# Supplementary material for: Spatiotemporal prediction of alpine wetlands under multi-climate scenarios in the west of Sichuan, China
Source: PeerJ. 2024 Nov 27;12:e18586. doi: 10.7717/peerj.18586 (PMC11608022; doi:10.7717/peerj.18586)
Supplement: Supplemental Information 2 [file peerj-12-18586-s002.zip › Maxent_data2/2.5mBIOssp245_2081-2100/RES/wetland_5_omission.csv]

Raw value	Corresponding cumulative value	Corresponding Logistic value	Fractional area	Training omission	Test omission
1.62647E-8	0.000001626	0.000091778	1	0	0
2.10147E-8	0.000003728	0.000118577	0.999905553	0	0
2.44451E-8	0.000010739	0.000137931	0.999622214	0	0
3.38805E-8	0.000026606	0.00019116	0.999149981	0	0
4.20179E-8	0.000050281	0.000237062	0.998583302	0	0
4.96051E-8	0.00010474	0.000279856	0.997449943	0	0
6.77035E-8	0.000255767	0.000381923	0.99508878	0	0
9.06541E-8	0.000501288	0.000511324	0.992160937	0	0
1.17257E-7	0.001010273	0.000661277	0.987533056	0	0
1.91127E-7	0.002506508	0.001077421	0.978277295	0	0
2.83522E-7	0.005002878	0.001597434	0.968171515	0.000433088	0
4.33721E-7	0.010005036	0.002441626	0.954854552	0.000433088	0
7.47027E-7	0.025032478	0.004197974	0.930676237	0.000866176	0
1.19335E-6	0.050026309	0.006689334	0.906120136	0.000866176	0
1.89083E-6	0.100130273	0.010557823	0.875047223	0.000866176	0.003891051
3.12615E-6	0.200086354	0.017335872	0.836985266	0.001732352	0.011673152
4.14983E-6	0.300240019	0.022882684	0.810729127	0.00216544	0.011673152
5.17473E-6	0.400149592	0.028373805	0.790328674	0.003031615	0.011673152
6.17693E-6	0.500526545	0.033683896	0.773517189	0.003464703	0.011673152
7.1311E-6	0.600222486	0.038685865	0.759350208	0.004330879	0.011673152
7.9443E-6	0.700125813	0.042908127	0.746788818	0.005197055	0.015564202
8.35353E-6	0.750371887	0.045018922	0.740933132	0.005630143	0.019455253
8.82575E-6	0.800092952	0.047443073	0.735455232	0.005630143	0.019455253
9.80523E-6	0.900918335	0.052432227	0.725255006	0.005630143	0.019455253
1.06589E-5	1.000015912	0.056738098	0.716093691	0.006929407	0.027237354
1.15365E-5	1.100447442	0.061123885	0.707593502	0.007795583	0.031128405
1.24039E-5	1.201203743	0.065419388	0.699659992	0.00822867	0.035019455
1.32912E-5	1.300517342	0.069772279	0.692387609	0.00822867	0.042801556
1.40121E-5	1.400009764	0.073279264	0.685493011	0.009094846	0.042801556
1.49943E-5	1.501368594	0.07801537	0.678881753	0.01039411	0.046692607
1.6932E-5	1.750368474	0.087217731	0.664053646	0.014291901	0.054474708
1.89814E-5	2.000647136	0.096753137	0.65083113	0.015591165	0.058365759
2.09806E-5	2.250711269	0.105864607	0.639025312	0.016024253	0.058365759
2.27794E-5	2.500462471	0.113907434	0.628258406	0.020355132	0.062256809
2.48149E-5	2.751809507	0.122835471	0.618247072	0.022087484	0.062256809
2.63285E-5	3.000219448	0.129358882	0.609085757	0.02295366	0.070038911
2.77124E-5	3.251765324	0.135238805	0.600302229	0.025119099	0.070038911
2.94016E-5	3.502725321	0.142309057	0.591990933	0.028583803	0.070038911
3.13295E-5	3.75166799	0.150238541	0.584246317	0.031615418	0.070038911
3.3249E-5	4.000711388	0.157989	0.576973933	0.032481594	0.073929961
3.48006E-5	4.25001227	0.164151383	0.570079335	0.033780858	0.081712062
3.64195E-5	4.502863287	0.170485786	0.563373631	0.035946297	0.081712062
3.80553E-5	4.751624481	0.176789435	0.557045712	0.038544825	0.081712062
3.96068E-5	5.000322556	0.18268051	0.551001133	0.040277176	0.085603113
4.13259E-5	5.251634255	0.189110049	0.545145448	0.042875704	0.085603113
4.28956E-5	5.500435055	0.194893182	0.539573102	0.043308792	0.089494163
4.4654E-5	5.753824284	0.201274339	0.534095202	0.045041143	0.089494163
4.61805E-5	6.00341621	0.206732394	0.528900642	0.047206583	0.089494163
4.76566E-5	6.25206273	0.211939998	0.523894975	0.050238198	0.089494163
4.87647E-5	6.502713949	0.215804491	0.518983755	0.051104374	0.089494163
4.98905E-5	6.754296402	0.219691925	0.514166981	0.05413599	0.089494163
5.09499E-5	7.001151039	0.223315161	0.509539101	0.056301429	0.089494163
5.23423E-5	7.254749799	0.228026764	0.50491122	0.06236466	0.093385214
5.37998E-5	7.504713244	0.232897325	0.500472233	0.065396275	0.093385214
5.51911E-5	7.750552989	0.237489759	0.496222138	0.067994803	0.093385214
5.63316E-5	8.001149563	0.241213658	0.491972044	0.069294067	0.097276265
5.76613E-5	8.251585692	0.245509602	0.487816396	0.070160243	0.097276265
5.8466E-5	8.50128199	0.24808586	0.483755195	0.072325682	0.097276265
6.00887E-5	8.750497755	0.253227872	0.47978844	0.076223473	0.101167315
6.11964E-5	9.005612445	0.256697518	0.475821685	0.078822001	0.101167315
6.23038E-5	9.252454546	0.260134274	0.472043823	0.08098744	0.101167315
6.32734E-5	9.503632636	0.263117663	0.468265961	0.082719792	0.101167315
6.43783E-5	9.752665681	0.266487874	0.464582546	0.085751408	0.112840467
6.53877E-5	10.005478941	0.269539939	0.460899131	0.087050671	0.116731518
6.64435E-5	10.256016609	0.272705263	0.457310162	0.087916847	0.116731518
6.76984E-5	10.504173985	0.276431802	0.45381564	0.091814638	0.124513619
6.87393E-5	10.756412931	0.27949416	0.450321118	0.09354699	0.124513619
6.9662E-5	11.005695047	0.282187236	0.446921043	0.09571243	0.124513619
7.05846E-5	11.251100465	0.284859965	0.443615414	0.098310957	0.124513619
7.16646E-5	11.500397063	0.287963325	0.440309785	0.100043309	0.13229572
7.27652E-5	11.75326603	0.291098578	0.437004156	0.102641836	0.140077821
7.34985E-5	12.00203914	0.293172084	0.433792973	0.105673452	0.140077821
7.44279E-5	12.253462438	0.295782859	0.430581791	0.106972715	0.140077821
7.54808E-5	12.500851472	0.298717194	0.427465055	0.109571243	0.143968872
7.64512E-5	12.751429886	0.301399972	0.424348319	0.113469034	0.147859922
7.732E-5	13.005263353	0.303784808	0.421231583	0.11433521	0.151750973
7.87481E-5	13.254896183	0.307669363	0.418209294	0.116933738	0.155642023
7.96843E-5	13.500589662	0.310192523	0.415281451	0.119099177	0.155642023
8.05955E-5	13.756988676	0.312630661	0.412259161	0.120831529	0.155642023
8.16228E-5	14.000388325	0.315358876	0.409425765	0.12256388	0.155642023
8.23533E-5	14.254296811	0.317285542	0.406497922	0.12472932	0.159533074
8.32636E-5	14.502807041	0.319671671	0.403664526	0.125595496	0.159533074
8.41329E-5	14.754075443	0.321934735	0.40083113	0.126028584	0.159533074
8.48632E-5	15.007603345	0.323824265	0.397997733	0.128627111	0.163424125
8.60136E-5	15.25542841	0.326779646	0.395258784	0.130359463	0.163424125
8.65409E-5	15.505802059	0.328125516	0.392519834	0.13295799	0.167315175
8.78482E-5	15.750059349	0.331439458	0.389875331	0.135556518	0.167315175
8.87456E-5	16.006134302	0.333695424	0.387136381	0.136422694	0.171206226
8.93965E-5	16.255728752	0.335322057	0.384491878	0.138155045	0.171206226
9.00766E-5	16.506909807	0.337013391	0.381847374	0.139887397	0.171206226
9.09467E-5	16.751184178	0.339164792	0.379297318	0.141619749	0.171206226
9.18226E-5	17.006922921	0.341316286	0.376652815	0.1433521	0.175097276
9.25539E-5	17.255707097	0.343101808	0.374102758	0.144218276	0.175097276
9.34074E-5	17.506467075	0.345173738	0.371552701	0.148116068	0.175097276
9.40785E-5	17.750405397	0.34679379	0.369097091	0.148549155	0.178988327
9.47481E-5	18.005181628	0.348402136	0.366547034	0.151147683	0.178988327
9.56564E-5	18.252768549	0.350570997	0.364091424	0.153313123	0.178988327
9.61733E-5	18.502091735	0.351799077	0.361635814	0.157210914	0.178988327
9.72094E-5	18.753392159	0.354246389	0.359180204	0.160242529	0.182879377
9.78537E-5	19.006950341	0.355759113	0.356724594	0.162407969	0.182879377
9.8529E-5	19.252676896	0.3573369	0.35436343	0.163707233	0.182879377
9.9477E-5	19.500385058	0.359538875	0.352002267	0.167171936	0.186770428
1.00233E-4	19.759973945	0.361284421	0.349546657	0.170636639	0.186770428
1.00816E-4	20.001277365	0.362623732	0.34727994	0.172802079	0.186770428
1.01875E-4	20.254479278	0.365042237	0.344918776	0.174967518	0.186770428
1.02568E-4	20.51010738	0.366615215	0.342557612	0.17669987	0.190661479
1.03252E-4	20.757034589	0.3681604	0.340290895	0.17886531	0.190661479
1.03816E-4	21.00558018	0.369428162	0.338024178	0.180597661	0.194552529
1.0453E-4	21.255533695	0.371025834	0.335757461	0.182330013	0.194552529
1.05038E-4	21.507050239	0.372158688	0.333490744	0.184062365	0.194552529
1.05619E-4	21.759916834	0.373448788	0.331224027	0.18709398	0.19844358
1.06479E-4	22.003895554	0.375347273	0.329051757	0.188393244	0.206225681
1.07401E-4	22.260468855	0.377371526	0.32678504	0.190558683	0.206225681
1.08097E-4	22.508262901	0.378890106	0.324612769	0.192291035	0.210116732
1.08724E-4	22.757687138	0.380251086	0.322440499	0.193157211	0.210116732
1.09476E-4	23.008473295	0.381876641	0.320268228	0.195755738	0.210116732
1.10113E-4	23.250023939	0.383247958	0.318190404	0.197055002	0.214007782
1.10705E-4	23.503925824	0.384515797	0.316018134	0.19965353	0.221789883
1.11521E-4	23.759484071	0.386256155	0.313845863	0.202252057	0.221789883
1.12326E-4	24.005958613	0.387962616	0.311768039	0.205716761	0.229571984
1.13098E-4	24.253937048	0.389589716	0.309690215	0.208748376	0.229571984
1.13619E-4	24.503371773	0.390683902	0.307612391	0.211346903	0.237354086
1.14399E-4	24.754242042	0.392313631	0.305534567	0.213512343	0.237354086
1.15113E-4	25.006706351	0.393796963	0.303456743	0.214378519	0.237354086
1.15934E-4	25.260703514	0.395494887	0.30137892	0.216110871	0.241245136
1.16629E-4	25.504913519	0.396925919	0.299395542	0.216977046	0.241245136
1.17523E-4	25.750856396	0.398754591	0.297412165	0.218709398	0.245136187
1.18153E-4	26.010143075	0.400036677	0.295334341	0.222174101	0.245136187
1.1896E-4	26.259134804	0.401671339	0.293350963	0.223473365	0.245136187
1.19404E-4	26.509400492	0.402567704	0.291367586	0.227371156	0.245136187
1.19969E-4	26.760734212	0.403702941	0.289384209	0.230402772	0.245136187
1.20573E-4	27.001332089	0.404913048	0.287495278	0.232568211	0.249027237
1.20962E-4	27.254990049	0.405688924	0.2855119	0.235599827	0.252918288
1.21551E-4	27.5096267	0.406860602	0.283528523	0.237765266	0.252918288
1.221E-4	27.753335136	0.407948245	0.281639592	0.239930706	0.256809339
1.22902E-4	28.010611287	0.409530359	0.279656215	0.24122997	0.256809339
1.23734E-4	28.257342329	0.411162865	0.277767284	0.242962321	0.256809339
1.2439E-4	28.505490799	0.412443793	0.275878353	0.245993937	0.260700389
1.24999E-4	28.754863566	0.413628653	0.273989422	0.248592464	0.26459144
1.25739E-4	29.00554726	0.41506108	0.272100491	0.250757904	0.26459144
1.26423E-4	29.257651649	0.416377793	0.27021156	0.252923343	0.26459144
1.27163E-4	29.511420135	0.417797155	0.268322629	0.255521871	0.26848249
1.27934E-4	29.75357372	0.419268595	0.266528145	0.257687311	0.26848249
1.2899E-4	30.010625615	0.42127199	0.264639214	0.260285838	0.26848249
1.29876E-4	30.256467718	0.422941382	0.26284473	0.262884366	0.26848249
1.30651E-4	30.503905023	0.424394002	0.261050246	0.264183629	0.26848249
1.31546E-4	30.752893327	0.42606234	0.259255761	0.265915981	0.26848249
1.32236E-4	31.003545821	0.427341021	0.257461277	0.267215245	0.26848249
1.32875E-4	31.255344088	0.428522517	0.255666793	0.269813772	0.276264591
1.33791E-4	31.508620918	0.430205246	0.253872308	0.271979212	0.280155642
1.34695E-4	31.750291601	0.431856528	0.25217227	0.274577739	0.280155642
1.35508E-4	32.007090427	0.433333779	0.250377786	0.278475531	0.284046693
1.36394E-4	32.251963411	0.434935435	0.248677748	0.281074058	0.287937743
1.37645E-4	32.512497684	0.437179307	0.246883264	0.283672586	0.295719844
1.38242E-4	32.760937607	0.438245234	0.245183226	0.286271113	0.299610895
1.39112E-4	33.010579363	0.439789671	0.243483189	0.288003465	0.307392996
1.39766E-4	33.261575647	0.440946411	0.241783151	0.29103508	0.307392996
1.40614E-4	33.500026948	0.442438386	0.24017756	0.292334344	0.311284047
1.41638E-4	33.754301048	0.444228109	0.238477522	0.294932871	0.311284047
1.42534E-4	34.010078733	0.445786643	0.236777484	0.297531399	0.311284047
1.42934E-4	34.25275353	0.446477937	0.235171893	0.300996102	0.311284047
1.43725E-4	34.510860325	0.447842707	0.233471855	0.304027718	0.311284047
1.44505E-4	34.756003433	0.449181711	0.231866264	0.306626245	0.315175097
1.45363E-4	35.002272449	0.450646914	0.230260672	0.307925509	0.319066148
1.46223E-4	35.250074524	0.452107905	0.228655081	0.310524036	0.322957198
1.46964E-4	35.514080336	0.453360107	0.226955043	0.313122564	0.338521401
1.47837E-4	35.764649168	0.454828759	0.225349452	0.315721091	0.338521401
1.48596E-4	36.001914712	0.45609736	0.223838308	0.316587267	0.338521401
1.49573E-4	36.255646098	0.457724662	0.222232716	0.319618883	0.338521401
1.50336E-4	36.510630957	0.458987875	0.220627125	0.321351234	0.338521401
1.50877E-4	36.751546514	0.459880078	0.21911598	0.323516674	0.338521401
1.51778E-4	37.008806269	0.461358534	0.217510389	0.326981377	0.342412451
1.5257E-4	37.252289275	0.462651757	0.215999244	0.328713729	0.346303502
1.53365E-4	37.512500854	0.463944126	0.214393653	0.331745344	0.350194553
1.54094E-4	37.758518628	0.465123541	0.212882509	0.333477696	0.354085603
1.55091E-4	38.005792063	0.466729442	0.211371364	0.336076223	0.361867704
1.56068E-4	38.254947973	0.468292656	0.209860219	0.339540927	0.361867704
1.56884E-4	38.505288649	0.46959078	0.208349074	0.342139454	0.361867704
1.5778E-4	38.75689421	0.471010503	0.20683793	0.344737982	0.361867704
1.58515E-4	39.009906677	0.472168464	0.205326785	0.347769597	0.365758755
1.59208E-4	39.263988479	0.473254725	0.20381564	0.351234301	0.365758755
1.60191E-4	39.503534369	0.474790562	0.202398942	0.354265916	0.365758755
1.61398E-4	39.761048607	0.476662886	0.200887798	0.356864443	0.369649805
1.62224E-4	40.003816963	0.477936047	0.199471099	0.358163707	0.369649805
1.62881E-4	40.263743561	0.478945052	0.197959955	0.361195323	0.377431907
1.63747E-4	40.508897655	0.480268042	0.196543257	0.363360762	0.377431907
1.64283E-4	40.754900205	0.481083541	0.195126558	0.366825466	0.385214008
1.65544E-4	41.002424015	0.482992423	0.19370986	0.368557817	0.389105058
1.66634E-4	41.251666453	0.484632209	0.192293162	0.369857081	0.389105058
1.67627E-4	41.502415184	0.486116069	0.190876464	0.372888696	0.389105058
1.68308E-4	41.754406303	0.487128993	0.189459766	0.375920312	0.389105058
1.69241E-4	42.007702549	0.488509854	0.188043068	0.378518839	0.392996109
1.6979E-4	42.26191252	0.489319615	0.186626369	0.382416631	0.39688716
1.70823E-4	42.50062727	0.490835412	0.185304118	0.383715894	0.39688716
1.71757E-4	42.757410152	0.492197438	0.18388742	0.385881334	0.408560311
1.72395E-4	43.01549694	0.493124573	0.182470722	0.388046773	0.408560311
1.73226E-4	43.257452743	0.494326671	0.18114847	0.390645301	0.408560311
1.73843E-4	43.500306439	0.495214728	0.179826218	0.392810741	0.408560311
1.74707E-4	43.761780746	0.496454938	0.17840952	0.396275444	0.408560311
1.76126E-4	44.007339662	0.498476708	0.177087269	0.398007796	0.408560311
1.76741E-4	44.254364891	0.499348011	0.175765017	0.400606323	0.408560311
1.77893E-4	44.50271692	0.500971797	0.174442765	0.403637939	0.412451362
1.78844E-4	44.752520018	0.502305883	0.173120514	0.404504114	0.412451362
1.79219E-4	45.003134112	0.502829145	0.171798262	0.407102642	0.416342412
1.80086E-4	45.254668439	0.504036062	0.170476011	0.409701169	0.416342412
1.81002E-4	45.507388473	0.50530425	0.169153759	0.411866609	0.420233463
1.82454E-4	45.761807958	0.50730045	0.167831507	0.4157644	0.424124514
1.83471E-4	46.017900061	0.508689562	0.166509256	0.418796016	0.428015564
1.8403E-4	46.256828336	0.50945	0.165281451	0.420961455	0.428015564
1.85223E-4	46.515193962	0.511064988	0.163959199	0.423126895	0.428015564
1.86099E-4	46.756449427	0.512243876	0.162731394	0.426591598	0.428015564
1.8759E-4	47.017761455	0.514237286	0.161409142	0.42832395	0.428015564
1.88305E-4	47.262117127	0.515187954	0.160181337	0.431355565	0.428015564
1.89332E-4	47.507537882	0.516546638	0.158953532	0.432654829	0.431906615
1.90998E-4	47.754691602	0.518734007	0.157725727	0.435686444	0.435797665
1.92962E-4	48.004157278	0.521287617	0.156497922	0.437851884	0.447470817
1.9385E-4	48.25567569	0.522433323	0.155270117	0.442182763	0.447470817
1.95195E-4	48.508641114	0.524157624	0.154042312	0.445214379	0.451361868
1.97008E-4	48.763474147	0.526463123	0.152814507	0.449545258	0.455252918
1.98119E-4	49.000618299	0.52786514	0.151681148	0.452576873	0.455252918
1.9918E-4	49.258941546	0.529195776	0.150453343	0.456474664	0.463035019
2.0041E-4	49.518905767	0.530729783	0.149225538	0.458640104	0.470817121
2.01172E-4	49.759944724	0.531673965	0.14809218	0.460805544	0.470817121
2.02343E-4	50.002104479	0.53311999	0.146958821	0.463404071	0.470817121
2.02999E-4	50.265622027	0.533924635	0.145731016	0.466868774	0.470817121
2.04005E-4	50.509945212	0.535154628	0.144597658	0.469467302	0.470817121
2.04948E-4	50.75541354	0.536302418	0.143464299	0.471199654	0.470817121
2.06288E-4	51.002386931	0.537922225	0.142330941	0.474664357	0.470817121
2.0713E-4	51.250503898	0.538934798	0.141197582	0.47812906	0.470817121
2.08619E-4	51.520715605	0.540713796	0.139969777	0.482026851	0.470817121
2.09783E-4	51.751066273	0.54209515	0.138930865	0.484192291	0.478599222
2.11658E-4	52.004199245	0.544302864	0.137797507	0.487656994	0.478599222
2.13028E-4	52.258950818	0.54590277	0.136664148	0.49068861	0.478599222
2.14225E-4	52.515402575	0.547291591	0.13553079	0.491987874	0.486381323
2.15223E-4	52.751582283	0.548443427	0.134491878	0.494586401	0.494163424
2.16354E-4	53.010640062	0.549740634	0.133358519	0.496318753	0.494163424
2.17789E-4	53.271235618	0.551376206	0.132225161	0.497618016	0.494163424
2.20391E-4	53.512119182	0.554312474	0.131186249	0.500216544	0.505836576
2.21842E-4	53.755410788	0.555933655	0.130147337	0.502815071	0.505836576
2.2367E-4	54.000485763	0.55795863	0.129108425	0.505846687	0.505836576
2.25156E-4	54.269746348	0.559591181	0.127975066	0.508878302	0.509727626
2.26629E-4	54.518456212	0.561197442	0.126936154	0.511909918	0.513618677
2.28391E-4	54.768774595	0.563102844	0.125897242	0.514941533	0.521400778
2.30983E-4	55.021681249	0.565877693	0.12485833	0.517973149	0.536964981
2.32348E-4	55.253488756	0.567324582	0.123913865	0.521004764	0.540856031
2.34043E-4	55.509968108	0.569107487	0.122874953	0.524469467	0.544747082
2.3519E-4	55.768080862	0.570305876	0.121836041	0.527501083	0.548638132
2.36911E-4	56.004260181	0.572092154	0.120891575	0.530965786	0.552529183
2.38765E-4	56.266162324	0.573999485	0.119852663	0.535296665	0.552529183
2.39838E-4	56.505545129	0.57509546	0.118908198	0.537895193	0.556420233
2.41357E-4	56.770287511	0.576637771	0.117869286	0.54049372	0.560311284
2.42439E-4	57.012109149	0.577728876	0.116924821	0.543092248	0.571984436
2.44497E-4	57.255860332	0.579790209	0.115980355	0.545690775	0.571984436
2.45651E-4	57.500996693	0.580936921	0.11503589	0.549588566	0.571984436
2.47536E-4	57.772094719	0.582796024	0.113996978	0.552620182	0.579766537
2.49285E-4	58.020500148	0.584507621	0.113052512	0.555651797	0.587548638
2.50982E-4	58.270701753	0.586154045	0.112108047	0.557817237	0.591439689
2.52521E-4	58.5225693	0.587636506	0.111163581	0.561715028	0.595330739
2.53645E-4	58.750436622	0.58871172	0.110313563	0.564746644	0.595330739
2.54276E-4	59.003968106	0.589313528	0.109369097	0.568644435	0.595330739
2.56481E-4	59.259926959	0.591401577	0.108424632	0.570376786	0.607003891
2.58167E-4	59.517279199	0.592984077	0.107480166	0.574274578	0.610894942
2.59956E-4	59.750460963	0.594649627	0.106630147	0.576873105	0.614785992
2.61532E-4	60.011374063	0.596105352	0.105685682	0.579904721	0.622568093
2.62866E-4	60.273640963	0.597329806	0.104741216	0.582936336	0.626459144
2.64606E-4	60.511111348	0.598915612	0.103891198	0.584668688	0.630350195
2.6632E-4	60.776575566	0.600465545	0.102946732	0.588566479	0.634241245
2.67562E-4	61.016775868	0.601581821	0.102096713	0.591598094	0.634241245
2.68476E-4	61.258069546	0.60239813	0.101246694	0.593763534	0.638132296
2.69568E-4	61.500077273	0.603370362	0.100396675	0.596362061	0.642023346
2.71043E-4	61.770329744	0.604675793	0.09945221	0.599393677	0.642023346
2.72965E-4	62.015137909	0.606363484	0.098602191	0.601559117	0.653696498
2.75168E-4	62.261717279	0.608280369	0.097752172	0.604590732	0.657587549
2.77405E-4	62.510894188	0.610208113	0.096902153	0.608488523	0.657587549
2.7961E-4	62.761757519	0.612089097	0.096052134	0.612386314	0.657587549
2.8119E-4	63.014330974	0.613426611	0.095202116	0.61541793	0.661478599
2.83494E-4	63.268518909	0.615359838	0.094352097	0.619315721	0.661478599
2.84456E-4	63.524083727	0.616161308	0.093502078	0.622780424	0.661478599
2.86471E-4	63.752693615	0.617829032	0.092746505	0.62581204	0.66536965
2.89314E-4	64.012399278	0.620158637	0.091896487	0.629276743	0.6692607
2.90705E-4	64.273607041	0.621287735	0.091046468	0.633174534	0.6692607
2.91745E-4	64.506649093	0.62212722	0.090290895	0.63620615	0.6692607
2.92592E-4	64.769595138	0.62280833	0.089440876	0.638371589	0.6692607
2.94056E-4	65.004165753	0.623980176	0.088685304	0.641403205	0.6692607
2.96676E-4	65.270242553	0.626059395	0.087835285	0.644867908	0.673151751
2.98043E-4	65.50819756	0.62713523	0.087079713	0.648332612	0.673151751
2.99354E-4	65.776928168	0.628160624	0.086229694	0.651797315	0.677042802
3.00963E-4	66.017198681	0.629412075	0.085474122	0.65482893	0.677042802
3.01896E-4	66.258387187	0.630133759	0.084718549	0.657427458	0.680933852
3.03177E-4	66.500274058	0.631120054	0.083962977	0.660459073	0.684824903
3.0459E-4	66.774043615	0.632201466	0.083112958	0.663490689	0.692607004
3.05704E-4	67.018153233	0.633050361	0.082357386	0.666522304	0.692607004
3.07439E-4	67.263721038	0.634363884	0.081601813	0.669553919	0.696498054
3.08616E-4	67.510132829	0.635249666	0.080846241	0.672152447	0.704280156
3.09613E-4	67.757530306	0.635996975	0.080090669	0.674750974	0.708171206
3.12141E-4	68.00615367	0.637877427	0.079335096	0.677349502	0.712062257
3.13201E-4	68.25624257	0.638659761	0.078579524	0.680814205	0.712062257
3.14239E-4	68.507261798	0.639423164	0.077823952	0.684278909	0.712062257
3.15215E-4	68.759013439	0.640137935	0.077068379	0.687310524	0.715953307
3.16933E-4	69.011856805	0.641389231	0.076312807	0.689475964	0.723735409
3.18079E-4	69.26593012	0.642218727	0.075557235	0.692507579	0.727626459
3.19651E-4	69.521053714	0.643350475	0.074801662	0.695539194	0.73151751
3.2074E-4	69.777230089	0.644130779	0.07404609	0.69857081	0.73540856
3.21954E-4	70.002396242	0.644996576	0.073384964	0.701169337	0.73540856
3.23409E-4	70.260604877	0.64602791	0.072629392	0.704200953	0.747081712
3.2491E-4	70.519932276	0.647086444	0.071873819	0.70679948	0.750972763
3.2619E-4	70.780574895	0.647983809	0.071118247	0.709831096	0.754863813
3.27223E-4	71.009288207	0.648704333	0.070457121	0.712862711	0.754863813
3.27924E-4	71.271455278	0.649192242	0.069701549	0.716327414	0.754863813
3.29857E-4	71.501478764	0.650529486	0.069040423	0.718925942	0.758754864
3.31329E-4	71.765932005	0.651540868	0.068284851	0.721524469	0.766536965
3.3271E-4	72.03165828	0.652484616	0.067529278	0.723689909	0.770428016
3.3362E-4	72.264939937	0.653103653	0.066868153	0.725855349	0.774319066
3.35157E-4	72.532529956	0.654144211	0.06611258	0.728453876	0.774319066
3.3616E-4	72.767510176	0.654819928	0.065451454	0.731052404	0.778210117
3.37128E-4	73.003222544	0.655469407	0.064790329	0.733217843	0.785992218
3.38877E-4	73.273785914	0.656637282	0.064034756	0.735816371	0.789883268
3.39942E-4	73.511345439	0.657344723	0.063373631	0.738847986	0.789883268
3.41392E-4	73.784024758	0.658302455	0.062618058	0.742312689	0.789883268
3.42224E-4	74.023338573	0.658850051	0.061956932	0.744911217	0.789883268
3.43025E-4	74.26312208	0.6593749	0.061295807	0.747076657	0.793774319
3.43825E-4	74.503608162	0.659898194	0.060634681	0.749675184	0.793774319
3.44395E-4	74.77894961	0.660269839	0.059879108	0.753139887	0.793774319
3.44811E-4	75.02015629	0.660540651	0.059217983	0.755738415	0.79766537
3.45525E-4	75.261891805	0.661004269	0.058556857	0.757903854	0.79766537
3.46494E-4	75.504304706	0.661631196	0.057895731	0.76093547	0.80155642
3.47979E-4	75.782097122	0.662588228	0.057140159	0.764400173	0.80155642
3.49131E-4	76.026008325	0.663326467	0.056479033	0.766998701	0.809338521
3.49853E-4	76.27070155	0.663787828	0.055817907	0.769597228	0.809338521
3.51219E-4	76.51624225	0.66465736	0.055156781	0.772628844	0.809338521
3.52168E-4	76.762487082	0.665258036	0.054495655	0.775660459	0.809338521
3.5312E-4	77.009441615	0.665859145	0.05383453	0.778692074	0.809338521
3.54097E-4	77.257125624	0.666473686	0.053173404	0.78172369	0.809338521
3.55162E-4	77.505465391	0.667140978	0.052512278	0.784322217	0.809338521
3.56323E-4	77.754604899	0.667865091	0.051851152	0.787353833	0.809338521
3.5685E-4	78.004217546	0.668192959	0.051190026	0.78995236	0.813229572
3.57856E-4	78.254460588	0.668816977	0.050528901	0.792983976	0.813229572
3.58874E-4	78.505331374	0.669445776	0.049867775	0.796015591	0.813229572
3.5954E-4	78.756787995	0.669855504	0.049206649	0.798181031	0.821011673
3.61017E-4	79.009049579	0.670761995	0.048545523	0.800779558	0.824902724
3.62135E-4	79.262330883	0.671444324	0.047884397	0.803378086	0.828793774
3.63153E-4	79.516309078	0.672063451	0.047223272	0.806409701	0.828793774
3.64208E-4	79.77095338	0.672702077	0.046562146	0.809008229	0.832684825
3.65283E-4	80.026405061	0.673351021	0.04590102	0.811606756	0.832684825
3.65643E-4	80.282189773	0.673567324	0.045239894	0.814638372	0.832684825
3.66342E-4	80.501753839	0.673987425	0.044673215	0.817236899	0.832684825
3.67335E-4	80.758638599	0.674581948	0.044012089	0.820268515	0.832684825
3.67976E-4	81.016067429	0.674964229	0.043350963	0.82330013	0.832684825
3.68561E-4	81.273902653	0.67531294	0.042689838	0.825898657	0.836575875
3.70082E-4	81.532590209	0.676215002	0.042028712	0.828497185	0.836575875
3.70403E-4	81.754769655	0.676404717	0.041462032	0.830662625	0.840466926
3.70882E-4	82.01425837	0.676687745	0.040800907	0.83369424	0.840466926
3.72771E-4	82.27468616	0.677797965	0.040139781	0.836292767	0.844357977
3.73459E-4	82.535802176	0.678200802	0.039478655	0.839324383	0.844357977
3.74366E-4	82.760148871	0.678730238	0.038911976	0.841489822	0.848249027
3.75128E-4	83.02252694	0.679173024	0.03825085	0.843655262	0.852140078
3.77052E-4	83.285795154	0.680286707	0.037589724	0.845820702	0.859922179
3.78509E-4	83.512568888	0.681125311	0.037023045	0.848419229	0.859922179
3.79629E-4	83.778042837	0.681766727	0.036361919	0.851017757	0.86381323
3.80254E-4	84.006035229	0.682123338	0.03579524	0.853183196	0.86770428
3.80977E-4	84.250322908	0.6825352	0.035134114	0.855781724	0.871595331
3.81904E-4	84.501484475	0.683061542	0.034567435	0.858380251	0.875486381
3.82477E-4	84.769054807	0.683385718	0.033906309	0.860978779	0.879377432
3.84029E-4	85.037219832	0.684261183	0.033245183	0.864010394	0.879377432
3.8465E-4	85.267859177	0.684610225	0.032678504	0.866175834	0.883268482
3.8539E-4	85.537436162	0.685025317	0.032017378	0.869207449	0.883268482
3.85829E-4	85.768844895	0.685270973	0.031450699	0.871372889	0.883268482
3.86276E-4	86.000523137	0.685520624	0.03088402	0.873971416	0.883268482
3.87033E-4	86.271289081	0.685942329	0.030222894	0.877003032	0.883268482
3.88463E-4	86.50391885	0.686736372	0.029656215	0.879601559	0.883268482
3.902E-4	86.776264785	0.687695184	0.028995089	0.882633175	0.883268482
3.91208E-4	87.010696997	0.688248941	0.02842841	0.885231702	0.883268482
3.92305E-4	87.284958869	0.688849489	0.027767284	0.888263317	0.883268482
3.94222E-4	87.520975683	0.689893608	0.027200604	0.890428757	0.883268482
3.95559E-4	87.758011711	0.69061758	0.026633925	0.893027285	0.883268482
3.96396E-4	88.03506522	0.691068921	0.025972799	0.895625812	0.887159533
3.97782E-4	88.273375478	0.691813734	0.02540612	0.89822434	0.887159533
3.98984E-4	88.512340184	0.692456728	0.024839441	0.900822867	0.887159533
4.00266E-4	88.752052701	0.693139391	0.024272762	0.902988307	0.891050584
4.01002E-4	89.032482661	0.69352981	0.023611636	0.905586834	0.891050584
4.01496E-4	89.273242536	0.693791294	0.023044957	0.907752274	0.891050584
4.02942E-4	89.514419996	0.694554775	0.022478277	0.909917713	0.891050584
4.03662E-4	89.756411738	0.694933133	0.021911598	0.912516241	0.891050584
4.04792E-4	90.039538447	0.695525538	0.021250472	0.915114768	0.894941634
4.05986E-4	90.282866746	0.696148808	0.020683793	0.917713296	0.894941634
4.06624E-4	90.526692306	0.696481133	0.020117114	0.920311823	0.894941634
4.08001E-4	90.771244713	0.697195304	0.019550434	0.922044175	0.902723735
4.08774E-4	91.016401532	0.697594903	0.018983755	0.924209615	0.902723735
4.10349E-4	91.262265941	0.698405539	0.018417076	0.926375054	0.906614786
4.1173E-4	91.508773631	0.69911247	0.017850397	0.928107406	0.910505837
4.12539E-4	91.75615604	0.69952505	0.017283717	0.930705933	0.910505837
4.13423E-4	92.004005025	0.699975121	0.016717038	0.933304461	0.910505837
4.1438E-4	92.25239213	0.700460102	0.016150359	0.935036812	0.918287938
4.15437E-4	92.501398101	0.700994373	0.01558368	0.93763534	0.918287938
4.16506E-4	92.751101214	0.701533191	0.015017	0.940233867	0.922178988
4.18024E-4	93.00146041	0.702294364	0.014450321	0.942832395	0.922178988
4.20309E-4	93.253159801	0.703432427	0.013883642	0.944997835	0.922178988
4.23418E-4	93.506464785	0.704967542	0.013316963	0.946730186	0.929961089
4.27723E-4	93.762129907	0.707067485	0.012750283	0.948895626	0.93385214
4.28945E-4	94.019099284	0.707658075	0.012183604	0.951494153	0.93385214
4.31488E-4	94.27757623	0.708879369	0.011616925	0.954092681	0.93385214
4.32555E-4	94.536812457	0.709388754	0.011050246	0.95625812	0.937743191
4.35278E-4	94.754105692	0.710680785	0.010578013	0.957990472	0.941634241
4.39977E-4	95.017153589	0.712883311	0.010011334	0.960589	0.945525292
4.41703E-4	95.281875183	0.713684025	0.009444654	0.962321351	0.953307393
4.44312E-4	95.503554647	0.714886002	0.008972422	0.964053703	0.957198444
4.46143E-4	95.770802972	0.715723518	0.008405742	0.965786055	0.964980545
4.48759E-4	96.039374563	0.716911562	0.007839063	0.967951494	0.968871595
4.52603E-4	96.264731297	0.718639338	0.00736683	0.969250758	0.972762646
4.56743E-4	96.538269357	0.720477039	0.006800151	0.971849285	0.972762646
4.59435E-4	96.767561466	0.721658813	0.006327918	0.972715461	0.980544747
4.6648E-4	97.045215208	0.724705081	0.005761239	0.975313989	0.984435798
4.6817E-4	97.27891373	0.725426294	0.005289006	0.97704634	0.984435798
4.70362E-4	97.513755481	0.726355494	0.004816774	0.97921178	0.984435798
4.7196E-4	97.796498723	0.727029309	0.004250094	0.981810307	0.984435798
4.74903E-4	98.03325858	0.728261254	0.003777862	0.983975747	0.984435798
4.78893E-4	98.272119131	0.729913507	0.003305629	0.986141187	0.984435798
4.84979E-4	98.513045655	0.732395845	0.002833396	0.987873538	0.988326848
4.90956E-4	98.756791764	0.734789924	0.002361164	0.98960589	0.988326848
5.0236E-4	99.00580671	0.73924058	0.001888931	0.99177133	0.988326848
5.08586E-4	99.258472624	0.741607727	0.001416698	0.993936769	0.988326848
5.16359E-4	99.514594422	0.744503854	0.000944465	0.995669121	0.992217899
5.23368E-4	99.774971637	0.747059761	0.000472233	0.99783456	0.992217899
5.98765E-4	100	0.771636853	0.000094447	0.999566912	1
5.98765E-4	100	0.771636853	0.000094447	1	1
