# Supplementary material for: Spatiotemporal prediction of alpine wetlands under multi-climate scenarios in the west of Sichuan, China
Source: PeerJ. 2024 Nov 27;12:e18586. doi: 10.7717/peerj.18586 (PMC11608022; doi:10.7717/peerj.18586)
Supplement: Supplemental Information 2 [file peerj-12-18586-s002.zip › Maxent_data2/2.5mBIOssp245_2081-2100/RES/wetland_5_sampleAverages.csv]

Predictor variable	Categorical	Sample average
2.5mbiossp245_2081-2100_1	false	2.726660174723826
2.5mbiossp245_2081-2100_10	false	11.107211000839834
2.5mbiossp245_2081-2100_11	false	-6.148448107103446
2.5mbiossp245_2081-2100_12	false	696.9657860545691
2.5mbiossp245_2081-2100_13	false	137.68081420528367
2.5mbiossp245_2081-2100_14	false	3.6543958423559983
2.5mbiossp245_2081-2100_15	false	90.09743481913188
2.5mbiossp245_2081-2100_16	false	377.42789086184496
2.5mbiossp245_2081-2100_17	false	16.29493287137289
2.5mbiossp245_2081-2100_18	false	375.85361628410567
2.5mbiossp245_2081-2100_19	false	17.00606323083586
2.5mbiossp245_2081-2100_2	false	14.185137898233247
2.5mbiossp245_2081-2100_3	false	40.67841318625297
2.5mbiossp245_2081-2100_4	false	699.2989643372824
2.5mbiossp245_2081-2100_5	false	18.68484190977616
2.5mbiossp245_2081-2100_6	false	-16.280640963495628
2.5mbiossp245_2081-2100_7	false	34.96548286130698
2.5mbiossp245_2081-2100_8	false	10.914393074949256
2.5mbiossp245_2081-2100_9	false	-5.427883638473185
wc2.1_2.5m_bioc_bcc-csm2-mr_ssp245_2081-2100	false	2.726660174723826
wc2.1_2.5m_elev	false	4095.147249891728
