# Supplementary material for: Spatiotemporal prediction of alpine wetlands under multi-climate scenarios in the west of Sichuan, China
Source: PeerJ. 2024 Nov 27;12:e18586. doi: 10.7717/peerj.18586 (PMC11608022; doi:10.7717/peerj.18586)
Supplement: Supplemental Information 2 [file peerj-12-18586-s002.zip › Maxent_data2/2.5mBIOssp245_2081-2100/RES/wetland_5_samplePredictions.csv]

X	Y	Test or train	Raw prediction	Cumulative prediction	Logistic prediction
101.194681438	28.1482989818	train	2.3395090466341137E-7	0.0036635436716770417	0.001318506161119148
100.289760198	29.08940812	train	7.021518022163155E-5	11.152837279298748	0.2837922182537137
100.331317082	29.1251002644	train	7.5682793362986E-5	12.553010557465331	0.2992772975874301
100.38306165	29.1516495211	train	6.380952443910533E-5	9.624469545737819	0.26475672539257533
100.342297416	29.1791374782	train	5.203414567666492E-5	7.1986254422875495	0.22698888820728266
100.301283292	29.1885668757	train	4.735896781725161E-5	6.201927097942286	0.21089544933961565
100.352697673	29.1880571989	train	7.632088605016252E-5	12.717779986090322	0.3010409464503635
100.39407234	29.2056812934	train	5.069726273897898E-5	6.942283114361509	0.22245432500184234
100.291452737	29.2247600013	train	5.2176100827174744E-5	7.224479830498484	0.22746728053511284
100.312025956	29.2245597833	train	3.5412928538129855E-5	4.34564998301764	0.166558690550495
100.188687839	29.2347373586	train	8.131925540798384E-5	13.92846907341567	0.3145549233995019
100.260813662	29.2431013186	train	7.309135176974977E-5	11.863913500465914	0.29202229406369373
100.137446541	29.253232403	train	2.478661149407717E-5	2.7483163937027406	0.12271268081636316
100.158128312	29.2620794835	train	7.140928506285747E-5	11.441462669251651	0.2872322304325229
100.199291569	29.2617164688	train	9.968754511185917E-5	19.572680258067212	0.36002589321588097
100.240454057	29.261340783	train	9.873767910504612E-5	19.3072038132561	0.35782291610576883
100.055587951	29.2990277912	train	6.468220096756125E-5	9.82878039699595	0.26740935222584206
100.096767482	29.2986959704	train	3.962509874636401E-5	5.0029976121563084	0.18274942689904428
100.076272463	29.3078874289	train	1.0060702626986891E-4	19.91478323846348	0.3621440508621211
100.117455265	29.3075491379	train	1.1208860120874544E-4	23.93327195666979	0.38745970596403584
100.230704188	29.3065533766	train	7.177109024464298E-5	11.52486378856646	0.2882680157512982
100.148544026	29.3253345326	train	1.454206365009886E-4	35.018879942652	0.45074475760276284
100.210326899	29.3247886088	train	9.981423950711418E-5	19.616183508137826	0.36031858731686633
100.004554611	29.3445454321	train	7.388611531480537E-5	12.10689767325121	0.29426323646576474
100.107549577	29.3437302511	train	1.5932751490882864E-4	39.293112899349566	0.47344237177841714
100.241436313	29.3425517137	train	6.43428811591057E-5	9.744682640183383	0.2663802179346656
100.056145686	29.3531717353	train	1.63566472933407E-4	40.45779263253685	0.479992429446064
100.159249729	29.3613401386	train	1.56031862996543E-4	38.24573226370522	0.4682347718553218
100.427181135	29.3677662762	train	9.438120510016013E-5	17.86558171797263	0.34752174970821925
100.437481529	29.3676556373	train	1.0886860253085479E-4	22.805910958486102	0.38056498748680456
99.0671958158	29.3934373337	train	5.992068841267895E-5	8.724694380215333	0.252698681146363
100.015301869	29.3895877497	train	1.2057407189756651E-4	27.00203104876877	0.40491472148452984
100.468641447	29.3853639207	train	1.2710189465857602E-4	29.49046525664909	0.41768027051112594
99.994781196	29.3987671943	train	7.554454552328186E-5	12.517311954402686	0.2988940153893298
100.06691656	29.3982092495	train	9.863319345410392E-5	19.279902179764253	0.3575796614446647
100.489376788	29.3941577022	train	1.1958927362239399E-4	26.591817321617974	0.4029401412192389
100.551466448	29.4114967571	train	5.2691687518699545E-5	7.314670284635773	0.22919985058873354
99.0672195669	29.4295389628	train	5.659101805105264E-5	8.050008442821273	0.2420556647079165
100.077602249	29.4342215783	train	1.494779378867901E-4	36.23095803071152	0.45756639296532425
100.118835909	29.4338815463	train	1.4217723408564727E-4	33.908234135165124	0.4451668945754603
100.479596718	29.4303620127	train	1.2842721199530293E-4	29.87363155904294	0.4202054134805287
100.026149953	29.4436525946	train	1.2459259415548938E-4	28.588448869824987	0.4128385226966749
100.139553247	29.4427303302	train	1.429218959102125E-4	34.24541013616988	0.4464575277911834
100.252950981	29.4417115263	train	1.0858655553458979E-4	22.703010932394236	0.3799536629787818
100.551877893	29.4385629755	train	5.634630680798905E-5	8.003919447983623	0.2412614941326909
100.428316143	29.4489697197	train	9.109674177244941E-5	16.794992254588312	0.3395342437649715
99.0672433613	29.4656403961	train	4.549763877970316E-5	5.891764295709401	0.20430010562999967
100.459370839	29.4576567322	train	1.3538260000732667E-4	31.967480868698747	0.4331065331274143
100.119232	29.469976069	train	1.7701095689686897E-4	44.31256310547912	0.49972978142532537
100.232660882	29.4689737165	train	1.703157133360522E-4	42.38339899394712	0.4900916332055478
100.56259958	29.4655084145	train	3.6604458125509456E-5	4.530990444440845	0.1712033967535083
99.9852599486	29.4800600485	train	5.429685043454652E-5	7.592540996519985	0.23454440303460966
100.067766149	29.4794234892	train	1.5882999666321103E-4	39.12539718178015	0.47266276826343717
100.552427364	29.4746510873	train	5.9373175930401895E-5	8.640606907412149	0.25096918383430517
100.202045767	29.4963266398	train	1.6394800571373954E-4	40.60115123362779	0.48057399094637543
100.006243523	29.5160013017	train	5.370372797111555E-5	7.488236746361512	0.23257819737790467
100.02687747	29.5158435295	train	1.3341883163149018E-4	31.40571521428555	0.42952259424581296
100.119728131	29.5150939401	train	2.4472806202583173E-4	57.30494326456298	0.580019912338152
100.140361125	29.514918562	train	2.403839707017307E-4	56.60070087888703	0.5756509193821053
100.563292079	29.510618109	train	3.8075300253564054E-5	4.7548304265758246	0.17686598527114508
100.057921951	29.5246245907	train	1.6418862706744588E-4	40.71158680563565	0.4809400960408803
100.511854362	29.5202366559	train	8.908059577123308E-5	16.13459195336464	0.3345335659905896
100.099485352	29.55136044	train	2.834941405748549E-4	63.26855625410104	0.615359838069552
100.182046247	29.550651491	train	2.768735514902747E-4	62.451696737420654	0.6097516473639758
99.9758121916	29.5703754854	train	1.322355045859979E-4	31.003365854688127	0.42734102126608653
100.068714233	29.5696603435	train	2.2802127762521542E-4	54.716250016671395	0.5627047419999852
100.171934598	29.5687895491	train	2.911992460854753E-4	64.38435715826166	0.6216870855048588
99.9657472653	29.597522613	train	5.1724037200200854E-5	7.142145174335254	0.22594175134197247
100.027699103	29.5970573739	train	1.8479321083405802E-4	46.422115381189755	0.510484690882869
100.058674465	29.5968139143	train	2.322959782130633E-4	55.244654293919794	0.567269610764984
100.461445007	29.602013691	train	9.529157879275451E-5	18.15332457738554	0.3497016109482426
100.430600173	29.6113735114	train	7.958930554468843E-5	13.475659606230709	0.30993722878073454
100.513198909	29.610457135	train	1.0178115745703978E-4	20.232041967897725	0.36482853379248886
99.9660914477	29.6336180085	train	4.499496155024265E-5	5.809573547031122	0.20249999315750777
99.9764205327	29.6335423659	train	1.51786755045388E-4	37.011497815425166	0.46137314479834374
100.028065355	29.6331520901	train	1.6252195764979724E-4	40.1216968994686	0.4783936159854581
100.090037761	29.632657223	train	1.3456028814128445E-4	31.714278429646033	0.43161128285584277
100.399998898	29.6387711617	train	1.1988686386394501E-4	26.72419690116615	0.4035382079184217
99.5323346008	29.6541180994	train	2.2481244370784486E-5	2.459065580417589	0.1125843126071925
100.431110282	29.6474626812	train	1.2065176733387321E-4	27.05269445718745	0.4050699498393789
100.111091277	29.6685793781	train	1.468333871289812E-4	35.467545171261854	0.45313943359444436
100.255737451	29.6672877329	train	6.993264328271645E-5	11.077684346722439	0.2829734142416157
100.266068951	29.6671894344	train	6.05019613730335E-5	8.845676094866764	0.2545261027015744
100.379711974	29.6660550248	train	1.1806926016912718E-4	25.975678594607878	0.3998665680312369
100.121523587	29.6775156738	train	6.436754142534737E-5	9.75024080942284	0.2664551082956796
100.266181993	29.6762122823	train	7.084641783452167E-5	11.311535923742573	0.2856148325206183
100.307511165	29.6758108925	train	6.785957431836897E-5	10.543230993538435	0.27690782350744186
100.431493474	29.6745294244	train	9.658785431888087E-5	18.602639632023255	0.3527804857923959
100.380081684	29.6931222901	train	1.1286079913915628E-4	24.177744433683063	0.38909039324197203
100.008127303	29.7054999056	train	1.2417168156943475E-4	28.42290637138176	0.4120184665549495
99.9256838552	29.7331750242	train	5.200171632672846E-5	7.1927190627044615	0.22687951735618936
100.256523361	29.7304476524	train	5.52864058910571E-5	7.7714940935865195	0.23780245583555623
99.5123112967	29.7805443633	train	2.775529122547677E-5	3.2581375604533367	0.13541962161653556
99.5640370912	29.7803338491	train	2.1436325091475752E-5	2.3139856126611233	0.10791615023842094
100.153761067	29.7855273887	train	7.139581681523093E-5	11.43835379118284	0.2871936149772401
100.257198993	29.7845842311	train	4.55747643700412E-5	5.904374793342129	0.2045755774354451
99.1812886214	29.7994622467	train	1.5362788824921232E-5	1.5487204406154347	0.07977968375311555
99.9366947119	29.805292044	train	8.676513705625355E-5	15.547698743523881	0.3286962567989622
100.278115307	29.8024311736	train	4.660666587504746E-5	6.075203122657208	0.20824298788383705
99.1709717943	29.8175256984	train	9.845049569370213E-6	0.9055407568278393	0.05263397217702886
99.9266808397	29.8414596456	train	6.539116325977463E-5	10.006300760499542	0.269550295974998
99.1606946188	29.8626626555	train	5.462225109982799E-6	0.42894412716511005	0.029903028553163284
99.2021107499	29.8626057467	train	1.045794131216865E-5	0.9766877886722667	0.055728034844656556
99.9371999163	29.8594338194	train	1.0677962716515564E-4	22.087553801434115	0.3760084155298143
99.3574841928	29.8803258461	train	2.1944629003197152E-5	2.3845601695511176	0.11019310984162899
99.927097857	29.8865777047	train	6.604626957412928E-5	10.16175521048106	0.2715175101839872
99.937537485	29.8955280852	train	1.039388391108513E-4	21.048583075709743	0.3697033002537408
101.500852415	29.8841736131	train	2.8706626368946188E-5	3.399474918226886	0.13941413203191755
101.532347269	29.9016131775	train	2.573607970366702E-5	2.9029922473794407	0.1268171585626956
100.18649945	29.9296188006	train	1.2103882046846634E-4	27.288201096230082	0.40584204147210157
100.238292743	29.9291424414	train	1.320096696029772E-4	30.921328026098873	0.4269227761556529
99.9275995294	29.940718961	train	7.749134373482806E-5	13.035214351829142	0.3042530474836503
100.279841942	29.9377691524	train	1.1895990397391426E-4	26.259105176117572	0.40167133906257624
101.284585294	29.9332029461	train	3.6346266391564475E-5	4.4914251547055395	0.170201337369219
101.31564422	29.9326607529	train	4.0052967329528214E-5	5.0655468417437195	0.1843589423283316
100.114288531	29.9573204563	train	1.5001700779402753E-4	36.4040278342451	0.4584600124723781
101.253728878	29.9427555192	train	2.981074098822342E-5	3.5555561989530244	0.14400410875197245
99.9279347375	29.9768128804	train	1.1366970348603331E-4	24.519679461692842	0.39078930988853094
99.93829926	29.9767394477	train	1.1049932721451158E-4	23.415715168715014	0.38407601267402536
101.326837084	29.9685472467	train	2.869760848062427E-5	3.3981351542994562	0.13937644059228127
101.399763696	29.9852795443	train	5.432745545001937E-5	7.5979488375316775	0.23464558558691653
99.6483729	30.0236074506	train	3.239573653044457E-5	3.8900056657560023	0.15456119545832026
99.2646883862	30.033963144	train	1.0245566547638875E-5	0.9520344395082498	0.054658193683344465
101.390054448	30.0125181936	train	4.2505104308814706E-5	5.438540654564595	0.19346224412251226
99.9388939065	30.0399031357	train	1.8402967302182818E-4	46.25668857870025	0.5094500001961982
100.084183161	30.0478095709	train	1.1678482196251544E-4	25.547780746920395	0.3972445685505595
99.7730923109	30.0590303697	train	1.922760201976498E-4	47.9170246837456	0.5203985306847505
99.9079451328	30.0581683525	train	1.826504791827903E-4	45.81128363854719	0.5075698886251929
100.042791644	30.0571680768	train	1.247503051440825E-4	28.65302822222527	0.4131451992704392
100.063826173	30.0840707775	train	8.801015050454153E-5	15.796272261679741	0.33184762436326926
100.354315222	30.0813981813	train	1.2425931203488252E-4	28.456054795049823	0.4121893841064148
99.6903538119	30.0955875006	train	8.687928975296043E-5	15.569027151956385	0.32898643646441084
99.7837502842	30.0950636016	train	1.474899648409109E-4	35.665042988760725	0.45424526949559313
99.8148818761	30.0948742191	train	1.7691456630697432E-4	44.29178289838117	0.4995936079350926
100.032793918	30.0933420747	train	1.284253706995395E-4	29.873183350174337	0.42020192042962246
99.5658730591	30.1052068083	train	4.998392117739185E-5	6.776064809431733	0.22001291182607294
99.9187350542	30.1032129971	train	1.4275627273512044E-4	34.14492871018498	0.4461709924560038
99.960420238	30.1209625061	train	1.5808985714141845E-4	38.86355777431	0.4714986998025563
99.8671612393	30.1396592594	train	1.4746960121890347E-4	35.659198213294864	0.454211039431264
101.734870938	30.1140334728	train	5.162360923978667E-5	7.123854161529763	0.2256020299272292
101.330848324	30.139871284	train	3.2865172484077176E-5	3.9509121127661793	0.15645048941938455
99.8882479962	30.1756136888	train	1.1511285406426505E-4	25.006654749369073	0.3937969627110754
99.90901872	30.1754714049	train	1.1427033848362497E-4	24.7128608250475	0.3920447044056259
99.9505597138	30.1751769739	train	1.3473474331208987E-4	31.762845150675318	0.43192916213700117
99.5559494675	30.1864669632	train	2.9941707886982942E-5	3.5724674751228713	0.14454531233934803
100.334902194	30.1808520846	train	1.0890689538546817E-4	22.818681327966218	0.380647892643475
99.5456119014	30.1955345178	train	1.7293110540860935E-5	1.7944683388388656	0.08891265229401492
100.085860386	30.2011974364	train	1.6968478928404052E-4	42.213195556333424	0.4891642035541309
101.663985988	30.1786281177	train	6.203196707505418E-5	9.191862338744624	0.25929372614026563
99.1093099578	30.2146726276	train	7.055616675397137E-6	0.592335651289109	0.03829204993379112
99.8470149963	30.2119818123	train	1.1140367010788452E-4	23.72273821125768	0.38600600155395687
101.612344153	30.1886870813	train	5.507387761446932E-5	7.729840043289403	0.2371050598670669
99.0989282524	30.223705176	train	1.3698450084707956E-5	1.3567224984534605	0.0717568885381883
99.6600620502	30.2220804736	train	2.4121429230091666E-4	56.74541537394598	0.5764930134589126
99.7224065746	30.2217516766	train	1.7913887885480592E-4	44.94958881009852	0.5027171872780061
99.7535784394	30.2215761594	train	1.277583207883141E-4	29.698396870558085	0.4189337103038703
99.8886531308	30.220729936	train	1.4284236351036725E-4	34.19715886370145	0.44631997027409187
100.16927869	30.227550179	train	2.675624261713014E-4	61.0168883761409	0.601581820952926
99.5978257247	30.2404272186	train	3.1608953568879955E-4	68.88772155730221	0.640775818910737
101.73761122	30.2131881152	train	5.983222843874168E-5	8.711108615701463	0.2524197925330624
99.0054044464	30.2508152526	train	1.214237186080583E-5	1.170824900582871	0.06412837586463974
101.436805733	30.2281492406	train	7.703614860784623E-5	12.92233174275234	0.3030073644808468
101.571772639	30.225568663	train	7.569623053851001E-5	12.556480328829146	0.2993145288464999
101.696341564	30.2230634305	train	6.90396684624327E-5	10.837562260028818	0.28037318137118883
99.6395139699	30.2582783493	train	1.0635882537519823E-4	21.96980247128417	0.37508241872823
101.675825409	30.2325035994	train	8.298684340634178E-5	14.427252998657893	0.31894803368205155
99.6916135666	30.2760614346	train	1.2314376084033494E-4	28.082305883214705	0.41000612708927187
101.416702177	30.2555826035	train	8.427456022465703E-5	14.803253615742909	0.3223020657703933
99.837237503	30.2842349552	train	1.3929538841213294E-4	33.08096133543736	0.44011490524448466
99.8476344461	30.2841680456	train	2.1152222572668865E-4	51.98586914082696	0.5441441545776899
101.323438586	30.2662916799	train	9.976757106392661E-5	19.600158892760735	0.3602108032962441
101.406536311	30.2647901884	train	1.2377281733960503E-4	28.27202596228119	0.41123925020040697
101.54155643	30.2622379711	train	8.203775137701345E-5	14.144617860798906	0.31645466596141075
101.593482567	30.2612193405	train	1.0554671099654056E-4	21.728454744222486	0.3732875251037464
101.614252274	30.2608061327	train	1.0884930748144601E-4	22.79947620942978	0.3805232047272378
99.5877552547	30.2946168261	train	1.5095614364225363E-4	36.774144154417286	0.46000981102438404
101.437919227	30.273229597	train	1.0639540280037094E-4	21.980179347301068	0.3751630183552175
101.510629015	30.2718548309	train	9.579246106284188E-5	18.31839667374035	0.35089475776298046
99.8373908131	30.3022814355	train	1.861825194221048E-4	46.77108700551616	0.5123562265768876
101.365420863	30.2835805495	train	1.0710923385534396E-4	22.179276444094967	0.37673181825349616
99.5254593527	30.312929763	train	7.479895626878738E-5	12.340645695569524	0.29681967292068456
99.5566612441	30.312800731	train	7.525639140210598E-5	12.448124502435657	0.29809377948480714
99.4734991599	30.3221521465	train	6.65544259750869E-5	10.277952300216675	0.2730361673888808
101.230762634	30.3039873246	train	7.012493222573933E-5	11.128831917109725	0.2835308790811496
101.272330881	30.303271761	train	1.0325231550922201E-4	20.757173628762505	0.368160400253792
101.365853888	30.3016135269	train	1.2889838376589535E-4	29.98832435876007	0.4210978739642913
101.397245982	30.310062213	train	1.1123718545052716E-4	23.670597859313265	0.3856516098884818
101.438811838	30.3092936317	train	1.246353205290972E-4	28.605944426492403	0.4129216378278398
101.58451612	30.3155147419	train	9.418128256013885E-5	17.789513152801533	0.3470410829483363
99.4424156132	30.3493330124	train	3.7208383308413235E-5	4.622831225456747	0.17353784636912312
99.484078442	30.3582093602	train	3.0413453965466406E-5	3.6333823191853005	0.14648908210398262
101.335536241	30.338240283	train	1.1745527362512483E-4	25.73222460686624	0.39861605293816343
101.491451648	30.3353611868	train	8.697720334645227E-5	15.587321429475303	0.32923513602978843
101.522631988	30.3347630935	train	9.285820444775506E-5	17.345112342019753	0.343842113239442
101.626559591	30.3327158444	train	1.1135114039035307E-4	23.70628673757172	0.3858942270364106
101.346146445	30.3470706663	train	1.341814687424648E-4	31.61300681145312	0.43091979976129413
101.46049599	30.3449676485	train	1.2601462175301095E-4	29.107134180523296	0.41559219350329446
101.502074612	30.3441781558	train	9.219632502151663E-5	17.13406208622439	0.3422300141969559
101.616407181	30.3419389846	train	1.1079169653401595E-4	23.53107780225256	0.3847012938425289
99.7235319967	30.3751508208	train	2.0720728580946393E-4	51.26452910317268	0.5390272422747033
101.221591903	30.3582682581	train	4.6698132933133894E-5	6.090610592129351	0.20856643369207564
101.252785623	30.3577341449	train	8.313685210734332E-5	14.468205098831346	0.31934045904656105
98.9741853247	30.3861754012	train	2.2885901604821562E-5	2.513613472081377	0.11437901623578124
101.596096657	30.3603831956	train	8.859091717513428E-5	15.961995236803434	0.33330755817134344
99.4842563352	30.3943044374	train	2.9795131558968287E-5	3.5535406104990903	0.14393955915058795
99.6716207864	30.3934754891	train	1.302869918415444E-4	30.38768670335321	0.42371216968530634
99.9006092419	30.392097449	train	2.6872475828914716E-4	61.313199058938565	0.6026203184985175
99.9527372878	30.400751104	train	2.5098202507290774E-4	58.270705856347476	0.586154044910509
101.253406224	30.3847854364	train	7.607587098498295E-5	12.654511760164104	0.30036479090719986
101.295007974	30.3840609406	train	1.1363091318147768E-4	24.507203392284556	0.39070805554730675
99.8591341622	30.4104239317	train	1.8798661806061886E-4	47.153308130146655	0.5147652735516041
101.513622389	30.3890556945	train	9.379273455177014E-5	17.646532436298514	0.34610488201097567
99.8383907178	30.419582325	train	2.0979169848793627E-4	51.75224060585504	0.5421056971770766
101.305831914	30.4019112236	train	1.307602685744279E-4	30.534303455432738	0.4245978083062305
101.378643962	30.4006047986	train	1.3248224706433824E-4	31.100579598862605	0.4277972896118115
101.441050441	30.3994527431	train	1.2075446845149354E-4	27.119663495710054	0.4052750130220192
99.9009406441	30.428189155	train	3.0697208363985695E-4	67.1976347984156	0.6340112961098251
99.6302747985	30.4388003697	train	9.732986535060696E-5	18.800800160387386	0.3545298030965442
101.389484686	30.4184472025	train	1.1814658513933091E-4	26.007502935445814	0.40002368826570905
101.306468243	30.4289613313	train	8.588687595817464E-5	15.228128867317078	0.32645526848899287
101.847384539	30.418277542	train	1.124488535609338E-5	1.0670753990898507	0.05967125561799949
101.285868593	30.4383443492	train	5.817451599897636E-5	8.410835269505615	0.2471547346869813
99.5575316294	30.4662027168	train	8.576401422399091E-5	15.201661362744671	0.32614057857653495
99.8596089364	30.464561867	train	2.0394143403448247E-4	50.494507200913674	0.5350773718684094
99.8909389085	30.4733750772	train	2.83904695473813E-4	63.37762422502749	0.6157023092846711
101.359143188	30.45508029	train	9.27328981576064E-5	17.308297107619122	0.3435375190826982
99.5263780322	30.4843796858	train	7.294978196275688E-5	11.815885733975092	0.2916216248725305
99.807751959	30.4919638235	train	1.7119234896859558E-4	42.602171694646366	0.49137467166044774
101.203428907	30.4758457133	train	3.100981993778541E-5	3.7103888739079895	0.14893372680590633
99.0262634359	30.5125111877	train	2.8146643050269725E-5	3.3162796707872135	0.13706732897977747
99.7974801069	30.5100740439	train	1.5325832938119777E-4	37.47758647645102	0.4637717035907488
99.8079011025	30.5100098632	train	1.824314006933714E-4	45.757848106792146	0.5072699144607734
101.245484915	30.4931691939	train	4.069335533260012E-5	5.159163848940054	0.1867560830098432
101.391246238	30.4905760272	train	4.377473472483678E-5	5.627120263208325	0.19809623002470192
99.8496632151	30.5187677161	train	3.147044469188724E-4	68.62732022589398	0.6397643318874666
99.7143089533	30.5376270515	train	2.4086151123092533E-4	56.68393011996704	0.5761356392668046
101.246106858	30.5202200599	train	5.834498087859983E-5	8.463730074253965	0.24769956640686652
101.277351646	30.5196775006	train	5.126492158455515E-5	7.05852613467396	0.22438624551637784
100.933793223	30.5342526925	train	1.505804954739572E-5	1.5095605894851567	0.07832110350930122
99.8082745518	30.5551247408	train	2.0277178321022454E-4	50.17434822927734	0.533646229496322
99.8604030937	30.5547907445	train	2.8927733506126606E-4	64.00904996663077	0.6201284244813116
100.902712796	30.543731939	train	2.363757679061033E-5	2.606431615035323	0.11769359220523412
99.0158499411	30.5666560686	train	5.241892794826885E-5	7.26789160753006	0.22828424256803423
100.861204876	30.553353405	train	2.7188211534104667E-5	3.156485717928219	0.1330208519187886
101.090450055	30.5498741311	train	5.098195882889877E-5	7.006989935334229	0.22342443630660175
99.6728610586	30.5739419007	train	1.579784358259299E-4	38.82520269688395	0.47132301460189857
99.7771408456	30.5733611226	train	2.3098301216053864E-4	55.02168331413124	0.5658776934837583
101.226099414	30.5566457493	train	6.024420505794619E-5	8.786312167432405	0.253716865545803
101.351121801	30.5544474293	train	9.262040867866257E-5	17.275247477548604	0.34326383900962126
99.0575781998	30.5937157262	train	3.719814987920059E-5	4.621274996046274	0.1734983989774732
99.7981442471	30.5912808023	train	1.89770194515787E-4	47.57254472753443	0.5171236329414916
99.8398627302	30.591018237	train	3.145901781993605E-4	68.59784549469306	0.6396806306047814
99.6730480681	30.601011427	train	2.332076539106417E-4	55.38356750405053	0.568230868385887
99.8503710554	30.599973298	train	2.901078783301842E-4	64.16147705134406	0.6208035643263852
101.341353691	30.5816840047	train	4.88758300971973E-5	6.527548184614697	0.21618991310300395
99.047160353	30.6207912323	train	3.832841560218249E-5	4.795403613784565	0.17783265848274118
99.7567058005	30.6276219152	train	2.150928794121707E-4	52.72078885370309	0.5482933337651257
99.7672106611	30.6365837095	train	1.6865451292793877E-4	41.848479640446264	0.48764247001890476
99.8298948348	30.64522198	train	2.6864675718772424E-4	61.29591254862825	0.60255079710715
99.0471778664	30.6568861353	train	6.712580675351438E-5	10.390943259393822	0.27473622972829165
99.0054274061	30.6659182816	train	2.8990910003412063E-5	3.441710189392352	0.14060064236923053
101.540981384	30.6410741381	train	7.293631170061457E-5	11.811315927612542	0.29158347786664734
99.9553830825	30.6714295755	train	1.3379097638297063E-4	31.50861438781841	0.43020524602370497
99.8719601015	30.6810393883	train	3.0114818385952255E-4	66.06507029773478	0.6295553977326193
99.8928382781	30.6808975714	train	2.536905779426387E-4	58.76874952760201	0.5887554418712883
101.332878986	30.663017407	train	9.675415105100324E-5	18.64297400060946	0.3531733601182478
99.6945546331	30.6911323757	train	1.1325834490110855E-4	24.33070400829398	0.38992652872767986
99.9346810895	30.6896263335	train	1.6745138607929304E-4	41.45806979853857	0.48585391829346164
101.291372213	30.6727764646	train	6.940559718461871E-5	10.9364237384852	0.28144099806463135
101.333529505	30.6900659108	train	9.83740604294523E-5	19.196297854235056	0.3569755738057804
99.1412092809	30.7199835176	train	1.4868837348951848E-5	1.488421386181899	0.0774131440223772
99.8827276672	30.7170591821	train	2.2395729406440233E-4	54.05254294190175	0.5582746837866214
99.9036135383	30.7169154829	train	2.811902283996239E-4	63.01435617210276	0.6134266106952738
99.934942059	30.7166936354	train	1.6555963269491945E-4	41.005998630591044	0.4830162713711224
101.334180904	30.7171142894	train	8.946840250353113E-5	16.28228447423804	0.33550132239075353
99.4024312586	30.7465070375	train	6.076725075253247E-5	8.906774964426369	0.255357159594206
99.8412689691	30.7534269768	train	1.9722606052001895E-4	48.81001940091951	0.5267389853906903
99.9875234339	30.752396099	train	9.812553536334953E-5	19.105865145328526	0.3563951470670581
99.162173829	30.7650768574	train	3.652344368078707E-5	4.518670325844203	0.1708892349303787
99.8622433247	30.7623123389	train	1.530363509801964E-4	37.40493069000013	0.4634112640476599
99.8935868952	30.7621001916	train	1.7187101562475866E-4	42.80353229365482	0.49236353832368035
99.9458254215	30.761729786	train	1.2166155510596933E-4	27.558703588829868	0.40708007219063563
99.8414259242	30.7714721377	train	1.6400594554759687E-4	40.62774329869398	0.4806621935305437
100.906957724	30.7601808779	train	9.016922732182808E-5	16.53291426715052	0.3372430823239019
99.7998538067	30.7988045131	train	1.4976370952061684E-4	36.319378785056934	0.45804048535532943
101.325261897	30.7804144603	train	9.116971181822316E-5	16.816297503798076	0.3397138235971756
99.7999285386	30.8078271305	train	1.3410781864458778E-4	31.593317575328168	0.43078516616530316
99.8208344682	30.8076964044	train	1.2529995575692087E-4	28.856815864480392	0.41421152192429117
99.873098679	30.8073548383	train	1.3951803852802334E-4	33.16641141452094	0.44050849678833853
99.8940041089	30.8072123117	train	1.4947306612356605E-4	36.22969281143302	0.4575583035662788
99.9462670166	30.8068412457	train	1.8531069236826203E-4	46.539344947253426	0.5111834660378427
99.9776242863	30.8066084925	train	6.086757750643952E-5	8.929881246562058	0.25567096482020185
100.855780642	30.8150508883	train	6.75808791317664E-5	10.480934148928524	0.2760845551840514
101.315684298	30.8166658487	train	8.425638248660936E-5	14.796943108019601	0.3222549492955832
99.8106846948	30.8438524385	train	1.262629719757456E-4	29.198669533097178	0.4160704616305915
99.852511914	30.8435838609	train	1.380522986676073E-4	32.68199391451652	0.43790720635478475
99.9361645979	30.84300619	train	1.745922858105991E-4	43.72706452704552	0.49629030605321445
99.9884462561	30.8426177153	train	7.84780456725829E-5	13.20769050692208	0.30693801973280627
100.84584904	30.8422564595	train	6.313576795676109E-5	9.46797859954832	0.26269556734396754
100.020101221	30.8694404781	train	4.356509623143657E-5	5.596910904580366	0.1973347505904596
101.348120992	30.8611809708	train	3.355116369786916E-5	4.04926106342354	0.15919619667265308
99.863372851	30.8886265299	train	1.4319859044737595E-4	34.339090562060456	0.44693556059680667
99.9052189319	30.8883405624	train	2.0494838063909445E-4	50.75548369502083	0.5363024178489838
99.947064401	30.8880410663	train	1.6856988228003557E-4	41.82550362178557	0.4875170662384994
99.9993703338	30.8876476727	train	5.2708619096311696E-5	7.317574075695271	0.22925661543343515
99.8216032173	30.8979214114	train	1.2414719137645674E-4	28.41364234101972	0.41197068224643413
100.533252116	30.9094884649	train	1.2022616385768759E-4	26.863173083193317	0.40421863850174544
100.596018703	30.9087291061	train	1.1352117865550365E-4	24.456538682474903	0.39047807638285265
99.8427657727	30.9248539454	train	1.2200477941169142E-4	27.711065444466872	0.4077602181010696
99.8636968842	30.9247158388	train	1.62425131007655E-4	40.08338971577332	0.47824490779188095
99.9055586654	30.9244294644	train	1.8347056710201837E-4	46.01779105239184	0.5086895622266354
99.9788152907	30.9238957102	train	4.356759577385804E-5	5.597271094029314	0.19734383831070315
100.627553789	30.9173577069	train	1.101862121794216E-4	23.28142378758125	0.38340495243889156
100.020771152	30.9325939699	train	2.7577398137224703E-5	3.227226584327015	0.13466855688868776
100.5649294	30.9271525154	train	1.4451228873228934E-4	34.758095494688554	0.44919395867565465
100.50229092	30.9369173909	train	1.2125060361900532E-4	27.379759249356525	0.4062636577679757
100.617395717	30.9355284046	train	1.0514535995334432E-4	21.553776135457035	0.3723966672578973
98.8378938152	30.9726149418	train	2.6965156844978788E-5	3.115941974036264	0.1320736702034068
99.7908088248	30.9702965736	train	1.3254473075350242E-4	31.12520132757514	0.4279127171146088
99.8326912774	30.9700334426	train	1.2741923745362483E-4	29.591898498173183	0.4182869082405775
99.8536322938	30.9698967872	train	1.4345572540054856E-4	34.42299483342058	0.44737906161315827
99.8955138891	30.9696132969	train	1.1213022528117325E-4	23.946016396654656	0.3875478274563473
99.9583351351	30.969162614	train	7.968434292771027E-5	13.500601741260958	0.31019252324428875
100.523792377	30.9727528151	train	1.5066401886676783E-4	36.65670276475209	0.4595286866703116
99.7595395357	30.9885299309	train	1.2926398500662651E-4	30.08664937371279	0.42178847937783676
98.921647026	30.9997625966	train	1.5960801492444526E-5	1.6255667441979191	0.08262858788684165
100.471727318	30.9914001663	train	8.209434263291537E-5	14.164287949925388	0.31660384905747935
100.492668231	30.991159809	train	1.3215441714006337E-4	30.973909665477144	0.427190918041061
101.099830259	30.9827139869	train	1.2521376763150973E-4	28.827618624403367	0.41404457313518556
99.4349529245	31.0080770067	train	1.3962922643730475E-4	33.20908381827531	0.4407048430109846
99.4140408778	31.0171688528	train	1.409181820784203E-4	33.57555978415864	0.4429709858443727
99.7073751989	31.0158948377	train	1.048404581900121E-4	21.409245055252633	0.3717181981312172
99.7388026527	31.0157188111	train	1.175027236006518E-4	25.745278279679084	0.3987128807587512
99.8540341452	31.015007939	train	1.1244437121591659E-4	24.04398129288607	0.3882120826389353
99.9064106825	31.0146508224	train	8.624966957656639E-5	15.36751944224504	0.3273827910656557
99.9797362072	31.0141151699	train	3.535787070520098E-5	4.337050669255282	0.1663428107200949
100.796619449	31.0053309365	train	6.276630117109204E-5	9.372267005547918	0.2615603796620677
100.828030128	31.004889947	train	7.961336212310479E-5	13.481972941462445	0.31000186869954083
100.932727288	31.003364846	train	7.761277606253145E-5	13.05644080349085	0.3045846061355722
101.089757529	31.0009181892	train	4.890849948937396E-5	6.534848811566041	0.21630316107405242
99.7703024081	31.0245575143	train	1.1418691520459484E-4	24.686029516776795	0.3918706498885665
99.9588766051	31.023294393	train	5.8465992485753124E-5	8.501279658348917	0.24808585957335105
100.074110067	31.0223869073	train	6.28846559461307E-5	9.402927201852155	0.26192440536746053
100.545455917	31.0176038493	train	1.5344687996281218E-4	37.540133125860436	0.4640774842692033
100.911968545	31.0126948241	train	4.980208762432545E-5	6.734538894140911	0.21938813196718862
98.7853930152	31.035700735	train	2.1020384421865694E-5	2.256235066632773	0.10604424646441774
98.9425751745	31.0358663913	train	1.5309957559092008E-5	1.5419314749077786	0.07952714719877714
100.503704982	31.0271187386	train	1.3504494216653667E-4	31.86082633351478	0.4324935061896795
101.058740771	31.0194575147	train	8.038631153481423E-5	13.698125949689855	0.31207235413936546
101.236722342	31.0164951905	train	1.016574590690477E-4	20.20246626584427	0.36454678047593564
100.608596056	31.0348753964	train	1.19072346178717E-4	26.32246001506032	0.401898416792502
100.943745813	31.0302616491	train	7.052142215816496E-5	11.234295582403139	0.28467761097730715
99.4456384313	31.0531558383	train	1.2674200992291096E-4	29.367049845156885	0.4169907760375378
99.5085206354	31.0529233075	train	1.1894330964318639E-4	26.25398516236351	0.401637812106764
99.5190009298	31.0528815728	train	1.2028216696978138E-4	26.885481410801198	0.40433079763717666
99.9696268335	31.0502817766	train	6.50267060452371E-5	9.915064775610757	0.2684512633971994
100.042978266	31.0497096268	train	5.0336549293651594E-5	6.858231965968728	0.22122169561558308
99.4142361591	31.0622835188	train	1.2069732960185284E-4	27.08240456502469	0.40516094140757714
100.525084781	31.0539328283	train	1.6723840546139783E-4	41.404288711262815	0.48553600255123874
98.7328985483	31.0716951834	train	4.564189491236809E-5	5.915351040543435	0.2048151944111258
100.001252387	31.0680851951	train	4.432384709122513E-5	5.706248538432113	0.20008396424796115
100.095577589	31.0673184011	train	7.178903404607016E-5	11.528986476673808	0.2883193073875474
100.10605794	31.0672289449	train	5.009158359238759E-5	6.801151619297993	0.22038236858455687
101.237565879	31.0525602895	train	9.584582469957434E-5	18.344136259591927	0.3510216167383205
98.7643243309	31.0807795202	train	1.7292734665179094E-5	1.7944224358122582	0.08891089155279325
99.0578752942	31.0900050006	train	1.4837066465731165E-5	1.4851427672129363	0.07726051184840796
98.9530229854	31.0990325238	train	8.114629393351997E-6	0.7210391949679388	0.043787826685396526
99.0159376573	31.0990400982	train	2.3014507148553055E-5	2.5294939055031795	0.11494787816260169
99.0893380703	31.0990101263	train	2.993366225860372E-5	3.571428572585133	0.14451208456205583
99.519246059	31.0979953131	train	1.2450405707915683E-4	28.55219478820407	0.4126662175916136
99.7499150426	31.0968597801	train	1.3294278972269974E-4	31.27408815576416	0.4286469683338661
99.9700847354	31.0953909069	train	7.277843524367164E-5	11.757756105998642	0.291136074383555
99.9910523934	31.0952314074	train	5.984044342585372E-5	8.71237028101088	0.25244570076981393
100.022503563	31.0949857655	train	6.653785017776485E-5	10.274674424395059	0.27298672949019004
100.599026656	31.0891232446	train	1.0668054449068891E-4	22.0599811670959	0.3757906259123794
98.7327470147	31.1258331151	train	3.0467803402106162E-5	3.640400262966486	0.14671245473861844
100.588996593	31.1163116346	train	1.3254152869711483E-4	31.123939555667107	0.4279068030170402
98.7117425364	31.1348108242	train	4.90477426151165E-5	6.5659654638468155	0.2167854785768002
98.9320257238	31.1351153956	train	2.14275629589605E-5	2.3127690498816222	0.10787679788038008
99.0054539411	31.1351332136	train	2.0172987263886297E-5	2.14969337251339	0.10220620148066394
99.015943689	31.1351323424	train	2.812666602851978E-5	3.3133117372574743	0.13698337191433582
99.9075240559	31.1319366687	train	7.932329017568215E-5	13.405847342314214	0.309221638416516
101.406706382	31.112649994	train	5.4497767656946585E-5	7.628042641543302	0.23520816267981132
98.9215285571	31.1441324549	train	1.6671690103330157E-5	1.7169179228137466	0.08599236348152879
99.9915212426	31.140339933	train	9.178604750476669E-5	16.99625059632312	0.3412267434172354
100.022987285	31.1400938558	train	9.638323024691695E-5	18.553009175460048	0.3522964081065505
100.075429812	31.1396666505	train	1.0192778771312413E-4	20.273951172538013	0.36516219658928606
100.599782885	31.1342209492	train	1.0009234418678609E-4	19.71167674129328	0.3609601371712005
98.8795542656	31.153123051	train	2.2644920863795172E-5	2.481790953370982	0.11331111292863028
99.9076959231	31.1499804523	train	8.610966880336506E-5	15.3010439928818	0.32702516623510597
100.117488821	31.1483308198	train	9.747524214904193E-5	18.858011826872183	0.35487142680656364
99.5720507853	31.1609316301	train	1.1182178176984343E-4	23.85157729952684	0.3868942250276652
99.8974609514	31.1771196216	train	1.043130927131053E-4	21.179599887173048	0.3705412321879063
99.9604187365	31.1766652509	train	1.2180719208617323E-4	27.623353790413212	0.4073688624965121
100.00238978	31.1763452343	train	1.5648926425856563E-4	38.38418765347053	0.46896367857376864
100.044360139	31.1760115365	train	1.4361980751139892E-4	34.47653555118091	0.44766169545719076
100.107314333	31.1754853392	train	1.1208794151323124E-4	23.93306997139063	0.3874583091317034
99.8871361247	31.1952361153	train	9.692458741245537E-5	18.684312413791524	0.3535755196621945
101.387558103	31.185161158	train	4.1307990206908395E-5	5.249016059123909	0.18904360856909788
101.136065636	31.1986032765	train	7.166455102710446E-5	11.500385758577545	0.2879633253439811
99.9188829423	31.2220804942	train	1.1793558891525958E-4	25.92066403033312	0.39959476096166263
99.9818701154	31.2216150397	train	1.9563013833446408E-4	48.569803618989546	0.5247131756730331
100.055353236	31.2210330336	train	1.9302031841913046E-4	48.020675471885184	0.5213627247102848
100.097342608	31.2206816148	train	1.345306525356323E-4	31.706355800155908	0.4315572476983684
100.107839835	31.2205916189	train	9.255385400794535E-5	17.255691450759855	0.3431018080635044
101.440450323	31.2022067993	train	4.5863665514962886E-5	5.951611867161066	0.205605761203175
98.7849456138	31.2342061332	train	3.337222782167742E-5	4.020510823828255	0.15848172325229692
98.8164474655	31.2342549578	train	3.753422663536869E-5	4.672383233691478	0.17479192769810412
98.6379038472	31.2428989596	train	4.923223012270277E-5	6.607192875204437	0.21742360227375446
98.7219157403	31.243108117	train	1.0860109192619029E-5	1.023042059521415	0.057747341525101525
99.9505573313	31.2398949335	train	1.4741247602459594E-4	35.64280211568271	0.45411499237988134
98.9529472043	31.252423117	train	5.555574252771636E-5	7.830674136023604	0.23868443458095506
101.3152513	31.2315804212	train	5.4980312540592215E-5	7.713307294131885	0.23679762816956473
101.44114548	31.2292509219	train	4.83716225670101E-5	6.413800188743426	0.21443792514613708
99.7511960724	31.25925936	train	1.202687547113692E-4	26.88013876030493	0.4043039403453205
99.8037083862	31.258941714	train	1.1815297916898529E-4	26.010134501659323	0.40003667691182576
99.8142107476	31.2588756107	train	1.2492118241934922E-4	28.722998893737063	0.413477116934249
100.024250066	31.2573733783	train	9.538524224734163E-5	18.17885562035752	0.3499250590695353
101.231525926	31.2420810521	train	9.614252378766496E-5	18.487247039096765	0.3517260428569081
99.9508285658	31.266959804	train	1.4442679725846637E-4	34.731425403367076	0.4490475502569665
100.076962217	31.2749867115	train	6.678464102510236E-5	10.3234774916483	0.2737220973601388
101.326406297	31.2584372598	train	7.596150595169738E-5	12.624980217853967	0.3000487355524666
103.496015553	31.2008121166	train	7.469909044559819E-7	0.02503074670952299	0.004197771936471117
99.4888096768	31.2966158179	train	1.0510846508547812E-4	21.537718511342916	0.3723146465283815
99.8251057563	31.3039181107	train	1.3841564656834755E-4	32.81076454291455	0.4385543025752309
99.9616976126	31.3029678648	train	1.2654437284331235E-4	29.29927408506607	0.4166114329278939
99.9827111513	31.302808782	train	8.207958511370292E-5	14.159158505215805	0.31656495228518505
101.26408271	31.2866094913	train	1.1927862602268097E-4	26.438732012966117	0.4023145523825116
101.390054613	31.2843264557	train	6.966197077942025E-5	11.005687152594506	0.2821872360234038
98.8478190754	31.3155013367	train	2.7258789459023814E-5	3.1693143803677373	0.13332012432979307
99.7411168301	31.3134527148	train	1.3615040002813326E-4	32.18463716719263	0.4344955771498467
99.8041677097	31.3130733111	train	1.37692804445938E-4	32.532391373895976	0.4372655036013583
101.264729798	31.3136566917	train	1.0492795433493032E-4	21.452565385928132	0.3719130450779726
101.422237308	31.3107805816	train	9.53993377747979E-5	18.182697818136635	0.3499586727570051
101.432736996	31.3105819806	train	6.247546426698418E-5	9.296924742681451	0.26066432067304485
99.131630762	31.3516150331	train	1.4709396808475697E-5	1.4719678058141221	0.0766466577541815
99.6993490774	31.3497767955	train	1.4109111702422913E-4	33.61850204754154	0.44327363035698514
99.9095967003	31.3484586707	train	1.4206922551904892E-4	33.877401343731314	0.44497919630828464
99.9516444675	31.3481537179	train	1.1768354677020635E-4	25.81693201325552	0.39908158821570955
101.254658384	31.331873098	train	1.0206450083903369E-4	20.32438077844674	0.36547297693721054
101.727204081	31.3226982387	train	4.6529813302921715E-5	6.062257438345769	0.20797101736367127
103.069905068	31.2871228993	train	1.998859074346079E-6	0.10887145982259795	0.011154269954750088
99.6783883653	31.3589117576	train	1.0766828289106398E-4	22.355628494372585	0.3779549609385568
99.8571179465	31.3578422069	train	1.5102947006904576E-4	36.79508082322036	0.4601304438947592
101.359911959	31.3389994541	train	9.423773241630131E-5	17.81099176927938	0.34717687509665274
98.8897946359	31.3696806456	train	2.2691019908138506E-5	2.488191493584346	0.11351559946456456
101.34963274	31.3482073871	train	1.0065660880480306E-4	19.9353054258595	0.3622578730358303
99.7941897375	31.376291801	train	1.600308378122433E-4	39.46450467031177	0.4745405436449664
99.8152205383	31.3761598488	train	1.6346401031278211E-4	40.428786707677546	0.4798360261763187
101.265810219	31.3587350786	train	9.921028258682617E-5	19.430692990288307	0.35892089445198566
99.8047820712	31.3852480537	train	1.4484154079683585E-4	34.8525996694576	0.44975709311368434
99.8678798644	31.3848365371	train	1.4253516284187215E-4	34.010784214038175	0.4457879999897863
101.087389753	31.3707833771	train	7.599695613043857E-5	12.634134226061907	0.3001467350067038
99.815376415	31.3942033847	train	1.5142243838934857E-4	36.907283857408885	0.46077601786327593
99.6997501899	31.4039089245	train	1.550912005231963E-4	38.00584320070671	0.466729441588328
99.7418249029	31.4036723539	train	1.540254405133876E-4	37.73538165641843	0.46501358806260923
101.39256349	31.3834900409	train	8.955772960991988E-5	16.315275617926943	0.335723835954011
101.182591217	31.3962571675	train	7.450510683232835E-5	12.27160292965914	0.29599876314267554
101.056649112	31.4073601464	train	1.0089377343754025E-4	20.019872627668345	0.36280174921561475
101.634724142	31.3967773855	train	8.079165892752725E-5	13.803464889480336	0.31315319178691636
99.594732123	31.4315063948	train	1.1058564015631251E-4	23.45273378125412	0.3842607396475795
99.7315162941	31.430798496	train	1.1204869193019539E-4	23.921052551511806	0.38737519101144613
99.8367313207	31.4301546154	train	1.2504883707358094E-4	28.771746460193818	0.4137248326418676
101.561413334	31.4072824482	train	7.776366427923319E-5	13.082816164144102	0.3049961510771149
99.6684497633	31.4401653578	train	1.669122538037381E-4	41.32193008661858	0.48504839387173515
101.057042771	31.4253937598	train	1.2899047729062407E-4	30.0107580508135	0.4212719901619121
99.5527496717	31.4497392065	train	7.241652521249167E-5	11.673156059678197	0.2901083278750748
99.7106090378	31.4489607287	train	1.3062786074557358E-4	30.496517262025833	0.4243503090578904
101.046723563	31.4345790324	train	1.1607663472357675E-4	25.310822688903382	0.39578908188696366
101.183426735	31.4323214559	train	7.24830864222609E-5	11.68844886756173	0.29029757095703784
101.225486105	31.4315975071	train	6.1719614628507E-5	9.122238233490698	0.2583253707134418
101.435759422	31.4277709503	train	7.274404783835514E-5	11.74840620330097	0.2910385495232969
99.7843496558	31.4575526138	train	1.1152130175359145E-4	23.759576461780433	0.38625615464952207
98.858098239	31.4688983617	train	2.9052462774767264E-5	3.450854922588328	0.1408571134885012
99.7107453011	31.4670044998	train	1.092750925991489E-4	22.94147223785598	0.3814439193349186
99.742393656	31.4758471398	train	1.0454008883823275E-4	21.2605287928844	0.37104837865498685
99.984497882	31.4742143499	train	5.580761133007653E-5	7.886016055329997	0.23950736767866915
101.110425748	31.4606045514	train	1.1028952602999513E-4	23.325733891309678	0.38362653365816324
103.117317768	31.4117773628	train	3.4215825908753303E-6	0.22899055915845762	0.01894312587435394
101.121147753	31.4694470767	train	1.1885121759443951E-4	26.22557108746309	0.40145168230144995
99.8267646903	31.4933743328	train	1.0246216273673881E-4	20.471067006654643	0.36637522650878457
101.142392253	31.4781129094	train	9.989052227323958E-5	19.64237683929626	0.36049468950488633
99.6373088457	31.5034802026	train	1.347129733487254E-4	31.755968765639572	0.4318895139410387
101.594928508	31.478754798	train	6.397553065866574E-5	9.661885632574698	0.26526280388303863
99.6479010711	31.5124492607	train	9.948075568540561E-5	19.501674653495193	0.3595475847897584
99.7005556654	31.5121717952	train	9.083556837729058E-5	16.71998476731668	0.3388906928031924
101.184892508	31.4954334235	train	9.706743717916772E-5	18.71895984834718	0.35391220120019345
101.237501705	31.4945240977	train	8.48576922010036E-5	15.005691280472826	0.3238100685804306
99.9747208297	31.5464644491	train	9.94256266857456E-5	19.486961440647885	0.3594199494844371
103.193976509	31.481379921	train	7.1344927657318025E-6	0.6006392943919561	0.038703556102623604
100.101443099	31.572500677	train	8.874563935504078E-5	16.006149393104252	0.3336954238357793
102.911916935	31.5263767225	train	6.560164183416109E-6	0.5405685632347335	0.03569913534108421
99.6379222932	31.5936991373	train	6.0402593264156316E-5	8.822790598530132	0.2542143401647533
100.027884779	31.5911569475	train	1.1623736977018674E-4	25.36730197888367	0.39612004545908414
100.175423532	31.5898847661	train	9.41769945791961E-5	17.787881618119346	0.3470307657481977
99.0476490665	31.6043051648	train	5.131754948355241E-5	7.0681112897494485	0.22456486854143853
103.679465333	31.5185762564	train	4.359911841834468E-6	0.320719272695712	0.024013310422517847
99.9438459093	31.6188708741	train	9.576535497679511E-5	18.305322238195423	0.35083030068675053
98.942212441	31.6313680434	train	4.801140090330256E-5	6.332318373818326	0.21318144577935025
98.5941911481	31.6397584847	train	5.153026673995355E-5	7.106853628483958	0.22528600927505196
99.4378663045	31.6396525595	train	1.1938296266638644E-4	26.497542557832247	0.4025248139267092
99.8491284165	31.6375795812	train	9.913521076846733E-5	19.411077059757012	0.35874673438631494
100.123273753	31.6354617878	train	1.2083849698996386E-4	27.174456574502244	0.4054426875731998
99.7015686313	31.647497778	train	7.459125662953081E-5	12.291844657372325	0.29623963325728264
99.9652096727	31.645776455	train	1.0041294879909013E-4	19.834454666518592	0.36169813360399367
100.017934973	31.6453668653	train	1.0375442385555234E-4	20.978444578558076	0.3692895842577986
98.6046605175	31.6578357645	train	6.030332370253633E-5	8.79992779863926	0.25390262633138083
98.6468517624	31.6579594841	train	3.8055281574438916E-5	4.751621678967616	0.17678943489395735
99.026580477	31.6584453059	train	5.076718251224021E-5	6.958575374364834	0.22269280339799474
98.931640999	31.6674520562	train	5.914284407474396E-5	8.605232328246771	0.25023921074753375
99.385249372	31.6668888222	train	1.6225518555677018E-4	40.0161547950822	0.47798369722661693
99.7228003615	31.6654232702	train	8.640382206995984E-5	15.44071443991879	0.3277761263373982
100.165784972	31.6621450595	train	1.3225692814986976E-4	31.01179256883837	0.42738066588367984
99.7228702351	31.6744448322	train	9.91272529237383E-5	19.40899771050458	0.3587282673339853
99.8072617092	31.6739387722	train	9.274866583674043E-5	17.312929682748308	0.34357586266260237
98.667851162	31.6850824981	train	6.908858338719036E-5	10.850777406823626	0.28051610375132763
99.6490888066	31.6838635388	train	8.606578689076423E-5	15.280207894677797	0.3269129938353533
99.6912897476	31.6836418262	train	9.478985379504937E-5	18.01656299269926	0.34850205114879795
99.6281096973	31.7020125723	train	9.685585899979859E-5	18.667642710827046	0.35341340912878333
100.018525585	31.6994919609	train	9.941396640306167E-5	19.48391466090945	0.3593929469432632
100.081831177	31.6989706199	train	1.24130645736119E-4	28.40738353715542	0.41193839464253956
99.0793669908	31.7125569354	train	4.7360219189968815E-5	6.202137889535915	0.21089984661627137
98.5621731579	31.7208520348	train	8.750343492653159E-5	15.685643084537332	0.3305686074726561
98.5199074054	31.7297219356	train	9.961881944526415E-5	19.54908181984005	0.35986700854203113
99.3961431802	31.7480546573	train	8.977107598412849E-5	16.394070747105214	0.33625467864345526
99.5545108527	31.7474639091	train	8.127009045301735E-5	13.916820350762166	0.3144245424913987
100.145689772	31.7435198699	train	1.0503833796413524E-4	21.507197329946834	0.37215868828755017
99.2694723101	31.7574076127	train	8.712502741600587E-5	15.614941032187712	0.32961025864862353
99.9980033008	31.7537837364	train	1.0957977577607103E-4	23.047825109036985	0.38210108584057656
101.285530732	31.7371908248	train	2.2367748078394113E-5	2.4433073885969088	0.11207963594144046
99.4067800676	31.7660652591	train	6.76505023695037E-5	10.49470219417955	0.2762903985263819
100.198699656	31.7610747668	train	9.839058492308052E-5	19.202310747604496	0.3570141294081289
100.473173181	31.7581961168	train	9.139796497968232E-5	16.88294115786514	0.3402749263885564
100.114346917	31.770862006	train	1.0383605228504817E-4	21.012599982705282	0.3694727759266836
100.76905459	31.7724708462	train	1.1951683913999073E-4	26.55959567928402	0.40279438820415825
99.1322533734	31.7937124329	train	4.115282139605333E-5	5.226332249288648	0.18846732216004583
99.6815317646	31.7919571219	train	7.86603202262003E-5	13.239552220146992	0.3074317515645305
99.1428306492	31.8027230953	train	6.773123500547277E-5	10.512130817714338	0.27652894063969985
99.1956526784	31.802652874	train	8.645117825609718E-5	15.46320019968729	0.327896867958558
100.748281905	31.7907982287	train	1.1216161322266401E-4	23.955626742621437	0.38761426147352446
99.2801946877	31.8115169141	train	8.544200897016035E-5	15.132293340351678	0.3253144186530227
99.8507753409	31.8180036682	train	1.2048490091024017E-4	26.96623862217575	0.40473646616764813
99.9777430187	31.8351344873	train	1.0649850218984058E-4	22.00932260521923	0.37539008959042475
100.189065938	31.8333349105	train	9.768254635318834E-5	18.939594439202338	0.35535794989035907
100.833457261	31.8256799867	train	9.757403445045139E-5	18.896890604368654	0.3551033744246551
99.2485953501	31.8476706232	train	6.984162409972383E-5	11.053473853932148	0.2827092379365789
100.654059081	31.8371594	train	8.060638477739587E-5	13.75956762177786	0.3126595896576671
99.6608564533	31.8552186845	train	6.132445662787734E-5	9.034156572751685	0.2570966676491051
99.946227182	31.8534157598	train	1.195467433115194E-4	26.572898204370425	0.40285457014651976
100.147137806	31.8607835469	train	1.2098145741866332E-4	27.263401885885454	0.40572774046884486
100.6226827	31.8556043788	train	9.454032508733674E-5	17.92612531207303	0.34790381084995997
99.7455585615	31.8727937068	train	6.767592164529546E-5	10.499728874218043	0.2763655222646124
100.358770781	31.8767400323	train	7.945674599276E-5	13.440871080821633	0.30958082450745705
100.728678017	31.8722479222	train	8.618840555933275E-5	15.338429938078182	0.32722634204218104
101.700513934	31.8553155799	train	5.203214935667683E-5	7.198261851168947	0.22698215633538252
98.8574517717	31.8929435899	train	5.8299460282761875E-5	8.44960515283792	0.24755415283839907
99.7668510544	31.8907103148	train	7.477974948912606E-5	12.336132877004927	0.29676607455932674
99.9465960012	31.8894988064	train	1.178152902236589E-4	25.871153160121718	0.3993499350740098
100.559739826	31.8834535482	train	1.0902342456646575E-4	22.857542904403378	0.38090004528281196
102.534587677	31.8438692648	train	1.5831319364884437E-5	1.608927927959798	0.08201323834777463
102.882617133	31.833710159	train	3.4240101979486905E-5	4.159955134866481	0.16193576869710216
100.750154046	31.8899942694	train	1.033179484215827E-4	20.786096981584734	0.36830823079528097
98.8151169132	31.9109329287	train	5.8613253487200356E-5	8.523897316592443	0.24855541124989727
100.549472176	31.9016201321	train	1.0176800062797764E-4	20.228896232026575	0.36479857777286007
102.482518602	31.863336302	train	1.3715553367705858E-5	1.3590829465733285	0.0718400447077973
100.634204219	31.9095789074	train	9.261566952471454E-5	17.27385510480139	0.34325230392627326
98.8679749648	31.9290426751	train	5.218162540966085E-5	7.225486026468028	0.2274858865429512
100.655510268	31.9183233087	train	8.052294180771035E-5	13.736571809274047	0.31243705147990625
102.250976958	31.8875044832	train	4.949228529951796E-5	6.665307388704626	0.21832134301669115
98.6881053328	31.9377502437	train	4.6996260481385846E-5	6.140829667658773	0.20961884034766615
98.6457519821	31.9466609981	train	4.0136030308932234E-5	5.077689648141269	0.1846706662160361
100.391430143	31.9395320834	train	9.742418042266817E-5	18.83791696654452	0.35475147709086113
100.676983962	31.9360820209	train	1.1264879779585468E-4	24.10964629724546	0.38864356513125176
98.4552492951	31.9550084039	train	1.0068668428155447E-4	19.947753651242426	0.36232689481645713
98.8256085247	31.9560572103	train	4.986880146120092E-5	6.749447430941562	0.21961747684001082
99.6086602559	31.9547181288	train	9.595510668124592E-5	18.396847677356977	0.3512812531950873
99.9049221917	31.9529523106	train	1.1991595351456813E-4	26.73713709604156	0.40359660507126915
100.708875938	31.9446769499	train	1.2277664121462643E-4	27.97039704037288	0.40928408218126305
101.977318138	31.9212650262	train	2.231315633544413E-5	2.435727694678167	0.11183668183632496
102.188564646	31.9161342033	train	3.78107912014777E-5	4.714441267487399	0.17585336641749538
100.804232614	31.9523775495	train	9.438528582557184E-5	17.86713439395851	0.34753155348373443
103.634366629	31.8805797062	train	2.9383608348908636E-5	3.500052348762305	0.14223427056062632
99.5452791148	31.9730495041	train	8.445196414985103E-5	14.864840422481233	0.32276155086255537
99.8945167785	31.9710688056	train	1.478380432235258E-4	35.76497528262103	0.45482970578802273
101.460032445	31.9503801315	train	6.885969724381181E-5	10.788940165960417	0.2798468421916806
102.89657371	31.9143972397	train	1.8413546061201713E-5	1.9312991687833194	0.09413111589667933
98.5080121062	31.9822889425	train	4.6492426527076734E-5	6.055959699908079	0.2078386432170528
99.3230539745	31.982831385	train	1.693703150525274E-4	42.06758082905985	0.4887006797578538
101.39683554	31.9606078045	train	7.084779948258949E-5	11.311854849819369	0.28561881167056585
101.703412412	31.9544463047	train	5.107794043889767E-5	7.024471131311336	0.22375095140206683
98.4550361169	31.9910941756	train	6.194517402070388E-5	9.172515959940187	0.2590249039970472
99.3548432529	31.9917682419	train	1.4046871943375265E-4	33.45917513192489	0.44218286338428614
100.339199154	31.9851975364	train	9.947699301270415E-5	19.50038323225083	0.35953887502316983
101.418218113	31.9692204113	train	6.713429045526987E-5	10.392620917507145	0.2747614118728083
101.439365944	31.9688155571	train	7.568733455319574E-5	12.55418319167847	0.29928988060210177
101.523952961	31.9671609593	train	6.425708500346773E-5	9.725345073084263	0.266119545795806
100.296995975	31.9946567424	train	1.1093768161228166E-4	23.576798011431165	0.38501303260980424
100.720292673	31.9896230708	train	1.283242800357245E-4	29.84857582488982	0.42001008063599227
99.3125608836	32.0099229398	train	1.6066145879576525E-4	39.603907060219456	0.47552131078931525
99.7572388811	32.0080479169	train	1.1420952803730876E-4	24.693302449373963	0.39191783919880196
100.085417943	32.0056643782	train	1.3733512287724377E-4	32.44796242349111	0.43662558069504764
99.27023527	32.0190419129	train	1.828587875331543E-4	45.863738037285806	0.5078547771703638
100.381934147	32.011801278	train	1.2578476682764022E-4	29.022415707541963	0.4151488446316508
100.434859777	32.0112135566	train	1.7432335630145673E-4	43.64567777121815	0.4959049504900865
98.4230536936	32.0270391899	train	2.724127794469697E-5	3.166131383611156	0.1332458893219847
100.403242052	32.0205879143	train	1.6222807271942013E-4	40.00542823865218	0.4779419998989078
100.826635608	32.015195821	train	1.0131972444134198E-4	20.121715506806087	0.36377623283269533
101.34511507	32.0066666936	train	7.400555537608272E-5	12.139208856939259	0.29459878812668283
99.2596970879	32.0371073934	train	1.7651889551735934E-4	44.165152841103684	0.49903385594364486
99.683329888	32.0355320707	train	1.0259483615367308E-4	20.519795357378346	0.3666756768235582
99.842181412	32.0345764893	train	1.4606661026235208E-4	35.205012080397836	0.45184230941856696
101.398243026	32.0146912434	train	5.227949504612653E-5	7.243311089990972	0.2278153490468844
101.313831215	32.0252785351	train	8.180947576823059E-5	14.065273419708166	0.3158522351475368
103.395783291	31.9701623298	train	1.6069298422828076E-5	1.6395089037922177	0.08314357269719092
99.2703412858	32.0551285544	train	1.3920889332897434E-4	33.04776570171093	0.4399618534702624
99.8529385302	32.0525472075	train	1.759288330696064E-4	43.97321979047181	0.4981967696356441
98.6558948489	32.0639714345	train	5.803830270538102E-5	8.368568642005748	0.24671880868579663
98.7088659485	32.0641041823	train	5.946064796637571E-5	8.654040943500965	0.2512460299861396
100.033096087	32.0602280032	train	1.5256957999435262E-4	37.25216015348793	0.4626517572418012
99.2174176352	32.0732737635	train	1.4551650022471483E-4	35.0465023027178	0.45090791400576685
99.9061642762	32.0792415548	train	1.8025854069799986E-4	45.30227159518439	0.5042748081188337
100.001515868	32.0785237122	train	1.527162115576306E-4	37.30014580365297	0.4628905804339993
100.308733921	32.0757227424	train	1.6285604549218553E-4	40.25387089688892	0.47890606424372234
101.367664639	32.0603578624	train	7.279702993904831E-5	11.764064383918123	0.2911887989415741
101.558175264	32.0566538146	train	5.3287943625536724E-5	7.416929104922093	0.23119383573811703
99.8320814136	32.0887710163	train	1.7412571676959142E-4	43.58586566516458	0.49562137195325184
100.224108687	32.0855894281	train	1.4332198356946287E-4	34.37935428300471	0.44714847528963747
100.457315728	32.0921416214	train	2.168473062092178E-4	53.10022431696123	0.5503044666080429
100.160769203	32.104227385	train	1.8100240264822153E-4	45.50745902503385	0.5053042502667843
100.478649275	32.100914716	train	2.1528655346886354E-4	52.76613933029578	0.5485162288673222
99.6309352109	32.1169967897	train	1.055355096141348E-4	21.723579605791787	0.3732626962917082
99.9171195411	32.1152474017	train	1.6381651899555208E-4	40.540804091901585	0.480373715770772
101.379183706	32.0962151914	train	7.299269136637961E-5	11.830442812643401	0.29174311444706935
100.033806925	32.1233694767	train	1.5253644502243285E-4	37.24197353408546	0.4625977599044885
100.330573413	32.1205982986	train	1.954188135623415E-4	48.54010007093217	0.5244436261151805
101.220556525	32.1081155225	train	1.1470984753425173E-4	24.864155078329436	0.39296005437465104
102.987613495	32.0647755262	train	3.4985540075140356E-5	4.278897492115816	0.1648799748703095
99.7158739518	32.1345877292	train	1.9519485194715468E-4	48.50861326846038	0.5241576240655305
99.779483566	32.1342120199	train	1.9535466026665593E-4	48.531082763201056	0.524361736619606
100.288307519	32.1300560975	train	1.7884439142143698E-4	44.752781606610135	0.5023058830672273
100.542673711	32.1272116123	train	1.876416169992491E-4	47.03540188372467	0.514306429514625
98.3268894346	32.1438436854	train	2.2105361062797217E-5	2.406876727859463	0.11091069606459253
100.150625027	32.1404033307	train	1.8006257100537174E-4	45.247871211322824	0.504002889165355
100.299034653	32.1389670727	train	1.8221979301318838E-4	45.720770202512384	0.5069798225405446
100.436833578	32.1374776721	train	2.077475207408693E-4	51.362566580000134	0.5396741669295121
100.532226631	32.13635872	train	1.9795693519811188E-4	48.96602539169775	0.5276609789845828
103.125801454	32.0783680199	train	1.630636913485506E-5	1.6699731546288972	0.08426682835987326
99.4827248106	32.1537344604	train	7.382903313400712E-5	12.091455678250856	0.2941027585721247
100.574776822	32.144856541	train	1.7647501788342688E-4	44.14752864180264	0.49897170549586034
100.331097422	32.1566749959	train	1.9984026252527798E-4	49.398490028145844	0.5300203115089299
100.426655466	32.1646539439	train	2.072595836103515E-4	51.27401968614795	0.5390899477263328
99.4828675533	32.1807982225	train	8.055691597957931E-5	13.746131668985052	0.31252767626635836
100.140473267	32.1765784452	train	1.9514327072323276E-4	48.498911955315506	0.5240917053912045
101.25366076	32.1616418969	train	1.4929223182873758E-4	36.18272931474606	0.4572578635099371
99.6208243537	32.1892176787	train	1.334505343180719E-4	31.414481105071467	0.4295808124860373
99.7481210464	32.1885287441	train	1.7767289037074198E-4	44.45526494688483	0.5006629137814578
100.416331908	32.1828106752	train	2.2676606200519364E-4	54.53792791433303	0.5613459729183224
103.624580976	32.1061584825	train	4.3014536400875855E-6	0.31502063480432857	0.023698967615130705
100.321015947	32.1928627315	train	2.400579342438454E-4	56.5438768706715	0.5753193439503538
101.232905736	32.1800472063	train	1.8101628154005618E-4	45.50989088489125	0.5053234168524641
100.215068474	32.2029458385	train	2.0628800452712745E-4	51.0023882650346	0.5379222246855656
103.150199318	32.1496602838	train	2.6197030197071653E-5	2.978642805565597	0.12879599442783737
99.8863702647	32.2237195933	train	1.5817780743044367E-4	38.89383331118025	0.4716372942779662
100.109204284	32.221960483	train	1.8187079931224743E-4	45.65961951541759	0.5065006418527223
100.38506361	32.219238512	train	2.3300706088373195E-4	55.35321471965081	0.5680197326417086
100.395672811	32.2191218039	train	2.280907334156722E-4	54.726117247748086	0.5627796820527062
101.223183048	32.2162928425	train	1.5696302939230896E-4	38.52748087510199	0.46971655867907514
101.308011754	32.214771838	train	1.3003686608319647E-4	30.30782806650586	0.4232430094814501
100.693038077	32.2335277971	train	1.1525202817685422E-4	25.049718241984205	0.39408544448943356
101.19158703	32.225863437	train	1.7379852428198818E-4	43.482800616469326	0.49515120537326535
102.463395078	32.1973962085	train	9.319212546039081E-5	17.443218992028285	0.3446524288928387
98.8887397741	32.2538428959	train	9.260058482590686E-5	17.26942319063484	0.34321558512691086
99.1329292341	32.2628433901	train	9.068270268435109E-5	16.677068813989166	0.3385134380164755
101.170805056	32.2442595652	train	1.7362748116138147E-4	43.415477352263956	0.4949050720730046
102.400521048	32.2171338321	train	1.618536519507913E-4	39.894968552522755	0.47736548942499824
102.443233065	32.2249907599	train	1.5857385782143017E-4	39.031486332599954	0.4722605017247241
102.47501374	32.2241199892	train	1.570405673607242E-4	38.54925429479163	0.4698395742885124
99.5683441526	32.2796772674	train	1.5087732217707907E-4	36.751638504229106	0.45988007786292573
100.173563249	32.2755031212	train	2.041854664382333E-4	50.55692166465455	0.5353748543013033
102.305827622	32.2376784025	train	1.2178739837262058E-4	27.614567096474143	0.4073296291462302
98.9205573947	32.2899525974	train	7.85028522530394E-5	13.212026713687695	0.3070052553429511
99.5365406052	32.288837632	train	1.2910703713104165E-4	30.043100394260005	0.4214922133714167
101.33059923	32.2684666183	train	1.5049948242545094E-4	36.58343217620005	0.4592573204229981
102.295556329	32.2469619667	train	1.405479844429727E-4	33.48146386373184	0.442322014694428
102.380335237	32.2447198501	train	1.5714813633354143E-4	38.579460714157555	0.4700101402318902
99.6428027418	32.2973625269	train	1.739382826134241E-4	43.529142035428485	0.49535214144043427
99.8445916065	32.2961738116	train	1.5150033900624874E-4	36.92952658062541	0.46090381078234605
100.025128189	32.2948369039	train	1.8210739507840582E-4	45.70107583289638	0.5068255978226974
100.948795765	32.2839568701	train	7.325887662956707E-5	11.920746557030844	0.29249583581720584
101.150440153	32.2806826889	train	1.6885054776855497E-4	41.90170031484422	0.48793271441984015
101.192887336	32.2799524024	train	1.5630087664314008E-4	38.32639220862291	0.4686637094963419
102.518428074	32.2499598208	train	1.3801033717267066E-4	32.66453175275601	0.4378323798896401
99.5472689721	32.3068340098	train	1.5317615376038646E-4	37.45068956066912	0.46363832660730514
99.6322445931	32.3064369894	train	1.5505736151404426E-4	37.997449130231225	0.46667513062411936
100.16329206	32.3026599482	train	2.298827834368029E-4	54.91433090576174	0.5647043915165222
100.503098543	32.2990707731	train	1.928315555195083E-4	47.98758832662203	0.5211185607307623
101.384115943	32.2855033509	train	1.3719669190863178E-4	32.41913267787319	0.43637752504921196
102.359805428	32.2632974879	train	2.251564657145366E-4	54.26982498194369	0.5595911814176445
102.402200855	32.2621614578	train	2.4202185919354805E-4	56.9188802459567	0.5773088303499382
102.476387052	32.2601392578	train	2.2611499601277047E-4	54.43166879736366	0.5606378637925101
102.5293726	32.2586682278	train	1.664294308259876E-4	41.20488909550413	0.4843248564837255
100.099680962	32.3122508255	train	2.0113803396850914E-4	49.74920044997902	0.5316324210930632
101.702658713	32.2881005601	train	6.857688577268567E-5	10.717055458127321	0.27901818169585246
101.73448368	32.2874148618	train	6.912170516751853E-5	10.859725783853964	0.2806128486022136
102.275331376	32.2745336046	train	2.1806941467250853E-4	53.29719537423049	0.5516948433437754
102.317735694	32.2734255826	train	1.9568614989859675E-4	48.577676535024295	0.5247845684776161
102.43433539	32.2703053006	train	2.0253494918291603E-4	50.07921115281499	0.5333553746576997
98.4849186095	32.3250118679	train	1.107221137854388E-4	23.509285589939058	0.38455259453051643
99.6961131238	32.3241430807	train	1.47660364586734E-4	35.713951196417064	0.45453153336216673
101.151079028	32.3077277396	train	1.579656726251579E-4	38.82080916094635	0.4713028825806171
101.384588099	32.3035304634	train	1.2369844788878982E-4	28.246799288802663	0.41109373444054514
101.395200972	32.3033294276	train	1.1488723644395495E-4	24.926878283528996	0.3933287157219827
102.57246458	32.2754831397	train	1.2383869882375692E-4	28.296947287728784	0.4113680978356322
98.2723670131	32.3329862986	train	5.4708031583625145E-5	7.665195829293864	0.235901568934803
98.4636170006	32.3339442947	train	1.0550529735621594E-4	21.710430430598667	0.3731957184551712
98.5379942282	32.3342385652	train	1.1563856520792572E-4	25.16930327156594	0.39488522475119975
100.227375149	32.329114487	train	2.616135791733162E-4	60.02741268135847	0.5961806300862317
102.212356249	32.2941833737	train	1.0208737420953889E-4	20.33281811796851	0.3655249436531903
100.280614942	32.3376056889	train	2.3522480614678075E-4	55.77285744075868	0.5703426206755423
100.42933775	32.3360082042	train	2.118862682187751E-4	52.046645732444425	0.544570666365676
102.329324616	32.3001647504	train	3.0873528431418665E-4	67.53973226568552	0.635339267921152
99.8769733835	32.3500784005	train	1.4685135671789742E-4	35.47394743295298	0.45316975837780177
100.248868177	32.3469443816	train	2.7214417756579376E-4	61.91058846367801	0.6056442822948093
101.523296987	32.3278852725	train	7.527489556983857E-5	12.452472235535039	0.29814522249111447
102.372072408	32.3080435154	train	2.4935975661122045E-4	58.03152208324556	0.5845801376825054
102.594727582	32.3018918056	train	1.4572892760846148E-4	35.10771154280993	0.4512691121615556
102.605328496	32.3015890988	train	1.5129699761481864E-4	36.871467139403805	0.46057010979421026
98.4422005273	32.360914832	train	1.1238046009546095E-4	24.023452044661084	0.38807706065238073
100.195862719	32.3564785444	train	2.5975586133919763E-4	59.72437449795221	0.5944638014230947
100.333996288	32.3550930091	train	2.1426494621855382E-4	52.52485596801979	0.5473379974929264
100.355246745	32.354866428	train	2.220521636135897E-4	53.78358685055274	0.5561668947842617
100.461495344	32.3536798438	train	1.8394439049814994E-4	46.22023704691119	0.5093341599213116
102.436035368	32.3153309542	train	2.48030090792271E-4	57.84226901014867	0.5832811550780408
102.510262203	32.3132858893	train	2.8890122679901093E-4	63.974692792656526	0.6198218985631787
102.542071386	32.3123961062	train	2.0701081250438534E-4	51.215382235391644	0.538791516793666
98.4846629596	32.3701166261	train	1.2508708500171456E-4	28.78470339521055	0.41379901256723217
101.396388458	32.3483966077	train	8.453327095782731E-5	14.893066554816636	0.32297193143117575
99.0161585572	32.3801899078	train	1.1322360459177314E-4	24.31407168678632	0.3898535526796441
99.5902253137	32.3788094063	train	1.5778042057200723E-4	38.75703898545728	0.4710105027202229
99.7815675834	32.3777684528	train	1.3702224971762786E-4	32.38280320591977	0.43606462934353724
102.28821128	32.3373033203	train	2.932240140433583E-4	64.87086011261694	0.623315386692273
100.430047409	32.3811006234	train	1.979892738479619E-4	48.97292811149568	0.5277016909934232
101.003849028	32.3732845846	train	8.968728651652109E-5	16.363124817283843	0.3360462971561474
102.171823166	32.3493015897	train	1.9200184537964838E-4	47.882199222281805	0.5200423737557408
102.309756268	32.3457541944	train	3.7465483066340214E-4	82.85960140608063	0.6788981256527092
102.468879013	32.3414741241	train	3.197397240613378E-4	69.5419251634112	0.6434144279154898
102.490092804	32.3408883236	train	3.6495020545919947E-4	79.9473232704185	0.6731503465466848
99.6541371708	32.3965360241	train	1.3599120770083667E-4	32.140639537153106	0.4342081384323616
99.7498269485	32.3960030799	train	1.379785170804388E-4	32.6512899080928	0.43777562446666524
99.7923548927	32.3957429012	train	1.4921064021914304E-4	36.16153959909776	0.45712219734215115
100.366414678	32.390826629	train	2.0620738688781207E-4	50.987529249152146	0.5378250659223619
102.352524817	32.3536382444	train	2.8159089808353773E-4	63.05855990455552	0.6137642098772061
102.532868856	32.3487101714	train	2.9799352433057877E-4	65.49958528255782	0.6270961455236777
99.941291656	32.4037393229	train	1.6396357758051715E-4	40.60829809731352	0.48059769915133954
100.430331717	32.3991374968	train	1.8796489627688452E-4	47.14588457621456	0.5147364096191748
101.13175141	32.3892234236	train	1.4208746401501678E-4	33.88260781725424	0.4450109002433133
101.907078462	32.3737196522	train	8.47432995494222E-5	14.965979204668841	0.3235147739326644
102.246742096	32.3654237081	train	2.776731060344072E-4	62.54139667001932	0.6104376039576042
102.565043274	32.3568176145	train	2.2661985704795507E-4	54.516912462943885	0.5611871570179461
98.3248877514	32.4144673525	train	1.0304947595323893E-4	20.683922457973548	0.36770308995248346
99.8137805128	32.4136480778	train	1.5506756745688308E-4	37.99998038253129	0.46669151213276694
100.271001079	32.4098655261	train	2.177886706437026E-4	53.2711758069983	0.5513762057609856
100.483628496	32.407541218	train	1.7841179499334108E-4	44.638990943726064	0.5017004496840733
102.045385991	32.3794680435	train	1.026169555586129E-4	20.527780566335267	0.36672574040042594
102.109079338	32.3779120063	train	1.7090151989348479E-4	42.52221459820488	0.49094973235091327
102.607830946	32.3646129709	train	1.6694634817064402E-4	41.330539471549	0.4850994094565873
99.0799849798	32.4252717461	train	1.1935602483287916E-4	26.48235873928286	0.4024705423685679
99.5267043677	32.4241961552	train	1.4728878083758348E-4	35.607299070397794	0.45390690243843257
100.207328391	32.4195120947	train	2.2905567041696837E-4	54.83362782461738	0.5638181600714404
102.109388171	32.3869199486	train	2.388400058655962E-4	56.2828958883037	0.5740761277982687
102.162467425	32.3855982684	train	2.4358810837502126E-4	57.14821047349302	0.5788821541437045
102.226157897	32.3839828183	train	2.983344186230554E-4	65.56793295569504	0.6273634661477485
102.268615358	32.3828880172	train	3.90290168388283E-4	86.79723539483894	0.6877450016201812
102.640015959	32.372700339	train	8.74251151704291E-5	15.671009739949973	0.3303704810384396
99.9841147786	32.4304741277	train	1.7316241965827109E-4	43.2389405496931	0.4942346274336831
100.047926592	32.4299594231	train	1.8414016312877845E-4	46.28068614465797	0.5095999989215945
100.33505751	32.4272434074	train	1.79018268262029E-4	44.868984238270265	0.5025488153042218
102.08846237	32.3964504835	train	2.0704642408694087E-4	51.225876104576614	0.5388342608790175
102.332628217	32.3902250264	train	4.4614283627843643E-4	95.77077907559715	0.7157235182939988
102.396311031	32.3885234055	train	3.442024478398769E-4	74.68593629318627	0.6601443348349119
102.438763235	32.3873711644	train	3.2253782207077616E-4	70.10600304610858	0.6454109880510166
102.513048707	32.3853204347	train	3.280292409584114E-4	71.28397876073346	0.6492650555519736
102.608547368	32.3826196438	train	1.7162681990202255E-4	42.72161997990397	0.49200817056716095
99.5799986669	32.4420040718	train	1.4273100174778773E-4	34.12959713088259	0.44612724645659046
99.6544627317	32.4416391485	train	1.424644356767482E-4	33.99022047233043	0.4456653790580402
99.7608374509	32.4410414717	train	1.602197084620004E-4	39.50965933811034	0.4748346674450767
100.292650791	32.4367059523	train	1.853358981142346E-4	46.54628675543298	0.5112174513737091
102.364804616	32.398383875	train	3.6847005676502424E-4	81.23381997033118	0.6752586849698065
102.555847342	32.3931328231	train	3.1986059061637643E-4	69.57035781348331	0.6435011357807299
102.640738989	32.390706346	train	1.2821311043878072E-4	29.82151488212392	0.4197989674275299
99.9311225051	32.448918342	train	1.7326704071122018E-4	43.27360653296157	0.49438560695328543
100.218325562	32.4464671902	train	2.261303731923212E-4	54.434265169552916	0.5606546146025706
100.399137426	32.4445880002	train	1.9892301168654617E-4	49.19637221935302	0.5288741797533456
100.441678865	32.4441081303	train	1.9296223184434694E-4	48.00422294593015	0.5212876165057889
101.270994518	32.4318816573	train	9.290009828847082E-5	17.357420834786268	0.34394388562398115
102.216502028	32.4112752583	train	2.536447722906322E-4	58.75039045872257	0.5887117202760186
99.5056340886	32.4603666069	train	1.5928729065031857E-4	39.283310706262704	0.47337942663754595
99.60139408	32.4599456417	train	1.435352870267841E-4	34.44895614360091	0.4475161437962557
100.175896383	32.4558909018	train	2.5398778223592356E-4	58.88816417978533	0.5890388983529088
102.046899994	32.4245102911	train	1.6800717385854493E-4	41.64309130151731	0.4866816940604369
102.524710953	32.412036289	train	3.438041543758503E-4	74.49734180890174	0.6598845256398026
98.3564065588	32.4687579195	train	1.0872370801841619E-4	22.757570986032285	0.3802510856229805
100.239845474	32.4642976663	train	1.9474752700083037E-4	48.424481116257624	0.5235853530223282
102.121555792	32.4316964215	train	2.6631977894891464E-4	60.776541329621054	0.600465544740346
102.259621033	32.4281960375	train	3.2783363581746956E-4	71.23765996693393	0.6491292126513692
102.270240436	32.4279205242	train	3.3615977146656895E-4	72.76745663578474	0.6548199277204362
102.312716593	32.4268095409	train	3.843940715773263E-4	85.17280738348576	0.6844666944439014
102.355190396	32.4256842711	train	3.4679564759279797E-4	75.56073259393531	0.6618262373781332
102.397661817	32.4245447177	train	4.064948468002906E-4	90.47733360498913	0.6964138654398793
100.133570959	32.4743198719	train	2.4379582434500178E-4	57.172812520825744	0.5790899291400871
100.176130845	32.4739293873	train	2.3812285541074016E-4	56.17545086550863	0.5733406764759514
100.388917092	32.4717612242	train	2.0316743205273582E-4	50.30652844407803	0.5341313161679879
101.175981438	32.4606147344	train	1.3593834939347766E-4	32.126030540028744	0.4341126324931807
101.824387483	32.4477328337	train	1.2639366018776866E-4	29.246837766783692	0.4163218242818422
102.079375919	32.4417512029	train	2.348563438267513E-4	55.69299724058211	0.569958421669477
102.153732991	32.4399095259	train	2.60606357901648E-4	59.85813031339878	0.59525160465201
102.440473104	32.4323957727	train	3.3887690022516275E-4	73.273770479228	0.6566372816127499
102.578494017	32.4285458881	train	2.983592913036416E-4	65.57303139244296	0.627382955669098
102.610341222	32.4276360389	train	2.8417266852504003E-4	63.44881391740352	0.6159255147300873
102.642186986	32.4267181621	train	1.1752833531324283E-4	25.753052230368503	0.3987651318195318
99.6228601076	32.4869040123	train	1.5317399569489583E-4	37.4499832039032	0.46363482301661685
99.9527778285	32.4848388143	train	1.728662658060231E-4	43.15271173725964	0.4938067560369118
101.18683219	32.4694450039	train	1.360437076998456E-4	32.15514950489274	0.4343029650644545
102.196537901	32.4478445719	train	2.914191044946147E-4	64.43362278789176	0.6218645747516324
98.1114100151	32.494329031	train	8.910024576512238E-5	16.142126950164922	0.334582669565829
100.197649391	32.4917670443	train	2.264437285795726E-4	54.487173910725325	0.5609956837670758
100.984970634	32.4818099248	train	1.7185002144882858E-4	42.79503962996751	0.492333005919581
101.176415313	32.4786439627	train	1.3540047733961175E-4	31.973127705036777	0.4331389529931141
99.4845954875	32.5055542644	train	1.6819250826882978E-4	41.711670780866626	0.4869571339897398
100.272268211	32.5000548693	train	2.014549433925532E-4	49.81845668183053	0.5320244116549238
100.719199842	32.494741388	train	1.132557802758734E-4	24.329476164550687	0.3899211420317756
102.112173879	32.4679907309	train	2.571566336912252E-4	59.36305616650668	0.5920370510863647
97.8664007649	32.5104010471	train	9.028214201807255E-5	16.564614263015105	0.3375228554993187
99.8466100234	32.5126598184	train	1.7470730363714998E-4	43.761833290615506	0.4964549380476169
100.123379186	32.5104927284	train	2.2082894684603542E-4	53.58555046491839	0.5548029215233569
100.219176427	32.5096007697	train	2.3851274308627269E-4	56.23052768198719	0.5737408284066253
100.229820299	32.5094971621	train	2.238190530210897E-4	54.02749390812425	0.5581224112084374
100.304325843	32.5087467049	train	2.2157203469846723E-4	53.71014525266286	0.555632514704357
100.357542353	32.5081836621	train	2.1456590498823287E-4	52.59607876796251	0.5476857351791035
102.356861222	32.4707125194	train	2.934189318053759E-4	64.90209097280197	0.6234713985831222
102.399353694	32.4695709971	train	3.728960449839769E-4	82.32214436935587	0.6778714923350018
102.537437376	32.4657622667	train	3.659096112013865E-4	80.36593546601512	0.6737277254950863
99.7402270305	32.5223515274	train	2.0161290579171997E-4	49.851122895222026	0.5322195530552408
99.9425121854	32.5209984116	train	1.8072144766843821E-4	45.42998542193987	0.5049159351535574
102.197812225	32.4838728071	train	2.700636485625858E-4	61.590891000990794	0.6038098740385859
102.261569598	32.4822350955	train	3.042466786256393E-4	66.7075249026381	0.6319394934622417
102.612139082	32.4726520232	train	3.1386332449278534E-4	68.41641230301009	0.6391473018402297
102.654620809	32.4714242869	train	1.3469486360973544E-4	31.75025513913231	0.4318565276527606
102.718338517	32.4695558836	train	6.653391042700699E-5	10.273895335854007	0.2729749780558968
103.599112395	32.4404159824	train	2.8010408775898465E-6	0.17378010640952285	0.015561041872627189
99.2185189751	32.5333608402	train	1.1736305084668142E-4	25.706853761837934	0.39842777118004274
99.2930620037	32.5332092302	train	1.2946447405189798E-4	30.142279902514144	0.42216649568959935
99.4740920806	32.5326571003	train	1.5852611365985183E-4	39.013981393770514	0.4721854515582014
99.6444677828	32.5318994347	train	2.043689934173931E-4	50.604694793729045	0.5355983282142326
99.7083568766	32.5315558125	train	2.061171584580721E-4	50.970899382542086	0.5377162759609135
100.687785701	32.522225013	train	1.2703410646705326E-4	29.467218625930972	0.4175505214435268
102.059959028	32.4963188183	train	2.2341758600921956E-4	53.966645307595094	0.5576795993489196
102.293774766	32.4904103248	train	3.0076955910254984E-4	65.98831232695056	0.6292619505990276
102.442529988	32.4864247709	train	3.218513857297354E-4	69.98336390223197	0.6449232594789427
102.485026024	32.4852538326	train	3.443516367120082E-4	74.75800274946369	0.6602415494686286
102.750568884	32.4776113782	train	6.131535139183245E-5	9.032126993922517	0.25706830787072255
98.1961557348	32.5400024059	train	1.0273590629095047E-4	20.570722338768924	0.36699482983466764
100.145010973	32.5373585909	train	2.3234800507583676E-4	55.25348952405152	0.5673245822776896
100.634732246	32.531945374	train	1.3480569330651628E-4	31.785255821368313	0.43205834027478357
101.198782038	32.5233464173	train	1.0538893581936387E-4	21.659786806480337	0.3729376216785536
98.2280252599	32.5492227851	train	1.1361890853744747E-4	24.503327984254057	0.3906829049375776
99.633946251	32.5499945225	train	2.5409713445660276E-4	58.93210115409197	0.5891430939451776
99.6445966659	32.5499403698	train	2.9247085708998457E-4	64.73198705173276	0.6227113441172621
99.8149990648	32.5489512501	train	1.8548294575662714E-4	46.58678452637198	0.5114156240455467
100.01733965	32.5474767849	train	1.9831571065306172E-4	49.0485117340786	0.5281122585586927
100.475202705	32.5429380315	train	1.2483957727640036E-4	28.68958329390359	0.4133186512593271
102.071201428	32.5140758425	train	2.7097916129523197E-4	61.7586330879261	0.6046191824679248
102.103095315	32.5132924382	train	2.669314478673078E-4	60.89482835374926	0.6010157906098411
102.230658298	32.510078147	train	2.8970341504517064E-4	64.0855252541521	0.6204750804322384
102.783181462	32.4946595514	train	5.191712189757595E-5	7.177311821727741	0.2265940694420188
99.516841623	32.5595513148	train	1.7946454173796615E-4	45.074370762299566	0.5031712427048276
99.9322386675	32.5571571175	train	2.4500514251807033E-4	57.36380158654865	0.5802955310358272
100.006791222	32.5565821313	train	2.7701040341563017E-4	62.466940519159934	0.6098692271405877
100.12394072	32.555589283	train	2.556827412224067E-4	59.167264192056706	0.5906480139519545
100.187837926	32.5550017326	train	2.6697240304178975E-4	60.90274900212208	0.6010525789829758
102.34790701	32.516024002	train	3.7087700435661E-4	82.011552079637	0.676684820194927
102.401049348	32.5145968753	train	3.5293607596945456E-4	76.96173061387518	0.66574319853734
102.464815152	32.5128547677	train	3.453357000132189E-4	75.19780142713722	0.6608813953110423
102.475442249	32.5125612824	train	3.656427385699627E-4	80.28200402353664	0.6735673240539296
102.539201565	32.5107815701	train	4.3592567471569145E-4	94.79036222996609	0.7109863370692413
102.560453415	32.5101811716	train	4.417026072277542E-4	95.28181494238876	0.7136840248267011
102.634829875	32.5080515881	train	3.129102662620812E-4	68.18764890895378	0.6384455986056746
98.1959144748	32.5670627991	train	9.912986675705132E-5	19.409680693464225	0.3587343331384474
99.4636288518	32.5687797111	train	1.7470332308304947E-4	43.76066799216721	0.4964492422367675
99.4849347153	32.5686993165	train	1.7429981531782415E-4	43.63855350920261	0.49587118998095364
99.8045101285	32.567060082	train	1.7939308769750553E-4	45.05364049242795	0.5030716889397071
100.262508545	32.5632940437	train	2.368432526908062E-4	55.994962962319306	0.5720220913283224
100.50744403	32.5605949744	train	1.1919068144577004E-4	26.38916104439296	0.40213720952459114
101.688919658	32.5408691504	train	9.57814599375126E-5	18.313090356045084	0.3508685991158545
102.326981218	32.5255943964	train	3.5377437256923095E-4	77.17533477910108	0.6662709171899863
102.656443759	32.5164377409	train	2.3539048343385716E-4	55.79559395954745	0.5705151502418269
102.688319154	32.5155059533	train	1.040787152171486E-4	21.0975501967651	0.3700167356302888
102.730817381	32.5142510441	train	5.980088245665858E-5	8.706294470816692	0.2523209177966592
99.9111199026	32.5753529995	train	2.2248855242819478E-4	53.84209230888404	0.5566514787054547
102.274155448	32.535996928	train	3.0179723907446104E-4	66.2328566402884	0.6300573584605319
97.6844030445	32.5807895357	train	3.840847812203287E-5	4.808237255142243	0.17813795288003226
98.3768793183	32.5861317417	train	1.3256306419134645E-4	31.13242562785257	0.42794657604433645
98.6432548477	32.5871703424	train	1.1538143522499974E-4	25.089753592899147	0.39435343474766127
98.8457073192	32.5875820233	train	9.60783165326274E-5	18.45627710798769	0.35157373100037903
100.3905834	32.579982015	train	1.443140695074741E-4	34.695996645372084	0.4488543793342456
102.77406648	32.530984705	train	5.3510518819426515E-5	7.455101085873197	0.23193552455047903
99.1227632285	32.5966377402	train	1.1898874098104279E-4	26.275334987320875	0.4017295920155981
99.463768159	32.5958417642	train	1.955733842115202E-4	48.5618263298086	0.5246408145139975
99.6555750951	32.5949873288	train	2.7836152777091744E-4	62.61971856115481	0.6110262880313392
99.7834412776	32.5942550502	train	1.9878465380963192E-4	49.16268602141474	0.5287008121603624
99.9006475308	32.5934695	train	2.647183375751655E-4	60.52851018495643	0.599017703597382
99.9432668111	32.5931567428	train	3.435692437532693E-4	74.42672588984588	0.6597311057276543
100.081774651	32.5920404663	train	2.9942327832245395E-4	65.78727343715835	0.6282147608509118
100.124390851	32.5916662872	train	2.835521980270887E-4	63.2839797907057	0.615408304712222
102.072736183	32.5591160383	train	2.3065524838938924E-4	54.98970186505606	0.5655288228191044
102.200367706	32.5559285238	train	2.952200884871057E-4	65.1223859589412	0.6249069505341204
102.253541489	32.5545622374	train	3.278328880495528E-4	71.23738030912433	0.649128693143266
102.349245118	32.5520463847	train	3.4552510140797914E-4	75.26191717404274	0.6610042691566849
102.391776202	32.5509049018	train	3.3994239072631613E-4	73.51141891692124	0.6573447231855685
98.0250961986	32.6019356346	train	7.8952074188165E-5	13.308426548217323	0.30822057066030895
99.2080364462	32.6055464091	train	1.387493115693487E-4	32.90650789551877	0.43914722478477497
99.5916996589	32.6043251464	train	2.6570330553911663E-4	60.681061964597816	0.5999094390678644
99.6023565834	32.6042744973	train	3.007712032347099E-4	65.98855784371722	0.6292632258626876
100.007295377	32.6016800676	train	3.6590800985083366E-4	80.36543246309884	0.673726763487564
100.017950897	32.6015941704	train	3.2491033735135543E-4	70.52000096986	0.6470864441955518
100.177777959	32.6001972927	train	2.611954867572292E-4	59.955662950460415	0.5957955145869169
100.263014313	32.5993691794	train	2.3119823550252525E-4	55.058233047724	0.5661064719147975
102.264502243	32.5632926153	train	3.9673255836928967E-4	88.09293341034451	0.6912500477748006
102.434648233	32.5587538322	train	3.4442535138306147E-4	74.79654806274438	0.6602895629858903
102.562232104	32.5551990312	train	3.631533232978853E-4	79.51638711208942	0.6720634508211707
102.604755021	32.5539854054	train	4.014511418678409E-4	89.251380110309	0.6937677243415243
102.647275366	32.5527574385	train	3.9560319110869025E-4	87.77263931163229	0.6906413035496857
102.689793112	32.5515151333	train	2.919309874895758E-4	64.56438778816344	0.6222771676399759
102.732308227	32.550258493	train	1.1199222500651232E-4	23.903763533930523	0.38725557246771913
99.2826676014	32.61442154	train	1.8267817879720035E-4	45.81825871475816	0.5076077904334798
99.5171523123	32.6136749515	train	2.272560729862028E-4	54.6075412834695	0.5618774126369268
99.8263106999	32.6210420546	train	1.8475709117452916E-4	46.414293018704356	0.5104358425245078
99.8796021075	32.6206800945	train	2.0369926306821777E-4	50.43569210966882	0.534781781754561
102.509776897	32.5747039525	train	3.018961821133288E-4	66.25842157484018	0.630133758707839
98.1420531398	32.6298503989	train	8.504234320688278E-5	15.04619529292249	0.32428618549202265
98.451188023	32.6315821017	train	1.556992448026384E-4	38.160907505481205	0.46770345938071084
99.2720635926	32.632486714	train	1.8864444396130204E-4	47.343233576136264	0.5156377697549371
100.785535746	32.6200856271	train	1.2721260098374058E-4	29.526998677194957	0.41789204220397463
101.275535844	32.6121605322	train	8.190475179661028E-5	14.098389630684185	0.31610380244196234
102.786584108	32.5756713047	train	7.580373599004142E-5	12.58424057773794	0.2996122588266422
102.80784533	32.5750279895	train	8.884374792112552E-5	16.043770154499565	0.3339411338009914
99.5386306972	32.640646924	train	2.577408911865123E-4	59.45223764642894	0.5925850660177031
99.5706146066	32.6405056299	train	2.7921761418532007E-4	62.71711569926859	0.6117558684825688
99.6025982859	32.6403561887	train	2.477784894783353E-4	57.80653480070032	0.583034445132393
99.9010991781	32.6385685673	train	2.3983060113215017E-4	56.503894465682464	0.575087841940258
100.071657576	32.637228512	train	2.9297438111557317E-4	64.8308624695877	0.623115391947192
100.316813241	32.6348964196	train	1.8477089454355268E-4	46.41728238675018	0.510454511401665
102.244530034	32.5998697202	train	3.653736269096338E-4	80.09079666650037	0.6734054170820657
102.319005338	32.597922156	train	3.9222816839991814E-4	87.26575013748932	0.6888077303143323
102.350921112	32.5970740033	train	3.617202266591262E-4	79.1683645747344	0.6711914058290149
102.393473381	32.5959305525	train	3.009631847760455E-4	66.0172464471933	0.6294120751766862
102.446660304	32.5944810239	train	3.044563697897098E-4	66.74815268543668	0.6320997293865032
102.542387033	32.5918152872	train	2.2771481244210294E-4	54.67271206600027	0.5623737711952888
102.584928157	32.5906071698	train	2.3065707084355305E-4	54.98987968557483	0.5655307641834416
98.1418809204	32.6478901679	train	1.0750437383282386E-4	22.297272619778667	0.3775968422333446
98.4190908003	32.6494791138	train	1.4671050388635312E-4	35.423763942852645	0.4529319704104614
99.9438345522	32.6472749363	train	2.904197810385169E-4	64.2200474386318	0.6210564873128772
99.9971397514	32.6468628129	train	2.975864477697614E-4	65.42872507342919	0.6267764235599411
102.20229031	32.609969651	train	3.0470596757612074E-4	66.79945546482695	0.6322902782580953
102.287417512	32.607768277	train	4.5102389527748E-4	96.17215536492115	0.7179322292609056
102.606558847	32.5990007636	train	3.58119442052978E-4	78.31938191893914	0.668979710246803
102.649100356	32.5977706802	train	4.333641379921707E-4	94.60138102544663	0.7097738252773927
102.681004779	32.5968386919	train	3.5663591479997904E-4	77.90281645783918	0.6680598106825759
102.734175526	32.5952674279	train	2.9105528492283616E-4	64.35209849984847	0.6215707769630368
102.776709127	32.5939942651	train	2.0012789556958404E-4	49.45928214220835	0.5303785697639029
102.819240032	32.5927067486	train	1.8741557352667924E-4	46.9871915452211	0.5140053256931487
98.5150038938	32.6589070694	train	1.2582948233125872E-4	29.038896664732857	0.4152351455016434
99.3148011795	32.6594493372	train	2.0099331704293716E-4	49.7034230001101	0.5314531998186225
99.4747575635	32.6589462153	train	2.359523557951096E-4	55.8727018222119	0.5710992308336515
100.02922567	32.6556240985	train	3.0570417040372955E-4	67.0181773515417	0.6330503608835951
102.032312612	32.6232079242	train	2.0857503923959103E-4	51.512737960868954	0.540661596769747
97.8218196238	32.6633342559	train	1.4476221479561082E-4	34.82983097917216	0.4496215236465146
98.0244112367	32.6650728064	train	1.8758968519900403E-4	47.01770628311088	0.514237286176793
98.1203813983	32.6657822048	train	1.2096198199991614E-4	27.254978311558993	0.40568892395584205
99.7200864859	32.6667990289	train	2.0392284840347694E-4	50.48999338325711	0.5350546998445939
102.139068148	32.6295975967	train	1.9395034791025166E-4	48.274548962612876	0.5225620875056065
102.490255839	32.6203177169	train	2.9591009834741894E-4	65.19246062138417	0.6254540041645177
103.383382615	32.5922826464	train	1.545215223758454E-5	1.5602038895649901	0.08020653083499654
97.864354925	32.6727465154	train	1.6798578199832376E-4	41.63517564983651	0.48664988290803507
99.4535214106	32.6770662236	train	2.4565134529633324E-4	57.50104635302882	0.5809369211270422
99.4748529725	32.6769873088	train	2.5731658740722795E-4	59.387471615563406	0.5921872290843847
99.5601783298	32.6766353877	train	2.6616640466687577E-4	60.75278672994616	0.6003273340421994
99.6028404205	32.6764376708	train	2.2314029780735992E-4	53.92947003454337	0.5573732362424781
99.7521541287	32.6756314494	train	2.09782784593566E-4	51.75102364497941	0.542095149947497
99.9547833318	32.6742531569	train	2.6153546858974786E-4	60.01205599424479	0.5961087362064533
99.997440251	32.6739213049	train	2.7416644588561435E-4	62.14961442718606	0.6074111146869601
100.381316637	32.6702823613	train	1.5604550964092397E-4	38.249212450091285	0.4682565478696251
102.150028436	32.6383380189	train	2.3678729296852224E-4	55.987283398635135	0.5719642407922466
102.213898136	32.6367176971	train	3.415419750596705E-4	73.82716310377477	0.6584013245728367
102.277762662	32.6350649602	train	3.678038638975173E-4	80.94693670284886	0.6748617347558908
102.309692953	32.6342264389	train	3.493910854288546E-4	76.11415395154009	0.663493005055125
102.3522646	32.6330958101	train	3.908720494222543E-4	86.932564420548	0.688064845728079
97.8535762173	32.681668578	train	2.522370508363314E-4	58.47609913799486	0.5873634991199486
97.9815542817	32.6827728061	train	2.238022066090869E-4	54.024441367914946	0.5581038477005993
98.0242151397	32.6831118792	train	2.6460585119683454E-4	60.51109103975575	0.5989156116887143
99.2295589031	32.6866966492	train	1.8998480475408165E-4	47.604382493887734	0.5174058601393448
99.6668997685	32.6851341276	train	1.9759539823400847E-4	48.88885493556007	0.5272053519173012
99.8588891299	32.6839666377	train	2.236704698071017E-4	54.00057089122008	0.5579586296222666
100.285483374	32.6803207184	train	2.0916236439057835E-4	51.628245115598915	0.5413598514529129
101.585897002	32.6602533781	train	8.364319448040839E-5	14.61252761905158	0.3206617264620572
101.649814363	32.6589192957	train	6.859804259717875E-5	10.722182343621453	0.27908023889331496
102.480314028	32.6386217622	train	2.3270469306169468E-4	55.30746185648752	0.5677010825403209
102.618644667	32.6347061575	train	2.9297534339076716E-4	64.83101665092926	0.6231161632868066
102.639923904	32.6340902684	train	2.982870576360394E-4	65.55822483453845	0.6273263497948146
102.693119141	32.6325348148	train	3.5173008093102883E-4	76.64885662091633	0.6649810746961974
97.8961238134	32.6910703057	train	2.70475244020902E-4	61.666304349914405	0.6041741318106862
99.0588887006	32.69591367	train	1.27010635310476E-4	29.45916965313465	0.4175055833182352
99.9016424874	32.6926870125	train	2.454658397451375E-4	57.461664361042615	0.5807529978450853
102.81051611	32.6380346366	train	2.621695854963167E-4	60.136724566451235	0.5966916461207179
98.0986920485	32.7017097638	train	1.5652136356671554E-4	38.39403540163399	0.46901475644429486
98.3760656393	32.7033963561	train	1.5055450249395344E-4	36.60793345244673	0.45934809410383004
98.4827532934	32.7038817231	train	1.4285201175067932E-4	34.2030123255993	0.44633666130538074
98.5147600644	32.7040096378	train	1.282651549274048E-4	29.834183570026504	0.4198978200449116
99.2189357389	32.7047572173	train	1.6935963653377892E-4	42.06263622807374	0.48868492523483237
99.3683054813	32.7044075326	train	2.133924503979091E-4	52.337032643299196	0.5463268584107074
100.083078538	32.7002717511	train	2.866354576535397E-4	63.76771668357121	0.6179647930638165
100.445724741	32.6966156185	train	1.7739259682947856E-4	44.39483832389146	0.5002682072385454
102.534230367	32.6551411037	train	2.623455547254899E-4	60.1713204466841	0.5968531071433341
102.736421784	32.6492775975	train	4.289453189104735E-4	94.0191316988664	0.7076580753595427
99.0482300317	32.7139598269	train	1.2212305052199167E-4	27.760729586843585	0.40799422713538863
102.555873319	32.663542634	train	2.284579787785998E-4	54.775309849160756	0.5631754987208119
97.8957905868	32.7181276792	train	2.4753562411856147E-4	57.77204066026472	0.5827960240660933
98.3866108328	32.721489526	train	1.43864911416083E-4	34.55483252933752	0.44808335246131537
98.3972816549	32.7215412743	train	1.4658547904006106E-4	35.3792196971502	0.45272072995491713
98.4613071395	32.7218326952	train	1.5718256949167668E-4	38.589129881645974	0.4700647157272888
98.4826491665	32.721922571	train	1.6241598306952003E-4	40.079770549200816	0.47823085383094566
98.5146623801	32.7220505738	train	1.5486964611990627E-4	37.950892429819106	0.46637364998712033
99.0375632903	32.7229842596	train	1.4908638469369778E-4	36.12926986860709	0.45691546155322804
99.3256942398	32.7225668854	train	2.086188841438456E-4	51.52069458035981	0.5407137961942453
99.3790509334	32.7224169365	train	2.3518953788328125E-4	55.767976870527505	0.5703058758491862
99.432407201	32.7222442834	train	2.5648109517013693E-4	59.25994148583743	0.5914015768326008
99.4857629829	32.7220489266	train	2.689156846586227E-4	61.35551193137551	0.6027903861660733
99.5284472183	32.7218762951	train	2.785208764158056E-4	62.63784769124414	0.6111622969623777
99.6351560772	32.7213811513	train	2.3287832860416404E-4	55.33373556233809	0.5678841256686503
99.9339241671	32.7195117161	train	2.6790632749662524E-4	61.10767745235147	0.6018896480867504
101.672192887	32.6945114071	train	9.482861829696619E-5	18.0271295276257	0.34859488980689296
102.268759118	32.6803734337	train	3.086159120715869E-4	67.51011442067566	0.6352496657602941
102.332651171	32.6786907989	train	3.455142049478417E-4	75.25823697657852	0.6609972025100064
102.353947333	32.6781227082	train	3.559525708402146E-4	77.67511434032835	0.6676343634086451
97.8529993864	32.7267635413	train	2.529357084602271E-4	58.60664270413051	0.5880337295420291
99.6565636303	32.7302914062	train	2.117357529685338E-4	52.018657413641904	0.5443944196747906
99.7205936865	32.7299397181	train	2.0747934527511698E-4	51.31390026006967	0.5393532572414734
99.9126764443	32.7286884794	train	2.377499141525581E-4	56.12276795572923	0.5729572134501805
100.051394776	32.727601829	train	2.6976102361725554E-4	61.53544344894893	0.6035416260961913
100.126086021	32.7269531549	train	2.9234115750082445E-4	64.69172259599749	0.622607127619684
102.215834858	32.6907574109	train	2.844356228052931E-4	63.51867032361474	0.6161442879413572
102.641750917	32.6791032967	train	3.7087184881853395E-4	82.00875916951072	0.6766817788848065
102.684328678	32.6778585927	train	3.1777353402323403E-4	69.19820694954917	0.6419979650738422
102.737547167	32.6762824561	train	3.8785818182401617E-4	86.4055281419118	0.686401074964076
102.78011895	32.6750053452	train	3.673352805023024E-4	80.7587512501381	0.6745819480646301
102.812046014	32.6740380631	train	3.6538332313403824E-4	80.09768596085253	0.6734112534583403
97.8315420121	32.7355853615	train	2.6851154562035926E-4	61.26594712364464	0.6024302271053069
99.1763292583	32.7409073964	train	1.7621521581217463E-4	44.04317471311034	0.49860339280387206
99.2830656326	32.7407118078	train	2.0668479219675912E-4	51.119311962341015	0.5383998305385786
101.448871855	32.7171077547	train	6.396620160990774E-5	9.659782961365396	0.2652343822748685
102.397220516	32.694985568	train	3.267163818538568E-4	70.8971194614785	0.6483512861240158
102.471762957	32.6929422206	train	2.6635019259365494E-4	60.78241475288734	0.6004929401372938
102.588885623	32.6896419989	train	3.3583009358342726E-4	72.69022056249484	0.6545981128454516
102.599532183	32.6893365715	train	3.7346584796674545E-4	82.53749602242428	0.6782048142389449
97.5859843332	32.742075308	train	1.4547270881740316E-4	35.033884161323606	0.450833394727691
97.7994086823	32.7443016198	train	2.481886199256363E-4	57.86478444604496	0.5834364523839904
98.0875650968	32.7467307946	train	2.0643508826631473E-4	51.045730273659494	0.5380993818492417
98.9308264068	32.7500330735	train	1.3795340818689982E-4	32.64084091047565	0.4377308312811733
98.9735256913	32.7500493666	train	1.425343798875113E-4	34.01030920581173	0.44578664286496594
102.866030971	32.690408423	train	2.5368155313976914E-4	58.765123423538085	0.5887468284124818
97.959386452	32.7547521746	train	2.0645616075355098E-4	51.05193982427732	0.5381247517906614
98.493115983	32.7580477456	train	1.5451744412866062E-4	37.863540176871105	0.46580707468637206
98.9308194333	32.7590537998	train	1.3184508139293133E-4	30.86153897489454	0.42661757464406197
99.229743881	32.7588622965	train	2.0791941495839519E-4	51.393760555783274	0.5398796275097525
99.3792037244	32.7584991565	train	2.0633549264267967E-4	51.016381860283246	0.5379794372946871
99.4432569961	32.7582889591	train	2.6263258742854103E-4	60.22775161402131	0.5971161975047763
99.4752833691	32.7581715835	train	2.6988015468012365E-4	61.55727088224586	0.603647267679274
99.5179848982	32.7580023517	train	2.7390899005418903E-4	62.120797678790375	0.6071870584936789
99.5606860543	32.7578185702	train	2.6555998818844406E-4	60.65886498185446	0.5997799341179363
99.6781120599	32.7572381542	train	2.1077249443431117E-4	51.88465222869848	0.5432632486001951
101.790530452	32.7279980942	train	1.7823225588711514E-4	44.59183066512733	0.5014487458681953
101.939750953	32.7245852739	train	1.9673049601739428E-4	48.72446853113844	0.5261117836387144
102.025008287	32.7225555109	train	1.894739356865392E-4	47.52859426431027	0.5167334894325002
102.216805163	32.7177770547	train	2.510437223027632E-4	58.280803016802565	0.5862136675164462
102.238113092	32.7172280466	train	2.6286591074105867E-4	60.273623414524856	0.5973298056738986
102.280727205	32.7161191933	train	3.074389790684759E-4	67.26371807540148	0.6343638835378805
102.525711749	32.7094630051	train	3.071071832019816E-4	67.21675647157262	0.6341133897224353
97.7884927185	32.7622363558	train	2.907381447219489E-4	64.28103407370764	0.6213143018092655
97.8311886905	32.7626419355	train	2.9775556680029477E-4	65.45816378600739	0.6269093178696832
97.8632112234	32.7629365759	train	2.606530462393212E-4	59.86585975433543	0.5952947628003905
97.9592815324	32.7637714077	train	2.521434173045722E-4	58.46077539013187	0.5872735096230731
98.2795413258	32.7660222705	train	1.1295329488539585E-4	24.207455509326383	0.38928513883373583
98.9414894271	32.7680799538	train	1.504313581854259E-4	36.55309541237225	0.45914488486151334
99.1763825916	32.7679694668	train	1.732185988785791E-4	43.25529781607281	0.4943157113454319
99.1870595011	32.7679539818	train	2.0589379529159383E-4	50.929731652206534	0.537446742717827
99.4219485265	32.7673831379	train	2.3428475586910984E-4	55.56437113604848	0.5693610601437273
99.8596677968	32.7651444613	train	2.117162494571028E-4	52.015030734652065	0.544371571943126
99.8916938842	32.764920629	train	2.328712512637285E-4	55.33266465278718	0.567876667907738
102.131882893	32.7289442143	train	2.163085108279481E-4	53.00022067749044	0.5496887431865585
102.142539139	32.7286772969	train	2.2691224671445517E-4	54.55869563285839	0.561504651931835
102.398245654	32.7220002339	train	3.5697835652777777E-4	78.03614630143905	0.6682726041487281
102.526066409	32.7184666634	train	4.180244588695744E-4	93.00151095581727	0.7022943635822163
102.558018074	32.7175629671	train	4.2966251611669564E-4	94.09202943521875	0.7080035671000526
102.920033554	32.7067539543	train	1.8005431348776192E-4	45.24547553758041	0.5039914248460793
97.7349964221	32.7707274409	train	2.396528273363161E-4	56.464233710880734	0.5749066321469146
99.6141857989	32.775608775	train	2.415681905758687E-4	56.81748755812267	0.5768509144195142
99.9665174701	32.773385952	train	2.6686725319737664E-4	60.882413233697534	0.600958113485998
99.998545532	32.7731347545	train	2.7720527538760073E-4	62.488647088505644	0.6100365340751649
100.094627239	32.772332049	train	3.014897548417054E-4	66.15336932762293	0.6298197286367533
100.105302744	32.7722383123	train	2.9181385114552394E-4	64.5280235161514	0.6221828317341925
102.473159966	32.7289589317	train	3.188499910689083E-4	69.3910560821131	0.64277484636691
102.782019213	32.720010911	train	4.2030861191406455E-4	93.25311705220629	0.703432426709225
102.813962232	32.7190419654	train	3.57614196553109E-4	78.19431185031006	0.6686669927340649
102.856550528	32.7177374203	train	4.1225083970833945E-4	91.66804011029772	0.6993783748504498
102.931073377	32.7154197769	train	1.9656390246995458E-4	48.7010523485834	0.5259005641647038
98.0338106153	32.782408647	train	1.4923217343710667E-4	36.167131874674986	0.45715800821352
98.5143197977	32.7851934383	train	1.612083078518925E-4	39.720577663359165	0.47636883328361596
98.5783919919	32.785425483	train	1.5641002476662883E-4	38.359877766243386	0.4688375470305994
98.8240074935	32.7860113807	train	1.178858211852357E-4	25.90018131693747	0.3994935003723949
99.7850973155	32.7836746167	train	1.838473210295976E-4	46.17874752870658	0.5092022427052579
102.334998374	32.7417291513	train	3.004338040305015E-4	65.93817432607834	0.6290013397348613
102.622646071	32.7337366059	train	4.317094567659406E-4	94.33138093144898	0.7089851531442544
98.3113607009	32.7932624699	train	1.3627820012749028E-4	32.21995860250308	0.43472612259478677
99.3152770486	32.7947588703	train	1.9335217189416645E-4	48.114670132986234	0.5217913726362029
101.812982402	32.7635607791	train	1.9909744972493253E-4	49.23884290783207	0.5290925754471729
102.740178917	32.7392932056	train	4.669247888150235E-4	97.10672200603143	0.7248953411457453
102.931864487	32.7334187302	train	2.1651202356633031E-4	53.03933709275188	0.549921511087736
97.8947882259	32.7992990796	train	1.8352069085896412E-4	46.03913897194019	0.5087578315625417
98.5249025236	32.8032751172	train	1.6397791296553904E-4	40.61487746535572	0.4806195228966315
98.9201032403	32.8041508765	train	1.419647586230431E-4	33.84757957942384	0.44479753193153043
99.0055535297	32.8041762413	train	1.4571862066298686E-4	35.1047416794663	0.4512515978493618
99.283265583	32.8038559848	train	2.0197164686075716E-4	49.92530961544959	0.532662125706977
99.3473520624	32.8036946193	train	2.0713021099344215E-4	51.250542187387616	0.5389347978901178
99.4648424025	32.8033136046	train	2.53952470984839E-4	58.87397636062627	0.5890052409549247
99.4755232264	32.8032735012	train	2.495635641311044E-4	58.06157097457499	0.5847785267330743
99.550288367	32.8029672711	train	2.596975528346452E-4	59.71677445326371	0.5944096787118562
100.009527078	32.8001070494	train	2.4123340054255E-4	56.74874569745212	0.5765123532813516
100.073601084	32.7995740912	train	2.519265961369193E-4	58.425291169446744	0.5870649759581554
101.75994144	32.7737575648	train	1.697433175482851E-4	42.240296591590784	0.4892503793796063
102.303696177	32.7605879588	train	2.3691104518823393E-4	56.00426656443867	0.5720921535118241
102.346328109	32.7594554917	train	2.737827220560093E-4	62.106664640459776	0.6070770776921115
102.420928186	32.7574388625	train	3.132939810612252E-4	68.27872815208802	0.6387284422382873
102.921611515	32.7427523197	train	2.959486940320065E-4	65.19638024590664	0.6254845564758194
97.7665228316	32.8071210786	train	2.791196345406851E-4	62.705968533725134	0.6116725062509726
97.8199193117	32.8076357544	train	2.6361739230569466E-4	60.376188905597324	0.5980162522489088
98.332584395	32.8114181882	train	1.3976160488175245E-4	33.25988886053536	0.440938429868729
98.5675822691	32.8124503182	train	1.7178304256273402E-4	42.76794501307729	0.4922355721389837
99.4221615435	32.8124853191	train	2.2045454578425606E-4	53.522774010329556	0.5543837605703765
99.8601017429	32.81024279	train	2.305501456630281E-4	54.979446780623086	0.5654168330665093
99.9669078079	32.8094635175	train	2.425043574863636E-4	57.01985014249807	0.5777947595622979
102.357324068	32.7681753012	train	2.7312683904126306E-4	62.033252375108056	0.6065048042175644
102.442588022	32.7658589383	train	3.567717047786066E-4	77.96713314854374	0.6681442233009249
102.485216304	32.7646790556	train	3.823548748995307E-4	84.71202679010977	0.6833167952069567
102.623740771	32.7607445624	train	4.942745004711894E-4	98.82925372608648	0.7361005415568348
97.7557180104	32.8160339287	train	3.096133116561363E-4	67.75756095671086	0.6359969749224248
101.995149643	32.7863820909	train	2.0563639891675687E-4	50.882291312262815	0.5371357514181212
102.133776927	32.7829874386	train	2.1469231697131302E-4	52.625994544767686	0.5478316364699855
102.549511769	32.7718854662	train	4.7109447285070886E-4	97.64335607454593	0.7266647458356366
102.560168569	32.7715827086	train	5.178158584038839E-4	99.5687152286561	0.7450392300747474
102.688037566	32.7678791214	train	4.99959497927405E-4	98.95338993571202	0.7383160645853127
102.730655307	32.7666156793	train	4.165536820422396E-4	92.75896527049456	0.7015569251385876
102.794576886	32.7646934209	train	4.31488196792287E-4	94.27762404226802	0.7088793687949178
102.837187872	32.7633938561	train	3.939687969312384E-4	87.48980187935673	0.6897560802287372
102.84784019	32.763066708	train	4.7674327465690324E-4	98.14342625381936	0.7290258237784645
102.890447728	32.7617490894	train	3.790832922791791E-4	83.6486935658874	0.6814543433991015
98.1615162565	32.8284299057	train	1.0305529924585906E-4	20.686024693929507	0.36771622803972037
98.7277587903	32.8309422366	train	1.2044620488488428E-4	26.950824414313225	0.4046590784916075
99.2619827236	32.8309641278	train	2.1506093983840075E-4	52.713230257303664	0.5482565540883029
101.72877106	32.8014901498	train	1.88199735152074E-4	47.22614221419869	0.5150482817973683
102.230061586	32.7895539357	train	2.0219760779318632E-4	49.97203774870033	0.5329404601911594
97.7020554778	32.8335283734	train	2.0681345425611132E-4	51.1572255489615	0.5385544867324852
98.9414421321	32.8402452062	train	1.5185706104852372E-4	37.03311185202028	0.46148822643967485
99.1765251636	32.8401344149	train	1.831871557364935E-4	45.9464248649667	0.5083031942953428
99.3688631895	32.8397153368	train	1.9347429454321256E-4	48.14926032978501	0.5219489226178625
99.8283102638	32.8375178706	train	1.8562736884221854E-4	46.626559479192856	0.5116101033075733
99.9244661382	32.8368445247	train	2.551340638921736E-4	59.103573117175266	0.5901285061602921
102.187732018	32.7996543992	train	2.451034283574623E-4	57.384679778061965	0.5803932114478266
102.667467188	32.7865097577	train	4.281823093185936E-4	93.85871618314509	0.7072896159419436
97.7873911106	32.8434040986	train	1.9983725799447438E-4	49.39785501147119	0.5300165663631076
97.84080971	32.8439103646	train	1.976719032665049E-4	48.90518501751785	0.5273018407159732
97.8621775192	32.8441064883	train	1.5136074797533262E-4	36.88966958349591	0.460674774153408
97.90491375	32.8444877935	train	1.5994138702037027E-4	39.442706532417134	0.474401129044735
97.9369664435	32.8447641974	train	1.765627867437906E-4	44.182782500063475	0.4990960102202623
98.3216287195	32.8474407577	train	1.3148838335875584E-4	30.736864422211667	0.4259550203870854
98.5139761434	32.8483356621	train	1.5996710330110948E-4	39.448973296768266	0.47444121703760694
98.5246623457	32.8483767107	train	1.6031211770143702E-4	39.52937490967429	0.4749784542402857
98.5567210797	32.8484943814	train	1.5210509438903176E-4	37.10936425522119	0.46189383178321974
98.5994663361	32.8486385002	train	1.5866785704575346E-4	39.065950246456616	0.47240819895116776
98.7063306752	32.8489349187	train	1.1970257886083996E-4	26.642219847412864	0.4031679919373355
98.9841829568	32.8492785084	train	1.3750681149852186E-4	32.483718434783725	0.4369329278516979
99.0696764573	32.8492601101	train	1.3852720304381388E-4	32.84277506524626	0.4387526777201526
99.2192894502	32.8490873672	train	2.391382097769156E-4	56.349424209602496	0.5743811957297036
99.25134917	32.849027079	train	2.3197321482649186E-4	55.18984185729562	0.5669282670355519
99.3582140917	32.8487667998	train	2.0024921256709476E-4	49.484922856640814	0.5305295111348132
99.3902732749	32.8486709208	train	2.0463971871493338E-4	50.675166147000006	0.5359275880808325
99.4437048881	32.8484928717	train	2.525213628616612E-4	58.522642862557824	0.5876365059512967
99.7856527863	32.8468131817	train	1.6533108605869278E-4	40.96063077950874	0.4826713272956562
101.804015968	32.8178590076	train	1.8942478395259516E-4	47.52130252728223	0.5166687004892989
102.124059824	32.8102756762	train	2.105930194468673E-4	51.86042234231377	0.5430518669763514
102.230713633	32.8075665106	train	2.4657739529861914E-4	57.63422955069301	0.5818526641176403
102.316026241	32.805333925	train	3.0952790106432925E-4	67.73641369418424	0.635933100299133
102.550585966	32.7988954269	train	3.679757218474039E-4	81.0159557215158	0.6749642289587819
103.157937113	32.7801776566	train	1.3865887961369934E-4	32.880558938959204	0.4389866510814957
101.708253698	32.8289852517	train	1.8369144687738626E-4	46.11212366054031	0.508990261570765
102.572266349	32.8072914619	train	4.703618172601442E-4	97.51373590301291	0.7263554937170652
102.60424814	32.8063737949	train	5.586210350677044E-4	99.88018713326731	0.7591781103385238
102.678866626	32.8042008983	train	4.394768360503414E-4	94.98915463707131	0.7126506288220871
102.742818886	32.802303132	train	3.599667865940826E-4	78.82968025109562	0.6701181011958586
102.94529394	32.7960787941	train	3.0811943221942316E-4	67.40617347796785	0.6348765294518315
97.7550887185	32.8611263103	train	2.4598830628099415E-4	57.5495076038408	0.5812705955436867
98.4604362714	32.8661570991	train	1.6965844738605214E-4	42.20099815537949	0.48912540878946786
99.0162463156	32.8673196194	train	1.3817359477664474E-4	32.732470959725	0.4381233917104818
99.1765787594	32.8671960555	train	1.9472869801005343E-4	48.42093979013466	0.5235612345569545
99.3048435006	32.8669492579	train	2.0382418563844506E-4	50.466031553243695	0.5349343072205553
99.3262207872	32.8668953398	train	1.738426948116397E-4	43.500186315626785	0.4952147283787463
99.914059706	32.8639813175	train	2.4618697614538134E-4	57.578080021910324	0.581467078784056
101.900627713	32.8336878285	train	2.059557520221506E-4	50.9411508043266	0.5375215376513411
102.444672688	32.8198849472	train	3.4184936462734717E-4	73.91557965441407	0.6586036239945035
102.508652702	32.8181060393	train	3.917498223417022E-4	87.14615844615831	0.6885460956934956
102.796490974	32.8096975882	train	4.3138326134301046E-4	94.26693032823562	0.7088291722871377
102.849780984	32.808068082	train	3.9574225338972726E-4	87.81867000808492	0.6907163895579286
102.924379719	32.8057487976	train	3.675951788238452E-4	80.86312772569772	0.6747371903248962
98.6421032163	32.875829221	train	1.271629876707429E-4	29.511415906923105	0.4177971552466626
101.655427618	32.8481510488	train	1.9716171582834992E-4	48.7962849568677	0.5266576425647136
102.274363149	32.8334750677	train	2.516356977052447E-4	58.37768371368844	0.5867848652236465
102.349030575	32.8314973225	train	2.837000303220861E-4	63.32325290252018	0.6155316606999996
98.1289385862	32.8823283657	train	1.1061638094987467E-4	23.465918148537614	0.3843265043425956
98.1396280211	32.8824023607	train	1.0838657945835427E-4	22.623459289278923	0.37951949202630225
98.4175655617	32.884005582	train	1.6341624713694296E-4	40.41526553204312	0.47976308629323283
98.4389462177	32.8841033253	train	1.55219302084265E-4	38.03851184044109	0.46693494199115565
99.1979964195	32.8852050615	train	2.181958241143979E-4	53.30889789417114	0.5518381672209799
99.807350333	32.8827558839	train	1.903448012785952E-4	47.657788544440315	0.5178785401615736
99.9356232628	32.8818620271	train	2.2602833518721647E-4	54.41703648090904	0.5605434377397545
101.548929139	32.8593840726	train	1.0373101487819878E-4	20.96812862446048	0.3692370298596998
101.879867571	32.8521993749	train	2.1632926858487656E-4	53.00497528262475	0.5497124959177041
102.082640061	32.8473640922	train	2.0822711747181787E-4	51.44959992542742	0.5402469584833006
102.157333251	32.8455000223	train	2.7632734307207567E-4	62.39085519727018	0.6092816518569795
102.189342494	32.8446875173	train	3.515565543973264E-4	76.60383026460538	0.664871129183626
102.232019472	32.8435914701	train	3.5725906648125455E-4	78.10597305360376	0.6684468340791733
102.296030563	32.8419201749	train	3.6679210886346686E-4	80.6181950347357	0.6742570222465606
102.317366411	32.8413558181	train	3.2722281296297185E-4	71.00924679571425	0.6487043332125018
102.701305806	32.830577236	train	3.9898445522900164E-4	88.51242530419484	0.692456727617101
102.935830619	32.8234124644	train	3.259653298433861E-4	70.7348259746633	0.647826398567197
97.7760882291	32.8883926521	train	1.8776129474856976E-4	47.07630249471585	0.5144656966315753
97.8509121063	32.8891026424	train	1.6439724816738033E-4	40.777326169849715	0.4812570953493241
98.3319763477	32.8925979867	train	1.4173366269250632E-4	33.7816095100872	0.4443952411552454
99.8501947346	32.891492092	train	2.097156025240982E-4	51.73772859808978	0.5420156421544168
99.892956719	32.8911940372	train	2.4594894066540506E-4	57.54384609684957	0.581231641298016
99.9357180576	32.8908813629	train	2.3794741084829716E-4	56.15066698908925	0.5731603679253379
100.010548753	32.8902990068	train	2.095686999988557E-4	51.70865721078695	0.5418416915646237
101.890833422	32.8609621327	train	2.3768360571564255E-4	56.11340100765633	0.5728889620746869
102.114967274	32.8555778752	train	2.1987441134607336E-4	53.46429530956348	0.553732709368649
102.445717113	32.8468977324	train	3.045896010606629E-4	66.77396632027559	0.632201465865851
102.552379486	32.843911699	train	3.425990895000304E-4	74.13562356145962	0.6590960299728106
102.584375102	32.8429982102	train	4.30152057144319E-4	94.14178762230557	0.7082389226411455
98.3639854971	32.9017851859	train	1.4344831841215852E-4	34.420577900381446	0.44736629614342344
101.378559604	32.8807757739	train	1.0045788491563105E-4	19.853053703573213	0.3618014354082607
102.691389718	32.8488961691	train	3.81183272826967E-4	84.30621050934903	0.6826523320485868
102.819350398	32.8450506368	train	4.7386048872185204E-4	97.9493901392473	0.7278260002696039
102.861998499	32.8437398091	train	4.6798061597319525E-4	97.25272511038185	0.72534554359814
103.213736439	32.8323730338	train	1.1922568608754033E-4	26.40889181186106	0.4022078100334908
99.1659740369	32.9123131847	train	1.5328432903725193E-4	37.48609642809292	0.463813889102598
101.218554116	32.8927356596	train	1.0784198092266739E-4	22.417469497293915	0.37833401771368713
101.966151609	32.8772287997	train	2.5344145353382944E-4	58.70917186386046	0.5885175398097946
102.361055895	32.8672312971	train	2.6485742989437803E-4	60.55005279507869	0.5991438710422504
102.777081416	32.8553479113	train	3.800334317239089E-4	83.92557460681549	0.6819974936833132
102.926362296	32.8507457657	train	5.098957844373036E-4	99.30163026520349	0.7421003368561598
103.032970367	32.8473498615	train	2.570673178788862E-4	59.34942293734128	0.5919531457579903
97.7115638768	32.9148031708	train	1.7255170961016233E-4	43.06112485764699	0.49335150412490003
98.5563616697	32.9206565742	train	1.368665186256525E-4	32.35037052260139	0.4357850019448432
101.592687149	32.8945513119	train	1.5864274463314493E-4	39.05674302127892	0.47236874891378156
101.678132491	32.8927492858	train	2.3475097651465672E-4	55.66928612715028	0.5698484278468344
101.699492627	32.892289671	train	2.5241078972389083E-4	58.50453265809109	0.5875303725086676
102.083888007	32.8833939769	train	2.0255398744104946E-4	50.08685888925022	0.5333787688689177
102.404080724	32.8750805956	train	2.7507362714322204E-4	62.25115422880962	0.6081985747060763
102.478772962	32.8730231699	train	3.5119707399567816E-4	76.51230101541042	0.6646431345129462
103.171955332	32.851796531	train	1.4156127300269105E-4	33.735248618130434	0.44409476608838133
103.182613816	32.8514400818	train	1.0610745446846021E-4	21.89848950375954	0.3745279512298326
103.299844627	32.8474594596	train	1.1900458540947625E-4	26.284265880975983	0.4017615941409625
103.321156824	32.8467239579	train	1.293264257479017E-4	30.10397506575339	0.42190626261538666
97.6151992472	32.9227920535	train	1.3089458511398474E-4	30.57167021228571	0.4248486580004836
97.8183652878	32.9248781975	train	1.7077488181833377E-4	42.489507696227584	0.49076447557744934
98.1391917669	32.9274998349	train	1.3376369074316708E-4	31.501069824113213	0.4301552495271918
98.3530963712	32.9287901102	train	1.4994960730035835E-4	36.38150344974344	0.4583484433450526
98.5563166533	32.9296767894	train	1.2162844948338616E-4	27.54400756059207	0.4070143862541153
99.8826242076	32.9273476657	train	2.112783782070679E-4	51.95294868890353	0.5438580160421903
99.9467922257	32.9268780099	train	2.2496668459548596E-4	54.2354427298513	0.559383355196424
101.892004395	32.8969982564	train	1.982666934787564E-4	49.03657744979461	0.5280506540088624
102.169606454	32.8902637494	train	2.667749104360555E-4	60.86455432938445	0.6008751168330143
102.222980643	32.8888981582	train	3.897643393933094E-4	86.70795713084236	0.6874554030875946
102.276351198	32.8875098393	train	3.652832732927652E-4	80.02659923908678	0.6733510211708387
102.329718058	32.8860987981	train	3.991677262328064E-4	88.54669391075892	0.6925545185381675
102.383081164	32.88466504	train	3.214985770015293E-4	69.91792684780448	0.6446720584941943
102.468454176	32.8823237894	train	2.8065254090369683E-4	62.92841458104147	0.6129726335399702
103.087094028	32.8636131237	train	3.1061373407506604E-4	67.8559503503878	0.6367434791299592
97.6364457904	32.9320451131	train	2.085320410484387E-4	51.50493499604076	0.5406103938720219
99.7971455311	32.9369422338	train	1.7612594217214614E-4	44.00732965485052	0.4984767075184494
99.8292339117	32.936733412	train	1.7689094700777092E-4	44.28669097053332	0.4995602290285612
102.394097025	32.8933802277	train	2.4508743350372137E-4	57.38128210021034	0.5803773182179013
102.490149249	32.8907331527	train	3.0215456321328895E-4	66.30721079872379	0.6303331225560763
102.532835056	32.8895330566	train	3.5515005457460963E-4	77.5026799223069	0.6671333253581189
102.596858977	32.8877056692	train	4.074640455593311E-4	90.67588269345394	0.6969171187284534
102.650207789	32.8861578798	train	4.4228120592037514E-4	95.33100372976519	0.7139514444175009
102.948883435	32.8770711095	train	3.5542601456572856E-4	77.5621203944543	0.66730578684218
97.593529173	32.9405887594	train	1.125724914458376E-4	24.085135508051422	0.3884825767862196
98.1069260393	32.9453134661	train	1.3643208548750715E-4	32.25989512546805	0.4350034753151606
98.3422673065	32.9467740346	train	1.442552980705789E-4	34.67752560344629	0.44875361453198775
99.9148941172	32.9451555893	train	2.3851782446776922E-4	56.23124549466429	0.5737460386066777
101.208765782	32.9289799838	train	1.3079374967173228E-4	30.54361787066612	0.42466035810630515
102.682587989	32.8942201659	train	4.258002665646029E-4	93.64794271110354	0.7061333214458858
102.725266382	32.8929542738	train	3.6846200742456206E-4	81.23027227203866	0.675253894564873
102.767942089	32.8916738601	train	3.6564310574012577E-4	80.2822229872088	0.6735675448466606
102.917285462	32.8870781005	train	3.326938349191745E-4	72.02854786239476	0.6524736223809532
102.949283157	32.8860701693	train	3.219980651677637E-4	70.0102161779583	0.6450275912289162
102.98127925	32.8850540792	train	3.050609513749683E-4	66.87724268164281	0.6325609415731865
103.04526658	32.8829974277	train	2.6847556482601973E-4	61.25795466117476	0.6023981302152157
97.7217369372	32.9509858261	train	2.8218627693306846E-4	63.12424485260452	0.6142647808282367
98.235214236	32.955184727	train	1.1792374864771338E-4	25.915790976919588	0.39957067309614014
102.608259947	32.9054031072	train	4.749033207120884E-4	98.03327777936494	0.7282612544783861
102.885679638	32.8970776017	train	3.416483294167187E-4	73.8577545303698	0.6584713456913354
103.120327228	32.8895539291	train	2.519250728305769E-4	58.425041870270796	0.5870635101313323
103.152317779	32.8884939856	train	1.6199750262596997E-4	39.93724747736854	0.4775871325608866
103.226955829	32.8859890817	train	2.2227877631240354E-4	53.81396819710442	0.5564186669003118
102.096131638	32.9281665947	train	1.6931633937063734E-4	42.04258782991963	0.48862103693521824
102.13885251	32.9270999413	train	2.779023496786289E-4	62.567477769429765	0.6106338328608293
102.149532375	32.9268310012	train	3.621350820506532E-4	79.26235135360591	0.6714443235770176
102.224287418	32.9249229244	train	3.8567390595221863E-4	85.68709064194094	0.6851841351603941
103.056751937	32.9006472061	train	3.345432980237988E-4	72.42568511314248	0.6537295923523019
103.184730325	32.8964222967	train	1.7889968719406703E-4	44.78973600650269	0.502383165348707
103.291358277	32.892801875	train	2.0285642149462442E-4	50.2083477310639	0.5337500854843485
97.6893822094	32.9686894877	train	2.3435085106083452E-4	55.57924472973829	0.5694302204871904
98.2671608516	32.9734164733	train	1.3963163120152085E-4	33.21000673399723	0.44070908805066694
98.342066797	32.9738335523	train	1.4271416270696463E-4	34.11938110384904	0.4460980929604121
98.3527677695	32.973889468	train	1.5425897868412636E-4	37.79943622672187	0.4653905241431572
99.9044728782	32.9722913931	train	2.5859441458377336E-4	59.57298925299866	0.5933830025269345
102.192574228	32.9347525685	train	3.540717099073644E-4	77.25071420994476	0.6664576948208327
102.416827974	32.9288160487	train	2.416426825865131E-4	56.834136153346286	0.5769261719036775
102.544942705	32.9252435697	train	3.5277885568810673E-4	76.92094672610378	0.6656440404084463
102.566292942	32.9246354237	train	3.385162402287436E-4	73.21797780681214	0.6563971561058194
102.843786031	32.9163986999	train	3.7599098622357924E-4	83.14061261660515	0.6796736990337381
97.5715601329	32.9764166482	train	2.1369677999971682E-4	52.40223386392635	0.5466800598964237
97.6357531226	32.9771345123	train	2.3928035275033968E-4	56.381135843982086	0.5745264567852475
97.6678504587	32.9774810758	train	2.8445609269000963E-4	63.52409424305594	0.6161613080601684
98.1172642728	32.9814669005	train	1.4370976867429043E-4	34.505890276121995	0.44781653221022694
98.5346410827	32.9837198709	train	1.1016334357195292E-4	23.27161570896027	0.3833558837135277
102.289024701	32.9412630686	train	3.438250927235335E-4	74.50365295258241	0.659898193740493
102.310384525	32.9406984012	train	3.5551746779815554E-4	77.58174538440423	0.6673629012165215
102.363781458	32.9392707973	train	2.7104957552094333E-4	61.77116727845164	0.6046812913630525
102.481241253	32.9360499603	train	2.907053182051072E-4	64.27367834404919	0.6212877347484701
102.620032796	32.932101574	train	4.003913066638397E-4	88.79979691666347	0.6932058142134627
102.673406861	32.9305420389	train	4.2704819625595113E-4	93.72205469641968	0.7067402301749132
102.844175715	32.9253988313	train	3.275473840620043E-4	71.1306046398313	0.6489302281553102
102.854847314	32.9250696582	train	2.3226634193051796E-4	55.23962139078897	0.56723829086391
99.0269734658	32.9936044649	train	1.4153874722901583E-4	33.72965514075927	0.44405547967648995
102.684454892	32.9392291723	train	3.7280389909074316E-4	82.28717232207104	0.677817524189858
103.025977055	32.9286775583	train	3.3688537305762243E-4	72.94414178870204	0.6553071270453995
103.079323487	32.9269448606	train	3.6707222966317284E-4	80.69066106132532	0.6744246717761221
97.7424905828	32.9962940889	train	2.305999027385042E-4	54.984301678567334	0.5654698577502462
98.9734505092	33.0026249365	train	1.4923238276296595E-4	36.16718623756178	0.45715835631022084
99.0912070062	33.0025944419	train	1.3455943551066835E-4	31.714050491788356	0.43160972838192335
99.2089630022	33.0024528723	train	1.4826783445932715E-4	35.89932923699368	0.45554961624084195
102.033277497	32.9657703641	train	2.1239402420756236E-4	52.14106298561503	0.5451642215551017
103.133084383	32.9341864209	train	4.0416165068295467E-4	89.88160151987128	0.6951954791198022
103.143753266	32.9338325011	train	3.97782310596239E-4	88.2734372263685	0.6918137339934146
103.218430188	32.9313296569	train	3.928902778483292E-4	87.35701698744936	0.6891691511056443
103.282431564	32.9291489853	train	3.545916853583351E-4	77.37247778045752	0.6667838244630861
103.325095292	32.9276770686	train	2.45162217703869E-4	57.397167998550444	0.5804516169310874
98.5452047979	33.0108195885	train	1.0986499987965869E-4	23.15598219837124	0.3827150171751225
98.9734478068	33.0116453035	train	1.611452599743034E-4	39.707126357514205	0.4762712595779868
99.0376851846	33.0116424388	train	1.601800606346682E-4	39.5008685704197	0.474772952128897
99.134041103	33.0115761569	train	1.6401417532722432E-4	40.63152043819825	0.48067471940464235
102.001524864	32.9755534586	train	1.2311107750918507E-4	28.07261358471634	0.4099419176301333
102.087017616	32.9734675941	train	2.3472108779535827E-4	55.66256018150803	0.5698172165166137
102.16181645	32.9715945586	train	3.37046113349864E-4	72.98328277518684	0.6554148687949628
102.215239907	32.9702293105	train	3.481363261645855E-4	75.81540755087798	0.662689265945746
102.225924164	32.9699535249	train	3.838284706238157E-4	85.00257101423087	0.6841485908385851
102.781293211	32.9543570954	train	3.598880928832819E-4	78.8162398989376	0.6700697673829951
103.240194739	32.9396020959	train	3.1302628879248493E-4	68.2150224438631	0.638531167766771
97.5281673409	33.011989359	train	2.8618444315376513E-4	63.720182583474745	0.6175929581160791
97.6994192002	33.0138916077	train	2.006877095355435E-4	49.60675198326819	0.5310742763669797
97.945619713	33.0162145441	train	1.6000414058223568E-4	39.45799885981054	0.47449894210163696
99.0805182733	33.0206425091	train	1.4131422660066027E-4	33.67390340178804	0.44366359740810923
101.264045286	33.0001306102	train	1.3550795348654283E-4	32.00707573499361	0.4333337787897066
102.098018397	32.9822099396	train	3.3472167223544587E-4	72.45673986830431	0.6538502464022005
102.268991838	32.9778469553	train	3.823344738661769E-4	84.7025002433949	0.6833052487565331
102.375831135	32.975001513	train	2.8307507115034997E-4	63.22230074094251	0.6150096342338741
102.54674205	32.9702592084	train	3.2619033091696323E-4	70.78064816229396	0.6479838093433088
102.55742264	32.9699550698	train	5.02554161295688E-4	99.01368623798561	0.7393149247258207
102.610823165	32.9684207154	train	4.1339717038120754E-4	91.9967631191169	0.6999618696830494
102.642861524	32.9674891751	train	3.860394395616728E-4	85.87791484510201	0.6853884448795455
97.6029458092	33.0218681548	train	2.1101052889567124E-4	51.91678789304114	0.5435432987535161
98.6843173705	33.0292895216	train	1.2223527667022354E-4	27.796730972702253	0.40821610479372034
98.8770668184	33.029628271	train	1.206486522096852E-4	27.05066315629625	0.4050637276653867
102.440276966	32.9822545895	train	2.027005025171811E-4	50.14571451974907	0.5335587281350878
102.707310321	32.9746029973	train	3.3517001361140717E-4	72.5355787508868	0.6541531379253341
102.888833621	32.9690748262	train	1.5030239190950536E-4	36.49939956222145	0.4589319045494226
102.91018601	32.9684071651	train	2.313619554723034E-4	55.08603635764371	0.5662803417999775
102.942213267	32.9673988521	train	3.5685013407394403E-4	78.00425089696583	0.668192958610086
97.5813929167	33.0306441878	train	2.4769279891063284E-4	57.79436441634847	0.5829503537698683
101.959677841	33.0035994581	train	1.1271087345142379E-4	24.12958596553513	0.38877446756541
102.312402674	32.9947302839	train	3.328586559682128E-4	72.06976675317321	0.6525859220025835
102.504730314	32.9894736199	train	2.8356016576978947E-4	63.28609650038677	0.615414955269336
102.793124563	32.9810348562	train	3.3530070959067633E-4	72.56619786351071	0.6542413340642872
103.017345243	32.9740124819	train	4.2797639840329413E-4	93.81541601978829	0.7071900217979351
103.081393783	32.9719324123	train	4.672377203543614E-4	97.14999516474768	0.7250289283067537
103.124089128	32.9705275181	train	5.215466435606414E-4	99.70731009937658	0.7464005254962265
103.145435685	32.969819618	train	5.233677858616727E-4	99.77496368197912	0.7470597609996261
103.348190076	32.9629133445	train	1.638979489884698E-4	40.57817719993188	0.48049776479736894
98.8449101019	33.0476330666	train	1.2535766016340147E-4	28.876363910124493	0.4143232438015628
101.885131623	33.0143618001	train	1.132653853858324E-4	24.33407472109813	0.38994131595491827
101.981362747	33.0120983663	train	1.9917211651842355E-4	49.2570221430231	0.529185996088313
102.024128644	33.0110686277	train	2.751680659358108E-4	62.26172462351566	0.6082803688491366
102.088273368	33.0094966027	train	2.6075861026735183E-4	59.883336301164086	0.5953923110187836
102.141723462	33.0081614548	train	3.5632294366716476E-4	77.75459281051175	0.6678650913485235
102.729426456	32.9919687589	train	3.027692813547497E-4	66.42328593360659	0.6308065691173413
103.188551925	32.9773891608	train	4.5084957653059737E-4	96.16193582707712	0.7178539400377353
103.305947933	32.9733894183	train	3.0317717494299506E-4	66.50030795330521	0.6311200537974283
97.8380991534	33.0513381065	train	1.3968744581315505E-4	33.2314276210203	0.4408075973804524
97.8595169008	33.0515357834	train	1.4757499372117016E-4	35.68944801420497	0.4543881517170568
97.9344806238	33.052198701	train	1.6924101614538637E-4	42.00771002498944	0.48850985365829697
97.9773181131	33.0525572897	train	1.7528911838431358E-4	43.862516728689016	0.49728607848213663
98.1593853632	33.0539171997	train	1.3477386068868016E-4	31.77520098878674	0.4320003901265134
102.184805017	33.0160832784	train	3.7959946452825695E-4	83.77104203492928	0.681749644909982
102.248943453	33.0144284716	train	4.3505276678753744E-4	94.73613226072368	0.7105742828526646
102.270321759	33.0138695618	train	4.107057225165765E-4	91.3259407009799	0.6985882928057263
102.345141138	33.011884611	train	3.4354128652890395E-4	74.41832173565686	0.6597128376731269
102.4306399	33.0095613172	train	2.5675842155709955E-4	59.30227278292874	0.5916626951690844
102.505443169	33.0074805209	train	2.4588114951986924E-4	57.53409647046493	0.5811645415782121
102.516128719	33.0071796147	train	3.276811582488423E-4	71.18063486342434	0.6490232477708213
97.5702506307	33.0575744958	train	2.0270758918093852E-4	50.148561257945495	0.5335674289133352
98.1164548296	33.0626403423	train	1.4019273604082714E-4	33.3815706518571	0.4416978267380196
98.9841443443	33.0657690534	train	2.2681841682956812E-4	54.54536569808994	0.5614028156708104
102.388236508	33.0197348042	train	2.5499515387464593E-4	59.0874482878072	0.589996771823523
102.430988991	33.0185654549	train	2.39838078104733E-4	56.50555874166166	0.5750954600416706
102.559231397	33.0149697755	train	4.2107612567599597E-4	93.31566117027762	0.7038128844543067
102.687450593	33.011242711	train	3.57744627232655E-4	78.22675655211891	0.6687477782850602
102.74086821	33.0096510099	train	3.052220941085178E-4	66.91255371497337	0.6326836760873187
103.242778715	32.9935759293	train	4.0149568189539494E-4	89.2730875019414	0.6937912937894456
97.9021290974	33.0699573662	train	1.5840802059190987E-4	38.973080658008044	0.47199972656895856
101.907405209	33.040891293	train	1.2321397964362065E-4	28.10312939103042	0.4101440312393417
102.613026573	33.0224351601	train	4.3403754928284487E-4	94.65511871102728	0.7100935713727035
102.826716831	33.0160570738	train	3.0473313367130673E-4	66.80540834195298	0.632311005589604
102.944217182	33.0123936906	train	4.699974658264095E-4	97.47470080781326	0.7262014411971663
102.997619331	33.0106920747	train	4.697772190988612E-4	97.45110449068304	0.7261082338749877
103.018978927	33.0100050532	train	5.987651422106626E-4	100.0	0.7716368529761681
103.072374729	33.0082715654	train	4.687624341611531E-4	97.34238465872144	0.7256779608481234
98.834131894	33.083700273	train	1.238717512762218E-4	28.309450207711873	0.4114327188890393
101.308475521	33.0624379161	train	1.2096032506065406E-4	27.25389785954598	0.405685621271381
101.950488484	33.0488944374	train	1.8522284892908582E-4	46.515161244874	0.511064988290658
102.773684643	33.0266865172	train	3.287269007020688E-4	71.36699900195329	0.6497487074325999
103.104827511	33.0162176957	train	3.862732125078448E-4	85.99907839140243	0.6855189699106408
103.158221307	33.0144471936	train	4.5768208357335863E-4	96.61825615234274	0.7208903427712916
103.190255331	33.0133739697	train	4.164177367310946E-4	92.73048417657321	0.7014885785056943
103.232964708	33.0119302643	train	3.2643265021698803E-4	70.83429932363974	0.6481531786496971
103.318374239	33.0089991864	train	3.0199127375945916E-4	66.27637740680014	0.6302071553168024
103.350399605	33.0078850263	train	1.8110221925224338E-4	45.52494889348405	0.5054420627562364
98.8448309626	33.0927342842	train	1.7292654533919788E-4	43.17026285982735	0.4938939041975712
102.089846206	33.0545325107	train	3.2778924736449015E-4	71.22105912427511	0.6490983713257156
102.10054193	33.0542668544	train	3.528718972524522E-4	76.94508226819676	0.6657027284121015
102.154018429	33.0529248454	train	3.698214035841156E-4	81.48826867716076	0.6760609135943929
102.186102615	33.0521086596	train	3.892491440359011E-4	86.62717914505018	0.687171139533689
102.228879504	33.0510076038	train	4.1343941394652336E-4	92.0082652263151	0.6999833288488858
102.27165405	33.0498919124	train	3.8703029185706294E-4	86.27032042462109	0.6859409360649342
102.65651442	33.039192559	train	4.033507904909332E-4	89.6518143335194	0.6947697578216762
102.848865475	33.0333990752	train	2.142248172548075E-4	52.515363422681126	0.5472915907616288
102.891602582	33.0320714952	train	4.0476304039079535E-4	90.03228248341766	0.6955104571118786
98.4911574917	33.1008124853	train	1.5040596015173863E-4	36.54178528033441	0.45910295474417695
98.9198349785	33.101825311	train	2.1596817086539947E-4	52.92226513831909	0.5492989405595968
102.325457758	33.0574817851	train	3.642076689835049E-4	79.77087348287739	0.6727020767240266
102.35753811	33.0566214042	train	2.628604749268395E-4	60.27255472326231	0.5973248317473132
102.432386911	33.0545818428	train	2.656622324770726E-4	60.674700571192695	0.5998723330455911
102.517919048	33.0521960648	train	3.445551574310219E-4	74.8718126922455	0.6603740782358466
102.603440975	33.0497518018	train	4.1286265545364807E-4	91.84690001700947	0.6996900778500016
103.276541117	33.0284623154	train	2.82572955379355E-4	63.166905007018826	0.6145891903419629
97.9874077107	33.1067577415	train	1.7455190066361487E-4	43.7148426771372	0.4962324748035498
98.9519815079	33.110862063	train	2.3305120984682022E-4	55.3598951311224	0.5680662196951496
101.74807218	33.080569781	train	1.2693928863068555E-4	29.43470270865958	0.41736893962233973
101.801581658	33.0793780584	train	1.1993246797452017E-4	26.74448336268499	0.4036297525792699
102.00488814	33.0746404933	train	2.680684133595703E-4	61.15046770839284	0.6020345667741938
102.036984745	33.0738622152	train	3.132007500879108E-4	68.25618360750993	0.638659760583507
102.561044183	33.0599840678	train	3.7705166084110324E-4	83.28574874560238	0.6802867066935222
102.796213418	33.053038951	train	3.0452169567650347E-4	66.76080961331222	0.6321496197953418
102.881709122	33.0504038793	train	3.471111485805342E-4	75.61975197550677	0.6620297304198042
98.2123741155	33.1174024036	train	1.5789206764707867E-4	38.79547177715409	0.47118675192191856
98.2230921594	33.1174696877	train	1.412629516845391E-4	33.661171094025065	0.44357402375937044
101.341541529	33.0978899695	train	1.0659574375312483E-4	22.036382896852896	0.3756041080689161
101.598494433	33.0927955604	train	1.540418650009897E-4	37.74092447655418	0.4650401149461355
102.753843969	33.063335457	train	3.5866388222776025E-4	78.4535510098798	0.669316026889176
102.828665739	33.0610577443	train	3.1400072188965774E-4	68.4496390741971	0.6392482381341774
102.967597765	33.0567090228	train	4.609960407145232E-4	96.82908436107476	0.7223396685634762
102.978283599	33.0563681175	train	4.732105771296977E-4	97.89710574386126	0.7275540360756567
103.021025125	33.0549953738	train	5.654543329938987E-4	99.90058165620886	0.7613939493325311
103.063763736	33.053608036	train	4.3519975163046435E-4	94.74786153432468	0.7106437489614419
103.117182853	33.0518533461	train	3.440175264433204E-4	74.59660905617918	0.660023758888722
98.8662083163	33.1288398906	train	1.8989165999380223E-4	47.59056432221813	0.5172834089150762
101.737928761	33.098825213	train	1.666343643104095E-4	41.2517584473332	0.48463220903869286
101.962695331	33.0936816936	train	2.2079962805729826E-4	53.58063453438921	0.5547701261137905
101.973397056	33.0934266745	train	3.0800291018678676E-4	67.38177891318205	0.634788845065031
102.016202598	33.092397429	train	3.4648897820502755E-4	75.50304841303046	0.6616282055837515
102.690080593	33.0742536761	train	4.047918661746998E-4	90.03950491645412	0.6955255382741364
103.171022231	33.0590721961	train	4.063447427354837E-4	90.41996807574175	0.6963357748958622
103.288529204	33.0550801832	train	2.993538853900726E-4	65.77690467509727	0.6281606239746219
103.331253218	33.0536012059	train	2.5409785286990887E-4	58.93238980764446	0.5891437783061888
103.406012673	33.0509779301	train	1.0764923306400311E-4	22.348846262011936	0.3779133608577226
97.8263122769	33.1324030243	train	1.5642510661212263E-4	38.364504726287805	0.4688615585710224
97.8477495995	33.1326031547	train	1.5120658981576142E-4	36.84565327898699	0.46042160998887616
101.577610598	33.1112624457	train	1.442334654965197E-4	34.670663930291795	0.44871617276112086
101.71679692	33.1083040255	train	1.5770965350848104E-4	38.73714022734039	0.47089872700350693
101.834553694	33.1056795473	train	1.4430403519776646E-4	34.692843001951104	0.44883717791781697
102.08072125	33.0998332204	train	3.4943956834403866E-4	76.13058531009105	0.6635239840531537
102.144926931	33.0982283055	train	3.676561787393798E-4	80.8876255991551	0.674773605286808
102.679764288	33.0835716443	train	4.0563420907601175E-4	90.21117437821297	0.6959655791075634
103.256917911	33.0651751754	train	3.244879316147035E-4	70.44701162539437	0.6467893033000658
103.353057531	33.0618504423	train	1.909346560907635E-4	47.745294433448294	0.518651028745686
98.1799686651	33.1442528085	train	1.6237369910807362E-4	40.06304189433213	0.47816588321797676
98.7482328637	33.1466976439	train	2.6183011763881016E-4	60.069984549481305	0.5963798008213927
101.256568156	33.1265101305	train	6.366859211136183E-5	9.592704855071783	0.2643265384661411
101.781313881	33.1158958184	train	1.6348131071609762E-4	40.4336842419739	0.4798624408436452
102.123844559	33.1077737263	train	3.6422599609504166E-4	79.77522978253937	0.6727131556141135
102.455532647	33.0990099901	train	2.91744825377573E-4	64.5066099637993	0.6221272196748834
102.509016975	33.0975140399	train	4.12538578761387E-4	91.75602723033022	0.6995250504025582
102.530409594	33.0969092514	train	3.857430432483416E-4	85.72353477428459	0.6852227987972302
102.573192905	33.0956886908	train	3.963960592486569E-4	88.03507540727469	0.6910689209113854
102.605278685	33.094763661	train	4.4845805628708973E-4	96.008478182351	0.7167754668478079
102.680139754	33.0925732348	train	4.767527473551061E-4	98.14399333500036	0.7290297489049105
102.744299875	33.0906600536	train	4.168789608490359E-4	92.81261253040586	0.7017203324019998
103.203928782	33.0759862747	train	3.807794199945694E-4	84.18356445579604	0.6824226439961043
101.663810461	33.1274811056	train	1.6770297521862204E-4	41.53052837101445	0.4862289590564519
102.808842531	33.0977142101	train	4.0045376007187577E-4	88.82359284970343	0.6932389833272459
102.915762833	33.0943964572	train	3.9089639931120786E-4	86.9382275141287	0.6880782159139532
102.937144776	33.0937219383	train	3.952889348657123E-4	87.71013200514147	0.6904714880468563
102.990596498	33.0920196506	train	4.277232450820667E-4	93.76218144430442	0.7070674847213992
98.2548654636	33.1627630608	train	1.5374606411061256E-4	37.641099680123716	0.4645619691508932
98.2655891287	33.1628267668	train	1.6699830850240178E-4	41.34366030463117	0.48517713854272987
101.471288382	33.1404678574	train	1.330451462969287E-4	31.30239006477112	0.42883546858843785
101.685502036	33.1360313072	train	2.7136762746202966E-4	61.81167805476384	0.6049615862525703
101.76046546	33.1343916357	train	2.5182345185846403E-4	58.4084109248713	0.58696570015411
102.392039032	33.1187836475	train	2.5410833705729816E-4	58.9366022824263	0.5891537652909276
102.777148619	33.1076922798	train	3.2792437545086864E-4	71.27149995597084	0.6491922421500703
102.852005921	33.105397868	train	4.122584741505983E-4	91.67037463034393	0.6993822683717851
103.087215166	33.097895213	train	3.7898264765820396E-4	83.62483774001608	0.6813967008792975
103.097904401	33.0975436753	train	3.335831522688983E-4	72.25549389329879	0.6530786928329827
103.204786445	33.0939780753	train	4.087744656785943E-4	91.01647422647136	0.6975949030191522
103.236847361	33.0928905939	train	4.166569313483801E-4	92.77599386948856	0.7016088129164714
103.268906547	33.0917948992	train	3.955592678123097E-4	87.75810035895715	0.6906175798007245
101.514392011	33.1486214325	train	1.5574487059187174E-4	38.17254305823034	0.46777640321557373
101.942794372	33.1392303853	train	2.3648064880969142E-4	55.94520146452242	0.5716469576213479
101.974916295	33.1384667756	train	2.821873528910048E-4	63.1243635572599	0.6142656842765168
102.081980496	33.135861713	train	3.6783052660351875E-4	80.95764457993246	0.6748776403383988
102.156917122	33.1339835393	train	3.6329965396643437E-4	79.55170680019737	0.6721522334174435
103.141082096	33.1051249994	train	3.798104600783909E-4	83.84423726471978	0.6818701976209495
103.365518949	33.0974525392	train	2.0159617115508846E-4	49.8476622158824	0.532198887359357
98.0938292455	33.1797346784	train	1.6701513535797316E-4	41.34790936070493	0.48520230533225467
98.1045545452	33.179812286	train	1.6858963204277383E-4	41.83086540180807	0.4875463364812851
98.4048777457	33.1816101991	train	1.9099812916956686E-4	47.754708009012894	0.5187340071768588
98.7803104461	33.1828387996	train	3.234282668211175E-4	70.26393360092233	0.6460416764074774
101.675339723	33.1542824812	train	2.3818997600248977E-4	56.184932541246845	0.5734096176237065
102.103709012	33.144336584	train	4.0542716726493235E-4	90.16898080056488	0.6958575381805678
102.232177133	33.141066178	train	3.903710276352423E-4	86.81604096242359	0.6877894869737576
102.317810832	33.1388124756	train	2.3404260202575835E-4	55.50990788842737	0.569107486538749
102.360624074	33.1376636033	train	2.568608540052634E-4	59.317908144722125	0.591759056680183
102.403434871	33.1365000538	train	2.9259162228485947E-4	64.76947787861117	0.6228083298964685
102.44624319	33.1353218301	train	3.916148730833192E-4	87.11241967110897	0.6884722046983376
102.478347785	33.1344285341	train	4.283397642331527E-4	93.89182673249029	0.7073657273875674
102.542552692	33.1326171891	train	4.424778184309286E-4	95.34770934722597	0.7140422020763146
103.323216889	33.1079394725	train	3.0207093511379075E-4	66.2914195892661	0.630268619615927
98.4477264554	33.190827596	train	1.792101003523681E-4	44.99718643965818	0.5028165587307358
101.332741202	33.1701922785	train	1.0487588473210503E-4	21.426785136813823	0.3717971047820828
101.825581847	33.1599778635	train	1.9823902621818044E-4	49.0298412607394	0.5280158748260757
102.607120487	33.1397751039	train	4.666717333509676E-4	97.07172869956167	0.7247872194882417
102.660620677	33.1382124225	train	4.8752427725913143E-4	98.61684378587493	0.7334206727536765
102.682019592	33.1375809353	train	5.064804156823624E-4	99.17302299564794	0.7408119872764655
102.724815407	33.1363069664	train	4.44311772731554E-4	95.50353533663308	0.7148860018918668
102.767608513	33.1350183408	train	3.952767353339889E-4	87.70796915656767	0.6904648919933866
101.172203808	33.1821153719	train	7.648366481088499E-5	12.760914986716433	0.3014894365732706
101.322262414	33.1794053864	train	1.0955766264970164E-4	23.03943980304738	0.382053437373534
102.971243633	33.1376957697	train	3.738483261152297E-4	82.63210209576734	0.6784281686851393
102.992634631	33.1370109461	train	3.9755616049955356E-4	88.23454440323955	0.6916924720232113
103.088885087	33.133883949	train	3.459708950060456E-4	75.37344051702985	0.6612931258926745
103.110272045	33.1331789988	train	2.8349393886392855E-4	63.26851216418587	0.615359669658998
98.0506365712	33.2064715809	train	1.6901301052348223E-4	41.945806644895555	0.48817300373837236
101.740449764	33.1799137372	train	2.2530722929673842E-4	54.295280779652835	0.5597561404855605
101.997556796	33.1739842094	train	2.8900565735744127E-4	63.98423243648861	0.6199070584224327
103.228318915	33.1382319516	train	4.1455788819444206E-4	92.29429867927766	0.7005503843521448
103.271086551	33.1367703592	train	4.0161610128299104E-4	89.2932741558994	0.6938549985010751
97.696492017	33.212284918	train	1.8838728391835403E-4	47.28178039999592	0.5152970637069859
98.0612687151	33.2155718247	train	1.5519775753834906E-4	38.03301752013073	0.46690039133042643
98.7051013223	33.2187635212	train	2.848404868262225E-4	63.56770531026561	0.6164806406390447
98.7265638333	33.2188125376	train	3.6723218231386127E-4	80.73204011297028	0.6745203244765354
98.7694890012	33.2188994642	train	3.551622937582007E-4	77.50552842870336	0.6671409780377386
101.44065115	33.1951731917	train	1.6455395698499156E-4	40.808086807118336	0.481494959513883
101.815735442	33.1872482325	train	2.027869376745819E-4	50.18043583185159	0.5336648282861698
102.06213506	33.1814262368	train	3.653243995120383E-4	80.05581995617683	0.6733757827823645
102.126401319	33.1798274169	train	3.872215047954606E-4	86.30195469430308	0.6860473315547851
102.17995262	33.1784697802	train	3.726068165204396E-4	82.25205093462338	0.6777020358531058
102.190662448	33.1781954947	train	3.5760742266449067E-4	78.1926268418667	0.6686627960778959
102.276335793	33.1759681215	train	2.852895166913567E-4	63.61864956196634	0.6168529966626973
102.854368599	33.1593962419	train	4.352781461204852E-4	94.75411387175875	0.7106807851356708
103.04693633	33.1532780904	train	3.7687591256816924E-4	83.26170044314452	0.680185296731822
98.3938407586	33.2266563431	train	1.932068475351674E-4	48.07350825010295	0.5216037548454729
101.19431657	33.208779677	train	5.296169610772321E-5	7.360977164287194	0.2301040866363387
101.430181445	33.2043949826	train	1.2142808050370086E-4	27.45648610767365	0.40661651686252664
102.458713707	33.1800433526	train	3.544599902783493E-4	77.34176874244932	0.6667012853691616
102.50154068	33.1788447467	train	5.108788720467515E-4	99.33402318507011	0.7424688078179883
102.565776346	33.1770192901	train	5.03599170931188E-4	99.05609521882282	0.7397150683687668
102.597891993	33.176094168	train	5.163594928104349E-4	99.514612729406	0.7445038544956736
102.64071056	33.1748478219	train	4.4653577051488954E-4	95.81112674955419	0.7159026029963607
98.0288809563	33.2333623155	train	1.6762720628100882E-4	41.5024915143704	0.4861160688442624
98.3401146488	33.2354027728	train	2.0305280581855154E-4	50.278689630340004	0.5339908821282481
98.6621071086	33.2366941644	train	2.3501402450439946E-4	55.72848058318049	0.570122920815082
101.162371078	33.2183566134	train	6.477317976512577E-5	9.85156685073398	0.2676847941522614
101.183818217	33.2179818673	train	5.818893011124494E-5	8.415307930711558	0.24720083492683176
102.426942784	33.1899365916	train	3.204667897586563E-4	69.71296010806307	0.6439353786790828
102.705312747	33.1819519787	train	4.033488651351326E-4	89.65116722212471	0.6947687455478844
102.748128984	33.1806684936	train	3.579711004564279E-4	78.28282536400494	0.668887956676366
102.780239371	33.1796962458	train	3.489757409868621E-4	75.99313557094527	0.6632273795898651
102.812348209	33.1787157418	train	3.9500371171260595E-4	87.65956494208541	0.6903171997609355
102.865859461	33.177063225	train	4.654773208370942E-4	97.00569815738166	0.7242757398428756
102.908665299	33.1757247062	train	4.084972287439021E-4	90.92862357503287	0.6974517616205985
103.218920573	33.1655819906	train	3.7047516296562927E-4	81.79386250514975	0.6764475977241523
103.069578099	33.1795719597	train	3.5945586932940865E-4	78.72502340919014	0.6698040421919554
103.219352306	33.1745775967	train	4.036616995784345E-4	89.75631076641949	0.6949331331417811
103.240745581	33.1738494647	train	4.391481493863656E-4	94.97075490612201	0.7124973914991022
97.6637603509	33.2480139177	train	1.8585575326349085E-4	46.68945786932163	0.5119173286017005
97.8569463079	33.2499397701	train	1.7198428010971542E-4	42.84935058067201	0.49252819862661146
98.6190954479	33.254609778	train	1.8532698448651424E-4	46.54383189082052	0.5112054335180043
101.291518046	33.234078381	train	9.675723598570043E-5	18.64372223475425	0.35318064373881597
101.763294072	33.224487696	train	1.8133972725074038E-4	45.56656505234148	0.5057696713164707
102.106252846	33.2163912346	train	3.830734394068427E-4	84.87211162945295	0.6837229474989575
102.245539289	33.212832626	train	3.098526287447995E-4	67.78109727777341	0.6361758297569294
102.331241655	33.2105654018	train	2.3888527464944998E-4	56.29299520653097	0.5741224667251067
102.9415749	33.1927086117	train	3.6529097679069845E-4	80.03207267519859	0.6733556596418349
103.102095635	33.1875137835	train	3.5953952154465043E-4	78.75660734820495	0.6698555038402776
97.7602236682	33.2580322337	train	1.693311362008592E-4	42.049439381434375	0.48864287259379113
97.7709573583	33.2581387992	train	1.5862386564956764E-4	39.04982122305778	0.472339087320481
98.2862315954	33.2621644654	train	1.935683043043116E-4	48.17588779129866	0.5220701335674827
98.6083196808	33.2635962234	train	1.8064634588544625E-4	45.40926519797569	0.504812031764808
102.14943581	33.2243192417	train	3.870327947648108E-4	86.27121567188541	0.6859423292089457
102.224442863	33.2223959667	train	3.566080564933332E-4	77.88962141863081	0.6680424875078503
102.449420098	33.2163555156	train	4.010604264707774E-4	89.06095786302642	0.6935608120822516
102.99549564	33.1999980257	train	3.850927091658839E-4	85.42913512587954	0.6848587366815581
97.6634857281	33.2660490059	train	1.9314430349812872E-4	48.05579318605336	0.521522963432324
97.6849543167	33.2662779589	train	1.6479724054100533E-4	40.85584134533791	0.4818638012900779
98.6512304162	33.2727439115	train	2.1211957757424123E-4	52.09002961952517	0.5448435919490587
102.417635132	33.2262472444	train	3.1423901863044166E-4	68.50726660357813	0.6394231643168498
102.589025218	33.2214152096	train	5.101778790350384E-4	99.31092533474909	0.7422061765279266
102.599735727	33.2211053898	train	4.7155440196241507E-4	97.72473395197648	0.7268585239090147
102.706831713	33.2179566314	train	3.8402853323474473E-4	85.03713918115184	0.6842611827420426
102.728248898	33.2173158508	train	3.842381205937457E-4	85.11488720199603	0.6843790489521833
102.781788876	33.2156978201	train	3.4440086764048753E-4	74.78235180731113	0.660273617182607
98.5867615248	33.2815662236	train	1.6940790030679737E-4	42.08498437441139	0.48875612333718793
98.6941502231	33.2818768306	train	3.2340879708605213E-4	70.26056886728627	0.6460279102851766
102.514407589	33.2325612303	train	4.909561909768091E-4	98.75679593412275	0.734789924425741
102.857133037	33.2223935629	train	4.727656315648164E-4	97.86131055245315	0.7273675290170547
102.910668024	33.2207198564	train	4.599555055416791E-4	96.78807534980113	0.7218862246928606
102.932080775	33.2200439452	train	3.8846298642740743E-4	86.50391664203562	0.6867363722659932
103.017724568	33.2173035768	train	4.1043115010274203E-4	91.27692968615582	0.6984474578553969
103.349481349	33.2061301005	train	9.251641816097303E-5	17.24295598468318	0.3430106333299521
98.1678826519	33.2884875552	train	1.831068524769004E-4	45.92620359591365	0.508193608273367
102.279024199	33.2480102574	train	2.837169804796086E-4	63.32775587957039	0.6155457993962101
102.321892296	33.2468714125	train	2.504671108416868E-4	58.19478773189978	0.5856557742297361
102.814693135	33.2327159935	train	3.847355571884076E-4	85.29902708091352	0.6846584417440952
103.007430627	33.2266472673	train	4.1524723633045704E-4	92.45669395076816	0.700898810659238
103.060958435	33.2249087036	train	3.779392846961592E-4	83.42389595267473	0.6807979007911973
103.157296787	33.2217214668	train	3.981633053635306E-4	88.34918123847613	0.6920178083000146
103.189406178	33.2206425395	train	4.02942177047387E-4	89.51447950156333	0.6945547748879876
103.232216025	33.2191911288	train	4.706230046741633E-4	97.55993652464836	0.7264658205148119
97.8563585597	33.2950306771	train	1.6294708515034222E-4	40.28245146534064	0.4790455329704745
98.2537172427	33.2980522281	train	1.9744371089542556E-4	48.85647710902777	0.5270139260295714
102.118568032	33.2611562061	train	3.637901301759272E-4	79.67009255566077	0.6724494677132141
102.225766957	33.258418754	train	3.298572353297401E-4	71.50152104233727	0.6505294857611882
97.7488468468	33.3030138178	train	1.794563898798098E-4	45.072005742512765	0.503159887095992
97.8347616164	33.3038492407	train	1.6820823412546634E-4	41.71748983550845	0.48698049180813646
98.5006977885	33.3083097681	train	1.7536498593172345E-4	43.87564565941597	0.49739425545825044
102.397603307	33.2628511813	train	4.125159543228524E-4	91.74910895084078	0.6995135227349369
102.579783737	33.257733631	train	5.023603571548003E-4	99.00582120419276	0.739240580086574
98.2105943241	33.3158249643	train	1.986790961216463E-4	49.13698573422694	0.5285684585998418
98.6080778091	33.3177146945	train	2.9644431508214303E-4	65.24671355240777	0.6258764471753993
98.6832809155	33.3179291651	train	4.2341758697419076E-4	93.50643113382728	0.7049675424713335
101.786735851	33.2870745112	train	1.5617837140897352E-4	38.28880882242831	0.46846846284500426
102.376514211	33.2724400223	train	2.6073333241218493E-4	59.87915145119394	0.595368956873165
102.494416455	33.2691782226	train	4.9651633285033E-4	98.87820582787819	0.7369786800638868
102.623015029	33.2654927355	train	4.486252083849159E-4	96.02563884934342	0.7168511132002944
102.64444583	33.2648655928	train	4.404524213363535E-4	95.09007032942938	0.713104496928846
102.730162339	33.2623201938	train	3.443874455119664E-4	74.77530037548408	0.6602648749662361
102.77301652	33.2610254027	train	3.7039662981011194E-4	81.75036054203974	0.6764011959039364
102.815867945	33.2597158882	train	4.019857427279242E-4	89.35492642754511	0.694050382133638
102.869428303	33.2580582951	train	5.054395117672959E-4	99.13078063472817	0.7404167730101122
102.890851213	33.2573888192	train	5.274431171268821E-4	99.78713414924975	0.7485226458946104
98.7477153066	33.3270965899	train	4.242510826954806E-4	93.55593985793291	0.7053763991882764
101.754837631	33.2968019051	train	1.4622331800113054E-4	35.250187822443564	0.4521079053525664
102.934098878	33.2650375101	train	4.77414329818469E-4	98.18359883668727	0.7293036025380768
103.019786341	33.2622924705	train	4.500180625370966E-4	96.11318783596093	0.7174798954777041
103.073335059	33.2605469405	train	3.86094972638425E-4	85.90669740795393	0.6854194610867766
97.641038817	33.3289381719	train	1.9439315205390723E-4	48.357830849563655	0.5231310165260123
98.2319206347	33.3339978065	train	1.9340132442643526E-4	48.12859216774078	0.5218547966232445
101.701471645	33.3069901976	train	1.5726472704953782E-4	38.612200527221916	0.4701948875347951
101.755121096	33.3058113869	train	1.8306261031031824E-4	45.9150629179576	0.5081332122302471
101.776579996	33.3053333877	train	1.7252956631810815E-4	43.054677567622875	0.49331942565592335
101.819496268	33.304366291	train	2.3145462954390724E-4	55.10177448621661	0.5663786995059217
102.988064531	33.2723268358	train	4.1627387814426785E-4	92.69688086790865	0.7014162193672185
103.202264377	33.2652596089	train	3.6713064212677603E-4	80.70577211036228	0.6744596093161834
103.223680206	33.2645326669	train	4.060281725156099E-4	90.29898388900186	0.6961709497697617
98.1351322703	33.3423810342	train	1.9369630762482783E-4	48.21214363804075	0.5222350751290805
98.1673683278	33.342601349	train	2.0182181558656983E-4	49.894324897560146	0.5324773833377211
98.1888592249	33.3427435778	train	2.0071530623393273E-4	49.61548148378838	0.5311085187483118
98.2318414619	33.3430168804	train	1.937044895027562E-4	48.21446108504944	0.5222456142011278
98.5327311554	33.344513498	train	2.1165761021620463E-4	52.00414662253037	0.5443028641682255
98.618703203	33.3448072122	train	3.1214127772937383E-4	68.0062191955034	0.6378774269735638
98.6401963999	33.3448713419	train	3.788385074458836E-4	83.59067214057467	0.6813141106460173
98.6939296726	33.3450153929	train	4.1172991943476384E-4	91.5087592501526	0.6991124700978683
98.7369165468	33.3451138951	train	4.3227590958489984E-4	94.4690051972039	0.709255624104908
101.658823535	33.3169267778	train	1.54242358552882E-4	37.79531414352935	0.4653637164179666
102.227425392	33.3034468784	train	3.6161117065355733E-4	79.14365809235558	0.6711248548831985
102.356110433	33.3000344342	train	3.4466973082637547E-4	74.93824506798963	0.660448640745859
102.399000575	33.2988674131	train	4.796471584033018E-4	98.30197400491602	0.7302237807711944
102.699160165	33.2902850079	train	3.665054170355401E-4	80.54402911186467	0.6740852611479661
103.127726977	33.2767714746	train	3.701778822783873E-4	81.5989549177019	0.6762718773229702
98.3392313248	33.352654334	train	1.7328325828506967E-4	43.27998983563499	0.49440900260121046
101.862999802	33.3214016626	train	2.915025058941173E-4	64.45231128142999	0.6219318602102416
102.431519549	33.3069861733	train	5.085858719496898E-4	99.25846742741334	0.7416077270966297
102.517297322	33.3045848796	train	5.178366895315606E-4	99.56948908384369	0.7450468715448899
102.560182363	33.3033620882	train	4.788025833135829E-4	98.26670635417364	0.7298764567646876
102.635224895	33.3011866912	train	3.8522066049076546E-4	85.4757469264043	0.6849304313646799
102.657040334	33.3095583598	train	4.14809386457893E-4	92.3535461431333	0.7006775964477647
102.69992118	33.30828718	train	3.372415248756614E-4	73.02078439244927	0.6555457594609976
102.742799317	33.3070012463	train	3.3132894692526014E-4	71.76592246981863	0.6515408684899212
102.796393134	33.3053730861	train	3.8122596464520227E-4	84.31777743919375	0.6826765932611827
102.807111378	33.3050446888	train	3.9422210235781586E-4	87.52099382996343	0.6898936075309646
102.892851026	33.3023843362	train	4.7196029842145096E-4	97.79652273055014	0.7270293087684345
102.935716594	33.3010320489	train	4.6003770778801076E-4	96.79131506041784	0.7219221006166371
103.150000635	33.2940496371	train	3.976028210752396E-4	88.2425672703609	0.6917174992960038
97.8446680446	33.3670758655	train	1.7784830916813457E-4	44.493082320371975	0.5009096197085732
101.724053701	33.3425601918	train	1.8046104098788478E-4	45.35814045997121	0.5045554756045727
101.777723933	33.3413705113	train	1.9504837878214472E-4	48.481064832556015	0.523970389692184
102.861097188	33.3123882723	train	4.034191559374872E-4	89.67479193560857	0.6948056972422231
103.032568284	33.3069330657	train	4.788925742597303E-4	98.27209364414401	0.7299135073056454
103.06471392	33.3058839637	train	4.54548372099567E-4	96.39326591296467	0.7195058582688525
103.182566848	33.3019663744	train	4.118581194250339E-4	91.54795100059775	0.6991779536568382
98.3497771622	33.3797688512	train	1.7190479937458146E-4	42.81719865647357	0.4924126632454642
101.713598962	33.3518050771	train	1.7088566469171526E-4	42.517855557085966	0.4909265454168418
98.113184393	33.3873233381	train	1.8620392986528245E-4	46.77483939071209	0.5123849565929023
98.4249714617	33.3891596235	train	3.277479874372188E-4	71.20562831930734	0.6490696988533046
98.4357232059	33.3892089745	train	2.9330887944580095E-4	64.88445774215464	0.6233833287238155
98.5862501245	33.3898020911	train	2.2232455958715963E-4	53.82010623589888	0.556469498530634
98.6830194844	33.3900869752	train	3.51219488420131E-4	76.51636898438683	0.6646573595696227
98.7260284893	33.3901893715	train	4.4416890542713745E-4	95.49139629965869	0.7148204477395249
101.670931011	33.3617467894	train	1.7141915665814836E-4	42.66452751068825	0.4917055752941586
101.810503898	33.3586635654	train	2.668847247690674E-4	60.88579220052244	0.6009738128583597
102.304194922	33.3464968033	train	3.1965061438914627E-4	69.52099113230351	0.6433504749488149
102.357838535	33.3450563449	train	3.8859421199733047E-4	86.52449170785619	0.686809027701113
102.432933116	33.3430008726	train	4.970387730535683E-4	98.88961370397409	0.7371824838658431
102.508019991	33.340900112	train	4.87014053344824E-4	98.59603650900841	0.7332158974130341
102.518746049	33.3405963073	train	4.713906246802945E-4	97.6957559045968	0.7267895525081721
103.226286192	33.3185048431	train	3.4329906833175294E-4	74.34550910412943	0.6595544831822094
97.9088152682	33.3947138391	train	1.5910388553623374E-4	39.22581590963781	0.4730922333431008
98.0915891466	33.3961865038	train	1.9436923804016888E-4	48.353333140548884	0.5231003256695117
101.86447542	33.3664445532	train	2.966760436233685E-4	65.27025014656178	0.6260593951627763
102.336725428	33.3546398327	train	3.70477951642325E-4	81.79537321523813	0.6764492451870618
102.72289343	33.3436493253	train	3.558868653654995E-4	77.66101457319361	0.6675933979571067
102.776510915	33.3420281786	train	3.410858575257258E-4	73.72645322599858	0.6581007020001731
102.808679334	33.3410444138	train	3.9471070272116267E-4	87.60761753183859	0.690158539561327
102.873410466	33.3480511784	train	4.143795291410716E-4	92.25226991966971	0.700460101758092
102.894855287	33.3473794202	train	4.278467199759754E-4	93.78814647422492	0.7071272646811292
102.937742786	33.3460248307	train	4.2501846469699696E-4	93.60151310137967	0.7057518243298466
103.0235091	33.3432713713	train	4.6359122330409387E-4	96.93136429821708	0.723464179242783
103.066387852	33.3418725083	train	5.232051792485733E-4	99.76892301183226	0.747001038396437
103.098544964	33.3408136804	train	4.5603671664349606E-4	96.49160380648107	0.7201651225547798
98.0268781283	33.4137344437	train	1.7893585043368422E-4	44.81390405325674	0.5024336947076475
98.5108345038	33.4165867432	train	2.448256625902619E-4	57.32567588778305	0.5801170392794777
101.736198707	33.3873717936	train	1.88638636959016E-4	47.34184588491394	0.515630081463044
102.594935247	33.3654500069	train	3.743664440871941E-4	82.76030178273288	0.6787302382287889
102.68075502	33.3629320274	train	3.781664062418091E-4	83.45924612493202	0.6809284404884871
103.184719983	33.3469453431	train	3.685612384289419E-4	81.27394320434796	0.6753129400576695
98.2526386252	33.4243194244	train	1.7382308323545315E-4	43.49246711990346	0.4951865263374325
98.3494411561	33.4248649077	train	3.7667457790758053E-4	83.23415105826433	0.6800690438655367
98.3924653036	33.4250830982	train	3.4072307845828124E-4	73.65823091630324	0.6578612198414975
98.4892712239	33.4255194685	train	2.589470833965782E-4	59.61895679680951	0.5937117914938276
98.6828884191	33.4261655646	train	3.8582921086744056E-4	85.76895418671793	0.6852709730064213
101.779443659	33.3954257386	train	2.413573592181242E-4	56.77036779447061	0.576637771380656
101.865362368	33.3934701027	train	2.444974176341633E-4	57.255949047181126	0.5797902085280496
104.159765547	33.3191941827	train	7.220640284181849E-6	0.6112226978670587	0.039152596032073134
98.3386167895	33.4338271808	train	3.708819617003193E-4	82.01423762191037	0.676687744533994
98.4677035654	33.4344483895	train	3.2085422014390314E-4	69.7984150234298	0.6442123557364036
102.38103787	33.3894942017	train	4.5560217387461126E-4	96.46289269875456	0.7199729617676993
102.391771331	33.3892009888	train	4.80855139546496E-4	98.34979436276802	0.7307190028036014
102.542023221	33.3849987991	train	4.010470424356447E-4	89.05443491034315	0.6935537193076656
102.563485208	33.3843836776	train	3.2357425647780896E-4	70.28915619782487	0.6461448646348495
102.617137306	33.3828296825	train	3.1333504891954087E-4	68.2886595799204	0.638758687940374
97.9512777227	33.4401758457	train	1.6830824746707983E-4	41.75447348679671	0.4871289931572027
98.6182697107	33.4440228695	train	2.5869372641111436E-4	59.58593375109002	0.593475643584768
102.660433714	33.3905711945	train	3.3119609384831E-4	71.74205465271517	0.6514498102559546
102.703354128	33.3892961171	train	3.869764429852557E-4	86.25105960479517	0.685910960239227
102.735542657	33.3883300969	train	3.603857250593137E-4	78.90123210000405	0.6703751757354662
102.778458294	33.387029123	train	3.4923383534169453E-4	76.06086027985211	0.6633924881225041
102.810643204	33.3860436842	train	3.884726519842433E-4	86.50543219408368	0.6867417249281934
102.896461906	33.3833751753	train	4.284032564065767E-4	93.90517824169581	0.7073964073955733
98.2954429941	33.4516283616	train	2.7108431919492624E-4	61.775592634889264	0.6047119298453989
102.295845253	33.409816227	train	4.322837190921444E-4	94.47090257976511	0.7092593494897648
102.86468002	33.3933820358	train	4.5926577998247275E-4	96.75314808758104	0.7215848393460926
102.939773486	33.3910171766	train	3.4855044248237186E-4	75.9030877672436	0.6629549533017
102.982680075	33.3896454963	train	3.983319253078971E-4	88.38270388026588	0.6921080408698624
103.014858101	33.3886070346	train	3.5836289719795334E-4	78.37937777706851	0.6691301841386281
103.057759555	33.3872094864	train	3.7262383283355585E-4	82.25439689588269	0.6777120105012353
103.100658034	33.3857971613	train	4.191834162848167E-4	93.12917348343713	0.7028728953866561
98.3060584664	33.4697271242	train	3.795305248827625E-4	83.75470124927566	0.6817102363063371
98.359865961	33.4700166747	train	3.8066371643331317E-4	84.1444704662645	0.6823567772391149
98.3921508161	33.470179195	train	3.5925284527453804E-4	78.64836914069241	0.6696790779484741
98.5105306749	33.4707031681	train	2.9702114621122776E-4	65.33032248651041	0.6263315197230562
98.5212926257	33.4707451965	train	3.2187266234269773E-4	69.98731017331072	0.6449383971428888
98.6073889849	33.4710477889	train	3.9985152788010915E-4	88.67455336005978	0.6929188375753973
98.6504376151	33.4711766613	train	4.085385403872975E-4	90.94172555573465	0.6974731000047724
102.511279146	33.4219257862	train	4.3779914663470297E-4	94.89523834156103	0.7118667559822778
103.165859837	33.4016427835	train	3.85943529514609E-4	85.82820506636851	0.6853348630135027
97.5634749926	33.4723640012	train	2.128868812942767E-4	52.232709787151286	0.545738882421084
98.2736991051	33.4785611472	train	3.958597804325494E-4	87.85757237321786	0.6907798193046433
98.5642955026	33.4799233934	train	3.4116972617724437E-4	73.74222512033067	0.6581560186971027
102.468692164	33.4321386432	train	4.5943493193820623E-4	96.76755566881121	0.7216588131260353
102.51164208	33.4309285561	train	3.700817305535059E-4	81.53254438227086	0.6762150018968568
102.64047621	33.4272093084	train	3.123092628874261E-4	68.04585242512002	0.638001696166513
102.726352304	33.4246556852	train	3.4391924097824646E-4	74.54913175394967	0.6599596381131082
103.187742419	33.4099151437	train	3.540971829730981E-4	77.25716829019395	0.6664736864488064
101.802951771	33.4580049816	train	1.800796981434668E-4	45.2528401422965	0.5040266659270973
101.921170188	33.4552737686	train	2.531405842433628E-4	58.64817695328156	0.5882298566265547
102.565694457	33.4383973207	train	3.025069953970755E-4	66.37375936872833	0.6306047088741396
102.694531903	33.4346211904	train	3.1696133129978306E-4	69.01813798061443	0.6414095563804648
102.769675845	33.4323568258	train	3.231344919109559E-4	70.21188985365394	0.6458338482838504
102.812611442	33.4310425252	train	3.6866651034410955E-4	81.29184756624814	0.6753755566104718
102.855544238	33.4297134085	train	4.4154634797145673E-4	95.25784900994131	0.7136117183817391
102.8984742	33.4283694787	train	3.969656535825047E-4	88.13301203978162	0.6913753911078738
102.941401298	33.4270107393	train	3.12341647886435E-4	68.05349311264703	0.6380256435826323
102.973594723	33.425981968	train	3.4612032101056687E-4	75.41082213853743	0.6613898379484141
103.037976634	33.4238994452	train	3.7049204149527563E-4	81.80300611260074	0.6764575687746694
97.8322310032	33.4932256529	train	1.7014729957336676E-4	42.34448045642919	0.4898444022736964
98.2197256027	33.4962717843	train	1.8094300763200257E-4	45.49111275984929	0.5052222096695196
98.2520192462	33.4964709386	train	2.68053255333053E-4	61.146466027900956	0.6020210186683037
101.79249293	33.4672566552	train	1.6094802579912632E-4	39.6650463174742	0.47596578248187776
102.523107718	33.4486289993	train	3.141422058155126E-4	68.48385408945961	0.6393521175220442
103.070585721	33.431842629	train	3.4694350945029483E-4	75.58839246102508	0.6619216363902054
103.134964191	33.4297094409	train	3.550717831507589E-4	77.48442836628638	0.6670843769964655
98.6610592956	33.5072845812	train	4.526027384330963E-4	96.26471596248825	0.7186393380971234
101.825032138	33.4755341787	train	1.588928012946934E-4	39.14842389742371	0.4727613094555305
103.221227733	33.4358086132	train	3.006204083642981E-4	65.96603978226811	0.6291462259950347
103.231956381	33.4354423247	train	1.2778226944214544E-4	29.705918598678945	0.4189793380268835
97.541352147	33.5081796505	train	2.599561765747763E-4	59.75049019566006	0.5946496266268816
98.2410972406	33.5144431899	train	3.6485556430265455E-4	79.92483374248252	0.673093279900678
98.2733977915	33.5146368657	train	3.8643821672145395E-4	86.05854528193667	0.6856110333544865
98.3379997863	33.5149989535	train	3.8219045271656283E-4	84.63524756134035	0.6832237125999775
98.3918356276	33.5152749606	train	3.852238198450631E-4	85.4768978577639	0.6849322012260123
98.4349048094	33.5154789221	train	4.0297483497893295E-4	89.5254558206535	0.6945719682711053
98.4887418702	33.515712818	train	3.824766823402638E-4	84.76890647136113	0.6833857175104978
98.5210443942	33.5158419254	train	4.69518568804266E-4	97.42339377531835	0.7259986932990012
98.5641147335	33.5160009663	train	4.7285855387914984E-4	97.86878601077925	0.7274065001943324
98.6071853952	33.5161450328	train	4.8308324696888445E-4	98.43799846667447	0.7316276807419709
102.459385525	33.4684518143	train	4.044109039141804E-4	89.94405306594611	0.6953261045936615
97.5950245673	33.5178186373	train	2.2386098468140937E-4	54.0350918511846	0.5581686100444988
97.8426338024	33.5203800145	train	1.663066119410392E-4	41.17680498695644	0.4841404809758717
98.1979470999	33.5231905945	train	2.5883658447214915E-4	59.60455415057225	0.5936088318663841
102.502716405	33.4762465858	train	3.849833300906643E-4	85.38928907004198	0.6847974226728584
102.620877859	33.4728467982	train	2.601089590399331E-4	59.77578394350886	0.5947912429601063
102.717540447	33.4699816162	train	2.967328585420975E-4	65.28013997420177	0.6261042228165022
102.728279887	33.4696586233	train	3.3896191812252916E-4	73.29272780024593	0.656693837201861
102.792712903	33.467701187	train	3.6367158022418194E-4	79.64147827157139	0.6723776744634856
102.814189185	33.4670412887	train	3.99109873709206E-4	88.53587645830412	0.6925236559343564
103.168443623	33.4556177789	train	3.621911537910344E-4	79.27634054752784	0.6714784780249258
102.535310335	33.4843329752	train	2.9839818287337374E-4	65.58100344063533	0.6274134259054319
102.642736796	33.4812179921	train	2.770723333619898E-4	62.473838826092624	0.6099224125298605
102.857538933	33.4747095612	train	4.133553357527365E-4	91.9850338541798	0.6999406152260734
102.889753228	33.473701292	train	4.1583534410033116E-4	92.59444558640493	0.7011954254009668
102.954176974	33.4716597201	train	3.2993438447074467E-4	71.51538132792085	0.6505826496244683
102.986386399	33.4706264201	train	3.591308107135283E-4	78.60229346748412	0.6696039183855556
103.02932973	33.4692357125	train	3.173636537276769E-4	69.10733465858462	0.6417012645974297
98.1654706713	33.5410144892	train	1.8609881675971945E-4	46.75639896156724	0.5122438760486903
101.836957744	33.5113228136	train	1.2948277387390944E-4	30.14735763019792	0.42220097486117997
103.061955743	33.4771799161	train	3.1232584196398726E-4	68.04976397513907	0.6380139561287375
98.1761550032	33.5501052566	train	3.068388042367906E-4	67.17877074627572	0.6339105221325853
98.1869260727	33.5501764614	train	3.3999782708141755E-4	73.52184398420185	0.6573814508571502
98.2730959409	33.5507123714	train	4.0465575942584303E-4	90.00540274311209	0.6954543163975437
98.3161816979	33.5509578397	train	3.790756997095628E-4	83.64689389674535	0.6814499956095126
98.3484963495	33.5511321024	train	3.818182959318967E-4	84.47826379749934	0.6830128251530763
98.4346700432	33.5515555734	train	4.1755553238723267E-4	92.92419744894303	0.7020596427784731
98.4993014258	33.551833819	train	4.564536463030757E-4	96.51915118093466	0.7203492468336782
98.5531615529	33.5520399193	train	4.457777985218752E-4	95.71749904883431	0.7155569453410452
98.5639336423	33.5520783278	train	4.46500957537107E-4	95.80755267584223	0.7158867456557556
98.6070221967	33.5522225904	train	4.4586161267043894E-4	95.72973235894625	0.7155952084287148
102.514915754	33.5119527385	train	3.1521513654428823E-4	68.75903353464462	0.6401379347948237
102.654614405	33.5079051787	train	2.695680259320956E-4	61.500082024330794	0.6033703624085789
103.170169977	33.4916007493	train	3.191007775048694E-4	69.4317568053121	0.6429553554378409
101.848598406	33.5381011931	train	1.6186649883717825E-4	39.89874436061946	0.4773852913781138
102.504531998	33.5212602887	train	3.461406616816445E-4	75.41591072582764	0.6614029986428149
102.590513887	33.5187946753	train	2.7916731616329886E-4	62.711393282331194	0.6117130788062526
102.68723084	33.5159497255	train	2.9042096273910166E-4	64.22026934328045	0.6210574449164077
102.730211757	33.5146611358	train	3.310799708467693E-4	71.72119248959555	0.6513701799213579
102.773189924	33.5133576781	train	4.0557532747120497E-4	90.1991747461024	0.6959348606463461
102.826908718	33.5117074529	train	4.0794965216220885E-4	90.76212544115826	0.6971686414755822
102.848395005	33.511040861	train	3.8627617642529415E-4	86.00058624130821	0.6855206240921362
102.891365449	33.5096965332	train	3.9781553727352925E-4	88.28004288624373	0.6918315421436906
102.934333025	33.5083373498	train	3.6350918485571735E-4	79.60228106280296	0.6722792775527345
97.917324345	33.57516915	train	1.9637636761064245E-4	48.67469268118587	0.5256625683742185
98.0789299536	33.5764774296	train	1.919628706892898E-4	47.87724868894311	0.5199917021405733
101.784341217	33.5485792259	train	1.3513920099714928E-4	31.890599466407092	0.4326647690010898
102.633877789	33.526540978	train	2.725461697103751E-4	61.96179083582129	0.6059967634719955
102.97771006	33.5159611535	train	3.2190296415666097E-4	69.99293038985029	0.6449599537353227
103.085119928	33.51245992	train	2.900206745208099E-4	64.1451015574751	0.6207327900508431
103.106599661	33.5117485376	train	3.327099652935366E-4	72.0316516019267	0.652484615898853
103.139246975	33.5196705348	train	2.9804333544153637E-4	65.50826631927384	0.6271352300527893
97.8847725057	33.5929178114	train	2.185199686742282E-4	53.33890600209702	0.5522052660668133
97.9386503315	33.5933917295	train	1.8558494256552786E-4	46.61487503728506	0.5115529883997348
98.2080566488	33.5954094693	train	3.6203681907600406E-4	79.24008813482683	0.6713844524516568
98.2296102481	33.5955455516	train	3.8046937589573124E-4	84.07880656742425	0.6822460831735664
98.2942718865	33.5959312739	train	3.7295072898624944E-4	82.34289853914125	0.6779035111958154
98.3158260328	33.5960523395	train	3.7228328236437E-4	82.20744676032231	0.677512268574982
98.3481574888	33.5962268985	train	3.681919998610574E-4	81.1112680658542	0.6750931230079829
98.3912665173	33.5964465032	train	4.1374829251728505E-4	92.08843393476656	0.7001401418009817
98.4343759971	33.5966510893	train	4.1792239152044875E-4	92.9847024276237	0.702243305339931
98.5313738109	33.5970564946	train	4.147981818268595E-4	92.35090657829869	0.7006719312554174
98.5637068243	33.5971747324	train	4.010019293716915E-4	89.03245575027482	0.6935298095403585
97.4751890425	33.5975660619	train	4.449481665711067E-4	95.59640797881282	0.7151776431850237
97.5829348449	33.5988472697	train	3.752140303418808E-4	83.03429879782577	0.6792231704183503
101.871305693	33.5736368823	train	2.4154595775655757E-4	56.81251863318443	0.5768284479494244
102.602756226	33.5544891801	train	2.949373048666947E-4	65.09366757695211	0.6246822920858727
102.645760301	33.5532286264	train	2.913398629268123E-4	64.4158664248491	0.6218006231145145
102.688761685	33.5519531783	train	2.8067292494022075E-4	62.9316731041628	0.6129898635145263
102.785504795	33.5490289789	train	3.521677135811327E-4	76.76241276254177	0.665258036353022
97.453479733	33.6063147745	train	4.6817035907490686E-4	97.27895219979008	0.7254262935039547
97.539683693	33.6073626042	train	4.381525673060854E-4	94.91502267107016	0.7120322413559544
102.53861272	33.5653543897	train	3.1924219026113065E-4	69.45470701562688	0.6430570599777109
97.6580814089	33.617722333	train	2.241371044698224E-4	54.08512427094111	0.5584725880793495
102.495960908	33.5755808199	train	4.128337393493423E-4	91.83879274653172	0.6996753604578861
102.592751237	33.5728055481	train	2.85266831292299E-4	63.61607581182351	0.6168342022384943
102.807792224	33.5663681159	train	3.481308237839502E-4	75.81424254021815	0.6626857329270576
102.850792113	33.5650359392	train	4.0649260003154105E-4	90.47647495350238	0.696412696870926
102.947531419	33.5619841081	train	3.657360646808664E-4	80.31142247647928	0.6736234348193886
103.076494153	33.5577978138	train	2.8079441920065586E-4	62.95109476563164	0.6130925269167206
103.097985332	33.5570870831	train	2.980634401604516E-4	65.51238741259021	0.6271510029970356
97.604048744	33.6261426654	train	2.815300107059172E-4	63.051842527478726	0.6137129449468806
97.8196292491	33.6283884389	train	2.2039094148249523E-4	53.512113764665216	0.5543124738868848
98.3478858568	33.6323024962	train	3.733039305777251E-4	82.47694881880837	0.678110166394553
98.4449222158	33.6327761296	train	4.4142401815062043E-4	95.23908693278862	0.7135550867428512
98.4772681504	33.6329170883	train	4.3076417141998485E-4	94.20400446405826	0.7085326741938868
98.5203964002	33.6330918734	train	4.198585079491013E-4	93.20353679230786	0.703208854471018
98.5635250061	33.6332516181	train	4.313192659602236E-4	94.26042567581689	0.708798551209832
103.033928544	33.5682052647	train	2.864706854488199E-4	63.752657927898234	0.6178290319271986
97.5392272408	33.6344122115	train	3.8457625367884743E-4	85.24046979985542	0.6845690203718543
97.8087255169	33.637302575	train	2.0611372850048876E-4	50.97026721220227	0.5377121393919015
97.8734105367	33.6379088905	train	2.3312328899590778E-4	55.37080180572458	0.5681420945944597
97.8949726334	33.6381034783	train	2.3813230169860615E-4	56.17678527922788	0.5733503803290148
97.9596601378	33.6386646882	train	2.0281063052099226E-4	50.18995333305768	0.5336939030996402
98.2399913488	33.6407056047	train	4.0073174236614505E-4	88.92950937641896	0.6933865332414696
98.2831215634	33.6409631897	train	3.939944592550372E-4	87.4929613680906	0.6897700186459024
98.6281797515	33.6424822941	train	4.155223457319525E-4	92.52133364351619	0.7010376365672009
102.421381981	33.5956939644	train	4.85139983344429E-4	98.51961066484078	0.7324610429666534
102.980601692	33.5789455377	train	3.5312003378034853E-4	77.00945017882	0.6658591452653497
97.4420554293	33.6422440832	train	4.0947105616090244E-4	91.1252150564699	0.6979539656541378
97.6145383994	33.6442974948	train	2.774050776963543E-4	62.51090302753118	0.61020792501544
102.507810249	33.6022839082	train	4.1933269963516617E-4	93.14561747834715	0.7029472516662012
102.615385975	33.5991831422	train	3.3592359141377653E-4	72.71212498995745	0.6546610492946071
102.658411615	33.5979167197	train	3.273140330758007E-4	71.0433336775375	0.6487678499368122
102.712189857	33.5963127125	train	2.891722345654042E-4	63.99944912457679	0.6200428179986487
102.722944992	33.5959891143	train	3.059570150351864E-4	67.05396438390648	0.6332423911864001
102.776718081	33.5943571424	train	3.0557184888960605E-4	66.98919510276971	0.6329497852350814
102.808979845	33.5933667764	train	3.419454953610794E-4	73.94323039074604	0.6586668404406018
97.4957976194	33.6519279274	train	3.851236782206723E-4	85.44041694266082	0.6848760924963679
97.5604855001	33.6526982191	train	3.3320059910926444E-4	72.15742506366146	0.652818671152415
102.529693995	33.6106735519	train	3.2003938136543434E-4	69.61241655175438	0.6436293203039013
102.561970799	33.6097472057	train	2.996642550818069E-4	65.82325827842051	0.6284026364417149
102.86314771	33.6006964859	train	3.748217381658103E-4	82.91707236170197	0.678995212554219
102.906161812	33.599343866	train	3.6267235728530207E-4	79.39639476648834	0.671771297250136
102.981429525	33.5969409176	train	3.229858863823083E-4	70.18551787378757	0.645728625808612
103.088939156	33.5934289865	train	3.226423094838821E-4	70.12454569374623	0.6454851112513604
103.110438832	33.5927154307	train	3.255574265845764E-4	70.65176583897986	0.6475406701620523
97.8729403507	33.6739795884	train	2.1698932216467136E-4	53.12601437053077	0.5504664789978566
98.1965264634	33.6765071031	train	3.480815502217878E-4	75.80380992405225	0.6626540916101794
98.2612481502	33.6769109505	train	3.5397945227648935E-4	77.22732553044018	0.6663997639568607
98.2720352211	33.6769749635	train	3.3875331872925833E-4	73.25465291147412	0.656555039517335
98.347545636	33.6773966942	train	3.31672864315642E-4	71.83209694613032	0.6517763705208539
98.3906951226	33.6776169706	train	3.798653290959529E-4	83.86425281441682	0.6819015321772539
98.433845062	33.6778221826	train	4.5599634785950185E-4	96.48893656038003	0.7201472820363127
98.4769954224	33.6780123297	train	4.86826588952701E-4	98.5883915841036	0.7331405806400697
98.5201461717	33.6781874115	train	4.70809620091796E-4	97.59295545342725	0.7265445932760988
98.5632972776	33.6783474275	train	4.020272090709476E-4	89.36184257366259	0.6940722846950568
102.347461899	33.6337722139	train	3.8204142318976156E-4	84.56565614779058	0.683139296788202
97.4521893069	33.6784439376	train	4.319462430271133E-4	94.3889100569896	0.7090982754827806
97.4737578418	33.6787122508	train	3.4677908422165864E-4	75.55763415697511	0.6618155475010133
97.5276804108	33.6793665726	train	3.174183909794287E-4	69.11947015160955	0.6417409157583945
97.5600347769	33.6797478773	train	2.7404832682140066E-4	62.136393490082654	0.6073083509010224
97.8188902428	33.6824934616	train	2.4291206845583933E-4	57.068139759180184	0.5782044995883382
98.325900685	33.6862996674	train	3.183466099589661E-4	69.30936117249468	0.6424119752977363
102.369340858	33.6421907426	train	3.5785640081309505E-4	78.25455936235775	0.6688169767501575
102.412399287	33.6410085614	train	4.0515022857430966E-4	90.11254275993129	0.6957129027605592
102.520034232	33.6379876804	train	3.796293516685222E-4	83.77817112139611	0.6817667265386724
102.573845625	33.6364422002	train	3.593473326252318E-4	78.68404402047125	0.6697372480446737
102.627652884	33.6348733681	train	3.447578112784076E-4	74.98931620598859	0.660505939822135
102.692216049	33.6329599536	train	3.254505787259824E-4	70.63000872515293	0.6474657486412287
102.971917335	33.6242802795	train	3.174232378232941E-4	69.12054471852767	0.6417444263444978
103.014937501	33.62288899	train	3.051615494721265E-4	66.89928663412829	0.6326375718253852
97.9158563381	33.6924010582	train	2.0512149387107544E-4	50.78738993526658	0.5365123764498858
97.9805849316	33.6929521112	train	1.986039936127184E-4	49.11870041475088	0.5284742460122476
102.509637172	33.6472964485	train	4.102680133826002E-4	91.2496235747626	0.6983637186701573
[truncated: 567 more rows]
