# Supplementary material for: Spatiotemporal prediction of alpine wetlands under multi-climate scenarios in the west of Sichuan, China
Source: PeerJ. 2024 Nov 27;12:e18586. doi: 10.7717/peerj.18586 (PMC11608022; doi:10.7717/peerj.18586)
Supplement: Supplemental Information 2 [file peerj-12-18586-s002.zip › Maxent_data2/2.5mBIOssp245_2081-2100/RES/wetland_6.asc]

ncols         170
nrows         159
xllcorner     97.34749306
yllcorner     27.673839575
cellsize      0.041666666666667
NODATA_value  -9999
-9999 -9999 -9999 -9999 -9999 -9999 -9999 -9999 -9999 -9999 -9999 -9999 -9999 -9999 -9999 -9999 -9999 -9999 -9999 -9999 -9999 -9999 -9999 -9999 -9999 -9999 -9999 -9999 -9999 -9999 -9999 -9999 -9999 -9999 -9999 -9999 -9999 -9999 -9999 -9999 -9999 -9999 -9999 -9999 -9999 -9999 -9999 -9999 -9999 -9999 -9999 -9999 -9999 -9999 -9999 -9999 -9999 -9999 -9999 -9999 -9999 -9999 -9999 -9999 -9999 -9999 -9999 -9999 -9999 -9999 -9999 -9999 -9999 -9999 -9999 -9999 -9999 -9999 -9999 -9999 -9999 -9999 -9999 -9999 -9999 -9999 -9999 -9999 -9999 -9999 -9999 -9999 -9999 -9999 -9999 -9999 -9999 -9999 -9999 -9999 -9999 -9999 -9999 -9999 -9999 -9999 -9999 -9999 -9999 -9999 -9999 -9999 -9999 -9999 -9999 -9999 -9999 -9999 -9999 -9999 -9999 -9999 -9999 -9999 -9999 -9999 -9999 -9999 -9999 -9999 -9999 -9999 1.57899E-1 1.75608E-1 1.56089E-1 -9999 -9999 -9999 -9999 -9999 -9999 -9999 -9999 -9999 -9999 -9999 -9999 -9999 -9999 -9999 -9999 -9999 -9999 -9999 -9999 -9999 -9999 -9999 -9999 -9999 -9999 -9999 -9999 -9999 -9999 -9999 -9999 -9999 -9999 -9999
-9999 -9999 -9999 -9999 -9999 -9999 -9999 -9999 -9999 -9999 -9999 -9999 -9999 -9999 -9999 -9999 -9999 -9999 -9999 -9999 -9999 -9999 -9999 -9999 -9999 -9999 -9999 -9999 -9999 -9999 -9999 -9999 -9999 -9999 -9999 -9999 -9999 -9999 -9999 -9999 -9999 -9999 -9999 -9999 -9999 -9999 -9999 -9999 -9999 -9999 -9999 -9999 -9999 -9999 -9999 -9999 -9999 -9999 -9999 -9999 -9999 -9999 -9999 -9999 -9999 -9999 -9999 -9999 -9999 -9999 -9999 -9999 -9999 -9999 -9999 -9999 -9999 -9999 -9999 -9999 -9999 -9999 -9999 -9999 -9999 -9999 -9999 -9999 -9999 -9999 -9999 -9999 -9999 -9999 -9999 -9999 -9999 -9999 -9999 -9999 -9999 -9999 -9999 -9999 -9999 -9999 -9999 -9999 -9999 -9999 -9999 -9999 -9999 -9999 -9999 -9999 -9999 -9999 -9999 -9999 -9999 -9999 -9999 -9999 -9999 -9999 -9999 -9999 -9999 4.21492E-1 3.71282E-1 2.09085E-1 1.56383E-1 1.44261E-1 1.6155E-1 -9999 -9999 -9999 -9999 -9999 -9999 -9999 -9999 -9999 -9999 -9999 -9999 -9999 -9999 -9999 -9999 -9999 -9999 -9999 -9999 -9999 -9999 -9999 -9999 -9999 -9999 -9999 -9999 -9999 -9999 -9999 -9999 -9999 -9999 -9999
-9999 -9999 -9999 -9999 -9999 -9999 -9999 -9999 -9999 -9999 -9999 6.86956E-1 6.88751E-1 7.00793E-1 -9999 -9999 -9999 -9999 -9999 -9999 -9999 -9999 -9999 -9999 -9999 -9999 -9999 -9999 -9999 -9999 -9999 -9999 -9999 -9999 -9999 -9999 -9999 -9999 -9999 -9999 -9999 -9999 -9999 -9999 -9999 -9999 -9999 -9999 -9999 -9999 -9999 -9999 -9999 -9999 -9999 -9999 -9999 -9999 -9999 -9999 -9999 -9999 -9999 -9999 -9999 -9999 -9999 -9999 -9999 -9999 -9999 -9999 -9999 -9999 -9999 -9999 -9999 -9999 -9999 -9999 -9999 -9999 -9999 -9999 -9999 -9999 -9999 -9999 -9999 -9999 -9999 -9999 -9999 -9999 -9999 -9999 -9999 -9999 -9999 -9999 -9999 -9999 -9999 -9999 -9999 -9999 -9999 -9999 -9999 -9999 -9999 -9999 -9999 -9999 -9999 -9999 -9999 -9999 -9999 -9999 -9999 -9999 -9999 -9999 -9999 -9999 -9999 -9999 4.45037E-1 4.1108E-1 3.54642E-1 2.39598E-1 1.80156E-1 1.69985E-1 1.43652E-1 -9999 -9999 -9999 -9999 -9999 -9999 -9999 -9999 -9999 -9999 -9999 -9999 -9999 -9999 -9999 -9999 -9999 -9999 -9999 -9999 -9999 -9999 -9999 -9999 -9999 -9999 -9999 -9999 -9999 -9999 -9999 -9999 -9999 -9999 -9999
-9999 -9999 -9999 -9999 -9999 -9999 -9999 -9999 -9999 6.91498E-1 6.8378E-1 6.8426E-1 6.66305E-1 6.79919E-1 6.96113E-1 7.04484E-1 -9999 -9999 -9999 -9999 -9999 -9999 -9999 -9999 -9999 -9999 -9999 -9999 -9999 -9999 -9999 -9999 -9999 -9999 -9999 -9999 -9999 -9999 -9999 -9999 -9999 -9999 -9999 -9999 -9999 -9999 -9999 -9999 -9999 -9999 -9999 -9999 -9999 -9999 -9999 -9999 -9999 -9999 -9999 -9999 -9999 -9999 -9999 -9999 -9999 -9999 -9999 -9999 -9999 -9999 -9999 -9999 -9999 -9999 -9999 -9999 -9999 -9999 -9999 -9999 -9999 -9999 -9999 -9999 -9999 -9999 -9999 -9999 -9999 -9999 -9999 -9999 -9999 -9999 -9999 -9999 -9999 -9999 -9999 -9999 -9999 -9999 -9999 -9999 -9999 -9999 -9999 -9999 -9999 -9999 -9999 -9999 -9999 -9999 -9999 -9999 -9999 -9999 -9999 -9999 -9999 -9999 -9999 -9999 -9999 -9999 4.13796E-1 4.02446E-1 4.26546E-1 4.20053E-1 3.93848E-1 2.24009E-1 1.41121E-1 1.43234E-1 1.68309E-1 2.02536E-1 2.13642E-1 2.33569E-1 2.46443E-1 -9999 -9999 -9999 -9999 -9999 -9999 -9999 -9999 -9999 -9999 -9999 -9999 -9999 -9999 -9999 -9999 -9999 -9999 -9999 -9999 -9999 -9999 -9999 -9999 -9999 -9999 -9999 -9999 -9999 -9999 -9999
-9999 -9999 -9999 -9999 -9999 -9999 -9999 -9999 6.9137E-1 6.62619E-1 6.48672E-1 6.39471E-1 6.68595E-1 6.86083E-1 6.97791E-1 6.89752E-1 6.92719E-1 6.94722E-1 6.90601E-1 -9999 -9999 -9999 -9999 -9999 -9999 -9999 -9999 -9999 -9999 -9999 -9999 -9999 -9999 -9999 -9999 -9999 -9999 -9999 -9999 -9999 -9999 -9999 -9999 -9999 -9999 -9999 -9999 -9999 -9999 -9999 -9999 -9999 -9999 -9999 -9999 -9999 -9999 -9999 -9999 -9999 -9999 -9999 -9999 -9999 -9999 -9999 -9999 -9999 -9999 -9999 -9999 -9999 -9999 -9999 -9999 -9999 -9999 -9999 -9999 -9999 -9999 -9999 -9999 -9999 -9999 -9999 -9999 -9999 -9999 -9999 -9999 -9999 -9999 -9999 -9999 -9999 -9999 -9999 -9999 -9999 -9999 -9999 -9999 -9999 -9999 -9999 -9999 -9999 -9999 -9999 -9999 -9999 -9999 -9999 -9999 -9999 -9999 -9999 -9999 -9999 -9999 -9999 -9999 -9999 -9999 -9999 -9999 4.20945E-1 4.84809E-1 5.12508E-1 4.80471E-1 3.03403E-1 1.3406E-1 1.25208E-1 1.54532E-1 1.68996E-1 1.69891E-1 2.19609E-1 2.9897E-1 -9999 -9999 -9999 -9999 -9999 -9999 -9999 -9999 -9999 -9999 -9999 -9999 -9999 -9999 -9999 -9999 -9999 -9999 -9999 -9999 -9999 -9999 -9999 -9999 -9999 -9999 -9999 -9999 -9999 -9999 -9999
-9999 -9999 -9999 -9999 -9999 -9999 -9999 -9999 6.77467E-1 6.48182E-1 6.522E-1 6.73269E-1 6.88205E-1 6.97701E-1 6.99053E-1 6.95385E-1 6.99705E-1 6.91374E-1 6.76212E-1 6.59838E-1 6.82091E-1 6.76445E-1 6.70988E-1 6.75892E-1 6.83324E-1 -9999 -9999 -9999 -9999 -9999 -9999 -9999 -9999 -9999 -9999 -9999 -9999 -9999 -9999 -9999 -9999 -9999 -9999 -9999 -9999 -9999 -9999 -9999 -9999 -9999 -9999 -9999 -9999 -9999 -9999 -9999 -9999 -9999 -9999 -9999 -9999 -9999 -9999 -9999 -9999 -9999 -9999 -9999 -9999 -9999 -9999 -9999 -9999 -9999 -9999 -9999 -9999 -9999 -9999 -9999 -9999 -9999 -9999 -9999 -9999 -9999 -9999 -9999 -9999 -9999 -9999 -9999 -9999 -9999 -9999 -9999 -9999 -9999 -9999 -9999 -9999 -9999 -9999 -9999 -9999 -9999 -9999 -9999 -9999 -9999 -9999 -9999 -9999 -9999 -9999 -9999 -9999 -9999 -9999 -9999 -9999 -9999 4.57219E-1 4.69575E-1 4.47542E-1 3.64936E-1 2.92813E-1 3.52066E-1 4.65899E-1 5.51992E-1 5.0793E-1 3.59771E-1 1.86058E-1 1.74091E-1 1.18231E-1 1.43798E-1 1.60383E-1 2.18235E-1 2.49292E-1 2.34533E-1 -9999 -9999 -9999 -9999 -9999 -9999 -9999 -9999 -9999 -9999 -9999 -9999 -9999 -9999 -9999 -9999 -9999 -9999 -9999 -9999 -9999 -9999 -9999 -9999 -9999 -9999 -9999 -9999 -9999 -9999
-9999 -9999 -9999 -9999 -9999 -9999 -9999 -9999 6.74583E-1 6.54856E-1 6.70957E-1 6.75785E-1 6.99235E-1 6.99069E-1 6.91644E-1 6.93277E-1 6.93102E-1 6.94637E-1 6.52663E-1 6.48091E-1 6.56415E-1 6.73499E-1 6.68371E-1 6.71334E-1 6.79897E-1 6.89824E-1 -9999 -9999 -9999 -9999 -9999 -9999 -9999 -9999 -9999 -9999 -9999 -9999 -9999 -9999 -9999 -9999 -9999 -9999 -9999 -9999 -9999 -9999 -9999 -9999 -9999 -9999 -9999 -9999 -9999 -9999 -9999 -9999 -9999 -9999 -9999 -9999 -9999 -9999 -9999 -9999 -9999 -9999 -9999 -9999 -9999 -9999 -9999 -9999 -9999 -9999 -9999 -9999 -9999 -9999 -9999 -9999 -9999 -9999 -9999 -9999 -9999 -9999 -9999 -9999 -9999 -9999 -9999 -9999 -9999 -9999 -9999 -9999 -9999 -9999 -9999 -9999 -9999 -9999 -9999 -9999 -9999 -9999 -9999 -9999 -9999 -9999 -9999 -9999 -9999 -9999 -9999 -9999 -9999 -9999 -9999 5.42408E-1 5.43476E-1 5.31083E-1 5.20434E-1 4.76602E-1 4.22293E-1 4.29345E-1 4.53438E-1 4.50315E-1 4.25573E-1 3.94743E-1 3.1985E-1 2.71898E-1 1.61914E-1 1.32648E-1 1.34396E-1 1.94601E-1 2.42472E-1 -9999 -9999 -9999 -9999 -9999 -9999 -9999 -9999 -9999 -9999 -9999 -9999 -9999 -9999 -9999 -9999 -9999 -9999 -9999 -9999 -9999 -9999 -9999 -9999 -9999 -9999 -9999 -9999 -9999 -9999 -9999
-9999 -9999 -9999 -9999 -9999 -9999 -9999 7.14863E-1 7.08927E-1 7.02003E-1 7.02531E-1 6.83306E-1 6.83252E-1 6.82964E-1 6.82243E-1 6.58668E-1 6.57649E-1 6.35534E-1 6.15074E-1 6.01636E-1 6.33555E-1 6.58356E-1 6.68205E-1 6.58649E-1 6.71273E-1 6.75911E-1 -9999 -9999 -9999 -9999 -9999 -9999 -9999 -9999 -9999 -9999 -9999 -9999 -9999 -9999 -9999 -9999 -9999 -9999 -9999 -9999 -9999 -9999 -9999 -9999 -9999 -9999 -9999 -9999 -9999 -9999 -9999 -9999 -9999 -9999 -9999 -9999 -9999 -9999 -9999 -9999 -9999 -9999 -9999 -9999 -9999 -9999 -9999 -9999 -9999 -9999 -9999 -9999 -9999 -9999 -9999 -9999 -9999 -9999 -9999 -9999 -9999 -9999 -9999 -9999 -9999 -9999 -9999 -9999 -9999 -9999 -9999 -9999 -9999 -9999 -9999 -9999 -9999 -9999 -9999 -9999 -9999 -9999 -9999 -9999 -9999 -9999 -9999 -9999 -9999 -9999 -9999 6.40844E-1 -9999 -9999 -9999 5.81345E-1 5.84235E-1 5.95602E-1 6.06021E-1 5.63431E-1 5.18672E-1 4.90925E-1 5.30819E-1 5.13661E-1 5.11663E-1 5.26423E-1 5.13611E-1 4.69575E-1 3.59906E-1 1.94891E-1 1.63451E-1 1.53088E-1 1.44172E-1 -9999 -9999 -9999 -9999 -9999 -9999 -9999 -9999 -9999 -9999 -9999 -9999 -9999 -9999 -9999 -9999 -9999 -9999 -9999 -9999 -9999 -9999 -9999 -9999 -9999 -9999 -9999 -9999 -9999 -9999 -9999
-9999 -9999 -9999 -9999 -9999 -9999 -9999 7.14588E-1 7.13323E-1 6.95624E-1 6.95054E-1 6.94514E-1 6.87572E-1 6.62365E-1 6.08933E-1 5.56222E-1 5.60391E-1 5.83483E-1 5.98894E-1 6.01659E-1 6.29927E-1 6.48536E-1 6.70808E-1 6.86969E-1 6.67858E-1 -9999 -9999 -9999 -9999 -9999 -9999 -9999 -9999 -9999 -9999 -9999 -9999 -9999 -9999 -9999 -9999 -9999 -9999 -9999 -9999 -9999 -9999 -9999 -9999 -9999 -9999 -9999 -9999 -9999 -9999 -9999 -9999 -9999 -9999 -9999 -9999 -9999 -9999 -9999 -9999 -9999 -9999 -9999 -9999 -9999 -9999 -9999 -9999 -9999 -9999 -9999 -9999 -9999 -9999 -9999 -9999 -9999 -9999 -9999 -9999 -9999 -9999 -9999 -9999 -9999 -9999 -9999 -9999 -9999 -9999 -9999 -9999 -9999 -9999 -9999 -9999 -9999 -9999 -9999 -9999 -9999 -9999 -9999 -9999 -9999 -9999 -9999 -9999 -9999 -9999 -9999 6.90245E-1 6.55981E-1 6.31532E-1 6.37836E-1 6.46461E-1 6.52884E-1 6.55646E-1 6.64606E-1 6.57664E-1 6.29392E-1 6.0251E-1 5.97806E-1 6.2171E-1 6.30019E-1 6.1186E-1 6.09204E-1 5.59768E-1 5.50709E-1 5.15296E-1 4.55694E-1 3.54205E-1 2.68895E-1 1.93486E-1 -9999 -9999 -9999 -9999 -9999 -9999 -9999 -9999 -9999 -9999 -9999 -9999 -9999 -9999 -9999 -9999 -9999 -9999 -9999 -9999 -9999 -9999 -9999 -9999 -9999 -9999 -9999 -9999 -9999 -9999 -9999
-9999 -9999 -9999 7.19683E-1 7.09229E-1 6.84827E-1 6.79261E-1 6.84861E-1 6.83654E-1 7.04436E-1 6.97815E-1 6.91489E-1 6.63275E-1 6.12423E-1 5.77588E-1 5.4929E-1 5.86733E-1 6.08034E-1 6.23847E-1 6.15322E-1 6.40129E-1 6.67486E-1 6.79583E-1 6.80702E-1 6.87367E-1 6.70562E-1 -9999 -9999 -9999 -9999 -9999 -9999 -9999 -9999 -9999 -9999 -9999 -9999 -9999 -9999 -9999 -9999 -9999 -9999 -9999 -9999 -9999 -9999 -9999 -9999 -9999 -9999 -9999 -9999 -9999 -9999 -9999 -9999 -9999 -9999 -9999 -9999 -9999 -9999 -9999 -9999 -9999 -9999 -9999 -9999 -9999 -9999 -9999 -9999 -9999 -9999 -9999 -9999 -9999 -9999 -9999 -9999 -9999 -9999 -9999 -9999 -9999 -9999 -9999 -9999 -9999 -9999 -9999 -9999 -9999 -9999 -9999 -9999 -9999 -9999 -9999 -9999 -9999 -9999 -9999 -9999 -9999 -9999 -9999 -9999 -9999 -9999 -9999 -9999 -9999 -9999 -9999 6.63378E-1 6.63115E-1 6.59173E-1 6.61569E-1 6.57556E-1 6.70165E-1 6.76488E-1 6.51427E-1 6.55228E-1 6.41046E-1 6.47417E-1 6.61266E-1 6.55547E-1 6.25615E-1 5.96255E-1 5.98644E-1 6.31293E-1 6.00421E-1 5.58044E-1 5.08261E-1 3.03286E-1 2.34926E-1 2.29676E-1 -9999 -9999 -9999 -9999 -9999 -9999 -9999 -9999 -9999 -9999 -9999 -9999 -9999 -9999 -9999 -9999 -9999 -9999 -9999 -9999 -9999 -9999 -9999 -9999 -9999 -9999 -9999 -9999 -9999 -9999
-9999 7.00293E-1 6.85645E-1 6.76484E-1 6.52837E-1 6.10617E-1 6.38493E-1 6.7313E-1 6.94959E-1 6.91229E-1 6.83887E-1 6.61907E-1 6.19873E-1 5.91613E-1 5.84039E-1 6.06308E-1 6.54402E-1 6.65815E-1 6.46047E-1 6.47189E-1 6.48812E-1 6.66935E-1 6.90301E-1 6.79803E-1 6.68294E-1 6.63145E-1 -9999 -9999 -9999 -9999 -9999 -9999 -9999 -9999 -9999 -9999 -9999 -9999 -9999 -9999 -9999 -9999 -9999 -9999 -9999 -9999 -9999 -9999 -9999 -9999 -9999 -9999 -9999 -9999 -9999 -9999 -9999 -9999 -9999 -9999 -9999 -9999 -9999 -9999 -9999 -9999 -9999 -9999 -9999 -9999 -9999 -9999 -9999 -9999 -9999 -9999 -9999 -9999 -9999 -9999 -9999 -9999 -9999 -9999 -9999 -9999 -9999 -9999 -9999 -9999 -9999 -9999 -9999 -9999 -9999 -9999 -9999 -9999 -9999 -9999 -9999 -9999 -9999 -9999 -9999 -9999 -9999 -9999 -9999 -9999 -9999 -9999 -9999 -9999 -9999 -9999 -9999 -9999 6.71542E-1 6.62389E-1 6.55517E-1 6.39348E-1 6.36406E-1 6.41046E-1 6.42713E-1 6.40052E-1 6.4826E-1 6.31777E-1 6.59444E-1 6.56401E-1 6.41642E-1 6.35797E-1 5.85317E-1 6.42623E-1 6.51157E-1 6.39418E-1 5.55692E-1 4.54547E-1 2.00359E-1 1.6521E-1 -9999 -9999 -9999 -9999 -9999 -9999 -9999 -9999 -9999 -9999 -9999 -9999 -9999 -9999 -9999 -9999 -9999 -9999 -9999 -9999 -9999 -9999 -9999 -9999 -9999 -9999 -9999 -9999 -9999 -9999
-9999 7.20536E-1 6.88361E-1 5.9979E-1 5.62892E-1 5.71433E-1 6.22591E-1 7.03856E-1 6.93211E-1 6.76537E-1 6.64591E-1 6.44397E-1 6.31552E-1 6.33155E-1 6.02886E-1 6.2884E-1 6.7858E-1 6.66331E-1 6.54492E-1 6.41579E-1 6.38922E-1 6.56925E-1 6.63276E-1 6.58209E-1 6.66209E-1 6.74205E-1 6.78541E-1 -9999 -9999 -9999 -9999 -9999 -9999 -9999 -9999 -9999 -9999 -9999 -9999 -9999 -9999 -9999 -9999 -9999 -9999 -9999 -9999 -9999 -9999 -9999 -9999 -9999 -9999 -9999 -9999 -9999 -9999 -9999 -9999 -9999 -9999 -9999 -9999 -9999 -9999 -9999 -9999 -9999 -9999 -9999 -9999 -9999 -9999 -9999 -9999 -9999 -9999 -9999 -9999 -9999 -9999 -9999 -9999 -9999 -9999 -9999 -9999 -9999 -9999 -9999 -9999 -9999 -9999 -9999 -9999 -9999 -9999 -9999 -9999 -9999 -9999 -9999 -9999 -9999 -9999 -9999 -9999 -9999 -9999 -9999 -9999 -9999 -9999 -9999 -9999 -9999 -9999 -9999 6.85567E-1 6.56468E-1 6.59855E-1 6.43466E-1 6.54495E-1 6.62937E-1 6.85633E-1 7.02537E-1 6.75117E-1 6.46718E-1 6.42407E-1 6.35609E-1 6.2166E-1 6.51188E-1 6.44566E-1 6.8114E-1 6.78206E-1 6.47238E-1 6.4027E-1 5.86221E-1 4.38838E-1 -9999 -9999 -9999 -9999 -9999 -9999 -9999 -9999 -9999 -9999 -9999 -9999 -9999 -9999 -9999 -9999 -9999 -9999 -9999 -9999 -9999 -9999 -9999 -9999 -9999 -9999 -9999 -9999 -9999 -9999 -9999
-9999 -9999 7.0677E-1 6.41352E-1 5.48188E-1 5.59445E-1 5.97374E-1 6.56531E-1 6.87604E-1 6.74805E-1 6.66439E-1 6.50974E-1 6.31753E-1 6.2868E-1 6.21524E-1 6.14729E-1 6.56425E-1 6.25966E-1 5.86326E-1 5.86693E-1 6.00132E-1 6.16311E-1 5.97822E-1 6.30926E-1 6.92565E-1 7.09481E-1 7.16682E-1 -9999 -9999 -9999 -9999 -9999 -9999 -9999 -9999 -9999 -9999 -9999 -9999 -9999 -9999 -9999 -9999 -9999 -9999 -9999 -9999 -9999 -9999 -9999 -9999 -9999 -9999 -9999 -9999 -9999 -9999 -9999 -9999 -9999 -9999 -9999 -9999 -9999 -9999 -9999 -9999 -9999 -9999 -9999 -9999 -9999 -9999 -9999 -9999 -9999 -9999 -9999 -9999 -9999 -9999 -9999 -9999 -9999 -9999 -9999 -9999 -9999 -9999 -9999 -9999 -9999 -9999 -9999 -9999 -9999 -9999 -9999 -9999 -9999 -9999 -9999 -9999 -9999 -9999 -9999 -9999 -9999 -9999 -9999 -9999 -9999 -9999 -9999 -9999 -9999 -9999 -9999 -9999 6.98901E-1 6.66254E-1 6.65413E-1 6.67533E-1 6.73649E-1 7.06208E-1 6.89975E-1 6.83301E-1 6.5341E-1 6.81205E-1 6.44261E-1 6.53131E-1 6.1185E-1 6.3143E-1 6.61202E-1 6.5794E-1 6.67498E-1 6.70351E-1 6.10427E-1 5.65522E-1 4.72704E-1 3.12961E-1 2.32925E-1 -9999 -9999 -9999 -9999 1.52693E-1 1.63615E-1 -9999 -9999 -9999 -9999 -9999 -9999 -9999 -9999 -9999 -9999 -9999 -9999 -9999 -9999 -9999 -9999 -9999 -9999 -9999 -9999 -9999 -9999
-9999 -9999 7.05274E-1 6.60206E-1 5.86108E-1 5.4388E-1 5.34324E-1 5.5961E-1 5.94645E-1 6.4635E-1 6.51779E-1 6.10769E-1 5.89545E-1 5.64114E-1 5.72089E-1 5.95359E-1 6.21975E-1 6.26085E-1 5.65688E-1 5.687E-1 6.06224E-1 6.11408E-1 5.86395E-1 6.21773E-1 6.79984E-1 6.99945E-1 6.96207E-1 6.94391E-1 7.1227E-1 6.93835E-1 -9999 -9999 -9999 -9999 -9999 -9999 -9999 -9999 -9999 -9999 -9999 -9999 -9999 -9999 -9999 -9999 -9999 -9999 -9999 -9999 -9999 -9999 -9999 -9999 -9999 -9999 -9999 -9999 -9999 -9999 -9999 -9999 -9999 -9999 -9999 -9999 -9999 -9999 -9999 -9999 -9999 -9999 -9999 -9999 -9999 -9999 -9999 -9999 -9999 -9999 -9999 -9999 -9999 -9999 -9999 -9999 -9999 -9999 -9999 -9999 -9999 -9999 -9999 -9999 -9999 -9999 -9999 -9999 -9999 -9999 -9999 -9999 -9999 -9999 -9999 -9999 -9999 -9999 -9999 -9999 -9999 -9999 -9999 -9999 -9999 -9999 -9999 -9999 -9999 -9999 7.22781E-1 6.75516E-1 6.59315E-1 6.36249E-1 5.96279E-1 6.12455E-1 6.41929E-1 6.77124E-1 6.76731E-1 6.61867E-1 6.56384E-1 6.54022E-1 6.50226E-1 6.62593E-1 6.64831E-1 6.90142E-1 6.8845E-1 6.41818E-1 5.88953E-1 5.02171E-1 4.60483E-1 4.37919E-1 2.96826E-1 2.0592E-1 2.21631E-1 2.2291E-1 2.17106E-1 1.81131E-1 1.5286E-1 -9999 -9999 -9999 -9999 -9999 -9999 -9999 -9999 -9999 -9999 -9999 -9999 -9999 -9999 -9999 -9999 -9999 -9999 -9999 -9999 -9999
-9999 -9999 7.04651E-1 6.71024E-1 6.52658E-1 6.31608E-1 5.58232E-1 5.41911E-1 5.34871E-1 5.53815E-1 5.91788E-1 5.94973E-1 5.7084E-1 5.55566E-1 5.3402E-1 5.37882E-1 5.52602E-1 5.59859E-1 5.67234E-1 6.32566E-1 6.76364E-1 6.79983E-1 6.58661E-1 6.37382E-1 6.54664E-1 6.89741E-1 7.22346E-1 7.36928E-1 7.41332E-1 7.20039E-1 -9999 -9999 -9999 -9999 -9999 -9999 -9999 -9999 -9999 -9999 -9999 -9999 -9999 -9999 -9999 -9999 -9999 -9999 -9999 -9999 -9999 -9999 -9999 -9999 -9999 -9999 -9999 -9999 -9999 -9999 -9999 -9999 -9999 -9999 -9999 -9999 -9999 -9999 -9999 -9999 -9999 -9999 -9999 -9999 -9999 -9999 -9999 -9999 -9999 -9999 -9999 -9999 -9999 -9999 -9999 -9999 -9999 -9999 -9999 -9999 -9999 -9999 -9999 -9999 -9999 -9999 -9999 -9999 -9999 -9999 -9999 -9999 -9999 -9999 -9999 -9999 -9999 -9999 -9999 -9999 -9999 -9999 -9999 -9999 -9999 -9999 -9999 -9999 -9999 6.96878E-1 7.07341E-1 6.95871E-1 6.91805E-1 6.86245E-1 6.65328E-1 5.94705E-1 6.51528E-1 6.67874E-1 6.61994E-1 6.71004E-1 6.78893E-1 6.78472E-1 6.4506E-1 6.54884E-1 6.77361E-1 6.75253E-1 6.91185E-1 6.6609E-1 6.17043E-1 4.75122E-1 4.18728E-1 3.71845E-1 2.90067E-1 1.93973E-1 2.46597E-1 2.21943E-1 2.3324E-1 2.22598E-1 -9999 1.7681E-1 1.77954E-1 1.29586E-1 -9999 -9999 -9999 -9999 -9999 -9999 -9999 -9999 -9999 -9999 -9999 -9999 -9999 -9999 -9999 -9999 -9999 -9999
-9999 -9999 7.09993E-1 6.73133E-1 6.71081E-1 6.46017E-1 6.14312E-1 5.83806E-1 5.22753E-1 5.21319E-1 5.4293E-1 5.66414E-1 5.93495E-1 5.96527E-1 5.59119E-1 5.23763E-1 5.19239E-1 5.4318E-1 6.1685E-1 6.64609E-1 7.03041E-1 7.02427E-1 6.91362E-1 6.71724E-1 6.76647E-1 7.0838E-1 7.28751E-1 7.33335E-1 7.32509E-1 7.34781E-1 7.33947E-1 -9999 -9999 -9999 -9999 -9999 -9999 -9999 -9999 -9999 -9999 -9999 -9999 -9999 -9999 -9999 -9999 -9999 -9999 -9999 -9999 -9999 -9999 -9999 -9999 -9999 -9999 -9999 -9999 -9999 -9999 -9999 -9999 -9999 -9999 -9999 -9999 -9999 -9999 -9999 -9999 -9999 -9999 -9999 -9999 -9999 -9999 -9999 -9999 -9999 -9999 -9999 -9999 -9999 -9999 -9999 -9999 -9999 -9999 -9999 -9999 -9999 -9999 -9999 -9999 -9999 -9999 -9999 -9999 -9999 -9999 -9999 -9999 -9999 -9999 -9999 -9999 -9999 -9999 -9999 -9999 -9999 -9999 -9999 -9999 -9999 -9999 -9999 -9999 6.87219E-1 6.70009E-1 6.96169E-1 6.96221E-1 6.99464E-1 6.84404E-1 6.75319E-1 6.64112E-1 6.5742E-1 6.5669E-1 6.51338E-1 6.75653E-1 6.6229E-1 6.70018E-1 6.49451E-1 6.44607E-1 6.71703E-1 6.58109E-1 6.54039E-1 6.25161E-1 5.0111E-1 2.6118E-1 2.08258E-1 1.89459E-1 1.65188E-1 1.82617E-1 1.71559E-1 1.29515E-1 1.90188E-1 2.04607E-1 1.52293E-1 1.21177E-1 1.17214E-1 7.55388E-2 6.98264E-2 6.66307E-2 6.72069E-2 7.64974E-2 8.26777E-2 4.68943E-2 4.40384E-2 4.58739E-2 5.36669E-2 -9999 -9999 -9999 -9999 -9999 -9999 -9999 -9999
-9999 -9999 7.03802E-1 7.01164E-1 6.95763E-1 6.53756E-1 5.93197E-1 5.37294E-1 5.09082E-1 4.73021E-1 4.93564E-1 5.6694E-1 5.71535E-1 5.75077E-1 5.31484E-1 4.97882E-1 5.13932E-1 5.51641E-1 6.23596E-1 6.44404E-1 6.87611E-1 6.97611E-1 6.86689E-1 6.80602E-1 6.86138E-1 7.11236E-1 7.24728E-1 7.34473E-1 7.33793E-1 7.27997E-1 7.25942E-1 -9999 -9999 -9999 -9999 -9999 -9999 -9999 -9999 -9999 -9999 -9999 -9999 -9999 -9999 -9999 -9999 -9999 -9999 -9999 -9999 -9999 -9999 -9999 -9999 -9999 -9999 -9999 -9999 -9999 -9999 -9999 -9999 -9999 -9999 -9999 -9999 -9999 -9999 -9999 -9999 -9999 -9999 -9999 -9999 -9999 -9999 -9999 -9999 -9999 -9999 -9999 -9999 -9999 -9999 -9999 -9999 -9999 -9999 -9999 -9999 -9999 -9999 -9999 -9999 -9999 -9999 -9999 -9999 -9999 -9999 -9999 -9999 -9999 -9999 -9999 -9999 -9999 -9999 -9999 -9999 -9999 -9999 -9999 -9999 -9999 -9999 -9999 -9999 -9999 7.01639E-1 7.34469E-1 7.33271E-1 7.04943E-1 6.48315E-1 6.35714E-1 6.60392E-1 6.57995E-1 6.3341E-1 6.44835E-1 6.42433E-1 6.64446E-1 6.81314E-1 6.76582E-1 6.47878E-1 6.50153E-1 6.36382E-1 6.50309E-1 6.4948E-1 5.27515E-1 3.12327E-1 2.47706E-1 1.31413E-1 1.08121E-1 1.67421E-1 1.18419E-1 1.63206E-1 1.44348E-1 1.29382E-1 1.22834E-1 1.27054E-1 8.30057E-2 1.24096E-1 1.25333E-1 1.05143E-1 1.11862E-1 1.05632E-1 1.11875E-1 6.74165E-2 4.59937E-2 3.35593E-2 5.46549E-2 6.00157E-2 3.53906E-2 -9999 -9999 -9999 -9999 -9999 -9999
-9999 -9999 -9999 -9999 6.36528E-1 6.15968E-1 5.3709E-1 4.89948E-1 4.8276E-1 4.77991E-1 4.6766E-1 4.69746E-1 4.70324E-1 5.2665E-1 5.19915E-1 4.99624E-1 5.12795E-1 5.17883E-1 5.96562E-1 6.372E-1 6.67761E-1 7.00313E-1 7.10231E-1 6.97728E-1 7.02954E-1 7.04425E-1 7.19815E-1 7.2946E-1 7.39483E-1 7.44299E-1 7.34913E-1 -9999 -9999 -9999 -9999 -9999 -9999 -9999 -9999 -9999 -9999 -9999 -9999 -9999 -9999 -9999 -9999 -9999 -9999 -9999 -9999 -9999 -9999 -9999 -9999 -9999 -9999 -9999 -9999 -9999 -9999 -9999 -9999 -9999 -9999 -9999 -9999 -9999 -9999 -9999 -9999 -9999 -9999 -9999 -9999 -9999 -9999 -9999 -9999 -9999 -9999 -9999 -9999 -9999 -9999 -9999 -9999 -9999 -9999 -9999 -9999 -9999 -9999 -9999 -9999 -9999 -9999 -9999 -9999 -9999 -9999 -9999 -9999 -9999 -9999 -9999 -9999 -9999 5.77651E-1 -9999 -9999 -9999 -9999 -9999 -9999 -9999 -9999 -9999 -9999 -9999 -9999 -9999 6.98028E-1 7.03609E-1 6.48801E-1 6.21923E-1 6.31744E-1 6.31779E-1 6.23204E-1 6.38363E-1 6.72866E-1 6.66492E-1 6.99702E-1 6.92281E-1 6.79696E-1 6.70944E-1 6.23183E-1 6.16023E-1 6.28373E-1 5.46909E-1 2.97599E-1 2.43199E-1 1.5606E-1 1.24949E-1 1.63113E-1 1.48477E-1 1.65535E-1 1.38773E-1 1.16821E-1 1.14673E-1 1.13268E-1 1.04619E-1 1.2067E-1 8.84561E-2 9.81326E-2 6.33362E-2 5.91967E-2 8.67378E-2 9.55063E-2 7.62596E-2 5.88767E-2 7.131E-2 4.92292E-2 3.61312E-2 -9999 -9999 -9999 -9999 -9999 -9999
-9999 -9999 -9999 -9999 5.91778E-1 5.53133E-1 5.19894E-1 4.62924E-1 4.55932E-1 4.71803E-1 4.67092E-1 4.7685E-1 4.78748E-1 4.96559E-1 4.75154E-1 4.92798E-1 5.05318E-1 4.96251E-1 4.85185E-1 5.16122E-1 5.83134E-1 6.65146E-1 6.93787E-1 7.0292E-1 7.07341E-1 7.10436E-1 7.07127E-1 7.03061E-1 7.29136E-1 7.35372E-1 7.33919E-1 7.07469E-1 -9999 -9999 -9999 -9999 -9999 -9999 -9999 -9999 -9999 -9999 -9999 -9999 -9999 -9999 -9999 -9999 -9999 -9999 -9999 -9999 -9999 -9999 -9999 -9999 -9999 -9999 -9999 -9999 -9999 -9999 -9999 -9999 -9999 -9999 -9999 -9999 -9999 -9999 -9999 -9999 -9999 -9999 -9999 -9999 -9999 -9999 -9999 -9999 -9999 -9999 -9999 -9999 -9999 -9999 -9999 -9999 -9999 -9999 -9999 -9999 -9999 -9999 -9999 -9999 -9999 -9999 -9999 -9999 -9999 -9999 -9999 -9999 -9999 -9999 4.33611E-1 4.26467E-1 4.81253E-1 -9999 -9999 -9999 -9999 -9999 -9999 -9999 -9999 -9999 -9999 -9999 -9999 -9999 7.20276E-1 6.64732E-1 6.4419E-1 6.16987E-1 6.14631E-1 6.15446E-1 6.3189E-1 6.61986E-1 7.02727E-1 7.03048E-1 6.89374E-1 6.92894E-1 6.77983E-1 6.49301E-1 6.25994E-1 6.18697E-1 6.52043E-1 6.29794E-1 4.03541E-1 2.43175E-1 1.70427E-1 1.36622E-1 1.60349E-1 1.41686E-1 1.63808E-1 1.30657E-1 1.06786E-1 1.23565E-1 1.06351E-1 8.58222E-2 1.24023E-1 9.59409E-2 9.29797E-2 7.09934E-2 6.62842E-2 6.72046E-2 7.27965E-2 9.96042E-2 8.40722E-2 7.09311E-2 3.94404E-2 -9999 -9999 -9999 -9999 -9999 -9999 -9999
-9999 -9999 -9999 -9999 -9999 5.23319E-1 5.39233E-1 5.01448E-1 4.69717E-1 4.80686E-1 4.97103E-1 4.75071E-1 4.73297E-1 4.74222E-1 4.7755E-1 4.88014E-1 5.02611E-1 5.0547E-1 4.98163E-1 4.91468E-1 5.00788E-1 6.02969E-1 6.84776E-1 6.88976E-1 6.88357E-1 6.83206E-1 6.71277E-1 6.52254E-1 6.71551E-1 6.82245E-1 7.09223E-1 7.13089E-1 7.15964E-1 -9999 -9999 -9999 -9999 -9999 -9999 -9999 -9999 -9999 -9999 -9999 -9999 -9999 -9999 -9999 -9999 -9999 -9999 -9999 -9999 -9999 -9999 -9999 -9999 -9999 -9999 -9999 -9999 -9999 -9999 -9999 -9999 -9999 -9999 -9999 -9999 -9999 -9999 -9999 -9999 -9999 -9999 -9999 -9999 -9999 -9999 -9999 -9999 -9999 -9999 -9999 -9999 -9999 -9999 -9999 -9999 -9999 -9999 -9999 -9999 -9999 -9999 -9999 -9999 -9999 -9999 -9999 -9999 -9999 -9999 -9999 -9999 -9999 4.80651E-1 4.78566E-1 4.9989E-1 -9999 -9999 -9999 -9999 -9999 -9999 -9999 -9999 -9999 -9999 -9999 -9999 -9999 6.97898E-1 6.89637E-1 6.37179E-1 6.08986E-1 6.03907E-1 6.19933E-1 6.39005E-1 6.67039E-1 6.83897E-1 7.03282E-1 7.04388E-1 7.03352E-1 6.55193E-1 6.75134E-1 6.44727E-1 6.39851E-1 6.37553E-1 6.39747E-1 5.73087E-1 3.3975E-1 2.14742E-1 1.54167E-1 1.39407E-1 1.62719E-1 1.43972E-1 1.50595E-1 1.62029E-1 1.23012E-1 1.03897E-1 9.14433E-2 8.55421E-2 9.29789E-2 1.01907E-1 8.26145E-2 5.80493E-2 5.39283E-2 7.02983E-2 6.54724E-2 9.27915E-2 8.25018E-2 4.88196E-2 3.12417E-2 -9999 -9999 -9999 -9999 -9999 -9999
-9999 -9999 -9999 -9999 -9999 -9999 -9999 -9999 4.78361E-1 5.03566E-1 5.04507E-1 4.9391E-1 4.66108E-1 4.70712E-1 4.92275E-1 5.19698E-1 5.26159E-1 5.26459E-1 5.12232E-1 5.17247E-1 5.15504E-1 4.99079E-1 6.00491E-1 6.70078E-1 6.79579E-1 6.60425E-1 6.61758E-1 6.22425E-1 5.77611E-1 5.91035E-1 6.18976E-1 6.67818E-1 6.99142E-1 -9999 -9999 -9999 -9999 -9999 -9999 -9999 -9999 -9999 -9999 -9999 -9999 -9999 -9999 -9999 -9999 -9999 -9999 -9999 -9999 -9999 -9999 -9999 -9999 -9999 -9999 -9999 -9999 -9999 -9999 -9999 -9999 -9999 -9999 -9999 -9999 -9999 -9999 -9999 -9999 -9999 -9999 -9999 -9999 -9999 -9999 -9999 -9999 -9999 -9999 -9999 -9999 -9999 -9999 -9999 -9999 -9999 -9999 -9999 -9999 -9999 -9999 -9999 -9999 -9999 -9999 -9999 -9999 -9999 -9999 -9999 -9999 5.19739E-1 5.09323E-1 5.56141E-1 5.81691E-1 5.90749E-1 -9999 -9999 -9999 -9999 -9999 -9999 -9999 -9999 -9999 -9999 -9999 -9999 7.2739E-1 6.83667E-1 6.47452E-1 6.37093E-1 6.37419E-1 6.46813E-1 6.49829E-1 6.68372E-1 6.57497E-1 6.86225E-1 7.19662E-1 6.92642E-1 6.44574E-1 6.6581E-1 6.80516E-1 6.64788E-1 6.65072E-1 6.71426E-1 6.34897E-1 4.33338E-1 2.83092E-1 1.63179E-1 1.29625E-1 1.52482E-1 1.6806E-1 1.37109E-1 1.57386E-1 1.35957E-1 9.00396E-2 7.45845E-2 8.8967E-2 1.13515E-1 1.12996E-1 7.96974E-2 6.96368E-2 6.16669E-2 5.95005E-2 5.66191E-2 6.38108E-2 8.39364E-2 4.86844E-2 2.69183E-2 2.28252E-2 -9999 -9999 -9999 -9999 -9999
-9999 -9999 -9999 -9999 -9999 -9999 -9999 -9999 -9999 -9999 5.12755E-1 5.08206E-1 4.79564E-1 4.59624E-1 4.77589E-1 5.08383E-1 5.25386E-1 5.34502E-1 5.20066E-1 5.29921E-1 5.38606E-1 5.2015E-1 4.83361E-1 5.38949E-1 6.03639E-1 6.37103E-1 6.23611E-1 6.0008E-1 5.72996E-1 5.83443E-1 6.05607E-1 6.61555E-1 6.83716E-1 7.12353E-1 -9999 -9999 -9999 -9999 -9999 -9999 -9999 -9999 -9999 -9999 -9999 -9999 -9999 -9999 -9999 -9999 -9999 -9999 -9999 -9999 -9999 -9999 -9999 -9999 -9999 -9999 -9999 -9999 -9999 -9999 -9999 -9999 -9999 -9999 -9999 -9999 -9999 -9999 -9999 -9999 -9999 -9999 -9999 -9999 -9999 -9999 -9999 -9999 -9999 -9999 -9999 -9999 -9999 -9999 -9999 -9999 -9999 -9999 -9999 -9999 -9999 -9999 -9999 -9999 -9999 -9999 -9999 -9999 -9999 -9999 4.60509E-1 5.2049E-1 5.82581E-1 5.46728E-1 5.83986E-1 -9999 -9999 -9999 -9999 -9999 -9999 -9999 -9999 -9999 7.1355E-1 -9999 7.28593E-1 7.35568E-1 7.29606E-1 7.16687E-1 6.98371E-1 6.5125E-1 6.45175E-1 6.57732E-1 6.92626E-1 6.76585E-1 6.72947E-1 6.93369E-1 7.27079E-1 7.11166E-1 6.68577E-1 6.94671E-1 6.7031E-1 6.78499E-1 7.00701E-1 6.88675E-1 6.71904E-1 4.97452E-1 3.07436E-1 1.88302E-1 1.56365E-1 1.71435E-1 1.91751E-1 1.74741E-1 1.67693E-1 1.22134E-1 1.02614E-1 8.07744E-2 8.55578E-2 1.15465E-1 1.06121E-1 9.60103E-2 7.36995E-2 7.41622E-2 5.03068E-2 4.31346E-2 5.04567E-2 5.32031E-2 3.73823E-2 3.08311E-2 2.95478E-2 2.92609E-2 -9999 -9999 -9999 -9999
-9999 -9999 -9999 -9999 -9999 -9999 -9999 -9999 5.30199E-1 5.24673E-1 5.26505E-1 5.2233E-1 5.17994E-1 4.82814E-1 4.68399E-1 4.64179E-1 4.75934E-1 5.15605E-1 5.39616E-1 5.35783E-1 5.33818E-1 5.34028E-1 5.15578E-1 4.96002E-1 4.87929E-1 5.35282E-1 5.63262E-1 5.65263E-1 5.69778E-1 5.97318E-1 6.5812E-1 6.79902E-1 6.81606E-1 7.12346E-1 -9999 -9999 -9999 -9999 -9999 -9999 -9999 -9999 -9999 -9999 -9999 -9999 -9999 -9999 -9999 -9999 -9999 -9999 -9999 -9999 -9999 -9999 -9999 -9999 -9999 -9999 -9999 -9999 -9999 -9999 -9999 -9999 -9999 -9999 -9999 -9999 -9999 -9999 -9999 -9999 -9999 -9999 -9999 -9999 -9999 -9999 -9999 -9999 -9999 -9999 -9999 -9999 -9999 -9999 -9999 -9999 -9999 -9999 -9999 -9999 -9999 -9999 -9999 -9999 -9999 -9999 -9999 -9999 -9999 4.96496E-1 4.98293E-1 5.10565E-1 5.31582E-1 6.05462E-1 6.29019E-1 -9999 -9999 -9999 -9999 -9999 -9999 -9999 -9999 7.10225E-1 6.52897E-1 6.87865E-1 6.98008E-1 7.22708E-1 7.41843E-1 7.37113E-1 7.27122E-1 6.86178E-1 6.67201E-1 6.86287E-1 6.87283E-1 6.74752E-1 6.65213E-1 6.95561E-1 7.05017E-1 7.09809E-1 7.09018E-1 7.20132E-1 7.2344E-1 7.51151E-1 7.25979E-1 6.8052E-1 6.82362E-1 6.06842E-1 4.4088E-1 2.21039E-1 1.59458E-1 1.41012E-1 2.07016E-1 2.29195E-1 1.78139E-1 1.17325E-1 9.29026E-2 7.00785E-2 7.71059E-2 8.74201E-2 9.8692E-2 7.50333E-2 5.66871E-2 4.80775E-2 3.86086E-2 4.41326E-2 5.1906E-2 6.59719E-2 6.07583E-2 4.28229E-2 3.32109E-2 3.38861E-2 -9999 -9999 -9999 -9999
-9999 -9999 -9999 -9999 -9999 -9999 -9999 5.39634E-1 5.16407E-1 5.10902E-1 5.06897E-1 4.9447E-1 4.94464E-1 4.92001E-1 4.60769E-1 4.3902E-1 4.46137E-1 4.75913E-1 5.14202E-1 5.46045E-1 5.33534E-1 5.21429E-1 5.22124E-1 5.26816E-1 5.09601E-1 4.86302E-1 4.99635E-1 5.08764E-1 5.02836E-1 5.62757E-1 6.24841E-1 6.60794E-1 6.79016E-1 6.89462E-1 -9999 -9999 -9999 -9999 -9999 -9999 -9999 -9999 -9999 -9999 -9999 -9999 -9999 -9999 -9999 -9999 -9999 -9999 -9999 -9999 -9999 -9999 -9999 -9999 -9999 -9999 -9999 -9999 -9999 -9999 -9999 -9999 -9999 -9999 -9999 -9999 -9999 -9999 -9999 -9999 -9999 -9999 -9999 -9999 -9999 -9999 -9999 -9999 -9999 -9999 -9999 -9999 -9999 -9999 -9999 -9999 -9999 -9999 -9999 -9999 -9999 -9999 -9999 -9999 -9999 -9999 -9999 -9999 -9999 4.69926E-1 4.77441E-1 5.15901E-1 5.01533E-1 5.72666E-1 6.25797E-1 -9999 -9999 -9999 -9999 -9999 -9999 -9999 -9999 6.8405E-1 6.34699E-1 6.13025E-1 6.75889E-1 7.37182E-1 7.45523E-1 7.51502E-1 7.45066E-1 7.34411E-1 6.88977E-1 7.03548E-1 6.62076E-1 6.58527E-1 6.87535E-1 6.95568E-1 6.98798E-1 7.27719E-1 7.2161E-1 7.22926E-1 7.31091E-1 7.24449E-1 6.91118E-1 6.84464E-1 7.03057E-1 6.60307E-1 4.85968E-1 2.40413E-1 1.63721E-1 1.80467E-1 2.43063E-1 2.43219E-1 1.77498E-1 1.23773E-1 1.0566E-1 1.07919E-1 7.24524E-2 7.70191E-2 8.74069E-2 8.72323E-2 8.15079E-2 6.25254E-2 6.12366E-2 5.36953E-2 4.48784E-2 4.80291E-2 4.53052E-2 5.38402E-2 4.19954E-2 4.44098E-2 3.31311E-2 3.19703E-2 4.19258E-2 -9999
-9999 -9999 -9999 -9999 -9999 -9999 5.47096E-1 5.35425E-1 4.7476E-1 4.7345E-1 4.62212E-1 4.52861E-1 4.76143E-1 5.11278E-1 4.99262E-1 4.84768E-1 4.7096E-1 4.54831E-1 4.78762E-1 5.19038E-1 5.38809E-1 5.36733E-1 5.22882E-1 5.35045E-1 5.35262E-1 5.19356E-1 4.77509E-1 4.69543E-1 4.7228E-1 4.80292E-1 5.07224E-1 5.45935E-1 6.21085E-1 6.75046E-1 6.96147E-1 -9999 -9999 -9999 -9999 -9999 -9999 -9999 -9999 -9999 -9999 -9999 -9999 -9999 -9999 -9999 -9999 -9999 -9999 -9999 -9999 -9999 -9999 -9999 -9999 -9999 -9999 -9999 -9999 -9999 -9999 -9999 -9999 -9999 -9999 -9999 -9999 -9999 -9999 -9999 -9999 -9999 -9999 -9999 -9999 -9999 -9999 -9999 -9999 -9999 -9999 -9999 -9999 -9999 -9999 -9999 -9999 -9999 -9999 -9999 -9999 -9999 -9999 -9999 -9999 -9999 -9999 -9999 -9999 -9999 -9999 4.58171E-1 4.78677E-1 -9999 -9999 -9999 -9999 -9999 -9999 -9999 6.83303E-1 -9999 -9999 6.61576E-1 5.93091E-1 5.93576E-1 6.13858E-1 7.12292E-1 7.40654E-1 7.397E-1 7.55753E-1 7.43704E-1 7.24312E-1 7.15984E-1 6.77073E-1 6.65625E-1 6.81754E-1 6.99129E-1 7.44274E-1 7.51261E-1 7.31268E-1 7.05983E-1 7.24092E-1 6.92434E-1 6.81249E-1 6.90451E-1 6.78523E-1 6.97988E-1 5.97912E-1 3.42569E-1 2.44478E-1 2.00778E-1 2.42713E-1 2.62706E-1 1.90712E-1 1.364E-1 1.21471E-1 1.12168E-1 7.88237E-2 8.82955E-2 7.8363E-2 8.03187E-2 6.44394E-2 7.2253E-2 7.09288E-2 5.91061E-2 4.42671E-2 3.85157E-2 3.74827E-2 4.30445E-2 3.79967E-2 4.01444E-2 3.61018E-2 -9999 -9999 -9999
-9999 -9999 -9999 -9999 -9999 -9999 5.22777E-1 5.31642E-1 5.01803E-1 4.45539E-1 4.28952E-1 4.56549E-1 4.93103E-1 5.14212E-1 5.24401E-1 5.08781E-1 5.04443E-1 4.8091E-1 4.65702E-1 4.68174E-1 4.96464E-1 5.12639E-1 5.38727E-1 5.57823E-1 5.54047E-1 5.45229E-1 5.31153E-1 4.896E-1 4.72403E-1 4.60023E-1 5.02856E-1 5.60967E-1 5.95674E-1 6.50359E-1 6.58013E-1 -9999 -9999 -9999 -9999 -9999 -9999 -9999 -9999 -9999 -9999 -9999 -9999 -9999 -9999 -9999 -9999 -9999 -9999 -9999 -9999 -9999 -9999 -9999 -9999 -9999 -9999 -9999 -9999 -9999 -9999 -9999 -9999 -9999 -9999 -9999 -9999 -9999 -9999 -9999 -9999 -9999 -9999 -9999 -9999 -9999 -9999 -9999 -9999 -9999 -9999 -9999 -9999 -9999 -9999 -9999 -9999 3.16094E-1 2.86605E-1 3.09107E-1 3.77862E-1 4.32941E-1 -9999 -9999 -9999 -9999 -9999 -9999 -9999 -9999 -9999 5.11009E-1 -9999 -9999 -9999 -9999 -9999 -9999 -9999 -9999 6.9312E-1 6.96094E-1 -9999 6.80663E-1 6.14658E-1 5.85251E-1 5.548E-1 6.57502E-1 7.01838E-1 7.30879E-1 7.3725E-1 7.46725E-1 7.32018E-1 7.16606E-1 6.8938E-1 6.87288E-1 6.65003E-1 6.88178E-1 7.31003E-1 7.2612E-1 6.93302E-1 7.07481E-1 7.05228E-1 6.86546E-1 6.80095E-1 6.88638E-1 6.94573E-1 7.28238E-1 5.98854E-1 4.1852E-1 3.26293E-1 2.73632E-1 2.77291E-1 2.56185E-1 1.90914E-1 1.47566E-1 1.39032E-1 1.29802E-1 1.051E-1 8.79145E-2 7.85323E-2 8.43548E-2 7.94671E-2 6.59228E-2 5.85716E-2 5.19048E-2 4.58465E-2 4.62571E-2 3.18905E-2 3.51927E-2 4.77158E-2 5.86913E-2 4.77392E-2 -9999 -9999 -9999
-9999 -9999 -9999 -9999 5.29866E-1 4.74804E-1 4.87359E-1 5.26434E-1 5.30566E-1 5.03019E-1 4.77378E-1 4.54821E-1 4.57808E-1 4.80231E-1 4.98395E-1 5.09316E-1 5.02274E-1 4.99127E-1 5.01759E-1 4.69002E-1 4.56675E-1 4.71103E-1 5.00379E-1 5.10559E-1 5.29602E-1 5.25957E-1 5.11725E-1 4.89226E-1 4.82681E-1 4.57893E-1 4.63327E-1 5.23506E-1 5.40703E-1 5.92773E-1 6.32147E-1 6.42065E-1 -9999 -9999 -9999 -9999 -9999 -9999 -9999 -9999 -9999 -9999 -9999 -9999 -9999 -9999 -9999 -9999 -9999 -9999 -9999 -9999 -9999 -9999 -9999 -9999 -9999 -9999 -9999 -9999 -9999 -9999 -9999 -9999 -9999 -9999 -9999 -9999 -9999 -9999 -9999 -9999 -9999 -9999 -9999 -9999 -9999 -9999 -9999 -9999 -9999 -9999 -9999 -9999 -9999 -9999 3.63756E-1 3.60012E-1 2.71534E-1 2.72506E-1 3.41061E-1 3.73236E-1 -9999 4.18569E-1 4.9045E-1 5.14576E-1 -9999 -9999 -9999 -9999 6.08802E-1 5.67782E-1 5.74771E-1 5.39847E-1 -9999 -9999 -9999 6.23953E-1 6.3893E-1 6.85127E-1 6.9747E-1 6.89426E-1 6.81425E-1 6.4354E-1 6.18475E-1 5.73221E-1 5.83624E-1 6.61128E-1 6.78196E-1 7.52779E-1 7.62771E-1 7.45414E-1 7.49877E-1 7.2095E-1 6.99023E-1 6.73809E-1 6.68061E-1 6.9284E-1 7.26077E-1 7.00252E-1 6.80041E-1 6.92441E-1 6.98298E-1 6.73026E-1 6.68552E-1 6.72276E-1 6.95526E-1 7.07056E-1 6.04941E-1 4.62658E-1 3.4591E-1 3.61175E-1 3.47856E-1 2.2958E-1 1.76858E-1 1.58602E-1 1.52138E-1 1.41659E-1 1.18046E-1 8.50303E-2 1.00126E-1 9.04094E-2 6.12578E-2 4.54932E-2 5.07514E-2 5.427E-2 4.26771E-2 5.31575E-2 3.81865E-2 5.01932E-2 4.20056E-2 4.75879E-2 5.27195E-2 3.46426E-2 -9999 -9999
-9999 -9999 -9999 4.8642E-1 4.57177E-1 4.33475E-1 4.51227E-1 4.82239E-1 4.82151E-1 4.98097E-1 5.05081E-1 4.82448E-1 4.67972E-1 4.69622E-1 4.84365E-1 5.10017E-1 5.12242E-1 5.10344E-1 4.92724E-1 4.84474E-1 4.6834E-1 4.5821E-1 4.68526E-1 4.80923E-1 4.91147E-1 5.01215E-1 4.78366E-1 4.82353E-1 4.98324E-1 4.89033E-1 4.52951E-1 4.73602E-1 4.8201E-1 5.69724E-1 5.91201E-1 6.07514E-1 -9999 -9999 -9999 -9999 -9999 -9999 -9999 -9999 -9999 -9999 -9999 -9999 -9999 -9999 -9999 -9999 -9999 -9999 -9999 -9999 -9999 -9999 -9999 -9999 -9999 -9999 -9999 -9999 -9999 -9999 -9999 -9999 -9999 -9999 -9999 -9999 -9999 -9999 -9999 -9999 -9999 -9999 -9999 -9999 -9999 -9999 -9999 -9999 -9999 -9999 -9999 -9999 -9999 -9999 -9999 4.11773E-1 3.02425E-1 2.49704E-1 3.51047E-1 3.64166E-1 3.8419E-1 3.97276E-1 4.3638E-1 4.78486E-1 4.74616E-1 -9999 -9999 5.79221E-1 6.13949E-1 5.92788E-1 5.6596E-1 5.34582E-1 -9999 -9999 5.79226E-1 6.18895E-1 6.3903E-1 6.83014E-1 7.07028E-1 6.84233E-1 6.48896E-1 6.93446E-1 6.2345E-1 5.6991E-1 5.951E-1 6.27521E-1 6.98976E-1 7.18586E-1 7.22169E-1 7.15006E-1 7.25624E-1 7.35896E-1 7.42856E-1 7.15731E-1 6.94038E-1 7.0048E-1 7.13741E-1 6.97756E-1 6.84449E-1 6.97414E-1 6.82501E-1 6.58162E-1 6.11E-1 6.69436E-1 6.62115E-1 6.93647E-1 6.85126E-1 5.71552E-1 4.45012E-1 3.59386E-1 3.24453E-1 2.41779E-1 1.97849E-1 1.57356E-1 1.53963E-1 1.41268E-1 8.99523E-2 8.74291E-2 1.09272E-1 8.28413E-2 5.9458E-2 4.45949E-2 6.09692E-2 4.25082E-2 5.23429E-2 4.98539E-2 3.67294E-2 4.26327E-2 3.59493E-2 4.45606E-2 4.54914E-2 3.46359E-2 -9999 -9999
-9999 -9999 -9999 3.87319E-1 4.69361E-1 4.46742E-1 4.65233E-1 4.62401E-1 4.41556E-1 4.31407E-1 4.67941E-1 4.90655E-1 5.02263E-1 4.83594E-1 4.95057E-1 5.17637E-1 4.98857E-1 4.87418E-1 4.64234E-1 4.53923E-1 4.71237E-1 4.33082E-1 4.22198E-1 4.23501E-1 4.27964E-1 4.36714E-1 4.14768E-1 4.38626E-1 4.52626E-1 4.61388E-1 4.33677E-1 4.31089E-1 4.39454E-1 4.52096E-1 4.98718E-1 5.03029E-1 5.04908E-1 5.25525E-1 5.4733E-1 -9999 -9999 -9999 -9999 -9999 -9999 -9999 -9999 -9999 -9999 -9999 -9999 -9999 -9999 -9999 -9999 -9999 -9999 -9999 -9999 -9999 -9999 -9999 -9999 -9999 -9999 -9999 -9999 -9999 -9999 -9999 -9999 -9999 -9999 -9999 -9999 -9999 -9999 -9999 -9999 -9999 -9999 -9999 -9999 -9999 -9999 -9999 -9999 -9999 -9999 -9999 -9999 -9999 2.85313E-1 2.79335E-1 3.48951E-1 3.71123E-1 3.48017E-1 4.02384E-1 4.17328E-1 4.79436E-1 4.59256E-1 4.54674E-1 4.71864E-1 4.93956E-1 4.78502E-1 4.90807E-1 4.86727E-1 4.56755E-1 -9999 4.98832E-1 5.63749E-1 6.40642E-1 6.61936E-1 6.73324E-1 6.82657E-1 6.82437E-1 6.62844E-1 6.58017E-1 6.714E-1 6.24445E-1 5.94869E-1 5.9297E-1 6.28028E-1 7.1229E-1 6.94059E-1 6.96701E-1 7.19957E-1 7.30928E-1 7.1552E-1 7.05031E-1 6.49283E-1 6.99536E-1 7.07485E-1 6.92597E-1 6.9415E-1 7.10316E-1 7.01379E-1 6.80192E-1 6.47262E-1 6.62616E-1 6.85357E-1 6.90218E-1 6.78597E-1 6.14712E-1 5.25059E-1 3.77261E-1 2.94486E-1 2.42039E-1 2.02674E-1 1.90651E-1 1.54084E-1 1.40217E-1 1.05534E-1 8.15623E-2 1.02499E-1 8.42249E-2 5.96757E-2 4.91017E-2 5.60802E-2 3.44428E-2 3.9241E-2 4.01399E-2 2.7103E-2 3.17661E-2 3.57411E-2 3.31841E-2 3.21794E-2 2.68271E-2 3.02847E-2 -9999
-9999 -9999 -9999 -9999 5.09972E-1 5.4457E-1 4.77899E-1 4.61889E-1 4.95544E-1 4.49039E-1 4.25716E-1 4.3024E-1 4.54572E-1 4.8298E-1 5.0409E-1 5.09879E-1 4.60963E-1 4.48257E-1 4.25371E-1 4.18595E-1 4.45018E-1 4.43092E-1 4.23831E-1 4.23487E-1 4.08955E-1 3.95594E-1 3.67157E-1 3.72435E-1 3.82897E-1 3.81246E-1 3.8403E-1 3.98284E-1 4.01757E-1 4.3392E-1 4.08639E-1 4.16716E-1 4.05714E-1 3.84433E-1 4.55615E-1 5.4067E-1 5.40196E-1 5.20255E-1 -9999 -9999 -9999 -9999 -9999 -9999 -9999 -9999 -9999 -9999 -9999 -9999 -9999 -9999 -9999 -9999 -9999 -9999 -9999 -9999 -9999 -9999 -9999 -9999 -9999 -9999 -9999 -9999 -9999 -9999 -9999 -9999 -9999 -9999 -9999 -9999 -9999 -9999 -9999 -9999 -9999 -9999 -9999 -9999 -9999 -9999 -9999 -9999 -9999 3.3193E-1 2.98131E-1 3.18407E-1 3.78549E-1 4.01797E-1 3.70028E-1 3.78323E-1 3.92656E-1 4.58177E-1 4.69658E-1 4.32863E-1 4.40785E-1 4.19102E-1 3.98647E-1 4.22857E-1 4.07554E-1 4.21045E-1 4.37791E-1 4.72412E-1 5.18779E-1 6.09176E-1 6.44124E-1 6.52914E-1 6.7422E-1 6.88638E-1 6.98997E-1 7.11918E-1 6.97818E-1 6.84971E-1 5.98261E-1 5.4825E-1 6.06598E-1 6.46335E-1 6.70998E-1 6.86822E-1 7.02587E-1 6.99853E-1 7.004E-1 6.71329E-1 6.29014E-1 6.37529E-1 6.63069E-1 7.22526E-1 7.26253E-1 7.3258E-1 7.63238E-1 7.01648E-1 6.48574E-1 6.78237E-1 6.65153E-1 6.30864E-1 6.14969E-1 5.78918E-1 5.13653E-1 3.89845E-1 2.58974E-1 2.51549E-1 2.08853E-1 1.95457E-1 1.99449E-1 1.21382E-1 1.30583E-1 1.34175E-1 1.07904E-1 9.59418E-2 7.3565E-2 6.24155E-2 4.97701E-2 3.7984E-2 4.04881E-2 3.22588E-2 2.65823E-2 2.81835E-2 2.86993E-2 3.37852E-2 2.48242E-2 2.07398E-2 -9999 -9999
-9999 -9999 -9999 -9999 6.07006E-1 5.88233E-1 5.5213E-1 5.39067E-1 5.40116E-1 5.10697E-1 4.28446E-1 4.17759E-1 4.284E-1 4.51643E-1 4.80832E-1 4.92566E-1 4.61699E-1 4.43701E-1 4.33205E-1 4.43415E-1 4.62159E-1 4.66443E-1 4.31388E-1 4.2876E-1 4.19094E-1 3.86099E-1 3.79469E-1 3.58691E-1 3.65915E-1 3.79606E-1 3.82541E-1 3.79742E-1 3.93775E-1 4.1126E-1 4.19505E-1 4.02543E-1 3.96598E-1 3.93452E-1 4.42228E-1 4.65704E-1 4.72681E-1 4.35764E-1 4.77843E-1 4.91095E-1 4.68426E-1 -9999 -9999 -9999 -9999 -9999 -9999 -9999 -9999 -9999 -9999 -9999 -9999 -9999 -9999 -9999 -9999 -9999 -9999 -9999 -9999 -9999 -9999 -9999 -9999 -9999 -9999 -9999 -9999 -9999 -9999 -9999 -9999 -9999 -9999 -9999 -9999 -9999 -9999 -9999 -9999 -9999 -9999 -9999 -9999 -9999 -9999 -9999 3.31167E-1 3.78623E-1 4.04592E-1 4.17294E-1 4.06094E-1 4.13129E-1 4.22713E-1 4.65142E-1 4.7398E-1 4.66601E-1 4.79754E-1 4.48399E-1 4.37183E-1 4.27674E-1 4.14048E-1 4.08347E-1 3.9854E-1 4.18039E-1 4.61997E-1 5.35981E-1 6.12834E-1 5.98051E-1 6.82094E-1 6.79942E-1 6.9517E-1 7.21983E-1 7.10127E-1 6.69727E-1 5.91556E-1 5.93291E-1 5.75404E-1 5.97462E-1 6.6169E-1 7.12271E-1 7.12946E-1 6.98372E-1 6.72307E-1 6.32649E-1 6.50641E-1 6.29521E-1 5.50019E-1 7.02878E-1 7.29055E-1 7.30072E-1 7.71413E-1 7.19159E-1 6.73778E-1 7.04997E-1 6.83225E-1 6.30062E-1 6.00495E-1 6.17956E-1 5.00248E-1 3.62986E-1 2.27425E-1 1.88382E-1 1.70192E-1 1.74803E-1 1.48998E-1 1.06792E-1 1.86302E-1 2.17152E-1 1.47116E-1 9.68803E-2 1.04136E-1 7.50557E-2 6.23524E-2 -9999 -9999 3.81774E-2 3.23058E-2 2.87756E-2 2.9262E-2 2.542E-2 2.56903E-2 2.91771E-2 2.32428E-2 2.56081E-2
-9999 -9999 -9999 -9999 4.45025E-1 5.45678E-1 5.7409E-1 6.11527E-1 5.83749E-1 5.66641E-1 4.96506E-1 4.29466E-1 4.21355E-1 4.35463E-1 4.7103E-1 4.6822E-1 4.37372E-1 4.29253E-1 4.36912E-1 4.62308E-1 4.58656E-1 4.33247E-1 4.30089E-1 4.3495E-1 4.54878E-1 4.03708E-1 3.89149E-1 3.68655E-1 3.70042E-1 3.79703E-1 3.88223E-1 3.62132E-1 3.63966E-1 3.77363E-1 3.90152E-1 4.16989E-1 4.1168E-1 4.02146E-1 4.20981E-1 4.38098E-1 4.27379E-1 4.15285E-1 4.28933E-1 4.24888E-1 4.5087E-1 -9999 -9999 -9999 -9999 -9999 -9999 -9999 -9999 -9999 -9999 -9999 -9999 -9999 -9999 -9999 5.49466E-1 5.85548E-1 -9999 -9999 -9999 -9999 -9999 -9999 -9999 -9999 -9999 -9999 -9999 -9999 -9999 -9999 -9999 -9999 -9999 -9999 -9999 -9999 -9999 -9999 -9999 -9999 -9999 -9999 -9999 -9999 -9999 -9999 4.35701E-1 4.25479E-1 4.25436E-1 3.91044E-1 4.18898E-1 4.11294E-1 4.18439E-1 4.41536E-1 4.70723E-1 4.90163E-1 5.21077E-1 4.97053E-1 4.60666E-1 4.2836E-1 4.11841E-1 4.34831E-1 4.17939E-1 4.08781E-1 3.96158E-1 4.14894E-1 5.48626E-1 5.71758E-1 6.5486E-1 6.562E-1 6.65062E-1 6.97908E-1 6.94493E-1 6.59473E-1 6.17395E-1 5.79658E-1 5.29737E-1 6.28202E-1 6.58716E-1 7.47168E-1 7.04177E-1 6.90025E-1 6.5611E-1 6.3043E-1 6.57404E-1 5.84726E-1 4.77972E-1 5.84531E-1 6.71102E-1 6.96175E-1 7.01488E-1 7.17661E-1 7.3345E-1 7.32045E-1 7.05695E-1 6.7596E-1 6.28785E-1 6.21314E-1 5.04839E-1 3.55652E-1 2.15496E-1 1.79804E-1 1.60971E-1 1.42939E-1 1.17188E-1 1.14541E-1 1.91215E-1 1.82849E-1 1.2413E-1 9.20314E-2 1.06558E-1 9.04552E-2 8.62387E-2 -9999 -9999 -9999 -9999 3.34306E-2 2.74432E-2 2.66348E-2 2.22235E-2 2.4165E-2 2.1876E-2 -9999
2.66733E-1 2.64634E-1 2.55703E-1 2.51632E-1 2.80468E-1 3.87397E-1 5.39046E-1 6.48782E-1 6.14503E-1 6.01295E-1 5.39323E-1 4.85706E-1 4.69549E-1 4.73611E-1 4.81611E-1 4.48484E-1 4.31723E-1 4.18685E-1 4.20002E-1 4.17879E-1 3.9478E-1 3.8897E-1 4.06189E-1 4.40784E-1 4.49533E-1 4.52437E-1 4.18608E-1 3.91614E-1 3.74896E-1 3.9455E-1 3.82699E-1 3.62677E-1 3.59698E-1 3.56133E-1 3.8352E-1 3.91349E-1 3.97701E-1 4.01554E-1 4.21741E-1 4.10623E-1 3.95235E-1 3.96673E-1 4.07937E-1 4.25462E-1 4.6599E-1 4.66534E-1 -9999 -9999 -9999 -9999 -9999 -9999 -9999 -9999 -9999 -9999 -9999 -9999 4.90304E-1 4.85044E-1 5.26328E-1 5.61031E-1 5.47332E-1 -9999 -9999 -9999 -9999 -9999 -9999 -9999 -9999 -9999 -9999 -9999 -9999 -9999 -9999 -9999 -9999 -9999 -9999 -9999 -9999 -9999 -9999 -9999 -9999 -9999 -9999 -9999 -9999 4.31148E-1 4.19009E-1 4.2439E-1 3.80905E-1 4.01052E-1 4.12393E-1 4.32069E-1 4.13587E-1 4.92603E-1 5.12088E-1 5.0224E-1 5.18738E-1 5.40193E-1 5.28014E-1 5.18881E-1 5.09341E-1 4.66565E-1 4.59828E-1 4.35695E-1 4.26346E-1 4.34753E-1 4.64761E-1 4.93874E-1 6.10925E-1 6.73535E-1 6.69893E-1 6.99959E-1 6.69473E-1 6.71716E-1 6.03378E-1 5.76992E-1 5.79834E-1 6.34322E-1 6.75968E-1 6.65458E-1 6.99152E-1 7.12436E-1 6.84213E-1 6.84526E-1 6.74334E-1 6.54108E-1 5.6591E-1 6.02146E-1 6.83206E-1 5.67148E-1 6.45786E-1 6.65012E-1 6.8026E-1 6.78909E-1 6.73515E-1 6.25783E-1 6.55763E-1 5.71539E-1 4.7903E-1 4.12777E-1 2.84554E-1 2.00637E-1 1.41107E-1 7.97335E-2 7.83279E-2 9.80882E-2 1.27196E-1 1.28268E-1 9.62213E-2 6.95802E-2 9.60065E-2 9.86117E-2 8.75828E-2 -9999 -9999 -9999 -9999 -9999 4.24881E-2 2.57539E-2 2.2453E-2 -9999 -9999 -9999
2.58693E-1 2.76442E-1 3.10715E-1 3.67456E-1 2.42848E-1 3.1808E-1 4.24746E-1 4.64455E-1 5.0321E-1 6.02745E-1 5.2656E-1 5.04632E-1 4.85127E-1 4.8235E-1 4.88869E-1 4.46476E-1 4.11632E-1 4.10497E-1 3.78636E-1 3.80226E-1 3.67539E-1 3.64341E-1 3.80977E-1 4.38705E-1 4.42488E-1 4.74582E-1 4.61121E-1 4.45522E-1 4.10608E-1 4.26636E-1 4.28529E-1 4.06874E-1 3.73474E-1 3.53144E-1 3.89289E-1 4.20633E-1 4.21036E-1 4.35417E-1 4.1215E-1 4.12265E-1 4.15484E-1 4.04873E-1 4.19776E-1 4.51538E-1 5.43761E-1 5.25017E-1 -9999 -9999 -9999 -9999 -9999 -9999 -9999 -9999 -9999 -9999 -9999 -9999 4.74936E-1 5.05378E-1 5.2955E-1 5.78364E-1 5.69683E-1 5.33746E-1 -9999 -9999 -9999 -9999 -9999 -9999 -9999 -9999 -9999 -9999 -9999 -9999 -9999 -9999 -9999 -9999 -9999 -9999 -9999 -9999 -9999 -9999 -9999 -9999 -9999 -9999 -9999 -9999 3.6713E-1 3.67157E-1 3.63908E-1 3.54508E-1 3.6166E-1 4.12022E-1 3.92707E-1 4.04511E-1 4.3931E-1 4.81237E-1 5.50929E-1 5.80373E-1 5.95024E-1 5.58818E-1 5.43146E-1 5.6653E-1 5.39045E-1 5.36484E-1 5.10738E-1 5.18314E-1 5.19758E-1 5.39227E-1 5.57787E-1 6.02264E-1 6.76564E-1 7.00624E-1 6.85962E-1 7.01838E-1 6.42734E-1 5.82021E-1 6.23255E-1 6.43517E-1 6.77254E-1 7.05396E-1 7.34167E-1 7.18902E-1 7.11716E-1 6.81212E-1 6.82167E-1 6.86727E-1 6.63173E-1 6.5983E-1 6.54333E-1 6.41612E-1 5.9206E-1 6.42474E-1 5.79844E-1 4.77753E-1 4.99961E-1 5.49287E-1 5.29288E-1 5.02027E-1 4.86618E-1 3.88067E-1 2.69336E-1 2.06705E-1 1.27571E-1 6.60221E-2 5.27344E-2 8.13447E-2 1.05675E-1 8.63167E-2 6.75032E-2 6.03944E-2 8.41457E-2 8.33206E-2 8.48265E-2 -9999 -9999 -9999 -9999 -9999 -9999 3.04068E-2 -9999 -9999 -9999 -9999
-9999 2.50896E-1 2.82553E-1 3.50551E-1 2.70472E-1 2.73572E-1 3.0247E-1 3.6861E-1 4.54433E-1 5.78555E-1 5.34666E-1 5.19399E-1 4.61126E-1 4.6433E-1 4.89093E-1 4.58707E-1 4.10928E-1 4.11252E-1 3.90838E-1 3.61345E-1 3.55195E-1 3.48831E-1 3.68137E-1 4.21009E-1 4.26599E-1 4.74992E-1 4.93297E-1 4.88361E-1 4.82068E-1 4.6115E-1 4.62988E-1 4.05977E-1 3.92764E-1 3.89798E-1 4.09493E-1 4.13823E-1 4.31922E-1 4.33938E-1 4.29534E-1 4.30425E-1 4.31242E-1 4.29813E-1 4.18051E-1 5.07751E-1 5.72739E-1 5.77369E-1 5.42857E-1 5.04124E-1 5.23972E-1 5.29441E-1 5.99393E-1 -9999 -9999 -9999 -9999 -9999 -9999 -9999 4.67293E-1 4.83892E-1 5.49487E-1 5.72996E-1 5.50443E-1 5.47203E-1 5.40422E-1 5.39589E-1 -9999 -9999 -9999 -9999 -9999 -9999 -9999 -9999 -9999 -9999 -9999 -9999 -9999 -9999 -9999 -9999 -9999 -9999 -9999 -9999 -9999 -9999 -9999 -9999 -9999 -9999 -9999 3.75454E-1 3.22316E-1 3.12888E-1 3.59886E-1 3.87429E-1 3.343E-1 3.84959E-1 3.79181E-1 4.08742E-1 4.82534E-1 5.35209E-1 5.68299E-1 5.83156E-1 5.58202E-1 5.54564E-1 5.57943E-1 5.80141E-1 5.92885E-1 5.67916E-1 5.34279E-1 5.45993E-1 5.57516E-1 6.1151E-1 6.67291E-1 6.77666E-1 6.7526E-1 6.50151E-1 5.99155E-1 6.09165E-1 6.45945E-1 6.75708E-1 6.69225E-1 7.17375E-1 7.49229E-1 7.18979E-1 6.86283E-1 6.61893E-1 6.92728E-1 7.38174E-1 7.32088E-1 7.46119E-1 6.70941E-1 5.96044E-1 5.82989E-1 6.24859E-1 4.91015E-1 4.46424E-1 3.88919E-1 3.9282E-1 4.07959E-1 4.25405E-1 3.85131E-1 3.04138E-1 2.13249E-1 1.52569E-1 9.90093E-2 7.47978E-2 6.67328E-2 1.48809E-1 1.45294E-1 8.74986E-2 4.38909E-2 6.92284E-2 8.63958E-2 6.04524E-2 6.31475E-2 4.51271E-2 -9999 -9999 -9999 -9999 -9999 -9999 -9999 -9999 -9999 -9999
-9999 2.49342E-1 2.96035E-1 3.94268E-1 3.96951E-1 3.05839E-1 3.1838E-1 3.78611E-1 5.28816E-1 6.21119E-1 6.05853E-1 5.825E-1 5.42241E-1 5.17031E-1 5.16441E-1 4.35272E-1 4.24884E-1 4.37477E-1 4.23326E-1 3.64414E-1 3.36075E-1 3.41441E-1 3.67084E-1 4.35744E-1 4.42512E-1 4.57825E-1 4.69616E-1 4.74229E-1 4.92994E-1 4.94411E-1 4.73757E-1 4.13221E-1 3.7607E-1 3.97949E-1 4.227E-1 4.33257E-1 4.20083E-1 4.36505E-1 4.56801E-1 4.46627E-1 4.38346E-1 4.04904E-1 4.16629E-1 4.93919E-1 5.48956E-1 5.40391E-1 5.25831E-1 5.34566E-1 5.12717E-1 5.5011E-1 6.07157E-1 6.16072E-1 6.14676E-1 -9999 -9999 -9999 -9999 -9999 4.73557E-1 4.99058E-1 5.5527E-1 5.80301E-1 5.69963E-1 5.6942E-1 5.88863E-1 5.78987E-1 -9999 -9999 -9999 -9999 -9999 -9999 -9999 -9999 -9999 -9999 -9999 -9999 -9999 -9999 -9999 -9999 -9999 -9999 -9999 -9999 -9999 -9999 -9999 -9999 -9999 -9999 -9999 3.4074E-1 3.6974E-1 3.60259E-1 3.32256E-1 3.07605E-1 3.68108E-1 3.78639E-1 3.45065E-1 3.71984E-1 4.33282E-1 4.62355E-1 5.20346E-1 5.24085E-1 5.24805E-1 5.81471E-1 5.46198E-1 5.46728E-1 5.88813E-1 5.75405E-1 5.48555E-1 5.54598E-1 5.47428E-1 5.64468E-1 5.83264E-1 5.81118E-1 5.85259E-1 6.37241E-1 6.13956E-1 6.18537E-1 6.69975E-1 6.9799E-1 6.84924E-1 7.33229E-1 7.64434E-1 7.17158E-1 6.99742E-1 6.78979E-1 7.17204E-1 7.29129E-1 6.86794E-1 6.64003E-1 6.38957E-1 5.78814E-1 5.11319E-1 4.90717E-1 4.61751E-1 4.42678E-1 4.11611E-1 3.31136E-1 2.79668E-1 3.06526E-1 3.61962E-1 2.98936E-1 2.05847E-1 1.16603E-1 7.08281E-2 7.00619E-2 1.21293E-1 2.50445E-1 1.6506E-1 7.25459E-2 5.91895E-2 6.35068E-2 5.41545E-2 4.59963E-2 4.00118E-2 -9999 2.47911E-2 2.19464E-2 -9999 -9999 -9999 -9999 -9999 -9999 -9999 -9999
-9999 2.58526E-1 2.71157E-1 3.449E-1 4.84281E-1 5.49906E-1 4.43075E-1 3.84232E-1 4.37148E-1 5.64925E-1 6.09451E-1 6.11674E-1 5.86829E-1 5.81477E-1 5.69601E-1 5.08797E-1 4.54782E-1 4.66116E-1 4.42512E-1 3.68042E-1 3.50709E-1 3.47764E-1 3.82487E-1 4.28604E-1 4.46462E-1 4.50309E-1 4.6085E-1 4.66787E-1 4.71953E-1 4.63244E-1 4.5104E-1 4.01631E-1 4.04645E-1 3.78104E-1 4.09382E-1 3.92842E-1 4.00513E-1 4.22198E-1 4.53493E-1 4.45862E-1 4.46514E-1 4.37041E-1 4.27087E-1 4.81699E-1 5.2663E-1 5.31797E-1 5.21819E-1 5.09597E-1 5.30006E-1 5.68565E-1 6.10586E-1 6.34096E-1 6.37942E-1 6.21593E-1 5.78747E-1 5.35214E-1 -9999 -9999 4.9738E-1 5.17725E-1 5.31779E-1 5.58676E-1 6.00895E-1 6.09357E-1 6.00192E-1 6.36564E-1 6.2131E-1 -9999 -9999 -9999 -9999 -9999 -9999 -9999 -9999 -9999 -9999 -9999 -9999 -9999 -9999 -9999 -9999 -9999 -9999 -9999 -9999 -9999 -9999 -9999 -9999 -9999 -9999 3.06365E-1 3.16676E-1 3.50424E-1 2.69324E-1 3.16941E-1 3.18067E-1 3.44643E-1 3.23422E-1 3.43954E-1 4.00713E-1 4.3199E-1 4.69453E-1 4.99847E-1 4.76994E-1 5.40731E-1 5.85353E-1 5.64458E-1 5.77058E-1 5.45469E-1 5.48218E-1 5.60434E-1 5.49785E-1 5.61288E-1 5.40447E-1 5.33301E-1 5.72108E-1 6.08813E-1 6.23403E-1 6.52269E-1 6.78903E-1 6.93329E-1 7.35194E-1 7.50517E-1 7.42301E-1 7.13634E-1 7.49075E-1 7.12494E-1 7.15879E-1 6.86095E-1 7.24557E-1 6.73749E-1 6.22866E-1 4.92637E-1 4.04591E-1 3.55354E-1 4.18787E-1 4.44149E-1 4.26866E-1 3.56171E-1 2.66888E-1 2.31421E-1 2.15481E-1 2.4341E-1 1.52212E-1 1.08555E-1 5.68737E-2 5.10202E-2 8.62334E-2 1.88545E-1 1.34148E-1 7.61158E-2 6.40724E-2 6.48394E-2 4.68875E-2 3.06898E-2 3.67563E-2 3.6606E-2 2.20136E-2 2.71281E-2 3.40556E-2 -9999 -9999 -9999 -9999 -9999 -9999 -9999
-9999 -9999 2.92698E-1 3.82772E-1 4.32797E-1 4.50133E-1 4.66075E-1 5.12086E-1 5.43591E-1 5.78508E-1 5.70606E-1 5.93226E-1 5.74922E-1 5.77739E-1 5.23948E-1 5.20361E-1 5.42063E-1 5.30642E-1 4.79591E-1 3.88892E-1 3.41167E-1 3.66582E-1 4.02308E-1 4.41253E-1 4.44716E-1 4.53097E-1 4.69262E-1 4.7773E-1 4.60872E-1 4.34035E-1 4.16216E-1 4.07221E-1 4.12428E-1 4.02592E-1 3.66059E-1 3.68488E-1 4.07225E-1 4.12056E-1 4.32249E-1 4.40668E-1 4.52139E-1 4.51006E-1 4.37901E-1 4.84688E-1 5.12877E-1 5.38077E-1 5.2651E-1 5.31527E-1 5.63525E-1 5.80629E-1 6.00538E-1 6.27224E-1 6.36862E-1 6.17969E-1 5.57277E-1 5.3911E-1 5.29433E-1 5.14775E-1 5.01764E-1 5.22535E-1 5.16911E-1 5.65141E-1 6.00515E-1 6.03788E-1 5.96215E-1 6.06274E-1 6.12148E-1 -9999 -9999 -9999 -9999 -9999 4.83022E-1 -9999 -9999 -9999 -9999 -9999 -9999 -9999 -9999 -9999 -9999 -9999 -9999 -9999 -9999 -9999 -9999 -9999 -9999 -9999 -9999 2.73018E-1 3.18642E-1 3.31157E-1 3.22428E-1 2.41761E-1 2.71809E-1 3.11816E-1 2.73186E-1 3.0508E-1 3.25844E-1 3.97776E-1 4.15465E-1 4.55114E-1 5.14798E-1 4.96572E-1 4.8325E-1 5.1817E-1 5.38327E-1 5.28815E-1 5.29184E-1 5.40781E-1 5.53529E-1 5.66344E-1 5.91149E-1 6.02066E-1 6.4877E-1 6.43997E-1 6.63668E-1 6.77812E-1 6.50923E-1 6.51886E-1 7.09332E-1 7.14576E-1 7.21038E-1 7.33854E-1 7.26743E-1 7.34847E-1 7.11457E-1 6.6881E-1 6.93106E-1 6.18903E-1 5.39823E-1 4.19718E-1 4.31813E-1 3.57901E-1 4.15145E-1 4.00016E-1 4.37538E-1 3.6924E-1 2.2824E-1 1.70643E-1 1.83952E-1 1.91702E-1 1.31151E-1 7.56773E-2 5.31585E-2 6.18053E-2 1.22556E-1 1.85804E-1 1.56801E-1 1.5566E-1 1.18702E-1 7.72857E-2 5.29548E-2 2.87895E-2 2.5023E-2 3.35272E-2 3.79879E-2 4.46697E-2 3.8368E-2 -9999 -9999 -9999 -9999 -9999 -9999 -9999
-9999 -9999 2.43479E-1 2.69038E-1 3.11393E-1 3.82787E-1 3.5205E-1 3.57633E-1 4.06559E-1 3.24747E-1 3.17171E-1 4.92457E-1 5.72425E-1 5.93081E-1 5.62527E-1 5.51021E-1 5.78663E-1 5.74772E-1 4.64059E-1 3.78723E-1 3.41517E-1 3.69324E-1 4.05132E-1 4.35985E-1 4.58295E-1 4.5435E-1 4.46362E-1 4.39698E-1 4.09528E-1 3.92886E-1 3.98541E-1 4.12279E-1 4.07728E-1 4.00603E-1 3.94555E-1 3.65018E-1 3.70728E-1 3.85077E-1 3.8333E-1 3.73601E-1 4.00391E-1 4.15578E-1 4.10638E-1 4.50309E-1 4.75841E-1 5.05512E-1 5.21618E-1 5.23316E-1 5.34139E-1 5.57925E-1 5.75048E-1 5.98847E-1 6.36572E-1 6.02569E-1 5.47147E-1 5.20007E-1 5.2796E-1 5.37447E-1 5.25359E-1 5.25227E-1 5.47652E-1 5.74202E-1 5.9086E-1 6.03952E-1 5.98746E-1 6.13016E-1 -9999 -9999 -9999 5.39367E-1 5.21971E-1 5.15293E-1 4.90514E-1 4.62363E-1 4.82463E-1 -9999 -9999 -9999 -9999 -9999 -9999 -9999 -9999 -9999 -9999 -9999 -9999 -9999 -9999 -9999 -9999 -9999 2.95317E-1 2.85608E-1 3.04179E-1 2.7276E-1 3.3995E-1 3.16799E-1 2.70689E-1 2.89088E-1 3.02189E-1 2.83251E-1 3.32481E-1 3.58309E-1 3.78479E-1 3.66083E-1 3.78901E-1 4.04501E-1 4.13051E-1 3.95606E-1 4.57973E-1 5.16193E-1 5.40834E-1 5.42358E-1 5.37439E-1 5.80749E-1 6.22555E-1 6.66089E-1 6.50351E-1 6.73217E-1 6.76689E-1 6.57992E-1 6.09224E-1 5.84457E-1 6.42176E-1 6.60663E-1 6.93118E-1 6.89318E-1 6.44343E-1 6.88209E-1 6.73974E-1 6.67394E-1 5.85808E-1 4.90812E-1 5.20315E-1 4.69643E-1 4.06134E-1 3.61505E-1 3.1202E-1 3.25724E-1 2.98762E-1 2.58286E-1 2.02816E-1 1.74084E-1 1.59893E-1 1.71105E-1 1.4085E-1 5.92966E-2 5.48634E-2 7.67573E-2 1.69712E-1 1.83292E-1 1.25264E-1 1.37424E-1 9.65544E-2 6.49348E-2 3.55493E-2 3.84805E-2 2.72614E-2 2.74627E-2 3.62891E-2 4.18889E-2 3.76911E-2 -9999 -9999 -9999 -9999 -9999 -9999 -9999
-9999 -9999 -9999 2.60422E-1 2.61855E-1 2.84265E-1 2.83864E-1 2.69784E-1 2.34244E-1 2.00631E-1 3.27449E-1 4.44512E-1 4.80848E-1 4.47767E-1 4.21398E-1 4.89173E-1 5.07126E-1 4.48925E-1 4.08067E-1 3.73314E-1 3.78391E-1 3.71831E-1 4.03881E-1 4.3978E-1 4.62617E-1 4.52844E-1 4.48343E-1 4.23401E-1 4.10114E-1 3.86636E-1 3.76286E-1 3.82786E-1 3.97135E-1 3.89261E-1 3.74377E-1 3.54317E-1 3.60075E-1 3.63802E-1 3.70938E-1 3.64311E-1 3.65392E-1 3.83128E-1 4.00004E-1 4.16045E-1 4.66357E-1 4.8761E-1 5.03094E-1 5.21312E-1 5.25875E-1 5.30719E-1 5.41163E-1 5.6489E-1 5.90828E-1 6.09656E-1 5.77307E-1 5.41498E-1 5.29183E-1 5.47916E-1 5.27025E-1 5.05685E-1 5.08884E-1 5.67975E-1 6.18494E-1 6.18814E-1 6.2399E-1 6.21712E-1 -9999 -9999 -9999 5.51076E-1 5.22653E-1 4.93165E-1 4.51585E-1 4.42926E-1 4.44162E-1 4.55126E-1 -9999 -9999 -9999 -9999 -9999 3.95508E-1 -9999 -9999 -9999 -9999 -9999 -9999 3.16288E-1 2.76254E-1 3.07181E-1 3.37916E-1 3.27838E-1 2.61184E-1 2.91391E-1 2.85439E-1 2.84418E-1 2.75695E-1 2.60445E-1 2.65984E-1 3.07839E-1 3.27804E-1 3.25465E-1 2.8423E-1 3.03855E-1 3.30559E-1 3.83314E-1 3.94372E-1 4.04847E-1 3.72595E-1 4.18601E-1 4.9851E-1 5.24321E-1 5.33455E-1 5.35047E-1 5.72703E-1 6.67794E-1 6.63103E-1 6.90149E-1 6.7318E-1 6.9967E-1 6.56347E-1 6.03734E-1 5.76191E-1 6.00275E-1 5.53903E-1 6.23864E-1 6.30904E-1 6.67013E-1 7.05156E-1 6.87987E-1 5.94841E-1 5.48517E-1 4.59655E-1 4.7753E-1 4.67707E-1 3.93877E-1 3.1212E-1 3.09195E-1 2.68098E-1 2.70759E-1 2.35635E-1 1.3468E-1 1.10971E-1 1.18396E-1 1.53727E-1 1.30095E-1 5.31552E-2 4.54534E-2 1.23114E-1 1.87356E-1 1.55664E-1 9.96075E-2 8.78661E-2 7.83272E-2 7.39458E-2 3.86795E-2 2.4664E-2 1.87106E-2 1.54064E-2 2.19737E-2 2.9854E-2 3.6808E-2 3.62856E-2 -9999 -9999 -9999 -9999 -9999 -9999
-9999 -9999 -9999 -9999 -9999 -9999 2.44808E-1 2.30035E-1 2.13394E-1 2.02641E-1 3.21074E-1 3.24965E-1 3.32858E-1 2.41207E-1 2.62116E-1 2.61257E-1 3.19356E-1 2.90384E-1 2.89802E-1 3.30917E-1 3.63036E-1 4.11734E-1 3.91449E-1 4.23134E-1 4.60888E-1 4.63214E-1 4.65154E-1 4.33557E-1 4.22971E-1 4.08059E-1 3.73278E-1 3.53244E-1 3.81053E-1 3.81012E-1 3.64767E-1 3.7057E-1 3.61201E-1 3.48525E-1 3.51191E-1 3.40806E-1 3.58634E-1 3.74095E-1 4.05656E-1 3.90733E-1 4.31268E-1 4.71152E-1 4.97879E-1 5.25796E-1 5.15449E-1 5.05767E-1 5.16105E-1 5.20724E-1 5.52595E-1 5.89924E-1 6.24469E-1 6.03803E-1 5.30452E-1 5.37031E-1 5.23876E-1 5.05358E-1 5.25366E-1 5.90907E-1 6.59503E-1 6.71384E-1 6.41748E-1 6.15418E-1 6.05865E-1 5.92674E-1 5.97735E-1 5.60495E-1 5.39813E-1 4.98503E-1 4.62662E-1 4.25276E-1 4.13336E-1 3.95752E-1 -9999 -9999 -9999 4.24299E-1 4.23492E-1 4.08602E-1 4.05175E-1 4.16703E-1 3.91026E-1 3.47128E-1 2.9754E-1 3.21623E-1 2.94163E-1 2.78713E-1 2.69007E-1 2.76637E-1 2.81783E-1 2.87071E-1 3.13797E-1 3.12278E-1 3.13925E-1 3.27746E-1 3.16459E-1 3.04095E-1 3.18718E-1 3.24576E-1 2.73067E-1 2.94794E-1 3.45217E-1 3.60492E-1 3.13168E-1 3.32407E-1 3.85659E-1 4.31009E-1 4.53823E-1 4.95356E-1 5.51618E-1 5.50684E-1 5.34923E-1 5.94476E-1 6.4245E-1 6.87372E-1 7.29608E-1 6.97638E-1 6.81268E-1 6.40018E-1 6.4279E-1 6.35178E-1 5.49748E-1 5.52844E-1 6.81645E-1 7.21911E-1 6.70018E-1 6.26144E-1 5.35699E-1 5.16174E-1 4.3792E-1 4.60832E-1 3.96745E-1 4.07653E-1 4.47204E-1 3.76059E-1 2.72991E-1 2.42234E-1 3.04738E-1 2.67834E-1 1.67251E-1 1.01295E-1 9.73385E-2 1.07788E-1 8.57222E-2 4.74818E-2 4.34749E-2 9.0647E-2 1.60891E-1 1.36606E-1 9.26371E-2 6.08038E-2 4.93877E-2 5.71372E-2 -9999 -9999 -9999 -9999 -9999 2.05444E-2 3.13189E-2 3.41568E-2 -9999 -9999 -9999 -9999 -9999 -9999
-9999 -9999 -9999 -9999 -9999 -9999 -9999 2.02762E-1 1.90441E-1 2.32232E-1 2.90913E-1 3.01796E-1 3.02647E-1 2.69299E-1 2.75901E-1 2.44044E-1 2.28623E-1 2.40332E-1 2.26882E-1 2.8827E-1 3.64501E-1 3.89145E-1 3.94343E-1 3.89733E-1 4.25297E-1 4.57183E-1 4.53536E-1 4.32609E-1 4.29761E-1 4.34178E-1 4.04257E-1 3.86561E-1 3.83369E-1 3.89271E-1 3.53143E-1 3.51161E-1 3.52446E-1 3.53781E-1 3.74294E-1 3.66988E-1 3.59617E-1 3.84119E-1 3.69907E-1 3.5769E-1 3.9816E-1 4.27419E-1 4.46495E-1 4.7575E-1 4.94985E-1 4.79762E-1 4.89092E-1 4.8712E-1 4.94623E-1 5.43766E-1 5.80485E-1 6.16161E-1 5.57735E-1 5.23144E-1 4.99526E-1 5.0741E-1 5.18066E-1 5.48096E-1 5.70744E-1 6.02458E-1 5.85762E-1 5.78546E-1 5.70363E-1 5.70098E-1 5.84127E-1 5.55033E-1 5.35792E-1 5.28926E-1 4.89849E-1 4.30453E-1 3.9343E-1 3.86673E-1 3.8424E-1 -9999 -9999 4.04066E-1 3.90737E-1 3.62418E-1 3.84543E-1 3.97876E-1 4.22139E-1 4.31861E-1 4.20704E-1 3.56379E-1 3.28685E-1 3.65764E-1 3.40319E-1 3.27723E-1 2.57699E-1 2.61982E-1 2.67336E-1 2.75711E-1 2.34243E-1 2.82647E-1 3.00165E-1 2.92525E-1 3.02431E-1 2.61966E-1 2.9538E-1 3.49442E-1 3.56144E-1 3.13725E-1 2.95651E-1 3.17646E-1 3.57506E-1 4.2524E-1 4.33249E-1 4.64698E-1 5.38433E-1 5.79471E-1 5.89472E-1 5.64416E-1 6.37812E-1 6.63446E-1 7.0021E-1 7.12911E-1 6.69187E-1 6.69201E-1 6.69291E-1 6.38319E-1 6.36122E-1 6.84581E-1 7.05372E-1 7.04078E-1 6.26369E-1 4.09603E-1 3.31547E-1 3.6065E-1 3.44071E-1 3.09214E-1 3.23605E-1 3.4497E-1 3.37545E-1 2.73298E-1 1.89153E-1 2.0363E-1 2.51588E-1 2.02437E-1 1.12284E-1 7.983E-2 7.15486E-2 6.73787E-2 5.77892E-2 3.88388E-2 3.4397E-2 5.9827E-2 1.04361E-1 1.01147E-1 7.9499E-2 6.35864E-2 5.80032E-2 8.66205E-2 -9999 -9999 -9999 -9999 -9999 -9999 3.73384E-2 3.27905E-2 -9999 -9999 -9999 -9999 -9999 -9999
-9999 -9999 -9999 -9999 -9999 -9999 -9999 -9999 -9999 -9999 2.73127E-1 3.36836E-1 3.36227E-1 3.27207E-1 3.3121E-1 3.0457E-1 2.80979E-1 2.44054E-1 2.581E-1 3.14729E-1 3.7308E-1 3.78304E-1 3.89959E-1 3.73929E-1 3.97222E-1 4.20015E-1 4.19411E-1 4.23121E-1 4.24427E-1 4.43757E-1 4.64331E-1 4.34015E-1 4.0025E-1 3.92793E-1 3.78843E-1 3.3464E-1 3.47418E-1 3.75731E-1 3.7562E-1 4.05327E-1 3.75571E-1 4.00903E-1 3.8666E-1 3.71221E-1 3.90528E-1 3.94061E-1 4.19538E-1 4.63557E-1 4.8469E-1 4.91077E-1 4.6509E-1 4.66938E-1 4.65498E-1 4.68433E-1 4.94177E-1 5.28642E-1 5.29772E-1 5.24459E-1 5.2152E-1 4.93949E-1 4.96357E-1 4.95005E-1 4.95643E-1 5.06376E-1 5.19095E-1 5.49923E-1 5.43186E-1 5.54788E-1 5.64537E-1 5.38702E-1 5.3576E-1 5.48098E-1 5.36574E-1 4.92079E-1 4.37632E-1 3.96028E-1 3.6885E-1 3.50785E-1 4.22537E-1 -9999 4.06901E-1 4.05734E-1 3.85293E-1 3.92031E-1 3.74241E-1 4.06634E-1 4.38889E-1 4.35791E-1 4.36882E-1 4.16606E-1 3.93362E-1 4.14908E-1 3.63793E-1 2.75084E-1 2.76329E-1 2.41384E-1 2.39308E-1 2.73895E-1 2.37038E-1 2.69833E-1 2.80838E-1 2.68133E-1 3.05886E-1 3.27872E-1 3.53799E-1 3.60485E-1 3.6817E-1 3.98542E-1 4.05568E-1 4.12002E-1 4.56805E-1 5.00355E-1 5.51446E-1 6.15811E-1 6.12778E-1 6.14978E-1 6.07385E-1 6.34431E-1 6.38158E-1 6.74363E-1 6.85032E-1 6.7689E-1 6.6996E-1 6.82683E-1 7.20563E-1 7.27186E-1 6.40209E-1 5.76498E-1 3.94638E-1 2.93745E-1 2.76617E-1 2.88876E-1 2.73334E-1 2.44995E-1 3.01243E-1 2.12519E-1 1.63541E-1 1.31977E-1 1.07698E-1 1.18573E-1 1.35296E-1 8.11392E-2 5.67381E-2 4.41825E-2 5.11922E-2 3.76939E-2 4.47536E-2 3.5892E-2 2.9437E-2 3.50262E-2 5.39272E-2 6.92464E-2 6.06117E-2 4.05618E-2 4.77919E-2 4.83883E-2 4.91027E-2 -9999 -9999 -9999 -9999 -9999 -9999 1.79386E-2 -9999 -9999 -9999 -9999 -9999 -9999
-9999 -9999 -9999 -9999 -9999 -9999 -9999 -9999 -9999 -9999 -9999 -9999 -9999 -9999 3.499E-1 3.63616E-1 3.34879E-1 3.0654E-1 3.14186E-1 3.26704E-1 3.42777E-1 3.63118E-1 3.96477E-1 3.78991E-1 3.79844E-1 4.01249E-1 4.02008E-1 4.02384E-1 3.9782E-1 4.13843E-1 4.48662E-1 4.25955E-1 4.09007E-1 3.87181E-1 3.72246E-1 3.49937E-1 3.26673E-1 3.40304E-1 3.71319E-1 3.99795E-1 3.96232E-1 4.19347E-1 3.93364E-1 3.66769E-1 4.07892E-1 4.13172E-1 4.1181E-1 4.35399E-1 4.65029E-1 4.7222E-1 4.7069E-1 4.82847E-1 4.45367E-1 4.54993E-1 4.55061E-1 4.81459E-1 5.00603E-1 5.09397E-1 5.03262E-1 5.07511E-1 4.99646E-1 4.85657E-1 4.86896E-1 4.97155E-1 5.22317E-1 5.48291E-1 5.67322E-1 5.59362E-1 5.46534E-1 5.17626E-1 5.128E-1 5.01005E-1 5.25961E-1 5.17705E-1 4.81778E-1 4.52225E-1 4.09092E-1 3.87903E-1 3.8704E-1 3.86813E-1 3.85485E-1 3.9619E-1 4.35759E-1 3.79979E-1 3.53144E-1 3.78746E-1 4.38196E-1 4.80496E-1 4.52961E-1 4.50658E-1 4.54059E-1 4.25149E-1 4.23591E-1 3.54102E-1 2.83435E-1 2.588E-1 2.61957E-1 2.35146E-1 2.65207E-1 2.84475E-1 2.79037E-1 2.66789E-1 2.77762E-1 2.83328E-1 3.4157E-1 3.20802E-1 3.54794E-1 3.98436E-1 4.4718E-1 4.83365E-1 5.08932E-1 5.75216E-1 5.86455E-1 5.68281E-1 6.01822E-1 5.99224E-1 6.20958E-1 6.44634E-1 6.39009E-1 6.63104E-1 6.22462E-1 6.88477E-1 6.47721E-1 6.64642E-1 6.79328E-1 6.49167E-1 6.40093E-1 4.43184E-1 3.0885E-1 2.95701E-1 2.67325E-1 2.81041E-1 3.00672E-1 3.2334E-1 2.76243E-1 1.84336E-1 1.68472E-1 8.54733E-2 7.75846E-2 6.92908E-2 5.54299E-2 5.49424E-2 4.20709E-2 3.36912E-2 3.5466E-2 3.64691E-2 3.94195E-2 3.64214E-2 3.24461E-2 2.85066E-2 2.92446E-2 3.8321E-2 5.3627E-2 7.81993E-2 4.96421E-2 3.56083E-2 5.23931E-2 -9999 -9999 -9999 -9999 -9999 1.69802E-2 -9999 -9999 -9999 -9999 -9999 -9999 -9999
-9999 -9999 -9999 -9999 -9999 -9999 -9999 -9999 -9999 -9999 -9999 -9999 -9999 -9999 -9999 -9999 2.75045E-1 3.1987E-1 3.16851E-1 3.03527E-1 3.06897E-1 3.33506E-1 3.86962E-1 4.13825E-1 4.15088E-1 4.06021E-1 4.10817E-1 3.91663E-1 3.83985E-1 3.84571E-1 4.10207E-1 4.08177E-1 4.00888E-1 3.99369E-1 3.61667E-1 3.48805E-1 3.42275E-1 3.57539E-1 3.88217E-1 4.11662E-1 4.28586E-1 4.1315E-1 4.03114E-1 3.5723E-1 3.95589E-1 4.29669E-1 4.05352E-1 4.12421E-1 4.30986E-1 4.57571E-1 4.62961E-1 4.6999E-1 4.50211E-1 4.41514E-1 4.43751E-1 4.42398E-1 4.68784E-1 4.63857E-1 4.732E-1 4.86528E-1 4.70607E-1 4.75282E-1 4.9298E-1 4.9149E-1 5.04744E-1 5.47256E-1 5.83482E-1 5.75956E-1 5.4727E-1 5.06852E-1 4.94666E-1 4.85983E-1 5.02207E-1 5.10466E-1 5.02366E-1 4.83494E-1 4.31281E-1 4.12883E-1 4.00444E-1 4.18201E-1 4.18945E-1 3.60931E-1 3.67936E-1 3.73169E-1 3.97613E-1 3.48931E-1 3.95448E-1 4.49615E-1 4.574E-1 4.54548E-1 4.4857E-1 4.29429E-1 4.18495E-1 3.73637E-1 3.35493E-1 2.92875E-1 2.69067E-1 2.48848E-1 2.42394E-1 2.22221E-1 2.38433E-1 1.86098E-1 1.93439E-1 2.93927E-1 3.32392E-1 3.66858E-1 3.75795E-1 4.25211E-1 4.64207E-1 4.69664E-1 4.77003E-1 5.1702E-1 5.00958E-1 5.85335E-1 6.11102E-1 6.03881E-1 6.33714E-1 6.61366E-1 6.64854E-1 6.94348E-1 6.61464E-1 6.99775E-1 6.62361E-1 6.59757E-1 6.53292E-1 6.30358E-1 6.14458E-1 4.12615E-1 3.82351E-1 3.69546E-1 2.77258E-1 2.79694E-1 2.3266E-1 2.3812E-1 2.40282E-1 1.9447E-1 1.5526E-1 8.53605E-2 6.24994E-2 4.89543E-2 4.77619E-2 4.67426E-2 3.5422E-2 2.77849E-2 3.04074E-2 3.54942E-2 3.96888E-2 3.26471E-2 2.9207E-2 2.79309E-2 2.07743E-2 2.10218E-2 4.35317E-2 7.15674E-2 5.88978E-2 3.2899E-2 2.28664E-2 1.09502E-2 -9999 -9999 -9999 -9999 -9999 -9999 -9999 -9999 -9999 -9999 -9999 -9999
-9999 -9999 -9999 -9999 -9999 -9999 -9999 -9999 -9999 -9999 -9999 -9999 -9999 -9999 -9999 -9999 -9999 -9999 2.40411E-1 2.62458E-1 2.88958E-1 3.0179E-1 3.22512E-1 3.68E-1 3.89905E-1 3.81656E-1 3.96564E-1 4.04409E-1 3.9472E-1 3.80184E-1 3.87085E-1 4.02355E-1 4.01843E-1 3.90988E-1 3.6378E-1 3.52733E-1 3.39282E-1 3.60192E-1 3.96726E-1 4.04672E-1 4.25322E-1 4.02853E-1 3.79066E-1 3.5054E-1 3.50185E-1 3.58382E-1 4.08119E-1 4.20127E-1 4.30669E-1 4.55292E-1 4.56017E-1 4.65969E-1 4.74151E-1 4.54181E-1 4.51142E-1 4.30588E-1 4.53906E-1 4.33848E-1 4.51958E-1 4.61374E-1 4.57962E-1 4.79138E-1 4.81815E-1 4.88812E-1 5.07592E-1 5.22857E-1 5.6408E-1 5.80059E-1 5.47594E-1 5.55858E-1 5.41137E-1 5.30268E-1 5.21502E-1 4.96605E-1 4.90894E-1 4.85172E-1 4.51395E-1 3.97846E-1 3.986E-1 3.61629E-1 3.80391E-1 3.39266E-1 2.95105E-1 3.31202E-1 3.09401E-1 3.13652E-1 3.34306E-1 3.88334E-1 4.47839E-1 4.72064E-1 4.53138E-1 4.3898E-1 4.17864E-1 4.1606E-1 3.62015E-1 3.27847E-1 2.79175E-1 2.73288E-1 2.68382E-1 1.73097E-1 1.76802E-1 1.43602E-1 1.44772E-1 2.52007E-1 3.2794E-1 3.81248E-1 3.89595E-1 4.50906E-1 4.49825E-1 4.69769E-1 4.17119E-1 4.14196E-1 4.74842E-1 5.53819E-1 5.8267E-1 5.87394E-1 5.99297E-1 6.38336E-1 6.97749E-1 7.23805E-1 6.75497E-1 6.59648E-1 6.51994E-1 6.54033E-1 6.68042E-1 6.37644E-1 4.84056E-1 4.29769E-1 4.45937E-1 3.88444E-1 3.10703E-1 2.71833E-1 2.54759E-1 1.91515E-1 1.19483E-1 1.29787E-1 1.35048E-1 1.07491E-1 5.84302E-2 4.94615E-2 4.15518E-2 4.11997E-2 2.919E-2 2.61218E-2 2.78053E-2 2.37114E-2 3.86231E-2 4.1103E-2 2.22066E-2 1.86309E-2 2.27874E-2 2.50066E-2 3.09663E-2 5.88301E-2 6.0502E-2 3.50047E-2 2.26664E-2 -9999 -9999 -9999 -9999 -9999 -9999 -9999 -9999 -9999 -9999 -9999 -9999 -9999
-9999 -9999 -9999 -9999 -9999 -9999 -9999 -9999 -9999 -9999 -9999 -9999 -9999 -9999 -9999 -9999 -9999 -9999 -9999 -9999 1.85363E-1 2.49861E-1 3.20398E-1 3.40339E-1 3.71519E-1 3.713E-1 3.95703E-1 4.25071E-1 4.13812E-1 3.96871E-1 4.00284E-1 3.95979E-1 3.84119E-1 3.76272E-1 3.51534E-1 3.41485E-1 3.49282E-1 3.62739E-1 3.99542E-1 4.01236E-1 4.00392E-1 3.56079E-1 3.36875E-1 3.2541E-1 3.21126E-1 3.40031E-1 3.64133E-1 3.65662E-1 4.03233E-1 4.35313E-1 4.39197E-1 4.6251E-1 4.8801E-1 4.70213E-1 4.43326E-1 4.44326E-1 4.41041E-1 4.24914E-1 4.32757E-1 4.45974E-1 4.49602E-1 4.70068E-1 4.98385E-1 4.92957E-1 5.04501E-1 5.17076E-1 5.38546E-1 5.71613E-1 5.93443E-1 6.09274E-1 5.73668E-1 5.4846E-1 5.43573E-1 5.07744E-1 4.90365E-1 4.76563E-1 4.3915E-1 3.88868E-1 3.63362E-1 3.82891E-1 4.13603E-1 3.64908E-1 3.41756E-1 3.3281E-1 3.43877E-1 3.25269E-1 2.77696E-1 3.31191E-1 4.42608E-1 4.71071E-1 4.83536E-1 4.59167E-1 4.38728E-1 4.17644E-1 4.12487E-1 3.81962E-1 3.65137E-1 3.29745E-1 3.34865E-1 2.43922E-1 1.70799E-1 1.72392E-1 1.69572E-1 2.56457E-1 3.11123E-1 3.41115E-1 3.42313E-1 3.80456E-1 3.87744E-1 3.22063E-1 3.19292E-1 3.63367E-1 3.68659E-1 4.30171E-1 4.95973E-1 5.31577E-1 5.5367E-1 6.12248E-1 6.66295E-1 6.89389E-1 6.08205E-1 5.81625E-1 6.53909E-1 6.85516E-1 6.37413E-1 5.45794E-1 4.90795E-1 3.61186E-1 3.30654E-1 2.75955E-1 2.54152E-1 2.01671E-1 1.69448E-1 1.92005E-1 1.22789E-1 9.86306E-2 1.00804E-1 5.44968E-2 3.89305E-2 4.87799E-2 4.10735E-2 4.09539E-2 3.94818E-2 2.09781E-2 2.57145E-2 2.58112E-2 2.9449E-2 2.06416E-2 1.90115E-2 2.33209E-2 2.45283E-2 3.46396E-2 4.67718E-2 7.41142E-2 2.98118E-2 1.68978E-2 1.91974E-2 -9999 -9999 -9999 -9999 -9999 -9999 -9999 -9999 -9999 -9999 -9999 -9999 -9999
-9999 -9999 -9999 -9999 -9999 -9999 -9999 -9999 -9999 -9999 -9999 -9999 -9999 -9999 -9999 -9999 -9999 -9999 -9999 -9999 -9999 1.8361E-1 2.50943E-1 3.37076E-1 3.78657E-1 3.74902E-1 3.8772E-1 3.96239E-1 4.03084E-1 4.03176E-1 3.96622E-1 4.01696E-1 4.13298E-1 3.86337E-1 3.5132E-1 3.38857E-1 3.45891E-1 3.7084E-1 3.84908E-1 3.74946E-1 3.42665E-1 3.32796E-1 3.24037E-1 3.44914E-1 3.46276E-1 3.48788E-1 3.53509E-1 3.67098E-1 3.90543E-1 4.05738E-1 4.18804E-1 4.39989E-1 4.62644E-1 4.68759E-1 4.70738E-1 4.69764E-1 4.56545E-1 4.5437E-1 4.56604E-1 4.55755E-1 4.47811E-1 4.83146E-1 4.921E-1 5.0494E-1 5.16255E-1 5.21656E-1 5.28359E-1 5.58932E-1 5.90467E-1 5.9686E-1 5.75208E-1 5.74861E-1 5.53665E-1 5.34257E-1 5.22133E-1 5.02103E-1 4.82279E-1 4.23601E-1 3.7769E-1 3.4745E-1 4.20675E-1 3.83537E-1 3.68107E-1 3.31299E-1 3.13329E-1 3.01906E-1 3.00414E-1 3.13226E-1 3.66839E-1 4.30945E-1 4.82097E-1 4.64612E-1 4.71473E-1 4.66493E-1 4.3246E-1 4.0391E-1 4.05673E-1 3.8798E-1 3.8597E-1 3.6571E-1 3.04635E-1 2.44897E-1 2.18101E-1 1.82602E-1 3.48826E-1 3.68393E-1 3.47652E-1 3.16602E-1 3.29666E-1 3.00027E-1 2.89128E-1 2.67451E-1 3.19572E-1 3.47526E-1 4.25984E-1 5.06603E-1 5.15123E-1 5.4115E-1 6.2096E-1 6.35875E-1 5.74968E-1 6.32759E-1 5.9002E-1 6.30262E-1 5.32386E-1 4.42587E-1 4.68481E-1 3.34837E-1 2.79827E-1 2.01171E-1 1.78685E-1 1.80799E-1 9.69806E-2 2.01421E-1 1.7488E-1 1.38789E-1 9.88392E-2 6.99477E-2 5.8146E-2 7.10249E-2 9.62495E-2 6.87466E-2 4.60772E-2 2.64969E-2 2.50135E-2 2.9297E-2 2.9465E-2 2.01612E-2 1.61918E-2 1.40738E-2 1.13111E-2 1.22757E-2 1.49985E-2 5.16096E-2 3.40643E-2 1.72874E-2 1.39656E-2 1.00187E-2 -9999 -9999 -9999 -9999 -9999 -9999 -9999 -9999 -9999 -9999 -9999 -9999
-9999 -9999 -9999 -9999 -9999 -9999 -9999 -9999 -9999 -9999 -9999 -9999 -9999 -9999 -9999 -9999 -9999 -9999 -9999 -9999 -9999 1.93188E-1 1.98895E-1 2.50527E-1 2.68866E-1 2.75505E-1 2.86224E-1 3.08719E-1 3.23256E-1 3.67458E-1 3.95695E-1 4.15413E-1 4.21861E-1 4.35616E-1 3.94986E-1 3.30087E-1 3.10845E-1 3.20247E-1 3.31692E-1 3.36971E-1 3.44858E-1 3.56552E-1 3.48115E-1 3.54735E-1 3.64224E-1 3.73743E-1 3.80649E-1 3.7718E-1 3.69847E-1 3.69971E-1 3.7735E-1 4.04793E-1 4.17319E-1 4.61433E-1 4.88815E-1 4.97841E-1 4.82604E-1 4.69362E-1 4.72694E-1 4.61539E-1 4.57856E-1 4.82436E-1 4.99238E-1 5.13786E-1 5.10379E-1 5.04311E-1 5.19585E-1 5.33714E-1 5.71367E-1 5.74133E-1 5.8893E-1 5.88206E-1 5.8713E-1 5.74704E-1 5.40549E-1 5.09688E-1 4.83324E-1 4.54899E-1 4.13593E-1 3.69166E-1 3.74277E-1 3.98858E-1 3.85574E-1 3.50683E-1 3.3282E-1 2.79388E-1 2.90183E-1 3.03569E-1 3.03337E-1 3.50186E-1 4.71904E-1 4.77458E-1 4.62943E-1 4.5871E-1 4.61805E-1 4.58613E-1 4.29196E-1 4.34693E-1 3.8942E-1 2.97379E-1 2.57052E-1 2.75007E-1 2.93059E-1 2.10476E-1 2.80992E-1 2.80031E-1 2.55992E-1 2.83051E-1 2.3029E-1 2.68097E-1 2.5953E-1 2.50278E-1 2.71389E-1 2.91536E-1 3.06267E-1 3.081E-1 3.70831E-1 4.28778E-1 5.44566E-1 5.14213E-1 5.4671E-1 5.69953E-1 5.14584E-1 5.75053E-1 4.7542E-1 4.0792E-1 3.63213E-1 3.42117E-1 2.57187E-1 1.68641E-1 1.30816E-1 1.01616E-1 1.0879E-1 1.33957E-1 1.22049E-1 1.09998E-1 7.91729E-2 5.50416E-2 5.86572E-2 9.72317E-2 8.40767E-2 8.16678E-2 4.00738E-2 2.63937E-2 3.4469E-2 4.26524E-2 3.28318E-2 2.61054E-2 1.59479E-2 1.36836E-2 1.39793E-2 1.58368E-2 1.75792E-2 2.7481E-2 3.84595E-2 2.83485E-2 1.80952E-2 9.75733E-3 1.50658E-2 1.69116E-2 -9999 -9999 -9999 -9999 1.77835E-2 -9999 -9999 -9999 -9999 -9999
-9999 -9999 -9999 -9999 -9999 -9999 -9999 -9999 -9999 -9999 -9999 -9999 -9999 -9999 -9999 -9999 -9999 -9999 -9999 -9999 -9999 1.60566E-1 1.92063E-1 1.97774E-1 1.93939E-1 2.33073E-1 2.51535E-1 2.93139E-1 3.03628E-1 3.02829E-1 3.49346E-1 3.79945E-1 4.1221E-1 4.31767E-1 3.96223E-1 3.64059E-1 3.57048E-1 3.41088E-1 3.15062E-1 2.90228E-1 3.17522E-1 3.64814E-1 3.58574E-1 3.82089E-1 3.67487E-1 3.44229E-1 3.97542E-1 3.83991E-1 3.77656E-1 3.62048E-1 3.39228E-1 3.57674E-1 3.81562E-1 4.17265E-1 4.96759E-1 5.03276E-1 4.99341E-1 4.94569E-1 4.87163E-1 4.81385E-1 4.74148E-1 4.77791E-1 4.91603E-1 4.98731E-1 5.03638E-1 5.20802E-1 5.07625E-1 5.24823E-1 5.64148E-1 5.66357E-1 5.74918E-1 5.81435E-1 5.65206E-1 5.62423E-1 5.48035E-1 4.99704E-1 4.599E-1 4.59821E-1 4.19754E-1 3.90028E-1 3.93937E-1 3.8464E-1 3.19043E-1 3.4649E-1 3.62063E-1 3.80858E-1 2.59272E-1 2.80275E-1 3.01781E-1 3.3819E-1 4.17195E-1 4.85132E-1 4.85161E-1 4.61738E-1 4.52838E-1 4.48818E-1 4.45202E-1 3.68851E-1 2.832E-1 2.63388E-1 2.48512E-1 2.87933E-1 3.38297E-1 2.94436E-1 2.02037E-1 1.97945E-1 1.99971E-1 2.88228E-1 2.70332E-1 2.62664E-1 2.42136E-1 2.26443E-1 2.05089E-1 2.55202E-1 2.44078E-1 2.44796E-1 2.08232E-1 3.07056E-1 4.34482E-1 4.04357E-1 4.63632E-1 4.67041E-1 4.63203E-1 4.67113E-1 4.3339E-1 3.65344E-1 3.17365E-1 2.57958E-1 2.07826E-1 1.66135E-1 1.61456E-1 5.88244E-2 7.68589E-2 1.01404E-1 1.48103E-1 1.00111E-1 6.09853E-2 5.02122E-2 9.39102E-2 1.62995E-1 1.6413E-1 1.05691E-1 4.55719E-2 4.32409E-2 5.10422E-2 6.33731E-2 6.26622E-2 6.6204E-2 5.40855E-2 4.74461E-2 3.42235E-2 2.94064E-2 2.6022E-2 2.8507E-2 4.48579E-2 2.81785E-2 1.86744E-2 2.51539E-2 2.15628E-2 2.15437E-2 1.87949E-2 1.98143E-2 -9999 1.77416E-2 1.89628E-2 1.57145E-2 -9999 -9999 -9999 -9999
-9999 -9999 -9999 -9999 -9999 -9999 -9999 -9999 -9999 -9999 -9999 -9999 -9999 -9999 -9999 -9999 -9999 -9999 -9999 -9999 -9999 -9999 1.36505E-1 1.56569E-1 1.76463E-1 2.07868E-1 2.36939E-1 2.72763E-1 2.8544E-1 3.15473E-1 3.30011E-1 3.26433E-1 3.49082E-1 4.05087E-1 3.98109E-1 3.82341E-1 3.70958E-1 3.45619E-1 3.2148E-1 3.18895E-1 3.27006E-1 3.47133E-1 3.72091E-1 4.43463E-1 4.17643E-1 3.76189E-1 3.72026E-1 3.38026E-1 3.49266E-1 3.38014E-1 3.35757E-1 3.22834E-1 3.46516E-1 3.98079E-1 4.31324E-1 4.5505E-1 4.92525E-1 5.07117E-1 4.99653E-1 4.85396E-1 4.75136E-1 4.78944E-1 4.64326E-1 4.78319E-1 5.01849E-1 5.07394E-1 5.21819E-1 5.27012E-1 5.38642E-1 5.35503E-1 5.37846E-1 5.71874E-1 5.83174E-1 5.55616E-1 5.36695E-1 5.24901E-1 5.04971E-1 4.61269E-1 4.28142E-1 4.00975E-1 3.39441E-1 2.53407E-1 2.68871E-1 2.66184E-1 3.40006E-1 3.12139E-1 3.10428E-1 2.67593E-1 2.60278E-1 2.45857E-1 3.78889E-1 4.45306E-1 4.97569E-1 4.96815E-1 4.74149E-1 4.13196E-1 4.02958E-1 3.4192E-1 2.79788E-1 2.83979E-1 2.77243E-1 2.1151E-1 1.92099E-1 2.71123E-1 2.35065E-1 2.15709E-1 2.00109E-1 2.39027E-1 1.50022E-1 9.91129E-2 1.7521E-1 2.2702E-1 2.09326E-1 1.88596E-1 2.17617E-1 2.43853E-1 2.32471E-1 3.09812E-1 3.7146E-1 4.0076E-1 3.24345E-1 3.37413E-1 3.44719E-1 3.69983E-1 3.63565E-1 2.76846E-1 2.26256E-1 2.38009E-1 1.64508E-1 1.21508E-1 1.09672E-1 7.30855E-2 5.80461E-2 6.78808E-2 1.12166E-1 8.31602E-2 7.56786E-2 8.17246E-2 1.25083E-1 2.0307E-1 2.07375E-1 1.12477E-1 4.95597E-2 5.90076E-2 8.61559E-2 5.62648E-2 5.86358E-2 5.01828E-2 7.48166E-2 9.34597E-2 6.86823E-2 4.60521E-2 2.95712E-2 4.05006E-2 4.09397E-2 2.55277E-2 1.60473E-2 2.89931E-2 2.68896E-2 2.50999E-2 2.15682E-2 1.85466E-2 1.01991E-2 1.65626E-2 -9999 -9999 -9999 -9999 -9999 -9999
-9999 -9999 -9999 -9999 -9999 -9999 -9999 -9999 -9999 -9999 -9999 -9999 -9999 -9999 -9999 -9999 -9999 -9999 -9999 -9999 -9999 -9999 -9999 1.22319E-1 1.48024E-1 1.93486E-1 1.93815E-1 2.27209E-1 2.56795E-1 2.69498E-1 2.717E-1 2.69782E-1 3.10237E-1 3.33023E-1 3.98439E-1 4.33922E-1 4.23686E-1 3.75542E-1 3.88535E-1 4.20473E-1 4.44579E-1 4.25484E-1 4.72742E-1 4.55531E-1 3.9341E-1 3.52117E-1 3.46401E-1 3.34946E-1 3.25608E-1 3.24932E-1 3.11408E-1 3.03757E-1 3.45335E-1 3.96118E-1 3.88386E-1 4.07698E-1 5.26057E-1 5.41624E-1 5.3176E-1 5.09684E-1 4.85306E-1 4.74675E-1 4.72822E-1 4.74731E-1 4.93619E-1 5.10404E-1 5.07797E-1 5.08494E-1 5.01463E-1 5.11021E-1 5.04726E-1 5.27826E-1 5.39652E-1 5.37036E-1 5.39827E-1 5.28953E-1 5.18148E-1 4.90507E-1 4.81736E-1 4.16288E-1 3.60506E-1 3.40623E-1 3.14113E-1 3.51706E-1 3.30014E-1 2.87602E-1 2.88249E-1 2.60774E-1 2.71821E-1 2.72299E-1 2.95033E-1 4.91953E-1 5.29962E-1 4.52269E-1 4.3803E-1 3.69567E-1 3.09304E-1 3.0173E-1 2.95217E-1 2.655E-1 2.46107E-1 2.10088E-1 1.56015E-1 2.01781E-1 2.50856E-1 2.15315E-1 1.41184E-1 1.50925E-1 1.6679E-1 1.38837E-1 1.07688E-1 9.3361E-2 2.09243E-1 2.15017E-1 1.79645E-1 1.47472E-1 2.37628E-1 2.72647E-1 2.46298E-1 2.56491E-1 3.3132E-1 3.02103E-1 2.12674E-1 1.8768E-1 2.89304E-1 2.56985E-1 1.79108E-1 1.37846E-1 1.35092E-1 1.51385E-1 1.77557E-1 1.76122E-1 1.15508E-1 8.87975E-2 1.0906E-1 8.81328E-2 4.64407E-2 4.59426E-2 6.08362E-2 1.36168E-1 1.75778E-1 9.16712E-2 6.09429E-2 6.15863E-2 5.21276E-2 4.49462E-2 4.37052E-2 3.67709E-2 3.3543E-2 3.56005E-2 4.64928E-2 4.28778E-2 3.35095E-2 3.97904E-2 1.61079E-2 1.14086E-2 -9999 1.2152E-2 1.46374E-2 9.86425E-3 1.0208E-2 2.03029E-2 1.86907E-2 -9999 -9999 -9999 -9999 -9999 -9999 -9999
-9999 -9999 -9999 -9999 -9999 -9999 -9999 -9999 -9999 -9999 -9999 -9999 -9999 -9999 -9999 -9999 -9999 -9999 -9999 -9999 -9999 -9999 -9999 -9999 1.34188E-1 1.26766E-1 1.29883E-1 1.55885E-1 2.0179E-1 2.34034E-1 2.54585E-1 2.45191E-1 2.59024E-1 2.78506E-1 3.31311E-1 3.63851E-1 3.87242E-1 3.95156E-1 3.72017E-1 4.15067E-1 4.4035E-1 4.31903E-1 4.77159E-1 4.66921E-1 4.24332E-1 3.61484E-1 3.56497E-1 3.29247E-1 3.0805E-1 2.99864E-1 3.10521E-1 3.30202E-1 3.66261E-1 3.95681E-1 3.76532E-1 3.90697E-1 4.5054E-1 4.8627E-1 5.18005E-1 5.09561E-1 5.07184E-1 4.8603E-1 4.63734E-1 4.61605E-1 4.65178E-1 4.86158E-1 4.97939E-1 5.1194E-1 5.01337E-1 4.99395E-1 5.04526E-1 5.26019E-1 5.32907E-1 5.49714E-1 5.51523E-1 5.50199E-1 5.00626E-1 4.38372E-1 4.77043E-1 4.53164E-1 3.92419E-1 4.00966E-1 3.32956E-1 3.56078E-1 3.02385E-1 2.65737E-1 2.8257E-1 2.70329E-1 2.55303E-1 2.95458E-1 2.80299E-1 3.71403E-1 3.84413E-1 4.11218E-1 3.79051E-1 3.55293E-1 2.87064E-1 2.98254E-1 2.87079E-1 2.35363E-1 2.35553E-1 2.05772E-1 2.20998E-1 1.96434E-1 1.07493E-1 1.28189E-1 1.25117E-1 1.13053E-1 1.59512E-1 2.1021E-1 1.91819E-1 1.66195E-1 2.0848E-1 1.39483E-1 1.59465E-1 1.35108E-1 8.61667E-2 1.5067E-1 1.54441E-1 2.1091E-1 2.20282E-1 2.50649E-1 2.38467E-1 2.08824E-1 1.87119E-1 2.63175E-1 2.15689E-1 1.48062E-1 1.15835E-1 1.2197E-1 1.9192E-1 1.48803E-1 9.40399E-2 5.18119E-2 1.17115E-1 1.36511E-1 7.8883E-2 5.25065E-2 7.94457E-2 1.3414E-1 1.54868E-1 1.03595E-1 4.998E-2 6.05003E-2 7.37798E-2 9.01685E-2 4.0435E-2 5.39701E-2 4.63213E-2 4.07917E-2 3.20184E-2 2.46854E-2 2.40298E-2 2.51118E-2 1.37042E-2 -9999 -9999 -9999 -9999 -9999 -9999 -9999 -9999 -9999 -9999 -9999 -9999 -9999 -9999 -9999
-9999 -9999 -9999 -9999 -9999 -9999 -9999 -9999 -9999 -9999 -9999 -9999 -9999 -9999 -9999 -9999 -9999 -9999 -9999 -9999 -9999 -9999 -9999 -9999 -9999 2.0897E-1 1.0343E-1 1.27769E-1 1.92044E-1 2.21574E-1 2.02115E-1 2.6626E-1 2.621E-1 2.64284E-1 2.45395E-1 2.32806E-1 2.44691E-1 3.05402E-1 3.88584E-1 4.58974E-1 4.27524E-1 3.99505E-1 4.11402E-1 4.3433E-1 4.56322E-1 4.60166E-1 4.47461E-1 3.7618E-1 3.46292E-1 3.41917E-1 3.82318E-1 3.66473E-1 3.94916E-1 3.66268E-1 3.59073E-1 3.81334E-1 4.10925E-1 4.28359E-1 4.92726E-1 4.99024E-1 5.0336E-1 5.13621E-1 4.93906E-1 4.69278E-1 4.70617E-1 4.61176E-1 4.66027E-1 5.25389E-1 4.70184E-1 4.5385E-1 4.43255E-1 4.81914E-1 4.91081E-1 5.31126E-1 5.32055E-1 5.25152E-1 4.29401E-1 3.96623E-1 4.20534E-1 4.61866E-1 4.07834E-1 3.87882E-1 3.66601E-1 3.54763E-1 3.30063E-1 3.01793E-1 2.5456E-1 2.81109E-1 2.6699E-1 2.83707E-1 3.31701E-1 3.53698E-1 3.57725E-1 3.88912E-1 3.68369E-1 3.23989E-1 2.83214E-1 2.66232E-1 2.71072E-1 2.44611E-1 2.47733E-1 2.31565E-1 2.15528E-1 1.54989E-1 8.94893E-2 1.003E-1 1.43491E-1 1.35594E-1 1.28442E-1 1.43311E-1 1.55018E-1 1.69355E-1 2.16934E-1 1.70651E-1 1.93075E-1 2.18641E-1 1.71329E-1 1.33843E-1 1.50576E-1 2.56411E-1 3.0189E-1 2.81485E-1 3.42251E-1 2.56189E-1 1.53843E-1 1.90986E-1 2.48903E-1 1.51367E-1 8.29984E-2 1.06238E-1 8.52239E-2 8.09938E-2 5.74653E-2 4.92857E-2 9.8002E-2 1.72326E-1 1.40235E-1 8.41237E-2 9.43656E-2 8.19647E-2 9.51648E-2 7.72658E-2 7.38845E-2 4.86574E-2 6.35488E-2 6.50285E-2 6.60592E-2 4.2369E-2 2.39279E-2 2.30956E-2 2.09827E-2 2.51758E-2 2.18266E-2 1.59482E-2 1.00656E-2 -9999 -9999 -9999 -9999 -9999 -9999 -9999 -9999 -9999 -9999 -9999 -9999 -9999 -9999 -9999
-9999 -9999 -9999 -9999 -9999 -9999 -9999 -9999 -9999 -9999 -9999 -9999 -9999 -9999 -9999 -9999 -9999 -9999 -9999 -9999 -9999 -9999 -9999 -9999 -9999 1.4449E-1 1.56152E-1 1.48181E-1 1.97448E-1 2.39692E-1 2.23675E-1 2.35477E-1 2.79903E-1 2.77152E-1 2.31257E-1 1.87547E-1 1.99812E-1 2.62949E-1 2.87757E-1 3.55829E-1 3.92515E-1 4.03564E-1 4.26798E-1 4.37175E-1 4.61494E-1 5.06622E-1 5.11136E-1 4.77821E-1 4.05854E-1 3.78012E-1 3.97574E-1 3.74303E-1 3.87914E-1 3.63554E-1 3.47381E-1 3.49462E-1 3.76248E-1 4.02041E-1 4.37028E-1 4.52168E-1 4.8521E-1 4.99957E-1 4.73448E-1 4.49057E-1 4.45469E-1 4.58521E-1 4.39878E-1 4.13536E-1 4.03686E-1 4.49059E-1 3.88955E-1 4.17385E-1 4.04195E-1 4.70936E-1 4.89783E-1 5.28647E-1 4.45553E-1 3.79569E-1 4.31316E-1 4.46365E-1 4.49693E-1 4.03414E-1 3.45049E-1 3.58561E-1 3.65163E-1 3.3913E-1 2.93983E-1 2.87473E-1 3.36429E-1 3.15923E-1 3.59613E-1 3.88001E-1 3.68668E-1 3.75594E-1 3.59638E-1 3.05322E-1 2.53132E-1 2.15592E-1 2.41514E-1 2.35996E-1 2.42827E-1 2.47869E-1 1.73651E-1 1.29583E-1 1.14915E-1 1.32117E-1 1.85611E-1 2.22723E-1 1.76328E-1 1.73533E-1 1.24076E-1 1.26788E-1 2.66997E-1 1.6736E-1 1.75863E-1 2.64781E-1 2.05955E-1 2.5326E-1 2.2944E-1 3.93703E-1 4.26117E-1 4.09672E-1 3.86633E-1 3.03611E-1 2.11643E-1 1.32011E-1 2.03933E-1 2.06511E-1 1.29105E-1 1.22517E-1 1.00818E-1 6.78443E-2 5.32544E-2 6.33642E-2 8.69712E-2 5.32788E-2 4.93671E-2 2.81103E-2 3.30613E-2 2.49726E-2 2.60029E-2 6.95303E-2 9.88239E-2 9.83736E-2 8.52945E-2 7.2766E-2 7.3222E-2 3.00984E-2 1.85295E-2 1.47108E-2 1.45277E-2 2.17751E-2 2.89647E-2 1.51397E-2 -9999 -9999 -9999 -9999 -9999 -9999 -9999 -9999 -9999 -9999 -9999 -9999 -9999 -9999 -9999 -9999
-9999 -9999 -9999 -9999 -9999 -9999 -9999 -9999 -9999 -9999 -9999 -9999 -9999 -9999 -9999 -9999 -9999 -9999 -9999 -9999 -9999 -9999 -9999 -9999 -9999 -9999 2.66715E-1 2.17976E-1 2.52962E-1 2.35335E-1 2.08327E-1 1.96725E-1 2.39585E-1 2.5735E-1 2.49302E-1 1.95448E-1 1.88207E-1 2.56759E-1 2.95518E-1 2.65049E-1 2.87866E-1 3.5978E-1 4.27569E-1 4.26661E-1 4.42186E-1 4.56144E-1 4.71193E-1 4.90905E-1 4.42268E-1 3.89035E-1 3.83688E-1 3.70169E-1 3.39247E-1 3.38272E-1 3.58998E-1 3.79356E-1 3.87806E-1 3.97184E-1 3.80771E-1 3.82308E-1 4.15364E-1 4.63498E-1 4.49872E-1 4.39081E-1 4.33478E-1 4.35252E-1 4.41757E-1 4.55151E-1 4.01999E-1 4.02662E-1 3.96293E-1 3.65548E-1 3.50573E-1 3.50306E-1 4.40205E-1 4.35669E-1 4.4087E-1 3.72908E-1 4.36751E-1 4.10761E-1 4.2756E-1 4.38303E-1 3.32046E-1 3.32806E-1 3.43015E-1 3.77794E-1 3.24906E-1 2.91417E-1 3.04076E-1 2.91347E-1 3.08845E-1 3.0706E-1 3.02027E-1 3.16526E-1 2.98411E-1 2.86095E-1 2.57608E-1 2.62541E-1 2.87356E-1 2.66974E-1 2.6073E-1 2.51018E-1 2.18513E-1 1.74542E-1 1.97703E-1 2.01995E-1 2.04505E-1 2.32979E-1 2.40657E-1 1.61511E-1 1.31953E-1 1.19971E-1 2.47364E-1 1.66645E-1 1.65619E-1 2.04498E-1 2.13356E-1 1.83165E-1 2.12735E-1 2.11044E-1 2.3905E-1 2.22128E-1 2.27119E-1 2.19645E-1 1.85878E-1 1.67974E-1 1.45102E-1 1.59499E-1 1.10815E-1 1.18603E-1 1.4464E-1 6.60234E-2 4.98569E-2 6.60524E-2 4.83386E-2 5.9233E-2 5.23487E-2 4.23546E-2 2.83231E-2 1.65168E-2 2.86749E-2 3.89192E-2 4.40073E-2 5.5487E-2 7.25023E-2 9.2071E-2 8.7915E-2 4.71473E-2 3.80692E-2 1.11069E-2 1.10366E-2 2.4367E-2 2.94875E-2 1.70519E-2 -9999 -9999 -9999 -9999 -9999 -9999 -9999 -9999 -9999 -9999 -9999 -9999 -9999 -9999 -9999 -9999
-9999 -9999 -9999 -9999 -9999 -9999 -9999 -9999 -9999 -9999 -9999 -9999 -9999 -9999 -9999 -9999 -9999 -9999 -9999 -9999 -9999 -9999 -9999 -9999 -9999 -9999 3.77611E-1 2.75279E-1 2.59554E-1 2.3811E-1 2.1147E-1 1.97222E-1 2.2757E-1 2.52491E-1 2.5275E-1 2.34176E-1 2.41946E-1 2.32331E-1 2.73035E-1 2.40093E-1 2.21005E-1 2.84699E-1 3.79203E-1 3.84628E-1 4.05569E-1 4.06241E-1 4.16057E-1 4.16661E-1 4.45202E-1 4.27843E-1 3.95193E-1 3.6964E-1 3.3681E-1 3.08579E-1 3.6682E-1 3.76008E-1 3.69509E-1 3.54694E-1 3.39814E-1 3.52136E-1 3.80097E-1 4.12433E-1 4.01691E-1 4.00827E-1 4.54352E-1 4.97843E-1 4.81342E-1 4.56259E-1 4.64923E-1 3.95438E-1 4.05779E-1 3.62213E-1 3.31513E-1 3.51316E-1 3.23387E-1 3.685E-1 4.218E-1 3.83817E-1 3.8664E-1 3.85108E-1 4.23725E-1 4.4317E-1 3.41122E-1 3.47068E-1 3.54286E-1 3.46727E-1 3.00765E-1 3.10756E-1 2.80647E-1 2.49379E-1 2.89298E-1 2.50847E-1 2.66243E-1 2.48219E-1 2.40646E-1 2.28724E-1 2.58605E-1 2.72996E-1 2.70439E-1 2.54316E-1 2.62766E-1 2.87105E-1 2.67304E-1 2.26032E-1 2.21988E-1 1.83505E-1 1.52813E-1 2.19364E-1 2.11198E-1 1.58379E-1 1.26998E-1 9.83544E-2 1.37042E-1 1.43477E-1 2.24532E-1 3.10021E-1 3.12511E-1 1.42059E-1 1.61239E-1 9.1758E-2 8.50647E-2 7.60547E-2 6.80432E-2 8.89287E-2 1.28463E-1 1.17619E-1 1.15338E-1 1.15013E-1 1.42075E-1 1.51886E-1 1.50715E-1 1.28683E-1 8.89021E-2 5.2268E-2 8.05378E-2 5.655E-2 4.94106E-2 7.91143E-2 5.15692E-2 3.23003E-2 2.32752E-2 2.11713E-2 1.81351E-2 2.58847E-2 3.65388E-2 9.73152E-2 1.1725E-1 7.92075E-2 9.83725E-2 4.10417E-2 1.73062E-2 2.60731E-2 4.59292E-2 2.42903E-2 8.45467E-3 -9999 -9999 -9999 -9999 -9999 -9999 -9999 -9999 -9999 -9999 -9999 -9999 -9999 -9999 -9999
-9999 -9999 -9999 -9999 -9999 -9999 -9999 -9999 -9999 -9999 -9999 -9999 -9999 -9999 -9999 -9999 -9999 -9999 -9999 -9999 -9999 -9999 -9999 -9999 -9999 3.49642E-1 3.72676E-1 2.87526E-1 2.62838E-1 2.52854E-1 2.98522E-1 2.6831E-1 2.68241E-1 2.84584E-1 2.75345E-1 2.67E-1 2.63448E-1 2.44603E-1 2.32061E-1 2.13167E-1 2.11891E-1 2.30174E-1 2.78134E-1 3.28047E-1 3.29836E-1 3.19975E-1 3.44736E-1 3.73217E-1 4.05849E-1 4.03093E-1 3.93108E-1 3.70909E-1 3.46075E-1 3.44457E-1 3.16284E-1 2.84323E-1 3.14503E-1 3.29718E-1 3.04451E-1 3.38796E-1 3.8633E-1 3.93857E-1 4.04845E-1 4.21292E-1 4.10369E-1 4.4669E-1 4.30659E-1 4.0567E-1 3.93202E-1 3.96435E-1 4.2932E-1 3.60637E-1 3.58658E-1 3.6803E-1 3.30933E-1 3.95603E-1 3.6125E-1 3.78865E-1 3.40328E-1 3.07821E-1 3.74988E-1 3.78309E-1 3.61539E-1 3.49942E-1 2.92305E-1 2.91397E-1 3.33563E-1 3.24815E-1 2.98522E-1 3.13435E-1 2.82293E-1 2.91375E-1 2.43515E-1 2.21749E-1 2.37463E-1 1.81854E-1 2.31443E-1 2.38589E-1 2.42455E-1 1.98574E-1 2.07115E-1 1.98355E-1 2.25372E-1 2.16916E-1 1.95915E-1 1.48596E-1 1.40439E-1 1.37501E-1 1.35284E-1 1.27541E-1 9.14497E-2 1.15983E-1 1.58312E-1 1.13703E-1 1.95636E-1 1.96944E-1 1.81382E-1 2.21254E-1 1.67799E-1 8.84749E-2 5.06656E-2 6.31208E-2 7.13849E-2 8.71488E-2 1.00271E-1 7.22614E-2 8.87585E-2 1.17176E-1 1.3663E-1 1.75942E-1 2.24991E-1 1.85813E-1 1.33978E-1 1.06954E-1 8.89707E-2 6.6748E-2 5.30769E-2 3.34387E-2 1.98042E-2 2.43976E-2 2.56716E-2 3.31605E-2 2.40292E-2 3.29837E-2 4.54955E-2 7.71671E-2 6.994E-2 5.62856E-2 7.52198E-2 8.90001E-2 7.71688E-2 4.8311E-2 9.29779E-2 5.64296E-2 1.39113E-2 1.74078E-2 1.60967E-2 1.33952E-2 1.49049E-2 -9999 -9999 -9999 -9999 -9999 -9999 -9999 -9999 -9999 -9999 -9999
-9999 -9999 -9999 -9999 -9999 -9999 -9999 -9999 -9999 -9999 -9999 -9999 -9999 -9999 -9999 -9999 -9999 -9999 -9999 -9999 -9999 -9999 -9999 -9999 -9999 -9999 3.54677E-1 2.99459E-1 2.70782E-1 2.66022E-1 2.77772E-1 2.45877E-1 2.38532E-1 2.55678E-1 3.15483E-1 3.209E-1 2.8857E-1 2.89799E-1 2.28638E-1 2.08612E-1 1.83796E-1 1.81905E-1 2.10287E-1 2.91938E-1 3.25079E-1 2.96082E-1 3.11656E-1 3.29188E-1 3.41219E-1 3.59519E-1 3.56367E-1 3.68027E-1 3.33549E-1 3.28937E-1 3.19536E-1 2.63534E-1 2.80092E-1 2.81772E-1 3.27882E-1 3.705E-1 3.93782E-1 3.95443E-1 4.09966E-1 4.29646E-1 3.61207E-1 4.0471E-1 3.89971E-1 4.24822E-1 3.91824E-1 3.8263E-1 4.38223E-1 3.71385E-1 3.14688E-1 3.48564E-1 3.52807E-1 3.2793E-1 3.39558E-1 3.83237E-1 3.44246E-1 3.27624E-1 3.21417E-1 3.32526E-1 3.25124E-1 2.86677E-1 3.08728E-1 3.30167E-1 3.06971E-1 3.75564E-1 3.50165E-1 3.11343E-1 2.93747E-1 2.39193E-1 2.19996E-1 2.45198E-1 2.04621E-1 1.75377E-1 2.13751E-1 1.84298E-1 1.74419E-1 1.93154E-1 1.8149E-1 1.63556E-1 1.67898E-1 2.01774E-1 2.12494E-1 1.98073E-1 1.34062E-1 1.25746E-1 1.42984E-1 1.18993E-1 1.78063E-1 1.56306E-1 9.57347E-2 1.30449E-1 8.55047E-2 9.80005E-2 6.98585E-2 3.76723E-2 9.14171E-2 1.16745E-1 7.81802E-2 6.74955E-2 7.84032E-2 7.87644E-2 9.02002E-2 7.24169E-2 7.70176E-2 1.25739E-1 1.92966E-1 2.05335E-1 2.18783E-1 2.0173E-1 2.74515E-1 1.58122E-1 8.51266E-2 5.45602E-2 5.24946E-2 2.53306E-2 3.29312E-2 2.33748E-2 1.9116E-2 3.33571E-2 3.25956E-2 2.20637E-2 1.51611E-2 2.24251E-2 2.38077E-2 1.59546E-2 2.20837E-2 6.05006E-2 1.59281E-1 1.5341E-1 1.03018E-1 9.85564E-2 3.37204E-2 3.74701E-2 3.35822E-2 2.39594E-2 2.29436E-2 2.18518E-2 -9999 -9999 -9999 -9999 -9999 -9999 -9999 -9999 -9999 -9999
-9999 -9999 -9999 -9999 -9999 -9999 -9999 -9999 -9999 -9999 -9999 -9999 -9999 -9999 -9999 -9999 -9999 -9999 -9999 -9999 -9999 -9999 -9999 -9999 -9999 -9999 3.6661E-1 3.71254E-1 2.617E-1 3.0573E-1 2.68239E-1 2.16074E-1 2.22916E-1 3.01205E-1 3.28434E-1 3.58928E-1 3.5677E-1 2.83528E-1 1.9033E-1 1.89875E-1 1.75015E-1 1.45599E-1 1.80748E-1 2.92516E-1 3.45486E-1 3.22762E-1 3.37614E-1 3.12208E-1 3.03733E-1 3.16741E-1 3.01247E-1 3.043E-1 3.21973E-1 3.13261E-1 2.86997E-1 2.54218E-1 2.81366E-1 2.96235E-1 3.21853E-1 3.58984E-1 4.02491E-1 3.73668E-1 3.59466E-1 3.81857E-1 3.62276E-1 3.80547E-1 3.71632E-1 4.06784E-1 3.71227E-1 4.00972E-1 3.57681E-1 3.29046E-1 2.82976E-1 2.74733E-1 3.25104E-1 3.18818E-1 3.0167E-1 3.07028E-1 3.33074E-1 3.06618E-1 3.36783E-1 3.51467E-1 3.55816E-1 3.59422E-1 3.15547E-1 3.36107E-1 3.16621E-1 3.16281E-1 3.56423E-1 3.23541E-1 2.77463E-1 2.08506E-1 2.50726E-1 2.31362E-1 1.77186E-1 1.87747E-1 1.48984E-1 1.27216E-1 1.2683E-1 2.02904E-1 2.38025E-1 2.10398E-1 1.91921E-1 2.05485E-1 1.44257E-1 1.07078E-1 5.68107E-2 5.7218E-2 1.28299E-1 1.62576E-1 9.22054E-2 8.86544E-2 1.48724E-1 2.17944E-1 1.76614E-1 1.05588E-1 6.99542E-2 4.10166E-2 5.96148E-2 4.91699E-2 5.32493E-2 7.40561E-2 5.04657E-2 4.85479E-2 4.57988E-2 5.44841E-2 7.63879E-2 1.2565E-1 2.19394E-1 1.38671E-1 1.57115E-1 1.44373E-1 1.70062E-1 9.75891E-2 7.45328E-2 4.38579E-2 4.6082E-2 2.78791E-2 2.64374E-2 2.62323E-2 2.58131E-2 1.69982E-2 1.52801E-2 1.15447E-2 1.19791E-2 1.28268E-2 1.04545E-2 1.25021E-2 3.21683E-2 6.77404E-2 8.29011E-2 5.55666E-2 4.03894E-2 5.93165E-2 8.18691E-2 8.86129E-2 7.67716E-2 3.8841E-2 1.7487E-2 1.80778E-2 1.70949E-2 1.44056E-2 1.99212E-2 -9999 -9999 -9999 -9999 -9999 -9999 -9999
-9999 -9999 -9999 -9999 -9999 -9999 -9999 -9999 -9999 -9999 -9999 -9999 -9999 -9999 -9999 -9999 -9999 -9999 -9999 -9999 -9999 -9999 -9999 -9999 -9999 -9999 -9999 3.61761E-1 2.46186E-1 2.91201E-1 2.51768E-1 2.69495E-1 2.99499E-1 3.37889E-1 3.44893E-1 3.32664E-1 3.37875E-1 2.85753E-1 1.96162E-1 1.99155E-1 2.20779E-1 1.61151E-1 1.84535E-1 2.93401E-1 3.10604E-1 3.08825E-1 3.4792E-1 2.71986E-1 3.00983E-1 2.98247E-1 2.89533E-1 3.04183E-1 3.27079E-1 3.51759E-1 3.81123E-1 3.71227E-1 3.17218E-1 2.78204E-1 3.05367E-1 3.87589E-1 3.8033E-1 3.55404E-1 2.78147E-1 3.81914E-1 3.68386E-1 3.24983E-1 3.83958E-1 4.0598E-1 3.6826E-1 3.82964E-1 3.87962E-1 3.27652E-1 2.85189E-1 2.72096E-1 3.18198E-1 3.43986E-1 3.39793E-1 2.54851E-1 3.31876E-1 3.64473E-1 3.89811E-1 3.86272E-1 4.07364E-1 4.25504E-1 3.99792E-1 4.00378E-1 3.85272E-1 3.57018E-1 3.32682E-1 3.07873E-1 2.58486E-1 2.44088E-1 2.18548E-1 1.43448E-1 1.3465E-1 1.72221E-1 1.36202E-1 1.26332E-1 1.53302E-1 1.08906E-1 1.45193E-1 1.08693E-1 1.20958E-1 1.00089E-1 7.62917E-2 9.44356E-2 8.73802E-2 7.11453E-2 4.89406E-2 3.57737E-2 6.02798E-2 1.43904E-1 1.3205E-1 1.34133E-1 9.52213E-2 1.0969E-1 1.5627E-1 6.93517E-2 7.18075E-2 6.06307E-2 8.92878E-2 1.02865E-1 5.46487E-2 5.34341E-2 5.96882E-2 7.48159E-2 1.07665E-1 1.13926E-1 1.86007E-1 1.61074E-1 1.18357E-1 8.26127E-2 1.04121E-1 6.34679E-2 7.98619E-2 6.33979E-2 5.92651E-2 3.8341E-2 3.91136E-2 3.07747E-2 2.90487E-2 2.70762E-2 2.19064E-2 1.72018E-2 1.26208E-2 1.07976E-2 1.14417E-2 1.40933E-2 1.95221E-2 1.66376E-2 1.36084E-2 1.56459E-2 3.13939E-2 4.33506E-2 3.62535E-2 5.0453E-2 7.07283E-2 3.22303E-2 1.82793E-2 1.379E-2 1.72698E-2 1.64887E-2 1.46055E-2 1.01436E-2 -9999 -9999 -9999 -9999 -9999 -9999
-9999 -9999 -9999 -9999 -9999 -9999 -9999 -9999 -9999 -9999 -9999 -9999 -9999 -9999 -9999 -9999 -9999 -9999 -9999 -9999 -9999 -9999 -9999 -9999 -9999 -9999 -9999 -9999 3.76215E-1 3.43814E-1 2.47756E-1 2.47686E-1 2.63934E-1 3.03803E-1 2.98143E-1 2.84678E-1 2.86951E-1 2.42035E-1 2.35445E-1 2.39429E-1 2.24105E-1 2.79936E-1 2.87003E-1 3.23592E-1 2.43341E-1 2.3155E-1 3.07747E-1 3.94901E-1 3.90367E-1 3.55098E-1 3.45691E-1 2.6594E-1 3.29967E-1 3.82947E-1 3.62351E-1 3.50012E-1 3.34709E-1 3.47984E-1 3.02794E-1 3.63962E-1 3.75562E-1 3.66395E-1 4.02868E-1 3.95862E-1 4.05677E-1 3.99727E-1 3.82198E-1 3.83787E-1 3.77564E-1 3.82322E-1 3.88054E-1 3.40926E-1 2.84338E-1 2.38797E-1 2.95151E-1 3.41349E-1 3.57644E-1 3.13574E-1 3.14573E-1 3.10331E-1 3.82165E-1 4.33519E-1 4.76909E-1 4.57304E-1 3.99504E-1 3.88393E-1 3.85466E-1 4.04737E-1 3.34931E-1 2.91488E-1 3.25099E-1 2.92608E-1 1.91839E-1 1.19819E-1 1.16395E-1 1.39702E-1 1.3674E-1 1.21184E-1 1.33246E-1 1.15172E-1 1.23402E-1 9.71005E-2 9.77019E-2 8.13586E-2 8.30858E-2 1.13934E-1 1.51805E-1 1.13724E-1 9.17868E-2 4.99769E-2 3.92255E-2 4.76866E-2 1.73939E-1 1.59278E-1 9.33239E-2 7.9707E-2 1.42225E-1 1.13305E-1 8.71057E-2 1.21974E-1 1.44057E-1 1.47281E-1 1.14989E-1 7.42891E-2 9.76046E-2 1.07763E-1 1.10673E-1 9.57491E-2 1.21151E-1 1.49439E-1 1.15275E-1 1.33476E-1 6.91736E-2 6.26897E-2 5.09625E-2 4.49538E-2 5.28411E-2 4.95477E-2 7.07069E-2 4.88456E-2 2.53326E-2 2.50085E-2 2.66016E-2 1.95666E-2 2.2337E-2 1.81773E-2 1.03325E-2 1.18047E-2 1.03252E-2 1.01162E-2 9.51445E-3 1.71048E-2 1.75961E-2 1.11297E-2 1.31569E-2 2.55698E-2 3.53889E-2 4.07148E-2 1.21256E-2 1.17986E-2 8.89887E-3 8.21494E-3 6.67675E-3 7.85715E-3 -9999 -9999 -9999 -9999 -9999 -9999
-9999 -9999 -9999 -9999 -9999 -9999 -9999 -9999 -9999 -9999 -9999 -9999 -9999 -9999 -9999 -9999 -9999 -9999 -9999 -9999 -9999 -9999 -9999 -9999 -9999 -9999 -9999 -9999 -9999 2.6681E-1 2.71884E-1 2.90412E-1 2.15505E-1 2.53558E-1 2.62447E-1 2.73497E-1 2.8051E-1 2.49473E-1 2.55904E-1 2.71482E-1 2.26478E-1 2.23182E-1 3.07975E-1 3.3709E-1 3.66079E-1 3.86776E-1 4.62187E-1 4.95117E-1 5.18083E-1 4.45795E-1 3.45473E-1 2.71457E-1 2.52768E-1 3.30747E-1 3.60775E-1 3.4077E-1 3.59865E-1 3.66408E-1 3.56903E-1 3.57766E-1 3.51523E-1 3.86586E-1 3.73255E-1 3.60609E-1 3.7271E-1 4.18916E-1 4.26048E-1 4.20275E-1 4.18798E-1 4.15515E-1 3.88607E-1 4.05285E-1 3.36787E-1 2.53194E-1 2.54153E-1 2.71191E-1 3.42001E-1 3.47253E-1 3.25572E-1 3.1303E-1 3.13105E-1 3.67658E-1 4.62809E-1 4.73455E-1 4.22603E-1 4.09826E-1 3.86874E-1 4.3857E-1 3.93533E-1 3.48872E-1 3.19849E-1 2.36508E-1 1.68286E-1 2.05102E-1 2.01419E-1 1.98137E-1 1.88409E-1 1.22349E-1 1.62323E-1 1.61948E-1 1.52632E-1 9.27883E-2 1.07182E-1 8.21976E-2 9.3228E-2 1.35071E-1 1.54661E-1 1.30111E-1 1.06602E-1 8.06552E-2 5.9509E-2 3.75264E-2 1.65598E-1 1.39677E-1 8.91194E-2 1.20897E-1 1.80947E-1 2.27627E-1 2.19815E-1 2.47774E-1 3.30473E-1 2.75632E-1 2.80311E-1 1.61527E-1 1.30799E-1 1.64793E-1 1.54147E-1 1.06181E-1 1.48818E-1 1.12174E-1 1.46243E-1 1.1845E-1 5.65202E-2 4.84786E-2 3.6539E-2 5.30385E-2 3.75113E-2 3.16001E-2 4.11437E-2 6.19386E-2 4.04046E-2 2.32501E-2 3.07726E-2 1.77694E-2 1.43527E-2 2.97267E-2 1.31846E-2 7.97019E-3 1.34623E-2 1.27646E-2 7.94316E-3 7.64126E-3 6.69237E-3 6.77563E-3 1.51091E-2 3.1559E-2 1.84245E-2 3.53817E-2 2.28847E-2 9.70199E-3 -9999 6.19112E-3 -9999 -9999 -9999 -9999 -9999 -9999 -9999 -9999
-9999 -9999 -9999 -9999 -9999 -9999 -9999 -9999 -9999 -9999 -9999 -9999 -9999 -9999 -9999 -9999 -9999 -9999 -9999 -9999 -9999 -9999 -9999 -9999 -9999 -9999 -9999 -9999 -9999 2.33227E-1 2.62099E-1 1.83266E-1 1.98395E-1 2.40402E-1 2.65631E-1 2.63018E-1 2.68868E-1 2.61303E-1 2.65407E-1 3.11989E-1 2.31549E-1 2.17173E-1 3.01574E-1 3.43325E-1 3.83891E-1 4.43085E-1 4.36626E-1 4.06441E-1 4.88148E-1 5.35647E-1 4.29698E-1 2.63589E-1 2.32651E-1 1.76361E-1 1.863E-1 2.94221E-1 3.07476E-1 3.36214E-1 3.76049E-1 3.91925E-1 3.70746E-1 3.54847E-1 3.74673E-1 3.93461E-1 3.7059E-1 3.71628E-1 4.20038E-1 4.41171E-1 4.33733E-1 4.09021E-1 4.16854E-1 3.90566E-1 3.77208E-1 3.15754E-1 2.74013E-1 2.62324E-1 2.92346E-1 3.00836E-1 3.01843E-1 2.67237E-1 2.9112E-1 3.04584E-1 3.72174E-1 4.51362E-1 4.62264E-1 4.53452E-1 4.21416E-1 4.23573E-1 4.40858E-1 3.73452E-1 3.31436E-1 1.98082E-1 2.20525E-1 2.72069E-1 2.58064E-1 2.37898E-1 1.68373E-1 1.68668E-1 1.82137E-1 1.66882E-1 1.33491E-1 1.47913E-1 1.3483E-1 9.37217E-2 9.81307E-2 1.46015E-1 1.89478E-1 1.38536E-1 7.85646E-2 7.27052E-2 5.93026E-2 8.60175E-2 1.69716E-1 2.24596E-1 1.06053E-1 1.15439E-1 1.81766E-1 2.51065E-1 2.21722E-1 1.47802E-1 1.93534E-1 3.26416E-1 3.16344E-1 2.40644E-1 1.09835E-1 1.07386E-1 1.52241E-1 1.42345E-1 1.17226E-1 7.77928E-2 7.42269E-2 1.21061E-1 9.72202E-2 5.97293E-2 7.50374E-2 3.92344E-2 2.00391E-2 2.38566E-2 2.62213E-2 3.21536E-2 5.31083E-2 3.6392E-2 3.73539E-2 2.29821E-2 2.1487E-2 3.16153E-2 1.9615E-2 1.00139E-2 9.92675E-3 1.84815E-2 9.02391E-3 5.75185E-3 8.58367E-3 1.17827E-2 2.5144E-2 1.71289E-2 3.40227E-2 1.60002E-2 -9999 -9999 -9999 -9999 -9999 -9999 -9999 -9999 -9999 -9999 -9999 -9999
-9999 -9999 -9999 -9999 -9999 -9999 -9999 -9999 -9999 -9999 -9999 -9999 -9999 -9999 -9999 -9999 -9999 -9999 -9999 -9999 -9999 -9999 -9999 -9999 -9999 -9999 -9999 -9999 -9999 -9999 2.41557E-1 2.89278E-1 2.46913E-1 2.63642E-1 2.37143E-1 2.25226E-1 2.62019E-1 2.33179E-1 2.24653E-1 2.39996E-1 2.33319E-1 2.41451E-1 2.85826E-1 3.41447E-1 3.79857E-1 3.89942E-1 3.91029E-1 3.54925E-1 3.90374E-1 4.32569E-1 4.06798E-1 4.02133E-1 3.84143E-1 2.89979E-1 2.69385E-1 2.025E-1 2.58187E-1 3.36273E-1 3.76875E-1 3.50355E-1 3.40817E-1 3.53447E-1 3.60551E-1 3.99752E-1 4.05783E-1 3.86621E-1 3.68955E-1 3.69091E-1 4.39126E-1 4.70429E-1 4.39726E-1 3.68849E-1 3.24865E-1 3.14439E-1 2.83056E-1 3.29984E-1 2.93619E-1 2.56805E-1 2.73034E-1 3.22023E-1 3.09017E-1 2.84018E-1 3.27016E-1 4.12613E-1 4.82224E-1 4.66693E-1 4.41104E-1 4.26747E-1 4.49434E-1 4.0976E-1 3.19997E-1 2.43757E-1 2.70273E-1 2.83054E-1 2.96659E-1 2.77793E-1 2.07426E-1 1.43099E-1 1.16142E-1 1.37111E-1 1.61919E-1 1.57839E-1 1.45415E-1 1.18178E-1 1.35908E-1 1.60889E-1 1.34265E-1 9.59846E-2 7.02981E-2 4.99514E-2 6.6054E-2 5.64689E-2 7.08232E-2 2.11958E-1 1.61687E-1 7.60811E-2 1.3348E-1 2.01018E-1 1.95469E-1 1.33186E-1 1.26944E-1 1.65235E-1 2.06478E-1 2.41825E-1 1.26618E-1 1.1979E-1 1.49067E-1 1.49859E-1 1.12363E-1 7.39495E-2 7.88116E-2 9.23719E-2 7.20949E-2 4.53827E-2 7.25136E-2 3.62478E-2 2.34957E-2 3.74616E-2 2.11559E-2 2.37921E-2 2.27232E-2 4.9447E-2 4.39439E-2 3.60803E-2 4.80053E-2 4.93483E-2 5.45406E-2 4.46184E-2 4.01238E-2 3.101E-2 1.28204E-2 1.25785E-2 1.21962E-2 2.34519E-2 2.00729E-2 2.74633E-2 1.21497E-2 6.39559E-3 -9999 -9999 -9999 -9999 -9999 -9999 -9999 -9999 -9999 -9999 -9999 -9999
-9999 -9999 -9999 -9999 -9999 -9999 -9999 -9999 -9999 -9999 -9999 -9999 -9999 -9999 -9999 -9999 -9999 -9999 -9999 -9999 -9999 -9999 -9999 -9999 -9999 -9999 -9999 -9999 -9999 -9999 -9999 1.91469E-1 3.02762E-1 2.12615E-1 1.84499E-1 1.58718E-1 2.02548E-1 2.21857E-1 2.04374E-1 1.65492E-1 1.67421E-1 2.00414E-1 2.93547E-1 3.40052E-1 3.63477E-1 3.69148E-1 3.59006E-1 3.37021E-1 3.55829E-1 3.90396E-1 4.24085E-1 4.06981E-1 4.08795E-1 3.80904E-1 3.52915E-1 3.39523E-1 3.02857E-1 3.14054E-1 3.54874E-1 2.61714E-1 3.03273E-1 3.512E-1 3.89473E-1 3.59486E-1 3.59384E-1 3.39252E-1 3.38806E-1 3.58147E-1 3.91702E-1 4.02367E-1 3.95877E-1 3.87296E-1 3.02434E-1 2.6702E-1 3.32598E-1 3.57101E-1 3.35748E-1 2.69192E-1 3.0187E-1 3.50568E-1 3.15156E-1 2.92318E-1 2.88404E-1 3.30419E-1 3.90538E-1 4.11819E-1 4.30319E-1 4.29072E-1 4.29253E-1 4.38045E-1 3.55514E-1 3.00723E-1 3.11843E-1 2.82376E-1 2.88877E-1 2.68593E-1 2.03795E-1 1.45026E-1 1.26322E-1 1.60971E-1 1.74566E-1 2.15025E-1 2.01032E-1 1.54969E-1 1.62716E-1 1.59985E-1 1.35756E-1 8.21137E-2 5.18941E-2 7.01872E-2 4.18307E-2 2.90878E-2 4.25468E-2 2.10254E-1 1.51956E-1 9.05098E-2 7.34202E-2 1.70881E-1 1.58511E-1 1.17139E-1 7.39545E-2 7.63305E-2 9.98564E-2 1.30747E-1 1.39727E-1 1.20014E-1 1.27037E-1 1.1699E-1 8.19023E-2 7.96927E-2 5.96395E-2 5.43925E-2 7.93933E-2 6.17445E-2 7.5403E-2 5.81738E-2 2.76449E-2 3.3387E-2 1.7958E-2 1.23655E-2 2.04976E-2 4.75194E-2 1.0408E-1 1.18087E-1 1.03151E-1 8.90667E-2 1.09604E-1 1.30954E-1 9.71466E-2 4.1617E-2 1.82064E-2 2.64766E-2 2.03146E-2 1.88406E-2 3.83971E-2 1.13663E-2 4.92899E-3 -9999 -9999 -9999 -9999 -9999 -9999 -9999 -9999 -9999 -9999 -9999 -9999 -9999
-9999 -9999 -9999 -9999 -9999 -9999 -9999 -9999 -9999 -9999 -9999 -9999 -9999 -9999 -9999 -9999 -9999 -9999 -9999 -9999 -9999 -9999 -9999 -9999 -9999 -9999 -9999 -9999 -9999 -9999 -9999 -9999 -9999 2.81026E-1 1.99929E-1 1.23694E-1 1.53432E-1 1.78031E-1 1.76953E-1 1.20383E-1 1.29949E-1 1.75614E-1 2.57802E-1 3.14054E-1 3.40618E-1 3.49293E-1 3.73221E-1 3.42718E-1 3.17027E-1 2.97064E-1 3.03202E-1 3.59674E-1 3.7778E-1 3.83242E-1 3.8468E-1 3.71949E-1 3.48446E-1 3.00192E-1 3.67105E-1 2.45104E-1 1.60098E-1 1.63302E-1 1.81063E-1 3.79757E-1 3.71103E-1 2.99223E-1 2.3793E-1 3.66291E-1 3.80076E-1 3.80027E-1 2.8489E-1 3.57761E-1 2.96924E-1 2.38672E-1 2.60219E-1 3.13848E-1 2.96668E-1 2.63454E-1 2.5525E-1 3.12341E-1 3.06444E-1 2.93964E-1 2.97065E-1 3.04309E-1 3.05346E-1 3.46291E-1 3.66214E-1 4.18679E-1 4.41728E-1 4.44755E-1 3.86004E-1 3.48883E-1 3.17939E-1 2.88061E-1 2.66887E-1 2.51008E-1 1.58544E-1 1.46826E-1 1.18195E-1 1.65309E-1 1.54847E-1 1.97565E-1 1.97495E-1 1.74575E-1 1.88661E-1 1.75324E-1 1.19798E-1 5.97727E-2 5.01688E-2 4.07879E-2 4.43657E-2 4.57038E-2 1.0216E-1 2.62929E-1 2.09554E-1 1.39576E-1 5.06458E-2 9.97113E-2 1.55072E-1 1.42495E-1 8.0036E-2 5.205E-2 6.81376E-2 8.05684E-2 7.76416E-2 7.43021E-2 7.59174E-2 7.77871E-2 6.99883E-2 7.09638E-2 3.768E-2 5.68337E-2 3.45843E-2 4.55436E-2 5.00438E-2 7.26566E-2 4.50015E-2 2.15562E-2 1.65231E-2 1.886E-2 5.45676E-2 1.10787E-1 1.22555E-1 5.15844E-2 3.35215E-2 2.52611E-2 2.3099E-2 3.48909E-2 7.75705E-2 7.46072E-2 8.98664E-2 3.33751E-2 2.10575E-2 3.02357E-2 1.5382E-2 7.76626E-3 -9999 -9999 -9999 -9999 -9999 -9999 -9999 -9999 -9999 -9999 -9999 -9999 -9999 -9999
-9999 -9999 -9999 -9999 -9999 -9999 -9999 -9999 -9999 -9999 -9999 -9999 -9999 -9999 -9999 -9999 -9999 -9999 -9999 -9999 -9999 -9999 -9999 -9999 -9999 -9999 -9999 -9999 -9999 -9999 -9999 -9999 -9999 -9999 2.68249E-1 1.78641E-1 1.52469E-1 1.42636E-1 1.21034E-1 1.30881E-1 1.42445E-1 1.45744E-1 1.56701E-1 2.08151E-1 2.7935E-1 2.72152E-1 3.45705E-1 3.94175E-1 2.81365E-1 1.47902E-1 2.04463E-1 3.00986E-1 3.67955E-1 4.10098E-1 4.48728E-1 4.19074E-1 3.93508E-1 3.83937E-1 3.51255E-1 3.76731E-1 2.94037E-1 2.11435E-1 1.38274E-1 2.47926E-1 1.26307E-1 1.52632E-1 1.5738E-1 2.74297E-1 1.40597E-1 2.81834E-1 3.07346E-1 2.97061E-1 2.51367E-1 2.1138E-1 2.37978E-1 2.35582E-1 2.51734E-1 2.54806E-1 2.05326E-1 2.42677E-1 2.57667E-1 2.51674E-1 2.88684E-1 2.9959E-1 2.70966E-1 2.62176E-1 3.05379E-1 3.46583E-1 4.34338E-1 4.21533E-1 3.91047E-1 3.57298E-1 3.50152E-1 3.19829E-1 2.43908E-1 2.26249E-1 1.67304E-1 2.04839E-1 1.90884E-1 1.72676E-1 1.90476E-1 2.47156E-1 1.99888E-1 1.56072E-1 2.32359E-1 2.22094E-1 1.35967E-1 7.83556E-2 6.03509E-2 8.12907E-2 7.94906E-2 4.62047E-2 9.31582E-2 2.56124E-1 2.4754E-1 1.31445E-1 4.73491E-2 6.57731E-2 1.74812E-1 1.72756E-1 9.32293E-2 6.08254E-2 4.61528E-2 7.03842E-2 5.91795E-2 7.30778E-2 9.44668E-2 8.48453E-2 8.15426E-2 6.59878E-2 5.5049E-2 6.13213E-2 3.34961E-2 3.24797E-2 2.56111E-2 4.0074E-2 4.15908E-2 3.74382E-2 2.19294E-2 3.0959E-2 4.81065E-2 4.94755E-2 4.33573E-2 2.5209E-2 1.1771E-2 7.63319E-3 4.83069E-3 1.18068E-2 5.7474E-2 5.28441E-2 2.32587E-2 2.92743E-2 1.80066E-2 1.39645E-2 7.69801E-3 -9999 -9999 -9999 -9999 -9999 -9999 -9999 -9999 -9999 -9999 -9999 -9999 -9999 -9999 -9999
-9999 -9999 -9999 -9999 -9999 -9999 -9999 -9999 -9999 -9999 -9999 -9999 -9999 -9999 -9999 -9999 -9999 -9999 -9999 -9999 -9999 -9999 -9999 -9999 -9999 -9999 -9999 -9999 -9999 -9999 -9999 -9999 -9999 -9999 -9999 2.54806E-1 2.26286E-1 1.79319E-1 1.77993E-1 1.07787E-1 1.56207E-1 1.62156E-1 1.82673E-1 1.73644E-1 1.78928E-1 2.09854E-1 1.688E-1 1.85256E-1 1.60157E-1 1.08255E-1 1.50207E-1 2.32771E-1 3.02578E-1 4.04307E-1 4.92892E-1 4.91152E-1 4.44265E-1 3.98288E-1 3.96341E-1 4.14881E-1 3.93711E-1 3.62273E-1 2.3068E-1 1.31102E-1 1.2144E-1 1.05877E-1 1.38161E-1 1.72497E-1 2.08663E-1 9.43845E-2 2.55072E-1 2.92986E-1 1.56078E-1 2.02815E-1 1.77603E-1 2.12855E-1 1.92859E-1 2.50262E-1 3.01987E-1 3.02066E-1 3.22515E-1 2.44872E-1 2.57604E-1 2.78572E-1 2.51586E-1 2.12636E-1 2.29452E-1 3.07955E-1 3.92213E-1 4.21284E-1 3.848E-1 3.13363E-1 2.87602E-1 2.50722E-1 2.33795E-1 1.98216E-1 2.07145E-1 2.57952E-1 2.77092E-1 3.23538E-1 3.03068E-1 3.0522E-1 2.10998E-1 2.55669E-1 3.01303E-1 3.36187E-1 2.32322E-1 1.17023E-1 9.20113E-2 1.08661E-1 5.65468E-2 3.60623E-2 6.79849E-2 1.89529E-1 1.54931E-1 5.93045E-2 3.63512E-2 7.40158E-2 1.22071E-1 1.46131E-1 1.17547E-1 9.8833E-2 6.98902E-2 4.61391E-2 6.67957E-2 8.01281E-2 7.99334E-2 8.03712E-2 7.97266E-2 6.52582E-2 5.9892E-2 3.96951E-2 4.31314E-2 2.26359E-2 2.05875E-2 3.22568E-2 5.25727E-2 4.55963E-2 4.37961E-2 4.24539E-2 5.10341E-2 3.02303E-2 1.5433E-2 1.45319E-2 1.067E-2 3.76259E-3 5.63387E-3 1.80264E-2 3.02311E-2 1.68193E-2 4.4777E-2 3.01282E-2 9.68091E-3 6.24179E-3 3.9757E-3 -9999 -9999 -9999 -9999 -9999 -9999 -9999 -9999 -9999 -9999 -9999 -9999 -9999 -9999 -9999
-9999 -9999 -9999 -9999 -9999 -9999 -9999 -9999 -9999 -9999 -9999 -9999 -9999 -9999 -9999 -9999 -9999 -9999 -9999 -9999 -9999 -9999 -9999 -9999 -9999 -9999 -9999 -9999 -9999 -9999 -9999 -9999 -9999 -9999 -9999 -9999 2.7361E-1 2.30979E-1 2.07349E-1 1.78134E-1 1.4098E-1 1.65855E-1 1.81256E-1 1.93479E-1 1.35952E-1 1.55501E-1 1.06775E-1 1.39018E-1 2.00854E-1 2.18159E-1 2.26365E-1 2.43878E-1 2.6266E-1 3.30778E-1 4.41994E-1 4.65527E-1 4.80145E-1 4.72577E-1 4.60428E-1 4.75141E-1 4.61862E-1 4.79241E-1 3.85975E-1 1.9449E-1 1.71784E-1 1.1987E-1 1.01801E-1 1.36965E-1 1.39828E-1 1.47785E-1 1.91565E-1 2.61872E-1 2.57281E-1 1.59064E-1 2.33431E-1 2.54007E-1 2.25406E-1 2.68181E-1 2.81199E-1 3.42905E-1 3.94851E-1 3.01841E-1 3.23796E-1 3.09109E-1 2.93893E-1 2.30198E-1 2.34751E-1 2.83259E-1 3.57314E-1 3.46207E-1 3.60699E-1 2.91913E-1 2.92346E-1 2.2302E-1 2.4149E-1 2.56694E-1 2.55712E-1 3.13471E-1 3.38332E-1 3.29773E-1 3.11915E-1 2.88852E-1 2.92652E-1 3.06155E-1 3.14336E-1 3.04234E-1 2.34387E-1 1.07797E-1 4.94634E-2 4.86077E-2 3.38649E-2 5.81853E-2 7.23965E-2 9.88809E-2 4.97429E-2 5.05812E-2 3.5536E-2 6.50487E-2 9.9686E-2 6.09937E-2 6.6432E-2 5.25372E-2 5.61903E-2 3.97112E-2 5.74234E-2 4.04189E-2 4.62982E-2 5.8939E-2 7.23304E-2 8.08412E-2 7.71849E-2 5.94846E-2 4.5671E-2 3.61417E-2 3.48391E-2 2.52493E-2 3.09016E-2 3.10372E-2 2.5108E-2 3.153E-2 2.30161E-2 1.79041E-2 1.12152E-2 9.82237E-3 8.8919E-3 6.11242E-3 1.1557E-2 3.26998E-2 1.14938E-2 2.08995E-2 1.38504E-2 6.82078E-3 4.71036E-3 -9999 -9999 -9999 -9999 -9999 -9999 -9999 -9999 -9999 -9999 -9999 -9999 -9999 -9999 -9999 -9999 -9999
-9999 -9999 -9999 -9999 -9999 -9999 -9999 -9999 -9999 -9999 -9999 -9999 -9999 -9999 -9999 -9999 -9999 -9999 -9999 -9999 -9999 -9999 -9999 -9999 -9999 -9999 -9999 -9999 -9999 -9999 -9999 -9999 -9999 -9999 -9999 -9999 -9999 1.26381E-1 1.63124E-1 1.38116E-1 7.45519E-2 5.40542E-2 8.63492E-2 1.14352E-1 1.02411E-1 1.21774E-1 1.41844E-1 2.17857E-1 3.82747E-1 4.24095E-1 3.40432E-1 2.94977E-1 2.82051E-1 2.92361E-1 3.82735E-1 3.90183E-1 4.48843E-1 5.16083E-1 4.83581E-1 4.93406E-1 4.76688E-1 4.59615E-1 4.12161E-1 3.49391E-1 2.13513E-1 1.54901E-1 1.14066E-1 1.19754E-1 9.99919E-2 1.25115E-1 1.63614E-1 2.40494E-1 2.92726E-1 2.98078E-1 2.80229E-1 2.81639E-1 3.16733E-1 2.89024E-1 2.80993E-1 3.48129E-1 3.51234E-1 3.94094E-1 3.22986E-1 4.14716E-1 3.41428E-1 2.74163E-1 2.69277E-1 2.55404E-1 2.69208E-1 2.88576E-1 3.09804E-1 3.21254E-1 3.00186E-1 3.45432E-1 3.38886E-1 3.54373E-1 3.41555E-1 3.28724E-1 2.83533E-1 2.8057E-1 2.94807E-1 2.87754E-1 2.89542E-1 2.7506E-1 2.20976E-1 2.30615E-1 1.8581E-1 8.03551E-2 4.94565E-2 1.9722E-2 1.8976E-2 4.71969E-2 6.79427E-2 6.05041E-2 4.20726E-2 2.88283E-2 3.96635E-2 6.64177E-2 8.63834E-2 5.80416E-2 4.23713E-2 4.43627E-2 4.37289E-2 5.14633E-2 5.47936E-2 3.88412E-2 3.83281E-2 5.80407E-2 5.98339E-2 5.73403E-2 4.86257E-2 3.28734E-2 3.13882E-2 2.7792E-2 2.26216E-2 2.62447E-2 2.00098E-2 2.12995E-2 1.72761E-2 1.64079E-2 1.77089E-2 1.30747E-2 1.02408E-2 1.11659E-2 2.02629E-2 2.59223E-2 3.63471E-2 1.26664E-2 1.5169E-2 6.34692E-3 3.46761E-3 2.49534E-3 -9999 -9999 -9999 -9999 -9999 -9999 -9999 -9999 -9999 -9999 -9999 -9999 -9999 -9999 -9999 -9999 -9999 -9999
-9999 -9999 -9999 -9999 -9999 -9999 -9999 -9999 -9999 -9999 -9999 -9999 -9999 -9999 -9999 -9999 -9999 -9999 -9999 -9999 -9999 -9999 -9999 -9999 -9999 -9999 -9999 -9999 -9999 -9999 -9999 1.41252E-1 1.43988E-1 -9999 -9999 2.73409E-1 1.43277E-1 1.17493E-1 1.06755E-1 9.82937E-2 8.63171E-2 6.28276E-2 7.25928E-2 6.70113E-2 9.56626E-2 1.06943E-1 1.99942E-1 2.89337E-1 3.5005E-1 4.22419E-1 3.73037E-1 3.41788E-1 3.43418E-1 3.13761E-1 3.61469E-1 3.89808E-1 4.27018E-1 4.43738E-1 4.43136E-1 4.45893E-1 4.46895E-1 4.29454E-1 4.3305E-1 3.34083E-1 2.87638E-1 1.90747E-1 1.69925E-1 1.77877E-1 1.47002E-1 1.00933E-1 1.39936E-1 1.98553E-1 2.92732E-1 3.50881E-1 3.57223E-1 3.78742E-1 3.83182E-1 3.29375E-1 2.90516E-1 2.7531E-1 3.40635E-1 3.98899E-1 4.03584E-1 3.29404E-1 3.80989E-1 3.26819E-1 2.76574E-1 2.52213E-1 2.52082E-1 2.65967E-1 3.30114E-1 3.07969E-1 3.43528E-1 3.44302E-1 3.51712E-1 3.42732E-1 3.26998E-1 3.41192E-1 2.38094E-1 2.1013E-1 2.20247E-1 2.46378E-1 2.64075E-1 2.15927E-1 1.77075E-1 1.96712E-1 1.6702E-1 1.29332E-1 6.97391E-2 2.83122E-2 1.51718E-2 3.38578E-2 9.96491E-2 1.30934E-1 8.02511E-2 5.46021E-2 4.86421E-2 7.74171E-2 7.68E-2 5.66632E-2 4.00605E-2 2.97683E-2 5.87607E-2 8.39446E-2 3.62531E-2 4.78216E-2 3.85425E-2 4.17197E-2 4.48021E-2 5.77942E-2 5.60225E-2 3.93289E-2 2.43827E-2 1.88617E-2 3.31023E-2 2.04756E-2 1.16345E-2 2.16385E-2 1.35677E-2 1.25932E-2 1.05112E-2 1.20695E-2 1.02986E-2 1.34569E-2 1.67752E-2 2.98614E-2 3.5238E-2 1.01376E-2 1.49845E-2 -9999 -9999 -9999 -9999 -9999 -9999 -9999 -9999 -9999 -9999 -9999 -9999 -9999 -9999 -9999 -9999 -9999 -9999 -9999 -9999 -9999
-9999 -9999 -9999 -9999 -9999 -9999 -9999 -9999 -9999 -9999 -9999 -9999 -9999 -9999 -9999 -9999 -9999 -9999 -9999 -9999 -9999 -9999 -9999 -9999 -9999 -9999 -9999 -9999 -9999 -9999 2.58516E-1 9.29336E-2 1.00644E-1 -9999 -9999 1.90542E-1 1.41223E-1 2.37786E-1 1.31509E-1 9.05625E-2 1.16549E-1 1.08272E-1 9.61959E-2 8.90489E-2 8.38113E-2 1.14763E-1 2.50374E-1 3.67757E-1 3.98239E-1 4.36055E-1 4.1656E-1 3.82005E-1 3.74351E-1 3.43048E-1 3.54501E-1 3.91975E-1 4.19826E-1 4.0877E-1 4.06751E-1 4.27422E-1 4.25328E-1 4.23828E-1 4.73835E-1 4.52856E-1 3.67438E-1 3.00454E-1 2.61209E-1 1.91279E-1 1.36214E-1 1.25652E-1 1.44426E-1 1.99233E-1 2.64052E-1 3.39366E-1 3.97392E-1 3.90314E-1 3.93653E-1 3.47023E-1 2.65246E-1 2.39883E-1 2.46054E-1 2.65104E-1 3.91459E-1 4.12961E-1 3.53939E-1 3.66339E-1 2.72073E-1 2.38512E-1 2.16923E-1 2.28667E-1 2.97991E-1 2.79995E-1 3.34678E-1 3.96313E-1 3.20925E-1 2.86938E-1 2.86578E-1 2.59789E-1 2.76621E-1 1.88375E-1 1.962E-1 2.13257E-1 2.30331E-1 2.09382E-1 1.73816E-1 1.94455E-1 1.49522E-1 1.34004E-1 7.68376E-2 3.56147E-2 1.90159E-2 2.42175E-2 8.29098E-2 9.78056E-2 1.08928E-1 5.44361E-2 3.35282E-2 5.74029E-2 6.18779E-2 3.31213E-2 3.05265E-2 3.1296E-2 4.82704E-2 8.07484E-2 3.27323E-2 2.65671E-2 2.88736E-2 3.19235E-2 3.69385E-2 4.57368E-2 3.64994E-2 3.12715E-2 2.83065E-2 2.34165E-2 2.72468E-2 1.92934E-2 1.88816E-2 1.50463E-2 7.28324E-3 1.26696E-2 9.69429E-3 8.51138E-3 9.46259E-3 9.69445E-3 1.23497E-2 2.21099E-2 9.79271E-3 9.70863E-3 1.27678E-2 -9999 -9999 -9999 -9999 -9999 -9999 -9999 -9999 -9999 -9999 -9999 -9999 -9999 -9999 -9999 -9999 -9999 -9999 -9999 -9999 -9999
-9999 -9999 -9999 -9999 -9999 -9999 -9999 -9999 -9999 -9999 -9999 -9999 -9999 -9999 -9999 -9999 -9999 -9999 -9999 -9999 -9999 -9999 -9999 -9999 -9999 -9999 -9999 -9999 -9999 -9999 2.23908E-1 8.17262E-2 6.86179E-2 9.15646E-2 1.70146E-1 1.84213E-1 1.19329E-1 2.17697E-1 2.50434E-1 1.41367E-1 1.80423E-1 2.46716E-1 1.76655E-1 1.26614E-1 1.09792E-1 1.22833E-1 2.09882E-1 3.43033E-1 4.04803E-1 4.35347E-1 4.1959E-1 4.14226E-1 3.71209E-1 3.42226E-1 3.70323E-1 4.14966E-1 4.12273E-1 3.82947E-1 3.93569E-1 4.26105E-1 4.16982E-1 4.21791E-1 4.82047E-1 5.33004E-1 5.23098E-1 4.32666E-1 3.54787E-1 2.03517E-1 1.84726E-1 1.54028E-1 1.28378E-1 1.45434E-1 2.28487E-1 3.08938E-1 3.96395E-1 4.18435E-1 4.28326E-1 3.60823E-1 2.49418E-1 2.3274E-1 2.2177E-1 1.96635E-1 2.22173E-1 3.63824E-1 3.99492E-1 3.84094E-1 3.1432E-1 2.28331E-1 2.14615E-1 2.31857E-1 2.51495E-1 2.74112E-1 3.09501E-1 3.45633E-1 3.311E-1 2.23551E-1 2.46809E-1 2.66528E-1 1.98458E-1 1.68316E-1 1.65411E-1 1.75428E-1 1.8525E-1 1.59854E-1 1.46659E-1 1.34732E-1 9.33331E-2 7.55984E-2 4.25842E-2 2.61018E-2 1.82544E-2 3.31015E-2 6.55399E-2 3.66363E-2 4.002E-2 5.00912E-2 3.16167E-2 5.08675E-2 8.93379E-2 6.89796E-2 2.35539E-2 1.82944E-2 5.27546E-2 4.06642E-2 2.45948E-2 2.27968E-2 2.17486E-2 2.66849E-2 2.50533E-2 3.27875E-2 3.5529E-2 3.75903E-2 2.80254E-2 3.36988E-2 2.79972E-2 2.16466E-2 2.16771E-2 1.0438E-2 7.35201E-3 5.64909E-3 5.00728E-3 4.57165E-3 4.77343E-3 6.11438E-3 1.05548E-2 9.37572E-3 1.79145E-2 8.82919E-3 1.03707E-2 5.67794E-3 -9999 -9999 -9999 -9999 -9999 -9999 -9999 -9999 -9999 -9999 -9999 -9999 -9999 -9999 -9999 -9999 -9999 -9999 -9999 -9999
-9999 -9999 -9999 -9999 -9999 -9999 -9999 -9999 -9999 -9999 -9999 -9999 -9999 -9999 -9999 -9999 -9999 -9999 -9999 -9999 -9999 -9999 -9999 -9999 -9999 -9999 -9999 -9999 -9999 -9999 1.4653E-1 1.11505E-1 7.10656E-2 7.77043E-2 8.68718E-2 1.48726E-1 1.38693E-1 1.07955E-1 1.86088E-1 1.97986E-1 1.12716E-1 1.46754E-1 2.28966E-1 2.13785E-1 1.5382E-1 1.67544E-1 3.29492E-1 3.94583E-1 3.90579E-1 4.00098E-1 4.19831E-1 4.18368E-1 3.98346E-1 3.74829E-1 4.14681E-1 4.55615E-1 4.28435E-1 3.91137E-1 3.57609E-1 3.72346E-1 3.69173E-1 3.96504E-1 4.29001E-1 4.8869E-1 4.66455E-1 4.34987E-1 4.08169E-1 2.19243E-1 1.77921E-1 1.43159E-1 1.12703E-1 1.67495E-1 2.05136E-1 2.61299E-1 3.99521E-1 4.75761E-1 4.31062E-1 3.51708E-1 2.90078E-1 2.71405E-1 2.72602E-1 2.45791E-1 2.13353E-1 2.61845E-1 3.26228E-1 3.85284E-1 3.62361E-1 2.49951E-1 2.00607E-1 2.19264E-1 2.68584E-1 3.00692E-1 2.89811E-1 3.20136E-1 3.54763E-1 2.37497E-1 1.81513E-1 2.54393E-1 1.94656E-1 1.62788E-1 1.27855E-1 1.11862E-1 1.5152E-1 1.49139E-1 1.31026E-1 1.23043E-1 7.29804E-2 3.34455E-2 2.14975E-2 2.31464E-2 2.70556E-2 2.86198E-2 4.20097E-2 4.53769E-2 2.92019E-2 1.79154E-2 1.9717E-2 4.69836E-2 6.16143E-2 5.83504E-2 2.65159E-2 2.23455E-2 4.75383E-2 2.44944E-2 1.98944E-2 2.25891E-2 2.70258E-2 2.3187E-2 2.50875E-2 3.13498E-2 2.69616E-2 3.37669E-2 3.06712E-2 2.7022E-2 2.26713E-2 2.24344E-2 2.18836E-2 1.40704E-2 1.17298E-2 5.89363E-3 5.75519E-3 7.9819E-3 4.68186E-3 6.6651E-3 9.07813E-3 5.61475E-3 1.04533E-2 7.19272E-3 7.24194E-3 6.21733E-3 -9999 -9999 -9999 -9999 -9999 -9999 -9999 -9999 -9999 -9999 -9999 -9999 -9999 -9999 -9999 -9999 -9999 -9999 -9999 -9999
-9999 -9999 -9999 -9999 -9999 -9999 -9999 -9999 -9999 -9999 -9999 -9999 -9999 -9999 -9999 -9999 -9999 -9999 -9999 -9999 -9999 -9999 -9999 -9999 -9999 -9999 -9999 -9999 -9999 -9999 -9999 -9999 2.22782E-1 1.25796E-1 6.23326E-2 6.57695E-2 1.26297E-1 9.88895E-2 1.22581E-1 1.17055E-1 1.51665E-1 1.14183E-1 1.1271E-1 1.30353E-1 1.65288E-1 2.11814E-1 2.97178E-1 3.96626E-1 3.57762E-1 3.77942E-1 3.96374E-1 4.07436E-1 4.13022E-1 4.03088E-1 4.14155E-1 4.5509E-1 4.48038E-1 4.23763E-1 3.66963E-1 3.25101E-1 3.4503E-1 3.42882E-1 3.75259E-1 3.65197E-1 3.79302E-1 3.8539E-1 3.67168E-1 2.5341E-1 2.25699E-1 1.81689E-1 1.6109E-1 1.96308E-1 1.9116E-1 2.60134E-1 3.83439E-1 4.6306E-1 4.51856E-1 4.0658E-1 3.61244E-1 2.72668E-1 1.98172E-1 1.90063E-1 1.63926E-1 1.4791E-1 1.40798E-1 2.42631E-1 3.29029E-1 2.71268E-1 2.10754E-1 2.37093E-1 3.03187E-1 2.89367E-1 3.18825E-1 1.95931E-1 2.61449E-1 3.17798E-1 2.07663E-1 2.23225E-1 1.55012E-1 1.24164E-1 9.69887E-2 8.47929E-2 1.29655E-1 1.00676E-1 1.02877E-1 9.0912E-2 3.30777E-2 1.76189E-2 2.12438E-2 3.49603E-2 1.93603E-2 1.71594E-2 2.19603E-2 3.04597E-2 3.92969E-2 6.84438E-2 7.45409E-2 6.13918E-2 5.85812E-2 4.13581E-2 2.4162E-2 2.41804E-2 5.51221E-2 2.47493E-2 1.78057E-2 2.22156E-2 3.56446E-2 4.70361E-2 4.30586E-2 3.45557E-2 2.10338E-2 2.28852E-2 2.18427E-2 2.31761E-2 1.98296E-2 1.79427E-2 1.33468E-2 1.13622E-2 8.4847E-3 9.4846E-3 1.11482E-2 1.61917E-2 1.97921E-2 2.36403E-2 1.33576E-2 4.32987E-3 6.0445E-3 8.4223E-3 7.90398E-3 -9999 -9999 -9999 -9999 -9999 -9999 -9999 -9999 -9999 -9999 -9999 -9999 -9999 -9999 -9999 -9999 -9999 -9999 -9999 -9999 -9999
-9999 -9999 -9999 -9999 -9999 -9999 -9999 -9999 -9999 -9999 -9999 -9999 -9999 -9999 -9999 -9999 -9999 -9999 -9999 -9999 -9999 -9999 -9999 -9999 -9999 -9999 -9999 -9999 -9999 -9999 -9999 -9999 -9999 1.52708E-1 8.36208E-2 5.18374E-2 5.1373E-2 9.41212E-2 5.44817E-2 8.66635E-2 1.27494E-1 1.55044E-1 1.39596E-1 1.0769E-1 1.4383E-1 2.77792E-1 3.05217E-1 2.55421E-1 3.25027E-1 3.80489E-1 3.91606E-1 4.15309E-1 4.23904E-1 4.36801E-1 3.86086E-1 4.10105E-1 4.44256E-1 4.40398E-1 3.991E-1 3.67711E-1 3.53099E-1 3.15887E-1 3.16653E-1 2.66128E-1 2.85917E-1 3.0381E-1 2.96549E-1 2.73212E-1 2.47436E-1 2.08272E-1 1.58017E-1 2.27512E-1 2.2363E-1 3.01638E-1 4.08787E-1 4.48192E-1 4.63916E-1 4.33977E-1 4.10203E-1 3.59714E-1 2.65939E-1 1.87837E-1 1.59099E-1 1.40543E-1 1.23926E-1 1.28152E-1 1.59336E-1 2.61173E-1 2.52146E-1 2.65069E-1 2.99491E-1 3.20814E-1 3.37154E-1 2.19461E-1 1.26895E-1 2.57481E-1 2.66324E-1 2.2508E-1 1.22969E-1 1.03953E-1 7.74715E-2 8.55973E-2 7.55827E-2 7.28654E-2 7.89846E-2 5.10095E-2 2.3099E-2 1.82266E-2 2.92511E-2 3.09247E-2 2.22045E-2 2.19549E-2 2.72014E-2 2.51067E-2 3.47954E-2 5.54061E-2 4.71353E-2 4.90047E-2 5.23347E-2 3.79101E-2 3.21794E-2 4.83896E-2 5.04787E-2 2.37907E-2 2.07619E-2 2.4962E-2 3.74957E-2 6.42826E-2 3.89451E-2 3.21886E-2 2.03216E-2 1.28917E-2 1.41743E-2 1.29198E-2 1.54911E-2 1.26196E-2 1.1319E-2 9.66E-3 5.75358E-3 3.68516E-3 6.03518E-3 1.50684E-2 1.74529E-2 1.46712E-2 1.40923E-2 6.32045E-3 8.69713E-3 6.58173E-3 -9999 -9999 -9999 -9999 -9999 -9999 -9999 -9999 -9999 -9999 -9999 -9999 -9999 -9999 -9999 -9999 -9999 -9999 -9999 -9999 -9999 -9999
-9999 -9999 -9999 -9999 -9999 -9999 -9999 -9999 -9999 -9999 -9999 -9999 -9999 -9999 -9999 -9999 -9999 -9999 -9999 -9999 -9999 -9999 -9999 -9999 -9999 -9999 -9999 -9999 -9999 -9999 -9999 -9999 -9999 2.1057E-1 9.93546E-2 6.73784E-2 5.3564E-2 7.38517E-2 5.64258E-2 6.2193E-2 1.01066E-1 8.98125E-2 9.45785E-2 7.71722E-2 1.03861E-1 1.68702E-1 2.33932E-1 2.45575E-1 3.57767E-1 4.20043E-1 4.30832E-1 4.12768E-1 4.22564E-1 3.93349E-1 3.78778E-1 3.98172E-1 4.24938E-1 4.24783E-1 4.16578E-1 3.96806E-1 3.70321E-1 3.25684E-1 2.68859E-1 2.13039E-1 2.35455E-1 2.9789E-1 2.38706E-1 1.71116E-1 2.28331E-1 2.02364E-1 1.50876E-1 2.40536E-1 1.9499E-1 2.29124E-1 3.70257E-1 4.36886E-1 4.94455E-1 4.53651E-1 3.77737E-1 3.75039E-1 3.23798E-1 2.43506E-1 1.96739E-1 1.95868E-1 1.52363E-1 1.53143E-1 1.65267E-1 1.55545E-1 3.12254E-1 3.50032E-1 3.16002E-1 3.44589E-1 3.67497E-1 3.24755E-1 1.52419E-1 1.29762E-1 1.9445E-1 1.9631E-1 1.26146E-1 9.41357E-2 7.44644E-2 1.03042E-1 6.82981E-2 7.01122E-2 7.60904E-2 3.32537E-2 2.09306E-2 1.53422E-2 2.72094E-2 2.62496E-2 2.72575E-2 3.33192E-2 4.62505E-2 4.28085E-2 3.26161E-2 5.96564E-2 5.94557E-2 4.8502E-2 4.86824E-2 8.14E-2 6.36131E-2 6.67481E-2 3.28676E-2 2.72521E-2 3.38672E-2 3.27365E-2 2.84476E-2 4.68815E-2 2.11697E-2 1.65347E-2 1.42713E-2 9.96324E-3 1.58382E-2 2.45293E-2 1.97205E-2 1.0136E-2 8.61531E-3 4.96012E-3 4.69129E-3 4.87522E-3 1.32579E-2 1.8023E-2 1.48567E-2 1.01412E-2 8.39129E-3 4.52444E-3 5.39865E-3 5.66071E-3 -9999 -9999 -9999 -9999 -9999 -9999 -9999 -9999 -9999 -9999 -9999 -9999 -9999 -9999 -9999 -9999 -9999 -9999 -9999 -9999 -9999 -9999
-9999 -9999 -9999 -9999 -9999 -9999 -9999 -9999 -9999 -9999 -9999 -9999 -9999 -9999 -9999 -9999 -9999 -9999 -9999 -9999 -9999 -9999 -9999 -9999 -9999 -9999 -9999 -9999 -9999 -9999 -9999 -9999 -9999 -9999 1.1803E-1 8.99228E-2 6.12978E-2 8.13876E-2 9.02366E-2 1.02608E-1 9.36508E-2 1.12867E-1 1.14183E-1 1.07934E-1 1.03135E-1 1.44918E-1 2.12767E-1 2.58248E-1 3.62589E-1 4.59528E-1 4.60766E-1 4.15145E-1 4.06103E-1 3.85388E-1 3.94057E-1 3.86363E-1 3.90941E-1 4.1752E-1 4.05307E-1 4.26023E-1 4.09802E-1 3.41971E-1 2.46971E-1 1.75412E-1 1.71928E-1 2.79221E-1 2.29759E-1 1.49878E-1 1.30748E-1 1.83355E-1 1.61364E-1 2.24049E-1 1.99804E-1 2.18506E-1 3.05587E-1 4.43704E-1 4.75894E-1 4.4292E-1 4.05615E-1 3.59994E-1 3.37027E-1 2.92313E-1 2.64776E-1 2.43617E-1 1.58687E-1 2.2246E-1 2.81907E-1 2.24241E-1 2.15537E-1 3.07016E-1 3.85833E-1 3.03612E-1 3.44759E-1 3.45036E-1 2.06943E-1 1.2178E-1 1.56938E-1 1.8523E-1 1.43642E-1 1.3312E-1 8.52841E-2 6.03443E-2 4.27356E-2 5.91016E-2 6.45184E-2 4.38772E-2 1.83342E-2 1.45164E-2 2.06501E-2 2.41635E-2 2.36842E-2 2.089E-2 2.33227E-2 2.64066E-2 4.72924E-2 5.81163E-2 5.13836E-2 4.95747E-2 6.89228E-2 1.11894E-1 9.89028E-2 7.81713E-2 6.05332E-2 5.34205E-2 5.92688E-2 6.25839E-2 3.25601E-2 3.86851E-2 1.98382E-2 1.33263E-2 1.2696E-2 1.39033E-2 2.39788E-2 2.61753E-2 1.94915E-2 8.92674E-3 8.78201E-3 9.90205E-3 6.50801E-3 1.76157E-2 1.7271E-2 1.40135E-2 9.44759E-3 4.1334E-3 3.57205E-3 6.82309E-3 5.65769E-3 4.32697E-3 -9999 -9999 -9999 -9999 -9999 -9999 -9999 -9999 -9999 -9999 -9999 -9999 -9999 -9999 -9999 -9999 -9999 -9999 -9999 -9999 -9999 -9999
-9999 -9999 -9999 -9999 -9999 -9999 -9999 -9999 -9999 -9999 -9999 -9999 -9999 -9999 -9999 -9999 -9999 -9999 -9999 -9999 -9999 -9999 -9999 -9999 -9999 -9999 -9999 -9999 -9999 -9999 -9999 -9999 -9999 -9999 -9999 1.41714E-1 9.21077E-2 9.33964E-2 1.00759E-1 1.16199E-1 1.05132E-1 1.27524E-1 1.5795E-1 2.49667E-1 2.43017E-1 1.68024E-1 1.98725E-1 2.42653E-1 3.17913E-1 3.81355E-1 4.49967E-1 4.14956E-1 4.03759E-1 3.98543E-1 3.96896E-1 3.62419E-1 3.81622E-1 4.3455E-1 4.45964E-1 4.32561E-1 4.59059E-1 4.02594E-1 3.15858E-1 1.86583E-1 1.79626E-1 1.79279E-1 1.24633E-1 1.18455E-1 1.63117E-1 1.79473E-1 1.41638E-1 2.39344E-1 1.89393E-1 2.21693E-1 3.06826E-1 4.29043E-1 4.70772E-1 4.58313E-1 4.64265E-1 3.96304E-1 3.48136E-1 2.79521E-1 2.62774E-1 3.07208E-1 2.75415E-1 3.00236E-1 3.04728E-1 2.95452E-1 2.21508E-1 2.15556E-1 4.13173E-1 3.45645E-1 2.75622E-1 3.22775E-1 2.93914E-1 1.49685E-1 1.47562E-1 1.24667E-1 2.29857E-1 1.39239E-1 1.34473E-1 6.49159E-2 5.76287E-2 4.47124E-2 5.05434E-2 4.94802E-2 3.03213E-2 1.60138E-2 2.28047E-2 2.88924E-2 2.05287E-2 1.55811E-2 1.7989E-2 1.47523E-2 1.71831E-2 2.38329E-2 2.52503E-2 1.797E-2 2.38674E-2 4.16934E-2 4.45362E-2 4.42411E-2 2.59618E-2 1.60439E-2 1.27665E-2 1.76989E-2 4.3898E-2 4.49436E-2 2.88767E-2 1.91258E-2 1.33235E-2 1.28036E-2 1.96187E-2 2.17198E-2 1.00156E-2 6.01295E-3 3.51746E-3 5.65646E-3 1.39572E-2 1.1793E-2 9.43167E-3 9.93501E-3 9.40933E-3 7.06417E-3 4.87462E-3 3.08075E-3 5.29737E-3 3.91245E-3 -9999 -9999 -9999 -9999 -9999 -9999 -9999 -9999 -9999 -9999 -9999 -9999 -9999 -9999 -9999 -9999 -9999 -9999 -9999 -9999 -9999 -9999
-9999 -9999 -9999 -9999 -9999 -9999 -9999 -9999 -9999 -9999 -9999 -9999 -9999 -9999 -9999 -9999 -9999 -9999 -9999 -9999 -9999 -9999 -9999 -9999 -9999 -9999 -9999 -9999 -9999 -9999 -9999 -9999 -9999 -9999 -9999 5.59892E-2 9.51736E-2 1.25878E-1 1.20993E-1 1.06508E-1 1.104E-1 9.96832E-2 1.39027E-1 2.87663E-1 2.94394E-1 1.84799E-1 1.55089E-1 3.05413E-1 4.05377E-1 3.77756E-1 4.60811E-1 4.04595E-1 4.07202E-1 4.07205E-1 3.99827E-1 3.68044E-1 3.78361E-1 3.90617E-1 4.1423E-1 4.19882E-1 4.88581E-1 5.28647E-1 4.41911E-1 2.1673E-1 1.54068E-1 1.52337E-1 1.40654E-1 1.11585E-1 1.91096E-1 1.88246E-1 1.29645E-1 2.5587E-1 2.14947E-1 1.95768E-1 2.75688E-1 4.05648E-1 4.69349E-1 4.55064E-1 3.70751E-1 3.90216E-1 3.26487E-1 2.81184E-1 2.36526E-1 2.53279E-1 2.83547E-1 2.21837E-1 2.4911E-1 2.31796E-1 2.21114E-1 1.97889E-1 3.72943E-1 3.89433E-1 3.71395E-1 3.10038E-1 2.67341E-1 1.8359E-1 1.48179E-1 9.4329E-2 1.82099E-1 2.35983E-1 1.22893E-1 6.83125E-2 8.59856E-2 4.14731E-2 3.42204E-2 4.30121E-2 4.35694E-2 2.85395E-2 3.10456E-2 3.29964E-2 3.28701E-2 1.99382E-2 1.34981E-2 1.09816E-2 1.4272E-2 1.93827E-2 3.1845E-2 2.41538E-2 1.62415E-2 1.70698E-2 1.79801E-2 2.6953E-2 3.00951E-2 3.39834E-2 2.12953E-2 1.28269E-2 1.25992E-2 1.81002E-2 1.52449E-2 1.90875E-2 1.52675E-2 1.7747E-2 2.06241E-2 1.47732E-2 7.37702E-3 6.34181E-3 7.04185E-3 8.47257E-3 5.26328E-3 5.11958E-3 4.63875E-3 5.92517E-3 7.2516E-3 3.75399E-3 4.69379E-3 6.42474E-3 6.26603E-3 -9999 -9999 -9999 -9999 -9999 -9999 -9999 -9999 -9999 -9999 -9999 -9999 -9999 -9999 -9999 -9999 -9999 -9999 -9999 -9999 -9999 -9999 -9999
-9999 -9999 -9999 -9999 -9999 -9999 -9999 -9999 -9999 -9999 -9999 -9999 -9999 -9999 -9999 -9999 -9999 -9999 -9999 -9999 -9999 -9999 -9999 -9999 -9999 -9999 -9999 -9999 -9999 -9999 -9999 -9999 -9999 -9999 8.82022E-2 8.74968E-2 8.25949E-2 8.88148E-2 9.31665E-2 8.27081E-2 1.31741E-1 1.10321E-1 1.20962E-1 2.05028E-1 3.1424E-1 2.6842E-1 1.44048E-1 1.78987E-1 3.56909E-1 4.58452E-1 4.41888E-1 4.29895E-1 4.15881E-1 4.13769E-1 3.95648E-1 3.64155E-1 3.55117E-1 3.67172E-1 4.01139E-1 4.26118E-1 4.62981E-1 5.5409E-1 5.03355E-1 2.46872E-1 1.92736E-1 1.46083E-1 1.5168E-1 1.40327E-1 2.03424E-1 2.14085E-1 2.25616E-1 1.81434E-1 1.5616E-1 1.98268E-1 2.88978E-1 3.81868E-1 4.06E-1 3.96129E-1 3.86239E-1 3.78551E-1 3.61478E-1 3.15875E-1 2.80856E-1 2.31379E-1 2.24432E-1 2.45774E-1 1.97044E-1 1.99806E-1 2.07639E-1 1.71597E-1 2.92987E-1 3.60984E-1 2.87913E-1 2.83527E-1 2.26664E-1 2.15019E-1 1.17243E-1 1.49594E-1 1.25037E-1 1.86027E-1 1.53973E-1 8.25161E-2 4.54783E-2 4.99328E-2 2.6503E-2 2.82897E-2 3.08211E-2 3.2803E-2 3.92562E-2 3.71077E-2 3.96539E-2 1.93969E-2 1.9027E-2 2.21848E-2 2.56824E-2 3.92696E-2 5.43108E-2 4.457E-2 2.65965E-2 2.14539E-2 2.01807E-2 1.38406E-2 2.27516E-2 3.40729E-2 4.52666E-2 3.45338E-2 2.00044E-2 1.29776E-2 -9999 -9999 -9999 -9999 -9999 1.32476E-2 8.22771E-3 1.10657E-2 8.58334E-3 5.29672E-3 4.02737E-3 5.43196E-3 5.15764E-3 5.60307E-3 3.78151E-3 5.36252E-3 8.07255E-3 5.13605E-3 -9999 -9999 -9999 -9999 -9999 -9999 -9999 -9999 -9999 -9999 -9999 -9999 -9999 -9999 -9999 -9999 -9999 -9999 -9999 -9999 -9999 -9999 -9999 -9999
-9999 -9999 -9999 -9999 -9999 -9999 -9999 -9999 -9999 -9999 -9999 -9999 -9999 -9999 -9999 -9999 -9999 -9999 -9999 -9999 -9999 -9999 -9999 -9999 -9999 -9999 -9999 -9999 -9999 -9999 -9999 -9999 -9999 -9999 -9999 -9999 1.45327E-1 6.00528E-2 5.56649E-2 9.75603E-2 1.05319E-1 1.42469E-1 2.09416E-1 2.26736E-1 3.20668E-1 3.34733E-1 2.88551E-1 2.04804E-1 3.06384E-1 5.00067E-1 5.70574E-1 5.42066E-1 4.17578E-1 3.97709E-1 3.87202E-1 3.48852E-1 3.76335E-1 3.80353E-1 4.11694E-1 4.30161E-1 4.5434E-1 5.20023E-1 5.15904E-1 3.27861E-1 2.24329E-1 1.60454E-1 1.68803E-1 1.49734E-1 1.64632E-1 1.40503E-1 1.38016E-1 1.41511E-1 1.24068E-1 1.80656E-1 3.51682E-1 3.48703E-1 3.66967E-1 3.48982E-1 3.2275E-1 3.49951E-1 3.87185E-1 3.78331E-1 2.98619E-1 2.72152E-1 1.8981E-1 1.61528E-1 1.67759E-1 2.08173E-1 1.94013E-1 1.79187E-1 2.19773E-1 2.36022E-1 1.97342E-1 2.18616E-1 2.15698E-1 1.74616E-1 1.52401E-1 2.0318E-1 1.02119E-1 1.13824E-1 1.23626E-1 1.06111E-1 6.65958E-2 3.50392E-2 3.10578E-2 2.14625E-2 2.08473E-2 2.9546E-2 3.32825E-2 3.74247E-2 3.80839E-2 2.15671E-2 2.34812E-2 2.78856E-2 3.4039E-2 2.98926E-2 4.71777E-2 5.05606E-2 4.41521E-2 3.25966E-2 2.38974E-2 1.10431E-2 1.24634E-2 1.83073E-2 2.91258E-2 5.4583E-2 3.49663E-2 2.63193E-2 -9999 -9999 -9999 -9999 -9999 1.34196E-2 1.08289E-2 8.363E-3 6.27541E-3 5.18232E-3 6.23143E-3 3.87999E-3 4.91343E-3 6.11413E-3 5.23351E-3 3.66594E-3 5.67166E-3 -9999 -9999 -9999 -9999 -9999 -9999 -9999 -9999 -9999 -9999 -9999 -9999 -9999 -9999 -9999 -9999 -9999 -9999 -9999 -9999 -9999 -9999 -9999 -9999 -9999
-9999 -9999 -9999 -9999 -9999 -9999 -9999 -9999 -9999 -9999 -9999 -9999 -9999 -9999 -9999 -9999 -9999 -9999 -9999 -9999 -9999 -9999 -9999 -9999 -9999 -9999 -9999 -9999 -9999 -9999 -9999 -9999 -9999 -9999 -9999 -9999 -9999 1.10826E-1 3.72593E-2 8.84326E-2 1.27068E-1 1.32348E-1 2.03299E-1 2.52974E-1 3.40503E-1 3.59783E-1 4.08288E-1 2.70422E-1 3.31751E-1 5.43515E-1 6.06205E-1 5.04221E-1 4.33859E-1 3.85116E-1 3.80564E-1 3.45767E-1 3.77985E-1 4.39413E-1 4.39515E-1 4.26378E-1 4.54954E-1 4.73284E-1 5.22752E-1 2.81833E-1 1.62909E-1 1.10994E-1 1.20869E-1 1.54597E-1 1.12313E-1 1.58699E-1 2.28617E-1 2.63374E-1 2.34959E-1 3.31264E-1 4.22744E-1 4.59589E-1 4.1828E-1 2.8483E-1 2.80069E-1 2.83169E-1 3.15638E-1 3.71103E-1 3.54117E-1 3.25272E-1 2.76604E-1 2.42039E-1 2.12518E-1 1.70528E-1 1.79453E-1 1.70629E-1 1.62079E-1 1.85253E-1 1.80217E-1 1.77744E-1 2.4959E-1 3.08237E-1 2.77663E-1 2.61259E-1 1.00354E-1 9.68715E-2 9.13026E-2 7.36708E-2 6.87644E-2 4.60679E-2 3.06606E-2 1.77178E-2 1.20509E-2 1.94943E-2 2.25139E-2 1.87715E-2 1.94874E-2 1.94175E-2 1.71944E-2 2.45061E-2 1.62351E-2 1.77476E-2 2.54769E-2 2.55975E-2 5.07202E-2 4.72682E-2 4.46688E-2 3.03582E-2 2.90668E-2 2.74962E-2 3.47124E-2 -9999 -9999 -9999 -9999 -9999 -9999 -9999 -9999 1.08656E-2 6.18778E-3 4.0373E-3 2.95437E-3 2.38111E-3 3.30294E-3 -9999 -9999 -9999 -9999 -9999 -9999 -9999 -9999 -9999 -9999 -9999 -9999 -9999 -9999 -9999 -9999 -9999 -9999 -9999 -9999 -9999 -9999 -9999 -9999 -9999 -9999 -9999 -9999 -9999 -9999 -9999
-9999 -9999 -9999 -9999 -9999 -9999 -9999 -9999 -9999 -9999 -9999 -9999 -9999 -9999 -9999 -9999 -9999 -9999 -9999 -9999 -9999 -9999 -9999 -9999 -9999 -9999 -9999 -9999 -9999 -9999 -9999 -9999 -9999 -9999 -9999 -9999 -9999 -9999 9.52783E-2 9.06994E-2 9.50078E-2 9.65718E-2 1.13287E-1 1.84307E-1 2.80085E-1 2.84819E-1 3.58474E-1 3.5774E-1 3.00936E-1 3.76508E-1 4.98283E-1 5.81742E-1 4.90893E-1 3.76447E-1 3.20247E-1 3.32151E-1 3.53747E-1 4.26052E-1 4.62249E-1 4.8688E-1 4.75706E-1 5.07676E-1 4.20329E-1 2.24472E-1 9.76619E-2 7.84659E-2 7.63701E-2 9.75546E-2 1.00139E-1 1.34892E-1 3.07155E-1 3.80772E-1 4.63746E-1 4.25837E-1 4.67789E-1 4.5124E-1 3.58218E-1 3.21515E-1 3.0418E-1 2.6664E-1 2.94989E-1 3.53314E-1 3.57722E-1 3.42111E-1 3.29289E-1 3.30502E-1 2.55634E-1 1.34633E-1 9.98747E-2 1.17513E-1 1.46735E-1 1.89346E-1 2.34642E-1 2.29857E-1 2.85147E-1 3.33683E-1 3.34537E-1 2.42305E-1 1.54835E-1 1.25566E-1 8.28687E-2 5.66001E-2 4.32305E-2 2.58503E-2 1.98444E-2 1.52713E-2 2.16998E-2 2.31397E-2 1.32256E-2 9.50749E-3 8.73183E-3 1.09541E-2 1.30043E-2 1.54866E-2 1.0811E-2 1.20703E-2 1.14225E-2 1.28992E-2 3.96693E-2 7.08529E-2 7.40543E-2 7.38183E-2 5.99789E-2 -9999 -9999 -9999 -9999 -9999 -9999 -9999 -9999 -9999 -9999 4.35453E-3 2.88693E-3 -9999 -9999 -9999 -9999 -9999 -9999 -9999 -9999 -9999 -9999 -9999 -9999 -9999 -9999 -9999 -9999 -9999 -9999 -9999 -9999 -9999 -9999 -9999 -9999 -9999 -9999 -9999 -9999 -9999 -9999 -9999 -9999 -9999 -9999 -9999
-9999 -9999 -9999 -9999 -9999 -9999 -9999 -9999 -9999 -9999 -9999 -9999 -9999 -9999 -9999 -9999 -9999 -9999 -9999 -9999 -9999 -9999 -9999 -9999 -9999 -9999 -9999 -9999 -9999 -9999 -9999 -9999 -9999 -9999 -9999 -9999 -9999 -9999 -9999 6.92762E-2 6.44198E-2 6.51326E-2 8.30454E-2 8.73242E-2 1.93486E-1 2.26136E-1 2.6438E-1 3.31726E-1 3.18963E-1 2.67456E-1 3.07734E-1 4.69569E-1 4.66749E-1 3.3238E-1 3.3632E-1 3.42523E-1 3.7277E-1 3.79029E-1 5.00762E-1 5.31851E-1 5.72059E-1 6.19406E-1 4.8194E-1 3.82356E-1 1.93774E-1 1.31122E-1 1.69133E-1 7.7819E-2 1.21666E-1 8.13211E-2 1.88355E-1 3.19886E-1 3.88734E-1 3.88913E-1 4.12203E-1 4.03674E-1 3.83642E-1 3.88705E-1 3.39978E-1 2.904E-1 2.75007E-1 3.3238E-1 3.56411E-1 3.36774E-1 2.9234E-1 2.593E-1 2.48821E-1 1.58473E-1 1.06053E-1 1.18864E-1 1.56018E-1 1.91122E-1 2.14655E-1 2.68434E-1 2.71406E-1 3.22268E-1 2.94256E-1 2.38645E-1 2.08114E-1 1.28407E-1 1.15867E-1 7.49089E-2 7.0243E-2 5.52082E-2 2.65716E-2 1.69188E-2 3.21415E-2 2.64291E-2 1.75922E-2 8.65114E-3 7.74567E-3 6.28117E-3 1.22903E-2 1.35088E-2 8.22435E-3 1.06566E-2 6.24435E-3 1.50275E-2 4.45945E-2 5.91813E-2 7.22864E-2 6.15553E-2 3.71955E-2 -9999 -9999 -9999 -9999 -9999 -9999 -9999 -9999 -9999 -9999 -9999 -9999 -9999 -9999 -9999 -9999 -9999 -9999 -9999 -9999 -9999 -9999 -9999 -9999 -9999 -9999 -9999 -9999 -9999 -9999 -9999 -9999 -9999 -9999 -9999 -9999 -9999 -9999 -9999 -9999 -9999 -9999 -9999 -9999 -9999 -9999 -9999
-9999 -9999 -9999 -9999 -9999 -9999 -9999 -9999 -9999 -9999 -9999 -9999 -9999 -9999 -9999 -9999 -9999 -9999 -9999 -9999 -9999 -9999 -9999 -9999 -9999 -9999 -9999 -9999 -9999 -9999 -9999 -9999 -9999 -9999 -9999 -9999 -9999 1.91101E-1 7.58127E-2 9.76292E-2 1.34693E-1 9.98677E-2 4.29314E-2 8.1606E-2 1.57233E-1 1.10968E-1 1.80738E-1 3.22496E-1 3.24488E-1 2.25842E-1 2.73974E-1 3.69278E-1 3.93935E-1 3.58347E-1 4.04164E-1 3.73803E-1 3.81498E-1 4.06614E-1 5.23231E-1 5.56987E-1 6.26886E-1 5.82002E-1 4.88473E-1 4.56336E-1 2.85131E-1 2.66042E-1 2.65543E-1 1.08751E-1 1.52115E-1 1.08273E-1 1.11238E-1 1.71905E-1 2.74913E-1 2.85038E-1 3.42875E-1 3.84858E-1 3.24732E-1 3.46774E-1 3.08152E-1 2.85332E-1 2.7743E-1 3.32313E-1 3.45235E-1 2.96378E-1 2.52713E-1 2.29584E-1 1.73996E-1 1.39804E-1 1.21543E-1 1.43177E-1 1.47436E-1 1.6903E-1 2.15895E-1 2.67767E-1 3.18743E-1 3.4597E-1 2.77691E-1 2.60653E-1 2.4418E-1 2.09701E-1 1.9048E-1 1.5412E-1 9.51652E-2 5.46404E-2 2.34557E-2 2.05507E-2 2.61109E-2 2.8912E-2 2.84606E-2 2.32929E-2 1.43296E-2 6.21296E-3 5.64409E-3 1.03066E-2 1.00938E-2 1.41049E-2 1.46085E-2 1.61462E-2 2.92714E-2 3.39325E-2 4.33766E-2 4.15706E-2 3.06881E-2 -9999 -9999 -9999 -9999 -9999 -9999 -9999 -9999 -9999 -9999 -9999 -9999 -9999 -9999 -9999 -9999 -9999 -9999 -9999 -9999 -9999 -9999 -9999 -9999 -9999 -9999 -9999 -9999 -9999 -9999 -9999 -9999 -9999 -9999 -9999 -9999 -9999 -9999 -9999 -9999 -9999 -9999 -9999 -9999 -9999 -9999 -9999
-9999 -9999 -9999 -9999 -9999 -9999 -9999 -9999 -9999 -9999 -9999 -9999 -9999 -9999 -9999 -9999 -9999 -9999 -9999 -9999 -9999 -9999 -9999 -9999 -9999 -9999 -9999 -9999 -9999 -9999 -9999 -9999 -9999 -9999 -9999 -9999 -9999 -9999 1.56523E-1 1.53426E-1 2.80116E-1 1.78195E-1 4.32316E-2 3.92279E-2 4.61188E-2 6.32134E-2 9.87061E-2 2.28064E-1 2.44838E-1 1.91894E-1 1.78792E-1 2.33298E-1 3.53109E-1 3.48525E-1 4.84049E-1 4.39565E-1 4.76668E-1 4.49308E-1 4.91459E-1 6.18134E-1 6.29321E-1 5.25692E-1 4.41805E-1 3.87323E-1 3.2717E-1 2.35388E-1 1.92542E-1 9.67567E-2 1.18316E-1 1.42259E-1 1.15964E-1 1.65694E-1 2.29162E-1 2.05948E-1 3.49205E-1 3.93411E-1 3.79404E-1 3.11921E-1 3.2062E-1 2.79842E-1 2.97508E-1 3.12359E-1 3.05988E-1 2.88156E-1 2.59355E-1 2.21046E-1 1.90302E-1 1.48123E-1 1.56493E-1 1.69882E-1 1.64316E-1 2.05348E-1 2.26747E-1 1.81693E-1 2.75706E-1 3.48693E-1 3.03317E-1 3.34238E-1 3.15376E-1 2.95135E-1 2.70523E-1 2.31248E-1 9.49974E-2 8.27139E-2 3.67756E-2 3.16044E-2 4.12804E-2 4.40374E-2 4.41103E-2 2.76412E-2 2.06105E-2 9.81126E-3 5.7804E-3 7.89338E-3 9.84601E-3 1.9588E-2 1.78809E-2 1.59908E-2 1.62078E-2 2.79644E-2 2.67692E-2 2.19556E-2 1.33351E-2 -9999 -9999 -9999 -9999 -9999 -9999 -9999 -9999 -9999 -9999 -9999 -9999 -9999 -9999 -9999 -9999 -9999 -9999 -9999 -9999 -9999 -9999 -9999 -9999 -9999 -9999 -9999 -9999 -9999 -9999 -9999 -9999 -9999 -9999 -9999 -9999 -9999 -9999 -9999 -9999 -9999 -9999 -9999 -9999 -9999 -9999 -9999
-9999 -9999 -9999 -9999 -9999 -9999 -9999 -9999 -9999 -9999 -9999 -9999 -9999 -9999 -9999 -9999 -9999 -9999 -9999 -9999 -9999 -9999 -9999 -9999 -9999 -9999 -9999 -9999 -9999 -9999 -9999 -9999 -9999 -9999 -9999 -9999 -9999 -9999 2.46989E-1 9.4771E-2 1.90949E-1 1.89837E-1 7.0037E-2 5.08329E-2 4.07817E-2 6.77218E-2 1.17813E-1 1.93074E-1 2.49069E-1 3.10582E-1 3.38412E-1 3.39218E-1 2.98446E-1 3.18912E-1 3.92811E-1 5.53536E-1 5.78209E-1 5.27517E-1 5.19984E-1 6.57451E-1 6.15938E-1 4.67368E-1 3.32617E-1 2.06915E-1 2.35344E-1 1.61589E-1 1.03123E-1 6.27537E-2 8.80233E-2 4.9522E-2 6.60909E-2 9.56686E-2 1.5011E-1 1.3027E-1 1.68293E-1 2.66626E-1 2.80359E-1 2.6716E-1 2.25293E-1 2.68312E-1 2.67912E-1 2.7706E-1 2.39531E-1 2.24857E-1 2.25023E-1 1.87458E-1 1.77035E-1 1.55749E-1 1.88186E-1 2.223E-1 2.40344E-1 2.2016E-1 1.99121E-1 2.29891E-1 2.28641E-1 2.72508E-1 3.34623E-1 3.0958E-1 2.81805E-1 2.46715E-1 2.88307E-1 2.20884E-1 1.20404E-1 6.01653E-2 3.58183E-2 3.63531E-2 5.6984E-2 6.51387E-2 3.11364E-2 2.09827E-2 1.64404E-2 8.20168E-3 5.99456E-3 7.79952E-3 1.00731E-2 2.22195E-2 2.00249E-2 2.26525E-2 1.57313E-2 1.28637E-2 1.31878E-2 8.52171E-3 -9999 -9999 -9999 -9999 -9999 -9999 -9999 -9999 -9999 -9999 -9999 -9999 -9999 -9999 -9999 -9999 -9999 -9999 -9999 -9999 -9999 -9999 -9999 -9999 -9999 -9999 -9999 -9999 -9999 -9999 -9999 -9999 -9999 -9999 -9999 -9999 -9999 -9999 -9999 -9999 -9999 -9999 -9999 -9999 -9999 -9999 -9999 -9999
-9999 -9999 -9999 -9999 -9999 -9999 -9999 -9999 -9999 -9999 -9999 -9999 -9999 -9999 -9999 -9999 -9999 -9999 -9999 -9999 -9999 -9999 -9999 -9999 -9999 -9999 -9999 -9999 -9999 -9999 -9999 -9999 -9999 -9999 -9999 -9999 -9999 -9999 2.27863E-1 8.82826E-2 2.35646E-1 2.75339E-1 1.32948E-1 9.2758E-2 4.18228E-2 4.3974E-2 9.19113E-2 1.77759E-1 3.02285E-1 4.16702E-1 3.93765E-1 3.04239E-1 2.01812E-1 2.17445E-1 3.40033E-1 4.5102E-1 5.42327E-1 5.81146E-1 5.69817E-1 5.43312E-1 6.30209E-1 5.60824E-1 3.98906E-1 1.85565E-1 1.62194E-1 1.89231E-1 1.02191E-1 7.58123E-2 8.03458E-2 7.27856E-2 3.20659E-2 1.09402E-1 1.10737E-1 1.10609E-1 1.09263E-1 1.38357E-1 1.97496E-1 2.29631E-1 1.86488E-1 1.70275E-1 1.68553E-1 1.99995E-1 1.36229E-1 1.13904E-1 1.42571E-1 1.63471E-1 1.43249E-1 1.39643E-1 1.66073E-1 2.12126E-1 2.33202E-1 2.47098E-1 2.5317E-1 2.55735E-1 2.13891E-1 2.17082E-1 3.37966E-1 3.00304E-1 2.48487E-1 2.64028E-1 2.48985E-1 2.89003E-1 1.83885E-1 7.51233E-2 3.20282E-2 2.67977E-2 4.257E-2 5.73994E-2 4.08422E-2 2.66669E-2 1.33603E-2 9.67705E-3 7.04583E-3 8.57015E-3 9.5812E-3 1.22759E-2 1.68076E-2 1.44012E-2 9.82397E-3 7.65524E-3 1.03144E-2 6.33007E-3 -9999 -9999 -9999 -9999 -9999 -9999 -9999 -9999 -9999 -9999 -9999 -9999 -9999 -9999 -9999 -9999 -9999 -9999 -9999 -9999 -9999 -9999 -9999 -9999 -9999 -9999 -9999 -9999 -9999 -9999 -9999 -9999 -9999 -9999 -9999 -9999 -9999 -9999 -9999 -9999 -9999 -9999 -9999 -9999 -9999 -9999 -9999 -9999
-9999 -9999 -9999 -9999 -9999 -9999 -9999 -9999 -9999 -9999 -9999 -9999 -9999 -9999 -9999 -9999 -9999 -9999 -9999 -9999 -9999 -9999 -9999 -9999 -9999 -9999 -9999 -9999 -9999 -9999 -9999 -9999 -9999 -9999 -9999 -9999 -9999 -9999 2.23909E-1 5.54326E-2 1.49294E-1 2.6892E-1 2.71215E-1 1.2688E-1 9.77461E-2 4.60178E-2 6.33726E-2 1.71655E-1 3.51703E-1 5.00262E-1 4.47966E-1 3.40318E-1 3.5405E-1 2.82932E-1 3.80663E-1 4.99102E-1 5.63201E-1 5.39407E-1 4.64286E-1 5.14372E-1 6.48623E-1 6.25548E-1 4.65613E-1 2.76052E-1 2.61709E-1 1.53588E-1 1.502E-1 1.79537E-1 2.501E-1 1.72046E-1 8.34037E-2 7.8096E-2 8.25729E-2 9.34539E-2 9.83468E-2 1.13889E-1 8.91976E-2 9.04353E-2 9.40344E-2 8.68998E-2 7.41977E-2 1.4373E-1 1.98094E-1 1.26736E-1 1.34548E-1 1.28174E-1 8.51635E-2 1.05555E-1 1.72458E-1 1.84669E-1 1.84742E-1 2.40334E-1 2.22211E-1 2.458E-1 2.26573E-1 2.18691E-1 2.81923E-1 2.97253E-1 2.81579E-1 2.58745E-1 2.66156E-1 3.34745E-1 2.30801E-1 1.01715E-1 2.43919E-2 3.12284E-2 3.98185E-2 5.11193E-2 4.72625E-2 2.8108E-2 1.54673E-2 5.45455E-3 4.84555E-3 8.57665E-3 1.09554E-2 1.09301E-2 1.31953E-2 9.7779E-3 6.94817E-3 5.14243E-3 5.50851E-3 1.3423E-2 -9999 -9999 -9999 -9999 -9999 -9999 -9999 -9999 -9999 -9999 -9999 -9999 -9999 -9999 -9999 -9999 -9999 -9999 -9999 -9999 -9999 -9999 -9999 -9999 -9999 -9999 -9999 -9999 -9999 -9999 -9999 -9999 -9999 -9999 -9999 -9999 -9999 -9999 -9999 -9999 -9999 -9999 -9999 -9999 -9999 -9999 -9999 -9999
-9999 -9999 -9999 -9999 -9999 -9999 -9999 -9999 -9999 -9999 -9999 -9999 -9999 -9999 -9999 -9999 -9999 -9999 -9999 -9999 -9999 -9999 -9999 -9999 -9999 -9999 -9999 -9999 -9999 -9999 -9999 -9999 -9999 -9999 -9999 -9999 -9999 -9999 1.39129E-1 7.78238E-2 6.07866E-2 1.48792E-1 2.46933E-1 2.33904E-1 1.73428E-1 9.53851E-2 4.82509E-2 1.04874E-1 2.95982E-1 4.54015E-1 4.21005E-1 4.11881E-1 2.96478E-1 3.26309E-1 4.06272E-1 4.4311E-1 4.67126E-1 5.04072E-1 5.50712E-1 4.97982E-1 6.27011E-1 6.17238E-1 5.14698E-1 4.21062E-1 3.3891E-1 2.16671E-1 1.38194E-1 1.62437E-1 2.04044E-1 7.97055E-2 4.85323E-2 5.25638E-2 4.7968E-2 3.86742E-2 8.70013E-2 1.05577E-1 7.24834E-2 6.08269E-2 4.52801E-2 5.43701E-2 5.22022E-2 7.53517E-2 1.90233E-1 1.45875E-1 1.32869E-1 1.41732E-1 8.67774E-2 7.21124E-2 1.014E-1 1.34708E-1 1.09738E-1 1.28042E-1 1.57369E-1 1.93584E-1 1.96686E-1 1.65094E-1 1.85596E-1 2.00498E-1 2.36649E-1 2.81599E-1 2.67535E-1 3.02596E-1 2.33593E-1 1.78964E-1 4.55539E-2 3.21658E-2 6.29009E-2 5.01314E-2 7.43522E-2 3.89338E-2 2.40483E-2 1.29261E-2 8.60428E-3 5.23088E-3 5.71308E-3 6.42578E-3 9.2852E-3 7.77065E-3 4.5989E-3 5.85087E-3 1.36072E-2 1.27892E-2 -9999 -9999 -9999 -9999 -9999 -9999 -9999 -9999 -9999 -9999 -9999 -9999 -9999 -9999 -9999 -9999 -9999 -9999 -9999 -9999 -9999 -9999 -9999 -9999 -9999 -9999 -9999 -9999 -9999 -9999 -9999 -9999 -9999 -9999 -9999 -9999 -9999 -9999 -9999 -9999 -9999 -9999 -9999 -9999 -9999 -9999 -9999 -9999
-9999 -9999 -9999 -9999 -9999 -9999 -9999 -9999 -9999 -9999 -9999 -9999 -9999 -9999 -9999 -9999 -9999 -9999 -9999 -9999 -9999 -9999 -9999 -9999 -9999 -9999 -9999 -9999 -9999 -9999 -9999 -9999 -9999 -9999 -9999 -9999 -9999 -9999 -9999 1.13712E-1 4.48774E-2 1.05067E-1 2.18851E-1 1.95656E-1 1.35458E-1 1.50699E-1 6.44081E-2 9.32192E-2 1.43527E-1 2.0406E-1 1.66524E-1 2.57682E-1 2.88738E-1 3.79577E-1 3.51196E-1 3.82418E-1 4.33314E-1 5.07234E-1 5.12752E-1 4.59812E-1 5.41789E-1 6.3943E-1 5.59261E-1 4.30933E-1 2.88815E-1 2.02997E-1 1.75791E-1 1.36872E-1 2.10749E-1 9.43713E-2 5.53746E-2 4.6426E-2 1.5555E-1 9.01712E-2 4.01191E-2 6.15125E-2 8.92335E-2 9.19271E-2 9.38382E-2 5.70275E-2 3.52271E-2 5.68202E-2 1.78135E-1 1.61608E-1 1.3458E-1 1.51895E-1 7.67177E-2 5.34798E-2 8.42272E-2 9.87384E-2 8.55178E-2 8.68243E-2 1.27332E-1 2.21001E-1 2.45932E-1 3.18162E-1 3.38908E-1 3.07692E-1 2.86045E-1 2.94057E-1 2.96467E-1 3.12039E-1 2.52281E-1 1.66548E-1 1.20396E-1 7.89296E-2 7.60496E-2 4.44412E-2 4.5435E-2 2.73671E-2 2.00587E-2 1.00965E-2 6.14428E-3 4.44898E-3 4.83826E-3 6.10965E-3 1.29033E-2 9.73553E-3 5.59783E-3 5.81489E-3 1.32475E-2 9.92791E-3 -9999 -9999 -9999 -9999 -9999 -9999 -9999 -9999 -9999 -9999 -9999 -9999 -9999 -9999 -9999 -9999 -9999 -9999 -9999 -9999 -9999 -9999 -9999 -9999 -9999 -9999 -9999 -9999 -9999 -9999 -9999 -9999 -9999 -9999 -9999 -9999 -9999 -9999 -9999 -9999 -9999 -9999 -9999 -9999 -9999 -9999 -9999 -9999
-9999 -9999 -9999 -9999 -9999 -9999 -9999 -9999 -9999 -9999 -9999 -9999 -9999 -9999 -9999 -9999 -9999 -9999 -9999 -9999 -9999 -9999 -9999 -9999 -9999 -9999 -9999 -9999 -9999 -9999 -9999 -9999 -9999 -9999 -9999 -9999 -9999 -9999 -9999 1.24883E-1 5.55305E-2 1.27271E-1 1.41412E-1 1.06268E-1 5.31875E-2 1.19066E-1 9.52977E-2 5.23152E-2 8.21433E-2 9.88442E-2 1.4437E-1 1.59888E-1 2.26046E-1 2.25814E-1 3.22136E-1 4.10353E-1 4.20456E-1 4.52463E-1 5.09398E-1 5.36988E-1 5.27649E-1 6.11272E-1 5.85117E-1 3.95022E-1 1.65927E-1 8.97751E-2 1.58114E-1 1.85013E-1 2.33986E-1 1.9886E-1 5.59729E-2 5.7617E-2 1.75487E-1 1.003E-1 3.06287E-2 3.77906E-2 3.43655E-2 3.27729E-2 6.96952E-2 6.80371E-2 4.52224E-2 4.35499E-2 8.52836E-2 1.85133E-1 1.86826E-1 1.25321E-1 8.71779E-2 4.70559E-2 7.03884E-2 7.95619E-2 7.66721E-2 1.11269E-1 1.98234E-1 2.8835E-1 3.79029E-1 4.12389E-1 4.20792E-1 3.98593E-1 4.08722E-1 3.54594E-1 3.6263E-1 3.48973E-1 3.24447E-1 1.43108E-1 5.30198E-2 1.01079E-1 9.02428E-2 5.87111E-2 3.94783E-2 1.46648E-2 1.00638E-2 5.91173E-3 5.21729E-3 5.27708E-3 4.56326E-3 5.99964E-3 1.00204E-2 9.81381E-3 6.24657E-3 6.66092E-3 5.10109E-3 7.34436E-3 -9999 -9999 -9999 -9999 -9999 -9999 -9999 -9999 -9999 -9999 -9999 -9999 -9999 -9999 -9999 -9999 -9999 -9999 -9999 -9999 -9999 -9999 -9999 -9999 -9999 -9999 -9999 -9999 -9999 -9999 -9999 -9999 -9999 -9999 -9999 -9999 -9999 -9999 -9999 -9999 -9999 -9999 -9999 -9999 -9999 -9999 -9999 -9999
-9999 -9999 -9999 -9999 -9999 -9999 -9999 -9999 -9999 -9999 -9999 -9999 -9999 -9999 -9999 -9999 -9999 -9999 -9999 -9999 -9999 -9999 -9999 -9999 -9999 -9999 -9999 -9999 -9999 -9999 -9999 -9999 -9999 -9999 -9999 -9999 -9999 -9999 -9999 1.01844E-1 3.59566E-2 5.43471E-2 1.08823E-1 7.01148E-2 2.91446E-2 5.59773E-2 7.69309E-2 4.50205E-2 8.51173E-2 1.85577E-1 1.84518E-1 1.51615E-1 1.6869E-1 1.34027E-1 1.73815E-1 3.14067E-1 5.68303E-1 5.25853E-1 5.07568E-1 5.01113E-1 6.21089E-1 6.10776E-1 4.72909E-1 3.0273E-1 1.54674E-1 2.44876E-1 3.30601E-1 2.40107E-1 2.8216E-1 2.10216E-1 6.85448E-2 8.21798E-2 2.40948E-1 1.59237E-1 7.76151E-2 1.13702E-1 6.61973E-2 2.30611E-2 2.77617E-2 4.40337E-2 5.67413E-2 4.13593E-2 5.40448E-2 1.12851E-1 1.28044E-1 1.16796E-1 7.38561E-2 5.40143E-2 7.00012E-2 7.61945E-2 6.99918E-2 1.03462E-1 2.12449E-1 3.08321E-1 3.83827E-1 4.17872E-1 4.50467E-1 4.25268E-1 4.20186E-1 3.47952E-1 3.3228E-1 3.34054E-1 3.80416E-1 1.45478E-1 3.36933E-2 5.11527E-2 1.2208E-1 7.3961E-2 3.89768E-2 3.46643E-2 2.38326E-2 1.5354E-2 1.13836E-2 7.13553E-3 3.27565E-3 3.34495E-3 7.56161E-3 7.83084E-3 4.87703E-3 3.73681E-3 7.97622E-3 1.08218E-2 -9999 -9999 -9999 -9999 -9999 -9999 -9999 -9999 -9999 -9999 -9999 -9999 -9999 -9999 -9999 -9999 -9999 -9999 -9999 -9999 -9999 -9999 -9999 -9999 -9999 -9999 -9999 -9999 -9999 -9999 -9999 -9999 -9999 -9999 -9999 -9999 -9999 -9999 -9999 -9999 -9999 -9999 -9999 -9999 -9999 -9999 -9999 -9999
-9999 -9999 -9999 -9999 -9999 -9999 -9999 -9999 -9999 -9999 -9999 -9999 -9999 -9999 -9999 -9999 -9999 -9999 -9999 -9999 -9999 -9999 -9999 -9999 -9999 -9999 -9999 -9999 -9999 -9999 -9999 -9999 -9999 -9999 -9999 -9999 -9999 -9999 -9999 9.6469E-2 4.26978E-2 9.70092E-2 9.31033E-2 4.58204E-2 2.77078E-2 7.89585E-2 1.06044E-1 5.51824E-2 9.51224E-2 1.46262E-1 2.52416E-1 2.71934E-1 3.0119E-1 3.04452E-1 3.1483E-1 3.3591E-1 4.00742E-1 4.53151E-1 4.89134E-1 5.0424E-1 6.02293E-1 5.50535E-1 3.64534E-1 2.62879E-1 2.84401E-1 4.09698E-1 4.38016E-1 4.22679E-1 3.69127E-1 2.35196E-1 1.01678E-1 1.37745E-1 3.50302E-1 2.86792E-1 2.55098E-1 1.79179E-1 8.76999E-2 3.88832E-2 4.35772E-2 3.32185E-2 2.62832E-2 4.26247E-2 5.22422E-2 5.84119E-2 6.69344E-2 7.82932E-2 5.99122E-2 6.13429E-2 4.68704E-2 5.46664E-2 6.62083E-2 8.17764E-2 1.67347E-1 2.81177E-1 3.62463E-1 3.89387E-1 4.11636E-1 3.8531E-1 4.09527E-1 3.18052E-1 3.49762E-1 3.51444E-1 3.79272E-1 2.32818E-1 4.00707E-2 6.17426E-2 8.27871E-2 1.17756E-1 6.34574E-2 3.73494E-2 3.02507E-2 1.57035E-2 1.77031E-2 6.23612E-3 2.66038E-3 3.34725E-3 3.41922E-3 3.80046E-3 4.51237E-3 4.91844E-3 6.04969E-3 8.0966E-3 -9999 -9999 -9999 -9999 -9999 -9999 -9999 -9999 -9999 -9999 -9999 -9999 -9999 -9999 -9999 -9999 -9999 -9999 -9999 -9999 -9999 -9999 -9999 -9999 -9999 -9999 -9999 -9999 -9999 -9999 -9999 -9999 -9999 -9999 -9999 -9999 -9999 -9999 -9999 -9999 -9999 -9999 -9999 -9999 -9999 -9999 -9999 -9999
-9999 -9999 -9999 -9999 -9999 -9999 -9999 -9999 -9999 -9999 -9999 -9999 -9999 -9999 -9999 -9999 -9999 -9999 -9999 -9999 -9999 -9999 -9999 -9999 -9999 -9999 -9999 -9999 -9999 -9999 -9999 -9999 -9999 -9999 -9999 -9999 -9999 -9999 -9999 7.24867E-2 3.71179E-2 5.42989E-2 6.38963E-2 2.90755E-2 4.33405E-2 4.07633E-2 6.68625E-2 3.80577E-2 7.7041E-2 1.59619E-1 1.91498E-1 3.01674E-1 3.67456E-1 4.3946E-1 5.01921E-1 3.68917E-1 4.09273E-1 3.78899E-1 4.15621E-1 4.27299E-1 5.38465E-1 5.27418E-1 4.14011E-1 3.65736E-1 4.49976E-1 4.98182E-1 5.61019E-1 5.52068E-1 4.63569E-1 2.59015E-1 1.77854E-1 2.40872E-1 4.02447E-1 4.48007E-1 3.49378E-1 2.40473E-1 1.20916E-1 4.60916E-2 4.27038E-2 3.65462E-2 2.39896E-2 4.90621E-2 5.50002E-2 4.94436E-2 5.26536E-2 3.85737E-2 3.97616E-2 4.20454E-2 3.37857E-2 4.36067E-2 6.07593E-2 1.10874E-1 1.41152E-1 2.27388E-1 3.0645E-1 3.57675E-1 3.66585E-1 4.00107E-1 3.6796E-1 3.48825E-1 3.14725E-1 3.67445E-1 3.73371E-1 2.69163E-1 1.47237E-1 6.51064E-2 7.65062E-2 8.94625E-2 8.18431E-2 7.2927E-2 2.70394E-2 2.31056E-2 1.79041E-2 9.36607E-3 6.27578E-3 2.65708E-3 1.85606E-3 3.98327E-3 5.08017E-3 5.63209E-3 6.19245E-3 -9999 -9999 -9999 -9999 -9999 -9999 -9999 -9999 -9999 -9999 -9999 -9999 -9999 -9999 -9999 -9999 -9999 -9999 -9999 -9999 -9999 -9999 -9999 -9999 -9999 -9999 -9999 -9999 -9999 -9999 -9999 -9999 -9999 -9999 -9999 -9999 -9999 -9999 -9999 -9999 -9999 -9999 -9999 -9999 -9999 -9999 -9999 -9999 -9999
-9999 -9999 -9999 -9999 -9999 -9999 -9999 -9999 -9999 -9999 -9999 -9999 -9999 -9999 -9999 -9999 -9999 -9999 -9999 -9999 -9999 -9999 -9999 -9999 -9999 -9999 -9999 -9999 -9999 -9999 -9999 -9999 -9999 -9999 -9999 -9999 -9999 -9999 -9999 7.24092E-2 2.5085E-2 5.92139E-2 8.08132E-2 1.92138E-2 2.07623E-2 8.6036E-2 6.02092E-2 5.00063E-2 6.7421E-2 1.35228E-1 1.70511E-1 2.21539E-1 2.94071E-1 4.52755E-1 6.23886E-1 5.62207E-1 4.95783E-1 4.14947E-1 3.38955E-1 3.93664E-1 4.43204E-1 5.41957E-1 5.35314E-1 4.58005E-1 5.43361E-1 5.66296E-1 5.99934E-1 6.00207E-1 4.68148E-1 3.38669E-1 3.49426E-1 3.94459E-1 4.54174E-1 4.78536E-1 4.19461E-1 4.15951E-1 2.31988E-1 1.00395E-1 5.93692E-2 3.73195E-2 2.54763E-2 3.44816E-2 4.45762E-2 4.89469E-2 5.85992E-2 4.77464E-2 3.6581E-2 3.75965E-2 4.51241E-2 5.12235E-2 7.22725E-2 1.29937E-1 1.56721E-1 1.52623E-1 2.18826E-1 2.71517E-1 2.98335E-1 3.19886E-1 3.04933E-1 2.61374E-1 2.68516E-1 2.97453E-1 3.20047E-1 2.97754E-1 2.72138E-1 1.81499E-1 1.04042E-1 5.60333E-2 6.12998E-2 5.62422E-2 3.6518E-2 1.72265E-2 1.33718E-2 1.03117E-2 9.14154E-3 4.54889E-3 9.99181E-4 2.97442E-3 6.27845E-3 5.34524E-3 3.73124E-3 -9999 -9999 -9999 -9999 -9999 -9999 -9999 -9999 -9999 -9999 -9999 -9999 -9999 -9999 -9999 -9999 -9999 -9999 -9999 -9999 -9999 -9999 -9999 -9999 -9999 -9999 -9999 -9999 -9999 -9999 -9999 -9999 -9999 -9999 -9999 -9999 -9999 -9999 -9999 -9999 -9999 -9999 -9999 -9999 -9999 -9999 -9999 -9999 -9999
-9999 -9999 -9999 -9999 -9999 -9999 -9999 -9999 -9999 -9999 -9999 -9999 -9999 -9999 -9999 -9999 -9999 -9999 -9999 -9999 -9999 -9999 -9999 -9999 -9999 -9999 -9999 -9999 -9999 -9999 -9999 -9999 -9999 -9999 -9999 -9999 -9999 -9999 -9999 1.01457E-1 2.6504E-2 4.87393E-2 4.20906E-2 2.14697E-2 4.98804E-2 5.48344E-2 3.91482E-2 3.30854E-2 4.28834E-2 5.98657E-2 7.67199E-2 9.24511E-2 1.01148E-1 1.51342E-1 2.55228E-1 4.05592E-1 4.81031E-1 4.56354E-1 3.84172E-1 3.61225E-1 3.63708E-1 3.78222E-1 4.36209E-1 5.0671E-1 5.412E-1 4.7283E-1 4.92059E-1 4.98329E-1 4.67382E-1 4.56974E-1 4.73672E-1 3.58863E-1 3.7851E-1 4.29553E-1 4.66732E-1 3.75038E-1 3.21346E-1 2.39646E-1 1.75882E-1 1.07605E-1 4.28965E-2 2.43842E-2 2.55403E-2 2.98291E-2 3.4425E-2 3.56949E-2 3.20662E-2 3.37009E-2 6.44411E-2 7.50313E-2 7.40104E-2 8.5211E-2 9.69587E-2 9.51646E-2 1.15494E-1 1.58065E-1 2.00977E-1 2.22599E-1 2.12917E-1 2.11686E-1 2.30658E-1 2.44685E-1 2.0429E-1 2.20323E-1 2.83359E-1 2.38825E-1 1.34178E-1 9.20474E-2 6.26522E-2 3.7315E-2 5.18021E-2 2.20728E-2 1.66873E-2 1.36388E-2 6.21882E-3 4.5179E-3 6.27431E-4 2.57861E-3 4.62254E-3 3.76105E-3 -9999 -9999 -9999 -9999 -9999 -9999 -9999 -9999 -9999 -9999 -9999 -9999 -9999 -9999 -9999 -9999 -9999 -9999 -9999 -9999 -9999 -9999 -9999 -9999 -9999 -9999 -9999 -9999 -9999 -9999 -9999 -9999 -9999 -9999 -9999 -9999 -9999 -9999 -9999 -9999 -9999 -9999 -9999 -9999 -9999 -9999 -9999 -9999 -9999 -9999
-9999 -9999 -9999 -9999 -9999 -9999 -9999 -9999 -9999 -9999 -9999 -9999 -9999 -9999 -9999 -9999 -9999 -9999 -9999 -9999 -9999 -9999 -9999 -9999 -9999 -9999 -9999 -9999 -9999 -9999 -9999 -9999 -9999 -9999 -9999 -9999 -9999 -9999 -9999 5.79675E-2 7.10335E-2 3.39985E-2 2.70203E-2 4.80731E-2 1.30704E-1 3.17138E-2 3.50667E-2 3.88322E-2 6.03286E-2 7.85313E-2 9.85703E-2 7.88803E-2 8.38684E-2 1.34486E-1 1.82834E-1 2.66283E-1 3.70231E-1 4.03488E-1 4.72661E-1 4.39212E-1 4.63162E-1 4.22045E-1 4.45853E-1 4.01325E-1 3.76766E-1 3.10042E-1 2.98566E-1 3.91754E-1 4.45578E-1 4.46187E-1 3.98824E-1 4.15403E-1 3.91675E-1 3.98767E-1 4.44087E-1 2.94727E-1 3.40576E-1 3.49921E-1 2.7839E-1 2.12047E-1 1.02333E-1 5.76251E-2 2.24629E-2 2.23511E-2 1.80404E-2 1.76383E-2 1.51749E-2 2.91887E-2 6.12863E-2 7.24205E-2 7.8999E-2 8.41016E-2 9.20931E-2 9.15492E-2 9.98709E-2 1.62272E-1 1.99019E-1 1.75713E-1 1.60431E-1 1.95073E-1 2.14708E-1 2.06184E-1 2.00571E-1 2.0942E-1 2.48233E-1 1.98388E-1 8.10004E-2 1.50648E-1 1.28107E-1 4.89478E-2 3.9295E-2 3.4607E-2 1.64655E-2 6.99121E-3 5.61119E-3 3.29421E-3 6.93089E-4 2.48282E-3 3.84016E-3 -9999 -9999 -9999 -9999 -9999 -9999 -9999 -9999 -9999 -9999 -9999 -9999 -9999 -9999 -9999 -9999 -9999 -9999 -9999 -9999 -9999 -9999 -9999 -9999 -9999 -9999 -9999 -9999 -9999 -9999 -9999 -9999 -9999 -9999 -9999 -9999 -9999 -9999 -9999 -9999 -9999 -9999 -9999 -9999 -9999 -9999 -9999 -9999 -9999 -9999 -9999
-9999 -9999 -9999 -9999 -9999 -9999 -9999 -9999 -9999 -9999 -9999 -9999 -9999 -9999 -9999 -9999 -9999 -9999 -9999 -9999 -9999 -9999 -9999 -9999 -9999 -9999 -9999 -9999 -9999 -9999 -9999 -9999 -9999 -9999 -9999 -9999 -9999 -9999 -9999 -9999 9.42979E-2 5.62955E-2 4.10208E-2 1.1195E-1 1.28539E-1 5.85043E-2 6.90676E-2 4.30607E-2 8.45444E-2 2.23544E-1 2.14058E-1 1.82934E-1 2.00755E-1 2.08719E-1 1.99494E-1 2.4476E-1 3.31594E-1 4.35967E-1 4.46702E-1 4.94535E-1 4.38402E-1 4.43675E-1 4.74416E-1 4.21653E-1 4.34678E-1 3.52061E-1 2.68211E-1 2.90685E-1 3.1978E-1 3.571E-1 3.60058E-1 3.67989E-1 3.4754E-1 3.39474E-1 3.58337E-1 3.76997E-1 3.21636E-1 2.86314E-1 1.96901E-1 1.44948E-1 1.2735E-1 1.2325E-1 5.977E-2 2.36581E-2 2.49248E-2 1.79109E-2 1.63651E-2 2.69518E-2 3.99972E-2 5.72605E-2 5.80428E-2 6.27738E-2 7.06145E-2 8.96632E-2 1.06305E-1 1.85749E-1 2.45404E-1 1.63859E-1 2.04438E-1 2.04232E-1 2.12925E-1 2.15095E-1 1.90895E-1 1.80564E-1 2.3032E-1 2.27472E-1 1.20135E-1 5.13921E-2 6.54529E-2 6.6505E-2 3.2832E-2 3.0923E-2 1.23689E-2 6.80254E-3 8.10818E-3 4.05163E-3 8.97663E-4 6.29363E-3 3.82351E-3 -9999 -9999 -9999 -9999 -9999 -9999 -9999 -9999 -9999 -9999 -9999 -9999 -9999 -9999 -9999 -9999 -9999 -9999 -9999 -9999 -9999 -9999 -9999 -9999 -9999 -9999 -9999 -9999 -9999 -9999 -9999 -9999 -9999 -9999 -9999 -9999 -9999 -9999 -9999 -9999 -9999 -9999 -9999 -9999 -9999 -9999 -9999 -9999 -9999 -9999 -9999
-9999 -9999 -9999 -9999 -9999 -9999 -9999 -9999 -9999 -9999 -9999 -9999 -9999 -9999 -9999 -9999 -9999 -9999 -9999 -9999 -9999 -9999 -9999 -9999 -9999 -9999 -9999 -9999 -9999 -9999 -9999 -9999 -9999 -9999 -9999 -9999 -9999 -9999 -9999 -9999 -9999 8.67424E-2 7.86573E-2 2.3404E-1 5.64857E-2 5.39287E-2 5.20285E-2 3.9866E-2 1.21527E-1 2.82445E-1 3.65255E-1 2.27359E-1 2.59923E-1 3.08542E-1 2.78813E-1 2.81213E-1 4.32895E-1 4.45521E-1 5.1445E-1 5.9563E-1 5.43854E-1 5.12103E-1 5.59313E-1 5.28398E-1 4.30683E-1 3.57614E-1 3.03593E-1 2.75609E-1 2.60591E-1 2.96216E-1 3.25593E-1 3.50532E-1 3.59281E-1 3.69939E-1 4.50733E-1 5.01778E-1 3.85555E-1 2.50458E-1 1.94567E-1 1.43144E-1 1.28485E-1 1.41736E-1 1.76892E-1 7.50658E-2 5.48096E-2 2.02349E-2 1.67104E-2 2.47131E-2 3.64392E-2 5.14849E-2 5.65526E-2 5.89649E-2 8.34466E-2 1.41325E-1 1.3083E-1 1.80803E-1 2.51127E-1 2.14911E-1 2.01556E-1 2.39698E-1 2.22598E-1 2.31277E-1 1.95957E-1 2.33908E-1 2.15117E-1 1.85046E-1 1.4497E-1 1.07526E-1 5.05153E-2 5.6502E-2 4.50486E-2 1.25339E-2 7.54289E-3 4.36783E-3 2.10679E-3 6.44266E-4 9.39383E-4 -9999 -9999 -9999 -9999 -9999 -9999 -9999 -9999 -9999 -9999 -9999 -9999 -9999 -9999 -9999 -9999 -9999 -9999 -9999 -9999 -9999 -9999 -9999 -9999 -9999 -9999 -9999 -9999 -9999 -9999 -9999 -9999 -9999 -9999 -9999 -9999 -9999 -9999 -9999 -9999 -9999 -9999 -9999 -9999 -9999 -9999 -9999 -9999 -9999 -9999 -9999 -9999 -9999
-9999 -9999 -9999 -9999 -9999 -9999 -9999 -9999 -9999 -9999 -9999 -9999 -9999 -9999 -9999 -9999 -9999 -9999 -9999 -9999 -9999 -9999 -9999 -9999 -9999 -9999 -9999 -9999 -9999 -9999 -9999 -9999 -9999 -9999 -9999 -9999 -9999 -9999 -9999 -9999 -9999 1.35582E-1 3.20068E-1 1.2057E-1 4.08784E-2 6.52067E-2 5.43065E-2 6.43345E-2 1.30936E-1 2.50591E-1 2.52999E-1 1.47453E-1 1.53126E-1 1.36983E-1 1.07974E-1 1.60737E-1 2.23481E-1 2.68049E-1 3.96862E-1 5.05114E-1 5.25271E-1 4.61328E-1 5.19413E-1 5.3995E-1 4.39341E-1 4.14178E-1 3.51493E-1 2.90628E-1 2.26017E-1 2.4407E-1 2.26029E-1 2.81678E-1 3.48944E-1 3.5664E-1 3.55827E-1 3.46134E-1 3.28282E-1 2.84466E-1 2.05245E-1 1.38722E-1 1.35162E-1 1.45305E-1 1.62972E-1 1.77773E-1 1.11921E-1 3.17788E-2 1.7626E-2 2.50225E-2 3.95866E-2 5.6309E-2 5.15836E-2 4.19001E-2 4.60711E-2 8.00694E-2 1.13979E-1 1.80756E-1 1.73139E-1 2.00869E-1 2.09993E-1 2.05784E-1 2.07458E-1 2.03067E-1 1.49965E-1 1.66889E-1 1.60467E-1 1.42324E-1 1.21173E-1 8.59582E-2 1.08932E-1 7.82165E-2 6.08873E-2 3.11111E-2 1.44171E-2 8.89234E-3 -9999 -9999 -9999 -9999 -9999 -9999 -9999 -9999 -9999 -9999 -9999 -9999 -9999 -9999 -9999 -9999 -9999 -9999 -9999 -9999 -9999 -9999 -9999 -9999 -9999 -9999 -9999 -9999 -9999 -9999 -9999 -9999 -9999 -9999 -9999 -9999 -9999 -9999 -9999 -9999 -9999 -9999 -9999 -9999 -9999 -9999 -9999 -9999 -9999 -9999 -9999 -9999 -9999 -9999 -9999 -9999
-9999 -9999 -9999 -9999 -9999 -9999 -9999 -9999 -9999 -9999 -9999 -9999 -9999 -9999 -9999 -9999 -9999 -9999 -9999 -9999 -9999 -9999 -9999 -9999 -9999 -9999 -9999 -9999 -9999 -9999 -9999 -9999 -9999 -9999 -9999 -9999 -9999 -9999 -9999 -9999 -9999 3.67719E-1 2.63077E-1 3.41942E-2 3.33638E-2 4.73258E-2 7.35353E-2 7.6617E-2 1.06919E-1 2.0545E-1 1.95417E-1 9.98913E-2 1.01431E-1 6.83694E-2 6.5399E-2 9.42785E-2 1.2095E-1 1.38774E-1 2.07004E-1 2.49769E-1 3.85174E-1 3.98794E-1 3.90918E-1 4.74871E-1 3.75165E-1 4.78286E-1 4.05859E-1 3.89815E-1 3.07455E-1 3.04894E-1 2.89643E-1 2.94124E-1 2.95431E-1 3.44633E-1 3.09962E-1 2.65571E-1 2.532E-1 2.89238E-1 2.7406E-1 1.81106E-1 1.29032E-1 1.09368E-1 1.31813E-1 1.76002E-1 1.2572E-1 5.65507E-2 2.90364E-2 1.79263E-2 3.46515E-2 4.30006E-2 5.54949E-2 6.29877E-2 7.91285E-2 8.83073E-2 9.04543E-2 1.4124E-1 2.07684E-1 2.30801E-1 2.3009E-1 1.82578E-1 1.72949E-1 1.98355E-1 1.83094E-1 1.61371E-1 1.34761E-1 1.34882E-1 1.17858E-1 7.55056E-2 8.66337E-2 7.64992E-2 5.06681E-2 4.87396E-2 1.64788E-2 -9999 -9999 -9999 -9999 -9999 -9999 -9999 -9999 -9999 -9999 -9999 -9999 -9999 -9999 -9999 -9999 -9999 -9999 -9999 -9999 -9999 -9999 -9999 -9999 -9999 -9999 -9999 -9999 -9999 -9999 -9999 -9999 -9999 -9999 -9999 -9999 -9999 -9999 -9999 -9999 -9999 -9999 -9999 -9999 -9999 -9999 -9999 -9999 -9999 -9999 -9999 -9999 -9999 -9999 -9999 -9999 -9999
-9999 -9999 -9999 -9999 -9999 -9999 -9999 -9999 -9999 -9999 -9999 -9999 -9999 -9999 -9999 -9999 -9999 -9999 -9999 -9999 -9999 -9999 -9999 -9999 -9999 -9999 -9999 -9999 -9999 -9999 -9999 -9999 -9999 -9999 -9999 -9999 -9999 -9999 -9999 -9999 -9999 4.21922E-1 5.1408E-2 2.27527E-2 1.50429E-2 1.75174E-2 4.44331E-2 9.75675E-2 1.25407E-1 1.21914E-1 1.23507E-1 8.3318E-2 7.15906E-2 8.04149E-2 4.08809E-2 3.65237E-2 5.58371E-2 8.23383E-2 1.22175E-1 1.74647E-1 2.26943E-1 3.10008E-1 4.0557E-1 4.57422E-1 4.54295E-1 4.87126E-1 4.70049E-1 4.31647E-1 4.0312E-1 4.26542E-1 3.76715E-1 3.29075E-1 3.39057E-1 3.35293E-1 2.90145E-1 2.3734E-1 2.55494E-1 2.90914E-1 2.86272E-1 1.95461E-1 1.05644E-1 8.67805E-2 6.97466E-2 9.95011E-2 1.0823E-1 7.0907E-2 3.64124E-2 2.08337E-2 3.01959E-2 4.77306E-2 4.7824E-2 6.015E-2 1.06646E-1 1.43791E-1 1.72881E-1 1.93628E-1 1.88778E-1 2.07463E-1 1.844E-1 1.67079E-1 1.48659E-1 1.49259E-1 1.29688E-1 1.17205E-1 1.13088E-1 1.06306E-1 1.48645E-1 6.19948E-2 3.81244E-2 3.13894E-2 6.31347E-2 5.74541E-2 8.33992E-3 -9999 -9999 -9999 -9999 -9999 -9999 -9999 -9999 -9999 -9999 -9999 -9999 -9999 -9999 -9999 -9999 -9999 -9999 -9999 -9999 -9999 -9999 -9999 -9999 -9999 -9999 -9999 -9999 -9999 -9999 -9999 -9999 -9999 -9999 -9999 -9999 -9999 -9999 -9999 -9999 -9999 -9999 -9999 -9999 -9999 -9999 -9999 -9999 -9999 -9999 -9999 -9999 -9999 -9999 -9999 -9999 -9999
-9999 -9999 -9999 -9999 -9999 -9999 -9999 -9999 -9999 -9999 -9999 -9999 -9999 -9999 -9999 -9999 -9999 -9999 -9999 -9999 -9999 -9999 -9999 -9999 -9999 -9999 -9999 -9999 -9999 -9999 -9999 -9999 -9999 -9999 -9999 -9999 -9999 -9999 -9999 -9999 -9999 1.82324E-1 2.57914E-2 4.8326E-2 2.72396E-2 1.76601E-2 4.12999E-2 1.00949E-1 1.36133E-1 1.17269E-1 1.33179E-1 8.8038E-2 5.5515E-2 7.25765E-2 5.37474E-2 2.71635E-2 4.8098E-2 7.68328E-2 1.42436E-1 1.68571E-1 1.75617E-1 2.78249E-1 3.70788E-1 4.5274E-1 4.51283E-1 3.3453E-1 4.06065E-1 4.67581E-1 3.63174E-1 3.66982E-1 3.81275E-1 3.66185E-1 3.08558E-1 2.72187E-1 3.00987E-1 2.39457E-1 2.61282E-1 3.23632E-1 3.35201E-1 2.53543E-1 1.53553E-1 1.35518E-1 6.5453E-2 4.92082E-2 6.73374E-2 7.14291E-2 5.68509E-2 2.99782E-2 1.97762E-2 3.51788E-2 5.77331E-2 8.33811E-2 1.43518E-1 1.63441E-1 1.91784E-1 2.31523E-1 2.1946E-1 2.44154E-1 2.02355E-1 1.44637E-1 1.31814E-1 1.47464E-1 9.19763E-2 9.40465E-2 1.09026E-1 1.21033E-1 1.32428E-1 2.04898E-2 7.97463E-3 1.90254E-2 5.60621E-2 4.30008E-2 -9999 -9999 -9999 -9999 -9999 -9999 -9999 -9999 -9999 -9999 -9999 -9999 -9999 -9999 -9999 -9999 -9999 -9999 -9999 -9999 -9999 -9999 -9999 -9999 -9999 -9999 -9999 -9999 -9999 -9999 -9999 -9999 -9999 -9999 -9999 -9999 -9999 -9999 -9999 -9999 -9999 -9999 -9999 -9999 -9999 -9999 -9999 -9999 -9999 -9999 -9999 -9999 -9999 -9999 -9999 -9999 -9999 -9999
-9999 -9999 -9999 -9999 -9999 -9999 -9999 -9999 -9999 -9999 -9999 -9999 -9999 -9999 -9999 -9999 -9999 -9999 -9999 -9999 -9999 -9999 -9999 -9999 -9999 -9999 -9999 -9999 -9999 -9999 -9999 -9999 -9999 -9999 -9999 -9999 -9999 -9999 -9999 -9999 1.53913E-1 3.33855E-2 1.74896E-2 3.32592E-2 5.69284E-2 4.26723E-2 4.49282E-2 1.02558E-1 1.0651E-1 8.0506E-2 9.39673E-2 7.95317E-2 5.3934E-2 3.76E-2 5.65613E-2 2.62853E-2 7.0334E-2 1.89369E-1 1.93659E-1 1.59706E-1 1.50479E-1 2.72332E-1 3.81908E-1 4.4548E-1 4.10482E-1 3.36964E-1 3.55873E-1 4.05001E-1 3.31384E-1 3.03734E-1 2.8757E-1 2.907E-1 2.37979E-1 2.12717E-1 2.41002E-1 3.14767E-1 3.14445E-1 3.06873E-1 2.98223E-1 3.45852E-1 2.74212E-1 2.65153E-1 1.36895E-1 5.11346E-2 3.36977E-2 4.90702E-2 4.02741E-2 3.49568E-2 1.76867E-2 2.72134E-2 4.37717E-2 7.28231E-2 1.12252E-1 1.49204E-1 1.87119E-1 2.38108E-1 2.60287E-1 2.18793E-1 1.74095E-1 1.29297E-1 1.24082E-1 1.59701E-1 1.16307E-1 8.53795E-2 1.02915E-1 1.04127E-1 9.07714E-2 3.76303E-2 2.34818E-2 2.85819E-2 1.24694E-2 -9999 -9999 -9999 -9999 -9999 -9999 -9999 -9999 -9999 -9999 -9999 -9999 -9999 -9999 -9999 -9999 -9999 -9999 -9999 -9999 -9999 -9999 -9999 -9999 -9999 -9999 -9999 -9999 -9999 -9999 -9999 -9999 -9999 -9999 -9999 -9999 -9999 -9999 -9999 -9999 -9999 -9999 -9999 -9999 -9999 -9999 -9999 -9999 -9999 -9999 -9999 -9999 -9999 -9999 -9999 -9999 -9999 -9999 -9999
-9999 -9999 -9999 -9999 -9999 -9999 -9999 -9999 -9999 -9999 -9999 -9999 -9999 -9999 -9999 -9999 -9999 -9999 -9999 -9999 -9999 -9999 -9999 -9999 -9999 -9999 -9999 -9999 -9999 -9999 -9999 -9999 -9999 -9999 -9999 -9999 -9999 -9999 -9999 -9999 1.65218E-1 1.54815E-2 2.52178E-2 5.31299E-2 7.49347E-2 7.06458E-2 8.54346E-2 1.29384E-1 6.96793E-2 4.15113E-2 8.40289E-2 9.78858E-2 7.778E-2 4.37364E-2 3.60965E-2 4.47384E-2 1.09903E-1 1.33297E-1 1.37108E-1 1.36563E-1 2.01975E-1 2.95391E-1 3.31242E-1 3.44855E-1 2.44923E-1 2.32601E-1 2.92089E-1 3.05205E-1 3.37831E-1 2.88633E-1 2.14042E-1 2.20763E-1 2.08768E-1 1.88963E-1 2.50822E-1 2.94544E-1 3.57223E-1 4.39628E-1 3.17637E-1 2.08076E-1 2.69958E-1 2.98441E-1 2.38125E-1 9.13216E-2 3.87743E-2 2.94519E-2 3.02218E-2 3.0798E-2 2.99421E-2 2.64433E-2 4.07142E-2 8.27519E-2 1.12787E-1 1.7079E-1 2.23069E-1 2.53206E-1 2.43296E-1 1.47954E-1 1.45294E-1 1.42942E-1 1.67258E-1 1.42321E-1 7.95899E-2 1.03256E-1 9.2568E-2 9.09096E-2 8.33041E-2 2.48711E-2 2.42071E-2 8.98519E-3 7.82274E-3 -9999 -9999 -9999 -9999 -9999 -9999 -9999 -9999 -9999 -9999 -9999 -9999 -9999 -9999 -9999 -9999 -9999 -9999 -9999 -9999 -9999 -9999 -9999 -9999 -9999 -9999 -9999 -9999 -9999 -9999 -9999 -9999 -9999 -9999 -9999 -9999 -9999 -9999 -9999 -9999 -9999 -9999 -9999 -9999 -9999 -9999 -9999 -9999 -9999 -9999 -9999 -9999 -9999 -9999 -9999 -9999 -9999 -9999 -9999
-9999 -9999 -9999 -9999 -9999 -9999 -9999 -9999 -9999 -9999 -9999 -9999 -9999 -9999 -9999 -9999 -9999 -9999 -9999 -9999 -9999 -9999 -9999 -9999 -9999 -9999 -9999 -9999 -9999 -9999 -9999 -9999 -9999 -9999 -9999 -9999 -9999 -9999 -9999 -9999 2.23094E-1 1.37305E-2 2.04233E-2 4.06412E-2 6.25892E-2 1.28419E-1 1.10126E-1 1.83308E-1 8.10285E-2 5.10943E-2 1.04117E-1 1.37434E-1 1.29439E-1 1.115E-1 7.20555E-2 8.80905E-2 1.14978E-1 1.56457E-1 1.4403E-1 1.30439E-1 1.73919E-1 2.51581E-1 3.01905E-1 3.34381E-1 2.22997E-1 2.06491E-1 2.60124E-1 3.11157E-1 2.70281E-1 1.9548E-1 1.88359E-1 1.73037E-1 1.60064E-1 1.75063E-1 2.23005E-1 2.66315E-1 3.16635E-1 4.63366E-1 3.48755E-1 2.03591E-1 2.00187E-1 2.84075E-1 2.57951E-1 1.82778E-1 8.05589E-2 3.98425E-2 2.32979E-2 3.14621E-2 2.53301E-2 3.03071E-2 3.48685E-2 6.57818E-2 9.79138E-2 1.67884E-1 2.24574E-1 1.60181E-1 1.06582E-1 9.09856E-2 1.42925E-1 1.22955E-1 1.72081E-1 8.16428E-2 6.69235E-2 7.64678E-2 8.50801E-2 1.12083E-1 8.49401E-2 2.66207E-2 9.4272E-3 -9999 -9999 -9999 -9999 -9999 -9999 -9999 -9999 -9999 -9999 -9999 -9999 -9999 -9999 -9999 -9999 -9999 -9999 -9999 -9999 -9999 -9999 -9999 -9999 -9999 -9999 -9999 -9999 -9999 -9999 -9999 -9999 -9999 -9999 -9999 -9999 -9999 -9999 -9999 -9999 -9999 -9999 -9999 -9999 -9999 -9999 -9999 -9999 -9999 -9999 -9999 -9999 -9999 -9999 -9999 -9999 -9999 -9999 -9999 -9999 -9999
-9999 -9999 -9999 -9999 -9999 -9999 -9999 -9999 -9999 -9999 -9999 -9999 -9999 -9999 -9999 -9999 -9999 -9999 -9999 -9999 -9999 -9999 -9999 -9999 -9999 -9999 -9999 -9999 -9999 -9999 -9999 -9999 -9999 -9999 -9999 -9999 -9999 -9999 -9999 -9999 1.19416E-1 2.08221E-2 2.81107E-2 4.00598E-2 5.41582E-2 8.72218E-2 8.34849E-2 1.04992E-1 5.74115E-2 4.46245E-2 7.38016E-2 1.47638E-1 1.75128E-1 1.61842E-1 1.31302E-1 1.44131E-1 1.74714E-1 1.93279E-1 1.57511E-1 1.39012E-1 1.42083E-1 2.35335E-1 4.15613E-1 3.91059E-1 3.02756E-1 3.27306E-1 2.91556E-1 2.93791E-1 2.33438E-1 2.20797E-1 2.10234E-1 1.94891E-1 2.13503E-1 2.552E-1 3.18442E-1 2.41046E-1 2.46634E-1 2.95138E-1 3.3707E-1 2.27078E-1 1.39112E-1 2.10582E-1 2.81595E-1 1.68887E-1 9.07348E-2 3.07115E-2 2.15899E-2 1.46978E-2 1.2562E-2 2.402E-2 4.28319E-2 6.14906E-2 1.06047E-1 1.35814E-1 1.37647E-1 7.85684E-2 5.3016E-2 5.987E-2 9.90925E-2 1.09693E-1 1.63163E-1 9.06612E-2 6.74804E-2 7.90814E-2 7.4541E-2 1.34282E-1 8.31378E-2 2.50016E-2 -9999 -9999 -9999 -9999 -9999 -9999 -9999 -9999 -9999 -9999 -9999 -9999 -9999 -9999 -9999 -9999 -9999 -9999 -9999 -9999 -9999 -9999 -9999 -9999 -9999 -9999 -9999 -9999 -9999 -9999 -9999 -9999 -9999 -9999 -9999 -9999 -9999 -9999 -9999 -9999 -9999 -9999 -9999 -9999 -9999 -9999 -9999 -9999 -9999 -9999 -9999 -9999 -9999 -9999 -9999 -9999 -9999 -9999 -9999 -9999 -9999 -9999
-9999 -9999 -9999 -9999 -9999 -9999 -9999 -9999 -9999 -9999 -9999 -9999 -9999 -9999 -9999 -9999 -9999 -9999 -9999 -9999 -9999 -9999 -9999 -9999 -9999 -9999 -9999 -9999 -9999 -9999 -9999 -9999 -9999 -9999 -9999 -9999 -9999 -9999 -9999 -9999 9.28295E-2 1.60928E-2 2.66343E-2 3.64471E-2 3.58641E-2 5.98911E-2 5.58405E-2 3.59691E-2 3.65958E-2 3.39573E-2 5.58832E-2 1.21497E-1 1.99116E-1 2.16485E-1 1.47709E-1 2.08611E-1 2.6449E-1 2.05712E-1 1.10649E-1 9.65697E-2 1.45103E-1 1.41576E-1 2.37624E-1 4.16189E-1 4.59591E-1 3.43694E-1 2.84743E-1 2.97642E-1 2.93966E-1 2.79566E-1 2.93912E-1 2.60211E-1 3.42588E-1 3.22586E-1 2.92086E-1 2.86856E-1 2.4192E-1 2.18042E-1 2.12051E-1 2.49542E-1 1.79118E-1 1.5768E-1 2.14366E-1 2.03592E-1 1.43351E-1 7.33145E-2 3.06962E-2 2.10693E-2 1.49384E-2 2.13193E-2 3.98264E-2 5.83405E-2 9.03862E-2 8.10857E-2 9.55533E-2 5.0911E-2 6.18316E-2 7.79797E-2 1.45988E-1 9.39322E-2 4.78809E-2 5.72783E-2 6.36051E-2 5.90376E-2 8.07069E-2 1.3882E-1 1.09856E-1 2.44278E-2 -9999 -9999 -9999 -9999 -9999 -9999 -9999 -9999 -9999 -9999 -9999 -9999 -9999 -9999 -9999 -9999 -9999 -9999 -9999 -9999 -9999 -9999 -9999 -9999 -9999 -9999 -9999 -9999 -9999 -9999 -9999 -9999 -9999 -9999 -9999 -9999 -9999 -9999 -9999 -9999 -9999 -9999 -9999 -9999 -9999 -9999 -9999 -9999 -9999 -9999 -9999 -9999 -9999 -9999 -9999 -9999 -9999 -9999 -9999 -9999 -9999 -9999
-9999 -9999 -9999 -9999 -9999 -9999 -9999 -9999 -9999 -9999 -9999 -9999 -9999 -9999 -9999 -9999 -9999 -9999 -9999 -9999 -9999 -9999 -9999 -9999 -9999 -9999 -9999 -9999 -9999 -9999 -9999 -9999 -9999 -9999 -9999 -9999 -9999 -9999 -9999 -9999 6.31655E-2 1.34612E-2 1.29671E-2 1.81499E-2 2.40837E-2 4.5387E-2 3.60662E-2 2.4011E-2 2.76486E-2 3.55062E-2 5.3017E-2 8.1983E-2 1.14392E-1 1.37964E-1 1.47515E-1 1.72416E-1 2.31725E-1 1.37631E-1 7.64779E-2 8.01183E-2 8.0616E-2 1.04354E-1 2.13236E-1 4.67977E-1 4.92628E-1 4.48989E-1 4.75134E-1 4.81526E-1 3.32406E-1 3.05463E-1 2.73089E-1 3.37478E-1 4.05922E-1 3.76159E-1 3.64147E-1 3.26016E-1 2.85243E-1 2.07192E-1 2.08061E-1 2.33333E-1 2.38457E-1 1.97757E-1 1.90591E-1 1.77406E-1 1.33852E-1 6.27247E-2 4.57189E-2 2.18962E-2 1.51937E-2 1.66053E-2 2.66066E-2 5.02083E-2 5.47255E-2 7.1754E-2 3.35615E-2 1.50852E-2 3.78332E-2 7.28771E-2 7.05073E-2 7.50305E-2 6.55513E-2 7.42254E-2 3.92998E-2 5.53399E-2 9.90249E-2 9.95406E-2 7.85682E-2 2.11524E-2 -9999 -9999 -9999 -9999 -9999 -9999 -9999 -9999 -9999 -9999 -9999 -9999 -9999 -9999 -9999 -9999 -9999 -9999 -9999 -9999 -9999 -9999 -9999 -9999 -9999 -9999 -9999 -9999 -9999 -9999 -9999 -9999 -9999 -9999 -9999 -9999 -9999 -9999 -9999 -9999 -9999 -9999 -9999 -9999 -9999 -9999 -9999 -9999 -9999 -9999 -9999 -9999 -9999 -9999 -9999 -9999 -9999 -9999 -9999 -9999 -9999 -9999
-9999 -9999 -9999 -9999 -9999 -9999 -9999 -9999 -9999 -9999 -9999 -9999 -9999 -9999 -9999 -9999 -9999 -9999 -9999 -9999 -9999 -9999 -9999 -9999 -9999 -9999 -9999 -9999 -9999 -9999 -9999 -9999 -9999 -9999 -9999 -9999 -9999 -9999 -9999 -9999 1.46281E-1 1.57566E-2 5.75304E-3 7.58262E-3 2.22881E-2 4.36153E-2 4.07272E-2 2.58036E-2 2.58662E-2 2.77611E-2 4.18961E-2 6.30222E-2 5.76937E-2 8.38148E-2 1.50664E-1 1.7353E-1 1.46018E-1 9.65241E-2 5.4734E-2 6.93496E-2 7.08841E-2 9.22208E-2 2.38556E-1 5.03367E-1 5.23295E-1 5.76776E-1 6.79193E-1 6.45228E-1 4.01773E-1 2.79703E-1 1.66259E-1 2.05217E-1 2.44439E-1 3.23585E-1 3.60851E-1 3.88749E-1 2.549E-1 2.13351E-1 2.32335E-1 2.6569E-1 2.14321E-1 2.23249E-1 1.62102E-1 1.02051E-1 9.77948E-2 1.05414E-1 6.24947E-2 2.71982E-2 2.69015E-2 2.13079E-2 2.76276E-2 4.32707E-2 3.64877E-2 3.43416E-2 1.1735E-2 1.87947E-2 6.23122E-2 2.52588E-2 3.34992E-2 4.67717E-2 5.46855E-2 2.97891E-2 3.98108E-2 6.268E-2 9.71458E-2 5.38841E-2 4.11828E-2 2.20862E-2 -9999 -9999 -9999 -9999 -9999 -9999 -9999 -9999 -9999 -9999 -9999 -9999 -9999 -9999 -9999 -9999 -9999 -9999 -9999 -9999 -9999 -9999 -9999 -9999 -9999 -9999 -9999 -9999 -9999 -9999 -9999 -9999 -9999 -9999 -9999 -9999 -9999 -9999 -9999 -9999 -9999 -9999 -9999 -9999 -9999 -9999 -9999 -9999 -9999 -9999 -9999 -9999 -9999 -9999 -9999 -9999 -9999 -9999 -9999 -9999 -9999 -9999
-9999 -9999 -9999 -9999 -9999 -9999 -9999 -9999 -9999 -9999 -9999 -9999 -9999 -9999 -9999 -9999 -9999 -9999 -9999 -9999 -9999 -9999 -9999 -9999 -9999 -9999 -9999 -9999 -9999 -9999 -9999 -9999 -9999 -9999 -9999 -9999 -9999 -9999 -9999 -9999 -9999 6.52583E-2 7.00043E-3 1.14077E-2 2.47687E-2 4.18088E-2 3.30624E-2 2.18483E-2 2.4631E-2 2.22684E-2 2.68173E-2 3.72229E-2 2.8256E-2 3.99435E-2 1.05754E-1 1.17438E-1 1.30873E-1 1.12935E-1 7.77637E-2 6.453E-2 6.63286E-2 9.69087E-2 1.91461E-1 4.37866E-1 5.29162E-1 5.67159E-1 6.23357E-1 6.26249E-1 6.28609E-1 4.46776E-1 2.68858E-1 2.45703E-1 3.01194E-1 3.91086E-1 4.51957E-1 4.25344E-1 2.61078E-1 1.82776E-1 1.77938E-1 2.17183E-1 2.64775E-1 2.88991E-1 1.82853E-1 1.36006E-1 1.13859E-1 7.77036E-2 3.51327E-2 2.47632E-2 2.31787E-2 1.8896E-2 2.15012E-2 2.61588E-2 3.92695E-2 2.10797E-2 1.13695E-2 2.22463E-2 3.10228E-2 2.54131E-2 2.5158E-2 2.47675E-2 4.94145E-2 4.05823E-2 4.24427E-2 8.46416E-2 9.43374E-2 7.09931E-2 6.41611E-2 1.61325E-2 1.10294E-2 -9999 -9999 -9999 -9999 -9999 -9999 -9999 -9999 -9999 -9999 -9999 -9999 -9999 -9999 -9999 -9999 -9999 -9999 -9999 -9999 -9999 -9999 -9999 -9999 -9999 -9999 -9999 -9999 -9999 -9999 -9999 -9999 -9999 -9999 -9999 -9999 -9999 -9999 -9999 -9999 -9999 -9999 -9999 -9999 -9999 -9999 -9999 -9999 -9999 -9999 -9999 -9999 -9999 -9999 -9999 -9999 -9999 -9999 -9999 -9999 -9999
-9999 -9999 -9999 -9999 -9999 -9999 -9999 -9999 -9999 -9999 -9999 -9999 -9999 -9999 -9999 -9999 -9999 -9999 -9999 -9999 -9999 -9999 -9999 -9999 -9999 -9999 -9999 -9999 -9999 -9999 -9999 -9999 -9999 -9999 -9999 -9999 -9999 -9999 -9999 -9999 -9999 4.54022E-2 4.92089E-3 1.14696E-2 2.03638E-2 3.0019E-2 2.2096E-2 1.44728E-2 1.47325E-2 1.57403E-2 1.26496E-2 1.72649E-2 1.9642E-2 4.48898E-2 5.705E-2 6.365E-2 9.04923E-2 1.4269E-1 8.55317E-2 4.64108E-2 4.56516E-2 7.22859E-2 8.93726E-2 2.45994E-1 4.36288E-1 4.86865E-1 5.90347E-1 5.90771E-1 6.13015E-1 5.18531E-1 3.83457E-1 2.37357E-1 3.00683E-1 4.47081E-1 4.48644E-1 3.46425E-1 2.83093E-1 1.62098E-1 1.77602E-1 1.8929E-1 3.04551E-1 2.56603E-1 1.69375E-1 1.32965E-1 1.01686E-1 4.11053E-2 3.10477E-2 3.10412E-2 3.34909E-2 2.46475E-2 2.7385E-2 2.29401E-2 1.92174E-2 1.048E-2 6.8582E-3 1.71145E-2 1.07523E-2 2.03192E-2 2.74513E-2 1.71047E-2 5.17108E-2 3.60086E-2 3.15733E-2 1.29713E-1 8.49644E-2 5.98305E-2 6.74116E-2 2.22571E-2 5.11909E-3 8.62865E-3 -9999 -9999 -9999 -9999 -9999 -9999 -9999 -9999 -9999 -9999 -9999 -9999 -9999 -9999 -9999 -9999 -9999 -9999 -9999 -9999 -9999 -9999 -9999 -9999 -9999 -9999 -9999 -9999 -9999 -9999 -9999 -9999 -9999 -9999 -9999 -9999 -9999 -9999 -9999 -9999 -9999 -9999 -9999 -9999 -9999 -9999 -9999 -9999 -9999 -9999 -9999 -9999 -9999 -9999 -9999 -9999 -9999 -9999 -9999 -9999
-9999 -9999 -9999 -9999 -9999 -9999 -9999 -9999 -9999 -9999 -9999 -9999 -9999 -9999 -9999 -9999 -9999 -9999 -9999 -9999 -9999 -9999 -9999 -9999 -9999 -9999 -9999 -9999 -9999 -9999 -9999 -9999 -9999 -9999 -9999 -9999 -9999 -9999 -9999 -9999 -9999 2.17914E-1 7.35863E-3 8.62246E-3 1.26281E-2 1.67436E-2 1.22503E-2 9.13603E-3 1.08538E-2 1.25236E-2 9.20855E-3 1.26074E-2 1.52259E-2 2.31784E-2 2.93833E-2 3.85759E-2 5.59936E-2 7.12694E-2 6.35195E-2 4.31855E-2 4.32582E-2 4.32427E-2 8.3808E-2 2.46403E-1 3.54919E-1 4.82987E-1 5.19028E-1 5.05946E-1 4.99644E-1 5.1138E-1 4.56242E-1 2.42115E-1 3.08119E-1 4.13888E-1 4.78697E-1 3.55608E-1 2.55739E-1 1.56292E-1 1.53397E-1 2.22586E-1 2.24514E-1 1.83553E-1 9.499E-2 8.09875E-2 4.71403E-2 4.36577E-2 4.53132E-2 4.72589E-2 4.97341E-2 4.56305E-2 1.33174E-2 1.48901E-2 1.44377E-2 7.51008E-3 4.27146E-3 3.47929E-2 1.97458E-2 1.84208E-2 3.64136E-2 3.65563E-2 6.07834E-2 5.75262E-2 4.5467E-2 1.28432E-1 7.0697E-2 5.97492E-2 1.94161E-2 3.13283E-2 4.53693E-2 7.33477E-3 -9999 -9999 -9999 -9999 -9999 -9999 -9999 -9999 -9999 -9999 -9999 -9999 -9999 -9999 -9999 -9999 -9999 -9999 -9999 -9999 -9999 -9999 -9999 -9999 -9999 -9999 -9999 -9999 -9999 -9999 -9999 -9999 -9999 -9999 -9999 -9999 -9999 -9999 -9999 -9999 -9999 -9999 -9999 -9999 -9999 -9999 -9999 -9999 -9999 -9999 -9999 -9999 -9999 -9999 -9999 -9999 -9999 -9999 -9999 -9999
-9999 -9999 -9999 -9999 -9999 -9999 -9999 -9999 -9999 -9999 -9999 -9999 -9999 -9999 -9999 -9999 -9999 -9999 -9999 -9999 -9999 -9999 -9999 -9999 -9999 -9999 -9999 -9999 -9999 -9999 -9999 -9999 -9999 -9999 -9999 -9999 -9999 -9999 -9999 -9999 -9999 2.5855E-1 5.88441E-3 5.70736E-3 6.31635E-3 7.20448E-3 7.94738E-3 5.15496E-3 1.52864E-2 1.51243E-2 9.33376E-3 8.16198E-3 1.14577E-2 1.39104E-2 2.87482E-2 3.16287E-2 4.43486E-2 6.24594E-2 6.09052E-2 4.54601E-2 2.95894E-2 2.91202E-2 1.2479E-1 3.74702E-1 4.22531E-1 4.71362E-1 4.59428E-1 4.65325E-1 4.02968E-1 4.03898E-1 4.47858E-1 2.9455E-1 2.27752E-1 3.59734E-1 4.40147E-1 4.10513E-1 2.38242E-1 1.6991E-1 1.80547E-1 2.10681E-1 1.77731E-1 1.55434E-1 7.73222E-2 4.43908E-2 2.67362E-2 2.69291E-2 2.85964E-2 2.47284E-2 2.11419E-2 1.76381E-2 7.64984E-3 1.33369E-2 8.36182E-3 1.24088E-2 1.69336E-2 3.5192E-2 2.34454E-2 2.81565E-2 3.81866E-2 3.9274E-2 3.81092E-2 4.60481E-2 1.07885E-1 6.14561E-2 5.48351E-2 3.97714E-2 6.30884E-3 7.9096E-3 1.34026E-2 2.03843E-2 -9999 -9999 -9999 -9999 -9999 -9999 -9999 -9999 -9999 -9999 -9999 -9999 -9999 -9999 -9999 -9999 -9999 -9999 -9999 -9999 -9999 -9999 -9999 -9999 -9999 -9999 -9999 -9999 -9999 -9999 -9999 -9999 -9999 -9999 -9999 -9999 -9999 -9999 -9999 -9999 -9999 -9999 -9999 -9999 -9999 -9999 -9999 -9999 -9999 -9999 -9999 -9999 -9999 -9999 -9999 -9999 -9999 -9999 -9999 -9999
-9999 -9999 -9999 -9999 -9999 -9999 -9999 -9999 -9999 -9999 -9999 -9999 -9999 -9999 -9999 -9999 -9999 -9999 -9999 -9999 -9999 -9999 -9999 -9999 -9999 -9999 -9999 -9999 -9999 -9999 -9999 -9999 -9999 -9999 -9999 -9999 -9999 -9999 -9999 -9999 -9999 2.71916E-1 4.38407E-3 3.94374E-3 3.01919E-3 2.35659E-3 3.25633E-3 5.13055E-3 2.57757E-2 1.79843E-2 2.51148E-2 6.71824E-3 9.61015E-3 1.09958E-2 1.82768E-2 2.73749E-2 4.62368E-2 7.02487E-2 7.76179E-2 4.84252E-2 3.03657E-2 3.48472E-2 1.40382E-1 3.0441E-1 4.17666E-1 3.7903E-1 4.23015E-1 4.99531E-1 3.48566E-1 2.06359E-1 2.80199E-1 3.50752E-1 2.91538E-1 3.65756E-1 4.13508E-1 3.83651E-1 2.27135E-1 2.33541E-1 2.05596E-1 1.63688E-1 1.56519E-1 1.43813E-1 9.21645E-2 5.06809E-2 1.86283E-2 1.89855E-2 1.59598E-2 1.23481E-2 1.20372E-2 1.44614E-2 1.5821E-2 1.06138E-2 1.35517E-2 1.47748E-2 8.21296E-3 1.85673E-2 1.88751E-2 1.98541E-2 3.04328E-2 2.95973E-2 3.43872E-2 6.58964E-2 5.13189E-2 5.49509E-2 3.92106E-2 2.68304E-2 9.27098E-3 7.86475E-3 6.12729E-3 1.20885E-2 1.03252E-2 -9999 -9999 -9999 -9999 -9999 -9999 -9999 -9999 -9999 -9999 -9999 -9999 -9999 -9999 -9999 -9999 -9999 -9999 -9999 -9999 -9999 -9999 -9999 -9999 -9999 -9999 -9999 -9999 -9999 -9999 -9999 -9999 -9999 -9999 -9999 -9999 -9999 -9999 -9999 -9999 -9999 -9999 -9999 -9999 -9999 -9999 -9999 -9999 -9999 -9999 -9999 -9999 -9999 -9999 -9999 -9999 -9999 -9999 -9999
-9999 -9999 -9999 -9999 -9999 -9999 -9999 -9999 -9999 -9999 -9999 -9999 -9999 -9999 -9999 -9999 -9999 -9999 -9999 -9999 -9999 -9999 -9999 -9999 -9999 -9999 -9999 -9999 -9999 -9999 -9999 -9999 -9999 -9999 -9999 -9999 -9999 -9999 -9999 -9999 -9999 1.71035E-1 8.56023E-3 2.79212E-3 2.72166E-3 1.2486E-2 7.92523E-3 2.94338E-2 3.19908E-2 3.23296E-2 5.28362E-2 1.79688E-2 6.72355E-3 1.46804E-2 1.47548E-2 3.13773E-2 4.4371E-2 5.64702E-2 8.19568E-2 6.26406E-2 3.54884E-2 3.26048E-2 8.30693E-2 3.00818E-1 3.83744E-1 4.98238E-1 4.86029E-1 4.80348E-1 3.95922E-1 2.7869E-1 1.74942E-1 2.7895E-1 3.55965E-1 3.54843E-1 3.48913E-1 3.63379E-1 3.0674E-1 2.31603E-1 1.94756E-1 1.17481E-1 1.39953E-1 1.48084E-1 9.78383E-2 4.91806E-2 2.05108E-2 1.36601E-2 1.36401E-2 1.05574E-2 1.51483E-2 2.06343E-2 2.28801E-2 1.14306E-2 9.75213E-3 1.69534E-2 9.78263E-3 1.80252E-2 1.56661E-2 1.2154E-2 3.45278E-2 3.73702E-2 6.29609E-2 5.44285E-2 6.38985E-2 4.31962E-2 4.13686E-2 2.0508E-2 2.46869E-2 1.16959E-2 2.58198E-2 1.60926E-2 8.1482E-3 -9999 -9999 -9999 -9999 -9999 -9999 -9999 -9999 -9999 -9999 -9999 -9999 -9999 -9999 -9999 -9999 -9999 -9999 -9999 -9999 -9999 -9999 -9999 -9999 -9999 -9999 -9999 -9999 -9999 -9999 -9999 -9999 -9999 -9999 -9999 -9999 -9999 -9999 -9999 -9999 -9999 -9999 -9999 -9999 -9999 -9999 -9999 -9999 -9999 -9999 -9999 -9999 -9999 -9999 -9999 -9999 -9999 -9999 -9999
-9999 -9999 -9999 -9999 -9999 -9999 -9999 -9999 -9999 -9999 -9999 -9999 -9999 -9999 -9999 -9999 -9999 -9999 -9999 -9999 -9999 -9999 -9999 -9999 -9999 -9999 -9999 -9999 -9999 -9999 -9999 -9999 -9999 -9999 -9999 -9999 -9999 -9999 -9999 -9999 -9999 2.29967E-1 1.03426E-2 1.96999E-2 1.64935E-2 6.92145E-3 8.21122E-3 4.29217E-2 2.09043E-2 3.8755E-2 3.04741E-2 1.07434E-2 6.40013E-3 2.31319E-2 1.06953E-2 2.0029E-2 2.75816E-2 4.46012E-2 6.09559E-2 4.71667E-2 2.93412E-2 2.84851E-2 7.88409E-2 2.10491E-1 2.73373E-1 3.73695E-1 4.01748E-1 4.60827E-1 3.73537E-1 3.01882E-1 1.78461E-1 2.05099E-1 3.10577E-1 4.13922E-1 4.30791E-1 4.21158E-1 3.48231E-1 2.54566E-1 1.90049E-1 1.17678E-1 7.06009E-2 1.01842E-1 1.24072E-1 6.19878E-2 2.22361E-2 1.1048E-2 7.50319E-3 9.31227E-3 1.20383E-2 1.80646E-2 1.25338E-2 1.13463E-2 5.68812E-3 1.54859E-2 7.29778E-3 1.55132E-2 1.51534E-2 1.47233E-2 3.5179E-2 7.00127E-2 6.80223E-2 3.95732E-2 3.22411E-2 2.27683E-2 2.37372E-2 2.80051E-2 2.55688E-2 2.73975E-2 1.70876E-2 2.90792E-3 1.40903E-3 -9999 -9999 -9999 -9999 -9999 -9999 -9999 -9999 -9999 -9999 -9999 -9999 -9999 -9999 -9999 -9999 -9999 -9999 -9999 -9999 -9999 -9999 -9999 -9999 -9999 -9999 -9999 -9999 -9999 -9999 -9999 -9999 -9999 -9999 -9999 -9999 -9999 -9999 -9999 -9999 -9999 -9999 -9999 -9999 -9999 -9999 -9999 -9999 -9999 -9999 -9999 -9999 -9999 -9999 -9999 -9999 -9999 -9999 -9999
-9999 -9999 -9999 -9999 -9999 -9999 -9999 -9999 -9999 -9999 -9999 -9999 -9999 -9999 -9999 -9999 -9999 -9999 -9999 -9999 -9999 -9999 -9999 -9999 -9999 -9999 -9999 -9999 -9999 -9999 -9999 -9999 -9999 -9999 -9999 -9999 -9999 -9999 -9999 -9999 -9999 -9999 1.53104E-1 5.92045E-2 3.38494E-3 2.87079E-3 3.42136E-3 1.52312E-2 1.76593E-2 2.25205E-2 1.6955E-2 6.08036E-3 8.99345E-3 1.7146E-2 9.24657E-3 1.28225E-2 2.58703E-2 3.29555E-2 4.17551E-2 3.18337E-2 1.85731E-2 1.93213E-2 5.8145E-2 1.13767E-1 1.7099E-1 1.90975E-1 2.23548E-1 2.97627E-1 3.72422E-1 3.77712E-1 2.322E-1 1.4287E-1 2.68392E-1 2.55976E-1 3.31011E-1 3.88527E-1 3.45577E-1 2.51741E-1 1.35776E-1 1.31232E-1 1.05504E-1 8.4115E-2 9.83428E-2 9.93251E-2 5.37037E-2 2.08365E-2 1.0056E-2 7.77074E-3 1.13704E-2 1.76267E-2 1.24635E-2 1.01797E-2 9.50884E-3 1.06451E-2 7.18178E-3 1.17532E-2 1.05364E-2 8.53027E-3 3.55542E-2 4.26813E-2 4.21272E-2 2.69753E-2 1.9754E-2 2.24786E-2 1.37061E-2 2.17621E-2 3.79476E-2 3.67419E-2 3.22057E-3 1.2344E-3 1.89189E-3 3.76406E-3 5.29286E-3 3.92326E-3 -9999 -9999 -9999 -9999 -9999 -9999 -9999 -9999 -9999 -9999 -9999 -9999 -9999 -9999 -9999 -9999 -9999 -9999 -9999 -9999 -9999 -9999 -9999 -9999 -9999 -9999 -9999 -9999 -9999 -9999 -9999 -9999 -9999 -9999 -9999 -9999 -9999 -9999 -9999 -9999 -9999 -9999 -9999 -9999 -9999 -9999 -9999 -9999 -9999 -9999 -9999 -9999 -9999 -9999 -9999 -9999
-9999 -9999 -9999 -9999 -9999 -9999 -9999 -9999 -9999 -9999 -9999 -9999 -9999 -9999 -9999 -9999 -9999 -9999 -9999 -9999 -9999 -9999 -9999 -9999 -9999 -9999 -9999 -9999 -9999 -9999 -9999 -9999 -9999 -9999 -9999 -9999 -9999 -9999 -9999 -9999 -9999 -9999 2.12536E-1 1.56587E-2 4.05187E-3 3.26752E-3 2.61295E-3 2.97881E-3 1.46757E-2 2.46704E-2 1.46798E-2 6.05469E-3 1.22283E-2 6.48995E-3 6.02269E-3 1.20093E-2 2.01316E-2 2.78479E-2 3.6157E-2 2.00239E-2 1.24113E-2 1.18491E-2 3.06067E-2 7.38224E-2 1.5127E-1 1.40772E-1 1.31513E-1 2.15814E-1 3.31214E-1 3.06921E-1 2.49705E-1 1.83571E-1 2.37992E-1 1.9962E-1 2.27692E-1 2.3459E-1 3.27002E-1 2.54154E-1 1.54444E-1 1.66904E-1 1.35491E-1 1.05035E-1 8.61716E-2 1.02253E-1 5.58951E-2 2.66189E-2 1.33452E-2 9.81918E-3 9.92179E-3 1.40244E-2 1.24717E-2 8.92465E-3 1.40346E-2 9.50409E-3 8.81481E-3 8.56437E-3 4.91937E-3 8.87606E-3 3.39618E-2 2.18426E-2 2.34044E-2 1.40067E-2 1.14439E-2 1.25768E-2 1.20258E-2 2.4148E-2 2.46384E-2 1.06426E-2 8.48893E-3 9.76141E-3 8.45662E-3 5.15078E-3 2.75099E-3 1.81626E-3 7.41916E-4 -9999 -9999 -9999 -9999 -9999 -9999 -9999 -9999 -9999 -9999 -9999 -9999 -9999 -9999 -9999 -9999 -9999 -9999 -9999 -9999 -9999 -9999 -9999 -9999 -9999 -9999 -9999 -9999 -9999 -9999 -9999 -9999 -9999 -9999 -9999 -9999 -9999 -9999 -9999 -9999 -9999 -9999 -9999 -9999 -9999 -9999 -9999 -9999 -9999 -9999 -9999 -9999 -9999 -9999 -9999
-9999 -9999 -9999 -9999 -9999 -9999 -9999 -9999 -9999 -9999 -9999 -9999 -9999 -9999 -9999 -9999 -9999 -9999 -9999 -9999 -9999 -9999 -9999 -9999 -9999 -9999 -9999 -9999 -9999 -9999 -9999 -9999 -9999 -9999 -9999 -9999 -9999 -9999 -9999 -9999 -9999 -9999 4.09782E-1 5.51628E-2 6.98333E-3 4.03695E-3 2.33221E-3 2.17917E-3 1.97781E-2 3.72066E-2 1.91124E-2 8.92321E-3 9.27235E-3 5.59459E-3 6.06833E-3 9.91341E-3 1.39768E-2 2.62557E-2 4.72269E-2 4.25053E-2 1.71306E-2 1.18596E-2 2.25178E-2 6.38198E-2 1.58277E-1 1.2521E-1 1.60326E-1 1.59712E-1 1.69696E-1 1.84394E-1 2.23156E-1 2.44576E-1 3.21405E-1 2.35042E-1 1.50326E-1 1.59818E-1 1.62758E-1 1.91755E-1 1.90814E-1 1.31496E-1 1.09225E-1 6.88647E-2 3.84115E-2 3.8489E-2 4.72363E-2 2.62764E-2 1.05459E-2 4.69853E-3 4.62153E-3 9.59282E-3 1.17729E-2 9.02792E-3 9.48508E-3 6.16192E-3 1.45922E-2 4.33248E-3 5.66108E-3 8.48024E-3 1.4868E-2 1.90272E-2 1.20143E-2 8.0387E-3 5.86287E-3 8.95386E-3 1.5491E-2 1.69118E-2 2.43487E-2 2.27784E-2 1.98727E-2 4.24084E-3 3.06855E-3 7.54258E-3 5.15347E-3 -9999 -9999 -9999 -9999 -9999 -9999 -9999 -9999 -9999 -9999 -9999 -9999 -9999 -9999 -9999 -9999 -9999 -9999 -9999 -9999 -9999 -9999 -9999 -9999 -9999 -9999 -9999 -9999 -9999 -9999 -9999 -9999 -9999 -9999 -9999 -9999 -9999 -9999 -9999 -9999 -9999 -9999 -9999 -9999 -9999 -9999 -9999 -9999 -9999 -9999 -9999 -9999 -9999 -9999 -9999 -9999 -9999
-9999 -9999 -9999 -9999 -9999 -9999 -9999 -9999 -9999 -9999 -9999 -9999 -9999 -9999 -9999 -9999 -9999 -9999 -9999 -9999 -9999 -9999 -9999 -9999 -9999 -9999 -9999 -9999 -9999 -9999 -9999 -9999 -9999 -9999 -9999 -9999 -9999 -9999 -9999 -9999 -9999 -9999 3.66588E-1 1.48368E-2 3.30199E-3 5.93333E-3 6.69812E-3 4.58888E-3 1.25071E-2 3.26405E-2 1.58229E-2 4.06136E-3 5.73077E-3 9.43404E-3 4.58767E-3 7.72426E-3 9.59043E-3 1.75915E-2 2.77707E-2 3.43264E-2 1.43371E-2 1.12583E-2 1.66205E-2 5.97641E-2 1.21495E-1 1.15989E-1 1.38212E-1 1.75805E-1 1.88595E-1 1.36422E-1 1.65599E-1 2.26368E-1 2.81731E-1 2.63073E-1 1.1741E-1 8.88767E-2 1.21134E-1 1.49812E-1 1.77358E-1 1.1624E-1 1.17201E-1 6.66866E-2 3.87261E-2 2.73751E-2 3.37719E-2 2.42679E-2 1.39739E-2 7.31989E-3 7.26446E-3 5.09835E-3 9.15578E-3 1.31306E-2 5.33274E-3 9.00997E-3 7.65125E-3 4.76628E-3 7.78069E-3 2.41153E-2 5.48588E-3 2.56082E-2 3.70711E-2 6.74646E-3 5.58763E-3 8.28716E-3 2.33727E-2 1.98654E-2 3.13822E-2 1.26869E-2 1.49883E-2 2.62431E-3 6.1181E-3 6.96795E-3 4.38474E-3 2.95355E-3 9.60829E-4 -9999 -9999 -9999 -9999 -9999 -9999 -9999 -9999 -9999 -9999 -9999 -9999 -9999 -9999 -9999 -9999 -9999 -9999 -9999 -9999 -9999 -9999 -9999 -9999 -9999 -9999 -9999 -9999 -9999 -9999 -9999 -9999 -9999 -9999 -9999 -9999 -9999 -9999 -9999 -9999 -9999 -9999 -9999 -9999 -9999 -9999 -9999 -9999 -9999 -9999 -9999 -9999 -9999 -9999 -9999
-9999 -9999 -9999 -9999 -9999 -9999 -9999 -9999 -9999 -9999 -9999 -9999 -9999 -9999 -9999 -9999 -9999 -9999 -9999 -9999 -9999 -9999 -9999 -9999 -9999 -9999 -9999 -9999 -9999 -9999 -9999 -9999 -9999 -9999 -9999 -9999 -9999 -9999 -9999 -9999 -9999 -9999 1.77673E-1 2.09932E-2 3.63318E-3 2.86437E-3 6.90846E-3 4.93715E-3 7.13867E-3 1.14947E-2 7.41489E-3 5.97287E-3 7.80282E-3 4.21993E-3 2.83527E-3 5.11989E-3 5.92907E-3 9.00663E-3 1.54753E-2 1.63452E-2 9.6764E-3 1.4041E-2 1.18685E-2 4.13776E-2 1.02329E-1 1.08137E-1 1.35631E-1 1.57417E-1 1.87497E-1 1.94526E-1 2.10401E-1 2.7778E-1 2.15594E-1 2.00615E-1 1.16766E-1 1.18292E-1 1.22333E-1 1.34831E-1 1.60543E-1 1.43441E-1 1.36125E-1 7.45325E-2 3.45355E-2 1.83528E-2 3.6229E-2 2.88308E-2 1.80016E-2 1.61583E-2 5.22563E-3 2.65021E-3 6.15316E-3 1.44081E-2 6.24755E-3 3.28116E-3 4.77413E-3 4.28074E-3 1.42045E-2 2.4506E-2 4.4151E-3 2.28962E-2 2.95517E-2 7.06165E-3 7.47826E-3 1.20561E-2 1.25495E-2 1.76271E-2 3.27843E-2 4.93928E-3 7.11832E-3 9.41471E-3 7.50697E-3 2.61963E-3 7.42477E-3 2.30813E-3 5.66391E-3 -9999 -9999 -9999 -9999 -9999 -9999 -9999 -9999 -9999 -9999 -9999 -9999 -9999 -9999 -9999 -9999 -9999 -9999 -9999 -9999 -9999 -9999 -9999 -9999 -9999 -9999 -9999 -9999 -9999 -9999 -9999 -9999 -9999 -9999 -9999 -9999 -9999 -9999 -9999 -9999 -9999 -9999 -9999 -9999 -9999 -9999 -9999 -9999 -9999 -9999 -9999 -9999 -9999 -9999 -9999
-9999 -9999 -9999 -9999 -9999 -9999 -9999 -9999 -9999 -9999 -9999 -9999 -9999 -9999 -9999 -9999 -9999 -9999 -9999 -9999 -9999 -9999 -9999 -9999 -9999 -9999 -9999 -9999 -9999 -9999 -9999 -9999 -9999 -9999 -9999 -9999 -9999 -9999 -9999 -9999 -9999 -9999 4.77302E-2 3.90386E-3 1.93051E-3 2.97352E-3 2.88874E-3 2.2503E-3 4.81245E-3 2.00949E-2 2.0488E-2 3.92818E-3 1.87502E-3 1.8025E-3 2.15662E-3 4.87025E-3 6.49407E-3 8.93852E-3 1.13519E-2 8.62857E-3 8.03791E-3 2.39348E-2 1.98206E-2 3.05461E-2 7.90148E-2 8.69524E-2 1.24933E-1 1.21128E-1 1.77779E-1 1.53081E-1 2.12762E-1 3.50449E-1 3.6177E-1 2.95894E-1 1.75373E-1 1.96708E-1 1.40113E-1 9.32643E-2 1.08926E-1 1.35614E-1 1.57153E-1 4.90018E-2 2.07593E-2 1.59108E-2 2.06389E-2 2.32907E-2 2.1466E-2 1.81272E-2 7.17227E-3 1.18995E-2 9.94887E-3 9.41352E-3 3.01574E-3 8.61993E-3 6.409E-3 1.02939E-2 1.05924E-2 2.70192E-2 1.48942E-2 2.44157E-2 2.68745E-2 7.15955E-3 1.38943E-2 1.49869E-2 1.01954E-2 1.22694E-2 1.59267E-2 6.97173E-3 7.73853E-3 6.45497E-3 4.02051E-3 8.69645E-3 7.18937E-3 3.69216E-3 5.83213E-3 1.49307E-3 -9999 -9999 -9999 -9999 -9999 -9999 -9999 -9999 -9999 -9999 -9999 -9999 -9999 -9999 -9999 -9999 -9999 -9999 -9999 -9999 -9999 -9999 -9999 -9999 -9999 -9999 -9999 -9999 -9999 -9999 -9999 -9999 -9999 -9999 -9999 -9999 -9999 -9999 -9999 -9999 -9999 -9999 -9999 -9999 -9999 -9999 -9999 -9999 -9999 -9999 -9999 -9999 -9999 -9999
-9999 -9999 -9999 -9999 -9999 -9999 -9999 -9999 -9999 -9999 -9999 -9999 -9999 -9999 -9999 -9999 -9999 -9999 -9999 -9999 -9999 -9999 -9999 -9999 -9999 -9999 -9999 -9999 -9999 -9999 -9999 -9999 -9999 -9999 -9999 -9999 -9999 -9999 -9999 -9999 -9999 -9999 -9999 1.31197E-2 2.44944E-3 4.05233E-3 3.55059E-3 3.0575E-3 1.14479E-2 7.57913E-3 1.66354E-2 1.6346E-3 1.16813E-3 1.5672E-3 3.22129E-3 4.76856E-3 6.88974E-3 1.0302E-2 8.45963E-3 4.82143E-3 1.13034E-2 1.55319E-2 2.26548E-2 3.3678E-2 6.08095E-2 1.01794E-1 1.06398E-1 1.09782E-1 1.28604E-1 1.89395E-1 2.34926E-1 2.78984E-1 2.79488E-1 2.38228E-1 2.03922E-1 1.01293E-1 7.10551E-2 2.96047E-2 3.51105E-2 5.43305E-2 7.09154E-2 4.79253E-2 1.75532E-2 1.14472E-2 2.02322E-2 2.19565E-2 2.33215E-2 1.84312E-2 1.02864E-2 5.76531E-3 6.31856E-3 6.80643E-3 8.05801E-3 1.18647E-2 7.23747E-3 8.61792E-3 7.53329E-3 1.69766E-2 2.05161E-2 6.06572E-2 4.80263E-2 2.27052E-2 9.84636E-3 6.34653E-3 7.90182E-3 4.84885E-3 5.60593E-3 1.43112E-2 1.10857E-2 4.20056E-3 6.48868E-3 8.67991E-3 5.96257E-3 6.62929E-3 3.14861E-3 -9999 -9999 -9999 -9999 -9999 -9999 -9999 -9999 -9999 -9999 -9999 -9999 -9999 -9999 -9999 -9999 -9999 -9999 -9999 -9999 -9999 -9999 -9999 -9999 -9999 -9999 -9999 -9999 -9999 -9999 -9999 -9999 -9999 -9999 -9999 -9999 -9999 -9999 -9999 -9999 -9999 -9999 -9999 -9999 -9999 -9999 -9999 -9999 -9999 -9999 -9999 -9999 -9999 -9999 -9999
-9999 -9999 -9999 -9999 -9999 -9999 -9999 -9999 -9999 -9999 -9999 -9999 -9999 -9999 -9999 -9999 -9999 -9999 -9999 -9999 -9999 -9999 -9999 -9999 -9999 -9999 -9999 -9999 -9999 -9999 -9999 -9999 -9999 -9999 -9999 -9999 -9999 -9999 -9999 -9999 -9999 -9999 -9999 1.84197E-2 2.53859E-3 3.2041E-3 3.96971E-3 6.30359E-3 8.94428E-3 3.23677E-2 6.63455E-3 1.65469E-3 1.27508E-3 1.29606E-3 2.96203E-3 3.1345E-3 6.36155E-3 8.89904E-3 1.04136E-2 1.37092E-2 1.42847E-2 8.4058E-3 1.81083E-2 3.61401E-2 7.94348E-2 1.15057E-1 1.58441E-1 1.1789E-1 1.1905E-1 1.82447E-1 2.29942E-1 1.84767E-1 1.65236E-1 1.10236E-1 5.7683E-2 3.9002E-2 1.41849E-2 1.06568E-2 7.35661E-3 8.54461E-3 3.5082E-2 3.13364E-2 1.25101E-2 8.01412E-3 9.2714E-3 2.21941E-2 2.47372E-2 1.68231E-2 1.00791E-2 4.33758E-3 4.89508E-3 8.93114E-3 1.24009E-2 7.01428E-3 6.24044E-3 4.61651E-3 4.35645E-3 9.83015E-3 6.65048E-3 1.41321E-2 1.01721E-1 2.91443E-2 8.24549E-3 4.62548E-3 5.48214E-3 5.23527E-3 5.1804E-3 1.20202E-2 6.82455E-3 3.77676E-3 6.13489E-3 9.32949E-3 7.33096E-3 3.5809E-3 -9999 -9999 -9999 -9999 -9999 -9999 -9999 -9999 -9999 -9999 -9999 -9999 -9999 -9999 -9999 -9999 -9999 -9999 -9999 -9999 -9999 -9999 -9999 -9999 -9999 -9999 -9999 -9999 -9999 -9999 -9999 -9999 -9999 -9999 -9999 -9999 -9999 -9999 -9999 -9999 -9999 -9999 -9999 -9999 -9999 -9999 -9999 -9999 -9999 -9999 -9999 -9999 -9999 -9999 -9999 -9999
-9999 -9999 -9999 -9999 -9999 -9999 -9999 -9999 -9999 -9999 -9999 -9999 -9999 -9999 -9999 -9999 -9999 -9999 -9999 -9999 -9999 -9999 -9999 -9999 -9999 -9999 -9999 -9999 -9999 -9999 -9999 -9999 -9999 -9999 -9999 -9999 -9999 -9999 -9999 -9999 -9999 -9999 -9999 1.15604E-1 3.07211E-3 1.42198E-3 3.51394E-3 2.43702E-3 9.25785E-3 4.93394E-2 4.65154E-3 1.34299E-3 1.19581E-3 1.78385E-3 3.39955E-3 4.06749E-3 6.32891E-3 7.68228E-3 3.85114E-3 1.9355E-2 1.09526E-2 1.15212E-2 2.13535E-2 4.65304E-2 9.53871E-2 1.48198E-1 1.77516E-1 9.61173E-2 1.27155E-1 1.24233E-1 9.9673E-2 1.26966E-1 1.26926E-1 7.12906E-2 2.49717E-2 1.7303E-2 7.72452E-3 6.00185E-3 4.7247E-3 8.93571E-3 4.65556E-2 3.07367E-2 1.0923E-2 9.86293E-3 1.85603E-2 1.69431E-2 2.06262E-2 1.22313E-2 6.79851E-3 3.96355E-3 6.33685E-3 8.94781E-3 9.27705E-3 1.0826E-2 5.42536E-3 3.20388E-3 4.8267E-3 7.95385E-3 9.59413E-3 1.77936E-2 6.51816E-2 2.081E-2 4.33635E-3 7.27038E-3 5.74837E-3 2.22211E-3 2.55662E-3 6.36782E-3 6.56087E-3 4.7617E-3 1.02863E-2 7.10098E-3 3.80479E-3 -9999 -9999 -9999 -9999 -9999 -9999 -9999 -9999 -9999 -9999 -9999 -9999 -9999 -9999 -9999 -9999 -9999 -9999 -9999 -9999 -9999 -9999 -9999 -9999 -9999 -9999 -9999 -9999 -9999 -9999 -9999 -9999 -9999 -9999 -9999 -9999 -9999 -9999 -9999 -9999 -9999 -9999 -9999 -9999 -9999 -9999 -9999 -9999 -9999 -9999 -9999 -9999 -9999 -9999 -9999 -9999 -9999
-9999 -9999 -9999 -9999 -9999 -9999 -9999 -9999 -9999 -9999 -9999 -9999 -9999 -9999 -9999 -9999 -9999 -9999 -9999 -9999 -9999 -9999 -9999 -9999 -9999 -9999 -9999 -9999 -9999 -9999 -9999 -9999 -9999 -9999 -9999 -9999 -9999 -9999 -9999 -9999 -9999 -9999 -9999 1.00318E-2 1.52814E-3 1.63995E-3 8.69077E-4 4.29631E-3 1.74195E-2 4.52538E-3 8.74034E-4 1.43535E-3 2.93655E-3 2.51541E-3 2.65181E-3 2.81145E-3 5.78129E-3 1.90496E-2 5.68116E-3 2.08832E-2 1.9655E-2 1.46263E-2 2.48459E-2 5.20838E-2 1.02059E-1 1.3693E-1 9.75368E-2 9.59283E-2 9.90233E-2 9.19908E-2 9.09568E-2 9.93682E-2 1.13488E-1 1.05469E-1 5.20648E-2 2.35643E-2 1.03441E-2 7.01647E-3 1.24616E-2 3.31389E-2 5.6176E-2 2.06022E-2 1.16171E-2 9.3083E-3 1.87733E-2 2.16557E-2 1.359E-2 1.51331E-2 5.01163E-3 4.14298E-3 1.84371E-3 7.8137E-3 8.42675E-3 1.76357E-2 3.07328E-3 2.58599E-3 9.80441E-3 1.22621E-2 9.53768E-3 7.45258E-3 1.36284E-2 2.88971E-2 1.17554E-2 4.21636E-3 5.39085E-3 2.94797E-3 1.6396E-3 6.46095E-3 6.35089E-3 3.0032E-3 1.18256E-2 2.58473E-3 -9999 -9999 -9999 -9999 -9999 -9999 -9999 -9999 -9999 -9999 -9999 -9999 -9999 -9999 -9999 -9999 -9999 -9999 -9999 -9999 -9999 -9999 -9999 -9999 -9999 -9999 -9999 -9999 -9999 -9999 -9999 -9999 -9999 -9999 -9999 -9999 -9999 -9999 -9999 -9999 -9999 -9999 -9999 -9999 -9999 -9999 -9999 -9999 -9999 -9999 -9999 -9999 -9999 -9999 -9999 -9999 -9999 -9999
-9999 -9999 -9999 -9999 -9999 -9999 -9999 -9999 -9999 -9999 -9999 -9999 -9999 -9999 -9999 -9999 -9999 -9999 -9999 -9999 -9999 -9999 -9999 -9999 -9999 -9999 -9999 -9999 -9999 -9999 -9999 -9999 -9999 -9999 -9999 -9999 -9999 -9999 -9999 -9999 -9999 -9999 5.61448E-2 1.92673E-3 2.24853E-3 8.46594E-4 4.53069E-3 1.6425E-2 1.00732E-2 1.75474E-3 1.37754E-3 2.42532E-3 2.10875E-3 3.76309E-3 4.01716E-3 2.58116E-3 6.62883E-3 1.20579E-2 3.79715E-3 1.42817E-2 3.57781E-2 1.71863E-2 2.29784E-2 4.31697E-2 9.00336E-2 9.44317E-2 9.43253E-2 8.2933E-2 7.79283E-2 9.81944E-2 9.5842E-2 8.00357E-2 7.3848E-2 9.26984E-2 1.31842E-1 9.02567E-2 4.00554E-2 3.57222E-2 5.36459E-2 7.38813E-2 6.13264E-2 1.90245E-2 7.07767E-3 4.17458E-3 8.20597E-3 1.82485E-2 1.13581E-2 6.93984E-3 5.0176E-3 7.88565E-3 5.6295E-3 9.06796E-3 8.34641E-3 1.00688E-2 2.15719E-3 8.59007E-3 2.02341E-2 8.24197E-3 9.53439E-3 1.0851E-2 7.55947E-3 2.31797E-2 2.23471E-2 1.43662E-2 7.33932E-3 2.88502E-3 1.76017E-3 8.90297E-3 5.98079E-3 3.31309E-3 4.37335E-3 -9999 -9999 -9999 -9999 -9999 -9999 -9999 -9999 -9999 -9999 -9999 -9999 -9999 -9999 -9999 -9999 -9999 -9999 -9999 -9999 -9999 -9999 -9999 -9999 -9999 -9999 -9999 -9999 -9999 -9999 -9999 -9999 -9999 -9999 -9999 -9999 -9999 -9999 -9999 -9999 -9999 -9999 -9999 -9999 -9999 -9999 -9999 -9999 -9999 -9999 -9999 -9999 -9999 -9999 -9999 -9999 -9999 -9999 -9999
-9999 -9999 -9999 -9999 -9999 -9999 -9999 -9999 -9999 -9999 -9999 -9999 -9999 -9999 -9999 -9999 -9999 -9999 -9999 -9999 -9999 -9999 -9999 -9999 -9999 -9999 -9999 -9999 -9999 -9999 -9999 -9999 -9999 -9999 -9999 -9999 -9999 -9999 -9999 -9999 -9999 -9999 2.60872E-2 1.09822E-3 1.57062E-3 6.87796E-4 6.24624E-3 1.74918E-3 8.61627E-4 8.32151E-4 1.285E-3 2.99604E-3 5.69509E-3 1.29923E-2 6.1921E-3 2.543E-3 -9999 7.67853E-3 3.47453E-3 2.39224E-2 3.40484E-2 1.81066E-2 1.95519E-2 4.06844E-2 8.0218E-2 1.11263E-1 8.50496E-2 7.51154E-2 5.73552E-2 7.03771E-2 7.09889E-2 7.71207E-2 6.92479E-2 3.9446E-2 8.20331E-2 8.09341E-2 7.38584E-2 8.5089E-2 7.52694E-2 3.68033E-2 3.10507E-2 2.3521E-2 6.40362E-3 4.07405E-3 5.29772E-3 1.29274E-2 1.35205E-2 6.15499E-3 4.76698E-3 7.03189E-3 8.90992E-3 8.08879E-3 6.47541E-3 2.043E-3 5.38626E-3 3.00446E-2 5.61251E-3 9.53939E-3 1.3956E-2 1.23661E-2 7.59823E-3 5.13898E-3 1.49594E-2 1.24491E-2 1.91641E-2 3.47975E-3 1.46301E-3 6.73288E-3 7.05233E-3 2.61007E-3 2.72643E-3 -9999 -9999 -9999 -9999 -9999 -9999 -9999 -9999 -9999 -9999 -9999 -9999 -9999 -9999 -9999 -9999 -9999 -9999 -9999 -9999 -9999 -9999 -9999 -9999 -9999 -9999 -9999 -9999 -9999 -9999 -9999 -9999 -9999 -9999 -9999 -9999 -9999 -9999 -9999 -9999 -9999 -9999 -9999 -9999 -9999 -9999 -9999 -9999 -9999 -9999 -9999 -9999 -9999 -9999 -9999 -9999 -9999 -9999 -9999
-9999 -9999 -9999 -9999 -9999 -9999 -9999 -9999 -9999 -9999 -9999 -9999 -9999 -9999 -9999 -9999 -9999 -9999 -9999 -9999 -9999 -9999 -9999 -9999 -9999 -9999 -9999 -9999 -9999 -9999 -9999 -9999 -9999 -9999 -9999 -9999 -9999 -9999 -9999 -9999 -9999 -9999 2.95333E-2 3.19589E-3 1.78192E-3 8.38872E-4 1.95705E-3 1.09641E-2 1.31019E-3 1.8024E-3 1.22893E-3 2.40449E-3 1.42606E-2 2.48414E-2 -9999 -9999 -9999 1.1809E-3 3.69895E-3 3.12754E-2 2.32635E-2 1.27029E-2 2.0354E-2 7.30909E-2 8.08321E-2 6.22931E-2 6.28953E-2 6.7353E-2 5.22923E-2 5.8452E-2 6.5875E-2 1.0121E-1 8.03886E-2 4.28633E-2 3.47988E-2 2.25497E-2 2.42854E-2 3.47236E-2 5.53875E-2 1.34363E-2 1.33046E-2 1.41684E-2 8.22303E-3 5.14077E-3 5.87848E-3 1.18475E-2 1.01021E-2 1.05978E-2 5.67553E-3 3.5017E-3 4.91698E-3 5.77952E-3 4.50297E-3 5.52949E-3 1.71005E-2 8.84062E-3 5.8885E-3 1.04498E-2 1.07646E-2 1.14955E-2 5.86617E-3 3.78335E-3 3.08142E-3 8.15159E-3 1.1153E-2 2.0971E-3 3.4618E-3 8.01138E-3 3.63337E-3 2.11811E-3 1.645E-3 -9999 -9999 -9999 -9999 -9999 -9999 -9999 -9999 -9999 -9999 -9999 -9999 -9999 -9999 -9999 -9999 -9999 -9999 -9999 -9999 -9999 -9999 -9999 -9999 -9999 -9999 -9999 -9999 -9999 -9999 -9999 -9999 -9999 -9999 -9999 -9999 -9999 -9999 -9999 -9999 -9999 -9999 -9999 -9999 -9999 -9999 -9999 -9999 -9999 -9999 -9999 -9999 -9999 -9999 -9999 -9999 -9999 -9999 -9999
-9999 -9999 -9999 -9999 -9999 -9999 -9999 -9999 -9999 -9999 -9999 -9999 -9999 -9999 -9999 -9999 -9999 -9999 -9999 -9999 -9999 -9999 -9999 -9999 -9999 -9999 -9999 -9999 -9999 -9999 -9999 -9999 -9999 -9999 -9999 -9999 -9999 -9999 -9999 -9999 -9999 -9999 -9999 1.04002E-1 2.7514E-3 1.15105E-3 1.06562E-2 6.00444E-3 2.37926E-3 1.08364E-2 1.66552E-3 1.83757E-3 6.32961E-3 4.6183E-2 -9999 -9999 -9999 3.20466E-3 5.66379E-3 9.10282E-3 1.04538E-2 1.15861E-2 2.50372E-2 4.97182E-2 9.74319E-2 5.25986E-2 3.90126E-2 4.20642E-2 4.28127E-2 4.15855E-2 4.67217E-2 4.59596E-2 3.24071E-2 2.39054E-2 3.00109E-2 1.84286E-2 1.08481E-2 3.27266E-2 5.38441E-2 1.58527E-2 1.22964E-2 1.33277E-2 1.20661E-2 5.80379E-3 4.16877E-3 1.02437E-2 8.30525E-3 9.57593E-3 8.09762E-3 2.71566E-3 4.29355E-3 1.38496E-3 4.5842E-3 1.15325E-2 1.34575E-2 6.53613E-3 8.06464E-3 6.6061E-3 7.88994E-3 1.55827E-2 4.81406E-3 4.1234E-3 3.28393E-3 8.34666E-3 5.7758E-3 4.80304E-3 5.11136E-3 1.83779E-3 8.72773E-4 1.46989E-3 1.37077E-3 1.57771E-3 -9999 -9999 -9999 -9999 -9999 -9999 -9999 -9999 -9999 -9999 -9999 -9999 -9999 -9999 -9999 -9999 -9999 -9999 -9999 -9999 -9999 -9999 -9999 -9999 -9999 -9999 -9999 -9999 -9999 -9999 -9999 -9999 -9999 -9999 -9999 -9999 -9999 -9999 -9999 -9999 -9999 -9999 -9999 -9999 -9999 -9999 -9999 -9999 -9999 -9999 -9999 -9999 -9999 -9999 -9999 -9999 -9999 -9999
-9999 -9999 -9999 -9999 -9999 -9999 -9999 -9999 -9999 -9999 -9999 -9999 -9999 -9999 -9999 -9999 -9999 -9999 -9999 -9999 -9999 -9999 -9999 -9999 -9999 -9999 -9999 -9999 -9999 -9999 -9999 -9999 -9999 -9999 -9999 -9999 -9999 -9999 -9999 -9999 -9999 -9999 -9999 1.19641E-1 5.17087E-3 1.27978E-3 9.71863E-3 2.65933E-3 3.3809E-2 5.21986E-3 1.32907E-3 4.29967E-3 8.04795E-3 -9999 -9999 -9999 -9999 -9999 -9999 2.72932E-3 3.56538E-3 6.95182E-3 1.65693E-2 7.75315E-2 8.40956E-2 1.12074E-1 4.66229E-2 2.29209E-2 2.03885E-2 1.88543E-2 2.71441E-2 2.59362E-2 2.66779E-2 1.93049E-2 1.57717E-2 1.12808E-2 1.98216E-2 4.68482E-2 2.58904E-2 1.72097E-2 1.86831E-2 1.82735E-2 1.26E-2 5.90914E-3 2.5805E-3 6.97012E-3 9.77063E-3 3.97947E-3 4.79756E-3 3.22168E-3 4.92927E-3 1.87563E-3 4.43306E-3 9.95081E-3 5.9646E-3 5.87337E-3 6.29742E-3 7.23784E-3 1.16451E-2 9.34062E-3 1.07184E-2 9.5927E-3 4.8268E-3 4.03387E-3 7.17324E-3 4.22791E-3 2.12495E-3 8.29466E-4 9.05735E-4 5.61053E-4 1.63688E-3 -9999 -9999 -9999 -9999 -9999 -9999 -9999 -9999 -9999 -9999 -9999 -9999 -9999 -9999 -9999 -9999 -9999 -9999 -9999 -9999 -9999 -9999 -9999 -9999 -9999 -9999 -9999 -9999 -9999 -9999 -9999 -9999 -9999 -9999 -9999 -9999 -9999 -9999 -9999 -9999 -9999 -9999 -9999 -9999 -9999 -9999 -9999 -9999 -9999 -9999 -9999 -9999 -9999 -9999 -9999 -9999 -9999 -9999 -9999
-9999 -9999 -9999 -9999 -9999 -9999 -9999 -9999 -9999 -9999 -9999 -9999 -9999 -9999 -9999 -9999 -9999 -9999 -9999 -9999 -9999 -9999 -9999 -9999 -9999 -9999 -9999 -9999 -9999 -9999 -9999 -9999 -9999 -9999 -9999 -9999 -9999 -9999 -9999 -9999 -9999 -9999 -9999 1.18318E-1 8.47443E-3 1.47757E-3 7.49466E-3 5.12835E-3 5.37139E-3 1.14509E-3 6.77034E-4 9.75689E-4 1.71072E-3 -9999 -9999 -9999 -9999 -9999 -9999 -9999 6.91982E-3 2.0343E-2 3.93818E-2 7.75889E-2 7.35603E-2 6.66756E-2 5.36639E-2 1.87637E-2 1.06849E-2 1.12164E-2 3.88294E-2 2.34169E-2 1.53141E-2 1.04029E-2 8.76145E-3 8.15202E-3 2.0662E-2 2.39121E-2 1.40491E-2 1.09099E-2 1.2387E-2 1.26919E-2 8.24458E-3 3.3411E-3 1.42311E-3 4.15298E-3 5.51997E-3 3.78584E-3 5.6998E-3 5.61976E-3 7.71219E-3 4.83226E-3 3.43056E-3 8.82451E-3 5.35104E-3 3.59501E-3 5.57285E-3 4.82866E-3 4.52161E-3 3.47597E-3 3.24172E-3 2.48873E-3 4.9626E-3 2.87139E-3 4.44068E-3 3.27685E-3 1.53713E-3 9.53023E-4 9.28254E-4 4.7726E-4 -9999 -9999 -9999 -9999 -9999 -9999 -9999 -9999 -9999 -9999 -9999 -9999 -9999 -9999 -9999 -9999 -9999 -9999 -9999 -9999 -9999 -9999 -9999 -9999 -9999 -9999 -9999 -9999 -9999 -9999 -9999 -9999 -9999 -9999 -9999 -9999 -9999 -9999 -9999 -9999 -9999 -9999 -9999 -9999 -9999 -9999 -9999 -9999 -9999 -9999 -9999 -9999 -9999 -9999 -9999 -9999 -9999 -9999 -9999 -9999
-9999 -9999 -9999 -9999 -9999 -9999 -9999 -9999 -9999 -9999 -9999 -9999 -9999 -9999 -9999 -9999 -9999 -9999 -9999 -9999 -9999 -9999 -9999 -9999 -9999 -9999 -9999 -9999 -9999 -9999 -9999 -9999 -9999 -9999 -9999 -9999 -9999 -9999 -9999 -9999 -9999 -9999 -9999 -9999 2.18218E-1 2.01315E-3 1.23814E-3 1.58342E-2 2.6909E-3 9.69813E-4 1.01061E-3 1.24048E-3 -9999 -9999 -9999 -9999 -9999 -9999 -9999 -9999 -9999 3.852E-2 5.71419E-2 4.98339E-2 4.47852E-2 3.1995E-2 1.70421E-2 9.62075E-3 7.37055E-3 8.83322E-3 2.28389E-2 2.76613E-2 2.42498E-2 1.12291E-2 1.47792E-2 2.09565E-2 2.75096E-2 2.30927E-2 1.17859E-2 8.15888E-3 9.75414E-3 6.85195E-3 3.7901E-3 1.61045E-3 1.62747E-3 3.97641E-3 2.5842E-3 3.49581E-3 6.37116E-3 5.40345E-3 5.20677E-3 2.99148E-3 5.52437E-3 3.70694E-3 4.66055E-3 3.4904E-3 3.35142E-3 6.49692E-3 3.43356E-3 3.96337E-3 2.36653E-3 1.3684E-3 2.2056E-3 4.05906E-3 1.49548E-3 1.71959E-3 2.71482E-3 4.80892E-4 -9999 -9999 -9999 -9999 -9999 -9999 -9999 -9999 -9999 -9999 -9999 -9999 -9999 -9999 -9999 -9999 -9999 -9999 -9999 -9999 -9999 -9999 -9999 -9999 -9999 -9999 -9999 -9999 -9999 -9999 -9999 -9999 -9999 -9999 -9999 -9999 -9999 -9999 -9999 -9999 -9999 -9999 -9999 -9999 -9999 -9999 -9999 -9999 -9999 -9999 -9999 -9999 -9999 -9999 -9999 -9999 -9999 -9999 -9999 -9999 -9999 -9999
-9999 -9999 -9999 -9999 -9999 -9999 -9999 -9999 -9999 -9999 -9999 -9999 -9999 -9999 -9999 -9999 -9999 -9999 -9999 -9999 -9999 -9999 -9999 -9999 -9999 -9999 -9999 -9999 -9999 -9999 -9999 -9999 -9999 -9999 -9999 -9999 -9999 -9999 -9999 -9999 -9999 -9999 -9999 -9999 1.39784E-1 1.6104E-3 1.42417E-2 5.45105E-3 1.2415E-3 2.21058E-3 1.60826E-3 -9999 -9999 -9999 -9999 -9999 -9999 -9999 -9999 -9999 -9999 -9999 -9999 5.8161E-2 4.13156E-2 1.86347E-2 8.52729E-3 5.92714E-3 6.38129E-3 7.90327E-3 1.30799E-2 4.49355E-2 4.25858E-2 3.63656E-2 3.76389E-2 2.97285E-2 1.38181E-2 1.74996E-2 1.28605E-2 1.205E-2 8.81725E-3 9.24933E-3 2.91021E-3 1.64665E-3 3.8268E-3 5.81823E-3 3.66769E-3 3.6753E-3 5.89265E-3 4.00651E-3 4.11283E-3 2.71527E-3 3.75341E-3 3.2151E-3 6.6953E-3 3.5715E-3 2.43316E-3 3.0674E-3 7.00569E-3 6.52161E-3 3.53454E-3 1.42336E-3 8.07648E-4 1.50816E-3 2.85409E-3 8.00284E-4 5.68771E-4 -9999 -9999 -9999 -9999 -9999 -9999 -9999 -9999 -9999 -9999 -9999 -9999 -9999 -9999 -9999 -9999 -9999 -9999 -9999 -9999 -9999 -9999 -9999 -9999 -9999 -9999 -9999 -9999 -9999 -9999 -9999 -9999 -9999 -9999 -9999 -9999 -9999 -9999 -9999 -9999 -9999 -9999 -9999 -9999 -9999 -9999 -9999 -9999 -9999 -9999 -9999 -9999 -9999 -9999 -9999 -9999 -9999 -9999 -9999 -9999 -9999 -9999 -9999
-9999 -9999 -9999 -9999 -9999 -9999 -9999 -9999 -9999 -9999 -9999 -9999 -9999 -9999 -9999 -9999 -9999 -9999 -9999 -9999 -9999 -9999 -9999 -9999 -9999 -9999 -9999 -9999 -9999 -9999 -9999 -9999 -9999 -9999 -9999 -9999 -9999 -9999 -9999 -9999 -9999 -9999 -9999 -9999 1.65618E-1 8.13729E-3 4.5408E-2 2.38486E-3 1.25867E-3 -9999 -9999 -9999 -9999 -9999 -9999 -9999 -9999 -9999 -9999 -9999 -9999 -9999 -9999 1.85754E-2 1.43418E-2 1.22792E-2 8.03813E-3 7.3698E-3 7.07135E-3 7.79924E-3 8.24975E-3 1.33731E-2 1.62203E-2 2.88816E-2 1.80165E-2 9.54124E-3 3.41611E-3 1.05027E-2 1.63564E-2 5.70255E-3 6.33162E-3 4.98849E-3 2.59543E-3 1.73877E-3 4.20371E-3 9.39684E-3 5.41365E-3 3.48496E-3 3.17935E-3 3.45633E-3 2.17676E-3 1.50153E-3 2.64978E-3 2.23283E-3 3.85313E-3 1.07792E-3 1.24969E-3 2.21754E-3 1.93027E-3 5.90586E-3 3.22565E-3 2.21142E-3 6.46121E-4 7.12365E-4 1.59278E-3 6.54428E-4 -9999 -9999 -9999 -9999 -9999 -9999 -9999 -9999 -9999 -9999 -9999 -9999 -9999 -9999 -9999 -9999 -9999 -9999 -9999 -9999 -9999 -9999 -9999 -9999 -9999 -9999 -9999 -9999 -9999 -9999 -9999 -9999 -9999 -9999 -9999 -9999 -9999 -9999 -9999 -9999 -9999 -9999 -9999 -9999 -9999 -9999 -9999 -9999 -9999 -9999 -9999 -9999 -9999 -9999 -9999 -9999 -9999 -9999 -9999 -9999 -9999 -9999 -9999 -9999
-9999 -9999 -9999 -9999 -9999 -9999 -9999 -9999 -9999 -9999 -9999 -9999 -9999 -9999 -9999 -9999 -9999 -9999 -9999 -9999 -9999 -9999 -9999 -9999 -9999 -9999 -9999 -9999 -9999 -9999 -9999 -9999 -9999 -9999 -9999 -9999 -9999 -9999 -9999 -9999 -9999 -9999 -9999 -9999 1.79629E-1 1.51403E-2 3.91334E-2 1.99212E-3 1.4204E-3 -9999 -9999 -9999 -9999 -9999 -9999 -9999 -9999 -9999 -9999 -9999 -9999 -9999 -9999 8.89878E-3 4.42065E-3 3.08979E-3 4.95596E-3 6.73283E-3 5.09396E-3 4.61656E-3 6.05771E-3 7.40822E-3 7.90403E-3 8.86276E-3 9.60186E-3 5.25041E-3 3.11367E-3 7.54945E-3 1.44448E-2 4.74073E-3 3.44013E-3 4.04528E-3 2.12715E-3 1.16387E-3 3.01418E-3 8.30813E-3 6.75844E-3 3.16389E-3 2.62389E-3 3.43518E-3 2.02274E-3 2.30599E-3 2.30514E-3 2.22993E-3 3.09047E-3 1.84832E-3 1.3137E-3 2.23771E-3 1.33313E-3 1.22288E-3 1.48686E-3 1.50082E-3 1.31983E-3 2.66503E-4 8.56914E-4 8.66357E-4 -9999 -9999 -9999 -9999 -9999 -9999 -9999 -9999 -9999 -9999 -9999 -9999 -9999 -9999 -9999 -9999 -9999 -9999 -9999 -9999 -9999 -9999 -9999 -9999 -9999 -9999 -9999 -9999 -9999 -9999 -9999 -9999 -9999 -9999 -9999 -9999 -9999 -9999 -9999 -9999 -9999 -9999 -9999 -9999 -9999 -9999 -9999 -9999 -9999 -9999 -9999 -9999 -9999 -9999 -9999 -9999 -9999 -9999 -9999 -9999 -9999 -9999 -9999 -9999
-9999 -9999 -9999 -9999 -9999 -9999 -9999 -9999 -9999 -9999 -9999 -9999 -9999 -9999 -9999 -9999 -9999 -9999 -9999 -9999 -9999 -9999 -9999 -9999 -9999 -9999 -9999 -9999 -9999 -9999 -9999 -9999 -9999 -9999 -9999 -9999 -9999 -9999 -9999 -9999 -9999 -9999 -9999 -9999 1.1709E-1 9.46217E-3 1.56298E-1 4.75899E-2 1.71561E-2 -9999 -9999 -9999 -9999 -9999 -9999 -9999 -9999 -9999 -9999 -9999 -9999 -9999 -9999 -9999 -9999 2.99392E-3 3.3701E-3 4.02367E-3 3.69065E-3 5.30142E-3 4.28923E-3 9.54138E-3 7.70192E-3 5.8199E-3 4.53646E-3 3.29408E-3 4.02735E-3 1.25552E-2 1.4006E-2 2.71326E-3 2.26005E-3 2.51436E-3 1.55866E-3 1.11662E-3 2.85755E-3 5.24015E-3 2.12632E-3 1.87809E-3 2.43581E-3 2.66846E-3 1.14909E-3 9.62066E-4 2.41843E-3 2.03043E-3 1.58344E-3 2.11894E-3 2.33087E-3 1.31452E-3 8.45084E-4 6.62541E-4 8.47273E-4 1.06847E-3 1.59611E-3 1.03099E-3 1.21962E-3 -9999 -9999 -9999 -9999 -9999 -9999 -9999 -9999 -9999 -9999 -9999 -9999 -9999 -9999 -9999 -9999 -9999 -9999 -9999 -9999 -9999 -9999 -9999 -9999 -9999 -9999 -9999 -9999 -9999 -9999 -9999 -9999 -9999 -9999 -9999 -9999 -9999 -9999 -9999 -9999 -9999 -9999 -9999 -9999 -9999 -9999 -9999 -9999 -9999 -9999 -9999 -9999 -9999 -9999 -9999 -9999 -9999 -9999 -9999 -9999 -9999 -9999 -9999 -9999 -9999
-9999 -9999 -9999 -9999 -9999 -9999 -9999 -9999 -9999 -9999 -9999 -9999 -9999 -9999 -9999 -9999 -9999 -9999 -9999 -9999 -9999 -9999 -9999 -9999 -9999 -9999 -9999 -9999 -9999 -9999 -9999 -9999 -9999 -9999 -9999 -9999 -9999 -9999 -9999 -9999 -9999 -9999 -9999 -9999 6.79236E-2 3.12493E-2 3.1763E-2 7.7539E-3 1.54108E-3 1.61942E-3 -9999 -9999 -9999 -9999 -9999 -9999 -9999 -9999 -9999 -9999 -9999 -9999 -9999 -9999 -9999 4.25014E-3 3.93758E-3 5.12495E-3 2.12071E-3 4.54498E-3 4.43424E-3 7.3077E-3 4.43122E-3 4.73939E-3 4.69846E-3 4.31087E-3 3.56858E-3 5.8424E-3 1.4308E-2 5.52916E-3 4.1442E-3 2.33968E-3 1.57813E-3 7.92266E-4 2.26269E-3 3.76409E-3 2.33539E-3 2.38093E-3 3.70867E-3 2.8967E-3 1.18935E-3 9.01955E-4 9.82528E-4 1.12842E-3 1.08495E-3 1.8346E-3 2.41992E-3 1.53154E-3 7.59911E-4 7.10843E-4 1.45422E-3 1.55727E-3 1.16814E-3 1.44843E-3 1.10101E-3 -9999 -9999 -9999 -9999 -9999 -9999 -9999 -9999 -9999 -9999 -9999 -9999 -9999 -9999 -9999 -9999 -9999 -9999 -9999 -9999 -9999 -9999 -9999 -9999 -9999 -9999 -9999 -9999 -9999 -9999 -9999 -9999 -9999 -9999 -9999 -9999 -9999 -9999 -9999 -9999 -9999 -9999 -9999 -9999 -9999 -9999 -9999 -9999 -9999 -9999 -9999 -9999 -9999 -9999 -9999 -9999 -9999 -9999 -9999 -9999 -9999 -9999 -9999 -9999 -9999
-9999 -9999 -9999 -9999 -9999 -9999 -9999 -9999 -9999 -9999 -9999 -9999 -9999 -9999 -9999 -9999 -9999 -9999 -9999 -9999 -9999 -9999 -9999 -9999 -9999 -9999 -9999 -9999 -9999 -9999 -9999 -9999 -9999 -9999 -9999 -9999 -9999 -9999 -9999 -9999 -9999 -9999 -9999 -9999 -9999 8.62008E-2 3.45044E-3 3.5687E-3 2.37676E-3 -9999 -9999 -9999 -9999 -9999 -9999 -9999 -9999 -9999 -9999 -9999 -9999 -9999 -9999 -9999 -9999 -9999 4.03933E-3 2.1197E-3 4.84394E-3 9.14674E-3 6.33679E-3 7.71277E-3 4.96876E-3 4.61713E-3 5.72839E-3 5.88899E-3 3.83758E-3 1.72809E-3 5.7801E-3 1.5519E-2 5.36504E-3 3.93859E-3 1.47377E-3 7.88203E-4 1.29567E-3 2.15662E-3 2.07947E-3 2.10515E-3 2.94533E-3 2.17116E-3 1.12227E-3 9.03838E-4 1.38347E-3 1.27363E-3 1.65535E-3 1.65082E-3 1.34295E-3 1.87457E-3 9.89586E-4 8.31055E-4 1.67302E-3 1.15842E-3 1.51374E-3 1.51821E-3 -9999 -9999 -9999 -9999 -9999 -9999 -9999 -9999 -9999 -9999 -9999 -9999 -9999 -9999 -9999 -9999 -9999 -9999 -9999 -9999 -9999 -9999 -9999 -9999 -9999 -9999 -9999 -9999 -9999 -9999 -9999 -9999 -9999 -9999 -9999 -9999 -9999 -9999 -9999 -9999 -9999 -9999 -9999 -9999 -9999 -9999 -9999 -9999 -9999 -9999 -9999 -9999 -9999 -9999 -9999 -9999 -9999 -9999 -9999 -9999 -9999 -9999 -9999 -9999 -9999 -9999
-9999 -9999 -9999 -9999 -9999 -9999 -9999 -9999 -9999 -9999 -9999 -9999 -9999 -9999 -9999 -9999 -9999 -9999 -9999 -9999 -9999 -9999 -9999 -9999 -9999 -9999 -9999 -9999 -9999 -9999 -9999 -9999 -9999 -9999 -9999 -9999 -9999 -9999 -9999 -9999 -9999 -9999 -9999 -9999 -9999 5.4113E-2 1.13514E-1 4.92387E-3 1.26915E-3 -9999 -9999 -9999 -9999 -9999 -9999 -9999 -9999 -9999 -9999 -9999 -9999 -9999 -9999 -9999 -9999 -9999 -9999 -9999 6.21427E-3 7.17848E-3 4.32471E-3 4.33443E-3 6.21381E-3 6.40639E-3 6.76751E-3 4.9414E-3 2.43196E-3 1.00832E-3 2.64938E-3 1.19947E-2 9.33193E-3 3.71443E-3 1.09489E-3 1.03073E-3 2.26505E-3 1.73766E-3 1.26387E-3 8.85865E-4 1.0287E-3 1.77464E-3 1.26022E-3 9.74256E-4 7.92074E-4 8.04701E-4 1.12491E-3 6.93743E-4 9.3768E-4 1.81232E-3 9.19546E-4 4.77473E-4 4.96856E-4 6.4293E-4 6.4514E-4 -9999 -9999 -9999 -9999 -9999 -9999 -9999 -9999 -9999 -9999 -9999 -9999 -9999 -9999 -9999 -9999 -9999 -9999 -9999 -9999 -9999 -9999 -9999 -9999 -9999 -9999 -9999 -9999 -9999 -9999 -9999 -9999 -9999 -9999 -9999 -9999 -9999 -9999 -9999 -9999 -9999 -9999 -9999 -9999 -9999 -9999 -9999 -9999 -9999 -9999 -9999 -9999 -9999 -9999 -9999 -9999 -9999 -9999 -9999 -9999 -9999 -9999 -9999 -9999 -9999 -9999 -9999
-9999 -9999 -9999 -9999 -9999 -9999 -9999 -9999 -9999 -9999 -9999 -9999 -9999 -9999 -9999 -9999 -9999 -9999 -9999 -9999 -9999 -9999 -9999 -9999 -9999 -9999 -9999 -9999 -9999 -9999 -9999 -9999 -9999 -9999 -9999 -9999 -9999 -9999 -9999 -9999 -9999 -9999 -9999 -9999 -9999 -9999 -9999 6.61207E-2 1.82049E-3 5.19063E-3 -9999 -9999 -9999 -9999 -9999 -9999 -9999 -9999 -9999 -9999 -9999 -9999 -9999 -9999 -9999 -9999 -9999 8.28913E-3 2.03098E-2 9.90502E-3 3.05031E-3 3.64612E-3 4.62364E-3 4.66258E-3 3.58548E-3 2.85477E-3 1.01362E-3 1.14368E-3 3.84958E-3 6.98787E-3 4.26612E-3 2.62066E-3 9.77119E-4 1.02197E-3 3.32446E-3 2.94667E-3 9.60162E-4 7.74182E-4 6.59645E-4 1.35484E-3 1.38736E-3 1.3933E-3 1.10868E-3 6.80523E-4 4.23052E-4 3.9854E-4 7.38432E-4 7.79537E-4 7.77315E-4 6.62034E-4 4.75671E-4 4.90782E-4 2.84669E-4 -9999 -9999 -9999 -9999 -9999 -9999 -9999 -9999 -9999 -9999 -9999 -9999 -9999 -9999 -9999 -9999 -9999 -9999 -9999 -9999 -9999 -9999 -9999 -9999 -9999 -9999 -9999 -9999 -9999 -9999 -9999 -9999 -9999 -9999 -9999 -9999 -9999 -9999 -9999 -9999 -9999 -9999 -9999 -9999 -9999 -9999 -9999 -9999 -9999 -9999 -9999 -9999 -9999 -9999 -9999 -9999 -9999 -9999 -9999 -9999 -9999 -9999 -9999 -9999 -9999 -9999 -9999
-9999 -9999 -9999 -9999 -9999 -9999 -9999 -9999 -9999 -9999 -9999 -9999 -9999 -9999 -9999 -9999 -9999 -9999 -9999 -9999 -9999 -9999 -9999 -9999 -9999 -9999 -9999 -9999 -9999 -9999 -9999 -9999 -9999 -9999 -9999 -9999 -9999 -9999 -9999 -9999 -9999 -9999 -9999 -9999 -9999 -9999 -9999 1.57361E-1 3.28686E-2 -9999 -9999 -9999 -9999 -9999 -9999 -9999 -9999 -9999 -9999 -9999 -9999 -9999 -9999 -9999 -9999 -9999 -9999 -9999 1.41566E-2 1.2497E-2 5.24126E-3 3.20609E-3 3.27415E-3 3.19207E-3 3.06533E-3 2.07452E-3 1.789E-3 3.56785E-3 8.28788E-3 6.01228E-3 3.18259E-3 2.5753E-3 1.11451E-3 1.04569E-3 2.61032E-3 1.14418E-3 7.60999E-4 8.34816E-4 7.29053E-4 8.20307E-4 1.44183E-3 1.30063E-3 1.57007E-3 1.07206E-3 4.90685E-4 1.52808E-4 2.54214E-4 4.68088E-4 4.05412E-4 4.5004E-4 4.62647E-4 4.5957E-4 2.85882E-4 -9999 -9999 -9999 -9999 -9999 -9999 -9999 -9999 -9999 -9999 -9999 -9999 -9999 -9999 -9999 -9999 -9999 -9999 -9999 -9999 -9999 -9999 -9999 -9999 -9999 -9999 -9999 -9999 -9999 -9999 -9999 -9999 -9999 -9999 -9999 -9999 -9999 -9999 -9999 -9999 -9999 -9999 -9999 -9999 -9999 -9999 -9999 -9999 -9999 -9999 -9999 -9999 -9999 -9999 -9999 -9999 -9999 -9999 -9999 -9999 -9999 -9999 -9999 -9999 -9999 -9999 -9999
-9999 -9999 -9999 -9999 -9999 -9999 -9999 -9999 -9999 -9999 -9999 -9999 -9999 -9999 -9999 -9999 -9999 -9999 -9999 -9999 -9999 -9999 -9999 -9999 -9999 -9999 -9999 -9999 -9999 -9999 -9999 -9999 -9999 -9999 -9999 -9999 -9999 -9999 -9999 -9999 -9999 -9999 -9999 -9999 -9999 -9999 -9999 -9999 1.38867E-1 -9999 -9999 -9999 -9999 -9999 -9999 -9999 -9999 -9999 -9999 -9999 -9999 -9999 -9999 -9999 -9999 -9999 3.42018E-3 1.54333E-3 5.23579E-3 2.57408E-2 1.39101E-2 2.98065E-3 3.94001E-3 2.67871E-3 1.5289E-3 2.16326E-3 2.09147E-3 4.50884E-3 5.47817E-3 4.00353E-3 1.41442E-3 1.53473E-3 1.20799E-3 7.20139E-4 2.23295E-3 2.2546E-3 1.34883E-3 8.16667E-4 7.55256E-4 7.68659E-4 1.37502E-3 1.56772E-3 1.58304E-3 1.09075E-3 6.91605E-4 1.84413E-4 3.02831E-4 3.40485E-4 3.2645E-4 2.74921E-4 3.45061E-4 3.57719E-4 3.48379E-4 -9999 -9999 -9999 -9999 -9999 -9999 -9999 -9999 -9999 -9999 -9999 -9999 -9999 -9999 -9999 -9999 -9999 -9999 -9999 -9999 -9999 -9999 -9999 -9999 -9999 -9999 -9999 -9999 -9999 -9999 -9999 -9999 -9999 -9999 -9999 -9999 -9999 -9999 -9999 -9999 -9999 -9999 -9999 -9999 -9999 -9999 -9999 -9999 -9999 -9999 -9999 -9999 -9999 -9999 -9999 -9999 -9999 -9999 -9999 -9999 -9999 -9999 -9999 -9999 -9999 -9999 -9999
-9999 -9999 -9999 -9999 -9999 -9999 -9999 -9999 -9999 -9999 -9999 -9999 -9999 -9999 -9999 -9999 -9999 -9999 -9999 -9999 -9999 -9999 -9999 -9999 -9999 -9999 -9999 -9999 -9999 -9999 -9999 -9999 -9999 -9999 -9999 -9999 -9999 -9999 -9999 -9999 -9999 -9999 -9999 -9999 -9999 -9999 -9999 -9999 -9999 -9999 -9999 -9999 -9999 -9999 -9999 -9999 -9999 -9999 -9999 -9999 -9999 -9999 -9999 -9999 1.41667E-2 7.67412E-3 3.22295E-3 1.82884E-3 4.02846E-3 1.52827E-2 2.28245E-2 3.56227E-3 2.96311E-3 2.8623E-3 1.48813E-3 1.477E-3 1.98805E-3 4.03286E-3 4.56253E-3 3.86714E-3 2.36447E-3 1.80774E-3 1.30271E-3 1.55407E-3 3.78377E-3 4.96588E-3 3.57911E-3 1.0933E-3 9.4002E-4 9.01215E-4 1.42455E-3 1.89382E-3 1.54847E-3 7.91289E-4 5.22717E-4 2.3277E-4 2.27265E-4 4.69775E-4 4.06121E-4 2.71171E-4 2.97537E-4 3.75257E-4 -9999 -9999 -9999 -9999 -9999 -9999 -9999 -9999 -9999 -9999 -9999 -9999 -9999 -9999 -9999 -9999 -9999 -9999 -9999 -9999 -9999 -9999 -9999 -9999 -9999 -9999 -9999 -9999 -9999 -9999 -9999 -9999 -9999 -9999 -9999 -9999 -9999 -9999 -9999 -9999 -9999 -9999 -9999 -9999 -9999 -9999 -9999 -9999 -9999 -9999 -9999 -9999 -9999 -9999 -9999 -9999 -9999 -9999 -9999 -9999 -9999 -9999 -9999 -9999 -9999 -9999 -9999 -9999
-9999 -9999 -9999 -9999 -9999 -9999 -9999 -9999 -9999 -9999 -9999 -9999 -9999 -9999 -9999 -9999 -9999 -9999 -9999 -9999 -9999 -9999 -9999 -9999 -9999 -9999 -9999 -9999 -9999 -9999 -9999 -9999 -9999 -9999 -9999 -9999 -9999 -9999 -9999 -9999 -9999 -9999 -9999 -9999 -9999 -9999 -9999 -9999 -9999 -9999 -9999 -9999 -9999 -9999 -9999 -9999 -9999 -9999 -9999 -9999 -9999 -9999 -9999 -9999 -9999 1.04865E-2 6.05395E-3 2.4918E-3 3.14084E-3 1.87362E-2 2.99514E-2 6.4776E-3 3.45882E-3 3.26832E-3 2.51964E-3 1.94822E-3 2.54094E-3 3.99484E-3 3.89332E-3 2.85156E-3 2.52441E-3 1.71966E-3 1.04234E-3 2.03534E-3 2.41087E-3 2.60385E-3 3.50813E-3 2.26391E-3 1.95427E-3 2.22493E-3 1.4593E-3 1.01427E-3 8.49636E-4 6.53866E-4 4.00383E-4 2.30118E-4 2.4221E-4 3.12977E-4 4.10828E-4 4.65466E-4 3.35035E-4 -9999 -9999 -9999 -9999 -9999 -9999 -9999 -9999 -9999 -9999 -9999 -9999 -9999 -9999 -9999 -9999 -9999 -9999 -9999 -9999 -9999 -9999 -9999 -9999 -9999 -9999 -9999 -9999 -9999 -9999 -9999 -9999 -9999 -9999 -9999 -9999 -9999 -9999 -9999 -9999 -9999 -9999 -9999 -9999 -9999 -9999 -9999 -9999 -9999 -9999 -9999 -9999 -9999 -9999 -9999 -9999 -9999 -9999 -9999 -9999 -9999 -9999 -9999 -9999 -9999 -9999 -9999 -9999 -9999
-9999 -9999 -9999 -9999 -9999 -9999 -9999 -9999 -9999 -9999 -9999 -9999 -9999 -9999 -9999 -9999 -9999 -9999 -9999 -9999 -9999 -9999 -9999 -9999 -9999 -9999 -9999 -9999 -9999 -9999 -9999 -9999 -9999 -9999 -9999 -9999 -9999 -9999 -9999 -9999 -9999 -9999 -9999 -9999 -9999 -9999 -9999 -9999 -9999 -9999 -9999 -9999 -9999 -9999 -9999 -9999 -9999 -9999 -9999 -9999 -9999 -9999 -9999 -9999 -9999 1.65777E-2 1.19933E-2 5.86132E-3 2.96331E-3 8.60896E-3 2.28492E-2 2.12191E-2 1.04259E-2 3.03517E-3 2.1947E-3 2.90416E-3 2.75016E-3 2.91241E-3 1.78364E-3 1.70405E-3 1.56537E-3 1.35894E-3 9.48426E-4 1.0129E-3 4.94925E-4 6.02869E-4 1.62141E-3 2.38853E-3 3.20215E-3 3.30309E-3 1.34034E-3 4.99313E-4 5.76875E-4 4.93539E-4 3.48332E-4 3.25584E-4 2.85645E-4 3.7823E-4 7.53254E-4 1.12003E-3 -9999 -9999 -9999 -9999 -9999 -9999 -9999 -9999 -9999 -9999 -9999 -9999 -9999 -9999 -9999 -9999 -9999 -9999 -9999 -9999 -9999 -9999 -9999 -9999 -9999 -9999 -9999 -9999 -9999 -9999 -9999 -9999 -9999 -9999 -9999 -9999 -9999 -9999 -9999 -9999 -9999 -9999 -9999 -9999 -9999 -9999 -9999 -9999 -9999 -9999 -9999 -9999 -9999 -9999 -9999 -9999 -9999 -9999 -9999 -9999 -9999 -9999 -9999 -9999 -9999 -9999 -9999 -9999 -9999 -9999
-9999 -9999 -9999 -9999 -9999 -9999 -9999 -9999 -9999 -9999 -9999 -9999 -9999 -9999 -9999 -9999 -9999 -9999 -9999 -9999 -9999 -9999 -9999 -9999 -9999 -9999 -9999 -9999 -9999 -9999 -9999 -9999 -9999 -9999 -9999 -9999 -9999 -9999 -9999 -9999 -9999 -9999 -9999 -9999 -9999 -9999 -9999 -9999 -9999 -9999 -9999 -9999 -9999 -9999 -9999 -9999 -9999 -9999 -9999 -9999 -9999 -9999 -9999 -9999 -9999 -9999 6.47077E-3 5.38149E-3 2.77332E-3 2.50728E-3 4.12374E-3 8.40465E-3 1.24352E-2 4.51317E-3 2.42367E-3 2.35615E-3 2.67567E-3 3.16671E-3 1.03041E-3 1.02163E-3 1.01613E-3 2.0544E-3 9.57782E-4 7.09484E-4 3.7999E-4 5.92528E-4 8.3855E-4 1.69815E-3 2.31462E-3 1.44722E-3 6.66221E-4 6.18512E-4 6.31847E-4 4.42415E-4 3.5279E-4 2.94575E-4 1.75079E-4 2.69251E-4 3.52973E-4 -9999 -9999 -9999 -9999 -9999 -9999 -9999 -9999 -9999 -9999 -9999 -9999 -9999 -9999 -9999 -9999 -9999 -9999 -9999 -9999 -9999 -9999 -9999 -9999 -9999 -9999 -9999 -9999 -9999 -9999 -9999 -9999 -9999 -9999 -9999 -9999 -9999 -9999 -9999 -9999 -9999 -9999 -9999 -9999 -9999 -9999 -9999 -9999 -9999 -9999 -9999 -9999 -9999 -9999 -9999 -9999 -9999 -9999 -9999 -9999 -9999 -9999 -9999 -9999 -9999 -9999 -9999 -9999 -9999 -9999 -9999
-9999 -9999 -9999 -9999 -9999 -9999 -9999 -9999 -9999 -9999 -9999 -9999 -9999 -9999 -9999 -9999 -9999 -9999 -9999 -9999 -9999 -9999 -9999 -9999 -9999 -9999 -9999 -9999 -9999 -9999 -9999 -9999 -9999 -9999 -9999 -9999 -9999 -9999 -9999 -9999 -9999 -9999 -9999 -9999 -9999 -9999 -9999 -9999 -9999 -9999 -9999 -9999 -9999 -9999 -9999 -9999 -9999 -9999 -9999 -9999 -9999 -9999 -9999 -9999 -9999 -9999 -9999 2.85417E-3 1.77537E-3 1.78301E-3 1.9649E-3 2.94101E-3 8.82002E-3 8.32134E-3 5.8752E-3 3.22916E-3 4.31552E-3 4.00432E-3 1.96833E-3 1.44467E-3 1.42879E-3 3.438E-3 3.12578E-3 1.25071E-3 4.71228E-4 6.20931E-4 9.37908E-4 1.45957E-3 1.7563E-3 2.09497E-3 1.06248E-3 6.74384E-4 6.69284E-4 8.65912E-4 6.65706E-4 3.11585E-4 2.01845E-4 1.4116E-4 1.70605E-4 3.85708E-4 -9999 -9999 -9999 -9999 -9999 -9999 -9999 -9999 -9999 -9999 -9999 -9999 -9999 -9999 -9999 -9999 -9999 -9999 -9999 -9999 -9999 -9999 -9999 -9999 -9999 -9999 -9999 -9999 -9999 -9999 -9999 -9999 -9999 -9999 -9999 -9999 -9999 -9999 -9999 -9999 -9999 -9999 -9999 -9999 -9999 -9999 -9999 -9999 -9999 -9999 -9999 -9999 -9999 -9999 -9999 -9999 -9999 -9999 -9999 -9999 -9999 -9999 -9999 -9999 -9999 -9999 -9999 -9999 -9999 -9999
-9999 -9999 -9999 -9999 -9999 -9999 -9999 -9999 -9999 -9999 -9999 -9999 -9999 -9999 -9999 -9999 -9999 -9999 -9999 -9999 -9999 -9999 -9999 -9999 -9999 -9999 -9999 -9999 -9999 -9999 -9999 -9999 -9999 -9999 -9999 -9999 -9999 -9999 -9999 -9999 -9999 -9999 -9999 -9999 -9999 -9999 -9999 -9999 -9999 -9999 -9999 -9999 -9999 -9999 -9999 -9999 -9999 -9999 -9999 -9999 -9999 -9999 -9999 -9999 -9999 -9999 -9999 -9999 2.46334E-3 2.7706E-3 2.58359E-3 3.38807E-3 5.19779E-3 8.5572E-3 8.06913E-3 8.57458E-3 8.62131E-3 4.25079E-3 4.07399E-3 3.15045E-3 2.80822E-3 5.64197E-3 4.72482E-3 2.61358E-3 1.42982E-3 8.15031E-4 1.76124E-3 1.74401E-3 1.65833E-3 1.80067E-3 1.36891E-3 9.15864E-4 6.4476E-4 7.61474E-4 1.35682E-3 7.19873E-4 5.99163E-4 3.24786E-4 -9999 -9999 -9999 -9999 -9999 -9999 -9999 -9999 -9999 -9999 -9999 -9999 -9999 -9999 -9999 -9999 -9999 -9999 -9999 -9999 -9999 -9999 -9999 -9999 -9999 -9999 -9999 -9999 -9999 -9999 -9999 -9999 -9999 -9999 -9999 -9999 -9999 -9999 -9999 -9999 -9999 -9999 -9999 -9999 -9999 -9999 -9999 -9999 -9999 -9999 -9999 -9999 -9999 -9999 -9999 -9999 -9999 -9999 -9999 -9999 -9999 -9999 -9999 -9999 -9999 -9999 -9999 -9999 -9999 -9999 -9999 -9999
-9999 -9999 -9999 -9999 -9999 -9999 -9999 -9999 -9999 -9999 -9999 -9999 -9999 -9999 -9999 -9999 -9999 -9999 -9999 -9999 -9999 -9999 -9999 -9999 -9999 -9999 -9999 -9999 -9999 -9999 -9999 -9999 -9999 -9999 -9999 -9999 -9999 -9999 -9999 -9999 -9999 -9999 -9999 -9999 -9999 -9999 -9999 -9999 -9999 -9999 -9999 -9999 -9999 -9999 -9999 -9999 -9999 -9999 -9999 -9999 -9999 -9999 -9999 -9999 -9999 -9999 -9999 -9999 1.72789E-3 2.19339E-3 2.67903E-3 2.85068E-3 3.24482E-3 4.65922E-3 1.02899E-2 1.15735E-2 8.23773E-3 4.43495E-3 4.36245E-3 -9999 8.04183E-3 -9999 7.56133E-3 -9999 4.55874E-3 3.65916E-3 3.8245E-3 2.02383E-3 9.22477E-4 5.92674E-4 1.02376E-3 7.9711E-4 5.75179E-4 9.80726E-4 1.7827E-3 9.05073E-4 6.4207E-4 -9999 -9999 -9999 -9999 -9999 -9999 -9999 -9999 -9999 -9999 -9999 -9999 -9999 -9999 -9999 -9999 -9999 -9999 -9999 -9999 -9999 -9999 -9999 -9999 -9999 -9999 -9999 -9999 -9999 -9999 -9999 -9999 -9999 -9999 -9999 -9999 -9999 -9999 -9999 -9999 -9999 -9999 -9999 -9999 -9999 -9999 -9999 -9999 -9999 -9999 -9999 -9999 -9999 -9999 -9999 -9999 -9999 -9999 -9999 -9999 -9999 -9999 -9999 -9999 -9999 -9999 -9999 -9999 -9999 -9999 -9999 -9999 -9999
-9999 -9999 -9999 -9999 -9999 -9999 -9999 -9999 -9999 -9999 -9999 -9999 -9999 -9999 -9999 -9999 -9999 -9999 -9999 -9999 -9999 -9999 -9999 -9999 -9999 -9999 -9999 -9999 -9999 -9999 -9999 -9999 -9999 -9999 -9999 -9999 -9999 -9999 -9999 -9999 -9999 -9999 -9999 -9999 -9999 -9999 -9999 -9999 -9999 -9999 -9999 -9999 -9999 -9999 -9999 -9999 -9999 -9999 -9999 -9999 -9999 -9999 -9999 -9999 -9999 -9999 -9999 -9999 -9999 -9999 -9999 1.65431E-3 3.10993E-3 7.49506E-3 -9999 7.77053E-3 4.42485E-3 2.90883E-3 -9999 -9999 -9999 -9999 -9999 -9999 -9999 -9999 3.72002E-3 2.01419E-3 9.63402E-4 5.39796E-4 9.78121E-4 1.24737E-3 1.04521E-3 1.50864E-3 1.47425E-3 5.74624E-4 3.18594E-4 3.65225E-4 -9999 -9999 -9999 -9999 -9999 -9999 -9999 -9999 -9999 -9999 -9999 -9999 -9999 -9999 -9999 -9999 -9999 -9999 -9999 -9999 -9999 -9999 -9999 -9999 -9999 -9999 -9999 -9999 -9999 -9999 -9999 -9999 -9999 -9999 -9999 -9999 -9999 -9999 -9999 -9999 -9999 -9999 -9999 -9999 -9999 -9999 -9999 -9999 -9999 -9999 -9999 -9999 -9999 -9999 -9999 -9999 -9999 -9999 -9999 -9999 -9999 -9999 -9999 -9999 -9999 -9999 -9999 -9999 -9999 -9999 -9999 -9999
-9999 -9999 -9999 -9999 -9999 -9999 -9999 -9999 -9999 -9999 -9999 -9999 -9999 -9999 -9999 -9999 -9999 -9999 -9999 -9999 -9999 -9999 -9999 -9999 -9999 -9999 -9999 -9999 -9999 -9999 -9999 -9999 -9999 -9999 -9999 -9999 -9999 -9999 -9999 -9999 -9999 -9999 -9999 -9999 -9999 -9999 -9999 -9999 -9999 -9999 -9999 -9999 -9999 -9999 -9999 -9999 -9999 -9999 -9999 -9999 -9999 -9999 -9999 -9999 -9999 -9999 -9999 -9999 -9999 -9999 -9999 3.40739E-3 6.50046E-3 1.39304E-2 -9999 -9999 -9999 -9999 -9999 -9999 -9999 -9999 -9999 -9999 -9999 -9999 -9999 -9999 1.38796E-3 7.92757E-4 6.22217E-4 7.11535E-4 1.02268E-3 6.7762E-4 7.45813E-4 1.10035E-3 5.90602E-4 3.18958E-4 -9999 -9999 -9999 -9999 -9999 -9999 -9999 -9999 -9999 -9999 -9999 -9999 -9999 -9999 -9999 -9999 -9999 -9999 -9999 -9999 -9999 -9999 -9999 -9999 -9999 -9999 -9999 -9999 -9999 -9999 -9999 -9999 -9999 -9999 -9999 -9999 -9999 -9999 -9999 -9999 -9999 -9999 -9999 -9999 -9999 -9999 -9999 -9999 -9999 -9999 -9999 -9999 -9999 -9999 -9999 -9999 -9999 -9999 -9999 -9999 -9999 -9999 -9999 -9999 -9999 -9999 -9999 -9999 -9999 -9999 -9999 -9999
-9999 -9999 -9999 -9999 -9999 -9999 -9999 -9999 -9999 -9999 -9999 -9999 -9999 -9999 -9999 -9999 -9999 -9999 -9999 -9999 -9999 -9999 -9999 -9999 -9999 -9999 -9999 -9999 -9999 -9999 -9999 -9999 -9999 -9999 -9999 -9999 -9999 -9999 -9999 -9999 -9999 -9999 -9999 -9999 -9999 -9999 -9999 -9999 -9999 -9999 -9999 -9999 -9999 -9999 -9999 -9999 -9999 -9999 -9999 -9999 -9999 -9999 -9999 -9999 -9999 -9999 -9999 -9999 -9999 -9999 -9999 5.93375E-3 1.85228E-2 -9999 -9999 -9999 -9999 -9999 -9999 -9999 -9999 -9999 -9999 -9999 -9999 -9999 -9999 -9999 -9999 -9999 4.08494E-4 3.61465E-4 7.768E-4 1.08931E-3 5.84856E-4 4.78991E-4 4.35055E-4 3.40618E-4 -9999 -9999 -9999 -9999 -9999 -9999 -9999 -9999 -9999 -9999 -9999 -9999 -9999 -9999 -9999 -9999 -9999 -9999 -9999 -9999 -9999 -9999 -9999 -9999 -9999 -9999 -9999 -9999 -9999 -9999 -9999 -9999 -9999 -9999 -9999 -9999 -9999 -9999 -9999 -9999 -9999 -9999 -9999 -9999 -9999 -9999 -9999 -9999 -9999 -9999 -9999 -9999 -9999 -9999 -9999 -9999 -9999 -9999 -9999 -9999 -9999 -9999 -9999 -9999 -9999 -9999 -9999 -9999 -9999 -9999 -9999 -9999
-9999 -9999 -9999 -9999 -9999 -9999 -9999 -9999 -9999 -9999 -9999 -9999 -9999 -9999 -9999 -9999 -9999 -9999 -9999 -9999 -9999 -9999 -9999 -9999 -9999 -9999 -9999 -9999 -9999 -9999 -9999 -9999 -9999 -9999 -9999 -9999 -9999 -9999 -9999 -9999 -9999 -9999 -9999 -9999 -9999 -9999 -9999 -9999 -9999 -9999 -9999 -9999 -9999 -9999 -9999 -9999 -9999 -9999 -9999 -9999 -9999 -9999 -9999 -9999 -9999 -9999 -9999 -9999 -9999 -9999 -9999 1.37319E-2 -9999 -9999 -9999 -9999 -9999 -9999 -9999 -9999 -9999 -9999 -9999 -9999 -9999 -9999 -9999 -9999 -9999 -9999 -9999 -9999 6.57107E-4 1.03753E-3 6.88759E-4 -9999 -9999 -9999 -9999 -9999 -9999 -9999 -9999 -9999 -9999 -9999 -9999 -9999 -9999 -9999 -9999 -9999 -9999 -9999 -9999 -9999 -9999 -9999 -9999 -9999 -9999 -9999 -9999 -9999 -9999 -9999 -9999 -9999 -9999 -9999 -9999 -9999 -9999 -9999 -9999 -9999 -9999 -9999 -9999 -9999 -9999 -9999 -9999 -9999 -9999 -9999 -9999 -9999 -9999 -9999 -9999 -9999 -9999 -9999 -9999 -9999 -9999 -9999 -9999 -9999 -9999 -9999 -9999 -9999 -9999 -9999 -9999 -9999 -9999 -9999
-9999 -9999 -9999 -9999 -9999 -9999 -9999 -9999 -9999 -9999 -9999 -9999 -9999 -9999 -9999 -9999 -9999 -9999 -9999 -9999 -9999 -9999 -9999 -9999 -9999 -9999 -9999 -9999 -9999 -9999 -9999 -9999 -9999 -9999 -9999 -9999 -9999 -9999 -9999 -9999 -9999 -9999 -9999 -9999 -9999 -9999 -9999 -9999 -9999 -9999 -9999 -9999 -9999 -9999 -9999 -9999 -9999 -9999 -9999 -9999 -9999 -9999 -9999 -9999 -9999 -9999 -9999 -9999 -9999 -9999 -9999 -9999 -9999 -9999 -9999 -9999 -9999 -9999 -9999 -9999 -9999 -9999 -9999 -9999 -9999 -9999 -9999 -9999 -9999 -9999 -9999 -9999 5.83141E-4 -9999 -9999 -9999 -9999 -9999 -9999 -9999 -9999 -9999 -9999 -9999 -9999 -9999 -9999 -9999 -9999 -9999 -9999 -9999 -9999 -9999 -9999 -9999 -9999 -9999 -9999 -9999 -9999 -9999 -9999 -9999 -9999 -9999 -9999 -9999 -9999 -9999 -9999 -9999 -9999 -9999 -9999 -9999 -9999 -9999 -9999 -9999 -9999 -9999 -9999 -9999 -9999 -9999 -9999 -9999 -9999 -9999 -9999 -9999 -9999 -9999 -9999 -9999 -9999 -9999 -9999 -9999 -9999 -9999 -9999 -9999 -9999 -9999 -9999 -9999 -9999 -9999
