# Supplementary material for: Spatiotemporal prediction of alpine wetlands under multi-climate scenarios in the west of Sichuan, China
Source: PeerJ. 2024 Nov 27;12:e18586. doi: 10.7717/peerj.18586 (PMC11608022; doi:10.7717/peerj.18586)
Supplement: Supplemental Information 2 [file peerj-12-18586-s002.zip › Maxent_data2/2.5mBIOssp245_2081-2100/RES/wetland_6.lambdas]

2.5mbiossp245_2081-2100_1	0.0	-4.254167079925537	19.024999618530273
2.5mbiossp245_2081-2100_10	0.0	4.683332920074463	25.433330535888672
2.5mbiossp245_2081-2100_11	0.0	-15.016670227050781	12.683329582214355
2.5mbiossp245_2081-2100_12	0.0	484.0	985.0
2.5mbiossp245_2081-2100_13	0.0	106.0	205.0
2.5mbiossp245_2081-2100_14	0.0	1.0	10.0
2.5mbiossp245_2081-2100_15	0.0	70.6949234008789	109.06430053710938
2.5mbiossp245_2081-2100_16	0.0	294.0	567.0
2.5mbiossp245_2081-2100_17	0.0	6.0	39.0
2.5mbiossp245_2081-2100_18	0.0	290.0	567.0
2.5mbiossp245_2081-2100_19	0.0	6.0	48.0
2.5mbiossp245_2081-2100_2	0.0	9.066666603088379	16.625
2.5mbiossp245_2081-2100_3	0.0	32.087860107421875	49.456520080566406
2.5mbiossp245_2081-2100_4	0.0	496.7554016113281	863.6826171875
2.5mbiossp245_2081-2100_5	0.0	10.300000190734863	31.200000762939453
2.5mbiossp245_2081-2100_6	0.0	-24.700000762939453	5.300000190734863
2.5mbiossp245_2081-2100_7	0.09757964474255779	24.700000762939453	38.79999923706055
2.5mbiossp245_2081-2100_8	0.0	4.683332920074463	24.7166690826416
2.5mbiossp245_2081-2100_9	0.0	-13.75	13.016670227050781
wc2.1_2.5m_bioc_bcc-csm2-mr_ssp245_2081-2100	0.0	-4.254167079925537	19.024999618530273
wc2.1_2.5m_elev	0.0	1075.0	5259.0
2.5mbiossp245_2081-2100_13^2	-0.4330445321762054	11236.0	42025.0
2.5mbiossp245_2081-2100_6^2	0.06177012172815396	0.0	610.0900376892096
2.5mbiossp245_2081-2100_7^2	0.2869809427275521	610.0900376892096	1505.439940795899
2.5mbiossp245_2081-2100_9^2	1.7640485365571559	0.0	189.0625
2.5mbiossp245_2081-2100_11*2.5mbiossp245_2081-2100_9	0.038758868193943384	-0.41333337446053875	206.47921562194824
2.5mbiossp245_2081-2100_12*2.5mbiossp245_2081-2100_4	0.25897090582256554	370853.6484375	668721.5194702148
2.5mbiossp245_2081-2100_12*2.5mbiossp245_2081-2100_7	0.9427408507723297	17160.0	29222.60124206543
2.5mbiossp245_2081-2100_16*2.5mbiossp245_2081-2100_7	1.269855783793299	8762.0	15514.199325561523
2.5mbiossp245_2081-2100_18*2.5mbiossp245_2081-2100_7	0.5292407034593756	8762.0	15514.199325561523
2.5mbiossp245_2081-2100_2*2.5mbiossp245_2081-2100_4	0.55443228315993	5756.5543605890125	12057.638015195262
2.5mbiossp245_2081-2100_2*2.5mbiossp245_2081-2100_7	0.2156264663039779	243.89332816441856	603.1851304117808
2.5mbiossp245_2081-2100_3*2.5mbiossp245_2081-2100_7	0.1699908886321773	906.6665887050331	1662.5
2.5mbiossp245_2081-2100_8*wc2.1_2.5m_elev	1.441971046293608	24629.6478266716	57938.25
`2.5mbiossp245_2081-2100_7	-1.1494568506173752	24.700000762939453	33.75
`2.5mbiossp245_2081-2100_7	-0.541400007911981	24.700000762939453	33.45000076293945
`2.5mbiossp245_2081-2100_13	0.5370711739802428	106.0	143.5
`2.5mbiossp245_2081-2100_7	-0.4550708292735558	24.700000762939453	33.25
`2.5mbiossp245_2081-2100_15	0.39612379699205846	70.6949234008789	89.8316535949707
`2.5mbiossp245_2081-2100_7	-1.1918425646520008	24.700000762939453	31.75
'2.5mbiossp245_2081-2100_13	4.8053397795392305	154.5	205.0
`2.5mbiossp245_2081-2100_15	0.3305857676513104	70.6949234008789	88.88458251953125
`2.5mbiossp245_2081-2100_3	0.06681093355243896	32.087860107421875	36.28750419616699
`2.5mbiossp245_2081-2100_15	0.2901798823041309	70.6949234008789	87.83256149291992
'2.5mbiossp245_2081-2100_3	0.24550543230766492	40.42450523376465	49.456520080566406
`2.5mbiossp245_2081-2100_15	0.23585701907049447	70.6949234008789	87.74723434448242
`2.5mbiossp245_2081-2100_3	0.21612461903114882	32.087860107421875	36.53034973144531
`2.5mbiossp245_2081-2100_2	-0.6150571643393246	9.066666603088379	12.995834827423096
`2.5mbiossp245_2081-2100_3	0.19258463405785128	32.087860107421875	36.76084899902344
`2.5mbiossp245_2081-2100_14	-0.19835656835418825	1.0	1.5
'2.5mbiossp245_2081-2100_12	-0.8282865620401191	759.5	985.0
'2.5mbiossp245_2081-2100_7	0.04533310257830717	34.25	38.79999923706055
`2.5mbiossp245_2081-2100_15	0.7822060692521139	70.6949234008789	87.72808837890625
`2.5mbiossp245_2081-2100_2	-1.192153932252547	9.066666603088379	13.637500286102295
`2.5mbiossp245_2081-2100_3	0.5024828846246809	32.087860107421875	37.06402015686035
'2.5mbiossp245_2081-2100_4	-0.24146381550488463	832.3822021484375	863.6826171875
'2.5mbiossp245_2081-2100_12	-2.1089316282273987	753.5	985.0
'2.5mbiossp245_2081-2100_7	0.07088411124863084	34.45000076293945	38.79999923706055
`2.5mbiossp245_2081-2100_15	0.5902751417603309	70.6949234008789	87.83485412597656
'2.5mbiossp245_2081-2100_9	1.4914599823015096	-0.6333333551883698	13.016670227050781
'2.5mbiossp245_2081-2100_7	0.2920680991339273	34.35000038146973	38.79999923706055
`2.5mbiossp245_2081-2100_15	0.4563931608269871	70.6949234008789	88.01416397094727
`2.5mbiossp245_2081-2100_18	-0.0946956245813379	290.0	423.5
`2.5mbiossp245_2081-2100_12	0.2624099591867332	484.0	542.5
'2.5mbiossp245_2081-2100_2	-0.21557802193971556	15.470835208892822	16.625
`2.5mbiossp245_2081-2100_2	-0.48475144969354017	9.066666603088379	14.495834827423096
`2.5mbiossp245_2081-2100_3	0.22929359113826614	32.087860107421875	37.17849540710449
'2.5mbiossp245_2081-2100_16	-1.1902411118034593	433.5	567.0
'2.5mbiossp245_2081-2100_13	0.6380792821834734	153.5	205.0
'2.5mbiossp245_2081-2100_15	-0.5561662488045898	98.12996292114258	109.06430053710938
`2.5mbiossp245_2081-2100_17	0.2133702060592384	6.0	15.5
`2.5mbiossp245_2081-2100_15	0.16204082328160122	70.6949234008789	87.82550048828125
`2.5mbiossp245_2081-2100_15	-0.48271838117959565	70.6949234008789	80.13127517700195
'2.5mbiossp245_2081-2100_17	0.5490621072417952	16.5	39.0
'wc2.1_2.5m_elev	-0.33986015331850095	4609.5	5259.0
'2.5mbiossp245_2081-2100_7	-0.25682227892377596	38.04999923706055	38.79999923706055
'2.5mbiossp245_2081-2100_18	0.34038041232956345	383.5	567.0
'2.5mbiossp245_2081-2100_15	-0.48421758033236806	98.07928848266602	109.06430053710938
`2.5mbiossp245_2081-2100_15	0.14786206206824448	70.6949234008789	89.39594650268555
`2.5mbiossp245_2081-2100_15	-0.38947870409736063	70.6949234008789	80.67424392700195
'2.5mbiossp245_2081-2100_6	-0.7608436078728065	-14.25	5.300000190734863
`2.5mbiossp245_2081-2100_4	-0.628473193082235	496.7554016113281	614.2430725097656
'2.5mbiossp245_2081-2100_9	0.5568326164900338	-0.8166667520999908	13.016670227050781
'2.5mbiossp245_2081-2100_2	-0.24738855600845053	15.087500095367432	16.625
`2.5mbiossp245_2081-2100_15	0.1144218178718632	70.6949234008789	87.82247161865234
`2.5mbiossp245_2081-2100_19	0.1932912084555724	6.0	16.5
'2.5mbiossp245_2081-2100_3	-0.5479282023310614	45.677555084228516	49.456520080566406
'2.5mbiossp245_2081-2100_16	-1.5272430400841712	432.5	567.0
'2.5mbiossp245_2081-2100_18	0.2233793808922902	382.5	567.0
`2.5mbiossp245_2081-2100_15	0.0898645866415247	70.6949234008789	89.25923538208008
`2.5mbiossp245_2081-2100_15	0.059186028969255684	70.6949234008789	87.81697463989258
`2.5mbiossp245_2081-2100_5	0.23318179520870164	10.300000190734863	17.550000190734863
`2.5mbiossp245_2081-2100_4	-0.24406902817372877	496.7554016113281	614.9920043945312
`2.5mbiossp245_2081-2100_2	-0.4117826572365178	9.066666603088379	13.504165172576904
`2.5mbiossp245_2081-2100_13	0.06662559083337721	106.0	137.5
`2.5mbiossp245_2081-2100_16	-0.05110049332269655	294.0	423.5
`2.5mbiossp245_2081-2100_3	0.07034013448005387	32.087860107421875	37.224374771118164
`2.5mbiossp245_2081-2100_15	0.06799116668295418	70.6949234008789	87.78680419921875
`2.5mbiossp245_2081-2100_13	0.08443842642680122	106.0	138.5
`2.5mbiossp245_2081-2100_15	0.09080470879473525	70.6949234008789	87.79917526245117
`2.5mbiossp245_2081-2100_4	-0.2662500316708404	496.7554016113281	614.8778991699219
'2.5mbiossp245_2081-2100_12	-0.48067512162724546	751.5	985.0
`2.5mbiossp245_2081-2100_15	0.04885317458403294	70.6949234008789	89.3199691772461
`2.5mbiossp245_2081-2100_13	0.09375999354250195	106.0	130.5
`2.5mbiossp245_2081-2100_13	0.12567722416893579	106.0	139.5
`2.5mbiossp245_2081-2100_15	0.046023212384597854	70.6949234008789	87.83088684082031
'2.5mbiossp245_2081-2100_2	-0.07658752427098744	15.112499713897705	16.625
`2.5mbiossp245_2081-2100_1	0.00489655158185073	-4.254167079925537	0.2124999538064003
`2.5mbiossp245_2081-2100_4	-0.3572489931693238	496.7554016113281	615.0609130859375
`2.5mbiossp245_2081-2100_15	0.11167131867426379	70.6949234008789	89.32057571411133
`2.5mbiossp245_2081-2100_7	-0.14680034842724493	24.700000762939453	36.45000076293945
`2.5mbiossp245_2081-2100_4	-0.18327751884381513	496.7554016113281	615.2731018066406
'2.5mbiossp245_2081-2100_15	-0.09408438623757692	98.00250244140625	109.06430053710938
'wc2.1_2.5m_elev	-0.04923811454890316	4552.5	5259.0
`2.5mbiossp245_2081-2100_3	0.02999446455920338	32.087860107421875	37.027278900146484
`2.5mbiossp245_2081-2100_2	-0.15195633954768162	9.066666603088379	13.512500286102295
'2.5mbiossp245_2081-2100_6	-0.4023018014190913	-14.349999904632568	5.300000190734863
'2.5mbiossp245_2081-2100_7	-0.06930482493642878	37.54999923706055	38.79999923706055
`2.5mbiossp245_2081-2100_3	0.04113981122108146	32.087860107421875	37.042755126953125
`2.5mbiossp245_2081-2100_3	0.029003978233267964	32.087860107421875	37.17641067504883
'2.5mbiossp245_2081-2100_14	-0.07290994178598093	4.5	10.0
'2.5mbiossp245_2081-2100_12	-0.12633498110312824	750.5	985.0
`2.5mbiossp245_2081-2100_7	-0.08892600918789824	24.700000762939453	36.54999923706055
'2.5mbiossp245_2081-2100_16	-0.6282289421945106	431.5	567.0
`2.5mbiossp245_2081-2100_12	0.06288562429682418	484.0	543.5
`2.5mbiossp245_2081-2100_3	0.02142379716621739	32.087860107421875	37.03958511352539
'2.5mbiossp245_2081-2100_9	0.11344898041367667	-1.1083335280418396	13.016670227050781
linearPredictorNormalizer	5.777691331860526
densityNormalizer	1689.780406172247
numBackgroundPoints	10573
entropy	8.648660892756753
