# Supplementary material for: Spatiotemporal prediction of alpine wetlands under multi-climate scenarios in the west of Sichuan, China
Source: PeerJ. 2024 Nov 27;12:e18586. doi: 10.7717/peerj.18586 (PMC11608022; doi:10.7717/peerj.18586)
Supplement: Supplemental Information 2 [file peerj-12-18586-s002.zip › Maxent_data2/2.5mBIOssp245_2081-2100/RES/wetland_6_omission.csv]

Raw value	Corresponding cumulative value	Corresponding Logistic value	Fractional area	Training omission	Test omission
2.47575E-8	0.000002476	0.00014116	1	0	0
2.99227E-8	0.000005468	0.000170605	0.999905419	0	0
3.23449E-8	0.000011773	0.000184413	0.999716258	0	0
4.24845E-8	0.000027631	0.00024221	0.999337936	0	0
5.16723E-8	0.000051703	0.000294575	0.998865034	0	0
5.97283E-8	0.000102545	0.000340485	0.998013809	0	0
8.16629E-8	0.000256596	0.000465466	0.995933037	0	0
1.10096E-7	0.000501143	0.000627431	0.993473943	0	0
1.39129E-7	0.00100125	0.000792757	0.989690722	0	0
2.21001E-7	0.002521165	0.001258671	0.981651376	0	0
3.11885E-7	0.005000259	0.001775366	0.972760806	0.0004329	0
4.98611E-7	0.01004384	0.00283527	0.960843658	0.0004329	0
8.27832E-7	0.025078276	0.004698535	0.939090135	0.0004329	0
1.25723E-6	0.050059755	0.007118325	0.916201646	0.0004329	0
2.00079E-6	0.100079318	0.011280805	0.886787099	0.001298701	0
3.24163E-6	0.200268717	0.018149882	0.850089852	0.001731602	0
4.3142E-6	0.300380148	0.024011013	0.82502601	0.003030303	0
5.32808E-6	0.400508933	0.029487473	0.805258678	0.003463203	0
6.21415E-6	0.50040148	0.034223498	0.788990826	0.004761905	0
7.1687E-6	0.600287959	0.039274037	0.774898326	0.004761905	0
8.02724E-6	0.700594957	0.043771703	0.762413695	0.005194805	0
8.44453E-6	0.75011294	0.045942596	0.756738863	0.005627706	0
8.84279E-6	0.800215854	0.048005326	0.751253192	0.005627706	0
9.72387E-6	0.900925978	0.052537192	0.740943914	0.006060606	0
1.05482E-5	1.000240406	0.056738115	0.731675021	0.007792208	0.00390625
1.13186E-5	1.101004282	0.060630739	0.722973612	0.008658009	0.00390625
1.22818E-5	1.200891994	0.065453036	0.714934267	0.00952381	0.00390625
1.32497E-5	1.300600077	0.070248667	0.707556985	0.010822511	0.00390625
1.40253E-5	1.400321404	0.074056131	0.700652606	0.011688312	0.00390625
1.47866E-5	1.501336615	0.077763732	0.694031968	0.012987013	0.00390625
1.66561E-5	1.750713423	0.086742443	0.678993663	0.014718615	0.0078125
1.861E-5	2.00148982	0.09594183	0.665563227	0.018614719	0.0078125
2.05715E-5	2.251458233	0.104992316	0.653456919	0.01991342	0.01171875
2.2307E-5	2.500000544	0.112850688	0.642485576	0.021645022	0.01171875
2.41311E-5	2.750603294	0.120962206	0.632270879	0.023809524	0.01171875
2.58029E-5	3.002383904	0.128267794	0.622718245	0.026839827	0.015625
2.74379E-5	3.250461247	0.135295633	0.613922255	0.027705628	0.015625
2.89597E-5	3.501682699	0.141736321	0.605504587	0.02987013	0.01953125
3.04769E-5	3.75106399	0.148062162	0.597559822	0.032034632	0.01953125
3.2052E-5	4.001402742	0.15453191	0.589993379	0.034632035	0.03125
3.34974E-5	4.250084213	0.160382916	0.582805259	0.036796537	0.03125
3.52629E-5	4.500718296	0.16742091	0.57590088	0.038528139	0.03125
3.6893E-5	4.752956551	0.173815016	0.569280242	0.04025974	0.03125
3.828E-5	5.001016457	0.17917879	0.563037927	0.040692641	0.03125
3.98094E-5	5.251116832	0.1850131	0.556984773	0.044588745	0.03515625
4.13246E-5	5.502571611	0.190711617	0.551120779	0.045887446	0.03515625
4.26001E-5	5.754026156	0.19544764	0.545445947	0.048917749	0.03515625
4.38097E-5	6.00017167	0.199887912	0.540054857	0.050649351	0.03515625
4.51743E-5	6.25382987	0.204838873	0.534663766	0.051948052	0.03515625
4.64026E-5	6.501178466	0.209243112	0.529556417	0.052380952	0.03515625
4.76837E-5	6.750917457	0.21378478	0.524543649	0.054545455	0.04296875
4.91231E-5	7.002904897	0.218826168	0.519625461	0.057142857	0.046875
5.03562E-5	7.252002257	0.223093729	0.514896434	0.058874459	0.0546875
5.16217E-5	7.501888356	0.227425124	0.510261988	0.062770563	0.0546875
5.28922E-5	7.752882114	0.231725378	0.505722122	0.065367965	0.0546875
5.39781E-5	8.004146134	0.235363077	0.501276837	0.067532468	0.0546875
5.5235E-5	8.255513138	0.239530809	0.496926133	0.070562771	0.0546875
5.66147E-5	8.502011939	0.244053771	0.492764589	0.070995671	0.0546875
5.77492E-5	8.753527764	0.247732778	0.488603045	0.074025974	0.05859375
5.88808E-5	9.004670228	0.251366983	0.484536082	0.075757576	0.0625
6.00862E-5	9.254189227	0.255199876	0.4805637	0.076623377	0.0625
6.12124E-5	9.502894527	0.258745402	0.476685898	0.077922078	0.0625
6.23123E-5	9.750375231	0.262175557	0.472902677	0.079220779	0.0703125
6.36427E-5	10.002522285	0.26628285	0.469119455	0.081818182	0.07421875
6.44848E-5	10.252390809	0.268858881	0.465430814	0.084415584	0.07421875
6.53599E-5	10.50549262	0.271516858	0.461742173	0.085714286	0.078125
6.61877E-5	10.755376705	0.274013427	0.458148113	0.08961039	0.08203125
6.74516E-5	11.002874019	0.277792372	0.454648633	0.091774892	0.0859375
6.83892E-5	11.254654214	0.280570168	0.451149154	0.094372294	0.08984375
6.92833E-5	11.50256995	0.283199602	0.447744254	0.096969697	0.09375
7.03199E-5	11.753785811	0.286223932	0.444339355	0.0995671	0.09375
7.13235E-5	12.001775218	0.289127822	0.441029036	0.103463203	0.09375
7.23543E-5	12.253105716	0.292085879	0.437718717	0.104329004	0.09375
7.31969E-5	12.500622653	0.294485743	0.434502979	0.106926407	0.09375
7.41491E-5	12.750999031	0.297178097	0.431287241	0.108658009	0.09375
7.53174E-5	13.004871845	0.300453698	0.428071503	0.112554113	0.09375
7.60278E-5	13.25466167	0.302430523	0.424950345	0.113852814	0.09765625
7.67585E-5	13.506874815	0.30445217	0.421829188	0.116017316	0.1015625
7.76479E-5	13.75393722	0.306897265	0.41880261	0.119480519	0.1015625
7.84239E-5	14.003633233	0.309016566	0.415776033	0.122510823	0.109375
7.95203E-5	14.256330737	0.311988921	0.412749456	0.123376623	0.109375
8.03929E-5	14.504258136	0.3143362	0.40981746	0.124242424	0.11328125
8.129E-5	14.755157455	0.316733091	0.406885463	0.126839827	0.11328125
8.24581E-5	15.000792723	0.31982869	0.404048047	0.128571429	0.1171875
8.34043E-5	15.257754664	0.322315861	0.40111605	0.130735931	0.125
8.44071E-5	15.501107745	0.32493193	0.398373215	0.131601732	0.12890625
8.53794E-5	15.755647805	0.327449106	0.395535799	0.132467532	0.12890625
8.63776E-5	16.0048076	0.330014221	0.392792963	0.134199134	0.12890625
8.70346E-5	16.256330679	0.331691687	0.390050128	0.137229437	0.1328125
8.77713E-5	16.50101716	0.333562815	0.387401873	0.138095238	0.1328125
8.90453E-5	16.75754127	0.336773879	0.384659037	0.14025974	0.13671875
8.98987E-5	17.007918481	0.338907708	0.382010782	0.141558442	0.140625
9.0589E-5	17.2516159	0.340623414	0.379457108	0.142424242	0.14453125
9.13837E-5	17.506321902	0.342587937	0.376808853	0.144588745	0.14453125
9.23782E-5	17.754585226	0.345029839	0.374255178	0.147619048	0.14453125
9.32141E-5	18.004935485	0.347068339	0.371701504	0.150649351	0.14453125
9.39413E-5	18.257791248	0.348831432	0.369147829	0.153246753	0.14453125
9.45024E-5	18.502828428	0.35018538	0.366688735	0.154545455	0.1484375
9.5134E-5	18.758906311	0.351702614	0.364135061	0.155844156	0.15234375
9.61819E-5	19.007661905	0.35420452	0.361675967	0.157142857	0.15234375
9.68853E-5	19.25868051	0.355873131	0.359216873	0.158441558	0.16015625
9.76313E-5	19.501915736	0.35763329	0.35685236	0.159307359	0.1640625
9.84123E-5	19.756593522	0.359465722	0.354393266	0.162337662	0.16796875
9.89196E-5	20.00313548	0.360650345	0.352028752	0.164935065	0.16796875
9.96187E-5	20.251359727	0.362275978	0.349664239	0.167965368	0.16796875
1.0039E-4	20.501558142	0.364059297	0.347299726	0.169264069	0.16796875
1.0127E-4	20.753534268	0.366083398	0.344935212	0.172294372	0.171875
1.01884E-4	21.007604878	0.367487321	0.342570699	0.175324675	0.171875
1.02512E-4	21.252897334	0.368916709	0.340300766	0.177056277	0.171875
1.03339E-4	21.510326248	0.370787932	0.337936253	0.17965368	0.171875
1.03986E-4	21.759054176	0.372245764	0.33566632	0.181818182	0.171875
1.04811E-4	22.009656689	0.374094588	0.333396387	0.185281385	0.171875
1.05689E-4	22.251753653	0.376048904	0.331221035	0.186580087	0.171875
1.0643E-4	22.506195275	0.377689849	0.328951102	0.19004329	0.171875
1.06898E-4	22.751545524	0.378723441	0.32677575	0.192640693	0.171875
1.07455E-4	23.008740863	0.379945348	0.324505817	0.195670996	0.17578125
1.08099E-4	23.256662063	0.38135506	0.322330464	0.196969697	0.17578125
1.08757E-4	23.506156131	0.382786616	0.320155112	0.2	0.1796875
1.09382E-4	23.757144981	0.38414292	0.31797976	0.202164502	0.18359375
1.10037E-4	24.009604428	0.385555053	0.315804407	0.204329004	0.19140625
1.10605E-4	24.252444207	0.386776136	0.313723636	0.206493506	0.19140625
1.11282E-4	24.507661445	0.388223373	0.311548283	0.207792208	0.19140625
1.11991E-4	24.7532919	0.38973317	0.309467512	0.20995671	0.19140625
1.12583E-4	25.000344647	0.390987518	0.30738674	0.212121212	0.19140625
1.13483E-4	25.260335555	0.392886393	0.305211387	0.213852814	0.19140625
1.14142E-4	25.510870573	0.394267697	0.303130616	0.215151515	0.1953125
1.14853E-4	25.751342208	0.395751843	0.301144424	0.216883117	0.1953125
1.15322E-4	26.004580832	0.396726453	0.299063653	0.220779221	0.203125
1.16076E-4	26.259134138	0.398287722	0.296982881	0.221212121	0.203125
1.16685E-4	26.503470228	0.399542414	0.29499669	0.222077922	0.2109375
1.17383E-4	26.761126357	0.400975014	0.292915918	0.224242424	0.2109375
1.18104E-4	27.008542909	0.40244632	0.290929727	0.225541126	0.2109375
1.1881E-4	27.257338448	0.40388083	0.288943535	0.227705628	0.21484375
1.19516E-4	27.507683382	0.405306545	0.286957344	0.229437229	0.22265625
1.19892E-4	27.759109264	0.406065109	0.284971153	0.232034632	0.234375
1.20803E-4	28.01183171	0.407892091	0.282984962	0.233333333	0.23828125
1.21495E-4	28.25408286	0.409272672	0.281093351	0.235930736	0.23828125
1.22328E-4	28.510181309	0.410924667	0.27910716	0.239393939	0.25
1.22975E-4	28.755656363	0.412202748	0.277215549	0.240692641	0.25
1.23493E-4	29.002196438	0.413221411	0.275323938	0.243290043	0.25390625
1.24341E-4	29.26233402	0.414880983	0.273337747	0.243722944	0.2578125
1.2489E-4	29.511481588	0.415951497	0.271446136	0.245887446	0.2578125
1.25699E-4	29.757193841	0.417520251	0.269554526	0.247186147	0.2578125
1.26355E-4	30.001621305	0.418786636	0.267757496	0.24978355	0.26171875
1.26987E-4	30.25491623	0.420002086	0.265865885	0.251515152	0.26171875
1.2754E-4	30.509398774	0.421061854	0.263974274	0.254978355	0.265625
1.28311E-4	30.752439039	0.422530668	0.262177244	0.256709957	0.265625
1.28995E-4	31.009758829	0.423827849	0.260285633	0.258874459	0.26953125
1.29789E-4	31.255843337	0.425328474	0.258488603	0.262337662	0.2734375
1.30347E-4	31.502890092	0.426377643	0.256691573	0.264502165	0.2734375
1.31389E-4	31.751413442	0.428325714	0.254894543	0.267532468	0.27734375
1.32039E-4	32.001638932	0.429533789	0.253097513	0.27012987	0.27734375
1.3274E-4	32.253177319	0.430832035	0.251300482	0.274458874	0.27734375
1.33624E-4	32.506086327	0.432460219	0.249503452	0.276623377	0.27734375
1.34222E-4	32.760581507	0.433557028	0.247706422	0.27965368	0.28125
1.34985E-4	33.002835481	0.434950144	0.246003972	0.281818182	0.28515625
1.35773E-4	33.260091983	0.436379995	0.244206942	0.284848485	0.28515625
1.36625E-4	33.50531008	0.437919302	0.242504493	0.287012987	0.28515625
1.3731E-4	33.751845923	0.439150312	0.240802043	0.287878788	0.2890625
1.38223E-4	34.013410004	0.440784469	0.239005013	0.29047619	0.2890625
1.39131E-4	34.262947499	0.442397635	0.237302563	0.292640693	0.29296875
1.39867E-4	34.50006416	0.443700924	0.235694694	0.296103896	0.296875
1.4072E-4	34.752529077	0.445202158	0.233992244	0.298701299	0.30078125
1.41418E-4	35.006420333	0.446423703	0.232289795	0.300865801	0.30078125
1.4252E-4	35.262041912	0.4483427	0.230587345	0.303030303	0.3046875
1.43555E-4	35.505129983	0.450132782	0.228979476	0.304329004	0.3125
1.44433E-4	35.750009345	0.451643033	0.227371607	0.306060606	0.3203125
1.45198E-4	36.010833634	0.452951459	0.225669157	0.308658009	0.3203125
1.46014E-4	36.258458971	0.454340191	0.224061288	0.310822511	0.3203125
1.46492E-4	36.507136949	0.455151337	0.222453419	0.313852814	0.32421875
1.47573E-4	36.757155938	0.456974255	0.22084555	0.316017316	0.32421875
1.48576E-4	37.008999812	0.458655967	0.219237681	0.318181818	0.32421875
1.49844E-4	37.262637608	0.460766474	0.217629812	0.320779221	0.328125
1.5031E-4	37.502715667	0.461538895	0.216116523	0.323809524	0.33203125
1.50898E-4	37.758784961	0.462509682	0.214508654	0.326406926	0.33203125
1.51643E-4	38.000825026	0.46373425	0.212995366	0.330735931	0.33203125
1.52504E-4	38.259402483	0.465142151	0.211387496	0.332900433	0.3359375
1.53359E-4	38.504093707	0.466533747	0.209874208	0.334632035	0.33984375
1.54229E-4	38.750053886	0.467940991	0.208360919	0.336796537	0.33984375
1.55228E-4	39.013150119	0.469549322	0.20675305	0.33982684	0.34375
1.55642E-4	39.26175545	0.470212998	0.205239762	0.341558442	0.34765625
1.56638E-4	39.511555681	0.47180253	0.203726473	0.344588745	0.34765625
1.57677E-4	39.76305095	0.473449588	0.202213185	0.347619048	0.3515625
1.5849E-4	40.00019251	0.474731344	0.200794476	0.351082251	0.35546875
1.59196E-4	40.254190116	0.475841083	0.199281188	0.353679654	0.35546875
1.60278E-4	40.509958485	0.477530316	0.197767899	0.356277056	0.359375
1.60945E-4	40.750878941	0.478566001	0.196349191	0.358874459	0.359375
1.62098E-4	41.009235551	0.480348033	0.194835903	0.361471861	0.36328125
1.62865E-4	41.253021961	0.4815258	0.193417195	0.364502165	0.3671875
1.63524E-4	41.514270759	0.482534096	0.191903906	0.367099567	0.375
1.64727E-4	41.760307281	0.484364794	0.190485198	0.369264069	0.375
1.65798E-4	42.008223211	0.485983246	0.18906649	0.373160173	0.375
1.66582E-4	42.257543466	0.487162888	0.187647782	0.376623377	0.375
1.67873E-4	42.508546927	0.489091891	0.186229074	0.37965368	0.375
1.69033E-4	42.761450903	0.490812364	0.184810366	0.382683983	0.3828125
1.69878E-4	43.01555104	0.492058789	0.183391658	0.385281385	0.3828125
1.70515E-4	43.253954727	0.492994016	0.182067531	0.386580087	0.3828125
1.71515E-4	43.510533951	0.494454981	0.180648822	0.391341991	0.3828125
1.7256E-4	43.751263071	0.495973403	0.179324695	0.394372294	0.3828125
1.73664E-4	44.01091069	0.497568865	0.177905987	0.396969697	0.3828125
1.74239E-4	44.254594283	0.498395177	0.176581859	0.398701299	0.38671875
1.75112E-4	44.51676344	0.499643495	0.175163151	0.401731602	0.38671875
1.76035E-4	44.762511573	0.500957762	0.173839024	0.403463203	0.39453125
1.7694E-4	45.009631314	0.502239629	0.172514896	0.405194805	0.3984375
1.77739E-4	45.258041919	0.503366705	0.171190769	0.408225108	0.40234375
1.78861E-4	45.507930372	0.504940167	0.169866641	0.411255411	0.41015625
1.80267E-4	45.759383214	0.506896727	0.168542514	0.413419913	0.4140625
1.81254E-4	46.012443193	0.508261462	0.167218386	0.416883117	0.4140625
1.82225E-4	46.26699719	0.509596752	0.165894259	0.418614719	0.4140625
1.83029E-4	46.504437123	0.510697464	0.164664712	0.42034632	0.41796875
1.84457E-4	46.761619826	0.512638882	0.163340585	0.423376623	0.421875
1.85615E-4	47.002069289	0.514202098	0.162111038	0.425974026	0.421875
1.8666E-4	47.262673126	0.515605345	0.16078691	0.428138528	0.42578125
1.87763E-4	47.506059859	0.517075906	0.159557363	0.430735931	0.43359375
1.8886E-4	47.751048194	0.518530892	0.158327816	0.432467532	0.43359375
1.8991E-4	48.016255201	0.519914491	0.157003689	0.435930736	0.43359375
1.90796E-4	48.263573271	0.521076924	0.155774142	0.438961039	0.4375
1.92005E-4	48.512359231	0.522652792	0.154544595	0.441558442	0.4375
1.92949E-4	48.762501055	0.523876068	0.153315048	0.443722944	0.4375
1.93997E-4	49.014149384	0.525226884	0.152085501	0.446753247	0.44140625
1.94614E-4	49.266776769	0.526018596	0.150855954	0.45021645	0.44140625
1.95238E-4	49.500728397	0.526816461	0.149720987	0.452813853	0.4453125
1.96811E-4	49.755784731	0.528816056	0.14849144	0.456277056	0.4453125
1.97642E-4	50.012230944	0.529866446	0.147261894	0.46017316	0.44921875
1.98964E-4	50.250217158	0.531526836	0.146126927	0.462337662	0.453125
2.0072E-4	50.509817508	0.533714457	0.14489738	0.467099567	0.45703125
2.01489E-4	50.751195264	0.534665862	0.143762414	0.470562771	0.46484375
2.02328E-4	51.013762702	0.535698678	0.142532867	0.473160173	0.46484375
2.03755E-4	51.257413683	0.537446992	0.1413979	0.477489177	0.46875
2.0507E-4	51.503055292	0.539045487	0.140262934	0.479220779	0.4765625
2.05732E-4	51.770117266	0.539846981	0.139033387	0.483116883	0.4765625
2.06804E-4	52.017727385	0.541136742	0.137898421	0.485281385	0.48046875
2.07865E-4	52.266580905	0.54240773	0.136763454	0.486580087	0.484375
2.09002E-4	52.516941813	0.543761208	0.135628488	0.488744589	0.48828125
2.11066E-4	52.769080621	0.546198183	0.134493521	0.492207792	0.4921875
2.12258E-4	53.002066396	0.547593558	0.133453135	0.495670996	0.4921875
2.13715E-4	53.257565128	0.54928751	0.132318169	0.497835498	0.5
2.14924E-4	53.51470075	0.550684262	0.131183202	0.5004329	0.5078125
2.16591E-4	53.75192119	0.552594579	0.130142817	0.501731602	0.51171875
2.17905E-4	54.012841622	0.554089968	0.12900785	0.505194805	0.515625
2.20477E-4	54.253883399	0.556986939	0.127967464	0.507792208	0.5234375
2.2212E-4	54.519542744	0.558818377	0.126832498	0.510822511	0.52734375
2.23636E-4	54.764736542	0.56049453	0.125792112	0.512987013	0.53125
2.26613E-4	55.012927882	0.563749195	0.124751726	0.515151515	0.5390625
2.28013E-4	55.263155502	0.565263345	0.12371134	0.519047619	0.54296875
2.29768E-4	55.51502297	0.567147525	0.122670954	0.522077922	0.54296875
2.31907E-4	55.768746556	0.569420073	0.121630568	0.524675325	0.546875
2.33032E-4	56.001230132	0.570606111	0.120684763	0.528571429	0.55078125
2.34447E-4	56.258547312	0.572089157	0.119644377	0.532034632	0.55078125
2.36372E-4	56.517372347	0.574090197	0.118603991	0.535497835	0.5546875
2.38184E-4	56.754747125	0.57595563	0.117658186	0.538961039	0.5625
2.3993E-4	57.018047354	0.577738519	0.1166178	0.543290043	0.5625
2.41162E-4	57.258856974	0.578987385	0.115671995	0.545454545	0.5703125
2.42537E-4	57.50083726	0.58037259	0.114726189	0.548484848	0.57421875
2.43905E-4	57.768538205	0.581742472	0.113685803	0.551082251	0.57421875
2.45436E-4	58.013455585	0.583263797	0.112739998	0.553679654	0.578125
2.46419E-4	58.259431167	0.584234797	0.111794193	0.556709957	0.578125
2.48327E-4	58.506848026	0.586107657	0.110848387	0.560606061	0.5859375
2.50486E-4	58.75592512	0.58820617	0.109902582	0.563636364	0.58984375
2.53132E-4	59.007690255	0.590748696	0.108956777	0.567099567	0.58984375
2.54223E-4	59.261370552	0.591788004	0.108010971	0.570995671	0.59765625
2.55811E-4	59.516795096	0.593291141	0.107065166	0.574891775	0.59765625
2.57655E-4	59.773790421	0.595023685	0.106119361	0.578354978	0.59765625
2.59001E-4	60.006424338	0.596278644	0.105268136	0.581385281	0.59765625
2.60917E-4	60.266642049	0.598051001	0.10432233	0.583982684	0.59765625
2.62812E-4	60.5024455	0.599789727	0.103471106	0.587012987	0.60546875
2.63607E-4	60.765788688	0.600514716	0.1025253	0.589177489	0.60546875
2.65538E-4	61.004103369	0.602264452	0.101674075	0.592207792	0.609375
2.67173E-4	61.270367958	0.603733698	0.10072827	0.594805195	0.609375
2.69566E-4	61.511778907	0.605865256	0.099877045	0.597835498	0.609375
2.71288E-4	61.755176061	0.607384805	0.09902582	0.6004329	0.61328125
2.73367E-4	62.000803833	0.609203937	0.098174596	0.603896104	0.61328125
2.75179E-4	62.275104113	0.610775554	0.09722879	0.607792208	0.61328125
2.76427E-4	62.523378854	0.611850159	0.096377565	0.611255411	0.61328125
2.77788E-4	62.772877634	0.613016146	0.095526341	0.614718615	0.61328125
2.79719E-4	63.02408606	0.614657861	0.094675116	0.618614719	0.61328125
2.81084E-4	63.27628183	0.615810974	0.093823891	0.622510823	0.6171875
2.82553E-4	63.501627385	0.617043376	0.093067247	0.624675325	0.625
2.84539E-4	63.757065691	0.61869659	0.092216022	0.628571429	0.625
2.87285E-4	64.014173887	0.620960193	0.091364797	0.632467532	0.625
2.88203E-4	64.273190627	0.62171045	0.090513572	0.635930736	0.625
2.89284E-4	64.504211008	0.622590773	0.089756928	0.639393939	0.625
2.90544E-4	64.765381904	0.623611352	0.088905703	0.641991342	0.625
2.9247E-4	65.027610314	0.625161022	0.088054478	0.645021645	0.6328125
2.93833E-4	65.262324074	0.626249502	0.087297834	0.647186147	0.63671875
2.96813E-4	65.52828405	0.628608857	0.086446609	0.65021645	0.640625
2.97976E-4	65.766206053	0.6295212	0.085689965	0.653246753	0.640625
2.99139E-4	66.005212904	0.630429586	0.084933321	0.656277056	0.64453125
3.00833E-4	66.275466691	0.631743984	0.084082096	0.65974026	0.64453125
3.02997E-4	66.516731152	0.633409661	0.083325452	0.662770563	0.6484375
3.05315E-4	66.760125485	0.635177867	0.082568807	0.665800866	0.6484375
3.06939E-4	67.005221835	0.636406189	0.081812163	0.668831169	0.65234375
3.07995E-4	67.251284856	0.637200109	0.081055519	0.671861472	0.65625
3.08843E-4	67.528883657	0.637835934	0.080204294	0.675324675	0.66015625
3.10347E-4	67.776705315	0.638957055	0.07944765	0.677922078	0.66796875
3.11412E-4	68.025360266	0.639747253	0.078691005	0.681385281	0.66796875
3.12624E-4	68.27493473	0.640641955	0.077934361	0.684848485	0.66796875
3.14378E-4	68.526067664	0.64192911	0.077177717	0.688311688	0.66796875
3.15452E-4	68.778105477	0.642712511	0.076421073	0.691341991	0.66796875
3.1749E-4	69.031384674	0.644190249	0.075664428	0.694372294	0.671875
3.18069E-4	69.253880475	0.644607398	0.075002365	0.696969697	0.671875
3.19933E-4	69.508966111	0.645945018	0.07424572	0.699134199	0.6796875
3.21748E-4	69.765634451	0.647237677	0.073489076	0.702164502	0.68359375
3.23194E-4	70.023648926	0.648260462	0.072732432	0.705194805	0.6875
3.23934E-4	70.250232047	0.648782148	0.072070368	0.707359307	0.6953125
3.24927E-4	70.509797078	0.649479565	0.071313724	0.71038961	0.6953125
3.2659E-4	70.770623618	0.650640802	0.070557079	0.712987013	0.703125
3.28231E-4	71.032642776	0.65177904	0.069800435	0.715584416	0.7109375
3.29513E-4	71.262914411	0.652663195	0.069138371	0.718614719	0.71484375
3.31106E-4	71.527080352	0.653755624	0.068381727	0.721212121	0.71875
3.32185E-4	71.759252231	0.654491658	0.067719663	0.723809524	0.7265625
3.33695E-4	72.022394827	0.655516765	0.066963019	0.726839827	0.7265625
3.3498E-4	72.259709963	0.656383978	0.066300955	0.729004329	0.734375
3.36499E-4	72.528019432	0.657403571	0.065544311	0.731601732	0.734375
3.3699E-4	72.763715323	0.657732081	0.064882247	0.734632035	0.734375
3.37705E-4	73.033709534	0.658209148	0.064125603	0.738095238	0.734375
3.39156E-4	73.270597523	0.65917284	0.063463539	0.741125541	0.734375
3.4015E-4	73.508423962	0.659830354	0.062801475	0.743722944	0.734375
3.41614E-4	73.781126985	0.660793527	0.062044831	0.746320346	0.7421875
3.4281E-4	74.020935547	0.661576055	0.061382767	0.748484848	0.75
3.43438E-4	74.261209547	0.66198566	0.060720704	0.751515152	0.75
3.44057E-4	74.501875318	0.66238852	0.06005864	0.754112554	0.75390625
3.45176E-4	74.777704146	0.663114862	0.059301996	0.757142857	0.75390625
3.46032E-4	75.019568517	0.663667824	0.058639932	0.759307359	0.7578125
3.47546E-4	75.262620153	0.664641708	0.057977868	0.761904762	0.7578125
3.48203E-4	75.506182009	0.665062039	0.057315804	0.764935065	0.7578125
3.48822E-4	75.750134898	0.665458026	0.056653741	0.767965368	0.7578125
3.50137E-4	76.029902718	0.666294673	0.055897096	0.771428571	0.7578125
3.51311E-4	76.275391288	0.66703857	0.055235033	0.774458874	0.7578125
3.52456E-4	76.52176724	0.667761391	0.054572969	0.776190476	0.765625
3.53162E-4	76.768696907	0.668205018	0.053910905	0.778787879	0.76953125
3.54128E-4	77.016251093	0.668810155	0.053248841	0.781385281	0.7734375
3.55597E-4	77.26476034	0.669726547	0.052586778	0.783549784	0.77734375
3.56162E-4	77.513978213	0.670077489	0.051924714	0.786147186	0.78125
3.57561E-4	77.763862732	0.670943975	0.05126265	0.788744589	0.78515625
3.57817E-4	78.014244068	0.671101572	0.050600586	0.791774892	0.78515625
3.58343E-4	78.264993671	0.671425954	0.049938523	0.794372294	0.78515625
3.59778E-4	78.516235102	0.672307024	0.049276459	0.797402597	0.78515625
3.61268E-4	78.768955565	0.673216777	0.048614395	0.8	0.78515625
3.62143E-4	79.022175692	0.673748827	0.047952331	0.802164502	0.79296875
3.63157E-4	79.276078802	0.674363346	0.047290268	0.805194805	0.79296875
3.64632E-4	79.530976093	0.675252796	0.046628204	0.807359307	0.796875
3.6552E-4	79.786546548	0.675785495	0.04596614	0.81038961	0.796875
3.66233E-4	80.006045254	0.676212372	0.045398657	0.812554113	0.80078125
3.66857E-4	80.262756346	0.676585192	0.044736593	0.815584416	0.80078125
3.67981E-4	80.519944454	0.677254485	0.044074529	0.818614719	0.80078125
3.69587E-4	80.778190958	0.67820561	0.043412466	0.821645022	0.80078125
3.70252E-4	81.000278882	0.678597414	0.042844983	0.824242424	0.8046875
3.71494E-4	81.259983117	0.679327735	0.042182919	0.827272727	0.8046875
3.72505E-4	81.520556135	0.679919158	0.041520855	0.83030303	0.8046875
3.73536E-4	81.781608538	0.680520483	0.040858791	0.832900433	0.8125
3.74727E-4	82.006143536	0.681212101	0.040291308	0.835497835	0.8125
3.75663E-4	82.268759248	0.681753528	0.039629244	0.838095238	0.81640625
3.76849E-4	82.532306626	0.682436952	0.038967181	0.841125541	0.81640625
3.78189E-4	82.758834456	0.683205771	0.038399697	0.843722944	0.81640625
3.78972E-4	83.023724964	0.683653675	0.037737634	0.845454545	0.83203125
3.79668E-4	83.251296859	0.684050167	0.03717015	0.848051948	0.83203125
3.80603E-4	83.517474431	0.684581204	0.036508087	0.85021645	0.8359375
3.81565E-4	83.784328435	0.685126032	0.035846023	0.852813853	0.83984375
3.82483E-4	84.013637121	0.685644492	0.03527854	0.854978355	0.83984375
3.83551E-4	84.281982274	0.686244926	0.034616476	0.857142857	0.84375
3.8453E-4	84.512443562	0.686793578	0.034048993	0.858874459	0.8515625
3.85556E-4	84.782034693	0.687366624	0.033386929	0.861904762	0.8515625
3.87016E-4	85.013783123	0.688178209	0.032819446	0.864502165	0.859375
3.87847E-4	85.284985067	0.688638438	0.032157382	0.867532468	0.86328125
3.89181E-4	85.518099531	0.689373877	0.031589899	0.87012987	0.86328125
3.89849E-4	85.751751994	0.689741436	0.031022416	0.872727273	0.86328125
3.90718E-4	86.024991982	0.690217636	0.030360352	0.875757576	0.86328125
3.92573E-4	86.260078568	0.691229436	0.029792869	0.878354978	0.86328125
3.93633E-4	86.535236128	0.691804585	0.029130805	0.880519481	0.87109375
3.95154E-4	86.77217768	0.692626092	0.028563322	0.883116883	0.87109375
3.96038E-4	87.009486898	0.693101831	0.027995838	0.885714286	0.87109375
3.96461E-4	87.28685346	0.693328962	0.027333775	0.888744589	0.87109375
3.97826E-4	87.525246191	0.694059022	0.026766291	0.891341991	0.875
3.9879E-4	87.764338249	0.694572587	0.026198808	0.893939394	0.875
3.99916E-4	88.003946801	0.695170386	0.025631325	0.896103896	0.87890625
4.01664E-4	88.284582446	0.696094039	0.024969261	0.899134199	0.8828125
4.01906E-4	88.525669836	0.696221473	0.024401778	0.9004329	0.890625
4.04611E-4	88.768031355	0.697638232	0.023834295	0.902597403	0.890625
4.0495E-4	89.010934345	0.697814667	0.023266812	0.904761905	0.890625
4.05321E-4	89.254042632	0.69800814	0.022699328	0.907359307	0.890625
4.07189E-4	89.538478254	0.698976076	0.022037265	0.908658009	0.89453125
4.0751E-4	89.782899253	0.699142105	0.021469782	0.911255411	0.89453125
4.08597E-4	90.027775187	0.699702102	0.020902298	0.913419913	0.8984375
4.09586E-4	90.273180811	0.70020959	0.020334815	0.915584416	0.90625
4.10395E-4	90.504731686	0.700623746	0.019767332	0.918181818	0.90625
4.12781E-4	90.766296537	0.701838176	0.019199849	0.92034632	0.91015625
4.14262E-4	91.014537168	0.702587229	0.018632365	0.922510823	0.9140625
4.15195E-4	91.263565868	0.703057049	0.018064882	0.925108225	0.91796875
4.16679E-4	91.513143434	0.703801621	0.017497399	0.927705628	0.91796875
4.18047E-4	91.763787637	0.704484307	0.016929916	0.92987013	0.921875
4.19398E-4	92.015197042	0.705155696	0.016362433	0.932467532	0.921875
4.21529E-4	92.267431951	0.706208032	0.015794949	0.935064935	0.921875
4.24102E-4	92.521478907	0.707469225	0.015227466	0.937662338	0.921875
4.27718E-4	92.77711393	0.709223216	0.014659983	0.94025974	0.921875
4.29597E-4	93.034291841	0.710126605	0.0140925	0.941991342	0.9296875
4.31921E-4	93.292646888	0.711235878	0.013525017	0.944588745	0.9296875
4.34107E-4	93.509335944	0.712271292	0.013052114	0.946320346	0.93359375
4.34578E-4	93.769923612	0.712493813	0.012484631	0.948484848	0.9375
4.37007E-4	94.031626267	0.71363415	0.011917147	0.951082251	0.9375
4.39955E-4	94.251118166	0.715006026	0.011444245	0.952813853	0.94140625
4.43429E-4	94.516315101	0.716605954	0.010876762	0.955411255	0.94140625
4.45742E-4	94.78305815	0.717661215	0.010309278	0.958008658	0.94140625
4.50221E-4	95.007589684	0.719682642	0.009836376	0.95974026	0.94921875
4.52192E-4	95.278380869	0.720563339	0.009268892	0.961904762	0.953125
4.55819E-4	95.505787191	0.722169006	0.00879599	0.964069264	0.95703125
4.5872E-4	95.780124621	0.723440144	0.008228507	0.966233766	0.95703125
4.6129E-4	96.010408223	0.72455654	0.007755604	0.967532468	0.96484375
4.65235E-4	96.288879963	0.72625289	0.007188121	0.97012987	0.96875
4.67907E-4	96.522496547	0.727389744	0.006715218	0.972294372	0.96875
4.71134E-4	96.757479843	0.728750669	0.006242315	0.974458874	0.96875
4.743E-4	97.041220494	0.730072303	0.005674832	0.976190476	0.97265625
4.77189E-4	97.279531552	0.731267545	0.005201929	0.978354978	0.97265625
4.80393E-4	97.519321203	0.732580349	0.004729027	0.980519481	0.97265625
4.83381E-4	97.760545342	0.733793464	0.004256124	0.981818182	0.9765625
4.84913E-4	98.002565469	0.734411294	0.003783221	0.983982684	0.9765625
4.86864E-4	98.294063799	0.735193652	0.003215738	0.986580087	0.9765625
4.91874E-4	98.539187067	0.73718198	0.002742836	0.988744589	0.98046875
5.02579E-4	98.78800343	0.741332137	0.002269933	0.990909091	0.984375
5.10379E-4	99.041491496	0.744274102	0.00179703	0.993073593	0.984375
5.15362E-4	99.298042391	0.746119249	0.001324127	0.995238095	0.984375
5.23927E-4	99.50630913	0.749228648	0.000945805	0.996969697	0.984375
5.33969E-4	99.770999144	0.752778897	0.000472903	0.998701299	0.9921875
5.91793E-4	100	0.771413003	0.000094581	1	1
