# Supplementary material for: Spatiotemporal prediction of alpine wetlands under multi-climate scenarios in the west of Sichuan, China
Source: PeerJ. 2024 Nov 27;12:e18586. doi: 10.7717/peerj.18586 (PMC11608022; doi:10.7717/peerj.18586)
Supplement: Supplemental Information 2 [file peerj-12-18586-s002.zip › Maxent_data2/2.5mBIOssp245_2081-2100/RES/wetland_6_sampleAverages.csv]

Predictor variable	Categorical	Sample average
2.5mbiossp245_2081-2100_1	false	2.7396158043585426
2.5mbiossp245_2081-2100_10	false	11.120822578900821
2.5mbiossp245_2081-2100_11	false	-6.13699855112765
2.5mbiossp245_2081-2100_12	false	696.6558441558442
2.5mbiossp245_2081-2100_13	false	137.65800865800867
2.5mbiossp245_2081-2100_14	false	3.648917748917749
2.5mbiossp245_2081-2100_15	false	90.10407826147038
2.5mbiossp245_2081-2100_16	false	377.3103896103896
2.5mbiossp245_2081-2100_17	false	16.28008658008658
2.5mbiossp245_2081-2100_18	false	375.7030303030303
2.5mbiossp245_2081-2100_19	false	16.99177489177489
2.5mbiossp245_2081-2100_2	false	14.172723710691773
2.5mbiossp245_2081-2100_3	false	40.65823902113613
2.5mbiossp245_2081-2100_4	false	699.3970848182579
2.5mbiossp245_2081-2100_5	false	18.69502162809496
2.5mbiossp245_2081-2100_6	false	-16.257012987949633
2.5mbiossp245_2081-2100_7	false	34.95203460264
2.5mbiossp245_2081-2100_8	false	10.930021770072706
2.5mbiossp245_2081-2100_9	false	-5.414769104831082
wc2.1_2.5m_bioc_bcc-csm2-mr_ssp245_2081-2100	false	2.7396158043585426
wc2.1_2.5m_elev	false	4092.1329004329004
