# Supplementary material for: Spatiotemporal prediction of alpine wetlands under multi-climate scenarios in the west of Sichuan, China
Source: PeerJ. 2024 Nov 27;12:e18586. doi: 10.7717/peerj.18586 (PMC11608022; doi:10.7717/peerj.18586)
Supplement: Supplemental Information 2 [file peerj-12-18586-s002.zip › Maxent_data2/2.5mBIOssp245_2081-2100/RES/wetland_6_samplePredictions.csv]

X	Y	Test or train	Raw prediction	Cumulative prediction	Logistic prediction
101.194681438	28.1482989818	train	2.719633048149617E-7	0.003911292460201385	0.0015484707211564591
100.331317082	29.1251002644	train	6.744740038886813E-5	11.002051649765898	0.2777797479289316
100.38306165	29.1516495211	train	6.87830727725112E-5	11.363867118918325	0.2817308886815379
100.270100613	29.16179269	train	3.4803093945314403E-5	4.435443264069118	0.1655992104368244
100.342297416	29.1791374782	train	5.677488744749108E-5	8.537525097228615	0.2445755422260878
100.301283292	29.1885668757	train	5.037420166365761E-5	7.25555687217733	0.22315565096550352
100.352697673	29.1880571989	train	8.3056895177842E-5	15.163409052697443	0.32140470903079527
100.39407234	29.2056812934	train	5.388184291255261E-5	7.981873417593774	0.23504210761733477
100.291452737	29.2247600013	train	5.836190243932015E-5	8.889508322774896	0.24970498082887754
100.312025956	29.2245597833	train	3.942938419595064E-5	5.188973445640205	0.1835710154929673
100.188687839	29.2347373586	train	8.684711165523721E-5	16.18455344041347	0.33121377995299556
100.260813662	29.2431013186	train	7.765651379472812E-5	13.75670890840259	0.3069208663682532
100.137446541	29.253232403	train	2.6554651775273354E-5	3.1164466458992948	0.13151324972808875
100.158128312	29.2620794835	train	7.430856778857338E-5	12.785651548527587	0.2976270356640179
100.199291569	29.2617164688	train	1.0406439420350606E-4	21.78286724800394	0.3724221317051686
100.240454057	29.261340783	train	1.0643965281491111E-4	22.511255788978616	0.37771188875989986
100.055587951	29.2990277912	train	6.597497480208771E-5	10.691162351971784	0.2733733874890979
100.096767482	29.2986959704	train	4.139518417847971E-5	5.516486712908125	0.19097533591696544
100.076272463	29.3078874289	train	1.0463238073724835E-4	21.955399190677856	0.37369521579220005
100.117455265	29.3075491379	train	1.1776163901818262E-4	26.891059172993632	0.4017479883314453
100.148544026	29.3253345326	train	1.4987985308735646E-4	37.281108723068016	0.46082653071358326
100.210326899	29.3247886088	train	1.0456169959141971E-4	21.933929041870126	0.3735370726412754
100.004554611	29.3445454321	train	7.54480002072548E-5	13.050793301806223	0.3008179294087545
100.045753105	29.3442288966	train	1.0919799514375453E-4	23.683251913378452	0.38374396132605526
100.107549577	29.3437302511	train	1.65827690368262E-4	42.017665060727204	0.48602853160146264
100.056145686	29.3531717353	train	1.741301262268982E-4	44.20845384436885	0.49823830888602755
100.190047217	29.3520444351	train	1.1493483311175739E-4	25.79552835857373	0.39592241626165
100.159249729	29.3613401386	train	1.6209803119480892E-4	41.00924546608537	0.48034803329702375
100.427181135	29.3677662762	train	9.645044597424893E-5	19.10349647399962	0.35484253250827363
99.0671958158	29.3934373337	train	6.549183709089684E-5	10.545319847876684	0.27191581710546536
100.015301869	29.3895877497	train	1.2577421047429082E-4	29.785217477428567	0.4176661824380162
100.468641447	29.3853639207	train	1.236390382068234E-4	29.046995996965396	0.413507718554908
99.994781196	29.3987671943	train	7.674307845915854E-5	13.501551816072439	0.30440967467364743
100.06691656	29.3982092495	train	1.0703792999023768E-4	22.816158344961302	0.3790302368477732
100.489376788	29.3941577022	train	1.0915490774486031E-4	23.66594878266173	0.38365063501068397
100.551466448	29.4114967571	train	5.15364798470472E-5	7.4850607530149675	0.22713501281023318
99.0672195669	29.4295389628	train	6.115022810408142E-5	9.489164745410587	0.258550490131446
100.077602249	29.4342215783	train	1.5636174809404858E-4	39.44227075136059	0.4713620166630876
100.118835909	29.4338815463	train	1.49038667435294E-4	37.10154709005122	0.45942842736632333
100.479596718	29.4303620127	train	1.2212012665911807E-4	28.446272497249325	0.4105131475879553
100.026149953	29.4436525946	train	1.2831091754996631E-4	30.752413048496706	0.42253066843743825
100.139553247	29.4427303302	train	1.5261645972357708E-4	38.29158717003249	0.46532532572541363
100.252950981	29.4417115263	train	1.1881881394883192E-4	27.26046384097253	0.40389788401913096
100.551877893	29.4385629755	train	5.484478996529976E-5	8.177475165724292	0.2382419067524954
100.428316143	29.4489697197	train	9.852704688118272E-5	19.81235918484483	0.35973406413681924
99.0672433613	29.4656403961	train	4.886120542283562E-5	6.957056526811356	0.21791370868040472
100.459370839	29.4576567322	train	1.378662883844749E-4	33.91121619688407	0.4401470277794135
100.119232	29.469976069	train	1.8923665019656506E-4	47.84618178573046	0.5190279772299792
100.232660882	29.4689737165	train	1.8353011235135364E-4	46.594687423439645	0.5113803064246647
100.56259958	29.4655084145	train	3.248472488849786E-5	4.075853179117725	0.15629209505936742
99.9852599486	29.4800600485	train	5.733770706176941E-5	8.66230080424615	0.24640265488717866
100.067766149	29.4794234892	train	1.6382062180092972E-4	41.57493559378813	0.4829871687022746
100.15026959	29.4787357872	train	1.7958280955156987E-4	45.63702074406614	0.5059464123460847
100.552427364	29.4746510873	train	6.025688494031314E-5	9.291882575682349	0.2557392969471014
100.202045767	29.4963266398	train	1.7511162820736868E-4	44.516651787582205	0.4996434952680602
100.006243523	29.5160013017	train	5.721169179414073E-5	8.634363533201443	0.24599433283299973
100.02687747	29.5158435295	train	1.3572197606068697E-4	33.24343431784019	0.43628793641849695
100.119728131	29.5150939401	train	2.527115561937906E-4	58.96768530729395	0.5903467676666285
100.563292079	29.510618109	train	3.3924952927033705E-5	4.3107805232809735	0.1620981644653316
100.057921951	29.5246245907	train	1.6638373762030005E-4	42.194493941684065	0.48686480486991207
100.511854362	29.5202366559	train	9.294952850379671E-5	17.92569688875821	0.34642453007723734
100.099485352	29.55136044	train	2.9022929324545757E-4	64.70014996347531	0.6233570029480132
100.182046247	29.550651491	train	2.968132282465623E-4	65.5283307437913	0.628608857322506
99.9758121916	29.5703754854	train	1.3659509933505888E-4	33.49670423005177	0.4378656882404537
100.017102401	29.5700656654	train	1.9708430286343576E-4	49.84012586737805	0.5291623408255546
100.171934598	29.5687895491	train	2.9383255557012463E-4	65.26224754149295	0.6262495022250409
99.9656613175	29.5884987329	train	4.152532668588974E-5	5.54214325934948	0.19146078950944373
99.9657472653	29.597522613	train	5.493964455830191E-5	8.196445103554343	0.23855565355612826
99.9760726718	29.5974470807	train	1.777390903047517E-4	45.25806203140169	0.5033667053593843
100.027699103	29.5970573739	train	1.9250006876686014E-4	48.64354292204642	0.5232948348841007
100.058674465	29.5968139143	train	2.389852605997781E-4	56.87557879705627	0.5767759578122922
100.461445007	29.602013691	train	9.900587496455565E-5	20.03376849117405	0.36085146116649025
100.430600173	29.6113735114	train	8.388968680044267E-5	15.375545223797026	0.3235845579999692
100.513198909	29.610457135	train	1.1152802095063724E-4	24.592894502890772	0.38874899732219126
99.9660914477	29.6336180085	train	4.752808030029608E-5	6.720580787900179	0.21323597186901785
99.9764205327	29.6335423659	train	1.542512560071869E-4	38.755915218985486	0.46797717734356964
100.028065355	29.6331520901	train	1.7026573690492725E-4	43.16066549482045	0.4926282116241024
100.090037761	29.632657223	train	1.428926376816936E-4	35.34956246777276	0.44898906969925956
100.399998898	29.6387711617	train	1.0573820426317198E-4	22.26864921646936	0.3761590480473016
99.5323346008	29.6541180994	train	2.2651072675443124E-5	2.5472707367887204	0.11439208233038517
100.431110282	29.6474626812	train	1.0042806822717655E-4	20.51245846519049	0.3641474258738021
100.111091277	29.6685793781	train	1.5874577527447912E-4	40.09221277542731	0.4751341202446027
100.255737451	29.6672877329	train	7.712550691558261E-5	13.608824006832101	0.30546324775757877
100.266068951	29.6671894344	train	6.588054364684492E-5	10.662656864144607	0.27308895868869976
100.379711974	29.6660550248	train	1.1982101014271438E-4	27.711639350486458	0.40592175471968733
100.018190619	29.6783500118	train	1.4913611124370293E-4	37.12103875629624	0.4595907562953058
100.121523587	29.6775156738	train	6.981130501222075E-5	11.630529851367308	0.2847432431722446
100.235184573	29.6765048691	train	6.804936474763848E-5	11.163395909704503	0.2795658260387232
100.266181993	29.6762122823	train	7.299487702904693E-5	12.441277641162896	0.29391180671000117
100.307511165	29.6758108925	train	6.168121432528322E-5	9.608379115841148	0.26021136987298726
100.431493474	29.6745294244	train	7.235428951895264E-5	12.253103160502471	0.29208587852005835
100.142393743	29.6953856188	train	7.431383083835167E-5	12.78679521475838	0.2976418413862425
100.380081684	29.6931222901	train	9.13836913735973E-5	17.50631913718744	0.34258793733307136
100.008127303	29.7054999056	train	1.2501239847520867E-4	29.548656872434222	0.41618926029511166
99.9256838552	29.7331750242	train	5.3969744180362E-5	8.002212699215363	0.23533531128989335
99.5123112967	29.7805443633	train	2.7940724192160382E-5	3.333468359403245	0.13743441179105656
99.5640370912	29.7803338491	train	2.2006487626101653E-5	2.456963932134376	0.1114997714973415
100.153761067	29.7855273887	train	7.921251363781442E-5	14.185392351839898	0.3111570840708976
100.257198993	29.7845842311	train	4.260876259318783E-5	5.755788935805549	0.1954796878986694
99.1812886214	29.7994622467	train	1.420511777797552E-5	1.4241810267292112	0.07493469330127522
99.9366947119	29.805292044	train	8.68580370298955E-5	16.1887360642693	0.3312416449228488
100.278115307	29.8024311736	train	4.7756544586984755E-5	6.763669937889361	0.21404158787198846
99.1709717943	29.8175256984	train	9.839729472614892E-6	0.9148846077370345	0.05312993060382991
99.9264310836	29.8143886595	train	7.351639162885259E-5	12.584631429342608	0.29539138881032134
99.9266808397	29.8414596456	train	6.562965011588947E-5	10.586920816288577	0.2723321787676493
99.1606946188	29.8626626555	train	6.033042037994376E-6	0.47998397844061863	0.03325922236877764
99.2021107499	29.8626057467	train	1.0585685873769403E-5	1.0051433420543248	0.05692844852331307
99.9371999163	29.8594338194	train	1.0835253468881626E-4	23.352794891103166	0.38190753445799785
99.3574841928	29.8803258461	train	2.0904188530805434E-5	2.299102817436518	0.10650963332710789
99.927097857	29.8865777047	train	6.760516514316614E-5	11.044111926094255	0.27824870481936304
99.937537485	29.8955280852	train	1.0333866487320079E-4	21.51022192958649	0.3707879323302644
101.500852415	29.8841736131	train	2.9652652758763678E-5	3.615582945231543	0.14463708787551569
101.532347269	29.9016131775	train	2.6624636448219425E-5	3.127065368660876	0.1318141652095364
100.18649945	29.9296188006	train	1.184353748910435E-4	27.125319955215627	0.4031199015470732
100.238292743	29.9291424414	train	1.304351242648263E-4	31.52390826619474	0.42654204089438724
99.9275995294	29.940718961	train	7.878848982976936E-5	14.087663641579445	0.31000781873015587
100.279841942	29.9377691524	train	1.0598896730408923E-4	22.35475522843783	0.37671506718301784
101.284585294	29.9332029461	train	3.665341787584588E-5	4.715884115612092	0.1728812999547675
101.31564422	29.9326607529	train	4.2108345535904174E-5	5.657080726740153	0.193628416743507
100.114288531	29.9573204563	train	1.5553976349435696E-4	39.200362840517705	0.47004883867236014
101.253728878	29.9427555192	train	2.9449960950047402E-5	3.5822666092621325	0.14379057743619447
99.93829926	29.9767394477	train	1.1254945662660489E-4	24.986346365680895	0.3909175620322086
101.326837084	29.9685472467	train	2.8841754317144165E-5	3.482212015793156	0.1412404114089354
101.399763696	29.9852795443	train	5.261793728571762E-5	7.698700115308922	0.230801222930867
99.6483729	30.0236074506	train	3.358549825849515E-5	4.26259082655527	0.16073691177195928
101.390054448	30.0125181936	train	4.4078671315990346E-5	6.050169310235778	0.2008687254463662
99.9388939065	30.0399031357	train	1.895285084404299E-4	47.9198987869911	0.5194126839618823
99.7730923109	30.0590303697	train	1.8579941874523884E-4	47.048059942228676	0.5144504828454747
99.9079451328	30.0581683525	train	1.84062052576207E-4	46.690489821802544	0.5121034545159726
100.042791644	30.0571680768	train	1.3265916745077103E-4	32.22417234175299	0.4306826565185372
100.063826173	30.0840707775	train	9.762314268034868E-5	19.49925602086737	0.3576140216927723
100.354315222	30.0813981813	train	9.833343469314968E-5	19.730876183023238	0.3592811391298069
99.6903538119	30.0955875006	train	8.699608660634417E-5	16.241586375567653	0.33159353793351437
99.7837502842	30.0950636016	train	1.4157701005829113E-4	35.04330454550205	0.44670179587637293
99.8148818761	30.0948742191	train	1.7156982649197178E-4	43.52316393489001	0.4945353851176806
100.032793918	30.0933420747	train	1.3483625093872972E-4	32.95560736668611	0.4346783376887596
99.5658730591	30.1052068083	train	4.625567206705244E-5	6.471590891362076	0.2087187905856324
99.960420238	30.1209625061	train	1.5828901235417353E-4	39.94156701938251	0.474415586181071
99.8671612393	30.1396592594	train	1.5129483813831806E-4	37.88771211374226	0.46316208115528823
101.734870938	30.1140334728	train	5.163541230470933E-5	7.504597291765318	0.22747185186891689
101.330848324	30.139871284	train	3.39683151508507E-5	4.316936315522952	0.1622717340240984
99.8882479962	30.1756136888	train	1.0023775648620637E-4	20.45217257756956	0.36370834558151044
99.90901872	30.1754714049	train	1.0667087278213149E-4	22.632473473874537	0.3782220622042889
99.9505597138	30.1751769739	train	1.3567854608643613E-4	33.22925583654867	0.4362092262998857
99.5559494675	30.1864669632	train	3.127240619677389E-5	3.8774978853137214	0.1513420711794828
100.334902194	30.1808520846	train	9.81549526032955E-5	19.672674616461507	0.35886304057553065
99.1093099578	30.2146726276	train	7.705396564691631E-6	0.6629925752568201	0.042090601385046895
99.8470149963	30.2119818123	train	9.916635740316424E-5	20.090749799256358	0.3612250921344436
101.612344153	30.1886870813	train	4.502215955417505E-5	6.225549295740031	0.20428989966248984
99.0989282524	30.223705176	train	1.5417465683845223E-5	1.585489206877004	0.08081322855998924
99.6600620502	30.2220804736	train	2.2519610273324733E-4	54.894801704211055	0.5622065105822994
99.7224065746	30.2217516766	train	1.7242831242643018E-4	43.720927153583354	0.49578307617470574
99.7535784394	30.2215761594	train	1.2437452783939704E-4	29.277549647770613	0.4149468480734004
99.8886531308	30.220729936	train	1.39586091336304E-4	34.4095639910033	0.44320416097550247
100.16927869	30.227550179	train	2.6326964674995687E-4	60.65404066240438	0.6002073436186569
101.550776852	30.2169593779	train	6.437246245694993E-5	10.219057931584363	0.26851621993041513
101.73761122	30.2131881152	train	5.502110286672139E-5	8.212735922981754	0.23882488379557576
99.0054044464	30.2508152526	train	1.3689000173455509E-5	1.3570822794862218	0.0724092176108976
101.436805733	30.2281492406	train	7.693275855325987E-5	13.555281310682712	0.30493263397223785
101.571772639	30.225568663	train	7.42465816808001E-5	12.77218190236709	0.29745261277402796
101.696341564	30.2230634305	train	6.5565432699506E-5	10.567535807428891	0.2721382239313018
98.9742184303	30.2598370863	train	1.3704792207439424E-5	1.3591127108747016	0.07248669595738116
99.6395139699	30.2582783493	train	1.0251229171805794E-4	21.252988140121946	0.3689167089843194
101.603153957	30.233968386	train	8.254103365325794E-5	15.023315226186833	0.32004736999735395
101.675825409	30.2325035994	train	7.435372424331957E-5	12.795464093453273	0.297754047025369
99.6916135666	30.2760614346	train	1.2149544116512917E-4	28.25421849229932	0.40927267175223503
101.416702177	30.2555826035	train	8.247987033876772E-5	15.006704949279838	0.31988607643361067
99.8476344461	30.2841680456	train	2.0459140797518172E-4	51.41365444406774	0.5384651453262714
101.323438586	30.2662916799	train	9.764923158375162E-5	19.50776308049339	0.35767540808765635
101.406536311	30.2647901884	train	1.1695998653619139E-4	26.604977343246695	0.4001073625097813
101.54155643	30.2622379711	train	8.053813979341181E-5	14.544878540925566	0.3147254678319164
101.593482567	30.2612193405	train	1.0186583163244824E-4	21.00008688414563	0.3674451003656692
101.614252274	30.2608061327	train	1.0448746343266726E-4	21.911379020126088	0.37337088943437596
99.5877552547	30.2946168261	train	1.3748236763175823E-4	33.801227282468766	0.43945997847535484
101.437919227	30.273229597	train	1.0209174143726146E-4	21.088747246405784	0.3679601433453322
101.510629015	30.2718548309	train	9.393855432430694E-5	18.256836545136526	0.3488248376884422
99.8373908131	30.3022814355	train	1.7836133636200786E-4	45.3966467948893	0.5042403500925823
101.365420863	30.2835805495	train	1.0148949345852749E-4	20.84435973526236	0.36658523514854807
99.5254593527	30.312929763	train	7.558152454717571E-5	13.097742937929652	0.30118995735256976
99.5566612441	30.312800731	train	7.675848092457676E-5	13.506868230803358	0.3044521695409308
99.4734991599	30.3221521465	train	6.549797563659395E-5	10.547172861738428	0.27193437306082446
101.230762634	30.3039873246	train	6.85948151797164E-5	11.311667119281472	0.28117661074324246
101.272330881	30.303271761	train	9.969953194067952E-5	20.27758042379682	0.3624632845832247
101.365853888	30.3016135269	train	1.226876958378654E-4	28.64665171892826	0.41163569565111563
101.58451612	30.3155147419	train	9.502622595736421E-5	18.71521006546402	0.35144427871609973
99.4424156132	30.3493330124	train	3.967876891837649E-5	5.22975493681189	0.18451783768041916
99.484078442	30.3582093602	train	3.1338976542726915E-5	3.888078253116457	0.15161539153027512
101.335536241	30.338240283	train	1.1182775334868751E-4	24.696735695149346	0.3893869449983795
101.491451648	30.3353611868	train	8.178659735906078E-5	14.859585008617831	0.3180524849096648
101.522631988	30.3347630935	train	9.43267032750303E-5	18.426100162054873	0.34976204196814875
101.626559591	30.3327158444	train	1.071481465801042E-4	22.867050971880772	0.37927249818631487
101.346146445	30.3470706663	train	1.2588046988373113E-4	29.824810035318254	0.4178715935356045
101.418915735	30.3457439375	train	1.2975742493344573E-4	31.246057273123334	0.4252683340880973
101.46049599	30.3449676485	train	1.2708310188847962E-4	30.299140919084078	0.42018635202168014
101.502074612	30.3441781558	train	9.35779749389824E-5	18.131458965930932	0.34795177759439505
101.616407181	30.3419389846	train	1.0766961554481839E-4	23.091361582580795	0.3804161537364381
99.7235319967	30.3751508208	train	1.9448495260461352E-4	49.21393899584353	0.5258532055880818
101.221591903	30.3582682581	train	4.730530516838943E-5	6.677152767712638	0.21244882514926353
101.252785623	30.3577341449	train	7.816874464434719E-5	13.921531074492133	0.30832115881674044
98.9741853247	30.3861754012	train	2.5024866969804673E-5	2.8852086252927815	0.12488306959536545
99.1823619841	30.3860506841	train	9.85098522366931E-6	0.916240689012349	0.053187473877345334
101.596096657	30.3603831956	train	8.796543631124354E-5	16.540107147802537	0.3340540517320017
99.4842563352	30.3943044374	train	3.337438618955614E-5	4.2289196527851844	0.15988809485719538
99.9006092419	30.392097449	train	2.7575522261865575E-4	62.389736742331	0.6112724207568638
99.6925022076	30.4023901984	train	1.2722387495685974E-4	30.36392263439703	0.42045610115028187
99.9527372878	30.400751104	train	2.473151159300254E-4	58.375633571982576	0.5851166011159058
101.253406224	30.3847854364	train	7.105378200283868E-5	11.935127942020262	0.2883497159016794
101.295007974	30.3840609406	train	1.070373669688843E-4	22.815898369256015	0.37902899881443114
99.8591341622	30.4104239317	train	1.9589091317641412E-4	49.60659593749363	0.527648834762818
101.513622389	30.3890556945	train	9.634580682276939E-5	19.066154458314692	0.3545940713017349
99.8383907178	30.419582325	train	2.0337905357473458E-4	51.19322327282526	0.5369877651544042
101.305831914	30.4019112236	train	1.2307000483749683E-4	28.8008735440074	0.4123894262416844
101.378643962	30.4006047986	train	1.273991113363795E-4	30.444563863441406	0.4207915383388465
101.441050441	30.3994527431	train	1.2121875402955706E-4	28.157376351296723	0.4087215674904625
99.9009406441	30.428189155	train	3.1098395815282523E-4	67.92542155751626	0.6394301434678827
99.6302747985	30.4388003697	train	9.492262746995292E-5	18.67320677012158	0.35119569072958706
101.389484686	30.4184472025	train	1.1622377198152107E-4	26.31842154058852	0.39859271240634886
101.441723997	30.4265002046	train	7.025827368604181E-5	11.73885092047206	0.28604483764353456
101.847384539	30.418277542	train	1.0937839051288869E-5	1.0512029463022186	0.05871109365516933
99.5575316294	30.4662027168	train	8.49380658647924E-5	15.640110195974195	0.3263088796268985
99.8909389085	30.4733750772	train	2.8278633312805025E-4	63.53163857279599	0.6172381511553364
101.359143188	30.45508029	train	8.989874947092838E-5	17.0079359457799	0.3389077076279211
99.5263780322	30.4843796858	train	7.390068581416863E-5	12.685679724034784	0.2964777026882641
99.807751959	30.4919638235	train	1.7395198482208457E-4	44.13295795291311	0.4979824226073985
101.203428907	30.4758457133	train	3.275047969565582E-5	4.1215763674181	0.1573694929658399
101.578149345	30.4689733123	train	7.608754495949129E-5	13.275283627207058	0.3025962546778171
99.9849615775	30.4997687663	train	1.2754047526640147E-4	30.509548590954815	0.42106185410442487
99.0262634359	30.5125111877	train	3.0774924409501624E-5	3.798430543704637	0.1492939526785566
99.7974801069	30.5100740439	train	1.51980013442365E-4	38.10203766119345	0.464285764061215
99.8079011025	30.5100098632	train	1.8574080319170297E-4	47.03344229805707	0.5143716665322647
101.245484915	30.4931691939	train	4.209649662905192E-5	5.654744810251497	0.19358447896657094
101.391246238	30.4905760272	train	4.397685266911445E-5	6.031242786204578	0.20049776224244836
99.7454434865	30.5194055855	train	2.0536821772423674E-4	51.62336135562002	0.539406823215261
99.8496632151	30.5187677161	train	3.2370818488920006E-4	70.18108894892701	0.6486231932045909
101.006351017	30.5151126843	train	2.0694706359883628E-5	2.2691027120638863	0.10555495667003575
99.7143089533	30.5376270515	train	2.2610780954554E-4	54.97081034896418	0.5632007068469226
101.246106858	30.5202200599	train	5.715178792732051E-5	8.621082995093044	0.24580007360677208
101.277351646	30.5196775006	train	5.1371477463205834E-5	7.452479321151025	0.22657256902246667
100.933793223	30.5342526925	train	1.632465674585417E-5	1.7065014621805188	0.08516345371656614
99.8082745518	30.5551247408	train	2.0862415649152802E-4	52.43374282983118	0.5433123417708681
99.8604030937	30.5547907445	train	2.9885592795297206E-4	65.94703907892152	0.6302086309773559
99.0158499411	30.5666560686	train	5.406301178096028E-5	8.021127612227618	0.23564616924642207
100.861204876	30.553353405	train	2.915866736357041E-5	3.534386850063838	0.14257109725647607
99.6728610586	30.5739419007	train	1.4406976082902834E-4	35.64869980463446	0.45101957754772753
99.693717255	30.5738324269	train	2.0779765678408807E-4	52.25078580949783	0.5423272362588689
99.7771408456	30.5733611226	train	2.3228221258359637E-4	55.846285012173055	0.5698167165497942
101.226099414	30.5566457493	train	6.025552366955138E-5	9.291581958338018	0.25573499700205815
99.0575781998	30.5937157262	train	4.1090713661931805E-5	5.463757040349223	0.18983732890967883
99.7981442471	30.5912808023	train	1.8996308631544242E-4	48.0310737168901	0.5199843744847564
99.8398627302	30.591018237	train	3.365695805765212E-4	72.56190039303964	0.6574509361417906
99.6730480681	30.601011427	train	2.1741695238180166E-4	53.91593020999324	0.553535818000447
101.341353691	30.5816840047	train	4.862304327786674E-5	6.915362856382277	0.21708211856143145
101.2477695	30.5923550964	train	5.234843034854479E-5	7.645457644653213	0.22989083492547213
99.047160353	30.6207912323	train	4.13880752974912E-5	5.515085254315867	0.1909488017955263
99.7567058005	30.6276219152	train	1.9578757099937834E-4	49.58983937244447	0.5275173140368555
99.7672106611	30.6365837095	train	1.6947115110812873E-4	42.893207419689006	0.49145909265183135
99.8506865758	30.6360643374	train	2.9772049466639076E-4	65.71393576860663	0.6293211031968492
99.8298948348	30.64522198	train	2.838609197198575E-4	63.669851351578245	0.6181338189538865
99.0471778664	30.6568861353	train	6.823531944226574E-5	11.21333160645623	0.2801157843950868
99.0054274061	30.6659182816	train	3.1781120053342524E-5	3.958350397521517	0.1534262584337582
101.540981384	30.6410741381	train	6.503193573295463E-5	10.410636775030886	0.270522905202139
99.8927552859	30.6718749943	train	1.943593442379501E-4	49.16250931479927	0.5256921197248097
99.9553830825	30.6714295755	train	1.387969110749754E-4	34.17113283660145	0.44180546450947505
99.8719601015	30.6810393883	train	2.9463244428634455E-4	65.3336731287683	0.626885592960843
99.8928382781	30.6808975714	train	2.4416602560411354E-4	57.810295035223646	0.5820023710373541
101.332878986	30.663017407	train	9.388383292961098E-5	18.23780928989963	0.3486924929224739
99.6945546331	30.6911323757	train	1.0816462138792502E-4	23.28154374540307	0.3814978798302198
99.9346810895	30.6896263335	train	1.6745807424988136E-4	42.42787473541379	0.4884728807999533
101.281153095	30.6819765911	train	8.204716465913206E-5	14.914378706576091	0.31874280048237835
101.333529505	30.6900659108	train	9.276322971321227E-5	17.86990080014211	0.3459704119093248
99.1412092809	30.7199835176	train	1.6778464970889222E-5	1.766418549423363	0.08732417186043996
99.8827276672	30.7170591821	train	2.344180142364921E-4	56.25327626258233	0.5720588640793639
99.9036135383	30.7169154829	train	2.8539567131129407E-4	63.83727589326212	0.6194057898347651
99.934942059	30.7166936354	train	1.6313492669378757E-4	41.36002958512765	0.48193985144565865
100.989387458	30.7048165844	train	2.8500802833913134E-5	3.4259271382278698	0.13980417074901272
101.334180904	30.7171142894	train	8.33860909404669E-5	15.252809583381305	0.32226806268450026
99.4024312586	30.7465070375	train	6.402547791345939E-5	10.116100425667256	0.26745595530075683
99.8412689691	30.7534269768	train	1.9922310601033124E-4	50.28852240342659	0.5318507295105391
99.162173829	30.7650768574	train	3.962307927272982E-5	5.220648096704758	0.1843065950470334
99.8622433247	30.7623123389	train	1.5911011365346583E-4	40.22329078681052	0.47570585418319755
99.8935868952	30.7621001916	train	1.8082951011736374E-4	45.90360692067412	0.5076756442388636
99.8414259242	30.7714721377	train	1.6639385077070256E-4	42.19771002999683	0.4868799894547527
100.906957724	30.7601808779	train	8.656844480947785E-5	16.077869813228368	0.33050225942359884
99.7998538067	30.7988045131	train	1.507404830469889E-4	37.69018758863506	0.4622494868388679
101.325261897	30.7804144603	train	8.781893624369442E-5	16.510608875084344	0.3336833512316162
99.7999285386	30.8078271305	train	1.375128903363125E-4	33.809971689003675	0.4395146623899351
99.8208344682	30.8076964044	train	1.3034748390203474E-4	31.50300550558421	0.4263776425184
99.873098679	30.8073548383	train	1.4637580403892295E-4	36.44668637022927	0.45495437928003307
99.8940041089	30.8072123117	train	1.5757192037182927E-4	39.73761588806235	0.4732835509909627
99.9462670166	30.8068412457	train	1.920818935231018E-4	48.53273453409583	0.5227523124387519
99.9776242863	30.8066084925	train	6.881785484853236E-5	11.37351148082012	0.28183320236369813
100.855780642	30.8150508883	train	6.705263592169083E-5	10.924748741870475	0.2766036330554871
101.315684298	30.8166658487	train	7.813804895066369E-5	13.911654022521722	0.3082374049783486
99.8106846948	30.8438524385	train	1.3237734171841085E-4	32.12304539434504	0.43016127850030117
99.852511914	30.8435838609	train	1.4601366018102962E-4	36.25835584871194	0.4543401908277908
99.9361645979	30.84300619	train	1.8688417251866413E-4	47.31213878052951	0.5159044730058195
99.9884462561	30.8426177153	train	8.553934323956388E-5	15.795571091697429	0.327861481733986
99.9153373183	30.8521779545	train	1.8999222421684962E-4	48.039207271675515	0.5200226569664184
100.84584904	30.8422564595	train	6.557002173996874E-5	10.568921079447565	0.2721520875671425
100.020101221	30.8694404781	train	5.071569350782437E-5	7.322987978284913	0.2243290819653934
99.863372851	30.8886265299	train	1.511849772595053E-4	37.852019853005615	0.4629814713914663
99.9052189319	30.8883405624	train	2.1790507378614476E-4	54.012848537063554	0.554089968105164
99.947064401	30.8880410663	train	1.7773088415471677E-4	45.2555186874144	0.5033551632041492
99.9993703338	30.8876476727	train	5.748270369530047E-5	8.69444619684623	0.24687193463512203
99.8216032173	30.8979214114	train	1.3020915284613833E-4	31.441860177936363	0.4261179651549002
100.596018703	30.9087291061	train	1.1503409688349917E-4	25.849126271087457	0.3961289036055765
99.8427657727	30.9248539454	train	1.2692459267527812E-4	30.22990442836253	0.41988231620385097
99.8636968842	30.9247158388	train	1.6753043515691874E-4	42.44194354882005	0.4885808289914578
99.9055586654	30.9244294644	train	1.9667703237621816E-4	49.73406235910141	0.5286469149853941
99.9474198337	30.9241295422	train	1.38856566221941E-4	34.18752732551957	0.4419114392404951
99.9788152907	30.9238957102	train	4.852230090053229E-5	6.897726470552054	0.2167298241941486
100.627553789	30.9173577069	train	1.1035491337273403E-4	24.145523465281475	0.38623929503592996
100.020771152	30.9325939699	train	3.193838553930137E-5	3.983345410846138	0.154068501039907
100.5649294	30.9271525154	train	1.4644053993432833E-4	36.480365013688335	0.4550640243718771
100.50229092	30.9369173909	train	1.196852223989934E-4	27.620840006790086	0.4056483453467481
100.554612271	30.9362987297	train	1.5510349596023333E-4	38.980360785810916	0.4693492169999375
100.617395717	30.9355284046	train	1.0332208989340191E-4	21.505062462779723	0.37075050932804043
98.8378938152	30.9726149418	train	2.8954355936693074E-5	3.500800491519683	0.14171368701987935
99.7908088248	30.9702965736	train	1.4115476316151396E-4	34.9106702878013	0.4459636712902439
99.8326912774	30.9700334426	train	1.3367855732330207E-4	32.529304681204145	0.43256058879623666
99.8536322938	30.9698967872	train	1.4881717866503587E-4	37.057242733957345	0.4590590923860592
99.8955138891	30.9696132969	train	1.1817650251118539E-4	27.034092910911077	0.4025935105506184
99.9583351351	30.969162614	train	8.096162343150047E-5	14.663317685284152	0.31585764243525966
101.465386645	30.9491937992	train	3.904275198078512E-5	5.125748087983622	0.18209876055354457
100.000309241	30.9778670774	train	4.022469008146557E-5	5.320036232512023	0.1865828536788008
100.523792377	30.9727528151	train	1.5599197798792504E-4	39.349531134968466	0.4707720892138581
100.57613273	30.9721247982	train	1.4837049000350039E-4	36.95739818322214	0.4583126967150638
98.921647026	30.9997625966	train	1.8065365708295228E-5	1.9315878673123652	0.09339635359855286
100.471727318	30.9914001663	train	7.762181299789597E-5	13.746690629625519	0.30682579924257963
100.492668231	30.991159809	train	1.317746409889248E-4	31.899870681104296	0.42904307016792514
101.099830259	30.9827139869	train	1.234685616756173E-4	28.99056511304597	0.4131731365424993
98.8064052931	31.0086644554	train	1.732709186227028E-5	1.8368329386540567	0.08992276085076473
99.4349529245	31.0080770067	train	1.498436294645187E-4	37.26256348985898	0.46076647380336805
99.4140408778	31.0171688528	train	1.490982510900598E-4	37.113465597048396	0.459527697701019
99.7073751989	31.0158948377	train	1.125604298033579E-4	24.99092567895817	0.390940775160904
99.8540341452	31.015007939	train	1.2176177012559439E-4	28.336098964927082	0.4098021751640281
99.9064106825	31.0146508224	train	9.113360783868341E-5	17.426165900313215	0.341971010732753
99.9797362072	31.0141151699	train	3.730422960058149E-5	4.826503469575819	0.1754124952769495
100.587197983	31.0080757161	train	1.394253656894485E-4	34.35778310959102	0.4429198690441006
100.796619449	31.0053309365	train	6.25052482958861E-5	9.786944190998497	0.2627741951450211
100.922257933	31.0035211728	train	7.523951215435738E-5	12.987946734540623	0.30023624342000255
100.932727288	31.003364846	train	7.685843846348457E-5	13.534636268947047	0.3047278227844653
99.7703024081	31.0245575143	train	1.1951564389756866E-4	27.50755710942256	0.40530654450341824
99.9588766051	31.023294393	train	5.7513241956797645E-5	8.701216453377324	0.24697069682694786
100.074110067	31.0223869073	train	6.793276614927763E-5	11.13208488385977	0.2792205585167767
100.545455917	31.0176038493	train	1.5923007439139065E-4	40.26224478467897	0.47589382875843206
100.911968545	31.0126948241	train	5.0172376325320556E-5	7.214868211044159	0.22246046998865868
98.7853930152	31.035700735	train	2.3467764977799975E-5	2.6594714587197865	0.11802972139059183
98.8692233405	31.0358129079	train	1.1451206963939208E-5	1.1147561572316798	0.061297788533010905
98.9425751745	31.0358663913	train	1.7393573522316845E-5	1.8453656328416077	0.09023664851451348
100.503704982	31.0271187386	train	1.3986924949088922E-4	34.50072994842982	0.4437043065770078
101.058740771	31.0194575147	train	7.769131601066742E-5	13.767907329231983	0.3070161851568464
101.236722342	31.0164951905	train	9.238073309106404E-5	17.755343881346278	0.3450360651396618
100.943745813	31.0302616491	train	6.884301638536341E-5	11.380488262972406	0.2819071984518955
98.816794772	31.0537954138	train	1.2669217999825106E-5	1.240801805015865	0.06737844147285302
99.4456384313	31.0531558383	train	1.3274000762408472E-4	32.253179500221385	0.4308320349174047
99.5190009298	31.0528815728	train	1.2832867702646723E-4	30.759089110254926	0.42256443822376055
99.9696268335	31.0502817766	train	6.448481767768632E-5	10.252395921849297	0.2688588810806958
100.042978266	31.0497096268	train	5.400554356646582E-5	8.009634563534243	0.23545465940439309
99.1626768189	31.0628460581	train	1.4664740060697554E-5	1.485167289528985	0.07717217684858234
99.4142361591	31.0622835188	train	1.270084968641445E-4	30.264808773717014	0.4200432921643359
100.525084781	31.0539328283	train	1.7151464876097403E-4	43.51044383036328	0.4944549806588252
98.7328985483	31.0716951834	train	4.6775317655634996E-5	6.573836440589157	0.2105698378779983
100.001252387	31.0680851951	train	4.7472221048050085E-5	6.709691526098658	0.21303874836812428
100.095577589	31.0673184011	train	7.44019138040516E-5	12.805935735487395	0.29788953893319675
100.10605794	31.0672289449	train	5.498510694263893E-5	8.205537110353209	0.23870593609404667
98.7643243309	31.0807795202	train	1.9344984111413034E-5	2.0951542665511758	0.09935458659260761
99.0578752942	31.0900050006	train	1.730374937598124E-5	1.833837010198871	0.08981249984903195
98.9530229854	31.0990325238	train	1.0104502951763274E-5	0.94678424335771	0.05448169347716911
99.0159376573	31.0990400982	train	2.562442453485323E-5	2.975504695072684	0.12749361522366442
99.0893380703	31.0990101263	train	3.217779808290874E-5	4.023046337064844	0.1550443480015779
99.519246059	31.0979953131	train	1.2903464734556996E-4	31.02204673520666	0.4239036547220029
99.7499150426	31.0968597801	train	1.3800690333287747E-4	33.95150077492764	0.44039824548745954
99.9700847354	31.0953909069	train	8.125999509390084E-5	14.746765736677697	0.3166530889642182
99.9910523934	31.0952314074	train	6.359241313206283E-5	9.992991553186075	0.26612833945483905
100.022503563	31.0949857655	train	7.02142408082829E-5	11.728179728789144	0.2859168221568696
100.074921304	31.0945593157	train	7.652587754626819E-5	13.426581342092765	0.30380987152429073
100.599026656	31.0891232446	train	1.0645122943590893E-4	22.517324863432446	0.37773745181074964
98.8900979952	31.1080173072	train	1.8220148189402974E-5	1.9514536705422754	0.09412124849122071
100.609811481	31.1070318328	train	1.2196363382046101E-4	28.398160164404572	0.41020287962021795
98.9949646695	31.1261101882	train	1.6639481628052826E-5	1.7484966610046306	0.08666351521184734
100.588996593	31.1163116346	train	1.3445172405029474E-4	32.83351933676052	0.43397668472609496
98.7117425364	31.1348108242	train	5.026572821668392E-5	7.233726137967865	0.22278217220623636
98.9320257238	31.1351153956	train	2.4499210788304096E-5	2.806042436736443	0.12258141371343764
99.0054539411	31.1351332136	train	2.3248331672013525E-5	2.6293247617888755	0.11705528002575202
99.9075240559	31.1319366687	train	8.097247434761176E-5	14.66635245004042	0.3158866029770773
101.406706382	31.112649994	train	5.093475010479799E-5	7.366242975106686	0.22507993761334458
98.8271121865	31.1440403275	train	1.234538746565159E-5	1.2074424478722476	0.06576948981858335
98.9215285571	31.1441324549	train	1.9244496611074797E-5	2.0823484031885013	0.09888952591060907
100.022987285	31.1400938558	train	1.071616639062813E-4	22.873292611536954	0.379302196903519
100.599782885	31.1342209492	train	9.91744094019687E-5	20.093608762695183	0.36124382707681224
98.8795542656	31.153123051	train	2.5349044298480107E-5	2.934031191127254	0.12629651323424193
99.9076959231	31.1499804523	train	9.150299417636694E-5	17.5361020616367	0.34288183591386445
100.117488821	31.1483308198	train	1.0174458137499716E-4	20.94991403907519	0.3671683203006957
99.5720507853	31.1609316301	train	1.1841977202496951E-4	27.119821480038823	0.40308820095712156
99.9392549033	31.1587765818	train	1.0533310930084899E-4	22.15362146873998	0.37525872861986415
99.8974609514	31.1771196216	train	1.1521437670270787E-4	25.946469156698072	0.3965035588118033
99.9604187365	31.1766652509	train	1.317521418403905E-4	31.891209357309553	0.42900124185999194
100.00238978	31.1763452343	train	1.6760347009214143E-4	42.456143410566604	0.488689736510381
100.044360139	31.1760115365	train	1.5331089144977433E-4	38.49032558999464	0.4664550069683268
100.065345053	31.1758395574	train	1.3500583160503071E-4	33.009636325976196	0.4349872220608429
100.107314333	31.1754853392	train	1.2094182685501502E-4	28.06043137080675	0.408168954541468
99.8871361247	31.1952361153	train	1.0262521579958538E-4	21.288139196557324	0.36917306834293373
101.136065636	31.1986032765	train	6.439473976497047E-5	10.22566807061035	0.2685841868296855
99.9188829423	31.2220804942	train	1.2792263541083727E-4	30.630015909730574	0.4217913583740218
99.9818701154	31.2216150397	train	2.001481280683881E-4	50.425274140345316	0.5330039579433835
100.055353236	31.2210330336	train	1.9234832229003787E-4	48.60333302745119	0.5230981082230477
100.097342608	31.2206816148	train	1.3373580664444374E-4	32.5536686883761	0.43266568682976225
101.440450323	31.2022067993	train	4.2385799374163896E-5	5.71177851479041	0.19465589617532675
98.7849456138	31.2342061332	train	3.5954662281271906E-5	4.607760140489813	0.17014628072499288
98.8164474655	31.2342549578	train	3.959842430597581E-5	5.216616308793949	0.18421303857561505
98.6379038472	31.2428989596	train	5.059297967081566E-5	7.298756858550873	0.2239078221311375
98.7219157403	31.243108117	train	1.2919444090271942E-5	1.2665788106931442	0.06861789894522592
99.9505573313	31.2398949335	train	1.6320484841080224E-4	41.38774880291851	0.48204684274368353
98.9529472043	31.252423117	train	5.8589271519864004E-5	8.939969644023746	0.2504341678872132
101.3152513	31.2315804212	train	5.048903392548481E-5	7.278231693155082	0.22355063248128887
101.44114548	31.2292509219	train	4.341873178922845E-5	5.920612252673592	0.1984581864989932
99.7511960724	31.25925936	train	1.212432566057568E-4	28.165954064103587	0.40877041311280354
99.8037083862	31.258941714	train	1.2023380841420596E-4	27.853931062574656	0.40675138377718584
99.8142107476	31.2588756107	train	1.3090507070490545E-4	31.635993356030674	0.4274219753553537
100.003246863	31.2575390431	train	1.4514186915929412E-4	35.99169600443388	0.4528559590214713
100.024250066	31.2573733783	train	1.0186272112052626E-4	20.998799767433205	0.3674380029720335
101.231525926	31.2420810521	train	9.262484686520607E-5	17.82845543366345	0.34563268399234937
99.8878107366	31.2674106339	train	1.297893560572095E-4	31.256000976387455	0.4253284742661619
99.9088168364	31.2672637901	train	1.2899459836172722E-4	31.009607733274844	0.4238278485465492
99.9508285658	31.266959804	train	1.5792066467721198E-4	39.834124777393534	0.47383470365140135
100.076962217	31.2749867115	train	7.531741162909615E-5	13.004875934006042	0.30045369779069314
101.326406297	31.2584372598	train	7.056594946795067E-5	11.814584597020081	0.28693805512063564
103.496015553	31.2008121166	train	1.2704647756188048E-6	0.050950063371692486	0.007192722118264152
99.4888096768	31.2966158179	train	1.0839745581739908E-4	23.369827649627908	0.3820053830323046
99.8251057563	31.3039181107	train	1.411141844188617E-4	34.895910133161074	0.4458926323530727
99.8776418465	31.3035698205	train	1.4168764934060916E-4	35.06896859998986	0.44689487796693966
99.9616976126	31.3029678648	train	1.339452341299332E-4	32.642796256296805	0.43304982134180786
99.9827111513	31.302808782	train	8.797696014986674E-5	16.54242751079045	0.3340831938978862
100.014231142	31.3025637128	train	7.080773947508997E-5	11.87433087092303	0.28763843198286676
98.8478190754	31.3155013367	train	2.9327118128686773E-5	3.562075005399098	0.1432767278025198
99.7411168301	31.3134527148	train	1.3988838569337067E-4	34.506393746520295	0.4437380746666235
99.8041677097	31.3130733111	train	1.3954738927886786E-4	34.39709537329531	0.4431357312042767
101.264729798	31.3136566917	train	9.513796721353987E-5	18.759848067427747	0.35171219209384136
101.422237308	31.3107805816	train	9.08183253938555E-5	17.32511603115139	0.3411915941354096
101.432736996	31.3105819806	train	5.479995492598776E-5	8.168508621443857	0.2380935176520413
99.7308173176	31.3405790295	train	1.8701809315928194E-4	47.34168955768384	0.5160833748560942
99.6993490774	31.3497767955	train	1.4280818550612285E-4	35.329727379414074	0.44884281419100114
99.9095967003	31.3484586707	train	1.4915083891055E-4	37.123984728661625	0.4596152822250935
99.9516444675	31.3481537179	train	1.2295422720709633E-4	28.747775060898366	0.41216137203830827
101.254658384	31.331873098	train	9.208089666601578E-5	17.680367514656407	0.3443017685832815
101.727204081	31.3226982387	train	4.294305958993481E-5	5.823816139916778	0.19671167637112752
103.069905068	31.2871228993	train	2.678850270737189E-6	0.154828077719977	0.015046308225176143
103.321372784	31.2788960107	train	1.7166758516264753E-6	0.08096685156318136	0.00969445082861195
99.6783883653	31.3589117576	train	1.1220254612969294E-4	24.84157408320584	0.39018277936313606
99.8571179465	31.3578422069	train	1.5973763767445788E-4	40.38222503705826	0.47668767453139055
101.359911959	31.3389994541	train	8.520472002776645E-5	15.709918039893422	0.3269983110074199
98.8897946359	31.3696806456	train	2.5368450570438054E-5	2.93695386309244	0.12638098157507496
101.34963274	31.3482073871	train	9.096516340579468E-5	17.37217847353551	0.3415548251708298
99.7941897375	31.376291801	train	1.6421055618525568E-4	41.65468463761837	0.48358086027724617
99.8152205383	31.3761598488	train	1.7079642015094035E-4	43.32616129094624	0.493406046471242
101.265810219	31.3587350786	train	8.989004220439816E-5	17.005378388761667	0.33888600631627847
99.8678798644	31.3848365371	train	1.5050558264906514E-4	37.58789034534143	0.46186185087029885
101.087389753	31.3707833771	train	7.113206090157562E-5	11.954470645964452	0.28857571448782854
99.815376415	31.3942033847	train	1.5875008425818125E-4	40.09376301840838	0.47514088935558374
99.6997501899	31.4039089245	train	1.6196648451098663E-4	40.9797664305282	0.48014538634131676
99.7418249029	31.4036723539	train	1.5712580470070625E-4	39.62963130604676	0.47257682792070554
101.39256349	31.3834900409	train	8.00704494848296E-5	14.412641911461373	0.31347074525561824
99.2158843399	31.4146595524	train	2.759189775530449E-5	3.2758834704803093	0.1359518761152322
101.182591217	31.3962571675	train	7.244530448872009E-5	12.279838628771477	0.29234588258890953
101.056649112	31.4073601464	train	9.286024411190766E-5	17.89895640468825	0.3462069709659439
101.634724142	31.3967773855	train	7.255260290117379E-5	12.31135794326887	0.29265215866071853
99.594732123	31.4315063948	train	1.1902070106676407E-4	27.332052250624336	0.40430669042806144
99.8367313207	31.4301546154	train	1.2434078768637283E-4	29.26226888939434	0.41488098343892493
101.561413334	31.4072824482	train	7.122795158229467E-5	11.97816521855148	0.2888523644148934
99.6684497633	31.4401653578	train	1.6926307389609411E-4	42.83063647521022	0.49115204615420693
101.057042771	31.4253937598	train	1.2765673571362462E-4	30.546197060347982	0.42128397804163475
103.084276136	31.3767877533	train	3.816394116315543E-6	0.2539159923962907	0.021299467398278017
99.5527496717	31.4497392065	train	7.608095764226326E-5	13.273009906124269	0.30257798401897684
99.7106090378	31.4489607287	train	1.4018714798278917E-4	34.594819299393414	0.4442647448883114
101.046723563	31.4345790324	train	1.1316312014045675E-4	25.167929049296042	0.3922130204387426
101.183426735	31.4323214559	train	7.0795156650788E-5	11.871221656956282	0.28760201809959274
101.225486105	31.4315975071	train	5.867919156224526E-5	8.959926113630155	0.250722156208836
101.435759422	31.4277709503	train	6.721631324873548E-5	10.956800089925109	0.2770917385954582
99.7843496558	31.4575526138	train	1.1513612557984516E-4	25.90421711686821	0.39634099544832146
98.858098239	31.4688983617	train	3.154722267637646E-5	3.9211758832394024	0.15246925982619292
99.5950172306	31.4766168925	train	1.2191092640019426E-4	28.381955736336018	0.4100983065755589
101.110425748	31.4606045514	train	1.0968659781319362E-4	23.874547416841633	0.38480028946128086
103.117317768	31.4117773628	train	4.516369748052967E-6	0.32034603275588797	0.02510797620846053
99.3634509077	31.4865061367	train	6.86586418420444E-5	11.329364953939194	0.2813646283955715
101.121147753	31.4694470767	train	1.1261079614905152E-4	25.008374364812006	0.39104729959351564
99.8267646903	31.4933743328	train	1.0599601764687164E-4	22.35717614699817	0.3767306856465634
101.594928508	31.478754798	train	5.7570528557679944E-5	8.713916750144497	0.24715589456860015
99.6479010711	31.5124492607	train	1.0385388944437119E-4	21.70826656430219	0.3719489911689873
99.7005556654	31.5121717952	train	9.378208719861604E-5	18.202431134725373	0.34844627582158827
101.184892508	31.4954334235	train	9.448865334753895E-5	18.49682514702781	0.35015228105372215
100.090486795	31.5365078285	train	7.487729948813445E-5	12.909237542688825	0.29922335781875237
99.9747208297	31.5464644491	train	1.0736875205414516E-4	22.968915782798586	0.379756832192491
103.193976509	31.481379921	train	8.862366021774017E-6	0.8024534528335768	0.04810649838695926
99.5744596124	31.5579114026	train	1.0789269651498667E-4	23.177241243793965	0.380904115990886
100.101443099	31.572500677	train	8.985796671052296E-5	16.99596782783136	0.3388060515655626
102.911916935	31.5263767225	train	8.367682038520987E-6	0.7409937278211736	0.04554356083178875
99.6379222932	31.5936991373	train	6.465743119620083E-5	10.302320266654583	0.269384693067742
99.9962681566	31.5914073989	train	1.1678697253048467E-4	26.541111843285123	0.3997520985558045
100.175423532	31.5898847661	train	9.784992865883946E-5	19.573208774142618	0.35814725020121346
99.0476490665	31.6043051648	train	5.33666847640125E-5	7.862672103165238	0.23331921430870003
103.679465333	31.5185762564	train	6.0547930084374596E-6	0.48243610957843097	0.033375130083258875
99.9438459093	31.6188708741	train	9.887694820326068E-5	19.98240719795717	0.3605509805228548
98.942212441	31.6313680434	train	5.081002845537186E-5	7.341615391988597	0.22465261017320565
98.5941911481	31.6397584847	train	5.3339126852791216E-5	7.856295538512635	0.23322683100580366
99.4378663045	31.6396525595	train	1.3212736015496282E-4	32.033345024517004	0.42969801239792477
99.8491284165	31.6375795812	train	1.0331996592104827E-4	21.504401311756308	0.37074571349984725
100.123273753	31.6354617878	train	1.2700550124087454E-4	30.26343023152786	0.4200375463928266
99.4273618957	31.6487103605	train	2.0228573498132942E-4	51.00053574411043	0.5356473082063993
99.9652096727	31.645776455	train	1.050700782503694E-4	22.081094112522624	0.3746727520231762
99.9757548183	31.6456962789	train	1.1375685589461557E-4	25.36444859215769	0.39346117653038304
100.017934973	31.6453668653	train	1.0325094898588738E-4	21.482917690636505	0.3705898367631597
98.6046605175	31.6578357645	train	6.228766752535225E-5	9.74483285245005	0.2620992247775422
98.6468517624	31.6579594841	train	3.934928594588567E-5	5.175875104867291	0.1832664451989155
99.026580477	31.6584453059	train	5.2839759016494716E-5	7.742522130117114	0.23154891814806877
98.931640999	31.6674520562	train	6.3357800928228E-5	9.948526147271012	0.26540709390273154
99.385249372	31.6668888222	train	1.6724039295208272E-4	42.385551916558306	0.48814786834870394
100.165784972	31.6621450595	train	1.384403998799234E-4	34.07315606286496	0.44117129821212786
103.220244459	31.5976623352	train	4.077417987730982E-6	0.27827941230600245	0.02272315061017255
99.3536370435	31.6760025486	train	1.8852163261903233E-4	47.67548204880257	0.518082884144006
99.7228702351	31.6744448322	train	1.0141185238383976E-4	20.812232186065344	0.366407548245932
99.8072617092	31.6739387722	train	9.768777447352671E-5	19.52033160524878	0.3577660768663301
98.667851162	31.6850824981	train	7.177007823621336E-5	12.110660288337085	0.2904123919169358
99.6490888066	31.6838635388	train	9.064807809041985E-5	17.270550773809784	0.34076995387935355
99.6912897476	31.6836418262	train	9.858314998074966E-5	19.839624645158455	0.35986518880406937
99.6281096973	31.7020125723	train	9.897292625106531E-5	20.022069636080705	0.36077469675553975
100.018525585	31.6994919609	train	1.0419242578943977E-4	21.821758202159533	0.37270955311812787
100.081831177	31.6989706199	train	1.264217287004367E-4	30.028365041032377	0.4189156612066294
99.0793669908	31.7125569354	train	5.0381924805565316E-5	7.257081886640656	0.2231822283891925
98.5621731579	31.7208520348	train	9.188206670504836E-5	17.63073233414302	0.34381392729992744
98.5199074054	31.7297219356	train	1.0576328890250478E-4	22.277262679788013	0.37621471309303095
99.5755703666	31.7383485506	train	1.0883035598240568E-4	23.535614584863392	0.3829467539697736
99.3961431802	31.7480546573	train	9.655814623867736E-5	19.141930892730006	0.3550980625002549
99.5545108527	31.7474639091	train	8.635912077693337E-5	16.000195017921214	0.32996679547615626
100.145689772	31.7435198699	train	1.092179401222539E-4	23.691261460925382	0.3837871521223433
99.2694723101	31.7574076127	train	9.356505185449412E-5	18.12696546154617	0.3479204438580312
99.9980033008	31.7537837364	train	1.1490576099945135E-4	25.779830742972116	0.39586191405360427
101.285530732	31.7371908248	train	2.3099872384431526E-5	2.608928782549201	0.1163947921431075
99.4067800676	31.7660652591	train	7.452898963891642E-5	12.833549447537836	0.29824658039722385
100.198699656	31.7610747668	train	1.0222347973277572E-4	21.140203313373853	0.36826010139000126
100.473173181	31.7581961168	train	9.195199467694845E-5	17.648188895977604	0.3439855825246962
100.114346917	31.770862006	train	1.0929691011632134E-4	23.722974401718172	0.3839581020046746
100.76905459	31.7724708462	train	1.2053945638374974E-4	27.93872151534967	0.4073641740352197
99.1322533734	31.7937124329	train	3.9683259134690525E-5	5.230489214818933	0.18453486525645652
99.6815317646	31.7919571219	train	8.147249446815998E-5	14.793533516634271	0.31721847665997194
99.1428306492	31.8027230953	train	7.250474077120029E-5	12.297298261558288	0.29251557220330165
99.1956526784	31.802652874	train	9.256468174462725E-5	17.81043610895993	0.3454857402131335
100.748281905	31.7907982287	train	1.1037027480290048E-4	24.15209101159616	0.3862722918616831
99.2801946877	31.8115169141	train	8.938083945667702E-5	16.85598447757353	0.33761442641399864
99.6500336692	31.8191873152	train	5.97762484670626E-5	9.190028951376094	0.254217980981856
99.8507753409	31.8180036682	train	1.1812624156766771E-4	27.016380873328742	0.4024912023188281
99.1217372919	31.8298112111	train	3.8689355137618317E-5	5.067957658403503	0.1807484100007998
99.9777430187	31.8351344873	train	1.0832934202623867E-4	23.344000921902204	0.38185700336246176
100.189065938	31.8333349105	train	1.0353324479749217E-4	21.585000291284402	0.3712269224169798
100.833457261	31.8256799867	train	9.8393686972407E-5	19.750523964179074	0.3594221584452593
99.2485953501	31.8476706232	train	7.376070559362438E-5	12.64887260303971	0.29608239790747093
100.654059081	31.8371594	train	7.754591224299445E-5	13.725606502070667	0.30661776879886143
99.6608564533	31.8552186845	train	6.275063409441464E-5	9.833451486693331	0.26353394109062633
100.147137806	31.8607835469	train	1.295206517097168E-4	31.17267412165116	0.42482199421504174
100.6226827	31.8556043788	train	9.205803226829797E-5	17.67465973046467	0.34424570632051227
99.7455585615	31.8727937068	train	6.879696462894943E-5	11.367719048023895	0.2817717559544466
99.9252697409	31.8716129202	train	1.1470468386258075E-4	25.70117930495908	0.3954431187735999
100.358770781	31.8767400323	train	8.052431529227909E-5	14.541012129243798	0.3146884451550774
100.728678017	31.8722479222	train	8.736254690658798E-5	16.36525449402355	0.3325258637638193
101.700513934	31.8553155799	train	4.7318042297116225E-5	6.679635757078392	0.21249387257364352
98.8574517717	31.8929435899	train	6.272282346000778E-5	9.828180613620901	0.26344791448292826
99.9465960012	31.8894988064	train	1.1928709884102822E-4	27.42651589540607	0.4048452687965685
102.534587677	31.8438692648	train	1.7385858792145054E-5	1.8443754735518239	0.0902002351590545
102.882617133	31.833710159	train	3.593326580896628E-5	4.604449295242572	0.17006224674304443
100.750154046	31.8899942694	train	1.0671031866217366E-4	22.653153081759946	0.37830901373465453
100.834707222	31.8888016378	train	9.440128081134491E-5	18.45866881147544	0.3499418041332215
98.8151169132	31.9109329287	train	6.387669136997132E-5	10.071952374352179	0.26700037299118107
100.549472176	31.9016201321	train	9.917727519925041E-5	20.094626300060806	0.36125049478914845
102.482518602	31.863336302	train	1.4993180108738377E-5	1.5288928001369186	0.07876443391490384
98.7727878227	31.9198861944	train	6.663153715146063E-5	10.842289042083564	0.27534483114807967
98.8679749648	31.9290426751	train	5.596950995857006E-5	8.386741538456679	0.24194553683540976
100.655510268	31.9183233087	train	7.79854297665724E-5	13.862545257347874	0.3078206790481494
102.250976958	31.8875044832	train	4.982288373403712E-5	7.144267544570829	0.2212537065449354
98.6881053328	31.9377502437	train	5.16643058009064E-5	7.510305349374338	0.22757017125236906
98.6457519821	31.9466609981	train	4.308189088094966E-5	5.852067379571319	0.1972222047278748
100.676983962	31.9360820209	train	1.0982917544975063E-4	23.92950172413896	0.38510785111207696
98.4552492951	31.9550084039	train	1.0639385280390907E-4	22.49378319510239	0.377610734335865
98.8256085247	31.9560572103	train	5.3622540122956915E-5	7.921873913669813	0.23417586515363045
99.6086602559	31.9547181288	train	1.01592180245364E-4	20.88685109449769	0.36682008785910325
99.9049221917	31.9529523106	train	1.230919249243099E-4	28.811306323634614	0.4124325836421317
100.708875938	31.9446769499	train	1.2894013575875506E-4	30.98911898245664	0.4237247277299185
101.977318138	31.9212650262	train	2.300733338164492E-5	2.5962153739747915	0.11598259061115997
102.188564646	31.9161342033	train	3.885505363728942E-5	5.09505407327514	0.18138210868116822
100.804232614	31.9523775495	train	9.079009615308295E-5	17.316068394235987	0.34112171794431473
103.634366629	31.8805797062	train	3.322366021625604E-5	4.202987207262716	0.1592810206387228
99.5452791148	31.9730495041	train	9.003483314924275E-5	17.0559777264162	0.33924668693251236
99.8945167785	31.9710688056	train	1.5149910322535842E-4	37.95407497943955	0.46349756740479026
102.89657371	31.9143972397	train	2.1001836967131866E-5	2.31308712629858	0.10695395216044008
98.5080121062	31.9822889425	train	4.8879028107213514E-5	6.960176641171723	0.21797586905823943
99.3230539745	31.982831385	train	1.6909585261019216E-4	42.780351325320275	0.49090501933401426
101.39683554	31.9606078045	train	6.584976549897149E-5	10.653366009687796	0.27299620608146535
101.703412412	31.9544463047	train	5.003528946762247E-5	7.187175425103612	0.22198756865661398
98.4550361169	31.9910941756	train	6.378372123180077E-5	10.044366207387744	0.2667154119500554
99.3548432529	31.9917682419	train	1.3905749770433263E-4	34.24274752241676	0.44226808930268946
100.339199154	31.9851975364	train	1.0103669480722606E-4	20.68673047407857	0.36554756798198057
101.439365944	31.9688155571	train	7.071000634308686E-5	11.850181028904592	0.28735550072091604
101.523952961	31.9671609593	train	6.184736422746184E-5	9.645763327824685	0.2607295452756924
100.296995975	31.9946567424	train	1.151131983369735E-4	25.891837450691373	0.3962933484904667
100.720292673	31.9896230708	train	1.3097908078190843E-4	31.65364521041699	0.42756030681955143
101.270393694	31.9809705977	train	7.458769847160253E-5	12.84630693838837	0.29841141037562996
99.3125608836	32.0099229398	train	1.6046492569546088E-4	40.57747606189438	0.47782099441047227
99.7572388811	32.0080479169	train	1.1790513686667892E-4	26.940301534844355	0.40204071808728814
100.085417943	32.0056643782	train	1.3515106824658446E-4	33.05705138989541	0.4352514965595442
99.27023527	32.0190419129	train	1.8335045495007513E-4	46.562331137673006	0.5111355860061506
100.381934147	32.011801278	train	1.1896543691055775E-4	27.3124557895223	0.40419484036654385
100.434859777	32.0112135566	train	1.683384462016303E-4	42.6100238192469	0.4897831344341026
98.4230536936	32.0270391899	train	2.9617339578943288E-5	3.609778538183742	0.14448972836461335
99.852687644	32.025484941	train	1.65285301942591E-4	41.88954345776775	0.4852101703001217
100.403242052	32.0205879143	train	1.560946645225146E-4	39.37528527157596	0.4709360462702906
100.826635608	32.015195821	train	9.802616493615946E-5	19.630677999393242	0.35856101331458395
101.34511507	32.0066666936	train	7.027545540022324E-5	11.743014840133979	0.286094777085974
99.2596970879	32.0371073934	train	1.800687676132708E-4	45.72393079791217	0.5066219015572117
99.683329888	32.0355320707	train	1.0577825677645668E-4	22.282402288595318	0.37624792340461255
99.842181412	32.0345764893	train	1.44739195561414E-4	35.85440573663499	0.4521676742110944
101.398243026	32.0146912434	train	4.8197603713338564E-5	6.840883610349089	0.21559220287971131
101.313831215	32.0252785351	train	7.707427876473612E-5	13.594593570412227	0.3053223016879462
103.395783291	31.9701623298	train	1.7783000596360894E-5	1.8953472688122404	0.09207095621843149
99.2703412858	32.0551285544	train	1.420123024530507E-4	35.144275624699084	0.447460669117017
99.8529385302	32.0525472075	train	1.7773403988549554E-4	45.25649981005767	0.5033596018818914
98.6558948489	32.0639714345	train	6.363538093966577E-5	10.001135123618965	0.2662602778035774
100.033096087	32.0602280032	train	1.5589469927747705E-4	39.32513329928444	0.4706166729352415
99.2174176352	32.0732737635	train	1.4718538971992902E-4	36.66750752879616	0.45632243185864235
99.9061642762	32.0792415548	train	1.8518318014973286E-4	46.91240534158249	0.5136205875417669
100.001515868	32.0785237122	train	1.5505896340780665E-4	38.96863271094672	0.4692776983287863
100.308733921	32.0757227424	train	1.6311785431626175E-4	41.35326154551062	0.4819137212908025
101.367664639	32.0603578624	train	6.92882751093431E-5	11.503775647836383	0.2832141159003228
101.558175264	32.0566538146	train	5.284446681178177E-5	7.743452179098611	0.23156477097668995
99.8320814136	32.0887710163	train	1.7467853503035422E-4	44.386590306344715	0.4990244204340387
100.224108687	32.0855894281	train	1.4572517150081562E-4	36.17081037486552	0.45384992859360057
100.457315728	32.0921416214	train	2.1565422664197322E-4	53.61861477837949	0.551523126914375
100.160769203	32.104227385	train	1.8394157911111772E-4	46.668792558923386	0.5119398639770418
100.478649275	32.100914716	train	2.1450336245062683E-4	53.42523764173315	0.5501992426698588
99.6309352109	32.1169967897	train	1.0590654254758551E-4	22.3264525445812	0.37653241541459637
99.9171195411	32.1152474017	train	1.6582835726555674E-4	42.01787714108892	0.48602953622148753
101.379183706	32.0962151914	train	7.060946372404667E-5	11.825336963067603	0.2870642015455251
100.033806925	32.1233694767	train	1.525260494986329E-4	38.265712797396574	0.46517789696557243
100.330573413	32.1205982986	train	1.94614006214854E-4	49.26677909908849	0.5260185958678508
101.220556525	32.1081155225	train	1.0950735643493566E-4	23.805461647017935	0.3844132017392554
102.987613495	32.0647755262	train	3.651120752647026E-5	4.693878784424161	0.17232613251389572
99.7158739518	32.1345877292	train	1.94644376121624E-4	49.278165459875424	0.5260575000346458
99.779483566	32.1342120199	train	1.9915060032053484E-4	50.277803438478905	0.5317600956323696
100.288307519	32.1300560975	train	1.7856563718383477E-4	45.442148057200306	0.504526522267195
100.542673711	32.1272116123	train	1.7580104000054154E-4	44.70021987953998	0.5006258086338543
103.252192944	32.0651714177	train	1.4684026132075762E-5	1.4877263156285918	0.07726582662746108
98.3268894346	32.1438436854	train	2.4439448332474848E-5	2.7970419417108503	0.12231896909047718
100.150625027	32.1404033307	train	1.814224213294953E-4	46.05659594542337	0.5084937994236691
100.436833578	32.1374776721	train	2.0571596866639905E-4	51.763649955430026	0.5398271359243966
100.532226631	32.13635872	train	1.8857046404539612E-4	47.68638736315128	0.5181475465019756
103.125801454	32.0783680199	train	1.827238558194878E-5	1.9581581616069725	0.09436563102367768
99.4827248106	32.1537344604	train	7.650690904913141E-5	13.420034052755431	0.303757440655653
100.034112252	32.1504299109	train	1.7094227002675103E-4	43.36358333890224	0.49361940441757657
100.574776822	32.144856541	train	1.6882685997332447E-4	42.71650811648363	0.4905071476751208
100.331097422	32.1566749959	train	1.960303974633659E-4	49.62921281662938	0.527826236484759
100.426655466	32.1646539439	train	2.0341883949734785E-4	51.2000164606842	0.5370363985339794
99.4828675533	32.1807982225	train	8.360251229145168E-5	15.305855553326722	0.32283445663819704
100.140473267	32.1765784452	train	1.9539123052564732E-4	49.52557417966275	0.5270122226737153
101.25366076	32.1616418969	train	1.4479827272372118E-4	35.874547905072774	0.4522687624179108
99.6208243537	32.1892176787	train	1.3300662970454236E-4	32.32945905438364	0.4313241504218032
99.7481210464	32.1885287441	train	1.8042563186258068E-4	45.800055327286124	0.5071167732926305
100.129979369	32.1856934185	train	1.9136496923233482E-4	48.38065479017029	0.5218193270367756
100.416331908	32.1828106752	train	2.1925581890913854E-4	54.139437185866235	0.5556162842175106
103.624580976	32.1061584825	train	5.800514351428663E-6	0.45376959034592323	0.0320183774051613
100.321015947	32.1928627315	train	2.342411014335661E-4	56.22110474063547	0.5718740306283829
101.232905736	32.1800472063	train	1.7314134590968807E-4	43.887988688088676	0.4968146991133913
101.285903058	32.1791001147	train	1.5811970337514854E-4	39.89218178517834	0.4741487460876652
100.109204284	32.221960483	train	1.8079306830740653E-4	45.894263492444644	0.5076252695104296
100.172867368	32.2213857511	train	1.9368347696697007E-4	48.93886546475859	0.524823474501991
100.38506361	32.219238512	train	2.2795954343032246E-4	55.25360099471158	0.5652061465017505
100.204817209	32.2301058564	train	2.2698082790227465E-4	55.078671239539844	0.5641484912503861
101.223183048	32.2162928425	train	1.5043072230912856E-4	37.5552892664364	0.4617381978188023
101.308011754	32.214771838	train	1.2348030322811317E-4	28.996153459055527	0.4131961930824933
100.066972039	32.2403656587	train	1.9058672246288462E-4	48.20515553220347	0.5208024002643351
100.693038077	32.2335277971	train	1.1398392756999057E-4	25.450775460560365	0.3939371742988496
101.19158703	32.225863437	train	1.652525707094271E-4	41.8819668059378	0.48516070168898257
102.463395078	32.1973962085	train	9.225111015388481E-5	17.722858984025937	0.3447188217072791
98.8887397741	32.2538428959	train	9.738283663735177E-5	19.420903615133433	0.35704803662506307
99.1329292341	32.2628433901	train	9.364521497083214E-5	18.154839094585373	0.34811476140753167
101.170805056	32.2442595652	train	1.652333786916317E-4	41.87752422242676	0.48513169125739514
102.400521048	32.2171338321	train	1.536720728773181E-4	38.59260343222438	0.46704068134039906
102.443233065	32.2249907599	train	1.5131960393866022E-4	37.895758175386014	0.4632027790095125
102.47501374	32.2241199892	train	1.5371696972568075E-4	38.6052963481552	0.46711339406560587
99.5683441526	32.2796772674	train	1.5024600274950707E-4	37.469744989575794	0.46143283791015227
100.173563249	32.2755031212	train	2.0072030774230827E-4	50.50991410377087	0.5337144566278511
99.5365406052	32.288837632	train	1.2559481261302313E-4	29.725549690705474	0.41731905752159765
100.69387531	32.2786152709	train	1.0489281694487553E-4	22.032216636560502	0.3742772315613366
101.33059923	32.2684666183	train	1.4854995039457496E-4	37.00245900088692	0.458612813952363
102.263761826	32.2477881295	train	7.770567238560054E-5	13.772526826115918	0.30705549778136637
102.295556329	32.2469619667	train	1.3472867124174472E-4	32.92145060506576	0.43448221044878793
102.380335237	32.2447198501	train	1.5158079037197404E-4	37.980613989206674	0.4636316135396315
99.6428027418	32.2973625269	train	1.738535454329438E-4	44.09123958067216	0.4978409100877312
99.8445916065	32.2961738116	train	1.503101356809044E-4	37.502774754947964	0.4615388953160568
100.025128189	32.2948369039	train	1.8279596749143313E-4	46.43561719362072	0.5103787424475148
100.290598673	32.2924020608	train	2.5123604238433097E-4	58.82729115255737	0.5889298608291657
100.948795765	32.2839568701	train	7.16901347806875E-5	12.091168409709654	0.290182776431476
101.150440153	32.2806826889	train	1.602318830792332E-4	40.49905714525155	0.47745838310496985
101.192887336	32.2799524024	train	1.5116141413016183E-4	37.84436452232388	0.46294271810411564
102.518428074	32.2499598208	train	1.3413082701170528E-4	32.72178035973043	0.4333898036349914
99.5472689721	32.3068340098	train	1.509799820671382E-4	37.78541978631405	0.46264413698484635
99.6322445931	32.3064369894	train	1.5597052167965042E-4	39.34414981894095	0.47073781761977307
100.16329206	32.3026599482	train	2.222219531918947E-4	54.53603238142671	0.5589315673383568
100.503098543	32.2990707731	train	1.76842768989647E-4	44.98308136693304	0.5021028280497922
101.384115943	32.2855033509	train	1.3185705141746957E-4	31.93159558858695	0.42919622759334636
102.359805428	32.2632974879	train	2.115019780103681E-4	52.854295952064234	0.5467095751123726
102.402200855	32.2621614578	train	2.3241183110653412E-4	55.87307094793164	0.5699534584967494
102.476387052	32.2601392578	train	2.373054019335086E-4	56.63964943129987	0.5750531238772523
102.5293726	32.2586682278	train	1.589280950927456E-4	40.15780597282964	0.4754203793678659
100.099680962	32.3122508255	train	1.9645021694048075E-4	49.697285045983925	0.528359376575321
101.73448368	32.2874148618	train	6.820662171435754E-5	11.2056252076414	0.28003096607157946
102.317735694	32.2734255826	train	1.8562278891909355E-4	47.0040117025903	0.5142129031918791
102.43433539	32.2703053006	train	1.8589905481677057E-4	47.07290735136243	0.5145843979470553
98.4849186095	32.3250118679	train	1.1508692084138156E-4	25.877648800742826	0.39623872985010083
99.6961131238	32.3241430807	train	1.4731734944393809E-4	36.69802782184469	0.45654476913847397
99.8554660035	32.3231634047	train	1.4221391855457819E-4	35.19104279913128	0.44781145451381543
101.151079028	32.3077277396	train	1.5217923407594524E-4	38.16186805005884	0.4646116023837418
101.384588099	32.3035304634	train	1.1969730164100795E-4	27.628917225081043	0.4056726771646062
101.395200972	32.3033294276	train	1.1116763340101428E-4	24.464547224154227	0.3879801846226546
102.57246458	32.2754831397	train	1.2081712212471336E-4	28.016775497503257	0.407919766650477
98.2723670131	32.3329862986	train	5.874831150501658E-5	8.97526629809386	0.2509433773408061
98.4636170006	32.3339442947	train	1.110457486709571E-4	24.418598798512324	0.38771973079190764
98.5379942282	32.3342385652	train	1.1841786898981397E-4	27.119150847379817	0.40308433430008145
100.227375149	32.329114487	train	2.596273314912596E-4	60.091488297803124	0.5968597385216148
101.448506266	32.3113239948	train	1.1022976931810329E-4	24.092020024137643	0.3859703494960385
102.212356249	32.2941833737	train	1.0335761411259742E-4	21.51748212073248	0.3708307104846509
98.9523907866	32.3440967729	train	1.1668495182634273E-4	26.50345090031025	0.3995424137292173
100.280614942	32.3376056889	train	2.3745605061120892E-4	56.65938463904	0.5752081988782024
100.42933775	32.3360082042	train	2.0115870346490514E-4	50.64752005404451	0.5342573692673133
100.248868177	32.3469443816	train	2.7344758530217886E-4	62.01300282359136	0.6092737040208394
101.523296987	32.3278852725	train	7.682468558269304E-5	13.5252602087896	0.30463476678655543
102.594727582	32.3018918056	train	1.392375234150538E-4	34.29726608119548	0.44258724502192903
102.605328496	32.3015890988	train	1.5456388699826325E-4	38.83824958942717	0.46848131197327636
98.4422005273	32.360914832	train	1.1482953764792605E-4	25.74340686318401	0.39570322746192843
100.195862719	32.3564785444	train	2.5597131771030036E-4	59.5391383183763	0.5934426874033132
100.461495344	32.3536798438	train	1.6873063186129407E-4	42.69552839912547	0.49036466393881106
101.311211244	32.3409687277	train	1.0837770154364731E-4	23.362337415404934	0.3819623574864439
102.436035368	32.3153309542	train	2.5237007862013376E-4	58.935193943941265	0.590019722873501
102.510262203	32.3132858893	train	2.989240361751871E-4	65.96103592476746	0.6302617336545643
102.542071386	32.3123961062	train	1.9965201608195272E-4	50.35193083435567	0.5323861606841276
98.4846629596	32.3701166261	train	1.2965253980499181E-4	31.213550213637063	0.42507070121548163
101.353915337	32.3491967879	train	1.0085811251287781E-4	20.635595843735313	0.36513738000803375
101.396388458	32.3483966077	train	8.627262091683104E-5	15.978603866437922	0.3297452732447661
102.203020737	32.3304819468	train	1.8630021494279165E-4	47.17294933039832	0.5151228275509696
99.0161585572	32.3801899078	train	1.1709860349903232E-4	26.656145695767226	0.40039169288194837
99.5902253137	32.3788094063	train	1.5564229628489167E-4	39.26182975927147	0.470212998023186
102.28821128	32.3373033203	train	2.8728518894991146E-4	64.01422719984322	0.620960192927006
100.259993215	32.3829151529	train	2.1947074812974363E-4	54.15957984576666	0.5558581870549015
100.430047409	32.3811006234	train	1.808791175528902E-4	45.91632592431401	0.5077442016863833
101.003849028	32.3732845846	train	8.683819315400178E-5	16.18113911942291	0.33119103175589226
102.171823166	32.3493015897	train	1.9900420674048036E-4	50.256161169333176	0.5315769930905664
102.203656026	32.3484963168	train	2.1753498616143742E-4	53.93936812838986	0.5536699445559077
102.288537377	32.3463097413	train	3.5013659229085305E-4	76.02981597739222	0.6662946732805598
102.309756268	32.3457541944	train	3.8920818294631087E-4	85.52760755848074	0.6893890722236745
102.468879013	32.3414741241	train	3.31330804706933E-4	71.57545229937412	0.6539092646256455
102.490092804	32.3408883236	train	3.822553017537574E-4	83.95676001244838	0.6855160884864004
99.5584450384	32.3969963289	train	1.4591995175019826E-4	36.22991886125562	0.4541810377823778
99.6541371708	32.3965360241	train	1.3260819260426946E-4	32.20588114251394	0.43058842366669287
99.7498269485	32.3960030799	train	1.3438127362189417E-4	32.811151189643816	0.43384794376420227
99.7923548927	32.3957429012	train	1.4461677515821968E-4	35.81266689399152	0.4519580791996329
100.366414678	32.390826629	train	1.9112161682019774E-4	48.330578145445855	0.5215018051404918
102.352524817	32.3536382444	train	2.7222371951440643E-4	61.86572858603154	0.6082053118912208
102.394962653	32.352501837	train	2.4378716583519958E-4	57.74547949354506	0.5816245516837667
102.532868856	32.3487101714	train	3.0827888100444804E-4	67.34421531173285	0.6374134193076687
100.430331717	32.3991374968	train	1.7299603923906815E-4	43.85381429402049	0.49660481079871865
101.13175141	32.3892234236	train	1.453070980776127E-4	36.04394080095453	0.4531378825190483
101.907078462	32.3737196522	train	8.33079207398971E-5	15.231580703158544	0.32206325131771973
102.246742096	32.3654237081	train	2.768899805963086E-4	62.60825254536125	0.6122477889362784
102.565043274	32.3568176145	train	2.1072257336860871E-4	52.72712752920037	0.5457944981425689
102.798374575	32.3499975079	train	5.975536911315049E-5	9.185706904347791	0.2541517524482555
98.3248877514	32.4144673525	train	1.0210903816076363E-4	21.095503226960883	0.3679995429081528
99.8137805128	32.4136480778	train	1.502103881818624E-4	37.4513967572319	0.46137392362360136
100.271001079	32.4098655261	train	2.0680357262838165E-4	52.01762867087941	0.5411367422732984
100.483628496	32.407541218	train	1.6526030007104408E-4	41.88375600469931	0.4851723843789627
102.045385991	32.3794680435	train	1.0239901134715349E-4	21.208764747762974	0.36865933134603546
102.109079338	32.3779120063	train	1.7255964250101571E-4	43.75118071653503	0.4959734033337402
102.607830946	32.3646129709	train	1.6902173694517504E-4	42.75899532425247	0.490795455606943
99.0799849798	32.4252717461	train	1.234565408431088E-4	28.984843844806193	0.41314952971149416
99.5267043677	32.4241961552	train	1.4360001626969202E-4	35.51768528527996	0.45021107702897495
99.9733824266	32.4215368712	train	1.6768554397602353E-4	42.47210067540946	0.48881206730325893
100.207328391	32.4195120947	train	2.122578927022863E-4	53.00204542381796	0.5475935579100384
102.109388171	32.3869199486	train	2.448375293210022E-4	57.91771693659572	0.5826703567519864
102.162467425	32.3855982684	train	2.4964767143422243E-4	58.659209768920306	0.5873935837735182
102.226157897	32.3839828183	train	3.0951323795652095E-4	67.63932214213268	0.6383364644039483
102.268615358	32.3828880172	train	4.04824375996686E-4	88.92092122989459	0.6977494275073174
102.640015959	32.372700339	train	9.914939772020614E-5	20.084728050534242	0.3611856276932722
99.9841147786	32.4304741277	train	1.6949229079066887E-4	42.899564338303904	0.4914902664218133
100.047926592	32.4299594231	train	1.787207004282007E-4	45.4766832748935	0.5047435049925775
100.33505751	32.4272434074	train	1.6579763122944168E-4	42.00813784769849	0.48598324616880345
102.08846237	32.3964504835	train	2.176665252112394E-4	53.965487782651046	0.5538193227803729
102.396311031	32.3885234055	train	3.398748520936936E-4	73.44259152059642	0.6596484084628326
102.513048707	32.3853204347	train	3.315117173267392E-4	71.61437984606107	0.6540327909378572
102.608547368	32.3826196438	train	1.645235005569197E-4	41.718687750489266	0.48405634596786135
99.6544627317	32.4416391485	train	1.3913054562810008E-4	34.262822628046585	0.4423976352044573
99.7608374509	32.4410414717	train	1.5171816963702092E-4	38.02340014049998	0.46385689776642297
100.292650791	32.4367059523	train	1.7165926026298519E-4	43.54376614828172	0.4946656528403647
102.364804616	32.398383875	train	3.6503888129476724E-4	79.64807838763363	0.6754970595469802
102.555847342	32.3931328231	train	3.0858620428378717E-4	67.44481976204408	0.6376436741300174
102.640738989	32.390706346	train	1.3216584233833017E-4	32.0471535071596	0.4297693766680009
102.693791041	32.3891608516	train	1.4113980030845173E-4	34.905227683850995	0.44593747877958095
99.9311225051	32.448918342	train	1.7050541931896092E-4	43.25036906030662	0.4929798153237346
100.218325562	32.4464671902	train	2.119805847691883E-4	52.94784340728568	0.5472696687841342
100.441678865	32.4441081303	train	1.7702873377449996E-4	45.03721881163138	0.5023655803244753
101.270994518	32.4318816573	train	8.853562470475828E-5	16.65491646505426	0.3354929253979131
102.216502028	32.4112752583	train	2.622730590061129E-4	60.43538262599264	0.5992969300417527
99.60139408	32.4599456417	train	1.3989594247776487E-4	34.50863035020713	0.4437514083762156
100.175896383	32.4558909018	train	2.381836926563277E-4	56.75470686250773	0.5759556295491347
98.3564065588	32.4687579195	train	1.0740838505247566E-4	22.987216361687633	0.37984376540600684
100.239845474	32.4642976663	train	1.8023429076860102E-4	45.753533406606756	0.5068515597742369
102.121555792	32.4316964215	train	2.755577767925787E-4	62.350457246072345	0.6111022070651023
102.259621033	32.4281960375	train	3.4248819773264884E-4	73.9564113505269	0.661366003971577
102.270240436	32.4279205242	train	3.4787711571563826E-4	75.38537077438755	0.6648536493979629
102.312716593	32.4268095409	train	3.983673474708212E-4	87.65951162760969	0.6943477500198936
100.133570959	32.4743198719	train	2.299317877657234E-4	55.53445112299779	0.567321946838376
100.176130845	32.4739293873	train	2.2260999802792367E-4	54.59879371859044	0.5593616341153974
100.388917092	32.4717612242	train	1.9456927741398145E-4	49.24846534281475	0.5259612861762674
101.175981438	32.4606147344	train	1.3198253277720153E-4	31.979901180471252	0.42942927337092346
101.824387483	32.4477328337	train	1.2972672591958872E-4	31.23654272435622	0.4252105026387486
102.079375919	32.4417512029	train	2.4753753342920585E-4	58.40447520669634	0.585334802900771
102.153732991	32.4399095259	train	2.673373066197602E-4	61.28694356059227	0.6038807677411981
102.440473104	32.4323957727	train	3.4401468270134323E-4	74.48542244997437	0.6623612742655457
102.52541217	32.4300444605	train	3.304286013773826E-4	71.4147478695293	0.6532919251378287
102.578494017	32.4285458881	train	2.990479564310506E-4	65.98650264026965	0.6303583127975888
102.610341222	32.4276360389	train	2.794828199057908E-4	62.9933608245164	0.6144581696961505
102.642186986	32.4267181621	train	1.2318442801782464E-4	28.855332809373724	0.4126146387134756
99.9527778285	32.4848388143	train	1.6640481942483372E-4	42.20119817750319	0.48689645753628286
101.18683219	32.4694450039	train	1.2886951015706426E-4	30.962549735386904	0.4235909485162312
102.196537901	32.4478445719	train	3.033947741708357E-4	66.5584981834906	0.6337144358744533
100.197649391	32.4917670443	train	2.1135210867148714E-4	52.82500281106766	0.5465339041986541
100.984970634	32.4818099248	train	1.621943973504863E-4	41.03987487826019	0.48049638460687744
101.176415313	32.4786439627	train	1.296941797124194E-4	31.226455674761095	0.4251491786964446
102.685379113	32.4434867961	train	1.085561200710445E-4	23.42998842483791	0.3823507425352259
99.4845954875	32.5055542644	train	1.637285853692735E-4	41.55611238219879	0.48284684017154755
100.272268211	32.5000548693	train	1.8457621379511902E-4	46.7863736196257	0.5128004014036078
100.719199842	32.494741388	train	1.1000407390304399E-4	23.99691358184827	0.38548471394524
102.112173879	32.4679907309	train	2.650481531884861E-4	60.94364884459564	0.6018218263572273
97.8664007649	32.5104010471	train	8.882731255827956E-5	16.713648778258623	0.33622660002445415
99.8466100234	32.5126598184	train	1.7116751279495042E-4	43.421375953578455	0.4939485501937927
100.123379186	32.5104927284	train	2.085182335641825E-4	52.41041920602446	0.5431863291501594
100.219176427	32.5096007697	train	2.2734012062203054E-4	55.14288906964544	0.5645373604742183
100.229820299	32.5094971621	train	2.0478663119721398E-4	51.450122083896	0.5387021642921449
100.314969263	32.5086358964	train	2.1269043697717403E-4	53.077898310439174	0.5480978352716022
100.357542353	32.5081836621	train	2.0304070394877816E-4	51.13545227192458	0.5365737612003497
102.356861222	32.4707125194	train	2.8912525891927366E-4	64.47028647058117	0.6224617636918301
102.537437376	32.4657622667	train	3.7149437690017106E-4	81.26008025845901	0.679327734725226
99.7402270305	32.5223515274	train	1.9340066803609423E-4	48.87095669101701	0.524459054911474
99.9425121854	32.5209984116	train	1.7233193860321212E-4	43.69872621037348	0.49564331710925674
102.197812225	32.4838728071	train	2.8728299429979466E-4	64.013986093132	0.6209583948731371
102.261569598	32.4822350955	train	3.1810537519289775E-4	69.25885836620974	0.6446336704953209
102.590897254	32.4732605305	train	3.2448135810095855E-4	70.39330860535188	0.6491667142724301
102.612139082	32.4726520232	train	3.118792680321559E-4	68.12157987711358	0.6400926942300822
102.654620809	32.4714242869	train	1.395749761656474E-4	34.405983023404744	0.44318450977321544
102.718338517	32.4695558836	train	7.836280940884533E-5	13.983975917222766	0.30885019949773806
103.599112395	32.4404159824	train	3.7202977954097347E-6	0.24494656364132297	0.020774291128578568
99.2185189751	32.5333608402	train	1.1236558360639029E-4	24.90961269212819	0.3905283257508094
99.2930620037	32.5332092302	train	1.2674528723046328E-4	30.158041834697237	0.41953800665095514
99.4740920806	32.5326571003	train	1.536086695938696E-4	38.57467850929773	0.4669379626992223
99.6444677828	32.5318994347	train	1.966732995961726E-4	49.733457102143966	0.5286421857038784
99.7083568766	32.5315558125	train	1.9756717704000896E-4	49.98914061339212	0.5297719891295388
102.049329435	32.496577085	train	2.486834773693681E-4	58.54797370790781	0.5864553987668163
102.059959028	32.4963188183	train	2.3083167844781382E-4	55.64119422298281	0.568280512739894
102.293774766	32.4904103248	train	3.1041615787993004E-4	67.79285221569978	0.6390086921070399
102.442529988	32.4864247709	train	3.22430312295718E-4	69.88738164931655	0.6477211800270539
102.485026024	32.4852538326	train	3.475464363243362E-4	75.2627819063716	0.6646417077166179
102.750568884	32.4776113782	train	7.362584946208832E-5	12.613412836430708	0.2957011432061937
98.1961557348	32.5400024059	train	1.0435779350175874E-4	21.871990401282194	0.37308040197113645
100.634732246	32.531945374	train	1.2831419000177015E-4	30.753639112955543	0.42253689132751626
101.198782038	32.5233464173	train	1.0027432971629254E-4	20.46403639735303	0.3637927730650821
98.2280252599	32.5492227851	train	1.1171414514098904E-4	24.657376547407864	0.3891452991068231
99.633946251	32.5499945225	train	2.426482429659657E-4	57.5226061540889	0.580484632453385
99.6445966659	32.5499403698	train	2.815008617300055E-4	63.34022869038554	0.6161611760533426
99.8149990648	32.5489512501	train	1.8063730574815115E-4	45.85432704870184	0.5074098374841743
100.01733965	32.5474767849	train	1.892876513178423E-4	47.85906355213768	0.519095247676395
102.071201428	32.5140758425	train	2.810844154708272E-4	63.27634556349499	0.615810974133836
102.103095315	32.5132924382	train	2.775092193007696E-4	62.72177150295993	0.6127779869742362
102.177509525	32.5114331193	train	2.800970704043584E-4	63.093937896440565	0.614978127529981
102.188139565	32.5111639171	train	2.7128833366710253E-4	61.75521548279268	0.6073848051694176
102.230658298	32.510078147	train	3.043330866511327E-4	66.65702274789416	0.6344309132169335
102.783181462	32.4946595514	train	6.398276708214299E-5	10.103427236758762	0.2673252332950091
99.516841623	32.5595513148	train	1.716297804544048E-4	43.536975097202934	0.4946227204675587
99.9322386675	32.5571571175	train	2.3316258404596537E-4	56.024976788156046	0.5707437636533239
100.006791222	32.5565821313	train	2.657527621362781E-4	61.03907801851	0.6024578517956216
100.070691663	32.5560541069	train	2.4072573034353642E-4	57.17358268001418	0.5785462803627592
100.12394072	32.555589283	train	2.3280086888620105E-4	55.953466409457036	0.5703633550395844
100.187837926	32.5550017326	train	2.4630961585487686E-4	58.23206002889396	0.5841272868034143
102.401049348	32.5145968753	train	3.673690578600587E-4	80.37992288711656	0.6768902907000071
102.464815152	32.5128547677	train	3.5597196522301416E-4	77.43015509279391	0.6699595938796277
102.475442249	32.5125612824	train	3.7727723720804246E-4	82.60470039127098	0.6826832773726977
102.539201565	32.5107815701	train	4.521922106620772E-4	95.27839407713019	0.7205633388449874
102.560453415	32.5101811716	train	4.6742569561701065E-4	96.48041545200816	0.7271857390383476
102.634829875	32.5080515881	train	3.120373680299258E-4	68.1541357535177	0.6402094391504504
98.1959144748	32.5670627991	train	1.0058162875618132E-4	20.55642845065087	0.36450127360834084
99.4849347153	32.5686993165	train	1.6655373105904742E-4	42.248553645123884	0.48711992544841365
99.8045101285	32.567060082	train	1.7502914057940483E-4	44.49188006720854	0.49952570325478124
100.262508545	32.5632940437	train	2.1873868735378118E-4	54.090972835537265	0.5550331715002773
100.283808551	32.5630782807	train	2.024034877228111E-4	51.026651740343645	0.5357920511061323
100.50744403	32.5605949744	train	1.1055678057744409E-4	24.231828724751786	0.38667262916707135
101.688919658	32.5408691504	train	9.60113716384487E-5	18.967181053896326	0.3537986843700668
102.326981218	32.5255943964	train	3.6315746073995614E-4	79.27615842326554	0.6743633455547677
102.656443759	32.5164377409	train	2.3871347248472316E-4	56.83459261553654	0.5764981644968988
102.688319154	32.5155059533	train	1.1431913228218107E-4	25.57077955964889	0.39463848145983815
102.730817381	32.5142510441	train	7.293629162775906E-5	12.424067957944654	0.29374520652909647
98.8563771941	32.5785737041	train	9.544450405522042E-5	18.83261527244266	0.3524460166040314
97.6844030445	32.5807895357	train	4.125205934580452E-5	5.490533138079435	0.19044078254027305
98.3768793183	32.5861317417	train	1.2977270424293234E-4	31.250792791205942	0.4252971132361895
98.6432548477	32.5871703424	train	1.1050462229026314E-4	24.209529240716503	0.38656072327638735
98.8457073192	32.5875820233	train	9.490820221973407E-5	18.66735815147404	0.3511610617505572
100.3905834	32.579982015	train	1.3253503170740908E-4	32.17962896849435	0.43045312282773246
102.77406648	32.530984705	train	6.705700633397835E-5	10.925604557443094	0.27661667471708484
99.1227632285	32.5966377402	train	1.1968879196539011E-4	27.623226925352988	0.4056555359092261
99.463768159	32.5958417642	train	1.8703438778608472E-4	47.345285111612206	0.5161051334926168
99.6555750951	32.5949873288	train	2.672504853942401E-4	61.27818485000048	0.6038030663755216
99.7834412776	32.5942550502	train	1.9294913978795865E-4	48.762534621227296	0.5238760683353314
99.9432668111	32.5931567428	train	3.3965448235588E-4	73.38986541394897	0.6595027757236326
100.124390851	32.5916662872	train	2.6956631791009744E-4	61.511823842199156	0.6058652563886121
101.955723262	32.5619243109	train	1.340537414821407E-4	32.68897451404157	0.43324864237813343
102.157826109	32.557005395	train	2.272279580346661E-4	55.122841800153125	0.5644160393291047
102.200367706	32.5559285238	train	3.0881065853660726E-4	67.51829645008914	0.6378116565589378
102.253541489	32.5545622374	train	3.4568806269535127E-4	74.92238840035012	0.6634456199954477
102.327978678	32.5526117438	train	4.354648630684045E-4	93.86547504041617	0.7129110266664267
102.349245118	32.5520463847	train	3.54731288156942E-4	77.1183087414722	0.6691871375147865
102.391776202	32.5509049018	train	3.54754314791408E-4	77.12220413397873	0.6692015070287254
98.0250961986	32.6019356346	train	8.227903094773418E-5	14.963136978933722	0.3193559049744407
99.2080364462	32.6055464091	train	1.329759930474797E-4	32.320694024354054	0.43126764634328685
99.5916996589	32.6043251464	train	2.522703700734934E-4	58.92570674223848	0.5899241300549117
99.6023565834	32.6042744973	train	2.916075789665485E-4	64.91019011859369	0.6244686860704762
100.007295377	32.6016800676	train	3.5827478408717296E-4	78.23247444465082	0.6713838284546095
100.017950897	32.6015941704	train	3.1413101650010986E-4	68.49070524040992	0.6417483287204973
100.177777959	32.6001972927	train	2.5515696120756535E-4	59.41159512098997	0.5926736551629742
101.998575236	32.5699243115	train	1.5223199180795427E-4	38.177712370825375	0.46469782471929116
102.264502243	32.5632926153	train	4.0958554095185673E-4	90.27306690503839	0.7002095900284365
102.562232104	32.5551990312	train	3.8060255531363667E-4	83.51734783684333	0.6845812040408812
102.604755021	32.5539854054	train	4.1983418321788054E-4	92.06682568314004	0.7053716647137269
102.647275366	32.5527574385	train	4.1723153896403514E-4	91.61437931723613	0.7040776692244022
102.689793112	32.5515151333	train	2.9398276766179343E-4	65.27569058532086	0.6263691198397496
102.732308227	32.550258493	train	1.2166155921763712E-4	28.305290011624873	0.40960305171449546
99.2826676014	32.61442154	train	1.73879897336093E-4	44.10240745274483	0.49787880034669957
99.5171523123	32.6136749515	train	2.1659063564800565E-4	53.75186934132548	0.5525945785650552
99.8796021075	32.6206800945	train	1.94105625827776E-4	49.05862565436387	0.5253664056713657
98.451188023	32.6315821017	train	1.525115304005027E-4	38.26155759752189	0.46515421360820824
99.2720635926	32.632486714	train	1.7754532873947556E-4	45.1978291593029	0.5030940315782225
101.275535844	32.6121605322	train	8.0191742749344E-5	14.447104349677364	0.31379659268938714
102.159090312	32.5930343613	train	2.5707045459001686E-4	59.692323263941496	0.5944760571895703
102.786584108	32.5756713047	train	8.697779130722742E-5	16.234582281252475	0.331546923889487
102.80784533	32.5750279895	train	9.89195688575392E-5	20.00312034512269	0.3606503447765584
99.5386306972	32.640646924	train	2.5321450695546034E-4	59.026874846169335	0.5908275117885653
99.5706146066	32.6405056299	train	2.738873710106269E-4	62.07957751617817	0.6096561998817174
99.6025982859	32.6403561887	train	2.3950599547998248E-4	56.95410663967145	0.5773071816687787
99.9010991781	32.6385685673	train	2.3054454506087594E-4	55.60713507730997	0.5679751192274614
100.071657576	32.637228512	train	2.882043764789046E-4	64.27348479414245	0.621711776827252
100.316813241	32.6348964196	train	1.7063157096242702E-4	43.28386441408046	0.49316467863877034
102.244530034	32.5998697202	train	3.855651591141483E-4	84.78348853568771	0.6873717621957943
102.319005338	32.597922156	train	4.046110081094924E-4	88.76803716567834	0.6976382316091413
102.350921112	32.5970740033	train	3.7482362479868353E-4	82.03325378205035	0.6812681678276954
102.393473381	32.5959305525	train	3.117787203426658E-4	68.10087514467881	0.6400184079258269
102.446660304	32.5944810239	train	3.1555830981386685E-4	68.79131748106742	0.6427899045240698
102.542387033	32.5918152872	train	2.141127987112326E-4	53.34217076823457	0.5497481837480469
102.584928157	32.5906071698	train	2.1680945394814783E-4	53.79529949937811	0.5528442158421011
98.1418809204	32.6478901679	train	1.0446221795605121E-4	21.9037104384511	0.37331435545074504
98.4190908003	32.6494791138	train	1.4513458351733156E-4	35.989211988244605	0.45284352113048065
99.9438345522	32.6472749363	train	2.842943562403393E-4	63.72559973554119	0.6184939030031977
99.9971397514	32.6468628129	train	2.8468073007368694E-4	63.77033588894778	0.6188143169944735
100.402218463	32.6429912922	train	1.394285667758132E-4	34.3588144015888	0.4429255339671478
102.20229031	32.609969651	train	3.1509118604963645E-4	68.69343251708425	0.6424496855330369
102.287417512	32.607768277	train	4.7318479140168797E-4	96.94127418519209	0.7296083315894121
102.649100356	32.5977706802	train	4.55233692377349E-4	95.46908946458544	0.7219111154857067
102.776709127	32.5939942651	train	2.023275173257559E-4	51.013611647721504	0.5356986778312602
98.3870424391	32.6583473726	train	1.509636211632631E-4	37.78010435780749	0.4626171956722022
98.5150038938	32.6589070694	train	1.2191902602653265E-4	28.38444589449057	0.4101143788795661
99.3148011795	32.6594493372	train	1.9097605524619391E-4	48.3006247327679	0.5213116773585731
99.4747575635	32.6589462153	train	2.2766637065216937E-4	55.20120104719299	0.5648898663502638
100.02922567	32.6556240985	train	2.9101290665419307E-4	64.8292243995179	0.6239898474751535
102.032312612	32.6232079242	train	2.1573695079187864E-4	53.63038673953078	0.5516179875976949
97.8218196238	32.6633342559	train	1.4032757808557508E-4	34.636382809644466	0.4445119563370048
98.0244112367	32.6650728064	train	1.8043260012394778E-4	45.8018419413441	0.5071264264570976
98.1203813983	32.6657822048	train	1.2089069000265777E-4	28.042529692640674	0.40806679706927096
99.7200864859	32.6667990289	train	1.9710065108203965E-4	49.84517092002578	0.5291830069699309
102.139068148	32.6295975967	train	2.0169753377516668E-4	50.81645650247674	0.5349229314503555
102.490255839	32.6203177169	train	3.053152353604109E-4	66.7601610059222	0.6351778667643435
103.383382615	32.5922826464	train	1.8910112054386627E-5	2.0397353127133293	0.09733851496290051
97.864354925	32.6727465154	train	1.6242281674585474E-4	41.11247663102583	0.4808476877586373
98.0563061005	32.6743370525	train	2.370325902097025E-4	56.60391067723019	0.5747720081017202
99.4535214106	32.6770662236	train	2.3730044072784587E-4	56.63899950575197	0.575048014976858
99.4748529725	32.6769873088	train	2.6178231037554065E-4	60.37431654648738	0.5988470907218568
99.5281814962	32.6767741571	train	3.07158582068702E-4	67.05638758043774	0.6365715779840256
99.5601783298	32.6766353877	train	2.658764312320939E-4	61.05921789677874	0.6025692739387187
99.6028404205	32.6764376708	train	2.1187560585447546E-4	52.927324452752934	0.5471469348420788
99.7521541287	32.6756314494	train	2.037550706468891E-4	51.257426879817885	0.5374469919720344
99.9547833318	32.6742531569	train	2.532480601360167E-4	59.03467666175947	0.590859543360065
99.997440251	32.6739213049	train	2.674166844763234E-4	61.29495136823226	0.6039517809377872
102.150028436	32.6383380189	train	2.350357293697928E-4	56.3377046625154	0.5727029856395075
102.213898136	32.6367176971	train	3.525078463618078E-4	76.53990095792685	0.6677937186250896
102.224542586	32.6364444917	train	3.451577652888706E-4	74.77320936583938	0.6631027433330744
102.277762662	32.6350649602	train	3.9059310305409873E-4	85.98572058959574	0.6901491531610958
102.309692953	32.6342264389	train	3.612083156833631E-4	78.75883244544677	0.6731804369483303
102.3522646	32.6330958101	train	4.085338943491762E-4	90.01355894487843	0.6996696413338231
97.8535762173	32.681668578	train	2.347688394172271E-4	56.30182009040425	0.5724249245850463
98.0242151397	32.6831118792	train	2.4084127103163392E-4	57.1961665348805	0.5786632787441942
99.2295589031	32.6866966492	train	1.79270838802883E-4	45.58122705176302	0.5055117924804872
99.6668997685	32.6851341276	train	1.899806265571051E-4	48.03596990054174	0.5200074202520696
99.8588891299	32.6839666377	train	2.123076544446274E-4	53.010773772554884	0.547651629416245
100.285483374	32.6803207184	train	1.9148096072865023E-4	48.40452332264561	0.5219705224267577
101.585897002	32.6602533781	train	8.55170757514636E-5	15.79001292422575	0.3278041108466639
101.649814363	32.6589192957	train	6.963541728554758E-5	11.587904164800133	0.28422974742443635
102.480314028	32.6386217622	train	2.384129336454512E-4	56.78927076834084	0.5761905603195617
102.618644667	32.6347061575	train	2.908567399991947E-4	64.80796202483708	0.6238638973506202
102.639923904	32.6340902684	train	2.9974884958338516E-4	66.10250579621382	0.6309036162566914
102.693119141	32.6325348148	train	3.512704729715473E-4	76.26691690787972	0.6670131674641033
97.8961238134	32.6910703057	train	2.555883000899151E-4	59.48097455256028	0.5930813492438173
99.0588887006	32.69591367	train	1.2469817342326795E-4	29.424426715376036	0.41557788874233714
102.767963338	32.639320776	train	3.8667064722284117E-4	84.95896465457349	0.6879866857182891
102.81051611	32.6380346366	train	2.5746030197584146E-4	59.74665566937555	0.5948413170756869
98.0986920485	32.7017097638	train	1.5184152380246595E-4	38.06044614097749	0.46405902145205047
98.3760656393	32.7033963561	train	1.4835965100895107E-4	36.95467661355358	0.45829455966913074
98.4614155614	32.7037919092	train	1.413824297599263E-4	34.99348197636886	0.4463618969450563
98.4827532934	32.7038817231	train	1.3761552850393807E-4	33.83937635273917	0.43969846880166563
98.5147600644	32.7040096378	train	1.2162364298268252E-4	28.293633002064496	0.40952767545910473
99.2189357389	32.7047572173	train	1.5919640477294502E-4	40.254285798177406	0.47584108316921353
99.3683054813	32.7044075326	train	2.0106335568107546E-4	50.61759179123517	0.5341393974469669
99.3896437819	32.7043430565	train	2.2131691733334502E-4	54.38969100011417	0.557925254135538
100.083078538	32.7002717511	train	2.7778792707590247E-4	62.772864265540505	0.6130161463424018
100.445724741	32.6966156185	train	1.6347709913947433E-4	41.49567774923142	0.4824630087796155
102.395855795	32.6589657878	train	3.349255346980388E-4	72.24965125440684	0.6563473095209162
102.534230367	32.6551411037	train	2.6334373130965414E-4	60.67858112043237	0.600274856972795
102.736421784	32.6492775975	train	4.193982110946195E-4	92.01522202812488	0.7051556955846241
99.0482300317	32.7139598269	train	1.1709844588979747E-4	26.656087516705124	0.40039136974778344
102.555873319	32.663542634	train	2.177403242641542E-4	53.98014202981065	0.5539030865987883
98.3972816549	32.7215412743	train	1.4528301489501072E-4	36.03663246001354	0.4530968084359244
98.4613071395	32.7218326952	train	1.550494196703395E-4	38.966119276135565	0.4692623687082315
98.4826491665	32.721922571	train	1.6040649466278524E-4	40.55637076798619	0.4777301237577964
98.5146623801	32.7220505738	train	1.499073674439914E-4	37.29528381606276	0.4608721391678372
99.0375632903	32.7229842596	train	1.4472227272557543E-4	35.84863595019648	0.4521387103061433
99.3256942398	32.7225668854	train	1.9896412534124358E-4	50.25023568797193	0.5315268360953362
99.3790509334	32.7224169365	train	2.2640639410933635E-4	54.995703228706176	0.5635253259172782
99.432407201	32.7222442834	train	2.636329046678714E-4	60.76898571682454	0.6005381629643368
99.4857629829	32.7220489266	train	2.950595981220237E-4	65.37179588846143	0.6272243899330756
99.5284472183	32.7218762951	train	3.075444941583136E-4	67.14631058669744	0.6368620101136291
99.5604601471	32.7217372866	train	2.836625167422194E-4	63.64433286189384	0.617968765750787
99.6351560772	32.7213811513	train	2.2073603746873907E-4	54.29576758906432	0.5572769483976994
99.9339241671	32.7195117161	train	2.636071391440129E-4	60.76580586048112	0.6005147163165986
102.226161482	32.6814771557	train	3.4981287680787876E-4	75.96094512190024	0.6660889785972365
102.268759118	32.6803734337	train	3.2617378612497216E-4	70.70534422838875	0.6503505991925924
102.332651171	32.6786907989	train	3.612679847526649E-4	78.7689529788835	0.6732167767675631
102.353947333	32.6781227082	train	3.670315311266353E-4	80.30269169319435	0.6766892221857324
97.8529993864	32.7267635413	train	2.3717764307523175E-4	56.622912824996895	0.5749215224858482
99.6565636303	32.7302914062	train	2.0512293193073976E-4	51.52440892630664	0.5391098939646523
99.9126764443	32.7286884794	train	2.2789925298908053E-4	55.24282504212536	0.5651411416336714
100.051394776	32.727601829	train	2.589326978148845E-4	59.99461943096948	0.5962149341674192
100.126086021	32.7269531549	train	2.7677401948078155E-4	62.586994531510086	0.6121483404852536
102.215834858	32.6907574109	train	2.8923995922708535E-4	64.49479905967597	0.6225549699211599
102.641750917	32.6791032967	train	3.890799246291463E-4	85.50043676420829	0.6893184919440942
102.684328678	32.6778585927	train	3.177019171360264E-4	69.11281934226565	0.6443428855814395
102.737547167	32.6762824561	train	3.8707141640279805E-4	85.03186860575369	0.6882090150170487
102.78011895	32.6750053452	train	3.6251504576012024E-4	79.11533503673061	0.6739744201422244
97.8315420121	32.7355853615	train	2.557415964777241E-4	59.50563176915535	0.5932260458536794
99.1763292583	32.7409073964	train	1.6493985624824875E-4	41.809579414278154	0.48468759841778647
99.2083502757	32.7408582628	train	1.8463282873954165E-4	46.79812926123554	0.5128770214349493
99.2830656326	32.7407118078	train	1.9499799049697345E-4	49.4107434387171	0.5265100140833863
102.397220516	32.694985568	train	3.373795134309397E-4	72.91080115721044	0.6579920313996046
102.471762957	32.6929422206	train	2.7339067032899894E-4	62.00438704374619	0.6092241484371761
102.588885623	32.6896419989	train	3.414150083822977E-4	73.74406030760991	0.6606627630559511
102.599532183	32.6893365715	train	3.9606814953538604E-4	87.02925633765942	0.6931179310921041
97.5859843332	32.742075308	train	1.4355459947699897E-4	35.505035913083375	0.4501327816776195
97.7994086823	32.7443016198	train	2.330316214599098E-4	56.00115190590771	0.5706061107369553
98.9308264068	32.7500330735	train	1.3350878658177433E-4	32.473124210131516	0.43224869539661476
98.9735256913	32.7500493666	train	1.3815818786135415E-4	33.994842065903015	0.4406682734498054
102.493410554	32.7013542911	train	2.4664441708091984E-4	58.28866176769504	0.5844572221962414
98.493115983	32.7580477456	train	1.53515513808668E-4	38.548342171822945	0.46678697066356617
98.9308194333	32.7590537998	train	1.2813585408920337E-4	30.69722826263984	0.422197572375751
99.0055507283	32.7590727726	train	1.4109650931823486E-4	34.88948097342171	0.44586168384613467
99.229743881	32.7588622965	train	1.9918051405880293E-4	50.28222577157925	0.5317974927859977
99.3792037244	32.7584991565	train	1.9775252010251643E-4	50.03212675396126	0.5300055732097563
99.4432569961	32.7582889591	train	2.7495970443584925E-4	62.24190718438559	0.610585711267201
99.4752833691	32.7581715835	train	3.0389382253468214E-4	66.61089919455752	0.6340958488618152
99.5179848982	32.7580023517	train	3.0898499956836514E-4	67.5522816413534	0.6379420266288801
99.5606860543	32.7578185702	train	2.880591048671302E-4	64.23259013874531	0.6215931922475425
99.6781120599	32.7572381542	train	2.0193352602358123E-4	50.89031094830995	0.5352138300046201
99.8595811237	32.7561247559	train	1.8763856537830486E-4	47.47860225605669	0.516910528444337
101.982380691	32.7235776251	train	1.9680939783777013E-4	49.75552494611454	0.5288145553512841
102.025008287	32.7225555109	train	1.971013576920616E-4	49.84538897954948	0.5291839001703724
102.216805163	32.7177770547	train	2.535514419538717E-4	59.105219273728174	0.591148939547237
102.238113092	32.7172280466	train	2.6531879789158143E-4	60.97705050491802	0.6020663682836163
102.280727205	32.7161191933	train	3.23917168345427E-4	70.24507830534495	0.6487702692593098
102.525711749	32.7094630051	train	3.1471593643534124E-4	68.60537190989983	0.6421759112221803
97.7884927185	32.7622363558	train	2.736507608638761E-4	62.0437595087253	0.6094505054987435
97.8311886905	32.7626419355	train	2.7622152855340243E-4	62.48250275609383	0.6116738219570015
97.8632112234	32.7629365759	train	2.490666626138678E-4	58.59218059404198	0.5868287580206198
97.8952342167	32.763223035	train	2.4363933072001924E-4	57.71654996135357	0.5814769372274959
97.9592815324	32.7637714077	train	2.320775691169118E-4	55.80399501667095	0.5696006494098734
98.2795413258	32.7660222705	train	1.0861864858550099E-4	23.453697381430224	0.3824867403792632
98.9414894271	32.7680799538	train	1.455153884667315E-4	36.10714910708125	0.4534928663793298
99.4219485265	32.7673831379	train	2.3109987610205824E-4	55.673007252712445	0.568565376579867
102.142539139	32.7286772969	train	2.2901806635612125E-4	55.40739682296196	0.566344283239434
102.366287005	32.7228633169	train	3.460323038231327E-4	75.0196172915769	0.6636678241227085
102.398245654	32.7220002339	train	3.689209528714589E-4	80.67108987304049	0.6778115629658322
102.526066409	32.7184666634	train	4.2794332416509463E-4	92.80795395026442	0.7093318230406981
102.920033554	32.7067539543	train	1.690331729205644E-4	42.76150290198118	0.49081236426081165
99.6141857989	32.775608775	train	2.4092392802795923E-4	57.212322865948224	0.5787469387137641
99.9665174701	32.773385952	train	2.6402506139578687E-4	60.81738380357502	0.600894686476824
99.998545532	32.7731347545	train	2.73543257407942E-4	62.02748565217801	0.6093569769319067
100.094627239	32.772332049	train	3.071484767202226E-4	67.05403289049919	0.6365639665958983
100.105302744	32.7722383123	train	2.8771290795302724E-4	64.13490953298387	0.6213102932975488
102.473159966	32.7289589317	train	3.2838562302418573E-4	71.06041601826824	0.651885828640393
102.643582005	32.7241159103	train	4.8353062249184846E-4	97.78418219218226	0.7338539832733832
102.782019213	32.720010911	train	4.3238642359887943E-4	93.33878238675631	0.7114568283631407
102.813962232	32.7190419654	train	3.5412790040301477E-4	77.01622556955216	0.668810154665278
102.856550528	32.7177374203	train	3.9604684133112927E-4	87.01528427298543	0.6931064872521773
102.931073377	32.7154197769	train	1.902149875685055E-4	48.10138944119952	0.5203151302511279
98.0338106153	32.782408647	train	1.4627408237458204E-4	36.39376599824791	0.45478200113698725
98.5143197977	32.7851934383	train	1.5673331289665338E-4	39.5346266555746	0.47195348406677556
98.5783919919	32.785425483	train	1.5134480726503865E-4	37.90394638311064	0.46324418951943247
98.8240074935	32.7860113807	train	1.1346201213929503E-4	25.25427260726482	0.39284199503976996
99.7850973155	32.7836746167	train	1.735329908665282E-4	43.9800989059663	0.4973795402901487
102.334998374	32.7417291513	train	3.1722241792055166E-4	68.99813002521968	0.6439966759416164
102.697202445	32.7315570364	train	4.6638356047177745E-4	96.38930016282563	0.7267427137022484
98.3113607009	32.7932624699	train	1.315387562549215E-4	31.809063953181994	0.4286042304716674
99.3152770486	32.7947588703	train	1.8222485466731767E-4	46.26695909008735	0.5095967524170354
101.812982402	32.7635607791	train	2.0646610506519484E-4	51.93968055196213	0.540731188940562
102.44189437	32.7478501388	train	3.2699569497265696E-4	70.83540110437441	0.6509226621155242
102.740178917	32.7392932056	train	4.8599808152126117E-4	98.16468717651486	0.7348469444275236
102.931864487	32.7334187302	train	2.057123421594838E-4	51.76218696132805	0.539822756668183
97.8520737755	32.7989147878	train	2.0772538002453606E-4	52.23383357007397	0.5422408874320278
98.5249025236	32.8032751172	train	1.7051510653378398E-4	43.25398206135563	0.4929940158018465
98.9201032403	32.8041508765	train	1.3584154411384568E-4	33.27981998435891	0.4365045215424881
99.283265583	32.8038559848	train	1.9446784338945735E-4	49.20693371823525	0.5258312703921539
99.4648424025	32.8033136046	train	2.7102921279798295E-4	61.71859762402986	0.6071568999211789
99.550288367	32.8029672711	train	2.7973948218857237E-4	63.02787032470205	0.6146756028506407
100.009527078	32.8001070494	train	2.3190669789673895E-4	55.76871072116001	0.569420073418014
100.073601084	32.7995740912	train	2.4116167417051847E-4	57.25879328660257	0.5789873846049738
102.346328109	32.7594554917	train	2.7291849945139477E-4	61.94781480438303	0.6088125463821336
102.420928186	32.7574388625	train	3.28940327787728E-4	71.16005156650785	0.6522687354062247
102.921611515	32.7427523197	train	2.8478730381558776E-4	63.78031439678503	0.6189026023112959
97.7665228316	32.8071210786	train	2.6955279973389477E-4	61.51044723597304	0.6058532810875512
97.8199193117	32.8076357544	train	2.4466569711888196E-4	57.89022856772379	0.5824996281208925
98.332584395	32.8114181882	train	1.3542226368628614E-4	33.145587925651775	0.43574430611816295
98.5675822691	32.8124503182	train	1.7148438235821048E-4	43.50267810022894	0.4944108658830243
99.4221615435	32.8124853191	train	2.144258710458883E-4	53.408756417120166	0.5501098203503098
99.9669078079	32.8094635175	train	2.3242074036754177E-4	55.87491206513926	0.5699628541896635
102.357324068	32.7681753012	train	2.902861664063523E-4	64.7119385463239	0.6234030052764863
102.442588022	32.7658589383	train	3.707701476107192E-4	81.10862439637916	0.6789024888347616
102.485216304	32.7646790556	train	3.9646137050599445E-4	87.28691816764533	0.6933289622824229
102.623740771	32.7607445624	train	5.051293432173775E-4	98.87088568253965	0.7423014346760207
97.7557180104	32.8160339287	train	2.8747939709633345E-4	64.06902367148557	0.6211192381103748
100.020412323	32.8180589374	train	2.511671127082379E-4	58.82073253985628	0.5888634293414617
101.995149643	32.7863820909	train	2.1044624593212323E-4	52.6933712935157	0.5454691821344071
102.133776927	32.7829874386	train	2.1414446498149993E-4	53.34890569470406	0.5497847885661823
102.549511769	32.7718854662	train	4.868639910776419E-4	98.29406246591313	0.7351936519482579
102.688037566	32.7678791214	train	5.234977881056185E-4	99.49587240360387	0.7490746461760039
102.730655307	32.7666156793	train	4.3457846397873025E-4	93.76997360148768	0.7124938128228179
102.794576886	32.7646934209	train	4.4184659991470084E-4	94.39551842495939	0.7158794359006924
102.837187872	32.7633938561	train	3.8328379613046987E-4	84.21484476159246	0.686095069327855
102.84784019	32.763066708	train	4.612900797595034E-4	96.01041385310587	0.7245565404165386
102.890447728	32.7617490894	train	3.6214311966023945E-4	79.02220565463013	0.673748826884634
98.1615162565	32.8284299057	train	1.0054389817537696E-4	20.545624807943128	0.3644143679712451
98.5140744399	32.8302950922	train	1.5817087980310568E-4	39.90710928574535	0.4742294314691106
98.7277587903	32.8309422366	train	1.1591202200336454E-4	26.2037745343464	0.3979490263777342
99.2619827236	32.8309641278	train	2.0618384216462794E-4	51.87448358330666	0.5403914271193325
101.72877106	32.8014901498	train	1.9311085750711596E-4	48.8013666763758	0.5240850329177525
102.230061586	32.7895539357	train	2.0038736185809324E-4	50.46064155238363	0.5333012874595743
97.7020554778	32.8335283734	train	1.968105834640311E-4	49.755717191179784	0.5288160564037098
98.599506849	32.8396181178	train	1.578711934302996E-4	39.81969465603075	0.47375658991187064
98.7170458134	32.8399390486	train	1.0569820712930248E-4	22.254915160305924	0.3760702702973799
98.9414421321	32.8402452062	train	1.4746965908222706E-4	36.73325474301025	0.4568011677619332
99.1765251636	32.8401344149	train	1.7114714184508504E-4	43.41614919106985	0.4939187998588609
99.3688631895	32.8397153368	train	1.845149435977457E-4	46.77365135187412	0.5127174540072683
99.8283102638	32.8375178706	train	1.7470182772079794E-4	44.39358529491046	0.4990577545982924
99.9244661382	32.8368445247	train	2.4246562119945074E-4	57.48827561449364	0.5803012728049731
101.963753623	32.805160864	train	2.511143419808135E-4	58.815711440342284	0.5888125566476106
102.187732018	32.7996543992	train	2.4543590081456857E-4	58.013439718092094	0.5832637970875336
102.667467188	32.7865097577	train	4.3700730536113563E-4	94.03164900251409	0.7136341499815246
97.7873911106	32.8434040986	train	2.0148923070205542E-4	50.75126746286488	0.5346658615553894
97.84080971	32.8439103646	train	1.895179926591744E-4	47.91724273092154	0.519398833496373
97.8621775192	32.8441064883	train	1.5006050512568627E-4	37.37417866022814	0.46112584292681813
97.9369664435	32.8447641974	train	1.6787426493125652E-4	42.50882270815874	0.48909313320463854
98.3216287195	32.8474407577	train	1.2751284385675737E-4	30.496901912485338	0.4210090372303806
98.5139761434	32.8483356621	train	1.6738299795154415E-4	42.41327798040084	0.48836083360233845
98.5246623457	32.8483767107	train	1.6321884322969705E-4	41.393296799298625	0.48206825172495665
98.5567210797	32.8484943814	train	1.5007530722595727E-4	37.38180453898819	0.46115035296583845
98.5994663361	32.8486385002	train	1.5118893761480163E-4	37.853306516969845	0.46298798427219184
98.7063306752	32.8489349187	train	1.1342507518859529E-4	25.243602305763513	0.3927643371229659
98.9841829568	32.8492785084	train	1.3251987414057698E-4	32.17419000998965	0.4304250829882017
99.0696764573	32.8492601101	train	1.3218953915016693E-4	32.05565658537138	0.42981331294274927
99.2192894502	32.8490873672	train	2.3507012698221046E-4	56.34232957848315	0.5727387967111816
99.25134917	32.849027079	train	2.3956650218083598E-4	56.963231168990326	0.5773688206678668
99.3582140917	32.8487667998	train	1.930230606927744E-4	48.78028469009662	0.5239716084686185
99.3902732749	32.8486709208	train	1.9730475404640743E-4	49.908156999778114	0.5294408654104013
99.7856527863	32.8468131817	train	1.5382814905801003E-4	38.63672817399521	0.4672933692678242
101.804015968	32.8178590076	train	1.9366944854450936E-4	48.93549692556895	0.5248054110394864
102.124059824	32.8102756762	train	2.1211615869831638E-4	52.97434239801362	0.5474280738572272
102.230713633	32.8075665106	train	2.4328017755154537E-4	57.64626805886804	0.581117885834966
102.316026241	32.805333925	train	3.0804836705758415E-4	67.26875493996022	0.6372405199396024
102.390666951	32.8033328508	train	2.843463538125045E-4	63.73228763672447	0.6185370551700161
102.550585966	32.7988954269	train	3.812078124378938E-4	83.6852463860114	0.6849242151675049
103.157937113	32.7801776566	train	1.4012162694529686E-4	34.57542684535795	0.4441493271521565
101.708253698	32.8289852517	train	1.9023846608400246E-4	48.10794323481032	0.5203459351994629
102.145709386	32.8187481054	train	2.2727563673253682E-4	55.13136360521948	0.5644676194571896
102.572266349	32.8072914619	train	4.8198806081614084E-4	97.64809201023769	0.7332294348470564
102.678866626	32.8042008983	train	4.44636767544299E-4	94.6555989735679	0.7171580587908095
102.742818886	32.802303132	train	3.7090036675497054E-4	81.1358534328044	0.6789790327859777
102.94529394	32.7960787941	train	2.896236551225592E-4	64.57461420854744	0.6228664295480599
97.7550887185	32.8611263103	train	2.4073414020002112E-4	57.17522649035861	0.5785547985129003
98.4604362714	32.8661570991	train	1.7072201468970445E-4	43.307070395440974	0.49329713242848755
99.0162463156	32.8673196194	train	1.3296230498329253E-4	32.316777921712635	0.4312423974187482
99.1765787594	32.8671960555	train	1.8088375492931333E-4	45.91751491558073	0.5077506095620833
99.3048435006	32.8669492579	train	2.082414088430084E-4	52.34946398302534	0.5428566723411961
99.3262207872	32.8668953398	train	1.782781396923172E-4	45.37811748376296	0.5041237185134035
99.914059706	32.8639813175	train	2.353177964878449E-4	56.375629873789265	0.5729964663016285
101.900627713	32.8336878285	train	2.1151773379300614E-4	52.857375543699014	0.5467280355114689
102.444672688	32.8198849472	train	3.55996376528595E-4	77.440922762978	0.669974756385497
102.508652702	32.8181060393	train	4.0528599901974385E-4	89.23110724560271	0.6979897210049976
102.796490974	32.8096975882	train	4.447382805604777E-4	94.66730580082631	0.7172043612385446
102.849780984	32.808068082	train	3.8452967971891667E-4	84.5123681662993	0.6867935782567987
102.924379719	32.8057487976	train	3.465530712916618E-4	75.10321926330847	0.6640034170705117
98.6421032163	32.875829221	train	1.1984833878476314E-4	27.729913626898618	0.40597675068710776
101.655427618	32.8481510488	train	2.0192938571673817E-4	50.88901522749909	0.5352087295441087
102.274363149	32.8334750677	train	2.4746054587832563E-4	58.3944919687399	0.585259300554463
102.349030575	32.8314973225	train	2.7889154195061527E-4	62.9164400557706	0.6139563296322865
98.1289385862	32.8823283657	train	1.0685867324099122E-4	22.730928365634256	0.3786358177940294
98.1396280211	32.8824023607	train	1.0758294202034534E-4	23.05799480587957	0.38022635848301023
98.4175655617	32.884005582	train	1.5839478631381496E-4	39.97241991212144	0.4745821542539752
99.1979964195	32.8852050615	train	2.090019374171626E-4	52.51692803261655	0.5437612082888108
99.807350333	32.8827558839	train	1.7917517145208143E-4	45.564117644049176	0.5053783609398138
101.548929139	32.8593840726	train	1.0710657744469086E-4	22.847856379646355	0.37918114944316983
101.879867571	32.8521993749	train	2.2133291999353903E-4	54.392278496295184	0.5579430874380631
102.082640061	32.8473640922	train	2.1089108567942801E-4	52.74771303946359	0.5459926565958757
102.157333251	32.8455000223	train	2.7603079049756234E-4	62.44455769085942	0.6115097328072899
102.189342494	32.8446875173	train	3.517103075644909E-4	76.36131249441245	0.6672910406506337
102.232019472	32.8435914701	train	3.686747734780571E-4	80.63150396537992	0.6776657709385272
102.296030563	32.8419201749	train	3.646443096957319E-4	79.53451887964316	0.6752599516541925
102.701305806	32.830577236	train	4.0867522707095584E-4	90.04718606987322	0.6997423191358926
102.935830619	32.8234124644	train	3.1034668160505476E-4	67.77665285146063	0.6389570554838373
97.7760882291	32.8883926521	train	1.950371829104927E-4	49.425437555621066	0.5265601147323238
97.8509121063	32.8891026424	train	1.6523038477227057E-4	41.87683118759691	0.48512716538880735
98.3319763477	32.8925979867	train	1.370618052156618E-4	33.66251904652551	0.4387054187239183
99.8501947346	32.891492092	train	1.973915681167373E-4	49.93494778145226	0.5295504584767765
99.892956719	32.8911940372	train	2.405461577003551E-4	57.138482988482615	0.5783643131554298
101.890833422	32.8609621327	train	2.4230602175507733E-4	57.460188400533696	0.5801408972020163
102.114967274	32.8555778752	train	2.2094967441047746E-4	54.33031089400043	0.5575156042832337
102.445717113	32.8468977324	train	3.199330762566228E-4	69.50897689483516	0.6459450181757275
102.552379486	32.843911699	train	3.547918939068267E-4	77.12856135499686	0.6692249551749561
102.584375102	32.8429982102	train	4.4511331950042933E-4	94.7105565705351	0.7173752938372961
102.605704706	32.8423846859	train	5.239269657330288E-4	99.50630829676354	0.7492286477796071
98.3639854971	32.9017851859	train	1.3918159854061263E-4	34.27924879927383	0.4424881386145472
101.378559604	32.8807757739	train	9.859216658689426E-5	19.84400661191068	0.35988625748749375
102.680725236	32.8492107411	train	4.486534011950462E-4	94.92900621349925	0.7189786442004827
102.691389718	32.8488961691	train	3.8361798430589807E-4	84.29775070036676	0.686282738670723
102.734045977	32.84762882	train	3.432951899856421E-4	74.20657016262129	0.661892893929279
102.819350398	32.8450506368	train	4.944021213674368E-4	98.59794820327915	0.7381740238783422
102.861998499	32.8437398091	train	4.7918727845519554E-4	97.42908414044325	0.7320879366175219
103.213736439	32.8323730338	train	1.2267514350537437E-4	28.641889300850888	0.4116109156649389
99.1659740369	32.9123131847	train	1.4437181091767496E-4	35.73294335019235	0.45153819593941324
101.218554116	32.8927356596	train	1.0172762227246242E-4	20.942896433983897	0.3671295881537097
101.966151609	32.8772287997	train	2.553809820781207E-4	59.44762813654922	0.592885497742167
102.361055895	32.8672312971	train	2.621184985125048E-4	60.416149962255936	0.5991553627430851
102.777081416	32.8553479113	train	3.9534238151635076E-4	86.82274857403944	0.6927276670846655
102.926362296	32.8507457657	train	5.153624448333907E-4	99.29805320757906	0.7461192486564296
103.032970367	32.8473498615	train	2.451584100387696E-4	57.969048918756464	0.5829888030996208
97.7115638768	32.9148031708	train	1.7762739314915987E-4	45.22334313885064	0.5032095544560742
98.5563616697	32.9206565742	train	1.3048545349958463E-4	31.53591209539347	0.4266364073679981
101.592687149	32.8945513119	train	1.6267604378752574E-4	41.19296334732817	0.4812365895220061
101.678132491	32.8927492858	train	2.425366322713251E-4	57.500772545025505	0.5803725898385624
101.699492627	32.892289671	train	2.5765520941405085E-4	59.7738266147674	0.5950236851825002
102.083888007	32.8833939769	train	2.052199594631925E-4	51.56355147064074	0.5392273958197488
102.404080724	32.8750805956	train	2.733229090380859E-4	61.9955946147507	0.6091651326244756
102.478772962	32.8730231699	train	3.653897940213242E-4	79.74907267275914	0.6757076410266618
103.171955332	32.851796531	train	1.4141779355776902E-4	35.00634524148522	0.44642370257814484
103.182613816	32.8514400818	train	1.1160794680917219E-4	24.6205845240448	0.3889192410833258
103.299844627	32.8474594596	train	1.2083689421247285E-4	28.023697189696374	0.4079592896925227
103.321156824	32.8467239579	train	1.2983003229934212E-4	31.274009818008352	0.4254050670749645
97.8183652878	32.9248781975	train	1.6561403835603313E-4	41.965639623653246	0.4857064820113327
98.1391917669	32.9274998349	train	1.2588422101978143E-4	29.826207719269313	0.41787884224508715
98.3530963712	32.9287901102	train	1.4320731212404388E-4	35.42346933075241	0.4495333447203778
98.5563166533	32.9296767894	train	1.1427695139083858E-4	25.556513303802355	0.3945503209043264
99.8826242076	32.9273476657	train	1.948558393848476E-4	49.357447791114765	0.5263282097282519
99.9467922257	32.9268780099	train	2.1203388388247725E-4	52.958261138171956	0.5473319568883319
101.892004395	32.8969982564	train	2.0296714989888727E-4	51.122893395671994	0.5364836626180784
102.169606454	32.8902637494	train	2.655382693192099E-4	61.00414722843042	0.6022644519856095
102.190956562	32.8897202406	train	3.6682098867808224E-4	80.24794143290084	0.6765636728700389
102.276351198	32.8875098393	train	3.83047196444303E-4	84.15539684119527	0.6859620667330792
102.329718058	32.8860987981	train	4.127805739528772E-4	90.76624983165541	0.7018381764957614
102.468454176	32.8823237894	train	2.9010273410269143E-4	64.67391697560768	0.623254594192603
97.6364457904	32.9320451131	train	2.0506976905474553E-4	51.503012151495135	0.5390454874756716
97.7647731971	32.9333795972	train	2.0529859728405766E-4	51.59527529491764	0.5393225835002246
99.8292339117	32.936733412	train	1.6517541995660003E-4	41.86410788844263	0.48504406165696257
102.394097025	32.8933802277	train	2.4418474049463533E-4	57.813288896721744	0.582021016847416
102.490149249	32.8907331527	train	3.1655969969910356E-4	68.9157685242552	0.6435170668480465
102.532835056	32.8895330566	train	3.6798148971507895E-4	80.52002320070429	0.6772544854637421
102.596858977	32.8877056692	train	4.1988250032809824E-4	92.07254471734882	0.7053955802664917
102.650207789	32.8861578798	train	4.484834561176447E-4	94.92048689469489	0.7189020896108378
102.948883435	32.8770711095	train	3.575560073226698E-4	77.76297095732296	0.6709406047718931
97.593529173	32.9405887594	train	1.1089490478049724E-4	24.361733272526592	0.3873970874196516
97.8502126135	32.9432147124	train	1.5522815912057483E-4	39.0132456702637	0.46954932186723686
98.1069260393	32.9453134661	train	1.269870147094109E-4	30.254922999056603	0.42000208568124603
98.3422673065	32.9467740346	train	1.3822333204191895E-4	34.01350125610208	0.4407844691361822
99.9148941172	32.9451555893	train	2.2412301097243082E-4	54.80533845864169	0.5610305136379146
101.208765782	32.9289799838	train	1.2647010922285868E-4	30.047755137232272	0.41900880308198196
102.682587989	32.8942201659	train	4.329324645961384E-4	93.3929091517304	0.7117158419412349
102.725266382	32.8929542738	train	3.7472686025440713E-4	82.00611719025993	0.6812121005816737
102.767942089	32.8916738601	train	3.763789005915224E-4	82.42784333215208	0.6821666263880838
102.917285462	32.8870781005	train	3.4015043455535047E-4	73.50850490773615	0.6598303536705042
102.98127925	32.8850540792	train	3.139449325371084E-4	68.46406224633985	0.6416120850830983
103.04526658	32.8829974277	train	2.545097609677531E-4	59.30749510453485	0.592060397845214
97.7217369372	32.9509858261	train	2.7953561022003425E-4	63.00022844323683	0.6145029114038331
98.235214236	32.955184727	train	1.1163174114462698E-4	24.62882798447383	0.3889699052019413
102.608259947	32.9054031072	train	4.8430589259323476E-4	97.9066567146345	0.734166769756061
102.885679638	32.8970776017	train	3.452665813716818E-4	74.80329807881091	0.6631731579721666
103.120327228	32.8895539291	train	2.4201121306140235E-4	57.40830629725314	0.57984433227539
103.152317779	32.8884939856	train	1.6042093517445286E-4	40.56158668201293	0.47775258426504
103.226955829	32.8859890817	train	2.1371471647862507E-4	53.257515409845034	0.5492875098955696
102.096131638	32.9281665947	train	1.7111620250064764E-4	43.40821079808303	0.49387360843788825
102.13885251	32.9270999413	train	2.7535280483498227E-4	62.309680515555904	0.6109253474941303
102.149532375	32.9268310012	train	3.617913174227059E-4	78.9204007127016	0.6735351523306832
102.224287418	32.9249229244	train	4.0909708531034167E-4	90.1518639105972	0.6999590430846953
103.056751937	32.9006472061	train	3.151249904647787E-4	68.7013654694699	0.6424743279626131
103.291358277	32.892801875	train	1.971836834261709E-4	49.87079466275619	0.5292879419908258
97.6893822094	32.9686894877	train	2.4592643074247163E-4	58.13617581624125	0.5837490271534622
98.2671608516	32.9734164733	train	1.3233820578146377E-4	32.10900232665117	0.43008880143747863
98.342066797	32.9738335523	train	1.3498546548204523E-4	33.00298744582575	0.4349501438216339
98.3527677695	32.973889468	train	1.4633051471949559E-4	36.423124746002934	0.4548776451907763
99.9044728782	32.9722913931	train	2.477552520920056E-4	58.43270752729151	0.5855481727277695
102.192574228	32.9347525685	train	3.558652774488154E-4	77.38309580047371	0.6698933109350019
102.416827974	32.9288160487	train	2.3919734524635537E-4	56.907561578276876	0.576992475487291
102.544942705	32.9252435697	train	3.6582439489849915E-4	79.88025522448467	0.6759680649218209
102.566292942	32.9246354237	train	3.488223876841522E-4	75.75021737826624	0.6654580259280466
102.843786031	32.9163986999	train	3.8440984170073157E-4	84.48415772296701	0.6867265258144841
97.5715601329	32.9764166482	train	2.1062400498391288E-4	52.71508638820051	0.5456785085526225
97.6357531226	32.9771345123	train	2.3637241564231865E-4	56.51742679678097	0.5740901971503884
97.6678504587	32.9774810758	train	2.760511218804379E-4	62.44860237741198	0.6115272302002572
98.1172642728	32.9814669005	train	1.3606673868474747E-4	33.34463428498246	0.43691198656659797
98.5346410827	32.9837198709	train	1.0300885610391148E-4	21.407558914706414	0.3700424519332446
102.289024701	32.9412630686	train	3.5519047841985784E-4	77.1959894946832	0.6694734544942234
102.310384525	32.9406984012	train	3.5881516505994495E-4	78.34766086635105	0.6717162613963455
102.363781458	32.9392707973	train	2.6677621805113925E-4	61.205750843299064	0.6033780782974628
102.481241253	32.9360499603	train	3.041899745689873E-4	66.64199571175179	0.6343218167926862
102.620032796	32.932101574	train	4.075293380340374E-4	89.78725566435845	0.6991520508538073
102.673406861	32.9305420389	train	4.344565494504206E-4	93.7027293115919	0.7124363347272739
102.844175715	32.9253988313	train	3.3162141123481556E-4	71.63798303489605	0.6541076465059131
102.854847314	32.9250696582	train	2.286135213638218E-4	55.349338861194134	0.565910015695349
99.0269734658	32.9936044649	train	1.3088210050791958E-4	31.63051482406802	0.427379028403374
102.684454892	32.9392291723	train	3.799543580112981E-4	83.33281780035838	0.684213028699321
102.897927202	32.9327434316	train	2.6540674229185975E-4	60.9879041774701	0.6021457660934745
102.972626081	32.9303875627	train	2.2976847085918212E-4	55.5150788223049	0.5671475246949635
103.079323487	32.9269448606	train	3.4812418750618636E-4	75.47696478332384	0.6650118298562429
97.7424905828	32.9962940889	train	2.2929453043351504E-4	55.44707335126175	0.5666405601092466
99.0912070062	33.0025944419	train	1.2454762802208323E-4	29.356106095014	0.41528452636206337
102.033277497	32.9657703641	train	2.1314429196187448E-4	53.157486075094525	0.5486257502842901
102.941013056	32.9404017413	train	3.7818936789799947E-4	82.75895891664875	0.683206145871438
103.143753266	32.9338325011	train	3.7078095279801743E-4	81.11088377874736	0.6789088416070308
103.282431564	32.9291489853	train	3.3405872868778517E-4	72.08956861922478	0.65576256594433
103.325095292	32.9276770686	train	2.3392043118898551E-4	56.16279098583308	0.571538596194279
98.5452047979	33.0108195885	train	1.0119676999000628E-4	20.732565842744137	0.36591479649440856
99.0376851846	33.0116424388	train	1.5719124920782708E-4	39.6454724840284	0.47268062182306725
99.134041103	33.0115761569	train	1.6047905372745187E-4	40.582579108235684	0.47784296126706366
102.001524864	32.9755534586	train	1.243473665297175E-4	29.265223283015864	0.41489382725682744
102.087017616	32.9734675941	train	2.3413035206901623E-4	56.200965013304895	0.5717582415677954
102.215239907	32.9702293105	train	3.482026603801652E-4	75.50605610574688	0.6650620385708599
102.225924164	32.9699535249	train	4.0512875509536025E-4	89.1280686981686	0.6979079120865669
102.781293211	32.9543570954	train	3.6310847641633597E-4	79.26392861580607	0.6743337225648086
103.240194739	32.9396020959	train	2.932475684677317E-4	65.1615105478362	0.6257829316300283
97.5281673409	33.011989359	train	2.7085804079017285E-4	61.69440321082113	0.6070062033846022
97.6994192002	33.0138916077	train	2.0595552289852438E-4	51.821746493148176	0.540116229631263
97.945619713	33.0162145441	train	1.6241290491283313E-4	41.109326213569695	0.4808324534760236
99.0805182733	33.0206425091	train	1.35433371685326E-4	33.149214327907124	0.43576447296097853
99.1982983195	33.0205109471	train	1.5452983267252626E-4	38.82928105607506	0.46842644387669763
101.264045286	33.0001306102	train	1.2986941641225425E-4	31.29144658735153	0.42547920737039524
102.098018397	32.9822099396	train	3.3272638837676135E-4	71.85359815345379	0.6548598847283299
102.268991838	32.9778469553	train	3.986408541030342E-4	87.72734696326576	0.6944933903890896
102.375831135	32.975001513	train	2.829741137546402E-4	63.55579082111208	0.6173949691173132
102.397197178	32.9744214837	train	2.4182634679263625E-4	57.37577248446203	0.5796581509000801
102.54674205	32.9702592084	train	3.384678584822718E-4	73.15825261584492	0.6587164405060955
102.55742264	32.9699550698	train	5.182283963052677E-4	99.36774175015701	0.7471682978093459
102.610823165	32.9684207154	train	4.174313116264466E-4	91.65098155389644	0.7041773957879568
102.642861524	32.9674891751	train	3.903669519912429E-4	85.91461182814474	0.6900252896789704
97.6029458092	33.0218681548	train	2.161844375438211E-4	53.69406580623141	0.5521304306636198
98.6843173705	33.0292895216	train	1.1390671035043855E-4	25.421419440089387	0.39377539197522804
98.8770668184	33.029628271	train	1.1525995495122496E-4	25.971079333539862	0.3965982053305661
101.189390387	33.0104805184	train	8.68287321273115E-5	16.177517100300165	0.3311668980610848
102.440276966	32.9822545895	train	1.9753907660296946E-4	49.98046883160821	0.529736554451306
102.707310321	32.9746029973	train	3.3457369865374554E-4	72.18467380794681	0.6561102021412493
102.888833621	32.9690748262	train	1.605623790297042E-4	40.61267621440505	0.4779724813558295
102.91018601	32.9684071651	train	2.4671899095382073E-4	58.298332015806466	0.5845306409719844
102.942213267	32.9673988521	train	3.578168241180953E-4	78.0140720463348	0.67110157195688
97.5813929167	33.0306441878	train	2.5051431973112956E-4	58.75861972352645	0.5882332290773783
101.959677841	33.0035994581	train	1.1504797248713352E-4	25.856618464630166	0.3961577562299877
102.312402674	32.9947302839	train	3.396089194542853E-4	73.3789639424834	0.6594726496418847
102.504730314	32.9894736199	train	2.9629681032744635E-4	65.48221499197187	0.6282022217789279
102.793124563	32.9810348562	train	3.364988047446703E-4	72.52798494295862	0.6574035712771479
102.825160822	32.98005623	train	2.469172512547603E-4	58.324041104340466	0.584725704247664
103.006669848	32.9743559779	train	4.0181733850976504E-4	88.43734269850309	0.6961747357279924
103.017345243	32.9740124819	train	4.120910709765728E-4	90.69066318318052	0.7014882189531835
103.081393783	32.9719324123	train	4.4574166751092445E-4	94.78301980622578	0.7176612152038674
103.145435685	32.969819618	train	4.7908277588902E-4	97.42126309366677	0.7320451560503191
103.348190076	32.9629133445	train	1.6124417822439266E-4	40.81791681770417	0.47902985484915
103.710834717	32.9497372296	train	2.5555944331067995E-5	2.965191267939073	0.12719623233778157
97.8489253392	33.0424189206	train	1.3142916486907102E-4	31.766875402067814	0.4284001171867172
101.628464464	33.0200354331	train	1.61712409434312E-4	40.92283496869373	0.4797535372846832
101.885131623	33.0143618001	train	1.1619825808023867E-4	26.30818514177081	0.3985400842752457
101.959978986	33.0126077513	train	1.505871705308334E-4	37.62342121487094	0.4619965516778579
101.981362747	33.0120983663	train	2.02557093645003E-4	51.052878953819096	0.535980729535074
102.024128644	33.0110686277	train	2.775749985738726E-4	62.73383017187138	0.6128342226310335
102.088273368	33.0094966027	train	2.609165148283656E-4	60.266576156384055	0.5980510011281666
102.109653829	33.0089652843	train	3.7625311962431436E-4	82.3998928733747	0.6820941529866302
102.141723462	33.0081614548	train	3.7254448808287846E-4	81.53055464026215	0.6799423319872947
102.729426456	32.9919687589	train	2.991394480306204E-4	66.00528438096094	0.6304295858014146
103.188551925	32.9773891608	train	4.204878927602777E-4	92.14420173519963	0.7056949030193713
103.305947933	32.9733894183	train	2.8771756557137966E-4	64.13622369542591	0.6213141021332036
97.8380991534	33.0513381065	train	1.3241989706926747E-4	32.138315443293244	0.4302400671648164
97.8595169008	33.0515357834	train	1.461501765577025E-4	36.32930439154489	0.4545718822440027
97.9773181131	33.0525572897	train	1.8243063763679306E-4	46.32772677545077	0.5098788062147234
98.1593853632	33.0539171997	train	1.262551266411583E-4	29.96440820770909	0.41859469136330146
99.0162810192	33.0567487091	train	2.0602136140781809E-4	51.836953844940155	0.5401956198279776
102.184805017	33.0160832784	train	3.999156542411936E-4	88.00387322483041	0.6951703855600068
102.248943453	33.0144284716	train	4.553961797895818E-4	95.479277130642	0.7219827530468668
102.270321759	33.0138695618	train	4.295974809291103E-4	93.0343453050546	0.710126605383228
102.345141138	33.011884611	train	3.5559704661349315E-4	77.2647809009126	0.6697265468997116
102.4306399	33.0095613172	train	2.558105957107828E-4	59.51673006741755	0.5932911407193135
102.505443169	33.0074805209	train	2.6027808677227146E-4	60.179869325802116	0.5974619465181854
102.516128719	33.0071796147	train	3.429838908428672E-4	74.08746651575649	0.6616898392666698
103.295712862	32.9827525604	train	2.970372567560966E-4	65.57416162231021	0.6287849843754109
97.5702506307	33.0575744958	train	2.0968464753677468E-4	52.600334223952764	0.5445701472349143
98.1164548296	33.0626403423	train	1.2981212506571734E-4	31.266081638872098	0.4253713505142204
98.9841443443	33.0657690534	train	2.064150282321197E-4	51.927882846070446	0.5406697446308562
102.388236508	33.0197348042	train	2.539791961174652E-4	59.20468105490451	0.5915562797721214
102.430988991	33.0185654549	train	2.3764652221443987E-4	56.68433671107767	0.5754041049317141
102.687450593	33.011242711	train	3.5977817538930567E-4	78.51626484996412	0.6723070242095383
102.74086821	33.0096510099	train	3.0200633413540197E-4	66.4062817685188	0.6326490823144619
103.242778715	32.9935759293	train	3.658104548897933E-4	79.87596376042778	0.6759597182072553
97.9021290974	33.0699573662	train	1.638159465778392E-4	41.573979421195645	0.482980042196026
101.907405209	33.040891293	train	1.259671657361876E-4	29.857113156286626	0.4180390788133575
102.613026573	33.0224351601	train	4.355400308833625E-4	93.8735736887262	0.7129463512630535
102.826716831	33.0160570738	train	2.9797600750574227E-4	65.76620759549685	0.6295211997709227
102.944217182	33.0123936906	train	4.718607288347153E-4	96.82261013758705	0.7290551746362496
102.997619331	33.0106920747	train	4.7429956117554334E-4	97.04118116603506	0.7300723034484337
103.018978927	33.0100050532	train	5.917928722260588E-4	99.99999949397582	0.771413002504378
98.834131894	33.083700273	train	1.2528379695596367E-4	29.631086949278583	0.41671627781196474
98.9198513494	33.0837848409	train	1.0951670227770267E-4	23.80906385510451	0.3844333969560138
101.308475521	33.0624379161	train	1.1778563369828014E-4	26.899293127246157	0.40179695645380814
101.82212111	33.0518670381	train	1.275318631195565E-4	30.50565430015645	0.42104539319565987
101.875609805	33.0506444793	train	1.3655348670290604E-4	33.48472750415073	0.43779069380954394
101.950488484	33.0488944374	train	1.8904807249980608E-4	47.7985511890215	0.5187790798397746
102.773684643	33.0266865172	train	3.265903973243535E-4	70.77068705894611	0.650640802001928
103.104827511	33.0162176957	train	3.621910796099147E-4	79.03421470825732	0.6737779347149898
103.158221307	33.0144471936	train	4.1907924996313465E-4	91.95588041941521	0.7049974899603169
103.232964708	33.0119302643	train	2.98667700020431E-4	65.90835656350718	0.6300617939004678
103.318374239	33.0089991864	train	2.836476615321878E-4	63.64242219236426	0.6179564018276551
103.350399605	33.0078850263	train	1.7553579287767665E-4	44.629598010387575	0.5002483262107771
98.8448309626	33.0927342842	train	1.7749938006563878E-4	45.18354363005791	0.5030293257115795
101.180246659	33.0737641898	train	8.712819106475981E-5	16.287415880967046	0.3319299300674842
101.89729967	33.0591577771	train	1.5702179257046415E-4	39.604454637447624	0.4724117823068691
102.10054193	33.0542668544	train	3.6292114832794426E-4	79.21702212247963	0.6742203872394817
102.154018429	33.0529248454	train	3.8784649861384223E-4	85.28482143655394	0.6886380991893594
102.186102615	33.0521086596	train	4.072291647035317E-4	89.56906111057866	0.6989970423145085
102.27165405	33.0498919124	train	4.049554763098165E-4	89.01452285254331	0.6978177094032918
102.65651442	33.039192559	train	4.060218628243167E-4	89.36076123658843	0.6983719789778187
102.848865475	33.0333990752	train	2.143468987084889E-4	53.39196022100934	0.5500186524990224
102.891602582	33.0320714952	train	4.1483833789454833E-4	91.1683685470355	0.7028777339306699
98.4911574917	33.1008124853	train	1.3701740970564565E-4	33.64654082099669	0.43862564714867786
98.9198349785	33.101825311	train	1.9422888558821402E-4	49.10909371101734	0.5255246977223114
102.325457758	33.0574817851	train	3.8129063523038734E-4	83.70822101574046	0.6849710944549635
102.41100231	33.0551691463	train	2.1282099293618286E-4	53.10079253280142	0.5482498218209666
102.432386911	33.0545818428	train	2.703948089509966E-4	61.62892742028821	0.6065978025884146
102.517919048	33.0521960648	train	3.576482009705422E-4	77.84914982381582	0.67099752153135
102.603440975	33.0497518018	train	4.142618472025087E-4	91.01451155655796	0.7025872294652087
103.276541117	33.0284623154	train	2.6358583762799425E-4	60.75877866723316	0.6004953298411057
97.9874077107	33.1067577415	train	1.8818555014840933E-4	47.60042618289499	0.5176373740334003
98.7697720739	33.1106586674	train	1.744643407430126E-4	44.32226598132001	0.49871767893883623
98.9519815079	33.110862063	train	2.1203222442491896E-4	52.957936784140664	0.5473300178187972
101.801581658	33.0793780584	train	1.2063436599283207E-4	27.96505059170114	0.4075541997668107
102.00488814	33.0746404933	train	2.7333521490699057E-4	61.99704851718532	0.6091758515851436
102.036984745	33.0738622152	train	3.1739819832200117E-4	69.01997571654817	0.6441236717268561
102.486200971	33.0621011354	train	3.204797701862366E-4	69.5862876515305	0.6463353844352178
102.561044183	33.0599840678	train	3.845797274600258E-4	84.52550991891043	0.6868215727544564
102.796213418	33.053038951	train	2.9732943775105734E-4	65.63393487042681	0.6290144407910423
102.881709122	33.0504038793	train	3.451051530305195E-4	74.76024066382024	0.6630686875011409
102.913767122	33.04940067	train	4.5663024842137583E-4	95.58250411861523	0.7225256277824487
98.2123741155	33.1174024036	train	1.5628355374320605E-4	39.422659338807016	0.4712373758728265
98.2230921594	33.1174696877	train	1.3396295461010809E-4	32.65033768905901	0.4330823005998755
101.341541529	33.0978899695	train	1.0348737004300796E-4	21.567364537605318	0.3711234799730382
101.598494433	33.0927955604	train	1.5667728597771994E-4	39.52106505302561	0.47186438357939686
102.753843969	33.063335457	train	3.5818638012633327E-4	78.19033136844516	0.6713293797889607
102.828665739	33.0610577443	train	3.0843322238749643E-4	67.39474005569383	0.6375290925665231
102.967597765	33.0567090228	train	4.652352676550249E-4	96.28890336444185	0.726252890172725
102.978283599	33.0563681175	train	4.803925295977649E-4	97.51928599776036	0.7325803488584381
103.021025125	33.0549953738	train	5.653051374680197E-4	99.89509990326795	0.7632382700428545
103.063763736	33.053608036	train	4.124064394043053E-4	90.72523539433305	0.7016483862262065
98.8662083163	33.1288398906	train	1.78838268902567E-4	45.50286777059846	0.504907893997164
101.737928761	33.098825213	train	1.6902930244149067E-4	42.760644758820256	0.490806641692245
101.962695331	33.0936816936	train	2.2661256808527414E-4	55.01289187343615	0.5637491953702362
101.973397056	33.0934266745	train	3.126239911911863E-4	68.27493291609326	0.6406419550179139
102.016202598	33.092397429	train	3.433619838048537E-4	74.23212560548316	0.6619364305432944
102.690080593	33.0742536761	train	4.0995679843691175E-4	90.3793102331453	0.7003997420027677
103.288529204	33.0550801832	train	2.8008608757149414E-4	63.0919087213556	0.614968842969442
103.406012673	33.0509779301	train	1.1204324454837672E-4	24.775094533770677	0.38984477227375053
97.8263122769	33.1324030243	train	1.6346704842457334E-4	41.49169332254413	0.48244765701399883
97.8477495995	33.1326031547	train	1.542479232420492E-4	38.755037503316615	0.46797179792511484
101.577610598	33.1112624457	train	1.4621041729305392E-4	36.36064444229892	0.4546740584204632
101.71679692	33.1083040255	train	1.6090368017464E-4	40.735954216610835	0.47850232681799204
101.834553694	33.1056795473	train	1.4744249431824195E-4	36.72697194298436	0.4567554562234408
102.08072125	33.0998332204	train	3.614446408164877E-4	78.8200744335536	0.6733243169604186
102.144926931	33.0982283055	train	3.768485702342677E-4	82.53221112546719	0.6824369522839341
102.679764288	33.0835716443	train	4.0888976173072104E-4	90.10041965131842	0.6998525725175179
103.256917911	33.0651751754	train	2.996978728558942E-4	66.09437317894505	0.6308640099967178
103.353057531	33.0618504423	train	1.8520716665463403E-4	46.91738594799245	0.5136529434912125
98.1799686651	33.1442528085	train	1.6479901742921885E-4	41.776977932672274	0.4844742403637977
98.7482328637	33.1466976439	train	2.3219403670808397E-4	55.8280632851899	0.5697236450970092
98.7911229473	33.1467769494	train	2.5360602345491815E-4	59.117910613229704	0.5912009614425595
101.256568156	33.1265101305	train	6.797146521233089E-5	11.142477010184287	0.2793351894582322
101.781313881	33.1158958184	train	1.6629215733230556E-4	42.16537044582213	0.4867272589506895
102.123844559	33.1077737263	train	3.7723061631747236E-4	82.59681910084298	0.6826565061118356
102.380648009	33.1010658613	train	2.5748988323509884E-4	59.75077836207444	0.5948690058020754
102.509016975	33.0975140399	train	4.341465886404224E-4	93.5312389407876	0.7122900963663489
102.530409594	33.0969092514	train	3.978258972146264E-4	87.52522823987478	0.6940590216137705
102.573192905	33.0956886908	train	4.028193652033577E-4	88.60750516985861	0.696701285521267
102.680139754	33.0925732348	train	4.7636563278108054E-4	97.2116127174333	0.7309280142285868
102.744299875	33.0906600536	train	4.1914696909416756E-4	91.96848236348634	0.7050310930358601
103.203928782	33.0759862747	train	3.483446899521577E-4	75.56202316113432	0.6651528740326201
101.663810461	33.1274811056	train	1.7117276412019172E-4	43.422723334533835	0.49395621881673174
101.910076228	33.1219686961	train	1.7454424748402693E-4	44.34626263988856	0.49883215500769484
102.691210247	33.1012581233	train	4.4106612397217107E-4	94.33593873935199	0.7155197030632223
102.808842531	33.0977142101	train	4.0827350014008957E-4	89.95489815816427	0.699535646142203
102.915762833	33.0943964572	train	3.950994866492579E-4	86.76368558405683	0.6925968345268891
102.937144776	33.0937219383	train	3.979962998884215E-4	87.5674841067675	0.6941499476621021
102.990596498	33.0920196506	train	4.299924787723907E-4	93.07825652982466	0.7103157498609095
98.2548654636	33.1627630608	train	1.4830914644636386E-4	36.94199539252004	0.45821003363929236
101.471288382	33.1404678574	train	1.357727867285988E-4	33.260022356788525	0.43637999501166524
101.685502036	33.1360313072	train	2.7888348934097443E-4	62.91539247244949	0.6139494860590484
101.76046546	33.1343916357	train	2.5527795425339493E-4	59.43105645194601	0.5927880981209085
101.781882457	33.133914887	train	2.2865996236590648E-4	55.35600380569923	0.5659599129775529
102.392039032	33.1187836475	train	2.5546989023578155E-4	59.46192871943864	0.592969511580497
102.777148619	33.1076922798	train	3.2464762125084814E-4	70.43676892726049	0.6492833734342128
102.852005921	33.105397868	train	4.241350396092083E-4	92.52381465956081	0.7074853618500034
103.087215166	33.097895213	train	3.72971931711824E-4	81.6387846950471	0.6801918272733108
103.097904401	33.0975436753	train	3.217818015112255E-4	69.77166576439768	0.6472616412893678
103.204786445	33.0939780753	train	3.819740450652271E-4	83.88650445506755	0.6853573857061175
103.236847361	33.0928905939	train	3.907182180410601E-4	86.02501961462988	0.6902176364190785
103.268906547	33.0917948992	train	3.702517602365997E-4	81.00019880898373	0.6785974139730951
101.514392011	33.1486214325	train	1.5841616425497899E-4	39.9786555804083	0.4746158064493151
101.942794372	33.1392303853	train	2.4139809623293154E-4	57.30040652597694	0.5792262193366142
101.974916295	33.1384667756	train	2.84778605602861E-4	63.77949998244322	0.6188953982748331
102.081980496	33.135861713	train	3.778546184566771E-4	82.70230704898434	0.6830144548513698
102.156917122	33.1339835393	train	3.799890065510263E-4	83.34268161231367	0.6842327307738122
102.210438983	33.1326144511	train	3.2409621818227987E-4	70.29263503543126	0.6488961810658967
103.141082096	33.1051249994	train	3.4440647425515377E-4	74.58801926278574	0.6626157801272565
103.365518949	33.0974525392	train	1.938666088391041E-4	48.982839538813145	0.525059155264577
98.0938292455	33.1797346784	train	1.7475010907871887E-4	44.408084588043266	0.4991268359138405
98.1045545452	33.179812286	train	1.7660000540366803E-4	44.91679222384867	0.5017594061284385
98.4048777457	33.1816101991	train	1.9456619996822486E-4	49.24720529893474	0.5259573426263412
98.7803104461	33.1828387996	train	3.013548496055325E-4	66.33364772787702	0.632147057513705
101.675339723	33.1542824812	train	2.4139314189505968E-4	57.299534633544084	0.5792212172198457
102.039467271	33.1459222012	train	3.1044514270319216E-4	67.7996195582425	0.6390302300357796
102.103709012	33.144336584	train	4.2319884543239294E-4	92.43230530859422	0.707027846589726
102.317810832	33.1388124756	train	2.3237057138657862E-4	55.86454454149607	0.5699099407057933
102.360624074	33.1376636033	train	2.577369821684661E-4	59.78795968769719	0.5951001482241767
102.403434871	33.1365000538	train	2.954347215864721E-4	65.40527502524054	0.6275214120124623
102.44624319	33.1353218301	train	4.07188586310301E-4	89.53841526251881	0.6989760755062087
102.478347785	33.1344285341	train	4.4778341902213247E-4	94.88539415012865	0.7185863059900859
102.542552692	33.1326171891	train	4.55819028087706E-4	95.50578984715618	0.7221690058081225
103.323216889	33.1079394725	train	2.7978233963541193E-4	63.03578861540237	0.6147118859280852
98.4477264554	33.190827596	train	1.837837942041268E-4	46.6403755078922	0.5117254423477926
101.332741202	33.1701922785	train	1.0043631854154175E-4	20.514820831385975	0.36416644699331324
101.825581847	33.1599778635	train	2.014215745302513E-4	50.73003140368116	0.5345823049230253
102.575018401	33.1407017142	train	4.399550664271745E-4	94.25112323689322	0.7150060260587944
102.607120487	33.1397751039	train	4.637673717132107E-4	96.18528224368556	0.7256241714940449
102.660620677	33.1382124225	train	4.886261627998623E-4	98.38028078587631	0.7358964274232819
102.682019592	33.1375809353	train	5.065981241686585E-4	98.91861881622143	0.7428564568797237
102.724815407	33.1363069664	train	4.4152411247078724E-4	94.37090049700836	0.7157309070489516
102.767608513	33.1350183408	train	3.9778670897651553E-4	87.51838414382618	0.6940381033114428
102.821096038	33.1333869527	train	4.1011431758763506E-4	90.42439514931247	0.7004803478540376
101.172203808	33.1821153719	train	9.864578851740564E-5	19.87006625263612	0.3600115247110092
101.322262414	33.1794053864	train	1.0442735581366196E-4	21.893120692401027	0.3732362694146306
102.992634631	33.1370109461	train	4.041818165236278E-4	88.72957754381211	0.6974143119831989
103.088885087	33.133883949	train	3.376338291396064E-4	73.00683440071586	0.6581615806932587
103.110272045	33.1331789988	train	2.7543908901923875E-4	62.32684572669266	0.6109998172007329
101.708306187	33.1806176546	train	2.729067595932014E-4	61.9464277744592	0.6088023014340677
101.740449764	33.1799137372	train	2.303635839151978E-4	55.58566985486578	0.5677824278784473
101.794019887	33.17872213	train	2.3703167182644375E-4	56.60379036761531	0.5747710611358688
101.997556796	33.1739842094	train	2.909669883862863E-4	64.82297254365956	0.6239528226425508
103.228318915	33.1382319516	train	3.9705456041852434E-4	87.39051682204067	0.693646762869476
103.271086551	33.1367703592	train	3.81564543363104E-4	83.78420176620159	0.6851260323993692
97.696492017	33.212284918	train	1.9819809668388845E-4	50.112339373967146	0.5305661758585144
98.0612687151	33.2155718247	train	1.624633991215329E-4	41.12537549892133	0.4809100527087846
98.7051013223	33.2187635212	train	2.583511136035204E-4	59.894102184940515	0.595673481137266
98.7265638333	33.2188125376	train	3.261858317105869E-4	70.7072334697707	0.6503589966684991
98.7694890012	33.2188994642	train	3.374110180589485E-4	72.92269775466791	0.6580130442913853
101.44065115	33.1951731917	train	1.6878839815001937E-4	42.70812264403702	0.49045020730381245
102.06213506	33.1814262368	train	3.815671409195915E-4	83.78486321872371	0.6851275009948579
102.126401319	33.1798274169	train	4.042877503521745E-4	88.7390689610395	0.6974696110443669
102.17995262	33.1784697802	train	3.892759549084869E-4	85.55131277687111	0.6894263540425867
102.190662448	33.1781954947	train	3.7509522336862697E-4	82.10945682887073	0.6814254319743024
102.276335793	33.1759681215	train	2.8427211577748674E-4	63.722739178564495	0.6184754429264354
102.854368599	33.1593962419	train	4.372354731966793E-4	94.04863712717969	0.7137408097872657
103.04693633	33.1532780904	train	3.769606639725014E-4	82.55118348971635	0.6825014016764239
98.3723773226	33.2265499145	train	2.1786752403038382E-4	54.005400034342564	0.5540473877996372
98.3938407586	33.2266563431	train	2.1024209627402412E-4	52.66843231510159	0.545228540430293
101.19431657	33.208779677	train	6.536556539655975E-5	10.507202806561361	0.2715339056821158
101.430181445	33.2043949826	train	1.2624173911749353E-4	29.959419978351434	0.418568884024946
102.458713707	33.1800433526	train	3.695710312509872E-4	80.77562316621557	0.6781959183085262
102.533659237	33.1779361501	train	5.638448444846735E-4	99.88931669312689	0.7627705501879976
102.565776346	33.1770192901	train	5.134486996834628E-4	99.19953568648236	0.745413883022397
102.597891993	33.176094168	train	5.257389695068178E-4	99.55406955960837	0.7498767697594224
102.64071056	33.1748478219	train	4.5306255405830505E-4	95.33296302960142	0.7209503479733357
98.0288809563	33.2333623155	train	1.7850582168090688E-4	45.428826128954256	0.5044427705561408
98.3401146488	33.2354027728	train	2.2122514617617592E-4	54.37485237229711	0.5578229569214406
98.6621071086	33.2366941644	train	2.2406505130774868E-4	54.80050638378666	0.5609668160120321
101.162371078	33.2183566134	train	8.10501835637544E-5	14.688086024235282	0.31609393327959107
101.183818217	33.2179818673	train	7.045120603416146E-5	11.786231512023537	0.2866052034503689
102.705312747	33.1819519787	train	4.072803303672882E-4	89.60802049578074	0.6990234753902352
102.748128984	33.1806684936	train	3.622419937920698E-4	79.04696349444302	0.6738088298435808
102.780239371	33.1796962458	train	3.5293296331986444E-4	76.68858932745799	0.6680610440061874
102.812348209	33.1787157418	train	3.9555028782547054E-4	86.87856088584314	0.6928395650273617
102.908665299	33.1757247062	train	4.0966863278954133E-4	90.29683185515574	0.7002521692630516
103.218920573	33.1655819906	train	3.436355975622982E-4	74.33803502305528	0.6621146566654906
103.069578099	33.1795719597	train	3.6095454526180655E-4	78.7157901780431	0.6730257946695809
103.240745581	33.1738494647	train	4.23256561532046E-4	92.4380039480925	0.7070560936650402
97.6637603509	33.2480139177	train	1.9905646689736997E-4	50.26388711182725	0.531642374190732
97.8569463079	33.2499397701	train	1.7058914935451442E-4	43.272979910841414	0.49310252882594047
98.6190954479	33.254609778	train	1.773766780721172E-4	45.14539534915002	0.502856451628239
101.291518046	33.234078381	train	1.0650770958039237E-4	22.546934729912294	0.3778621389886321
102.106252846	33.2163912346	train	3.960720649286648E-4	87.03182371158992	0.6931200338106421
102.245539289	33.212832626	train	3.165915198004508E-4	68.9197230726937	0.6435401245835815
102.331241655	33.2105654018	train	2.3553406835667958E-4	56.40470861354025	0.5732212164695567
102.9415749	33.1927086117	train	3.7271332740430174E-4	81.57330528097839	0.680040928592941
97.7602236682	33.2580322337	train	1.576769039571201E-4	39.763027702329246	0.4734495876325546
97.7709573583	33.2581387992	train	1.5071776378399804E-4	37.680293531433925	0.4622120195847933
98.2862315954	33.2621644654	train	1.9218197301964775E-4	48.55925367372613	0.5228822636128354
98.6083196808	33.2635962234	train	1.805030003483926E-4	45.819892072367004	0.5072239310081996
102.14943581	33.2243192417	train	4.0166407818613794E-4	88.28466033728898	0.6960940385135788
102.224442863	33.2223959667	train	3.737817366719289E-4	81.82793639957858	0.6806634387188466
102.99549564	33.1999980257	train	3.9481006046400766E-4	86.71859874018922	0.692440792856732
97.6634857281	33.2660490059	train	2.0210510330895357E-4	50.94400654811831	0.5354250983516446
97.6849543167	33.2662779589	train	1.585077436478763E-4	40.0065761418446	0.4747599178452525
98.6512304162	33.2727439115	train	2.1084179508365825E-4	52.74169168671989	0.5459347122654382
102.417635132	33.2262472444	train	3.3664532907832936E-4	72.59826212547465	0.6575016143280036
102.481911199	33.2244628279	train	4.7624721265077737E-4	97.20184434549108	0.7308791144240351
102.589025218	33.2214152096	train	5.170142347097976E-4	99.33821816859161	0.7467249279464838
102.599735727	33.2211053898	train	4.79016399641356E-4	97.41629544782967	0.7320179762867888
102.67470467	33.2189109101	train	4.434288942551891E-4	94.5163070286915	0.7166059538800423
102.706831713	33.2179566314	train	3.891916298446023E-4	85.52181762886323	0.6893799648893325
102.728248898	33.2173158508	train	3.854144066687145E-4	84.74482971607668	0.6872877188743648
102.781788876	33.2156978201	train	3.481109891049164E-4	75.4720718957903	0.665003383742602
103.883665946	33.1772668418	train	1.1443243733062997E-5	1.1139303381781576	0.061257772944920776
98.5867615248	33.2815662236	train	1.620613532500417E-4	41.00102398977993	0.4802915470072453
98.6941502231	33.2818768306	train	2.874380560587793E-4	64.05735916083688	0.6210853933865376
102.514407589	33.2325612303	train	4.920469890973114E-4	98.54320785336448	0.7372500997776564
102.857133037	33.2223935629	train	4.7654797973143803E-4	97.22665435629199	0.7310032769086624
102.910668024	33.2207198564	train	4.649250686780009E-4	96.26700236743153	0.7261202681951886
102.932080775	33.2200439452	train	3.9641150289681636E-4	87.25439757030968	0.693302215739874
103.017724568	33.2173035768	train	4.1954467251700714E-4	92.03255787211735	0.7052282840310584
103.349481349	33.2061301005	train	9.273835136554971E-5	17.862449788321538	0.345909721184412
98.1678826519	33.2884875552	train	1.8924429472026111E-4	47.848112625015574	0.5190380615508761
102.279024199	33.2480102574	train	2.797185280272244E-4	63.0240246599285	0.6146578605882759
102.814693135	33.2327159935	train	3.870158511990167E-4	85.01375950355187	0.6881782087816993
103.007430627	33.2266472673	train	4.241268859767441E-4	92.52323823422272	0.7074813833629626
103.060958435	33.2249087036	train	3.8408751846813417E-4	84.40828129054952	0.686546035167176
103.157296787	33.2217214668	train	3.8784711237101747E-4	85.2850047036638	0.6886384384963055
103.189406178	33.2206425395	train	3.98789692170722E-4	87.76426190093403	0.6945725873193849
103.232216025	33.2191911288	train	4.6991382620896715E-4	96.66862937534901	0.72823768920782
98.1248378185	33.2972114456	train	1.6107138213443425E-4	40.779197813347785	0.4787622781531841
98.2537172427	33.2980522281	train	2.031705529735282E-4	51.15762314947346	0.5367327317331698
102.225766957	33.258418754	train	3.428096132893857E-4	74.02085800810676	0.6615760547204642
103.27546112	33.2267199206	train	2.617893070779397E-4	60.37518717792343	0.5988535112690824
97.7488468468	33.3030138178	train	1.8317925186013046E-4	46.531497472803316	0.5109021534231073
97.8347616164	33.3038492407	train	1.715248640557214E-4	43.5128062624387	0.4944698682175035
98.5006977885	33.3083097681	train	1.8161841158377748E-4	46.10797607168554	0.5087636477176828
102.397603307	33.2628511813	train	4.341501664631939E-4	93.53321842378664	0.7122917852183752
102.45119055	33.2613736563	train	5.008074565361881E-4	98.74682743732723	0.7406542961089887
102.579783737	33.257733631	train	5.088544950695995E-4	98.99194741825453	0.7437044510748811
98.2105943241	33.3158249643	train	2.0057452707009302E-4	50.48831134426459	0.5335336401813048
98.6080778091	33.3177146945	train	2.920711366440241E-4	64.97330434118336	0.6248411042608786
98.6832809155	33.3179291651	train	3.7096241124546814E-4	81.1488270374265	0.6790154902450998
102.376514211	33.2724400223	train	2.78776174616771E-4	62.90143164233361	0.6138582606333117
102.494416455	33.2691782226	train	4.983276949894291E-4	98.68919032857694	0.7396996786227831
102.623015029	33.2654927355	train	4.607263349000788E-4	95.95990128543909	0.7243124234545812
102.64444583	33.2648655928	train	4.4207331011459424E-4	94.41282494486295	0.715983759510013
102.730162339	33.2623201938	train	3.4908420177053436E-4	75.80591863772817	0.6656250361597057
102.77301652	33.2610254027	train	3.756627162565761E-4	82.26867963744306	0.6817535278911577
102.815867945	33.2597158882	train	4.0748452721289227E-4	89.7635033524636	0.6991289208287663
102.869428303	33.2580582951	train	5.103786441356953E-4	99.04147993095458	0.744274102150621
98.7477153066	33.3270965899	train	3.893409211135503E-4	85.57403659996217	0.6894620839947556
101.754837631	33.2968019051	train	1.4828576901804207E-4	36.93612553996499	0.45817089950600054
102.934098878	33.2650375101	train	4.7718906044415954E-4	97.27953607568412	0.7312675454825073
103.019786341	33.2622924705	train	4.602190021537248E-4	95.9144419810644	0.7240923642634697
103.073335059	33.2605469405	train	3.947977171960821E-4	86.71667590451597	0.692434134566457
97.641038817	33.3289381719	train	2.0555618973919007E-4	51.69919243926079	0.5396341127992192
98.2319206347	33.3339978065	train	1.9106568769880022E-4	48.31906914614161	0.5214287702152776
101.701471645	33.3069901976	train	1.6022046687689834E-4	40.496358528383375	0.4774406067013484
101.755121096	33.3058113869	train	1.868818609702084E-4	47.31162871686059	0.515901383894106
101.776579996	33.3053333877	train	1.7643986820933773E-4	44.87306508353113	0.5015326109714762
101.819496268	33.304366291	train	2.3499986138684266E-4	56.33288204851932	0.572665637383159
102.988064531	33.2723268358	train	4.210712613548557E-4	92.21325191087622	0.7059827616959781
103.202264377	33.2652596089	train	3.7012590926505237E-4	80.95816876236067	0.6785232622591922
103.223680206	33.2645326669	train	4.052819154762031E-4	89.2284313877184	0.6979875970300226
98.1351322703	33.3423810342	train	2.05541464370019E-4	51.69325197678541	0.5396163154651449
98.1673683278	33.342601349	train	2.023960081469783E-4	51.02537465135337	0.5357828598172564
98.1888592249	33.3427435778	train	2.0080421056191557E-4	50.53624996114263	0.5338184604452357
98.2318414619	33.3430168804	train	2.0097362423345512E-4	50.58942641351186	0.5340283200017124
98.5327311554	33.344513498	train	2.3224531046944614E-4	55.83865911398674	0.569777770507951
98.618703203	33.3448072122	train	3.3757106215547553E-4	72.98313269112528	0.6581197503096307
98.6401963999	33.3448713419	train	3.724761315120547E-4	81.5131156315094	0.6799023967169904
98.6939296726	33.3450153929	train	3.7540797971985333E-4	82.19720761077227	0.6816063356368016
98.7369165468	33.3451138951	train	4.342653023698114E-4	93.59691905522723	0.7123461226343084
101.658823535	33.3169267778	train	1.5546297933231274E-4	39.15425426075789	0.4699258373345903
102.227425392	33.3034468784	train	3.7966811048582996E-4	83.25132831231547	0.6840501666928124
102.334664439	33.300612407	train	2.777985563796297E-4	62.77425093877008	0.6130252234194493
102.399000575	33.2988674131	train	4.918740044771215E-4	98.53918717106176	0.7371819803653891
102.699160165	33.2902850079	train	3.6767606176342374E-4	80.45016999837553	0.6770729593504033
103.127726977	33.2767714746	train	3.747902922427834E-4	82.0239015887806	0.6812488565277992
98.3392313248	33.352654334	train	1.725796588459702E-4	43.755886596859106	0.4960023989538939
101.862999802	33.3214016626	train	2.932647255878654E-4	65.16446506887608	0.6257966322865192
102.431519549	33.3069861733	train	5.137441645465917E-4	99.21474776255637	0.7455230408105514
102.517297322	33.3045848796	train	5.125073813419855E-4	99.15107169631862	0.74506549311653
102.560182363	33.3033620882	train	4.849132410365785E-4	98.00260148220354	0.7344112943212565
102.635224895	33.3011866912	train	3.8846061241703156E-4	85.39221290035836	0.6889772338746827
102.657040334	33.3095583598	train	4.161733354037905E-4	91.4281012917262	0.7035482903353715
102.69992118	33.30828718	train	3.435757974394861E-4	74.31478487335825	0.6620757201997702
102.742799317	33.3070012463	train	3.381835361561342E-4	73.11183459788037	0.6585274901217881
102.796393134	33.3053730861	train	3.858577105420334E-4	84.82992575082923	0.6875347285244094
102.807111378	33.3050446888	train	4.0066667554765513E-4	88.12446528870133	0.6955678201604313
102.892851026	33.3023843362	train	4.68683940113316E-4	96.57907167827413	0.7277187247734014
102.935716594	33.3010320489	train	4.545517694572825E-4	95.42633413424636	0.7216100658211296
102.978579283	33.2996650254	train	4.5754465118878675E-4	95.66897599217484	0.7229265139577478
103.150000635	33.2940496371	train	3.9114530417922556E-4	86.07914480177233	0.6904511795079676
97.8446680446	33.3670758655	train	1.9175696385550183E-4	48.46131877581085	0.52232990948228
101.724053701	33.3425601918	train	1.8293205610782297E-4	46.475807332871554	0.5105647125126994
101.777723933	33.3413705113	train	1.990082648626816E-4	50.25676110665879	0.5315820707380862
102.507297504	33.3228942246	train	5.30323837390762E-4	99.67491886695643	0.7515018310635447
103.032568284	33.3069330657	train	4.767606972582606E-4	97.24420123717542	0.7310910216844781
103.182566848	33.3019663744	train	4.151947413780841E-4	91.26349683876153	0.7030570486171609
98.3497771622	33.3797688512	train	1.6709410179239107E-4	42.35710916876875	0.4879292139087992
98.4357232059	33.3892089745	train	2.9054392184187257E-4	64.76536570350144	0.6236113521080678
98.5862501245	33.3898020911	train	2.456172424078761E-4	58.058807779059414	0.5834433111485144
98.6077543062	33.3898719191	train	2.692744850480516E-4	61.482370256269725	0.6056065695768286
98.6400107127	33.3899696749	train	3.4277677368520844E-4	74.01427337745926	0.6615546054113384
98.6830194844	33.3900869752	train	3.790810062166909E-4	83.05936684805049	0.6837156045198681
98.7260284893	33.3901893715	train	4.342796096542835E-4	93.60483477050538	0.7123528734023592
101.670931011	33.3617467894	train	1.7292100158074113E-4	43.83616633267996	0.49649635403160614
101.810503898	33.3586635654	train	2.691113411295101E-4	61.46591194945874	0.6054618073304112
102.239817596	33.3481948349	train	4.298038756035421E-4	93.05728984284005	0.7102254681494303
102.304194922	33.3464968033	train	3.298531355712719E-4	71.31931882609894	0.6528970065818673
102.357838535	33.3450563449	train	4.053214137283569E-4	89.25410562936752	0.6980081400172127
102.39002286	33.3441809747	train	4.570448215498902E-4	95.62170885030213	0.7227075257351082
102.432933116	33.3430008726	train	5.039200550419854E-4	98.83158566705032	0.7418426678850074
102.508019991	33.340900112	train	4.916998024694011E-4	98.5306641392599	0.7371133458557566
102.518746049	33.3405963073	train	4.6727474287176806E-4	96.46721744875629	0.7271216560351237
103.226286192	33.3185048431	train	3.4087441400708915E-4	73.64336241120543	0.6603074142901929
97.9088152682	33.3947138391	train	1.4915630888914729E-4	37.125078887427854	0.45962439079352213
98.0915891466	33.3961865038	train	2.0135684138656912E-4	50.709712624798414	0.5345023301893634
101.86447542	33.3664445532	train	2.973351929221195E-4	65.63511224087111	0.6290189576097582
102.336725428	33.3546398327	train	3.8645109148274456E-4	84.92411417644686	0.6878647512638576
102.690720889	33.3446109343	train	3.85406419450774E-4	84.7427309995873	0.6872832648017061
102.72289343	33.3436493253	train	3.6380078330166925E-4	79.3873321034146	0.6747518916491042
102.776510915	33.3420281786	train	3.484387879100468E-4	75.59910792474666	0.6652130275498102
102.808679334	33.3410444138	train	4.0065356178029844E-4	88.12235991652712	0.6955608893474781
102.873410466	33.3480511784	train	4.191179676127565E-4	91.96308543884854	0.7050167030771373
102.937742786	33.3460248307	train	4.2729295212815986E-4	92.74706494700942	0.7090181400541511
102.980627401	33.3446554799	train	4.5122518595498115E-4	95.14555249714546	0.7201320782495726
103.0235091	33.3432713713	train	4.5872009213413563E-4	95.78013287663448	0.7234401442455662
103.066387852	33.3418725083	train	5.293302215750051E-4	99.6487288466235	0.751151448482527
103.098544964	33.3408136804	train	4.6459484151355147E-4	96.24369211823522	0.7259789421097994
103.109263627	33.3404588942	train	3.9236757739645754E-4	86.23404509169055	0.6911176122048224
98.0268781283	33.4137344437	train	1.9412066452676764E-4	49.06478317008521	0.5253857242530918
98.5108345038	33.4165867432	train	2.631305120455713E-4	60.60795238993351	0.6000804883302175
101.736198707	33.3873717936	train	1.9034831274676546E-4	48.1386058359734	0.5204900067932317
102.594935247	33.3654500069	train	3.834317596772226E-4	84.25202200933758	0.686178188593365
103.184719983	33.3469453431	train	3.767184518782291E-4	82.50329683241185	0.6823621066385636
98.2526386252	33.4243194244	train	1.7471664690044388E-4	44.39803561774575	0.499078960014261
98.3494411561	33.4248649077	train	3.71923793246001E-4	81.37075712612612	0.6795793437293648
98.4892712239	33.4255194685	train	2.890803259896353E-4	64.46068385955019	0.622425238345987
98.6721317574	33.4261375987	train	3.5254584878894116E-4	76.5531926387728	0.6678176331331537
98.6828884191	33.4261655646	train	4.0751006787349283E-4	89.78291454332654	0.699142104600788
101.779443659	33.3954257386	train	2.447479956405925E-4	57.90339404017004	0.5825814155173493
101.865362368	33.3934701027	train	2.4616679263105923E-4	58.19632144740702	0.5839863798228513
103.174431656	33.3563025658	train	3.735360153877988E-4	81.78161143900702	0.6805204834585126
104.159765547	33.3191941827	train	9.97875137558843E-6	0.9316338231887207	0.0538401684746174
97.9944091607	33.431513923	train	1.8974538545020285E-4	47.97467717046633	0.5196981574459539
98.3386167895	33.4338271808	train	3.561618325678696E-4	77.51390435976211	0.6700774887857209
98.4677035654	33.4344483895	train	3.4308882515361115E-4	74.12761458355855	0.6617583132178262
102.38103787	33.3894942017	train	4.7075813359547436E-4	96.7301100485807	0.7285928106245695
102.391771331	33.3892009888	train	4.878021379458662E-4	98.33996388664981	0.7355682612073063
102.542023221	33.3849987991	train	4.0601995368461563E-4	89.3604705367285	0.6983709884921271
102.617137306	33.3828296825	train	3.18857577610902E-4	69.36179615172334	0.6451745387341845
97.9512777227	33.4401758457	train	1.7002551209445012E-4	43.07075893198431	0.49227532260171836
98.5321999303	33.4437280528	train	2.3980429868908042E-4	56.99909134944632	0.5776108931470255
98.5752346639	33.443882928	train	2.5343237224593524E-4	59.07753307861083	0.5910354076677833
98.6182697107	33.4440228695	train	2.848755452469565E-4	63.78857644894514	0.618975670263628
102.660433714	33.3905711945	train	3.369900890527986E-4	72.76374895060853	0.6577320805408001
102.703354128	33.3892961171	train	3.9515378692833204E-4	86.77214448767147	0.6926260924232218
102.735542657	33.3883300969	train	3.6685706437595325E-4	80.2627710761865	0.6765851922195751
102.778458294	33.387029123	train	3.6082469696570546E-4	78.69376647233139	0.6729466112773627
102.810643204	33.3860436842	train	3.96536307975222E-4	87.30000574855623	0.6933691462984706
102.896461906	33.3833751753	train	4.317748136295462E-4	93.2763956028841	0.7111661590835948
98.2954429941	33.4516283616	train	2.635805369432191E-4	60.75702281914853	0.6004905054040425
102.295845253	33.409816227	train	4.368268126230722E-4	94.01221271618094	0.7135497201521762
102.86468002	33.3933820358	train	4.671751255671294E-4	96.45850777270203	0.7270793496462896
102.939773486	33.3910171766	train	3.537561825707886E-4	76.92096645425359	0.6685774858828388
102.982680075	33.3896454963	train	3.9897558360373503E-4	87.80382973973349	0.6946714427462402
103.014858101	33.3886070346	train	3.565372341720952E-4	77.58100123702172	0.670310340318592
103.057759555	33.3872094864	train	3.700848948445528E-4	80.94447130746923	0.6784990890649594
103.100658034	33.3857971613	train	4.105467690034713E-4	90.5213693376259	0.700701419479615
98.3060584664	33.4697271242	train	3.884582105864509E-4	85.39179318413015	0.6889759089405735
98.359865961	33.4700166747	train	3.873382255271631E-4	85.11894339902052	0.6883568535055417
98.3921508161	33.470179195	train	3.781887120950514E-4	82.7587857854901	0.6832057705588975
98.4674831027	33.4705257118	train	3.5810078849133497E-4	78.1495289568559	0.6712766460618141
98.5105306749	33.4707031681	train	3.289186333910441E-4	71.15615483936686	0.6522537758248104
98.5212926257	33.4707451965	train	3.585468670234165E-4	78.30068694117203	0.6715512932392284
98.6073889849	33.4710477889	train	4.2771798585036465E-4	92.77711292968408	0.7092232160052606
98.6504376151	33.4711766613	train	4.3584475625782894E-4	93.90640507594058	0.7130894658450886
98.6827242588	33.471263505	train	4.420303125453699E-4	94.40954261222889	0.7159639795140044
102.511279146	33.4219257862	train	4.436055031853583E-4	94.53667005033883	0.7166868142773131
103.165859837	33.4016427835	train	3.879141265813963E-4	85.29671533464794	0.688675481903658
97.5634749926	33.4723640012	train	1.9251882546343643E-4	48.648513085493256	0.5233191401080028
98.2736991051	33.4785611472	train	3.8094543297386086E-4	83.61246363076756	0.6847756112083436
98.5642955026	33.4799233934	train	3.765151091251824E-4	82.45811095601998	0.6822450707641838
102.468692164	33.4321386432	train	4.6790671852266875E-4	96.52247193705517	0.7273897439944185
102.51164208	33.4309285561	train	3.789959427133291E-4	83.03155353963756	0.6836670721908165
102.62974094	33.4275243426	train	3.082860430933304E-4	67.34655987221208	0.6374187886665215
102.64047621	33.4272093084	train	3.2114965151703803E-4	69.68101896237005	0.6468125405143919
102.726352304	33.4246556852	train	3.5342763941669284E-4	76.83677159599473	0.6683715690322031
103.187742419	33.4099151437	train	3.5912126150221057E-4	78.40125257936766	0.6719042683595797
101.802951771	33.4580049816	train	1.820253683194446E-4	46.21466244003789	0.5093230189468106
101.921170188	33.4552737686	train	2.531319690330427E-4	59.00768730851467	0.5907486955450512
102.565694457	33.4383973207	train	3.078515940254031E-4	67.21786922405042	0.6370927977836058
102.694531903	33.4346211904	train	3.254273138994832E-4	70.5882667973723	0.6498294143152981
102.769675845	33.4323568258	train	3.3663889790216435E-4	72.59517495277323	0.6574973122466334
102.812611442	33.4310425252	train	3.835150818722597E-4	84.27295750294762	0.6862249758844088
102.8984742	33.4283694787	train	3.9518366956497146E-4	86.78014245518301	0.6926421913107045
102.941401298	33.4270107393	train	3.1802260162970894E-4	69.23605069509844	0.6445740517599223
102.973594723	33.425981968	train	3.493749042705034E-4	75.86776594167105	0.6658102789475652
103.037976634	33.4238994452	train	3.735282260748815E-4	81.77964015600881	0.6805159497138983
97.8322310032	33.4932256529	train	1.587056437428183E-4	40.07777465507751	0.47507106803825644
98.2197256027	33.4962717843	train	1.7591486329272132E-4	44.73052525499512	0.5007876197244253
98.2520192462	33.4964709386	train	2.6632016090535107E-4	61.13148058734567	0.6029685474750448
102.523107718	33.4486289993	train	3.2205065737253325E-4	69.81963858867569	0.6474522996201756
103.070585721	33.431842629	train	3.47774746033407E-4	75.34742047027434	0.6647880664366709
103.134964191	33.4297094409	train	3.482176711430461E-4	75.51196402472056	0.6650716410806896
98.6610592956	33.5072845812	train	4.241019701509142E-4	92.52147595982963	0.7074692252531902
101.825032138	33.4755341787	train	1.609447425127125E-4	40.75078593657013	0.4785660006659652
103.221227733	33.4358086132	train	3.049448393887305E-4	66.72125792888144	0.6348965283098247
103.231956381	33.4354423247	train	1.3410261609471603E-4	32.70977443598938	0.4333381511447398
97.541352147	33.5081796505	train	2.5421243409046314E-4	59.258913757252635	0.5917780450461362
98.2410972406	33.5144431899	train	3.483337724243562E-4	75.55772047543493	0.6651458934412958
98.2733977915	33.5146368657	train	3.9731728496585577E-4	87.43640079445025	0.6937873067747304
98.3379997863	33.5149989535	train	4.149227672450149E-4	91.19090373609072	0.7029202318262147
98.3487668954	33.5150560265	train	4.2383853457557164E-4	92.49546546390351	0.7073406154299656
98.3918356276	33.5152749606	train	4.3024302127814805E-4	93.10610890540573	0.710435594104299
98.4349048094	33.5154789221	train	4.234005697399118E-4	92.45222269929627	0.7071265495735862
98.4887418702	33.515712818	train	4.1520328829377145E-4	91.26495978456724	0.7030613461071884
98.5210443942	33.5158419254	train	4.720529117023934E-4	96.83983379266792	0.7291356037262751
98.6071853952	33.5161450328	train	4.83690521134826E-4	97.80944243361864	0.7339185553926163
102.459385525	33.4684518143	train	4.051093071664212E-4	89.11532489037866	0.6978977908794446
97.5950245673	33.5178186373	train	2.1706249626216481E-4	53.84554600614188	0.5531325502201818
97.8426338024	33.5203800145	train	1.598415597575986E-4	40.406790639376176	0.47684991560392853
102.502716405	33.4762465858	train	3.896585710259336E-4	85.68514391193835	0.6896366660026759
102.620877859	33.4728467982	train	2.6736676502104234E-4	61.289915387006616	0.6039071248539551
102.717540447	33.4699816162	train	3.104117140621341E-4	67.79181467833236	0.6390053897851139
102.792712903	33.467701187	train	3.793988781995604E-4	83.1633018042416	0.683896832214692
102.814189185	33.4670412887	train	4.1564324746625554E-4	91.33895165748365	0.7032823948903536
103.168443623	33.4556177789	train	3.583432008333141E-4	78.2650288331249	0.6714259544624115
102.535310335	33.4843329752	train	3.079665135777476E-4	67.24464711441203	0.6371790852124757
102.642736796	33.4812179921	train	2.8603439964525206E-4	63.89708007741289	0.6199326612179168
102.889753228	33.473701292	train	4.1578243895750084E-4	91.36236073672416	0.7033522603865436
102.954176974	33.4716597201	train	3.332178053939072E-4	71.93923573597718	0.6551933778882946
102.986386399	33.4706264201	train	3.644354993167241E-4	79.49701847140905	0.6751343320411001
103.115207469	33.466409827	train	3.084646343583666E-4	67.40502298664974	0.6375526256589561
98.1654706713	33.5410144892	train	1.870473626931163E-4	47.34814813992897	0.5161224578221939
101.836957744	33.5113228136	train	1.3039507981827612E-4	31.514357421659668	0.4264669360342138
103.061955743	33.4771799161	train	3.115524717258325E-4	68.05428613702459	0.6398511394988275
98.1869260727	33.5501764614	train	3.5245648345236805E-4	76.52193633168874	0.6677613910404482
98.2407819744	33.5505184321	train	4.097875773103079E-4	90.33087599342515	0.7003130996520928
98.2730959409	33.5507123714	train	4.298148786979889E-4	93.05851303775526	0.7102307367232792
98.3161816979	33.5509578397	train	4.047823949057795E-4	88.89084060303719	0.6977275556778301
98.3484963495	33.5511321024	train	4.149903074294125E-4	91.20893100760016	0.7029542197321195
98.3915829712	33.5513513344	train	4.1792866872395916E-4	91.74210704608389	0.7044253848410106
98.4346700432	33.5515555734	train	4.505151530333769E-4	95.04800269692718	0.7198145788969654
98.4993014258	33.551833819	train	4.7282851042455316E-4	96.90934386415887	0.7294597094207957
98.5639336423	33.5520783278	train	5.10446262970261E-4	99.04495454541217	0.7442993160482152
98.6070221967	33.5522225904	train	4.86163659374743E-4	98.18942611438003	0.7349133114763211
103.191208158	33.481879549	train	2.3540440711611156E-4	56.38727506801913	0.573086500654493
97.5298257513	33.5531355823	train	3.071006464862727E-4	67.04288776563097	0.6365279363498988
102.514915754	33.5119527385	train	3.174904013230624E-4	69.03153889281904	0.6441902492608548
102.654614405	33.5079051787	train	2.806509973630147E-4	63.19628077985601	0.6154458208218045
103.170169977	33.4916007493	train	3.114120601607902E-4	68.02537265428133	0.6397472532828768
101.848598406	33.5381011931	train	1.6268664104099984E-4	41.196331621618015	0.4812528519011749
102.504531998	33.5212602887	train	3.4768788125115284E-4	75.3152181147388	0.6647323965293719
102.590513887	33.5187946753	train	2.8248548526587286E-4	63.49127058089342	0.616986641190423
102.68723084	33.5159497255	train	3.010225125494876E-4	66.29659545398746	0.6318904343779611
102.730211757	33.5146611358	train	3.4343753290454535E-4	74.26103083538652	0.6619856603910038
102.826908718	33.5117074529	train	4.15177388538774E-4	91.25886516136097	0.7030483230221918
102.848395005	33.511040861	train	3.891805650204697E-4	85.51802351899096	0.6893738768470792
102.891365449	33.5096965332	train	3.9565099347209777E-4	86.90559525037854	0.6928937368529402
102.934333025	33.5083373498	train	3.6921060947831875E-4	80.71766696275535	0.677982934221505
97.917324345	33.57516915	train	1.9510759095977406E-4	49.45183511612376	0.5266500924872527
98.0789299536	33.5764774296	train	1.883710720028459E-4	47.64185798802218	0.5178834031523843
101.784341217	33.5485792259	train	1.3425181815679998E-4	32.77004882938814	0.4336112243823568
102.633877789	33.526540978	train	2.796873629696444E-4	63.01997032276596	0.6146314695554841
102.97771006	33.5159611535	train	3.2467326641212455E-4	70.44347243892385	0.6493013605517398
103.085119928	33.51245992	train	2.845386919871153E-4	63.757026074540036	0.6186965895315077
103.106599661	33.5117485376	train	3.2861385934002986E-4	71.10141161079228	0.6520434797864573
97.8847725057	33.5929178114	train	2.3391690699896972E-4	56.162150113298345	0.5715349068246325
97.9386503315	33.5933917295	train	1.9892989536309788E-4	50.244077647095175	0.5314839929374326
98.2296102481	33.5955455516	train	4.045578933929495E-4	88.76327313024818	0.6976105383481783
98.3158260328	33.5960523395	train	3.736766355074824E-4	81.80812205050319	0.6806023088243704
98.3912665173	33.5964465032	train	4.3192139911449475E-4	93.29268645055402	0.7112358775745747
98.4343759971	33.5966510893	train	4.616867484381139E-4	96.03841411093507	0.7247280498589944
98.4774858961	33.5968406566	train	4.850674702643492E-4	98.02564482527497	0.7344733169484501
98.5313738109	33.5970564946	train	4.8338083017095644E-4	97.76053163153654	0.7337934639677713
98.5637068243	33.5971747324	train	4.6934290220023084E-4	96.62705589988005	0.7279970275606711
98.6068177896	33.5973192402	train	4.645080991518016E-4	96.23756910266913	0.7259417951144416
97.4751890425	33.5975660619	train	4.114534632269289E-4	90.62076554025006	0.7011638689778766
101.871305693	33.5736368823	train	2.3984379774686542E-4	57.00504788493319	0.577651075608741
102.602756226	33.5544891801	train	3.0083306115549514E-4	66.27547350922902	0.6317439840123477
102.645760301	33.5532286264	train	3.0087861407261554E-4	66.28055220608485	0.6317792081243339
102.688761685	33.5519531783	train	2.9004003805748694E-4	64.66092143409838	0.6232038413606859
102.785504795	33.5490289789	train	3.6069248904049356E-4	78.67134254745098	0.6728659495356019
97.453479733	33.6063147745	train	4.1667926010316816E-4	91.51319108995854	0.7038016212669843
97.539683693	33.6073626042	train	4.01036702374718E-4	88.18387187753434	0.6957632546177359
102.53861272	33.5653543897	train	3.239613861541143E-4	70.25739064512855	0.6488013725972155
102.732147923	33.5596632221	train	3.095485378647716E-4	67.64513868587598	0.6383627923578576
97.6580814089	33.617722333	train	2.036299314407762E-4	51.236059038888484	0.537294261570963
102.495960908	33.5755808199	train	4.162940864840621E-4	91.44840908195938	0.7036087932087761
102.592751237	33.5728055481	train	2.8846303796590996E-4	64.32876330966326	0.6219227371847379
102.807792224	33.5663681159	train	3.504471103346897E-4	76.09474815463135	0.6664917440768796
102.850792113	33.5650359392	train	4.0859701036208713E-4	90.02777775819763	0.6997021019519081
102.926035057	33.5626688048	train	3.945147996798424E-4	86.67260298184284	0.692281442187611
102.947531419	33.5619841081	train	3.7212244294674716E-4	81.4219566830482	0.6796956055231694
103.076494153	33.5577978138	train	2.8133674537758456E-4	63.31505313523177	0.6160232420329314
103.097985332	33.5570870831	train	2.965135942355612E-4	65.50156259029382	0.6283730292090112
97.604048744	33.6261426654	train	2.5571116818929094E-4	59.50073747967314	0.5931973327489637
97.8196292491	33.6283884389	train	2.295741727184589E-4	55.48720599756063	0.5669398313922873
98.3478858568	33.6323024962	train	3.6695988374299744E-4	80.28629769404758	0.6766465088219957
98.3910128466	33.6325223993	train	4.259738604806429E-4	92.65381106878704	0.7083798411044986
98.4772681504	33.6329170883	train	4.82248185885205E-4	97.66909215944027	0.7333349590070285
98.5203964002	33.6330918734	train	4.802175217635147E-4	97.50618828630684	0.7325089607708378
98.5635250061	33.6332516181	train	4.858325506790376E-4	98.13995526258782	0.7347805629963706
103.033928544	33.5682052647	train	2.900137855820489E-4	64.65547986066	0.6231825857594431
97.5392272408	33.6344122115	train	3.577836597360858E-4	77.9816355530725	0.6710811127770028
97.8087255169	33.637302575	train	2.2908322953471485E-4	55.41674866615239	0.5664141528199647
97.8734105367	33.6379088905	train	2.560264238007588E-4	59.54681836589628	0.5934946215948562
97.8949726334	33.6381034783	train	2.592683102345033E-4	60.04272854329714	0.5965267288806967
97.9596601378	33.6386646882	train	2.22391270628439E-4	54.56341733217467	0.5591193235988511
98.1860793778	33.6403624708	train	4.1516346310102885E-4	91.25514829784693	0.7030413204698575
98.2399913488	33.6407056047	train	4.1394441948412665E-4	90.9613053059786	0.702427029048035
98.2831215634	33.6409631897	train	3.928166066834556E-4	86.32331462518805	0.6913617209307977
98.3370350763	33.6412640174	train	3.5882841877906915E-4	78.3499813425593	0.671724406402752
98.6281797515	33.6424822941	train	4.837609911488402E-4	97.8205750457214	0.7339470034623532
102.421381981	33.5956939644	train	4.8505754811082284E-4	98.02416235926628	0.7344693276685424
102.980601692	33.5789455377	train	3.5756146610318383E-4	77.76431860519486	0.6709439753583855
97.4420554293	33.6422440832	train	4.293186752631735E-4	92.996197655584	0.7099929506916959
97.6145383994	33.6442974948	train	2.793101756160643E-4	62.97090111437654	0.6143117748440877
102.507810249	33.6022839082	train	4.189687561016794E-4	91.9353184682941	0.7049426450906451
102.658411615	33.5979167197	train	3.373841633892666E-4	72.9125570478813	0.6579951329816489
102.712189857	33.5963127125	train	3.029967470346109E-4	66.51670294887697	0.6334096609713769
102.722944992	33.5959891143	train	3.183853326274029E-4	69.29717012599176	0.644835165341545
102.776718081	33.5943571424	train	3.150688061923885E-4	68.68818058945294	0.642433369402921
102.808979845	33.5933667764	train	3.4724100072071643E-4	75.21365676210918	0.6644457072026688
97.4957976194	33.6519279274	train	3.611305666359145E-4	78.74564534795078	0.6731330738829638
97.5604855001	33.6526982191	train	3.200335198999385E-4	69.52318113901883	0.6460168044665152
102.529693995	33.6106735519	train	3.2327136379492466E-4	70.04733720992762	0.6483153739520287
102.561970799	33.6097472057	train	3.0602286229194464E-4	66.86695705153834	0.6357141491548723
102.86314771	33.6006964859	train	3.749021429874536E-4	82.05528381415378	0.6813136482907896
102.906161812	33.599343866	train	3.668517517482394E-4	80.26059723631963	0.6765820233881135
102.981429525	33.5969409176	train	3.2589062765948104E-4	70.66093337882427	0.6501530814592991
103.088939156	33.5934289865	train	3.261140421683096E-4	70.69597392802665	0.6503089432470758
103.110438832	33.5927154307	train	3.249274841220976E-4	70.5098730081814	0.6494795651584303
97.8729403507	33.6739795884	train	2.3325399528457386E-4	56.0415998850741	0.5708397924209179
98.1965264634	33.6765071031	train	3.664872605075748E-4	80.11064700488463	0.6763644663426179
98.2612481502	33.6769109505	train	3.7261349047453137E-4	81.54802626019789	0.6799826344539815
98.2720352211	33.6769749635	train	3.383848577265994E-4	73.14470204238059	0.6586613028065875
98.347545636	33.6773966942	train	3.3243856618545047E-4	71.80344035305117	0.6546642585612442
98.3906951226	33.6776169706	train	3.8984937065272813E-4	85.75186853847295	0.6897414361148486
98.433845062	33.6778221826	train	4.5622205011636E-4	95.54390223170438	0.7223462935280682
98.4769954224	33.6780123297	train	4.912305723279085E-4	98.50770620997312	0.7369282936423446
98.5201461717	33.6781874115	train	5.025793621111148E-4	98.78801519805721	0.7413321370704119
98.5632972776	33.6783474275	train	4.5101610739409567E-4	95.1168276715441	0.7200386611480298
102.347461899	33.6337722139	train	3.852919707887279E-4	84.712658539312	0.6872194285595307
97.4521893069	33.6784439376	train	4.183828905943757E-4	91.82629396895935	0.7046515031040262
97.4737578418	33.6787122508	train	3.576914544916303E-4	77.8914540206781	0.6710242177817255
97.5276804108	33.6793665726	train	3.295047816897388E-4	71.26143824583559	0.6526575081742434
97.5600347769	33.6797478773	train	3.0065753105818773E-4	66.24747309830481	0.6316081910974862
97.8188902428	33.6824934616	train	2.576008462005405E-4	59.76624309275049	0.5949728359271265
98.325900685	33.6862996674	train	3.0823688384224617E-4	67.33046724348681	0.6373819311816619
102.369340858	33.6421907426	train	3.5605086971474137E-4	77.46495935756985	0.6700085985152993
102.520034232	33.6379876804	train	3.8028983456966567E-4	83.42832190278533	0.6844036862504129
102.573845625	33.6364422002	train	3.6474317526544436E-4	79.56297284207024	0.6753193949625664
102.627652884	33.6348733681	train	3.4672201757192806E-4	75.1303412380871	0.6641121455955561
102.692216049	33.6329599536	train	3.354352056289984E-4	72.34011548018391	0.6566902048025026
102.971917335	33.6242802795	train	3.2265150847905744E-4	69.92685040250903	0.6478776472802557
103.014937501	33.62288899	train	3.069072457606771E-4	67.00042944081585	0.6363821757989407
97.9158563381	33.6924010582	train	2.1921134437595175E-4	54.13526913745621	0.5555661952221543
97.9805849316	33.6929521112	train	2.0411157719275034E-4	51.32402219658167	0.5378815502500182
102.509637172	33.6472964485	train	4.081350264374755E-4	89.92370323887995	0.6994643408158625
102.649554827	33.6432403993	train	3.365226498722827E-4	72.53937213611346	0.6574195304649119
102.724883348	33.6409909824	train	3.2759449906096547E-4	70.93101240420717	0.6513382629426455
102.90778854	33.635337672	train	3.2488653160794216E-4	70.4992188509718	0.6494508700079831
102.983087398	33.6329314659	train	3.587933619248253E-4	78.34384354867318	0.6717028615099688
97.9696890689	33.7018805243	train	2.009667827617462E-4	50.58727897646526	0.534019848855503
102.961987054	33.6426214439	train	3.1806889548383483E-4	69.25384031194666	0.6446073979755618
[truncated: 567 more rows]
