# Supplementary material for: Spatiotemporal prediction of alpine wetlands under multi-climate scenarios in the west of Sichuan, China
Source: PeerJ. 2024 Nov 27;12:e18586. doi: 10.7717/peerj.18586 (PMC11608022; doi:10.7717/peerj.18586)
Supplement: Supplemental Information 2 [file peerj-12-18586-s002.zip › Maxent_data2/2.5mBIOssp245_2081-2100/RES/wetland_7.asc]

ncols         170
nrows         159
xllcorner     97.34749306
yllcorner     27.673839575
cellsize      0.041666666666667
NODATA_value  -9999
-9999 -9999 -9999 -9999 -9999 -9999 -9999 -9999 -9999 -9999 -9999 -9999 -9999 -9999 -9999 -9999 -9999 -9999 -9999 -9999 -9999 -9999 -9999 -9999 -9999 -9999 -9999 -9999 -9999 -9999 -9999 -9999 -9999 -9999 -9999 -9999 -9999 -9999 -9999 -9999 -9999 -9999 -9999 -9999 -9999 -9999 -9999 -9999 -9999 -9999 -9999 -9999 -9999 -9999 -9999 -9999 -9999 -9999 -9999 -9999 -9999 -9999 -9999 -9999 -9999 -9999 -9999 -9999 -9999 -9999 -9999 -9999 -9999 -9999 -9999 -9999 -9999 -9999 -9999 -9999 -9999 -9999 -9999 -9999 -9999 -9999 -9999 -9999 -9999 -9999 -9999 -9999 -9999 -9999 -9999 -9999 -9999 -9999 -9999 -9999 -9999 -9999 -9999 -9999 -9999 -9999 -9999 -9999 -9999 -9999 -9999 -9999 -9999 -9999 -9999 -9999 -9999 -9999 -9999 -9999 -9999 -9999 -9999 -9999 -9999 -9999 -9999 -9999 -9999 -9999 -9999 -9999 1.50456E-1 1.85379E-1 1.38434E-1 -9999 -9999 -9999 -9999 -9999 -9999 -9999 -9999 -9999 -9999 -9999 -9999 -9999 -9999 -9999 -9999 -9999 -9999 -9999 -9999 -9999 -9999 -9999 -9999 -9999 -9999 -9999 -9999 -9999 -9999 -9999 -9999 -9999 -9999 -9999
-9999 -9999 -9999 -9999 -9999 -9999 -9999 -9999 -9999 -9999 -9999 -9999 -9999 -9999 -9999 -9999 -9999 -9999 -9999 -9999 -9999 -9999 -9999 -9999 -9999 -9999 -9999 -9999 -9999 -9999 -9999 -9999 -9999 -9999 -9999 -9999 -9999 -9999 -9999 -9999 -9999 -9999 -9999 -9999 -9999 -9999 -9999 -9999 -9999 -9999 -9999 -9999 -9999 -9999 -9999 -9999 -9999 -9999 -9999 -9999 -9999 -9999 -9999 -9999 -9999 -9999 -9999 -9999 -9999 -9999 -9999 -9999 -9999 -9999 -9999 -9999 -9999 -9999 -9999 -9999 -9999 -9999 -9999 -9999 -9999 -9999 -9999 -9999 -9999 -9999 -9999 -9999 -9999 -9999 -9999 -9999 -9999 -9999 -9999 -9999 -9999 -9999 -9999 -9999 -9999 -9999 -9999 -9999 -9999 -9999 -9999 -9999 -9999 -9999 -9999 -9999 -9999 -9999 -9999 -9999 -9999 -9999 -9999 -9999 -9999 -9999 -9999 -9999 -9999 4.06892E-1 3.65409E-1 2.14934E-1 1.60529E-1 1.63601E-1 1.83345E-1 -9999 -9999 -9999 -9999 -9999 -9999 -9999 -9999 -9999 -9999 -9999 -9999 -9999 -9999 -9999 -9999 -9999 -9999 -9999 -9999 -9999 -9999 -9999 -9999 -9999 -9999 -9999 -9999 -9999 -9999 -9999 -9999 -9999 -9999 -9999
-9999 -9999 -9999 -9999 -9999 -9999 -9999 -9999 -9999 -9999 -9999 6.98027E-1 6.98376E-1 7.14436E-1 -9999 -9999 -9999 -9999 -9999 -9999 -9999 -9999 -9999 -9999 -9999 -9999 -9999 -9999 -9999 -9999 -9999 -9999 -9999 -9999 -9999 -9999 -9999 -9999 -9999 -9999 -9999 -9999 -9999 -9999 -9999 -9999 -9999 -9999 -9999 -9999 -9999 -9999 -9999 -9999 -9999 -9999 -9999 -9999 -9999 -9999 -9999 -9999 -9999 -9999 -9999 -9999 -9999 -9999 -9999 -9999 -9999 -9999 -9999 -9999 -9999 -9999 -9999 -9999 -9999 -9999 -9999 -9999 -9999 -9999 -9999 -9999 -9999 -9999 -9999 -9999 -9999 -9999 -9999 -9999 -9999 -9999 -9999 -9999 -9999 -9999 -9999 -9999 -9999 -9999 -9999 -9999 -9999 -9999 -9999 -9999 -9999 -9999 -9999 -9999 -9999 -9999 -9999 -9999 -9999 -9999 -9999 -9999 -9999 -9999 -9999 -9999 -9999 -9999 4.34272E-1 4.08239E-1 3.56258E-1 2.49709E-1 1.88786E-1 1.77213E-1 1.44711E-1 -9999 -9999 -9999 -9999 -9999 -9999 -9999 -9999 -9999 -9999 -9999 -9999 -9999 -9999 -9999 -9999 -9999 -9999 -9999 -9999 -9999 -9999 -9999 -9999 -9999 -9999 -9999 -9999 -9999 -9999 -9999 -9999 -9999 -9999 -9999
-9999 -9999 -9999 -9999 -9999 -9999 -9999 -9999 -9999 6.95989E-1 6.87423E-1 6.90168E-1 6.79438E-1 6.94746E-1 7.06836E-1 7.11871E-1 -9999 -9999 -9999 -9999 -9999 -9999 -9999 -9999 -9999 -9999 -9999 -9999 -9999 -9999 -9999 -9999 -9999 -9999 -9999 -9999 -9999 -9999 -9999 -9999 -9999 -9999 -9999 -9999 -9999 -9999 -9999 -9999 -9999 -9999 -9999 -9999 -9999 -9999 -9999 -9999 -9999 -9999 -9999 -9999 -9999 -9999 -9999 -9999 -9999 -9999 -9999 -9999 -9999 -9999 -9999 -9999 -9999 -9999 -9999 -9999 -9999 -9999 -9999 -9999 -9999 -9999 -9999 -9999 -9999 -9999 -9999 -9999 -9999 -9999 -9999 -9999 -9999 -9999 -9999 -9999 -9999 -9999 -9999 -9999 -9999 -9999 -9999 -9999 -9999 -9999 -9999 -9999 -9999 -9999 -9999 -9999 -9999 -9999 -9999 -9999 -9999 -9999 -9999 -9999 -9999 -9999 -9999 -9999 -9999 -9999 4.05409E-1 3.95035E-1 4.2369E-1 4.1823E-1 3.97312E-1 2.51922E-1 1.43806E-1 1.61627E-1 1.91702E-1 2.33762E-1 2.46625E-1 2.72983E-1 2.62821E-1 -9999 -9999 -9999 -9999 -9999 -9999 -9999 -9999 -9999 -9999 -9999 -9999 -9999 -9999 -9999 -9999 -9999 -9999 -9999 -9999 -9999 -9999 -9999 -9999 -9999 -9999 -9999 -9999 -9999 -9999 -9999
-9999 -9999 -9999 -9999 -9999 -9999 -9999 -9999 6.7809E-1 6.56152E-1 6.55602E-1 6.49055E-1 6.76877E-1 6.93893E-1 7.0869E-1 7.06808E-1 7.0314E-1 7.00317E-1 7.01697E-1 -9999 -9999 -9999 -9999 -9999 -9999 -9999 -9999 -9999 -9999 -9999 -9999 -9999 -9999 -9999 -9999 -9999 -9999 -9999 -9999 -9999 -9999 -9999 -9999 -9999 -9999 -9999 -9999 -9999 -9999 -9999 -9999 -9999 -9999 -9999 -9999 -9999 -9999 -9999 -9999 -9999 -9999 -9999 -9999 -9999 -9999 -9999 -9999 -9999 -9999 -9999 -9999 -9999 -9999 -9999 -9999 -9999 -9999 -9999 -9999 -9999 -9999 -9999 -9999 -9999 -9999 -9999 -9999 -9999 -9999 -9999 -9999 -9999 -9999 -9999 -9999 -9999 -9999 -9999 -9999 -9999 -9999 -9999 -9999 -9999 -9999 -9999 -9999 -9999 -9999 -9999 -9999 -9999 -9999 -9999 -9999 -9999 -9999 -9999 -9999 -9999 -9999 -9999 -9999 -9999 -9999 -9999 -9999 4.15354E-1 4.85996E-1 5.15295E-1 4.82422E-1 3.06924E-1 1.32509E-1 1.22495E-1 1.57873E-1 1.93317E-1 1.95472E-1 2.50695E-1 3.5555E-1 -9999 -9999 -9999 -9999 -9999 -9999 -9999 -9999 -9999 -9999 -9999 -9999 -9999 -9999 -9999 -9999 -9999 -9999 -9999 -9999 -9999 -9999 -9999 -9999 -9999 -9999 -9999 -9999 -9999 -9999 -9999
-9999 -9999 -9999 -9999 -9999 -9999 -9999 -9999 6.65723E-1 6.44866E-1 6.6102E-1 6.79843E-1 6.8635E-1 7.0481E-1 7.17824E-1 7.19686E-1 7.15601E-1 7.00009E-1 6.8966E-1 6.74219E-1 6.90627E-1 6.96407E-1 6.92238E-1 7.08475E-1 7.2077E-1 -9999 -9999 -9999 -9999 -9999 -9999 -9999 -9999 -9999 -9999 -9999 -9999 -9999 -9999 -9999 -9999 -9999 -9999 -9999 -9999 -9999 -9999 -9999 -9999 -9999 -9999 -9999 -9999 -9999 -9999 -9999 -9999 -9999 -9999 -9999 -9999 -9999 -9999 -9999 -9999 -9999 -9999 -9999 -9999 -9999 -9999 -9999 -9999 -9999 -9999 -9999 -9999 -9999 -9999 -9999 -9999 -9999 -9999 -9999 -9999 -9999 -9999 -9999 -9999 -9999 -9999 -9999 -9999 -9999 -9999 -9999 -9999 -9999 -9999 -9999 -9999 -9999 -9999 -9999 -9999 -9999 -9999 -9999 -9999 -9999 -9999 -9999 -9999 -9999 -9999 -9999 -9999 -9999 -9999 -9999 -9999 -9999 4.36539E-1 4.51103E-1 4.29748E-1 3.52714E-1 2.82386E-1 3.45078E-1 4.63068E-1 5.49573E-1 5.04486E-1 3.54067E-1 1.83297E-1 1.62485E-1 1.08896E-1 1.45933E-1 1.84817E-1 2.53485E-1 2.90991E-1 2.71007E-1 -9999 -9999 -9999 -9999 -9999 -9999 -9999 -9999 -9999 -9999 -9999 -9999 -9999 -9999 -9999 -9999 -9999 -9999 -9999 -9999 -9999 -9999 -9999 -9999 -9999 -9999 -9999 -9999 -9999 -9999
-9999 -9999 -9999 -9999 -9999 -9999 -9999 -9999 6.68513E-1 6.49831E-1 6.74637E-1 6.77619E-1 7.04893E-1 7.17579E-1 7.13624E-1 7.11976E-1 7.12802E-1 7.00485E-1 6.69568E-1 6.57861E-1 6.61331E-1 6.77254E-1 6.69684E-1 6.85155E-1 7.02121E-1 7.20894E-1 -9999 -9999 -9999 -9999 -9999 -9999 -9999 -9999 -9999 -9999 -9999 -9999 -9999 -9999 -9999 -9999 -9999 -9999 -9999 -9999 -9999 -9999 -9999 -9999 -9999 -9999 -9999 -9999 -9999 -9999 -9999 -9999 -9999 -9999 -9999 -9999 -9999 -9999 -9999 -9999 -9999 -9999 -9999 -9999 -9999 -9999 -9999 -9999 -9999 -9999 -9999 -9999 -9999 -9999 -9999 -9999 -9999 -9999 -9999 -9999 -9999 -9999 -9999 -9999 -9999 -9999 -9999 -9999 -9999 -9999 -9999 -9999 -9999 -9999 -9999 -9999 -9999 -9999 -9999 -9999 -9999 -9999 -9999 -9999 -9999 -9999 -9999 -9999 -9999 -9999 -9999 -9999 -9999 -9999 -9999 5.29425E-1 5.3218E-1 5.21842E-1 5.13716E-1 4.62557E-1 4.03734E-1 4.1727E-1 4.49868E-1 4.43154E-1 4.13473E-1 3.85072E-1 3.13014E-1 2.69214E-1 1.48953E-1 1.20754E-1 1.32216E-1 2.2423E-1 2.56351E-1 -9999 -9999 -9999 -9999 -9999 -9999 -9999 -9999 -9999 -9999 -9999 -9999 -9999 -9999 -9999 -9999 -9999 -9999 -9999 -9999 -9999 -9999 -9999 -9999 -9999 -9999 -9999 -9999 -9999 -9999 -9999
-9999 -9999 -9999 -9999 -9999 -9999 -9999 7.30511E-1 7.15886E-1 7.09587E-1 6.92634E-1 6.81433E-1 6.92547E-1 6.91774E-1 6.82762E-1 6.61082E-1 6.64377E-1 6.49397E-1 6.27241E-1 6.18677E-1 6.42405E-1 6.63635E-1 6.71138E-1 6.60845E-1 6.71532E-1 6.80455E-1 -9999 -9999 -9999 -9999 -9999 -9999 -9999 -9999 -9999 -9999 -9999 -9999 -9999 -9999 -9999 -9999 -9999 -9999 -9999 -9999 -9999 -9999 -9999 -9999 -9999 -9999 -9999 -9999 -9999 -9999 -9999 -9999 -9999 -9999 -9999 -9999 -9999 -9999 -9999 -9999 -9999 -9999 -9999 -9999 -9999 -9999 -9999 -9999 -9999 -9999 -9999 -9999 -9999 -9999 -9999 -9999 -9999 -9999 -9999 -9999 -9999 -9999 -9999 -9999 -9999 -9999 -9999 -9999 -9999 -9999 -9999 -9999 -9999 -9999 -9999 -9999 -9999 -9999 -9999 -9999 -9999 -9999 -9999 -9999 -9999 -9999 -9999 -9999 -9999 -9999 -9999 6.31627E-1 -9999 -9999 -9999 5.69773E-1 5.75063E-1 5.83275E-1 5.97287E-1 5.56278E-1 5.09496E-1 4.83045E-1 5.22728E-1 5.06642E-1 5.06985E-1 5.1869E-1 5.01439E-1 4.58027E-1 3.53092E-1 1.85925E-1 1.47495E-1 1.40488E-1 1.3283E-1 -9999 -9999 -9999 -9999 -9999 -9999 -9999 -9999 -9999 -9999 -9999 -9999 -9999 -9999 -9999 -9999 -9999 -9999 -9999 -9999 -9999 -9999 -9999 -9999 -9999 -9999 -9999 -9999 -9999 -9999 -9999
-9999 -9999 -9999 -9999 -9999 -9999 -9999 7.16582E-1 7.20401E-1 7.13763E-1 7.09413E-1 7.07734E-1 6.97208E-1 6.54574E-1 6.09011E-1 5.66272E-1 5.75483E-1 6.03195E-1 6.16787E-1 6.2431E-1 6.48695E-1 6.63606E-1 6.76686E-1 6.83653E-1 6.7086E-1 -9999 -9999 -9999 -9999 -9999 -9999 -9999 -9999 -9999 -9999 -9999 -9999 -9999 -9999 -9999 -9999 -9999 -9999 -9999 -9999 -9999 -9999 -9999 -9999 -9999 -9999 -9999 -9999 -9999 -9999 -9999 -9999 -9999 -9999 -9999 -9999 -9999 -9999 -9999 -9999 -9999 -9999 -9999 -9999 -9999 -9999 -9999 -9999 -9999 -9999 -9999 -9999 -9999 -9999 -9999 -9999 -9999 -9999 -9999 -9999 -9999 -9999 -9999 -9999 -9999 -9999 -9999 -9999 -9999 -9999 -9999 -9999 -9999 -9999 -9999 -9999 -9999 -9999 -9999 -9999 -9999 -9999 -9999 -9999 -9999 -9999 -9999 -9999 -9999 -9999 -9999 6.83169E-1 6.47245E-1 6.20931E-1 6.29247E-1 6.37687E-1 6.44975E-1 6.48286E-1 6.57196E-1 6.48236E-1 6.20107E-1 5.93059E-1 5.90427E-1 6.14031E-1 6.24773E-1 6.03466E-1 6.02247E-1 5.52082E-1 5.40231E-1 5.03975E-1 4.46623E-1 3.47662E-1 2.7077E-1 1.93565E-1 -9999 -9999 -9999 -9999 -9999 -9999 -9999 -9999 -9999 -9999 -9999 -9999 -9999 -9999 -9999 -9999 -9999 -9999 -9999 -9999 -9999 -9999 -9999 -9999 -9999 -9999 -9999 -9999 -9999 -9999 -9999
-9999 -9999 -9999 7.16107E-1 6.96334E-1 6.74511E-1 6.65693E-1 6.73379E-1 6.84837E-1 6.99901E-1 7.02314E-1 6.86324E-1 6.54487E-1 6.17544E-1 5.86279E-1 5.65206E-1 6.00911E-1 6.27001E-1 6.36075E-1 6.2117E-1 6.42079E-1 6.66456E-1 6.78576E-1 6.83019E-1 6.81543E-1 6.69191E-1 -9999 -9999 -9999 -9999 -9999 -9999 -9999 -9999 -9999 -9999 -9999 -9999 -9999 -9999 -9999 -9999 -9999 -9999 -9999 -9999 -9999 -9999 -9999 -9999 -9999 -9999 -9999 -9999 -9999 -9999 -9999 -9999 -9999 -9999 -9999 -9999 -9999 -9999 -9999 -9999 -9999 -9999 -9999 -9999 -9999 -9999 -9999 -9999 -9999 -9999 -9999 -9999 -9999 -9999 -9999 -9999 -9999 -9999 -9999 -9999 -9999 -9999 -9999 -9999 -9999 -9999 -9999 -9999 -9999 -9999 -9999 -9999 -9999 -9999 -9999 -9999 -9999 -9999 -9999 -9999 -9999 -9999 -9999 -9999 -9999 -9999 -9999 -9999 -9999 -9999 -9999 6.55144E-1 6.53391E-1 6.50278E-1 6.51549E-1 6.47886E-1 6.61508E-1 6.68331E-1 6.41773E-1 6.46219E-1 6.32042E-1 6.38309E-1 6.53211E-1 6.4771E-1 6.15174E-1 5.83532E-1 5.88851E-1 6.26896E-1 5.93933E-1 5.48903E-1 4.95733E-1 3.0541E-1 2.42993E-1 2.41713E-1 -9999 -9999 -9999 -9999 -9999 -9999 -9999 -9999 -9999 -9999 -9999 -9999 -9999 -9999 -9999 -9999 -9999 -9999 -9999 -9999 -9999 -9999 -9999 -9999 -9999 -9999 -9999 -9999 -9999 -9999
-9999 7.13611E-1 6.92001E-1 6.71807E-1 6.56546E-1 6.06154E-1 6.39025E-1 6.65894E-1 6.7899E-1 6.85324E-1 6.80414E-1 6.60259E-1 6.33738E-1 6.04733E-1 6.01299E-1 6.18042E-1 6.5508E-1 6.63024E-1 6.50955E-1 6.56697E-1 6.47859E-1 6.6465E-1 6.84463E-1 6.70042E-1 6.59561E-1 6.56599E-1 -9999 -9999 -9999 -9999 -9999 -9999 -9999 -9999 -9999 -9999 -9999 -9999 -9999 -9999 -9999 -9999 -9999 -9999 -9999 -9999 -9999 -9999 -9999 -9999 -9999 -9999 -9999 -9999 -9999 -9999 -9999 -9999 -9999 -9999 -9999 -9999 -9999 -9999 -9999 -9999 -9999 -9999 -9999 -9999 -9999 -9999 -9999 -9999 -9999 -9999 -9999 -9999 -9999 -9999 -9999 -9999 -9999 -9999 -9999 -9999 -9999 -9999 -9999 -9999 -9999 -9999 -9999 -9999 -9999 -9999 -9999 -9999 -9999 -9999 -9999 -9999 -9999 -9999 -9999 -9999 -9999 -9999 -9999 -9999 -9999 -9999 -9999 -9999 -9999 -9999 -9999 -9999 6.62014E-1 6.53587E-1 6.46055E-1 6.28981E-1 6.26303E-1 6.30711E-1 6.33783E-1 6.29497E-1 6.38783E-1 6.21689E-1 6.53067E-1 6.48632E-1 6.29915E-1 6.21549E-1 5.70914E-1 6.3544E-1 6.47243E-1 6.33724E-1 5.45606E-1 4.49928E-1 1.97328E-1 1.60368E-1 -9999 -9999 -9999 -9999 -9999 -9999 -9999 -9999 -9999 -9999 -9999 -9999 -9999 -9999 -9999 -9999 -9999 -9999 -9999 -9999 -9999 -9999 -9999 -9999 -9999 -9999 -9999 -9999 -9999 -9999
-9999 7.23447E-1 6.87736E-1 6.25041E-1 6.07153E-1 6.11395E-1 6.38792E-1 6.95735E-1 6.86862E-1 6.75022E-1 6.63454E-1 6.49549E-1 6.49369E-1 6.45168E-1 6.08417E-1 6.28225E-1 6.72103E-1 6.62922E-1 6.57239E-1 6.4533E-1 6.36206E-1 6.48823E-1 6.546E-1 6.51969E-1 6.67385E-1 6.74928E-1 6.72294E-1 -9999 -9999 -9999 -9999 -9999 -9999 -9999 -9999 -9999 -9999 -9999 -9999 -9999 -9999 -9999 -9999 -9999 -9999 -9999 -9999 -9999 -9999 -9999 -9999 -9999 -9999 -9999 -9999 -9999 -9999 -9999 -9999 -9999 -9999 -9999 -9999 -9999 -9999 -9999 -9999 -9999 -9999 -9999 -9999 -9999 -9999 -9999 -9999 -9999 -9999 -9999 -9999 -9999 -9999 -9999 -9999 -9999 -9999 -9999 -9999 -9999 -9999 -9999 -9999 -9999 -9999 -9999 -9999 -9999 -9999 -9999 -9999 -9999 -9999 -9999 -9999 -9999 -9999 -9999 -9999 -9999 -9999 -9999 -9999 -9999 -9999 -9999 -9999 -9999 -9999 -9999 6.79802E-1 6.50956E-1 6.51335E-1 6.3128E-1 6.44279E-1 6.53791E-1 6.7605E-1 6.93764E-1 6.68712E-1 6.39726E-1 6.34902E-1 6.2486E-1 6.08584E-1 6.37528E-1 6.28609E-1 6.72812E-1 6.74071E-1 6.40004E-1 6.31019E-1 5.78484E-1 4.33361E-1 -9999 -9999 -9999 -9999 -9999 -9999 -9999 -9999 -9999 -9999 -9999 -9999 -9999 -9999 -9999 -9999 -9999 -9999 -9999 -9999 -9999 -9999 -9999 -9999 -9999 -9999 -9999 -9999 -9999 -9999 -9999
-9999 -9999 7.00553E-1 6.59665E-1 5.92293E-1 6.1075E-1 6.27231E-1 6.64545E-1 6.78462E-1 6.7232E-1 6.65014E-1 6.40853E-1 6.27992E-1 6.25014E-1 6.20348E-1 6.05884E-1 6.52191E-1 6.20752E-1 5.80501E-1 5.79326E-1 5.84524E-1 6.07685E-1 6.11737E-1 6.36913E-1 6.83483E-1 6.99359E-1 7.07792E-1 -9999 -9999 -9999 -9999 -9999 -9999 -9999 -9999 -9999 -9999 -9999 -9999 -9999 -9999 -9999 -9999 -9999 -9999 -9999 -9999 -9999 -9999 -9999 -9999 -9999 -9999 -9999 -9999 -9999 -9999 -9999 -9999 -9999 -9999 -9999 -9999 -9999 -9999 -9999 -9999 -9999 -9999 -9999 -9999 -9999 -9999 -9999 -9999 -9999 -9999 -9999 -9999 -9999 -9999 -9999 -9999 -9999 -9999 -9999 -9999 -9999 -9999 -9999 -9999 -9999 -9999 -9999 -9999 -9999 -9999 -9999 -9999 -9999 -9999 -9999 -9999 -9999 -9999 -9999 -9999 -9999 -9999 -9999 -9999 -9999 -9999 -9999 -9999 -9999 -9999 -9999 -9999 6.93499E-1 6.6193E-1 6.58676E-1 6.58882E-1 6.65789E-1 6.99395E-1 6.83126E-1 6.76324E-1 6.49122E-1 6.75873E-1 6.35052E-1 6.41788E-1 5.96052E-1 6.15895E-1 6.4991E-1 6.50148E-1 6.61822E-1 6.63648E-1 6.01491E-1 5.5834E-1 4.72573E-1 3.19767E-1 2.36243E-1 -9999 -9999 -9999 -9999 1.35266E-1 1.52585E-1 -9999 -9999 -9999 -9999 -9999 -9999 -9999 -9999 -9999 -9999 -9999 -9999 -9999 -9999 -9999 -9999 -9999 -9999 -9999 -9999 -9999 -9999
-9999 -9999 7.04905E-1 6.68461E-1 6.09067E-1 5.73325E-1 5.70193E-1 5.75726E-1 5.95647E-1 6.42639E-1 6.58393E-1 6.03748E-1 5.78764E-1 5.52945E-1 5.58675E-1 5.82728E-1 6.17535E-1 6.15472E-1 5.43365E-1 5.45158E-1 5.83046E-1 6.00746E-1 5.98481E-1 6.32059E-1 6.71201E-1 6.91243E-1 6.86361E-1 6.86683E-1 7.02056E-1 6.83216E-1 -9999 -9999 -9999 -9999 -9999 -9999 -9999 -9999 -9999 -9999 -9999 -9999 -9999 -9999 -9999 -9999 -9999 -9999 -9999 -9999 -9999 -9999 -9999 -9999 -9999 -9999 -9999 -9999 -9999 -9999 -9999 -9999 -9999 -9999 -9999 -9999 -9999 -9999 -9999 -9999 -9999 -9999 -9999 -9999 -9999 -9999 -9999 -9999 -9999 -9999 -9999 -9999 -9999 -9999 -9999 -9999 -9999 -9999 -9999 -9999 -9999 -9999 -9999 -9999 -9999 -9999 -9999 -9999 -9999 -9999 -9999 -9999 -9999 -9999 -9999 -9999 -9999 -9999 -9999 -9999 -9999 -9999 -9999 -9999 -9999 -9999 -9999 -9999 -9999 -9999 7.19824E-1 6.69347E-1 6.50155E-1 6.2863E-1 5.86314E-1 6.00054E-1 6.32422E-1 6.72032E-1 6.71393E-1 6.55723E-1 6.47635E-1 6.42162E-1 6.36428E-1 6.51346E-1 6.55708E-1 6.84457E-1 6.82157E-1 6.3485E-1 5.85091E-1 5.07752E-1 4.71615E-1 4.57331E-1 3.16812E-1 2.2444E-1 2.5578E-1 2.36579E-1 2.00746E-1 1.51027E-1 1.41017E-1 -9999 -9999 -9999 -9999 -9999 -9999 -9999 -9999 -9999 -9999 -9999 -9999 -9999 -9999 -9999 -9999 -9999 -9999 -9999 -9999 -9999
-9999 -9999 7.02916E-1 6.74481E-1 6.54804E-1 6.1487E-1 5.38152E-1 5.33722E-1 5.34643E-1 5.56715E-1 5.9581E-1 5.93417E-1 5.56104E-1 5.47258E-1 5.27612E-1 5.26384E-1 5.40817E-1 5.42113E-1 5.3707E-1 6.11858E-1 6.52299E-1 6.62422E-1 6.6375E-1 6.56434E-1 6.57542E-1 6.81336E-1 7.22713E-1 7.33117E-1 7.35187E-1 7.09439E-1 -9999 -9999 -9999 -9999 -9999 -9999 -9999 -9999 -9999 -9999 -9999 -9999 -9999 -9999 -9999 -9999 -9999 -9999 -9999 -9999 -9999 -9999 -9999 -9999 -9999 -9999 -9999 -9999 -9999 -9999 -9999 -9999 -9999 -9999 -9999 -9999 -9999 -9999 -9999 -9999 -9999 -9999 -9999 -9999 -9999 -9999 -9999 -9999 -9999 -9999 -9999 -9999 -9999 -9999 -9999 -9999 -9999 -9999 -9999 -9999 -9999 -9999 -9999 -9999 -9999 -9999 -9999 -9999 -9999 -9999 -9999 -9999 -9999 -9999 -9999 -9999 -9999 -9999 -9999 -9999 -9999 -9999 -9999 -9999 -9999 -9999 -9999 -9999 -9999 6.94606E-1 7.04152E-1 6.93979E-1 6.88481E-1 6.7887E-1 6.59673E-1 5.86029E-1 6.41842E-1 6.59957E-1 6.52601E-1 6.6365E-1 6.72795E-1 6.70789E-1 6.34673E-1 6.46268E-1 6.68243E-1 6.67824E-1 6.8466E-1 6.60549E-1 6.13142E-1 4.81102E-1 4.46256E-1 4.09887E-1 3.302E-1 2.0926E-1 2.82517E-1 2.43572E-1 2.38449E-1 2.02E-1 -9999 1.49346E-1 1.56397E-1 1.07049E-1 -9999 -9999 -9999 -9999 -9999 -9999 -9999 -9999 -9999 -9999 -9999 -9999 -9999 -9999 -9999 -9999 -9999 -9999
-9999 -9999 7.02306E-1 6.76211E-1 6.74608E-1 6.57991E-1 6.10866E-1 5.7064E-1 5.01077E-1 4.9886E-1 5.17079E-1 5.39632E-1 5.72654E-1 5.77048E-1 5.34684E-1 5.01912E-1 4.96486E-1 5.24412E-1 5.95634E-1 6.4616E-1 6.89681E-1 6.92913E-1 6.99451E-1 6.9041E-1 6.94138E-1 7.18924E-1 7.42706E-1 7.50824E-1 7.37954E-1 7.25531E-1 7.25155E-1 -9999 -9999 -9999 -9999 -9999 -9999 -9999 -9999 -9999 -9999 -9999 -9999 -9999 -9999 -9999 -9999 -9999 -9999 -9999 -9999 -9999 -9999 -9999 -9999 -9999 -9999 -9999 -9999 -9999 -9999 -9999 -9999 -9999 -9999 -9999 -9999 -9999 -9999 -9999 -9999 -9999 -9999 -9999 -9999 -9999 -9999 -9999 -9999 -9999 -9999 -9999 -9999 -9999 -9999 -9999 -9999 -9999 -9999 -9999 -9999 -9999 -9999 -9999 -9999 -9999 -9999 -9999 -9999 -9999 -9999 -9999 -9999 -9999 -9999 -9999 -9999 -9999 -9999 -9999 -9999 -9999 -9999 -9999 -9999 -9999 -9999 -9999 -9999 6.82945E-1 6.64119E-1 6.92699E-1 6.93134E-1 6.93036E-1 6.78578E-1 6.67409E-1 6.55604E-1 6.4743E-1 6.46026E-1 6.38438E-1 6.67122E-1 6.54661E-1 6.62303E-1 6.39514E-1 6.32176E-1 6.6204E-1 6.48683E-1 6.46667E-1 6.19747E-1 5.01845E-1 2.74182E-1 2.23491E-1 2.01106E-1 1.71858E-1 2.01635E-1 1.73981E-1 1.2421E-1 1.69433E-1 1.79133E-1 1.31508E-1 1.08092E-1 1.06091E-1 7.01413E-2 6.53553E-2 6.34573E-2 6.59934E-2 7.82497E-2 8.48041E-2 4.09188E-2 3.70459E-2 4.13925E-2 5.30228E-2 -9999 -9999 -9999 -9999 -9999 -9999 -9999 -9999
-9999 -9999 7.05459E-1 7.03766E-1 6.97474E-1 6.68467E-1 6.08234E-1 5.54197E-1 5.06666E-1 4.60159E-1 4.90316E-1 5.56705E-1 5.50231E-1 5.5084E-1 5.05278E-1 4.67666E-1 4.84777E-1 5.24553E-1 5.95747E-1 6.24248E-1 6.75128E-1 6.80712E-1 6.87101E-1 6.95971E-1 6.95512E-1 7.22523E-1 7.39963E-1 7.45377E-1 7.32417E-1 7.26375E-1 7.15868E-1 -9999 -9999 -9999 -9999 -9999 -9999 -9999 -9999 -9999 -9999 -9999 -9999 -9999 -9999 -9999 -9999 -9999 -9999 -9999 -9999 -9999 -9999 -9999 -9999 -9999 -9999 -9999 -9999 -9999 -9999 -9999 -9999 -9999 -9999 -9999 -9999 -9999 -9999 -9999 -9999 -9999 -9999 -9999 -9999 -9999 -9999 -9999 -9999 -9999 -9999 -9999 -9999 -9999 -9999 -9999 -9999 -9999 -9999 -9999 -9999 -9999 -9999 -9999 -9999 -9999 -9999 -9999 -9999 -9999 -9999 -9999 -9999 -9999 -9999 -9999 -9999 -9999 -9999 -9999 -9999 -9999 -9999 -9999 -9999 -9999 -9999 -9999 -9999 -9999 6.97701E-1 7.28496E-1 7.28167E-1 6.97288E-1 6.41056E-1 6.28557E-1 6.52852E-1 6.49467E-1 6.22079E-1 6.32877E-1 6.29658E-1 6.55759E-1 6.74811E-1 6.67533E-1 6.37675E-1 6.39684E-1 6.28208E-1 6.43938E-1 6.46626E-1 5.30968E-1 3.39917E-1 2.76961E-1 1.27988E-1 1.02104E-1 1.75005E-1 1.12812E-1 1.58611E-1 1.27328E-1 1.16755E-1 1.14588E-1 1.27749E-1 7.87051E-2 1.32649E-1 1.35052E-1 1.10786E-1 1.21061E-1 1.18359E-1 1.25614E-1 6.79368E-2 4.40478E-2 3.06734E-2 5.5925E-2 6.02915E-2 3.08971E-2 -9999 -9999 -9999 -9999 -9999 -9999
-9999 -9999 -9999 -9999 6.45826E-1 6.25918E-1 5.48299E-1 5.00971E-1 4.95123E-1 4.72642E-1 4.69773E-1 4.84266E-1 4.69053E-1 5.24525E-1 5.03083E-1 4.71621E-1 4.83232E-1 4.99986E-1 5.8215E-1 6.23614E-1 6.54692E-1 6.91823E-1 6.95093E-1 6.85621E-1 7.0567E-1 7.16382E-1 7.18139E-1 7.28159E-1 7.29918E-1 7.35762E-1 7.23568E-1 -9999 -9999 -9999 -9999 -9999 -9999 -9999 -9999 -9999 -9999 -9999 -9999 -9999 -9999 -9999 -9999 -9999 -9999 -9999 -9999 -9999 -9999 -9999 -9999 -9999 -9999 -9999 -9999 -9999 -9999 -9999 -9999 -9999 -9999 -9999 -9999 -9999 -9999 -9999 -9999 -9999 -9999 -9999 -9999 -9999 -9999 -9999 -9999 -9999 -9999 -9999 -9999 -9999 -9999 -9999 -9999 -9999 -9999 -9999 -9999 -9999 -9999 -9999 -9999 -9999 -9999 -9999 -9999 -9999 -9999 -9999 -9999 -9999 -9999 -9999 -9999 -9999 5.84938E-1 -9999 -9999 -9999 -9999 -9999 -9999 -9999 -9999 -9999 -9999 -9999 -9999 -9999 6.9292E-1 6.96416E-1 6.40625E-1 6.13198E-1 6.22918E-1 6.22347E-1 6.1513E-1 6.28036E-1 6.63603E-1 6.60686E-1 6.93416E-1 6.86358E-1 6.71393E-1 6.63724E-1 6.17586E-1 6.12205E-1 6.28254E-1 5.50144E-1 3.15809E-1 2.67198E-1 1.59903E-1 1.20545E-1 1.68385E-1 1.42128E-1 1.49353E-1 1.21148E-1 1.05823E-1 1.10542E-1 1.11603E-1 1.05946E-1 1.27427E-1 8.13017E-2 9.28215E-2 5.69399E-2 5.78147E-2 9.76767E-2 1.10173E-1 8.52213E-2 6.11117E-2 7.8532E-2 4.88111E-2 3.14921E-2 -9999 -9999 -9999 -9999 -9999 -9999
-9999 -9999 -9999 -9999 5.9274E-1 5.62256E-1 5.31225E-1 4.78231E-1 4.69933E-1 4.63381E-1 4.50133E-1 4.73462E-1 4.67124E-1 4.91669E-1 4.60743E-1 4.65399E-1 4.76733E-1 4.72549E-1 4.76784E-1 5.07007E-1 5.84249E-1 6.68079E-1 6.82149E-1 6.84919E-1 6.92958E-1 6.9991E-1 6.95838E-1 6.91207E-1 7.2207E-1 7.24996E-1 7.3213E-1 7.04449E-1 -9999 -9999 -9999 -9999 -9999 -9999 -9999 -9999 -9999 -9999 -9999 -9999 -9999 -9999 -9999 -9999 -9999 -9999 -9999 -9999 -9999 -9999 -9999 -9999 -9999 -9999 -9999 -9999 -9999 -9999 -9999 -9999 -9999 -9999 -9999 -9999 -9999 -9999 -9999 -9999 -9999 -9999 -9999 -9999 -9999 -9999 -9999 -9999 -9999 -9999 -9999 -9999 -9999 -9999 -9999 -9999 -9999 -9999 -9999 -9999 -9999 -9999 -9999 -9999 -9999 -9999 -9999 -9999 -9999 -9999 -9999 -9999 -9999 -9999 4.46736E-1 4.35096E-1 4.89569E-1 -9999 -9999 -9999 -9999 -9999 -9999 -9999 -9999 -9999 -9999 -9999 -9999 -9999 7.13859E-1 6.57776E-1 6.347E-1 6.07904E-1 6.04429E-1 6.05842E-1 6.23936E-1 6.53272E-1 6.97005E-1 6.95622E-1 6.81886E-1 6.87825E-1 6.70104E-1 6.44896E-1 6.20707E-1 6.13297E-1 6.52995E-1 6.29741E-1 4.25254E-1 2.63036E-1 1.72287E-1 1.2955E-1 1.60725E-1 1.28546E-1 1.5139E-1 1.20823E-1 1.00839E-1 1.18727E-1 9.9762E-2 8.20464E-2 1.29138E-1 8.46812E-2 8.09633E-2 6.69594E-2 6.77441E-2 7.22183E-2 7.97901E-2 1.17372E-1 9.89259E-2 8.13712E-2 3.82295E-2 -9999 -9999 -9999 -9999 -9999 -9999 -9999
-9999 -9999 -9999 -9999 -9999 5.37662E-1 5.4616E-1 5.08471E-1 4.73914E-1 4.75974E-1 4.76546E-1 4.74079E-1 4.75765E-1 4.74071E-1 4.65506E-1 4.66848E-1 4.74421E-1 4.80377E-1 4.80935E-1 4.72332E-1 4.89652E-1 5.95046E-1 6.86316E-1 6.80158E-1 6.82231E-1 6.73761E-1 6.56214E-1 6.33092E-1 6.56013E-1 6.6975E-1 7.00568E-1 7.05545E-1 7.14001E-1 -9999 -9999 -9999 -9999 -9999 -9999 -9999 -9999 -9999 -9999 -9999 -9999 -9999 -9999 -9999 -9999 -9999 -9999 -9999 -9999 -9999 -9999 -9999 -9999 -9999 -9999 -9999 -9999 -9999 -9999 -9999 -9999 -9999 -9999 -9999 -9999 -9999 -9999 -9999 -9999 -9999 -9999 -9999 -9999 -9999 -9999 -9999 -9999 -9999 -9999 -9999 -9999 -9999 -9999 -9999 -9999 -9999 -9999 -9999 -9999 -9999 -9999 -9999 -9999 -9999 -9999 -9999 -9999 -9999 -9999 -9999 -9999 -9999 4.93292E-1 4.91553E-1 5.13328E-1 -9999 -9999 -9999 -9999 -9999 -9999 -9999 -9999 -9999 -9999 -9999 -9999 -9999 6.90028E-1 6.82632E-1 6.28825E-1 5.98895E-1 5.93961E-1 6.10754E-1 6.29061E-1 6.58531E-1 6.75851E-1 6.95593E-1 6.97809E-1 6.9872E-1 6.49704E-1 6.74716E-1 6.40088E-1 6.38748E-1 6.34093E-1 6.39944E-1 5.74247E-1 3.56539E-1 2.05643E-1 1.36737E-1 1.40073E-1 1.50722E-1 1.29518E-1 1.42227E-1 1.55115E-1 1.07451E-1 9.22194E-2 9.12663E-2 8.25264E-2 8.25252E-2 9.29998E-2 7.57876E-2 5.38551E-2 5.34781E-2 7.54848E-2 6.89688E-2 1.09996E-1 9.60355E-2 5.24604E-2 2.97493E-2 -9999 -9999 -9999 -9999 -9999 -9999
-9999 -9999 -9999 -9999 -9999 -9999 -9999 -9999 4.96108E-1 4.99875E-1 4.8757E-1 4.83648E-1 4.60371E-1 4.71164E-1 4.66216E-1 5.0701E-1 5.10448E-1 5.10463E-1 5.10996E-1 5.04448E-1 5.01497E-1 4.79816E-1 5.87772E-1 6.69987E-1 6.80528E-1 6.58167E-1 6.45597E-1 5.95326E-1 5.51221E-1 5.69082E-1 6.02975E-1 6.51778E-1 6.89884E-1 -9999 -9999 -9999 -9999 -9999 -9999 -9999 -9999 -9999 -9999 -9999 -9999 -9999 -9999 -9999 -9999 -9999 -9999 -9999 -9999 -9999 -9999 -9999 -9999 -9999 -9999 -9999 -9999 -9999 -9999 -9999 -9999 -9999 -9999 -9999 -9999 -9999 -9999 -9999 -9999 -9999 -9999 -9999 -9999 -9999 -9999 -9999 -9999 -9999 -9999 -9999 -9999 -9999 -9999 -9999 -9999 -9999 -9999 -9999 -9999 -9999 -9999 -9999 -9999 -9999 -9999 -9999 -9999 -9999 -9999 -9999 -9999 5.37895E-1 5.26187E-1 5.69261E-1 5.9306E-1 6.01826E-1 -9999 -9999 -9999 -9999 -9999 -9999 -9999 -9999 -9999 -9999 -9999 -9999 7.21901E-1 6.76337E-1 6.39214E-1 6.29573E-1 6.30954E-1 6.3973E-1 6.43428E-1 6.63144E-1 6.53767E-1 6.79077E-1 7.16041E-1 6.90839E-1 6.42431E-1 6.67195E-1 6.79882E-1 6.64678E-1 6.63285E-1 6.6427E-1 6.3118E-1 4.35855E-1 2.87443E-1 1.57964E-1 1.2904E-1 1.44209E-1 1.58123E-1 1.24932E-1 1.4561E-1 1.17665E-1 8.22616E-2 7.08971E-2 8.91343E-2 9.81332E-2 9.68637E-2 7.56663E-2 6.66494E-2 5.35123E-2 5.07219E-2 5.53489E-2 7.22557E-2 9.84672E-2 5.14373E-2 2.5801E-2 2.01801E-2 -9999 -9999 -9999 -9999 -9999
-9999 -9999 -9999 -9999 -9999 -9999 -9999 -9999 -9999 -9999 4.98922E-1 4.95902E-1 4.67829E-1 4.55243E-1 4.68549E-1 4.80824E-1 5.02766E-1 5.40958E-1 5.35851E-1 5.4609E-1 5.54812E-1 5.01665E-1 4.75937E-1 5.29818E-1 6.12718E-1 6.43784E-1 6.20819E-1 5.78735E-1 5.4039E-1 5.51733E-1 5.80912E-1 6.37884E-1 6.66353E-1 7.07833E-1 -9999 -9999 -9999 -9999 -9999 -9999 -9999 -9999 -9999 -9999 -9999 -9999 -9999 -9999 -9999 -9999 -9999 -9999 -9999 -9999 -9999 -9999 -9999 -9999 -9999 -9999 -9999 -9999 -9999 -9999 -9999 -9999 -9999 -9999 -9999 -9999 -9999 -9999 -9999 -9999 -9999 -9999 -9999 -9999 -9999 -9999 -9999 -9999 -9999 -9999 -9999 -9999 -9999 -9999 -9999 -9999 -9999 -9999 -9999 -9999 -9999 -9999 -9999 -9999 -9999 -9999 -9999 -9999 -9999 -9999 4.78843E-1 5.38666E-1 5.97378E-1 5.59489E-1 5.9498E-1 -9999 -9999 -9999 -9999 -9999 -9999 -9999 -9999 -9999 7.09823E-1 -9999 7.24575E-1 7.32672E-1 7.25036E-1 7.1082E-1 6.90598E-1 6.43993E-1 6.39462E-1 6.52926E-1 6.88433E-1 6.72814E-1 6.70484E-1 6.9252E-1 7.25377E-1 7.11297E-1 6.66736E-1 6.95439E-1 6.71389E-1 6.77487E-1 7.01902E-1 6.82745E-1 6.63999E-1 4.91944E-1 3.0387E-1 1.75962E-1 1.55877E-1 1.67698E-1 1.83144E-1 1.56823E-1 1.5108E-1 1.12432E-1 1.01351E-1 7.5218E-2 8.6022E-2 1.10866E-1 9.31719E-2 8.59534E-2 6.59536E-2 7.01585E-2 5.03066E-2 4.4149E-2 5.40605E-2 6.15733E-2 3.91589E-2 3.07685E-2 2.867E-2 2.76018E-2 -9999 -9999 -9999 -9999
-9999 -9999 -9999 -9999 -9999 -9999 -9999 -9999 5.30085E-1 5.16816E-1 5.14642E-1 5.08224E-1 5.08123E-1 4.68822E-1 4.77169E-1 4.7005E-1 4.53667E-1 4.89749E-1 5.33254E-1 5.67597E-1 5.66631E-1 5.4379E-1 5.03689E-1 4.77016E-1 4.78792E-1 5.2783E-1 5.65968E-1 5.53924E-1 5.36228E-1 5.67569E-1 6.35872E-1 6.70469E-1 6.88312E-1 7.04046E-1 -9999 -9999 -9999 -9999 -9999 -9999 -9999 -9999 -9999 -9999 -9999 -9999 -9999 -9999 -9999 -9999 -9999 -9999 -9999 -9999 -9999 -9999 -9999 -9999 -9999 -9999 -9999 -9999 -9999 -9999 -9999 -9999 -9999 -9999 -9999 -9999 -9999 -9999 -9999 -9999 -9999 -9999 -9999 -9999 -9999 -9999 -9999 -9999 -9999 -9999 -9999 -9999 -9999 -9999 -9999 -9999 -9999 -9999 -9999 -9999 -9999 -9999 -9999 -9999 -9999 -9999 -9999 -9999 -9999 5.04062E-1 5.12927E-1 5.28354E-1 5.47948E-1 6.20259E-1 6.41215E-1 -9999 -9999 -9999 -9999 -9999 -9999 -9999 -9999 7.04877E-1 6.45338E-1 6.81116E-1 6.94904E-1 7.21446E-1 7.3938E-1 7.32301E-1 7.21593E-1 6.80726E-1 6.62272E-1 6.84378E-1 6.82501E-1 6.7271E-1 6.61205E-1 6.93517E-1 7.01857E-1 7.07598E-1 7.08559E-1 7.20196E-1 7.24848E-1 7.48134E-1 7.22279E-1 6.75051E-1 6.74082E-1 6.03419E-1 4.43336E-1 2.14345E-1 1.57789E-1 1.32274E-1 1.92729E-1 2.09829E-1 1.57523E-1 1.07735E-1 8.2466E-2 6.38276E-2 7.81704E-2 8.78793E-2 1.01195E-1 7.89168E-2 5.29373E-2 4.52117E-2 3.60831E-2 4.44387E-2 6.11453E-2 7.66886E-2 7.27668E-2 5.02576E-2 3.66488E-2 3.93517E-2 -9999 -9999 -9999 -9999
-9999 -9999 -9999 -9999 -9999 -9999 -9999 5.43315E-1 5.0077E-1 4.95689E-1 4.95051E-1 4.73996E-1 4.76978E-1 4.79428E-1 4.55106E-1 4.3528E-1 4.31081E-1 4.70846E-1 4.91143E-1 5.3838E-1 5.57297E-1 5.57589E-1 5.35371E-1 5.18189E-1 4.9407E-1 4.72859E-1 4.84525E-1 4.8975E-1 4.70541E-1 5.46651E-1 6.15202E-1 6.66864E-1 6.89108E-1 6.92748E-1 -9999 -9999 -9999 -9999 -9999 -9999 -9999 -9999 -9999 -9999 -9999 -9999 -9999 -9999 -9999 -9999 -9999 -9999 -9999 -9999 -9999 -9999 -9999 -9999 -9999 -9999 -9999 -9999 -9999 -9999 -9999 -9999 -9999 -9999 -9999 -9999 -9999 -9999 -9999 -9999 -9999 -9999 -9999 -9999 -9999 -9999 -9999 -9999 -9999 -9999 -9999 -9999 -9999 -9999 -9999 -9999 -9999 -9999 -9999 -9999 -9999 -9999 -9999 -9999 -9999 -9999 -9999 -9999 -9999 4.7646E-1 4.85501E-1 5.24418E-1 5.17215E-1 5.88972E-1 6.37838E-1 -9999 -9999 -9999 -9999 -9999 -9999 -9999 -9999 6.78307E-1 6.24893E-1 6.03878E-1 6.70185E-1 7.35521E-1 7.42537E-1 7.47421E-1 7.41903E-1 7.30247E-1 6.86084E-1 7.00302E-1 6.58449E-1 6.57692E-1 6.86569E-1 6.95168E-1 6.96482E-1 7.27063E-1 7.23857E-1 7.23883E-1 7.31334E-1 7.21487E-1 6.87675E-1 6.82899E-1 7.0006E-1 6.58253E-1 4.85567E-1 2.24988E-1 1.58167E-1 1.75848E-1 2.37797E-1 2.32506E-1 1.65061E-1 1.14045E-1 1.01179E-1 1.1143E-1 7.10146E-2 7.26959E-2 1.00776E-1 1.02454E-1 9.63625E-2 7.04154E-2 7.18961E-2 6.17786E-2 4.94189E-2 5.13074E-2 5.27103E-2 6.1843E-2 4.91123E-2 5.13985E-2 3.72827E-2 3.28806E-2 4.86071E-2 -9999
-9999 -9999 -9999 -9999 -9999 -9999 5.55114E-1 5.28727E-1 4.79488E-1 4.80838E-1 4.60411E-1 4.42899E-1 4.66201E-1 4.99863E-1 4.90297E-1 4.75865E-1 4.64749E-1 4.4734E-1 4.67629E-1 4.99613E-1 5.1563E-1 5.53427E-1 5.60275E-1 5.57907E-1 5.26844E-1 5.0862E-1 4.66176E-1 4.58208E-1 4.51064E-1 4.60388E-1 4.86567E-1 5.35101E-1 6.31298E-1 6.89349E-1 7.01469E-1 -9999 -9999 -9999 -9999 -9999 -9999 -9999 -9999 -9999 -9999 -9999 -9999 -9999 -9999 -9999 -9999 -9999 -9999 -9999 -9999 -9999 -9999 -9999 -9999 -9999 -9999 -9999 -9999 -9999 -9999 -9999 -9999 -9999 -9999 -9999 -9999 -9999 -9999 -9999 -9999 -9999 -9999 -9999 -9999 -9999 -9999 -9999 -9999 -9999 -9999 -9999 -9999 -9999 -9999 -9999 -9999 -9999 -9999 -9999 -9999 -9999 -9999 -9999 -9999 -9999 -9999 -9999 -9999 -9999 -9999 4.65743E-1 4.84408E-1 -9999 -9999 -9999 -9999 -9999 -9999 -9999 6.76663E-1 -9999 -9999 6.56646E-1 5.8225E-1 5.89123E-1 6.03992E-1 7.09534E-1 7.37512E-1 7.35153E-1 7.52624E-1 7.39201E-1 7.22197E-1 7.15907E-1 6.7752E-1 6.67969E-1 6.83295E-1 6.99378E-1 7.44813E-1 7.51629E-1 7.30664E-1 7.04734E-1 7.2202E-1 6.90696E-1 6.78199E-1 6.89333E-1 6.74284E-1 6.96779E-1 5.97263E-1 3.30642E-1 2.42164E-1 1.91114E-1 2.22839E-1 2.45221E-1 1.754E-1 1.32341E-1 1.21306E-1 1.12705E-1 7.72562E-2 8.48714E-2 8.8008E-2 8.99943E-2 7.01393E-2 8.56615E-2 8.41878E-2 6.3186E-2 4.133E-2 3.6541E-2 3.86507E-2 4.98398E-2 4.43278E-2 5.09735E-2 4.21164E-2 -9999 -9999 -9999
-9999 -9999 -9999 -9999 -9999 -9999 5.09342E-1 5.2753E-1 4.9879E-1 4.47883E-1 4.38575E-1 4.63214E-1 4.80726E-1 5.0428E-1 5.1862E-1 5.20995E-1 5.03117E-1 4.69464E-1 4.59884E-1 4.61067E-1 4.8475E-1 4.92099E-1 5.18688E-1 5.42856E-1 5.47168E-1 5.34528E-1 5.17915E-1 4.71352E-1 4.58968E-1 4.45373E-1 4.95704E-1 5.60958E-1 6.03785E-1 6.60031E-1 6.71027E-1 -9999 -9999 -9999 -9999 -9999 -9999 -9999 -9999 -9999 -9999 -9999 -9999 -9999 -9999 -9999 -9999 -9999 -9999 -9999 -9999 -9999 -9999 -9999 -9999 -9999 -9999 -9999 -9999 -9999 -9999 -9999 -9999 -9999 -9999 -9999 -9999 -9999 -9999 -9999 -9999 -9999 -9999 -9999 -9999 -9999 -9999 -9999 -9999 -9999 -9999 -9999 -9999 -9999 -9999 -9999 -9999 3.39994E-1 3.05025E-1 3.30612E-1 3.95299E-1 4.51423E-1 -9999 -9999 -9999 -9999 -9999 -9999 -9999 -9999 -9999 5.22671E-1 -9999 -9999 -9999 -9999 -9999 -9999 -9999 -9999 6.86692E-1 6.8987E-1 -9999 6.76188E-1 6.19674E-1 5.87436E-1 5.5749E-1 6.50174E-1 6.97398E-1 7.2616E-1 7.3264E-1 7.43041E-1 7.31921E-1 7.17582E-1 6.9279E-1 6.91652E-1 6.64839E-1 6.90226E-1 7.31552E-1 7.25456E-1 6.91496E-1 7.03056E-1 7.02421E-1 6.84192E-1 6.82333E-1 6.88566E-1 6.91582E-1 7.2843E-1 6.02104E-1 4.09138E-1 3.32399E-1 2.66767E-1 2.65992E-1 2.41072E-1 1.86745E-1 1.45848E-1 1.31964E-1 1.27688E-1 9.3541E-2 9.36181E-2 7.9232E-2 7.69067E-2 7.60566E-2 7.7037E-2 6.66279E-2 5.61383E-2 4.22432E-2 4.26786E-2 3.49622E-2 3.93249E-2 5.35613E-2 6.75369E-2 5.40657E-2 -9999 -9999 -9999
-9999 -9999 -9999 -9999 5.24922E-1 4.72932E-1 4.76136E-1 5.23464E-1 5.28853E-1 5.00075E-1 4.80609E-1 4.58042E-1 4.59033E-1 4.74357E-1 4.89774E-1 5.03313E-1 5.15252E-1 5.13558E-1 4.9341E-1 4.58697E-1 4.53056E-1 4.54095E-1 4.96933E-1 4.99142E-1 5.12415E-1 5.07223E-1 4.911E-1 4.755E-1 4.69913E-1 4.45567E-1 4.63887E-1 5.26755E-1 5.4754E-1 6.09845E-1 6.43544E-1 6.55435E-1 -9999 -9999 -9999 -9999 -9999 -9999 -9999 -9999 -9999 -9999 -9999 -9999 -9999 -9999 -9999 -9999 -9999 -9999 -9999 -9999 -9999 -9999 -9999 -9999 -9999 -9999 -9999 -9999 -9999 -9999 -9999 -9999 -9999 -9999 -9999 -9999 -9999 -9999 -9999 -9999 -9999 -9999 -9999 -9999 -9999 -9999 -9999 -9999 -9999 -9999 -9999 -9999 -9999 -9999 3.99787E-1 3.86159E-1 2.93285E-1 3.01689E-1 3.60656E-1 3.86756E-1 -9999 4.27737E-1 4.93967E-1 5.20994E-1 -9999 -9999 -9999 -9999 6.20292E-1 5.84705E-1 5.89312E-1 5.50432E-1 -9999 -9999 -9999 6.33375E-1 6.47904E-1 6.83056E-1 6.90694E-1 6.84048E-1 6.75951E-1 6.46869E-1 6.25643E-1 5.77155E-1 5.86731E-1 6.53747E-1 6.76275E-1 7.511E-1 7.61512E-1 7.45509E-1 7.5136E-1 7.22834E-1 7.03556E-1 6.74481E-1 6.71537E-1 6.969E-1 7.28232E-1 7.0152E-1 6.7622E-1 6.86824E-1 6.96671E-1 6.72709E-1 6.7411E-1 6.74004E-1 6.93242E-1 7.07957E-1 6.06057E-1 4.60092E-1 3.50195E-1 3.72259E-1 3.40144E-1 2.16255E-1 1.6102E-1 1.4806E-1 1.51971E-1 1.34319E-1 1.14949E-1 9.10563E-2 8.62212E-2 7.95965E-2 6.37651E-2 5.22675E-2 5.06005E-2 5.01258E-2 4.38413E-2 5.10279E-2 3.64953E-2 5.2108E-2 5.02415E-2 5.21833E-2 6.00445E-2 4.12727E-2 -9999 -9999
-9999 -9999 -9999 4.86654E-1 4.6705E-1 4.33318E-1 4.45607E-1 4.80448E-1 4.82142E-1 4.98256E-1 5.05716E-1 4.81824E-1 4.63751E-1 4.65226E-1 4.77546E-1 5.12896E-1 5.02697E-1 5.04201E-1 4.82705E-1 4.75407E-1 4.60399E-1 4.44672E-1 4.70345E-1 4.77655E-1 4.9219E-1 5.04367E-1 4.80998E-1 4.66842E-1 4.87881E-1 4.78224E-1 4.44456E-1 4.67282E-1 4.81614E-1 5.7757E-1 6.01982E-1 6.16892E-1 -9999 -9999 -9999 -9999 -9999 -9999 -9999 -9999 -9999 -9999 -9999 -9999 -9999 -9999 -9999 -9999 -9999 -9999 -9999 -9999 -9999 -9999 -9999 -9999 -9999 -9999 -9999 -9999 -9999 -9999 -9999 -9999 -9999 -9999 -9999 -9999 -9999 -9999 -9999 -9999 -9999 -9999 -9999 -9999 -9999 -9999 -9999 -9999 -9999 -9999 -9999 -9999 -9999 -9999 -9999 4.42932E-1 3.29068E-1 2.77394E-1 3.64197E-1 3.74249E-1 4.0372E-1 4.17387E-1 4.3953E-1 4.82816E-1 4.77926E-1 -9999 -9999 5.93555E-1 6.27715E-1 6.0815E-1 5.79614E-1 5.44588E-1 -9999 -9999 5.90946E-1 6.30056E-1 6.48766E-1 6.87192E-1 7.01589E-1 6.78248E-1 6.47773E-1 6.98406E-1 6.31038E-1 5.78043E-1 6.01316E-1 6.33044E-1 7.04321E-1 7.17932E-1 7.21938E-1 7.15652E-1 7.29158E-1 7.38748E-1 7.47012E-1 7.21881E-1 6.97929E-1 7.02216E-1 7.15206E-1 6.94645E-1 6.78164E-1 6.95286E-1 6.81391E-1 6.61751E-1 6.19183E-1 6.80755E-1 6.69212E-1 6.97515E-1 6.92668E-1 5.82238E-1 4.45551E-1 3.47347E-1 3.13618E-1 2.33518E-1 1.80926E-1 1.43203E-1 1.47606E-1 1.31316E-1 8.96666E-2 8.94195E-2 9.90327E-2 7.55265E-2 5.85747E-2 4.79785E-2 6.30641E-2 3.75495E-2 5.24465E-2 5.42528E-2 4.02037E-2 4.43483E-2 4.11154E-2 4.81572E-2 5.05395E-2 3.74425E-2 -9999 -9999
-9999 -9999 -9999 3.83709E-1 4.81032E-1 4.43938E-1 4.54491E-1 4.53691E-1 4.4011E-1 4.28744E-1 4.63838E-1 4.86727E-1 4.97795E-1 4.76765E-1 4.86803E-1 5.11416E-1 4.93209E-1 4.84885E-1 4.58611E-1 4.4942E-1 4.64604E-1 4.27783E-1 4.10185E-1 4.24516E-1 4.19228E-1 4.36043E-1 4.30417E-1 4.43773E-1 4.44183E-1 4.48885E-1 4.33773E-1 4.23378E-1 4.45652E-1 4.64662E-1 5.05491E-1 4.90569E-1 5.18902E-1 5.43766E-1 5.64092E-1 -9999 -9999 -9999 -9999 -9999 -9999 -9999 -9999 -9999 -9999 -9999 -9999 -9999 -9999 -9999 -9999 -9999 -9999 -9999 -9999 -9999 -9999 -9999 -9999 -9999 -9999 -9999 -9999 -9999 -9999 -9999 -9999 -9999 -9999 -9999 -9999 -9999 -9999 -9999 -9999 -9999 -9999 -9999 -9999 -9999 -9999 -9999 -9999 -9999 -9999 -9999 -9999 -9999 3.08222E-1 3.04554E-1 3.6197E-1 3.82611E-1 3.58005E-1 4.10379E-1 4.18024E-1 4.8329E-1 4.68639E-1 4.63362E-1 4.74716E-1 4.99817E-1 4.85833E-1 4.9884E-1 4.95441E-1 4.63496E-1 -9999 5.1092E-1 5.75591E-1 6.5171E-1 6.7043E-1 6.69988E-1 6.75692E-1 6.82486E-1 6.61322E-1 6.58057E-1 6.70185E-1 6.33187E-1 6.00929E-1 5.96572E-1 6.34509E-1 7.13925E-1 6.98183E-1 7.01596E-1 7.2589E-1 7.37249E-1 7.22419E-1 7.08808E-1 6.57379E-1 6.98843E-1 7.05132E-1 6.89679E-1 6.91592E-1 7.09316E-1 7.03499E-1 6.8274E-1 6.59178E-1 6.70183E-1 6.90647E-1 6.99391E-1 6.90524E-1 6.31489E-1 5.3292E-1 3.71046E-1 2.82068E-1 2.25048E-1 1.91093E-1 1.82696E-1 1.47211E-1 1.3002E-1 1.01695E-1 7.74471E-2 9.35104E-2 7.4951E-2 6.02661E-2 4.77599E-2 5.72602E-2 3.01421E-2 3.84862E-2 4.2591E-2 3.10165E-2 3.74302E-2 4.23997E-2 3.64496E-2 3.83915E-2 2.84994E-2 3.25213E-2 -9999
-9999 -9999 -9999 -9999 5.04737E-1 5.37982E-1 4.58463E-1 4.49231E-1 4.97649E-1 4.60196E-1 4.27438E-1 4.27329E-1 4.48312E-1 4.70782E-1 4.97444E-1 5.02908E-1 4.62161E-1 4.45335E-1 4.20805E-1 4.18216E-1 4.39493E-1 4.39963E-1 4.18702E-1 4.20726E-1 4.1166E-1 4.1634E-1 3.75156E-1 3.95186E-1 3.97331E-1 3.72004E-1 3.78883E-1 3.92361E-1 3.96742E-1 4.40421E-1 4.2705E-1 4.1866E-1 4.05451E-1 4.01932E-1 4.59455E-1 5.56588E-1 5.58657E-1 5.38663E-1 -9999 -9999 -9999 -9999 -9999 -9999 -9999 -9999 -9999 -9999 -9999 -9999 -9999 -9999 -9999 -9999 -9999 -9999 -9999 -9999 -9999 -9999 -9999 -9999 -9999 -9999 -9999 -9999 -9999 -9999 -9999 -9999 -9999 -9999 -9999 -9999 -9999 -9999 -9999 -9999 -9999 -9999 -9999 -9999 -9999 -9999 -9999 -9999 -9999 3.61527E-1 3.22307E-1 3.35194E-1 3.86503E-1 4.10907E-1 3.80222E-1 3.87844E-1 4.02586E-1 4.6313E-1 4.73796E-1 4.38156E-1 4.46427E-1 4.25957E-1 4.02858E-1 4.28338E-1 4.1756E-1 4.23582E-1 4.44022E-1 4.81559E-1 5.29906E-1 6.18033E-1 6.51916E-1 6.62102E-1 6.72316E-1 6.81741E-1 6.94021E-1 7.05837E-1 6.92636E-1 6.80862E-1 6.03207E-1 5.52699E-1 6.12257E-1 6.48316E-1 6.74396E-1 6.91345E-1 7.09643E-1 7.00851E-1 6.95202E-1 6.68084E-1 6.30098E-1 6.37212E-1 6.62427E-1 7.14735E-1 7.22643E-1 7.31607E-1 7.67286E-1 7.12109E-1 6.55833E-1 6.84419E-1 6.76589E-1 6.43593E-1 6.28139E-1 5.91928E-1 5.24702E-1 3.84461E-1 2.46896E-1 2.49033E-1 2.09876E-1 1.97383E-1 1.98491E-1 1.16555E-1 1.24805E-1 1.36828E-1 1.00711E-1 8.6284E-2 7.13487E-2 5.345E-2 4.66548E-2 3.33865E-2 3.96001E-2 3.58386E-2 3.086E-2 3.22736E-2 3.20288E-2 4.04363E-2 2.74063E-2 2.37693E-2 -9999 -9999
-9999 -9999 -9999 -9999 6.17087E-1 5.87649E-1 5.48002E-1 5.26027E-1 5.32395E-1 5.10341E-1 4.30052E-1 4.15279E-1 4.23033E-1 4.45552E-1 4.73194E-1 4.85537E-1 4.61038E-1 4.46385E-1 4.33717E-1 4.432E-1 4.55788E-1 4.63012E-1 4.29918E-1 4.25815E-1 4.16517E-1 3.88424E-1 3.97905E-1 3.62953E-1 3.64721E-1 3.74252E-1 3.76207E-1 3.83005E-1 3.86649E-1 4.13444E-1 4.34022E-1 4.15569E-1 4.04325E-1 3.873E-1 4.48319E-1 4.75418E-1 4.72381E-1 4.45121E-1 4.85856E-1 5.00021E-1 4.72984E-1 -9999 -9999 -9999 -9999 -9999 -9999 -9999 -9999 -9999 -9999 -9999 -9999 -9999 -9999 -9999 -9999 -9999 -9999 -9999 -9999 -9999 -9999 -9999 -9999 -9999 -9999 -9999 -9999 -9999 -9999 -9999 -9999 -9999 -9999 -9999 -9999 -9999 -9999 -9999 -9999 -9999 -9999 -9999 -9999 -9999 -9999 -9999 3.48437E-1 3.90512E-1 4.13995E-1 4.26748E-1 4.17452E-1 4.20388E-1 4.30996E-1 4.73461E-1 4.7949E-1 4.69624E-1 4.86757E-1 4.57048E-1 4.40445E-1 4.35359E-1 4.17918E-1 4.10418E-1 4.02128E-1 4.24725E-1 4.64623E-1 5.4292E-1 6.21774E-1 6.08279E-1 6.77454E-1 6.78392E-1 6.90394E-1 7.17362E-1 7.05572E-1 6.70784E-1 6.00295E-1 5.97605E-1 5.80081E-1 5.88368E-1 6.63564E-1 7.17041E-1 7.21138E-1 7.00187E-1 6.70821E-1 6.27472E-1 6.46152E-1 6.28338E-1 5.54437E-1 7.01133E-1 7.27491E-1 7.34228E-1 7.78738E-1 7.29048E-1 6.84331E-1 7.1314E-1 6.95198E-1 6.41563E-1 6.15585E-1 6.28337E-1 5.08588E-1 3.62069E-1 2.20909E-1 1.78738E-1 1.63555E-1 1.83636E-1 1.42261E-1 1.04463E-1 1.9034E-1 2.29884E-1 1.43749E-1 8.84077E-2 9.46699E-2 6.69266E-2 5.84097E-2 -9999 -9999 3.89227E-2 3.61715E-2 3.20904E-2 3.38402E-2 2.89967E-2 2.67553E-2 3.23348E-2 2.68667E-2 2.90009E-2
-9999 -9999 -9999 -9999 4.53623E-1 5.43061E-1 5.77711E-1 6.14326E-1 5.7364E-1 5.67273E-1 4.94034E-1 4.25043E-1 4.24358E-1 4.32971E-1 4.62899E-1 4.60659E-1 4.37764E-1 4.34365E-1 4.39167E-1 4.58834E-1 4.54252E-1 4.31411E-1 4.26855E-1 4.33925E-1 4.52135E-1 4.05622E-1 3.96508E-1 3.6904E-1 3.63249E-1 3.74449E-1 3.8348E-1 3.64608E-1 3.57803E-1 3.7446E-1 3.90545E-1 4.3057E-1 4.18945E-1 4.03128E-1 4.1513E-1 4.49586E-1 4.31978E-1 4.21124E-1 4.45614E-1 4.3698E-1 4.49951E-1 -9999 -9999 -9999 -9999 -9999 -9999 -9999 -9999 -9999 -9999 -9999 -9999 -9999 -9999 -9999 5.51126E-1 5.85388E-1 -9999 -9999 -9999 -9999 -9999 -9999 -9999 -9999 -9999 -9999 -9999 -9999 -9999 -9999 -9999 -9999 -9999 -9999 -9999 -9999 -9999 -9999 -9999 -9999 -9999 -9999 -9999 -9999 -9999 -9999 4.52063E-1 4.40442E-1 4.38459E-1 4.04554E-1 4.31957E-1 4.2163E-1 4.27695E-1 4.50855E-1 4.79269E-1 4.92696E-1 5.30783E-1 5.06829E-1 4.70379E-1 4.36309E-1 4.17935E-1 4.3755E-1 4.20311E-1 4.1203E-1 4.00559E-1 4.21539E-1 5.59399E-1 5.83263E-1 6.62952E-1 6.67242E-1 6.73885E-1 6.9611E-1 6.91138E-1 6.65043E-1 6.27957E-1 5.88758E-1 5.39912E-1 6.27207E-1 6.6203E-1 7.4964E-1 7.11815E-1 6.89135E-1 6.53304E-1 6.24258E-1 6.49621E-1 5.79819E-1 4.66668E-1 5.76974E-1 6.70879E-1 7.00669E-1 7.08245E-1 7.25738E-1 7.4778E-1 7.46368E-1 7.15908E-1 6.93457E-1 6.45648E-1 6.3392E-1 5.13558E-1 3.63958E-1 2.09688E-1 1.84616E-1 1.5735E-1 1.52357E-1 1.11E-1 1.1283E-1 2.06728E-1 1.96856E-1 1.19605E-1 8.60778E-2 9.85818E-2 8.08147E-2 7.75906E-2 -9999 -9999 -9999 -9999 3.79013E-2 3.20196E-2 3.07189E-2 2.4649E-2 2.64573E-2 2.54139E-2 -9999
2.63261E-1 2.58614E-1 2.45767E-1 2.45125E-1 2.82909E-1 3.89821E-1 5.38016E-1 6.57467E-1 6.18057E-1 6.05796E-1 5.43125E-1 4.86249E-1 4.63583E-1 4.65458E-1 4.75777E-1 4.49384E-1 4.33677E-1 4.21006E-1 4.16832E-1 4.12069E-1 3.90007E-1 3.83114E-1 4.07774E-1 4.39461E-1 4.46834E-1 4.53527E-1 4.16619E-1 3.9843E-1 3.77082E-1 3.91562E-1 3.89447E-1 3.59641E-1 3.55963E-1 3.5624E-1 3.77605E-1 3.91754E-1 4.0393E-1 3.98769E-1 4.19771E-1 4.09959E-1 4.03347E-1 4.01404E-1 4.14583E-1 4.36148E-1 4.62979E-1 4.80416E-1 -9999 -9999 -9999 -9999 -9999 -9999 -9999 -9999 -9999 -9999 -9999 -9999 5.02519E-1 4.9362E-1 5.36928E-1 5.62712E-1 5.50651E-1 -9999 -9999 -9999 -9999 -9999 -9999 -9999 -9999 -9999 -9999 -9999 -9999 -9999 -9999 -9999 -9999 -9999 -9999 -9999 -9999 -9999 -9999 -9999 -9999 -9999 -9999 -9999 -9999 4.41837E-1 4.34348E-1 4.39712E-1 3.95803E-1 4.05442E-1 4.17638E-1 4.3484E-1 4.25046E-1 4.98176E-1 5.15745E-1 5.07446E-1 5.27312E-1 5.55248E-1 5.4374E-1 5.30454E-1 5.19732E-1 4.73302E-1 4.64901E-1 4.43043E-1 4.30005E-1 4.36968E-1 4.69612E-1 5.01981E-1 6.22839E-1 6.8355E-1 6.80042E-1 6.98107E-1 6.70424E-1 6.79557E-1 6.14209E-1 5.82808E-1 5.85961E-1 6.31861E-1 6.79404E-1 6.69029E-1 7.05562E-1 7.1348E-1 6.81168E-1 6.77624E-1 6.70213E-1 6.44382E-1 5.67433E-1 5.96383E-1 6.78001E-1 5.71494E-1 6.52307E-1 6.78921E-1 6.94603E-1 6.95372E-1 6.97058E-1 6.4279E-1 6.71109E-1 5.87369E-1 4.98156E-1 4.34763E-1 2.95658E-1 2.07341E-1 1.49482E-1 7.72271E-2 7.5003E-2 1.01818E-1 1.36818E-1 1.38987E-1 9.19112E-2 6.53655E-2 8.96322E-2 8.95309E-2 7.86929E-2 -9999 -9999 -9999 -9999 -9999 4.676E-2 2.94408E-2 2.33968E-2 -9999 -9999 -9999
2.52415E-1 2.68333E-1 3.12578E-1 3.76321E-1 2.39771E-1 3.17353E-1 4.32414E-1 4.65021E-1 5.00331E-1 6.06365E-1 5.20611E-1 4.97611E-1 4.90556E-1 4.81771E-1 4.92909E-1 4.54055E-1 4.10898E-1 4.12598E-1 3.94134E-1 3.78636E-1 3.73511E-1 3.59574E-1 3.82611E-1 4.3513E-1 4.39982E-1 4.70115E-1 4.5595E-1 4.41748E-1 4.04794E-1 4.2156E-1 4.23746E-1 4.03585E-1 3.69909E-1 3.50037E-1 3.85054E-1 4.20524E-1 4.23632E-1 4.32038E-1 4.10727E-1 4.11505E-1 4.14014E-1 3.98808E-1 4.17183E-1 4.55164E-1 5.47576E-1 5.26364E-1 -9999 -9999 -9999 -9999 -9999 -9999 -9999 -9999 -9999 -9999 -9999 -9999 4.88493E-1 5.0844E-1 5.31448E-1 5.82945E-1 5.72936E-1 5.36578E-1 -9999 -9999 -9999 -9999 -9999 -9999 -9999 -9999 -9999 -9999 -9999 -9999 -9999 -9999 -9999 -9999 -9999 -9999 -9999 -9999 -9999 -9999 -9999 -9999 -9999 -9999 -9999 -9999 3.77536E-1 3.79008E-1 3.78924E-1 3.65075E-1 3.73275E-1 4.1784E-1 3.95005E-1 4.07259E-1 4.41337E-1 4.85173E-1 5.54395E-1 5.79123E-1 6.0537E-1 5.76779E-1 5.59081E-1 5.71777E-1 5.44621E-1 5.46634E-1 5.18391E-1 5.2345E-1 5.29585E-1 5.4855E-1 5.70793E-1 6.15213E-1 6.85588E-1 6.98506E-1 6.83459E-1 7.02348E-1 6.53007E-1 5.87763E-1 6.28091E-1 6.45889E-1 6.81879E-1 7.08718E-1 7.37845E-1 7.21268E-1 7.13458E-1 6.74967E-1 6.717E-1 6.76884E-1 6.49233E-1 6.45639E-1 6.45342E-1 6.39421E-1 6.00769E-1 6.56664E-1 5.96657E-1 4.86806E-1 5.15601E-1 5.72607E-1 5.39231E-1 5.12267E-1 5.03358E-1 4.05043E-1 2.86152E-1 2.28346E-1 1.4197E-1 6.65018E-2 5.32455E-2 8.71232E-2 1.18244E-1 8.25589E-2 6.0493E-2 5.44225E-2 7.62016E-2 7.85076E-2 7.6532E-2 -9999 -9999 -9999 -9999 -9999 -9999 3.20591E-2 -9999 -9999 -9999 -9999
-9999 2.44035E-1 2.81924E-1 3.64352E-1 2.70565E-1 2.70736E-1 3.07975E-1 3.68011E-1 4.51464E-1 5.76121E-1 5.36742E-1 5.30651E-1 4.68282E-1 4.74576E-1 4.9426E-1 4.71034E-1 4.10761E-1 4.22098E-1 3.98796E-1 3.65592E-1 3.64246E-1 3.5817E-1 3.70656E-1 4.17328E-1 4.25227E-1 4.7001E-1 4.8845E-1 4.81117E-1 4.74713E-1 4.54314E-1 4.59237E-1 4.00171E-1 3.84953E-1 3.85498E-1 4.06877E-1 4.12756E-1 4.28223E-1 4.29399E-1 4.30819E-1 4.26986E-1 4.29298E-1 4.26399E-1 4.14479E-1 5.15363E-1 5.70777E-1 5.77016E-1 5.45434E-1 5.0538E-1 5.26938E-1 5.25247E-1 5.95174E-1 -9999 -9999 -9999 -9999 -9999 -9999 -9999 4.79697E-1 4.97294E-1 5.52906E-1 5.77363E-1 5.53372E-1 5.56343E-1 5.50183E-1 5.53554E-1 -9999 -9999 -9999 -9999 -9999 -9999 -9999 -9999 -9999 -9999 -9999 -9999 -9999 -9999 -9999 -9999 -9999 -9999 -9999 -9999 -9999 -9999 -9999 -9999 -9999 -9999 -9999 3.85608E-1 3.32661E-1 3.20334E-1 3.72578E-1 3.94023E-1 3.44428E-1 3.89489E-1 3.84132E-1 4.10491E-1 4.86451E-1 5.39737E-1 5.71928E-1 5.87622E-1 5.6223E-1 5.68711E-1 5.63525E-1 5.87574E-1 5.98729E-1 5.7449E-1 5.39749E-1 5.515E-1 5.67351E-1 6.21673E-1 6.76646E-1 6.78142E-1 6.83232E-1 6.60267E-1 6.05156E-1 6.13279E-1 6.48906E-1 6.77825E-1 6.72665E-1 7.21505E-1 7.53217E-1 7.1796E-1 6.82473E-1 6.51691E-1 6.81756E-1 7.25051E-1 7.26669E-1 7.35941E-1 6.66417E-1 5.94147E-1 5.90703E-1 6.40733E-1 5.00491E-1 4.41928E-1 3.82028E-1 3.96388E-1 4.16128E-1 4.43608E-1 4.02522E-1 3.24274E-1 2.23633E-1 1.53109E-1 1.06007E-1 8.27817E-2 6.87053E-2 1.74582E-1 1.63409E-1 8.5109E-2 3.97428E-2 6.23761E-2 7.82928E-2 5.44883E-2 5.82335E-2 4.04848E-2 -9999 -9999 -9999 -9999 -9999 -9999 -9999 -9999 -9999 -9999
-9999 2.36499E-1 2.94171E-1 3.98898E-1 4.05102E-1 3.07756E-1 3.19422E-1 3.7931E-1 5.37594E-1 6.25595E-1 6.0884E-1 5.95776E-1 5.42243E-1 5.08325E-1 5.19388E-1 4.46935E-1 4.26275E-1 4.44066E-1 4.33802E-1 3.78843E-1 3.48929E-1 3.52496E-1 3.70435E-1 4.34061E-1 4.36768E-1 4.53049E-1 4.6652E-1 4.69932E-1 4.83117E-1 4.83781E-1 4.69111E-1 4.12012E-1 3.71483E-1 3.883E-1 4.19105E-1 4.29004E-1 4.17461E-1 4.34929E-1 4.50488E-1 4.4265E-1 4.33321E-1 4.04096E-1 4.14582E-1 4.98823E-1 5.53646E-1 5.46747E-1 5.31312E-1 5.39688E-1 5.12653E-1 5.45144E-1 5.98811E-1 6.07921E-1 6.09546E-1 -9999 -9999 -9999 -9999 -9999 4.8497E-1 5.06534E-1 5.59013E-1 5.87002E-1 5.80638E-1 5.80059E-1 5.97243E-1 5.88018E-1 -9999 -9999 -9999 -9999 -9999 -9999 -9999 -9999 -9999 -9999 -9999 -9999 -9999 -9999 -9999 -9999 -9999 -9999 -9999 -9999 -9999 -9999 -9999 -9999 -9999 -9999 -9999 3.50592E-1 3.76796E-1 3.6562E-1 3.39539E-1 3.16426E-1 3.72506E-1 3.8308E-1 3.53747E-1 3.75196E-1 4.3526E-1 4.66822E-1 5.20759E-1 5.27533E-1 5.28084E-1 5.85824E-1 5.56008E-1 5.61892E-1 5.94547E-1 5.79082E-1 5.53252E-1 5.63549E-1 5.56646E-1 5.71663E-1 5.91648E-1 5.86781E-1 5.91612E-1 6.38605E-1 6.21007E-1 6.20421E-1 6.73655E-1 7.01208E-1 6.91E-1 7.38997E-1 7.67493E-1 7.18817E-1 6.92779E-1 6.66223E-1 6.992E-1 7.13872E-1 6.7964E-1 6.52307E-1 6.30087E-1 5.78851E-1 5.12673E-1 4.99404E-1 4.74836E-1 4.527E-1 3.95945E-1 3.30362E-1 2.90441E-1 3.25596E-1 3.8503E-1 3.17299E-1 2.09467E-1 1.13956E-1 7.18807E-2 7.6857E-2 1.30589E-1 2.99823E-1 1.91623E-1 7.04876E-2 5.43688E-2 5.7029E-2 5.11297E-2 4.57132E-2 4.06356E-2 -9999 2.19129E-2 1.97808E-2 -9999 -9999 -9999 -9999 -9999 -9999 -9999 -9999
-9999 2.49185E-1 2.69134E-1 3.42975E-1 4.97646E-1 5.60458E-1 4.53806E-1 3.78566E-1 4.39569E-1 5.71247E-1 6.1534E-1 6.20846E-1 5.87794E-1 5.76119E-1 5.73345E-1 5.07844E-1 4.57052E-1 4.66894E-1 4.53287E-1 3.82213E-1 3.72331E-1 3.55694E-1 3.86113E-1 4.30366E-1 4.43533E-1 4.4524E-1 4.56881E-1 4.61651E-1 4.64736E-1 4.59318E-1 4.49215E-1 4.00273E-1 4.02982E-1 3.72184E-1 3.97914E-1 3.85552E-1 3.94381E-1 4.19662E-1 4.45627E-1 4.3695E-1 4.37716E-1 4.36119E-1 4.28686E-1 4.84371E-1 5.31439E-1 5.34185E-1 5.28177E-1 5.19285E-1 5.29819E-1 5.62928E-1 5.99094E-1 6.27244E-1 6.34873E-1 6.20796E-1 5.79258E-1 5.43294E-1 -9999 -9999 5.03048E-1 5.23018E-1 5.35957E-1 5.65364E-1 6.081E-1 6.16774E-1 6.03985E-1 6.30943E-1 6.17674E-1 -9999 -9999 -9999 -9999 -9999 -9999 -9999 -9999 -9999 -9999 -9999 -9999 -9999 -9999 -9999 -9999 -9999 -9999 -9999 -9999 -9999 -9999 -9999 -9999 -9999 -9999 3.2724E-1 3.26792E-1 3.69115E-1 2.91588E-1 3.20497E-1 3.16848E-1 3.4391E-1 3.28299E-1 3.46989E-1 4.0711E-1 4.34546E-1 4.71586E-1 5.02069E-1 4.80936E-1 5.43057E-1 5.90034E-1 5.73764E-1 5.89343E-1 5.53682E-1 5.53859E-1 5.64258E-1 5.5953E-1 5.69581E-1 5.47524E-1 5.41047E-1 5.79446E-1 6.16707E-1 6.2705E-1 6.55662E-1 6.84916E-1 6.99172E-1 7.40727E-1 7.5633E-1 7.45152E-1 7.12212E-1 7.36793E-1 6.94702E-1 6.9959E-1 6.68505E-1 7.2162E-1 6.67478E-1 6.19776E-1 4.9034E-1 4.08731E-1 3.55828E-1 4.14924E-1 4.57443E-1 4.28901E-1 3.52768E-1 2.75474E-1 2.5142E-1 2.30156E-1 2.58046E-1 1.4927E-1 1.05342E-1 5.43051E-2 5.23204E-2 9.96239E-2 2.23319E-1 1.39836E-1 7.19021E-2 6.04762E-2 6.20656E-2 4.9966E-2 3.33685E-2 4.03058E-2 3.91625E-2 2.1546E-2 2.76335E-2 3.54664E-2 -9999 -9999 -9999 -9999 -9999 -9999 -9999
-9999 -9999 2.84215E-1 3.97563E-1 4.48895E-1 4.59975E-1 4.79497E-1 5.22626E-1 5.51871E-1 5.85631E-1 5.81522E-1 5.9815E-1 5.83041E-1 5.80761E-1 5.38566E-1 5.16313E-1 5.41175E-1 5.32323E-1 4.90605E-1 4.00725E-1 3.63101E-1 3.75861E-1 4.05613E-1 4.4338E-1 4.40613E-1 4.45552E-1 4.62322E-1 4.70675E-1 4.59197E-1 4.338E-1 4.12483E-1 4.03887E-1 4.15681E-1 4.12091E-1 3.76438E-1 3.62589E-1 3.97418E-1 4.03534E-1 4.24228E-1 4.35772E-1 4.48179E-1 4.45708E-1 4.37115E-1 4.87874E-1 5.25675E-1 5.48231E-1 5.29907E-1 5.31804E-1 5.66799E-1 5.74211E-1 5.91872E-1 6.20832E-1 6.33683E-1 6.15807E-1 5.58824E-1 5.43171E-1 5.41024E-1 5.26268E-1 5.11584E-1 5.31092E-1 5.2433E-1 5.67395E-1 6.02762E-1 6.01798E-1 5.9329E-1 6.0391E-1 6.12394E-1 -9999 -9999 -9999 -9999 -9999 4.96889E-1 -9999 -9999 -9999 -9999 -9999 -9999 -9999 -9999 -9999 -9999 -9999 -9999 -9999 -9999 -9999 -9999 -9999 -9999 -9999 -9999 2.97893E-1 3.19479E-1 3.50342E-1 3.44254E-1 2.50687E-1 2.71953E-1 3.10682E-1 2.74275E-1 3.04578E-1 3.25325E-1 3.98993E-1 4.21139E-1 4.56651E-1 5.16232E-1 4.99011E-1 4.95335E-1 5.26757E-1 5.44934E-1 5.37769E-1 5.37671E-1 5.44741E-1 5.63733E-1 5.80372E-1 6.01607E-1 6.10056E-1 6.50723E-1 6.44737E-1 6.67442E-1 6.84824E-1 6.57817E-1 6.59614E-1 7.17302E-1 7.18191E-1 7.15118E-1 7.2058E-1 7.10792E-1 7.18393E-1 6.98019E-1 6.60819E-1 6.84935E-1 6.12769E-1 5.40998E-1 4.23455E-1 4.26087E-1 3.52738E-1 4.09091E-1 4.09721E-1 4.47267E-1 3.82445E-1 2.3663E-1 1.79735E-1 2.01401E-1 1.99164E-1 1.31301E-1 7.50877E-2 5.23016E-2 6.19491E-2 1.44587E-1 2.16541E-1 1.69802E-1 1.55747E-1 1.16549E-1 7.34496E-2 4.82644E-2 2.51526E-2 2.2652E-2 3.48115E-2 4.32453E-2 5.13455E-2 4.22607E-2 -9999 -9999 -9999 -9999 -9999 -9999 -9999
-9999 -9999 2.39044E-1 2.57847E-1 3.11846E-1 4.0022E-1 3.50249E-1 3.6574E-1 4.22034E-1 3.22833E-1 3.11012E-1 5.0287E-1 5.80669E-1 6.01898E-1 5.73032E-1 5.57424E-1 5.8784E-1 5.85652E-1 4.68226E-1 3.91159E-1 3.53962E-1 3.71471E-1 4.09689E-1 4.39385E-1 4.53037E-1 4.54522E-1 4.4747E-1 4.40648E-1 4.09882E-1 3.94002E-1 3.97365E-1 4.09808E-1 4.06255E-1 4.02189E-1 4.07634E-1 3.75771E-1 3.74294E-1 3.91377E-1 3.92346E-1 3.69346E-1 3.96585E-1 4.07341E-1 4.05514E-1 4.48928E-1 4.83983E-1 5.10701E-1 5.25052E-1 5.26647E-1 5.45131E-1 5.58053E-1 5.72975E-1 5.94291E-1 6.32625E-1 6.01883E-1 5.53883E-1 5.22886E-1 5.39587E-1 5.45827E-1 5.36599E-1 5.2583E-1 5.58417E-1 5.74292E-1 5.91557E-1 6.00073E-1 5.97363E-1 6.1381E-1 -9999 -9999 -9999 5.57603E-1 5.37921E-1 5.24721E-1 5.02084E-1 4.8533E-1 4.9376E-1 -9999 -9999 -9999 -9999 -9999 -9999 -9999 -9999 -9999 -9999 -9999 -9999 -9999 -9999 -9999 -9999 -9999 3.16614E-1 3.04437E-1 3.01939E-1 2.83315E-1 3.55561E-1 3.32581E-1 2.70363E-1 2.85469E-1 2.94287E-1 2.79482E-1 3.31372E-1 3.58099E-1 3.80069E-1 3.69276E-1 3.82726E-1 4.05233E-1 4.2482E-1 4.03133E-1 4.65865E-1 5.28241E-1 5.47867E-1 5.45446E-1 5.42366E-1 5.90089E-1 6.30461E-1 6.72586E-1 6.54412E-1 6.75962E-1 6.81267E-1 6.64597E-1 6.06515E-1 5.82859E-1 6.43374E-1 6.55339E-1 6.82216E-1 6.73516E-1 6.3054E-1 6.75772E-1 6.62841E-1 6.58998E-1 5.96044E-1 4.91377E-1 5.18147E-1 4.66636E-1 3.97034E-1 3.53016E-1 3.10066E-1 3.32463E-1 3.05047E-1 2.74884E-1 2.24145E-1 1.92376E-1 1.75377E-1 1.74633E-1 1.38839E-1 5.72628E-2 5.76415E-2 8.25106E-2 2.05734E-1 2.14161E-1 1.32184E-1 1.37105E-1 9.54461E-2 6.44475E-2 3.44676E-2 3.46421E-2 2.77402E-2 3.00405E-2 4.21384E-2 4.60436E-2 4.10435E-2 -9999 -9999 -9999 -9999 -9999 -9999 -9999
-9999 -9999 -9999 2.50822E-1 2.63909E-1 2.78328E-1 2.79667E-1 2.74611E-1 2.36875E-1 1.9769E-1 3.45261E-1 4.61356E-1 4.9522E-1 4.58111E-1 4.30965E-1 5.06021E-1 5.19005E-1 4.47371E-1 4.0817E-1 3.79854E-1 3.7837E-1 3.87462E-1 4.09173E-1 4.44422E-1 4.59994E-1 4.51821E-1 4.50025E-1 4.26426E-1 4.09747E-1 3.93991E-1 3.79155E-1 3.88546E-1 3.95275E-1 3.89799E-1 3.79061E-1 3.54723E-1 3.71566E-1 3.81561E-1 3.81592E-1 3.79982E-1 3.65583E-1 3.77348E-1 3.92076E-1 4.14266E-1 4.67867E-1 4.95935E-1 5.11686E-1 5.24018E-1 5.2896E-1 5.45076E-1 5.43566E-1 5.68534E-1 5.93174E-1 6.09499E-1 5.79879E-1 5.49373E-1 5.34831E-1 5.56386E-1 5.34721E-1 5.1373E-1 5.1723E-1 5.70492E-1 6.13533E-1 6.20278E-1 6.23307E-1 6.20732E-1 -9999 -9999 -9999 5.6563E-1 5.45743E-1 5.19288E-1 4.80945E-1 4.58738E-1 4.57989E-1 4.64918E-1 -9999 -9999 -9999 -9999 -9999 4.0664E-1 -9999 -9999 -9999 -9999 -9999 -9999 3.11691E-1 2.76789E-1 3.05644E-1 3.34492E-1 3.24862E-1 2.67168E-1 2.89827E-1 2.87195E-1 2.87428E-1 2.85426E-1 2.57034E-1 2.61518E-1 3.10411E-1 3.28242E-1 3.23977E-1 2.85461E-1 3.03717E-1 3.32418E-1 3.93872E-1 4.06213E-1 4.15667E-1 3.72732E-1 4.25636E-1 5.06905E-1 5.3589E-1 5.39553E-1 5.39477E-1 5.82616E-1 6.71491E-1 6.65588E-1 6.93877E-1 6.80899E-1 7.03422E-1 6.60926E-1 6.02741E-1 5.76483E-1 6.00576E-1 5.64738E-1 6.22439E-1 6.17394E-1 6.53889E-1 6.92755E-1 6.85832E-1 6.03372E-1 5.52299E-1 4.55545E-1 4.75293E-1 4.59202E-1 3.87459E-1 3.02429E-1 3.1751E-1 2.75004E-1 2.64474E-1 2.33317E-1 1.37842E-1 1.20444E-1 1.37064E-1 1.63702E-1 1.29991E-1 5.16821E-2 4.74068E-2 1.43502E-1 2.33977E-1 1.83407E-1 1.01609E-1 9.02092E-2 7.79077E-2 7.26696E-2 4.0165E-2 2.32423E-2 1.67121E-2 1.42055E-2 2.27956E-2 3.25162E-2 4.04938E-2 3.95943E-2 -9999 -9999 -9999 -9999 -9999 -9999
-9999 -9999 -9999 -9999 -9999 -9999 2.48217E-1 2.25966E-1 2.10008E-1 2.01168E-1 3.36798E-1 3.3297E-1 3.5147E-1 2.44031E-1 2.69303E-1 2.6152E-1 3.35746E-1 2.89188E-1 2.92572E-1 3.29926E-1 3.7489E-1 4.19372E-1 3.965E-1 4.29677E-1 4.63699E-1 4.66265E-1 4.68118E-1 4.37587E-1 4.2751E-1 4.15783E-1 3.80348E-1 3.55227E-1 3.83634E-1 3.88801E-1 3.67106E-1 3.68329E-1 3.56049E-1 3.4558E-1 3.48688E-1 3.42138E-1 3.74567E-1 3.64842E-1 3.95552E-1 3.86945E-1 4.34759E-1 4.75342E-1 5.06235E-1 5.33972E-1 5.18271E-1 5.12676E-1 5.24013E-1 5.30633E-1 5.63443E-1 5.96264E-1 6.27695E-1 6.09665E-1 5.36035E-1 5.3924E-1 5.31227E-1 5.10886E-1 5.32699E-1 5.94321E-1 6.53154E-1 6.67538E-1 6.39876E-1 6.32206E-1 6.24535E-1 6.11092E-1 6.10484E-1 5.79975E-1 5.61428E-1 5.26507E-1 4.90597E-1 4.58357E-1 4.39584E-1 4.16382E-1 -9999 -9999 -9999 4.39174E-1 4.33655E-1 4.18261E-1 4.1866E-1 4.28657E-1 4.0056E-1 3.51844E-1 3.01593E-1 3.16528E-1 2.94869E-1 2.79733E-1 2.68312E-1 2.72711E-1 2.79399E-1 2.87192E-1 3.16344E-1 3.16176E-1 3.22326E-1 3.30598E-1 3.2319E-1 3.01612E-1 3.29883E-1 3.28691E-1 2.74033E-1 2.90205E-1 3.52121E-1 3.75419E-1 3.16116E-1 3.38527E-1 3.92636E-1 4.41519E-1 4.60916E-1 4.99335E-1 5.5527E-1 5.54286E-1 5.38371E-1 6.05713E-1 6.45281E-1 6.8342E-1 7.31016E-1 7.04557E-1 6.88294E-1 6.45775E-1 6.37942E-1 6.29729E-1 5.58899E-1 5.6158E-1 6.73107E-1 7.13292E-1 6.52938E-1 6.32011E-1 5.45383E-1 5.20852E-1 4.41371E-1 4.65529E-1 3.88115E-1 4.01342E-1 4.42501E-1 3.82924E-1 2.77092E-1 2.42229E-1 2.97599E-1 2.70395E-1 1.67141E-1 1.00614E-1 1.08604E-1 1.19994E-1 8.49115E-2 4.72783E-2 4.83642E-2 1.05531E-1 2.03139E-1 1.45568E-1 9.13192E-2 6.27267E-2 4.80515E-2 5.66008E-2 -9999 -9999 -9999 -9999 -9999 2.14474E-2 3.63573E-2 3.5865E-2 -9999 -9999 -9999 -9999 -9999 -9999
-9999 -9999 -9999 -9999 -9999 -9999 -9999 2.04339E-1 1.966E-1 2.24404E-1 2.83689E-1 2.95014E-1 2.98331E-1 2.63622E-1 2.79473E-1 2.38224E-1 2.29472E-1 2.35836E-1 2.24237E-1 2.99638E-1 3.7144E-1 3.98496E-1 3.96259E-1 3.91576E-1 4.29829E-1 4.61392E-1 4.57232E-1 4.31396E-1 4.29839E-1 4.4081E-1 4.15986E-1 3.98083E-1 3.95798E-1 4.00259E-1 3.56979E-1 3.51753E-1 3.50616E-1 3.53852E-1 3.66982E-1 3.64398E-1 3.55818E-1 3.72746E-1 3.64554E-1 3.55111E-1 3.97978E-1 4.28233E-1 4.4846E-1 4.85739E-1 5.01519E-1 4.86454E-1 4.97549E-1 4.95835E-1 5.01771E-1 5.54415E-1 5.87146E-1 6.25761E-1 5.60197E-1 5.27905E-1 4.99675E-1 5.1355E-1 5.26461E-1 5.54968E-1 5.77497E-1 6.11017E-1 5.93838E-1 5.88473E-1 5.97872E-1 5.9672E-1 6.01499E-1 5.79532E-1 5.55352E-1 5.5171E-1 5.08618E-1 4.53544E-1 4.09126E-1 3.98059E-1 3.94183E-1 -9999 -9999 4.11372E-1 4.00363E-1 3.73005E-1 3.89949E-1 4.05829E-1 4.32038E-1 4.34789E-1 4.22091E-1 3.63013E-1 3.3094E-1 3.60234E-1 3.35006E-1 3.26478E-1 2.60864E-1 2.58996E-1 2.60839E-1 2.7378E-1 2.35581E-1 2.77654E-1 3.07801E-1 2.97066E-1 3.12263E-1 2.61254E-1 2.9606E-1 3.61123E-1 3.58599E-1 3.12785E-1 2.97361E-1 3.17815E-1 3.57451E-1 4.26149E-1 4.39844E-1 4.63617E-1 5.36456E-1 5.85993E-1 5.95121E-1 5.66778E-1 6.38412E-1 6.62053E-1 7.00189E-1 7.13896E-1 6.76557E-1 6.74026E-1 6.69958E-1 6.35146E-1 6.42524E-1 6.78617E-1 6.95952E-1 6.92041E-1 6.31422E-1 4.13594E-1 3.35521E-1 3.69508E-1 3.4646E-1 3.11732E-1 3.14266E-1 3.47724E-1 3.47527E-1 2.70843E-1 1.87258E-1 2.04945E-1 2.49203E-1 2.06689E-1 1.10925E-1 7.89016E-2 7.19511E-2 7.5396E-2 6.14823E-2 3.88499E-2 3.76278E-2 6.82079E-2 1.23823E-1 1.11915E-1 8.69097E-2 6.33172E-2 5.6485E-2 8.74627E-2 -9999 -9999 -9999 -9999 -9999 -9999 4.26671E-2 3.32788E-2 -9999 -9999 -9999 -9999 -9999 -9999
-9999 -9999 -9999 -9999 -9999 -9999 -9999 -9999 -9999 -9999 2.91258E-1 3.56691E-1 3.50929E-1 3.41411E-1 3.27568E-1 3.03655E-1 2.77344E-1 2.40421E-1 2.65501E-1 3.23852E-1 3.78085E-1 3.81172E-1 3.94564E-1 3.74279E-1 3.95256E-1 4.18051E-1 4.18223E-1 4.25704E-1 4.27376E-1 4.48369E-1 4.757E-1 4.41084E-1 4.06818E-1 3.98508E-1 3.87441E-1 3.33419E-1 3.5205E-1 3.80457E-1 3.72926E-1 3.93268E-1 3.72107E-1 3.85425E-1 3.81896E-1 3.69139E-1 3.95417E-1 3.99361E-1 4.20729E-1 4.67925E-1 4.95549E-1 5.05368E-1 4.72212E-1 4.73226E-1 4.71525E-1 4.85965E-1 5.13857E-1 5.36153E-1 5.4606E-1 5.43956E-1 5.29659E-1 4.93245E-1 5.01697E-1 5.03074E-1 5.06588E-1 5.14163E-1 5.27565E-1 5.58402E-1 5.66424E-1 5.7742E-1 5.75458E-1 5.64861E-1 5.63257E-1 5.71804E-1 5.62851E-1 5.18458E-1 4.59514E-1 4.16184E-1 3.80247E-1 3.57338E-1 4.21921E-1 -9999 4.04292E-1 4.08583E-1 3.93488E-1 4.00929E-1 3.82923E-1 4.19003E-1 4.49463E-1 4.41454E-1 4.3426E-1 4.07885E-1 3.99948E-1 4.27731E-1 3.74783E-1 2.80938E-1 2.75689E-1 2.54831E-1 2.40228E-1 2.71836E-1 2.35061E-1 2.70163E-1 2.90547E-1 2.74055E-1 3.13362E-1 3.32027E-1 3.54347E-1 3.61512E-1 3.72215E-1 4.00008E-1 4.06723E-1 4.12361E-1 4.59897E-1 5.05681E-1 5.53993E-1 6.22213E-1 6.22378E-1 6.14481E-1 6.07767E-1 6.35052E-1 6.43579E-1 6.7774E-1 6.90416E-1 6.81634E-1 6.71897E-1 6.87586E-1 7.22098E-1 7.22981E-1 6.26128E-1 5.78576E-1 3.96508E-1 2.93715E-1 2.79331E-1 2.90862E-1 2.77309E-1 2.39085E-1 3.03052E-1 2.1115E-1 1.708E-1 1.3222E-1 1.05699E-1 1.21511E-1 1.35125E-1 8.0315E-2 5.71723E-2 4.32057E-2 5.22553E-2 3.96279E-2 4.95899E-2 3.48697E-2 2.93049E-2 3.85054E-2 6.38422E-2 8.17485E-2 6.87611E-2 4.05068E-2 4.75086E-2 4.67268E-2 5.086E-2 -9999 -9999 -9999 -9999 -9999 -9999 1.62352E-2 -9999 -9999 -9999 -9999 -9999 -9999
-9999 -9999 -9999 -9999 -9999 -9999 -9999 -9999 -9999 -9999 -9999 -9999 -9999 -9999 3.73621E-1 3.84234E-1 3.56161E-1 2.94882E-1 3.26529E-1 3.42992E-1 3.45793E-1 3.66752E-1 3.94423E-1 3.79541E-1 3.80184E-1 3.99042E-1 4.01603E-1 4.01763E-1 4.03726E-1 4.17414E-1 4.55733E-1 4.39642E-1 4.20763E-1 3.95778E-1 3.86481E-1 3.5895E-1 3.28173E-1 3.37848E-1 3.64399E-1 3.9142E-1 3.90999E-1 4.03889E-1 3.83897E-1 3.69027E-1 4.2181E-1 4.17773E-1 4.14297E-1 4.37071E-1 4.7074E-1 4.83592E-1 4.79426E-1 4.87104E-1 4.50852E-1 4.61166E-1 4.73392E-1 4.95549E-1 5.14766E-1 5.26058E-1 5.20037E-1 5.13411E-1 4.98916E-1 4.90691E-1 4.91761E-1 5.02764E-1 5.28002E-1 5.59458E-1 5.85218E-1 5.77929E-1 5.61442E-1 5.45688E-1 5.38149E-1 5.29169E-1 5.45637E-1 5.40947E-1 5.08807E-1 4.79363E-1 4.33805E-1 4.0602E-1 3.93123E-1 4.00038E-1 3.87426E-1 3.95045E-1 4.34016E-1 3.82516E-1 3.58665E-1 3.85233E-1 4.51237E-1 4.87003E-1 4.49804E-1 4.48436E-1 4.58777E-1 4.36481E-1 4.35255E-1 3.61326E-1 2.92139E-1 2.6695E-1 2.60848E-1 2.39746E-1 2.62255E-1 2.80053E-1 2.8103E-1 2.73204E-1 2.88041E-1 2.87466E-1 3.46278E-1 3.2347E-1 3.49803E-1 4.02936E-1 4.51651E-1 4.86503E-1 5.12846E-1 5.80632E-1 5.87208E-1 5.7377E-1 6.12463E-1 6.00379E-1 6.16509E-1 6.46404E-1 6.42533E-1 6.64984E-1 6.27353E-1 6.93822E-1 6.50574E-1 6.58741E-1 6.75872E-1 6.3465E-1 6.37219E-1 4.54147E-1 3.1696E-1 3.02145E-1 2.74504E-1 2.80225E-1 3.01091E-1 3.24452E-1 2.76306E-1 1.78418E-1 1.66829E-1 8.31675E-2 8.33861E-2 6.87891E-2 5.58652E-2 5.5065E-2 4.39631E-2 3.38186E-2 3.52429E-2 3.98732E-2 4.38278E-2 3.84476E-2 3.22521E-2 2.88561E-2 3.01019E-2 4.54972E-2 6.26141E-2 8.66104E-2 4.9545E-2 3.55623E-2 5.28446E-2 -9999 -9999 -9999 -9999 -9999 1.78966E-2 -9999 -9999 -9999 -9999 -9999 -9999 -9999
-9999 -9999 -9999 -9999 -9999 -9999 -9999 -9999 -9999 -9999 -9999 -9999 -9999 -9999 -9999 -9999 2.92351E-1 3.40764E-1 3.12691E-1 2.95837E-1 3.07486E-1 3.31281E-1 3.90285E-1 4.0904E-1 4.14167E-1 4.05198E-1 4.07959E-1 3.90145E-1 3.83763E-1 3.87317E-1 4.18506E-1 4.12191E-1 4.04459E-1 3.99212E-1 3.78786E-1 3.51593E-1 3.45197E-1 3.54572E-1 3.81219E-1 4.00066E-1 4.16327E-1 4.01146E-1 3.94299E-1 3.58881E-1 4.06801E-1 4.34399E-1 4.06917E-1 4.14309E-1 4.33707E-1 4.64094E-1 4.71938E-1 4.7494E-1 4.56806E-1 4.46889E-1 4.51251E-1 4.48242E-1 4.92354E-1 4.85858E-1 4.82895E-1 5.09874E-1 4.7298E-1 4.77062E-1 4.94791E-1 4.94149E-1 5.09257E-1 5.48305E-1 5.95802E-1 5.9143E-1 5.62475E-1 5.27275E-1 5.16719E-1 5.19476E-1 5.30758E-1 5.32366E-1 5.29904E-1 5.13851E-1 4.59325E-1 4.34831E-1 4.3123E-1 4.42885E-1 4.3661E-1 3.67831E-1 3.67588E-1 3.73279E-1 3.99108E-1 3.53318E-1 3.97043E-1 4.49573E-1 4.5068E-1 4.51527E-1 4.49293E-1 4.32679E-1 4.21589E-1 3.76249E-1 3.42587E-1 3.03573E-1 2.76786E-1 2.53696E-1 2.45886E-1 2.25905E-1 2.49066E-1 1.97655E-1 1.98734E-1 2.90726E-1 3.33016E-1 3.64045E-1 3.75143E-1 4.26924E-1 4.6479E-1 4.72858E-1 4.79913E-1 5.16041E-1 4.96094E-1 5.82936E-1 6.1834E-1 6.09112E-1 6.32852E-1 6.60655E-1 6.68956E-1 6.97252E-1 6.66867E-1 7.00563E-1 6.63084E-1 6.52184E-1 6.49491E-1 6.18803E-1 6.14672E-1 4.18536E-1 3.97675E-1 3.79182E-1 2.75471E-1 2.80415E-1 2.36269E-1 2.39444E-1 2.34447E-1 1.90264E-1 1.50693E-1 8.44463E-2 6.75145E-2 5.31579E-2 5.15488E-2 4.59203E-2 3.58213E-2 2.90768E-2 3.06381E-2 3.7721E-2 4.60909E-2 3.44036E-2 2.89325E-2 2.75423E-2 2.0602E-2 2.21233E-2 5.28181E-2 8.48024E-2 6.0294E-2 3.37789E-2 2.20885E-2 1.03468E-2 -9999 -9999 -9999 -9999 -9999 -9999 -9999 -9999 -9999 -9999 -9999 -9999
-9999 -9999 -9999 -9999 -9999 -9999 -9999 -9999 -9999 -9999 -9999 -9999 -9999 -9999 -9999 -9999 -9999 -9999 2.53549E-1 2.78144E-1 2.85873E-1 2.92106E-1 3.17318E-1 3.64512E-1 3.88247E-1 3.85474E-1 3.99406E-1 4.09404E-1 4.01326E-1 3.80735E-1 3.89777E-1 4.06886E-1 4.03686E-1 3.97925E-1 3.63989E-1 3.47792E-1 3.35162E-1 3.5433E-1 3.86329E-1 3.95015E-1 4.16408E-1 3.94092E-1 3.71085E-1 3.4746E-1 3.44748E-1 3.60413E-1 4.19889E-1 4.27116E-1 4.30964E-1 4.55259E-1 4.6078E-1 4.73325E-1 4.78279E-1 4.5563E-1 4.56168E-1 4.3271E-1 4.73438E-1 4.3687E-1 4.66076E-1 4.8257E-1 4.63694E-1 4.83751E-1 4.80075E-1 4.87852E-1 5.10314E-1 5.24497E-1 5.66551E-1 5.92543E-1 5.64059E-1 5.63508E-1 5.53323E-1 5.47862E-1 5.37036E-1 5.22821E-1 5.16635E-1 5.17198E-1 4.83324E-1 4.31111E-1 4.22236E-1 3.83087E-1 3.93325E-1 3.52104E-1 3.0259E-1 3.33908E-1 3.18604E-1 3.18333E-1 3.36628E-1 3.88748E-1 4.48517E-1 4.68334E-1 4.45979E-1 4.37507E-1 4.17622E-1 4.14293E-1 3.67881E-1 3.4168E-1 2.96027E-1 2.86415E-1 2.75575E-1 1.75035E-1 1.91007E-1 1.56271E-1 1.53924E-1 2.52246E-1 3.28708E-1 3.82585E-1 3.89088E-1 4.54926E-1 4.53922E-1 4.77664E-1 4.24493E-1 4.19667E-1 4.7535E-1 5.54942E-1 5.90872E-1 5.94208E-1 6.06141E-1 6.45515E-1 7.04795E-1 7.30794E-1 6.79926E-1 6.64749E-1 6.54845E-1 6.54282E-1 6.59858E-1 6.29534E-1 4.84147E-1 4.47625E-1 4.59258E-1 3.93627E-1 3.17415E-1 2.80144E-1 2.63044E-1 1.96897E-1 1.20018E-1 1.24976E-1 1.3457E-1 1.13404E-1 6.0035E-2 5.67938E-2 4.25581E-2 3.97147E-2 3.04386E-2 2.84158E-2 2.65795E-2 2.40287E-2 4.50896E-2 4.89288E-2 2.42991E-2 1.91918E-2 2.42919E-2 2.64698E-2 3.35306E-2 7.25981E-2 6.56167E-2 3.65833E-2 2.44526E-2 -9999 -9999 -9999 -9999 -9999 -9999 -9999 -9999 -9999 -9999 -9999 -9999 -9999
-9999 -9999 -9999 -9999 -9999 -9999 -9999 -9999 -9999 -9999 -9999 -9999 -9999 -9999 -9999 -9999 -9999 -9999 -9999 -9999 1.9038E-1 2.58355E-1 3.20095E-1 3.31351E-1 3.5715E-1 3.60978E-1 3.90319E-1 4.19088E-1 4.11822E-1 4.00481E-1 4.02361E-1 3.96206E-1 3.83207E-1 3.8377E-1 3.57893E-1 3.37101E-1 3.43572E-1 3.60266E-1 3.86163E-1 3.91214E-1 3.88485E-1 3.49288E-1 3.34168E-1 3.27179E-1 3.14528E-1 3.33236E-1 3.65166E-1 3.72356E-1 4.04786E-1 4.36526E-1 4.40748E-1 4.6711E-1 4.95354E-1 4.75479E-1 4.42742E-1 4.44664E-1 4.4561E-1 4.24947E-1 4.36466E-1 4.56845E-1 4.52808E-1 4.72442E-1 4.98385E-1 4.88321E-1 5.03107E-1 5.17803E-1 5.4082E-1 5.71645E-1 5.96008E-1 6.08605E-1 5.82129E-1 5.57758E-1 5.58018E-1 5.35429E-1 5.1319E-1 5.02714E-1 4.73417E-1 4.1689E-1 3.79605E-1 3.96605E-1 4.16119E-1 3.65592E-1 3.42695E-1 3.30971E-1 3.43247E-1 3.26425E-1 2.80893E-1 3.32321E-1 4.43728E-1 4.68921E-1 4.80803E-1 4.51835E-1 4.31397E-1 4.18769E-1 4.15958E-1 3.90699E-1 3.81384E-1 3.46031E-1 3.46473E-1 2.43689E-1 1.74651E-1 1.74011E-1 1.79933E-1 2.66017E-1 3.10423E-1 3.40852E-1 3.41376E-1 3.81068E-1 3.87421E-1 3.2373E-1 3.30588E-1 3.70835E-1 3.71662E-1 4.30221E-1 4.9698E-1 5.25576E-1 5.48935E-1 6.21898E-1 6.77077E-1 7.00234E-1 6.17875E-1 5.84185E-1 6.41332E-1 6.79679E-1 6.24623E-1 5.43007E-1 5.08197E-1 3.76426E-1 3.40224E-1 2.88172E-1 2.44921E-1 1.95535E-1 1.64326E-1 1.87907E-1 1.26546E-1 9.29946E-2 1.0206E-1 5.49269E-2 4.32438E-2 5.70089E-2 4.26913E-2 3.94639E-2 4.33818E-2 2.15351E-2 2.55758E-2 2.5524E-2 3.26174E-2 2.21706E-2 2.0842E-2 2.69702E-2 2.84088E-2 4.16628E-2 5.71328E-2 9.24144E-2 3.34913E-2 1.65464E-2 2.00436E-2 -9999 -9999 -9999 -9999 -9999 -9999 -9999 -9999 -9999 -9999 -9999 -9999 -9999
-9999 -9999 -9999 -9999 -9999 -9999 -9999 -9999 -9999 -9999 -9999 -9999 -9999 -9999 -9999 -9999 -9999 -9999 -9999 -9999 -9999 1.84459E-1 2.46495E-1 3.38654E-1 3.77197E-1 3.70439E-1 3.77948E-1 3.86914E-1 4.03892E-1 3.99719E-1 3.90395E-1 3.93566E-1 4.00331E-1 3.86303E-1 3.49355E-1 3.34617E-1 3.37289E-1 3.60372E-1 3.77502E-1 3.63292E-1 3.34718E-1 3.27604E-1 3.24062E-1 3.31723E-1 3.34927E-1 3.39237E-1 3.44302E-1 3.67334E-1 3.91641E-1 4.03883E-1 4.17006E-1 4.42385E-1 4.6653E-1 4.72809E-1 4.68714E-1 4.64894E-1 4.52313E-1 4.53035E-1 4.55798E-1 4.59972E-1 4.48E-1 4.86874E-1 4.94052E-1 5.07088E-1 5.11449E-1 5.21591E-1 5.29451E-1 5.62862E-1 5.95011E-1 6.03525E-1 5.8141E-1 5.82149E-1 5.64204E-1 5.51965E-1 5.36618E-1 5.19595E-1 5.05012E-1 4.56093E-1 4.01664E-1 3.66823E-1 4.27521E-1 3.85518E-1 3.67739E-1 3.31272E-1 3.14207E-1 3.09377E-1 2.98888E-1 3.1223E-1 3.64679E-1 4.34825E-1 4.82378E-1 4.66229E-1 4.70969E-1 4.65907E-1 4.3497E-1 4.09999E-1 4.10147E-1 3.97643E-1 3.97922E-1 3.68024E-1 3.0935E-1 2.46745E-1 2.30688E-1 1.86833E-1 3.52653E-1 3.65652E-1 3.4807E-1 3.187E-1 3.33313E-1 3.02961E-1 3.00012E-1 2.74569E-1 3.34292E-1 3.55504E-1 4.31715E-1 5.08351E-1 5.2268E-1 5.45202E-1 6.2474E-1 6.41891E-1 5.82709E-1 6.40871E-1 5.80579E-1 6.23219E-1 5.3089E-1 4.41904E-1 4.80589E-1 3.56777E-1 2.81096E-1 1.91552E-1 1.75493E-1 1.74906E-1 9.32597E-2 1.97847E-1 1.71999E-1 1.33502E-1 9.79003E-2 7.16315E-2 6.48802E-2 8.13633E-2 9.92882E-2 7.05337E-2 5.2982E-2 2.88998E-2 2.53334E-2 3.07272E-2 3.2956E-2 2.11172E-2 1.7321E-2 1.56077E-2 1.17267E-2 1.33695E-2 1.63734E-2 6.34652E-2 3.62798E-2 1.70937E-2 1.37925E-2 9.91188E-3 -9999 -9999 -9999 -9999 -9999 -9999 -9999 -9999 -9999 -9999 -9999 -9999
-9999 -9999 -9999 -9999 -9999 -9999 -9999 -9999 -9999 -9999 -9999 -9999 -9999 -9999 -9999 -9999 -9999 -9999 -9999 -9999 -9999 1.98381E-1 1.94094E-1 2.45822E-1 2.63172E-1 2.69238E-1 2.84615E-1 3.07779E-1 3.20312E-1 3.63012E-1 3.92964E-1 4.15504E-1 4.17283E-1 4.28191E-1 3.88281E-1 3.27912E-1 3.08784E-1 3.1238E-1 3.25981E-1 3.29169E-1 3.35459E-1 3.43451E-1 3.37169E-1 3.48686E-1 3.54526E-1 3.64681E-1 3.76506E-1 3.69632E-1 3.67344E-1 3.62315E-1 3.7038E-1 4.16872E-1 4.26034E-1 4.62039E-1 4.87263E-1 4.95784E-1 4.76792E-1 4.63439E-1 4.6813E-1 4.60515E-1 4.55208E-1 4.8238E-1 5.03338E-1 5.18522E-1 5.05814E-1 5.00132E-1 5.18543E-1 5.36411E-1 5.77204E-1 5.79893E-1 5.94041E-1 5.91681E-1 5.91145E-1 5.82537E-1 5.58284E-1 5.28894E-1 5.0798E-1 4.81944E-1 4.40076E-1 3.99952E-1 4.01671E-1 4.06321E-1 3.82019E-1 3.47297E-1 3.29815E-1 2.78216E-1 2.97428E-1 3.12489E-1 3.09342E-1 3.54622E-1 4.75786E-1 4.80447E-1 4.65065E-1 4.62967E-1 4.65116E-1 4.6136E-1 4.3454E-1 4.37926E-1 4.00527E-1 2.98998E-1 2.52369E-1 2.84045E-1 3.02321E-1 2.14731E-1 2.97263E-1 2.85397E-1 2.63413E-1 2.89705E-1 2.35499E-1 2.84436E-1 2.64793E-1 2.57943E-1 2.92037E-1 2.89584E-1 3.14203E-1 3.08155E-1 3.79609E-1 4.4595E-1 5.52355E-1 5.22792E-1 5.55168E-1 5.79791E-1 5.24939E-1 5.67869E-1 4.77967E-1 3.98886E-1 3.58836E-1 3.60074E-1 2.63665E-1 1.70072E-1 1.19824E-1 9.87133E-2 1.1195E-1 1.38654E-1 1.17252E-1 1.07754E-1 8.07779E-2 5.89701E-2 6.533E-2 1.12455E-1 9.29931E-2 9.19966E-2 4.60965E-2 2.80872E-2 3.30656E-2 4.23322E-2 3.46963E-2 2.51585E-2 1.56556E-2 1.34687E-2 1.40516E-2 1.5416E-2 1.89944E-2 3.21472E-2 4.56411E-2 3.08198E-2 2.03312E-2 1.01193E-2 1.63264E-2 1.86931E-2 -9999 -9999 -9999 -9999 1.97675E-2 -9999 -9999 -9999 -9999 -9999
-9999 -9999 -9999 -9999 -9999 -9999 -9999 -9999 -9999 -9999 -9999 -9999 -9999 -9999 -9999 -9999 -9999 -9999 -9999 -9999 -9999 1.75486E-1 1.90623E-1 1.94539E-1 1.93747E-1 2.24409E-1 2.46113E-1 2.97153E-1 3.13004E-1 3.12219E-1 3.43608E-1 3.77433E-1 4.08712E-1 4.25625E-1 3.92341E-1 3.53175E-1 3.45844E-1 3.32558E-1 3.15007E-1 2.8748E-1 3.13793E-1 3.60163E-1 3.55852E-1 3.88214E-1 3.7626E-1 3.44127E-1 3.91092E-1 3.75557E-1 3.74083E-1 3.65207E-1 3.262E-1 3.50518E-1 3.76974E-1 4.16808E-1 4.98357E-1 5.06156E-1 4.97948E-1 4.8771E-1 4.7894E-1 4.73857E-1 4.67799E-1 4.75832E-1 4.9302E-1 5.04601E-1 5.08018E-1 5.18639E-1 5.00383E-1 5.21107E-1 5.65892E-1 5.6983E-1 5.78015E-1 5.86206E-1 5.6944E-1 5.66045E-1 5.53245E-1 5.16099E-1 4.83478E-1 4.78627E-1 4.49974E-1 4.2035E-1 4.21179E-1 4.10625E-1 3.39409E-1 3.49709E-1 3.6335E-1 3.78664E-1 2.60661E-1 2.86435E-1 2.96175E-1 3.32781E-1 4.21126E-1 4.88741E-1 4.92071E-1 4.70179E-1 4.57414E-1 4.53825E-1 4.50635E-1 3.79402E-1 2.87962E-1 2.6221E-1 2.6245E-1 2.97086E-1 3.43492E-1 3.02432E-1 2.02515E-1 2.05519E-1 2.0423E-1 3.06052E-1 2.85669E-1 2.77267E-1 2.56063E-1 2.39541E-1 2.19203E-1 2.73293E-1 2.56837E-1 2.50066E-1 2.17244E-1 3.10121E-1 4.47284E-1 4.18485E-1 4.75124E-1 4.78393E-1 4.7659E-1 4.73183E-1 4.38656E-1 3.51161E-1 3.10843E-1 2.68022E-1 2.01283E-1 1.71374E-1 1.59637E-1 5.44043E-2 7.66935E-2 1.07039E-1 1.49264E-1 9.78804E-2 5.92468E-2 5.1262E-2 1.04394E-1 1.87511E-1 1.84947E-1 1.23795E-1 4.96298E-2 4.09621E-2 4.96955E-2 6.40563E-2 6.39442E-2 7.07831E-2 5.50555E-2 4.75652E-2 3.38818E-2 2.92269E-2 2.65405E-2 3.12547E-2 5.38211E-2 3.12086E-2 2.07899E-2 2.81705E-2 2.39998E-2 2.30436E-2 2.07919E-2 2.17581E-2 -9999 1.67779E-2 1.96473E-2 1.70942E-2 -9999 -9999 -9999 -9999
-9999 -9999 -9999 -9999 -9999 -9999 -9999 -9999 -9999 -9999 -9999 -9999 -9999 -9999 -9999 -9999 -9999 -9999 -9999 -9999 -9999 -9999 1.53558E-1 1.56149E-1 1.82738E-1 2.01977E-1 2.34341E-1 2.73298E-1 2.84289E-1 3.24882E-1 3.36308E-1 3.23193E-1 3.47696E-1 4.0189E-1 3.94409E-1 3.7413E-1 3.65071E-1 3.49917E-1 3.20384E-1 3.19365E-1 3.32512E-1 3.44969E-1 3.7213E-1 4.52158E-1 4.28925E-1 3.90057E-1 3.71413E-1 3.33075E-1 3.37461E-1 3.36335E-1 3.26325E-1 3.12989E-1 3.38735E-1 3.96165E-1 4.31422E-1 4.53172E-1 4.95012E-1 5.02189E-1 4.93979E-1 4.80393E-1 4.64127E-1 4.7333E-1 4.6101E-1 4.79941E-1 5.024E-1 5.12045E-1 5.20445E-1 5.22013E-1 5.41525E-1 5.36331E-1 5.38066E-1 5.77146E-1 5.88672E-1 5.5821E-1 5.37388E-1 5.27529E-1 5.21294E-1 4.78571E-1 4.41232E-1 4.21036E-1 3.57255E-1 2.87812E-1 2.99299E-1 2.91627E-1 3.45017E-1 3.25221E-1 3.15875E-1 2.68099E-1 2.69763E-1 2.47593E-1 3.83692E-1 4.49803E-1 5.0153E-1 5.01272E-1 4.76144E-1 4.20705E-1 4.11016E-1 3.49488E-1 2.77996E-1 2.94199E-1 2.85229E-1 2.186E-1 2.00505E-1 2.78506E-1 2.45155E-1 2.27374E-1 2.17173E-1 2.58792E-1 1.60818E-1 1.06588E-1 1.91961E-1 2.43043E-1 2.21309E-1 2.04051E-1 2.36064E-1 2.61251E-1 2.46758E-1 3.34135E-1 3.80168E-1 4.04311E-1 3.45593E-1 3.53104E-1 3.48832E-1 3.78832E-1 3.68895E-1 2.70296E-1 2.2767E-1 2.34549E-1 1.66168E-1 1.16716E-1 1.13344E-1 6.83102E-2 5.6747E-2 7.3209E-2 1.2407E-1 8.19984E-2 7.92305E-2 8.73958E-2 1.3837E-1 2.30949E-1 2.36989E-1 1.3204E-1 5.43476E-2 5.73255E-2 8.5829E-2 5.5373E-2 6.09287E-2 5.69454E-2 8.44034E-2 1.04009E-1 7.41072E-2 4.96456E-2 3.16449E-2 4.67024E-2 4.87716E-2 2.80615E-2 1.81618E-2 3.28542E-2 2.97621E-2 2.76975E-2 2.26616E-2 1.79914E-2 8.65804E-3 1.52951E-2 -9999 -9999 -9999 -9999 -9999 -9999
-9999 -9999 -9999 -9999 -9999 -9999 -9999 -9999 -9999 -9999 -9999 -9999 -9999 -9999 -9999 -9999 -9999 -9999 -9999 -9999 -9999 -9999 -9999 1.31935E-1 1.49496E-1 1.88609E-1 1.87327E-1 2.30431E-1 2.5389E-1 2.61907E-1 2.67653E-1 2.63806E-1 3.1008E-1 3.39647E-1 3.94559E-1 4.22763E-1 4.13607E-1 3.7168E-1 3.99608E-1 4.2612E-1 4.4832E-1 4.29694E-1 4.74181E-1 4.65319E-1 4.02253E-1 3.49771E-1 3.41439E-1 3.28376E-1 3.23118E-1 3.17777E-1 3.00815E-1 2.9459E-1 3.41376E-1 4.24146E-1 3.94167E-1 4.03922E-1 5.2472E-1 5.45142E-1 5.29422E-1 5.04949E-1 4.76307E-1 4.64101E-1 4.66013E-1 4.6875E-1 4.92044E-1 5.13038E-1 5.07582E-1 5.00484E-1 5.00053E-1 5.09585E-1 5.02112E-1 5.29508E-1 5.41153E-1 5.3712E-1 5.38554E-1 5.28885E-1 5.30897E-1 5.02909E-1 4.94069E-1 4.30202E-1 3.93383E-1 3.76487E-1 3.36996E-1 3.66737E-1 3.36009E-1 2.86999E-1 2.87406E-1 2.63731E-1 2.70832E-1 2.72393E-1 3.10048E-1 4.95841E-1 5.41406E-1 4.60415E-1 4.43843E-1 3.72864E-1 3.1754E-1 2.97065E-1 2.93751E-1 2.68463E-1 2.46865E-1 2.13471E-1 1.5788E-1 2.08139E-1 2.65834E-1 2.3401E-1 1.48936E-1 1.66069E-1 1.83414E-1 1.40033E-1 1.07921E-1 9.68975E-2 2.24883E-1 2.30293E-1 1.94928E-1 1.61447E-1 2.56311E-1 2.8737E-1 2.56446E-1 2.60853E-1 3.36461E-1 3.14136E-1 2.26241E-1 1.92077E-1 2.95609E-1 2.38244E-1 1.7696E-1 1.3327E-1 1.35727E-1 1.52678E-1 1.76065E-1 1.74873E-1 1.20276E-1 9.73606E-2 1.22737E-1 9.27372E-2 4.51989E-2 4.7429E-2 6.89067E-2 1.56218E-1 2.04125E-1 1.05602E-1 6.47095E-2 6.64659E-2 5.16862E-2 4.47501E-2 4.39974E-2 3.80508E-2 3.63634E-2 4.03417E-2 5.30617E-2 4.64923E-2 3.64888E-2 4.62651E-2 1.71736E-2 1.15511E-2 -9999 1.28931E-2 1.5943E-2 1.01045E-2 1.04136E-2 2.21718E-2 1.84449E-2 -9999 -9999 -9999 -9999 -9999 -9999 -9999
-9999 -9999 -9999 -9999 -9999 -9999 -9999 -9999 -9999 -9999 -9999 -9999 -9999 -9999 -9999 -9999 -9999 -9999 -9999 -9999 -9999 -9999 -9999 -9999 1.45307E-1 1.34354E-1 1.37626E-1 1.55449E-1 2.04041E-1 2.3053E-1 2.48417E-1 2.36615E-1 2.54476E-1 2.85224E-1 3.38299E-1 3.59682E-1 3.83827E-1 3.85509E-1 3.69131E-1 4.15738E-1 4.54151E-1 4.32549E-1 4.86386E-1 4.70622E-1 4.33618E-1 3.59924E-1 3.50197E-1 3.14673E-1 2.99458E-1 2.91578E-1 3.01416E-1 3.28153E-1 3.63689E-1 4.20687E-1 3.7197E-1 3.81914E-1 4.49661E-1 4.87738E-1 5.22311E-1 5.08525E-1 5.02799E-1 4.80596E-1 4.5237E-1 4.51472E-1 4.60707E-1 4.85667E-1 4.99509E-1 5.05381E-1 4.95778E-1 4.94616E-1 5.01427E-1 5.20336E-1 5.31664E-1 5.46173E-1 5.502E-1 5.4532E-1 5.17302E-1 4.49849E-1 4.8244E-1 4.65611E-1 4.22392E-1 4.31523E-1 3.62839E-1 3.76958E-1 3.19819E-1 2.90964E-1 2.83913E-1 2.71297E-1 2.59496E-1 2.96243E-1 2.91455E-1 3.91159E-1 3.92456E-1 4.20718E-1 3.89489E-1 3.6363E-1 2.88924E-1 2.93252E-1 2.83939E-1 2.29643E-1 2.37516E-1 2.11669E-1 2.22038E-1 2.07547E-1 1.11556E-1 1.37714E-1 1.29709E-1 1.16984E-1 1.74064E-1 2.22618E-1 1.90732E-1 1.75045E-1 2.22489E-1 1.43098E-1 1.64506E-1 1.39023E-1 9.10224E-2 1.61045E-1 1.52603E-1 2.11047E-1 2.14975E-1 2.47147E-1 2.43726E-1 2.12608E-1 1.89044E-1 2.65254E-1 1.97484E-1 1.40509E-1 1.17597E-1 1.29036E-1 1.98469E-1 1.54409E-1 1.0135E-1 5.66922E-2 1.3262E-1 1.5291E-1 8.16768E-2 5.44817E-2 8.92123E-2 1.53816E-1 1.75057E-1 1.20996E-1 5.59459E-2 6.73192E-2 7.80574E-2 9.07873E-2 4.05585E-2 5.70511E-2 4.88295E-2 4.36601E-2 3.68608E-2 2.78871E-2 2.62981E-2 2.85902E-2 1.46078E-2 -9999 -9999 -9999 -9999 -9999 -9999 -9999 -9999 -9999 -9999 -9999 -9999 -9999 -9999 -9999
-9999 -9999 -9999 -9999 -9999 -9999 -9999 -9999 -9999 -9999 -9999 -9999 -9999 -9999 -9999 -9999 -9999 -9999 -9999 -9999 -9999 -9999 -9999 -9999 -9999 2.29037E-1 1.05101E-1 1.33889E-1 2.03327E-1 2.33875E-1 2.03224E-1 2.63204E-1 2.54986E-1 2.7844E-1 2.51563E-1 2.47628E-1 2.56087E-1 3.09548E-1 3.81794E-1 4.49503E-1 4.24827E-1 3.98905E-1 4.09203E-1 4.34787E-1 4.58273E-1 4.61966E-1 4.47939E-1 3.71146E-1 3.4495E-1 3.35392E-1 3.69542E-1 3.66403E-1 3.86555E-1 3.59822E-1 3.44649E-1 3.69301E-1 4.0377E-1 4.25252E-1 5.02168E-1 4.98858E-1 5.03034E-1 5.08623E-1 4.89632E-1 4.61464E-1 4.61138E-1 4.54279E-1 4.60555E-1 5.26851E-1 4.62546E-1 4.42247E-1 4.4815E-1 4.80432E-1 5.05781E-1 5.38347E-1 5.41135E-1 5.21326E-1 4.40284E-1 4.0239E-1 4.2259E-1 4.58185E-1 4.19293E-1 4.11329E-1 3.98616E-1 3.90276E-1 3.58944E-1 3.20479E-1 2.57653E-1 2.83683E-1 2.71198E-1 2.93303E-1 3.49349E-1 3.81569E-1 3.70504E-1 3.99712E-1 3.85421E-1 3.30537E-1 2.76106E-1 2.64156E-1 2.69872E-1 2.4655E-1 2.49645E-1 2.36497E-1 2.21737E-1 1.59492E-1 9.03152E-2 1.03483E-1 1.47704E-1 1.37024E-1 1.33746E-1 1.46958E-1 1.58554E-1 1.8353E-1 2.29521E-1 1.71864E-1 2.00103E-1 2.23586E-1 1.7457E-1 1.32493E-1 1.5462E-1 2.61251E-1 3.13308E-1 2.92974E-1 3.47476E-1 2.69731E-1 1.52978E-1 1.90885E-1 2.44423E-1 1.43017E-1 7.7713E-2 1.09377E-1 8.71349E-2 8.10978E-2 5.59967E-2 5.05213E-2 1.09894E-1 1.93869E-1 1.58041E-1 9.60612E-2 1.07802E-1 9.52165E-2 1.10994E-1 8.97611E-2 8.80498E-2 5.75638E-2 7.50073E-2 6.53394E-2 6.82303E-2 4.39375E-2 2.42637E-2 2.3828E-2 2.23349E-2 2.90672E-2 2.45847E-2 1.75557E-2 9.95787E-3 -9999 -9999 -9999 -9999 -9999 -9999 -9999 -9999 -9999 -9999 -9999 -9999 -9999 -9999 -9999
-9999 -9999 -9999 -9999 -9999 -9999 -9999 -9999 -9999 -9999 -9999 -9999 -9999 -9999 -9999 -9999 -9999 -9999 -9999 -9999 -9999 -9999 -9999 -9999 -9999 1.60767E-1 1.70042E-1 1.48772E-1 2.13477E-1 2.48548E-1 2.22771E-1 2.31662E-1 2.78533E-1 2.71825E-1 2.39571E-1 2.1035E-1 2.19894E-1 2.70139E-1 2.88488E-1 3.65209E-1 3.92699E-1 3.97458E-1 4.13458E-1 4.28554E-1 4.57608E-1 5.1202E-1 5.18457E-1 4.81931E-1 4.13303E-1 3.6723E-1 3.84347E-1 3.71442E-1 3.73693E-1 3.53347E-1 3.29632E-1 3.32311E-1 3.63929E-1 3.93803E-1 4.32253E-1 4.54645E-1 4.82091E-1 5.00612E-1 4.6753E-1 4.40861E-1 4.39095E-1 4.4837E-1 4.28303E-1 4.20211E-1 4.12561E-1 4.41718E-1 3.93744E-1 4.0799E-1 4.20342E-1 4.80429E-1 4.99978E-1 5.36185E-1 4.41588E-1 3.86845E-1 4.31417E-1 4.34981E-1 4.37734E-1 4.13021E-1 3.77873E-1 3.88919E-1 3.91496E-1 3.67858E-1 2.96886E-1 2.87663E-1 3.30166E-1 3.38509E-1 3.87026E-1 4.06258E-1 3.89915E-1 3.94648E-1 3.78954E-1 3.20251E-1 2.53206E-1 2.16568E-1 2.36458E-1 2.39137E-1 2.41854E-1 2.47037E-1 1.78885E-1 1.31932E-1 1.19563E-1 1.34346E-1 1.92761E-1 2.35899E-1 1.85809E-1 1.77284E-1 1.24499E-1 1.37621E-1 2.79124E-1 1.73389E-1 1.81957E-1 2.67567E-1 2.12301E-1 2.56944E-1 2.38098E-1 3.9527E-1 4.32036E-1 4.21578E-1 3.99388E-1 3.20536E-1 2.15044E-1 1.30885E-1 2.04182E-1 1.94335E-1 1.24995E-1 1.22815E-1 9.71329E-2 6.41039E-2 5.3087E-2 6.95794E-2 9.7522E-2 5.90946E-2 5.41165E-2 2.77864E-2 3.636E-2 2.63738E-2 2.74228E-2 8.21912E-2 1.14781E-1 1.17618E-1 1.02906E-1 8.49168E-2 8.05732E-2 3.10026E-2 1.82459E-2 1.42761E-2 1.44028E-2 2.43136E-2 3.30455E-2 1.52167E-2 -9999 -9999 -9999 -9999 -9999 -9999 -9999 -9999 -9999 -9999 -9999 -9999 -9999 -9999 -9999 -9999
-9999 -9999 -9999 -9999 -9999 -9999 -9999 -9999 -9999 -9999 -9999 -9999 -9999 -9999 -9999 -9999 -9999 -9999 -9999 -9999 -9999 -9999 -9999 -9999 -9999 -9999 2.77416E-1 2.16782E-1 2.51309E-1 2.44015E-1 2.04174E-1 1.93559E-1 2.42704E-1 2.54694E-1 2.4364E-1 1.91715E-1 1.89381E-1 2.64411E-1 2.94727E-1 2.724E-1 3.04727E-1 3.59313E-1 4.21374E-1 4.14454E-1 4.29748E-1 4.50038E-1 4.71435E-1 4.9825E-1 4.47631E-1 3.87527E-1 3.71758E-1 3.55961E-1 3.38946E-1 3.30472E-1 3.4717E-1 3.70576E-1 3.78496E-1 3.92222E-1 3.6573E-1 3.76053E-1 4.1413E-1 4.59566E-1 4.43668E-1 4.28108E-1 4.41046E-1 4.40258E-1 4.2336E-1 4.4779E-1 4.05566E-1 3.93122E-1 3.82686E-1 3.53187E-1 3.58129E-1 3.76159E-1 4.61362E-1 4.4539E-1 4.44063E-1 3.63401E-1 4.31492E-1 4.17177E-1 4.16758E-1 4.30936E-1 3.44535E-1 3.57376E-1 3.49555E-1 3.74649E-1 3.2052E-1 2.94761E-1 3.00993E-1 2.92933E-1 3.17795E-1 3.24877E-1 3.21046E-1 3.32362E-1 3.16093E-1 3.00232E-1 2.65851E-1 2.65994E-1 2.84241E-1 2.73494E-1 2.6384E-1 2.49416E-1 2.2458E-1 1.85063E-1 2.14386E-1 2.14877E-1 2.18493E-1 2.50869E-1 2.61918E-1 1.64017E-1 1.30831E-1 1.20151E-1 2.59331E-1 1.76206E-1 1.6516E-1 2.13919E-1 2.1671E-1 1.82631E-1 2.13928E-1 2.08259E-1 2.51162E-1 2.19205E-1 2.29471E-1 2.08012E-1 1.75879E-1 1.64081E-1 1.42689E-1 1.59123E-1 1.06283E-1 1.17085E-1 1.46351E-1 6.14426E-2 4.49769E-2 7.11423E-2 4.77339E-2 5.93717E-2 5.45984E-2 4.10614E-2 2.79682E-2 1.5652E-2 2.83523E-2 4.39937E-2 5.08017E-2 6.32677E-2 8.38251E-2 1.10836E-1 1.07119E-1 5.10227E-2 4.16647E-2 1.07498E-2 1.1224E-2 2.71707E-2 3.36026E-2 1.78552E-2 -9999 -9999 -9999 -9999 -9999 -9999 -9999 -9999 -9999 -9999 -9999 -9999 -9999 -9999 -9999 -9999
-9999 -9999 -9999 -9999 -9999 -9999 -9999 -9999 -9999 -9999 -9999 -9999 -9999 -9999 -9999 -9999 -9999 -9999 -9999 -9999 -9999 -9999 -9999 -9999 -9999 -9999 3.84301E-1 2.64991E-1 2.57708E-1 2.32306E-1 2.15499E-1 1.93652E-1 2.20593E-1 2.47311E-1 2.47174E-1 2.30993E-1 2.32904E-1 2.4054E-1 2.84822E-1 2.51366E-1 2.36929E-1 3.03743E-1 3.71056E-1 3.78401E-1 3.99227E-1 3.98091E-1 4.02688E-1 4.09928E-1 4.41171E-1 4.42158E-1 4.06152E-1 3.7057E-1 3.24574E-1 3.03247E-1 3.50836E-1 3.61836E-1 3.62024E-1 3.4783E-1 3.2856E-1 3.42215E-1 3.73007E-1 4.08323E-1 4.07658E-1 4.07294E-1 4.58286E-1 4.96413E-1 4.63329E-1 4.4398E-1 4.58733E-1 4.00198E-1 3.91485E-1 3.49867E-1 3.49304E-1 3.5911E-1 3.52272E-1 3.77859E-1 4.22061E-1 3.84168E-1 3.87919E-1 3.86307E-1 4.15864E-1 4.35191E-1 3.43766E-1 3.51667E-1 3.55193E-1 3.38472E-1 3.02065E-1 3.0889E-1 2.86081E-1 2.57254E-1 2.85712E-1 2.51753E-1 2.68674E-1 2.56599E-1 2.51547E-1 2.50818E-1 2.54983E-1 2.80213E-1 2.75817E-1 2.65058E-1 2.64363E-1 2.96951E-1 2.6987E-1 2.25069E-1 2.18838E-1 1.95643E-1 1.53585E-1 2.17805E-1 2.22736E-1 1.58178E-1 1.2567E-1 9.83865E-2 1.4314E-1 1.51258E-1 2.34539E-1 3.35397E-1 3.2676E-1 1.47241E-1 1.68941E-1 9.17444E-2 8.29371E-2 7.83906E-2 6.5963E-2 8.76484E-2 1.28428E-1 1.1201E-1 1.11736E-1 1.17559E-1 1.36303E-1 1.50388E-1 1.45181E-1 1.21868E-1 8.22155E-2 4.72151E-2 7.95134E-2 5.20324E-2 4.67405E-2 7.88268E-2 5.31094E-2 3.14959E-2 2.2214E-2 2.11227E-2 1.81541E-2 2.87652E-2 4.21925E-2 1.15954E-1 1.38686E-1 9.57444E-2 1.17803E-1 4.66999E-2 1.86076E-2 2.86823E-2 5.17565E-2 2.74016E-2 8.69119E-3 -9999 -9999 -9999 -9999 -9999 -9999 -9999 -9999 -9999 -9999 -9999 -9999 -9999 -9999 -9999
-9999 -9999 -9999 -9999 -9999 -9999 -9999 -9999 -9999 -9999 -9999 -9999 -9999 -9999 -9999 -9999 -9999 -9999 -9999 -9999 -9999 -9999 -9999 -9999 -9999 3.70635E-1 3.78538E-1 2.75915E-1 2.5578E-1 2.51763E-1 3.04605E-1 2.6071E-1 2.68476E-1 2.78784E-1 2.78693E-1 2.5942E-1 2.63449E-1 2.55681E-1 2.52579E-1 2.19628E-1 2.15752E-1 2.50348E-1 2.99731E-1 3.22565E-1 3.25995E-1 3.15041E-1 3.34549E-1 3.70254E-1 3.99532E-1 4.19495E-1 4.07612E-1 3.77393E-1 3.42047E-1 3.3402E-1 3.09929E-1 2.87811E-1 3.07448E-1 3.25942E-1 2.9331E-1 3.36049E-1 3.94479E-1 3.88353E-1 4.1273E-1 4.3015E-1 4.21197E-1 4.47089E-1 4.27962E-1 3.92824E-1 3.913E-1 4.00286E-1 4.23358E-1 3.47014E-1 3.41787E-1 3.67971E-1 3.49032E-1 3.97881E-1 3.69185E-1 3.81295E-1 3.42447E-1 3.10058E-1 3.71401E-1 3.73297E-1 3.5428E-1 3.36418E-1 2.89029E-1 2.88732E-1 3.38404E-1 3.33475E-1 3.05048E-1 3.02646E-1 2.90411E-1 2.86087E-1 2.46474E-1 2.24315E-1 2.35348E-1 1.95531E-1 2.30302E-1 2.54173E-1 2.39807E-1 1.99647E-1 2.04074E-1 2.02596E-1 2.24029E-1 2.16498E-1 1.95018E-1 1.41158E-1 1.40337E-1 1.34925E-1 1.32092E-1 1.26563E-1 9.25014E-2 1.2228E-1 1.64961E-1 1.20846E-1 2.06869E-1 2.07715E-1 1.90752E-1 2.27075E-1 1.73136E-1 9.34806E-2 5.26167E-2 6.56742E-2 7.41678E-2 8.88623E-2 1.04396E-1 6.8689E-2 8.68211E-2 1.18414E-1 1.28563E-1 1.67815E-1 2.15836E-1 1.90532E-1 1.39709E-1 1.04276E-1 8.29811E-2 6.19195E-2 4.89714E-2 3.09436E-2 1.82318E-2 2.65586E-2 2.82429E-2 3.59562E-2 2.4964E-2 3.70481E-2 5.21814E-2 9.03696E-2 7.99247E-2 6.46349E-2 8.57681E-2 1.03711E-1 9.04593E-2 5.52271E-2 1.04139E-1 6.39519E-2 1.57069E-2 1.90504E-2 1.80112E-2 1.43111E-2 1.57878E-2 -9999 -9999 -9999 -9999 -9999 -9999 -9999 -9999 -9999 -9999 -9999
-9999 -9999 -9999 -9999 -9999 -9999 -9999 -9999 -9999 -9999 -9999 -9999 -9999 -9999 -9999 -9999 -9999 -9999 -9999 -9999 -9999 -9999 -9999 -9999 -9999 -9999 3.74068E-1 3.01258E-1 2.62297E-1 2.71166E-1 2.82607E-1 2.41879E-1 2.34999E-1 2.5237E-1 3.25535E-1 3.2266E-1 3.06959E-1 3.0007E-1 2.40742E-1 2.16044E-1 2.08261E-1 1.89878E-1 2.08548E-1 2.87891E-1 3.24013E-1 2.9135E-1 3.06296E-1 3.22235E-1 3.32295E-1 3.47366E-1 3.4526E-1 3.75397E-1 3.27332E-1 3.22635E-1 3.08869E-1 2.60653E-1 2.72593E-1 2.75362E-1 3.18785E-1 3.80303E-1 4.20449E-1 4.17782E-1 4.23841E-1 4.43398E-1 3.81347E-1 4.09316E-1 3.92542E-1 4.05653E-1 3.74336E-1 4.00202E-1 4.4108E-1 3.65951E-1 3.06577E-1 3.35091E-1 3.5564E-1 3.30466E-1 3.48219E-1 3.84274E-1 3.47161E-1 3.26129E-1 3.1861E-1 3.27333E-1 3.16828E-1 2.87309E-1 3.0654E-1 3.16449E-1 3.30981E-1 4.01721E-1 3.56998E-1 3.13132E-1 2.9053E-1 2.48374E-1 2.22565E-1 2.45935E-1 2.07761E-1 1.78786E-1 2.16942E-1 2.03578E-1 1.76121E-1 1.909E-1 1.78611E-1 1.59549E-1 1.64753E-1 2.0052E-1 2.28938E-1 2.00343E-1 1.39632E-1 1.32336E-1 1.50105E-1 1.23845E-1 1.84074E-1 1.62942E-1 9.63393E-2 1.31666E-1 8.93905E-2 1.05402E-1 7.51483E-2 3.88448E-2 9.70539E-2 1.22454E-1 8.4333E-2 7.28249E-2 8.40997E-2 8.39424E-2 9.64651E-2 7.57048E-2 8.02247E-2 1.2661E-1 1.84844E-1 1.96252E-1 2.15113E-1 2.06823E-1 2.5277E-1 1.568E-1 8.04077E-2 5.29174E-2 5.01212E-2 2.32145E-2 3.32463E-2 2.38147E-2 1.914E-2 3.72784E-2 3.61154E-2 2.40176E-2 1.66685E-2 2.54909E-2 2.69654E-2 1.77222E-2 2.48315E-2 7.12878E-2 1.81145E-1 1.82418E-1 1.11143E-1 1.1268E-1 3.91493E-2 4.21196E-2 3.8064E-2 2.61633E-2 2.41158E-2 2.34716E-2 -9999 -9999 -9999 -9999 -9999 -9999 -9999 -9999 -9999 -9999
-9999 -9999 -9999 -9999 -9999 -9999 -9999 -9999 -9999 -9999 -9999 -9999 -9999 -9999 -9999 -9999 -9999 -9999 -9999 -9999 -9999 -9999 -9999 -9999 -9999 -9999 3.86926E-1 3.78495E-1 2.55585E-1 3.14514E-1 2.73065E-1 2.1448E-1 2.17933E-1 3.10642E-1 3.2411E-1 3.57502E-1 3.71969E-1 3.0533E-1 2.07324E-1 1.92385E-1 2.05494E-1 1.7418E-1 1.92014E-1 3.01736E-1 3.53002E-1 3.23486E-1 3.36638E-1 3.25007E-1 2.98709E-1 3.12366E-1 2.95877E-1 2.97322E-1 3.08697E-1 3.06297E-1 2.79921E-1 2.55547E-1 2.73384E-1 2.868E-1 3.11218E-1 3.5948E-1 4.32877E-1 4.07129E-1 3.91174E-1 4.0013E-1 3.76498E-1 3.83237E-1 3.73856E-1 3.96294E-1 3.63608E-1 3.94629E-1 3.70387E-1 3.44789E-1 2.74347E-1 2.75401E-1 3.12947E-1 3.13438E-1 3.07428E-1 3.20454E-1 3.33168E-1 3.07847E-1 3.24037E-1 3.33353E-1 3.38782E-1 3.43628E-1 3.23881E-1 3.41883E-1 3.24084E-1 3.29582E-1 3.59311E-1 3.19831E-1 2.69621E-1 2.22473E-1 2.63023E-1 2.42979E-1 1.7796E-1 1.98436E-1 1.4929E-1 1.31348E-1 1.23292E-1 2.13037E-1 2.48273E-1 2.16965E-1 1.96582E-1 2.09846E-1 1.48587E-1 1.09226E-1 5.96343E-2 6.18998E-2 1.34441E-1 1.64885E-1 9.74486E-2 9.04326E-2 1.40642E-1 2.1302E-1 1.75437E-1 1.01713E-1 7.28671E-2 4.12894E-2 6.45805E-2 5.10967E-2 5.45317E-2 7.41852E-2 5.01612E-2 5.15477E-2 4.85168E-2 5.56524E-2 8.06634E-2 1.15634E-1 2.14435E-1 1.29514E-1 1.6459E-1 1.37526E-1 1.64987E-1 9.3486E-2 7.19742E-2 4.15719E-2 4.32493E-2 2.58811E-2 2.40953E-2 2.39816E-2 2.37328E-2 1.68357E-2 1.52191E-2 1.13428E-2 1.14299E-2 1.26265E-2 1.05723E-2 1.24912E-2 3.60407E-2 7.78551E-2 9.33778E-2 6.06906E-2 4.62385E-2 6.29594E-2 9.36438E-2 9.76898E-2 8.44218E-2 4.49846E-2 1.76152E-2 1.73039E-2 1.51534E-2 1.22337E-2 1.45912E-2 -9999 -9999 -9999 -9999 -9999 -9999 -9999
-9999 -9999 -9999 -9999 -9999 -9999 -9999 -9999 -9999 -9999 -9999 -9999 -9999 -9999 -9999 -9999 -9999 -9999 -9999 -9999 -9999 -9999 -9999 -9999 -9999 -9999 -9999 3.82447E-1 2.54419E-1 2.98711E-1 2.40802E-1 2.78038E-1 3.15173E-1 3.5257E-1 3.36672E-1 3.2893E-1 3.49611E-1 2.89123E-1 2.13674E-1 2.02957E-1 2.40978E-1 1.85946E-1 2.18181E-1 3.07445E-1 3.28266E-1 3.13662E-1 3.38001E-1 3.05968E-1 3.1523E-1 2.85678E-1 2.85285E-1 2.95326E-1 3.20378E-1 3.44191E-1 3.728E-1 3.62006E-1 3.08733E-1 2.7918E-1 2.95572E-1 3.98556E-1 4.05749E-1 3.7875E-1 3.14189E-1 3.84416E-1 3.72585E-1 3.48554E-1 3.65859E-1 3.90962E-1 3.64581E-1 3.7055E-1 3.78309E-1 3.32588E-1 2.80265E-1 2.73752E-1 3.08729E-1 3.31136E-1 3.33882E-1 2.77837E-1 3.23887E-1 3.65096E-1 3.77516E-1 3.84753E-1 4.02496E-1 4.15835E-1 4.12239E-1 4.09039E-1 3.79427E-1 3.5188E-1 3.29161E-1 2.95682E-1 2.62037E-1 2.51042E-1 2.15518E-1 1.51558E-1 1.49906E-1 1.8969E-1 1.4864E-1 1.34436E-1 1.644E-1 1.09969E-1 1.58165E-1 1.14691E-1 1.30994E-1 1.04754E-1 7.28957E-2 9.99412E-2 8.80969E-2 7.11085E-2 4.82028E-2 4.00086E-2 6.51188E-2 1.46146E-1 1.36344E-1 1.32813E-1 9.71512E-2 1.0848E-1 1.57527E-1 6.74053E-2 7.34497E-2 5.9805E-2 9.00845E-2 1.02094E-1 5.4124E-2 5.42685E-2 6.29089E-2 7.15978E-2 1.03051E-1 1.06751E-1 1.81388E-1 1.59947E-1 1.11501E-1 8.00243E-2 1.01156E-1 5.86827E-2 8.02074E-2 6.38042E-2 6.06498E-2 3.70649E-2 3.84399E-2 2.90394E-2 2.72839E-2 2.45093E-2 2.02139E-2 1.58997E-2 1.19119E-2 1.02435E-2 1.07372E-2 1.51397E-2 2.13077E-2 1.79678E-2 1.46045E-2 1.6674E-2 3.42629E-2 4.68558E-2 3.5447E-2 5.22048E-2 7.85179E-2 3.75562E-2 1.83348E-2 1.08624E-2 1.29541E-2 1.19162E-2 1.04232E-2 7.93656E-3 -9999 -9999 -9999 -9999 -9999 -9999
-9999 -9999 -9999 -9999 -9999 -9999 -9999 -9999 -9999 -9999 -9999 -9999 -9999 -9999 -9999 -9999 -9999 -9999 -9999 -9999 -9999 -9999 -9999 -9999 -9999 -9999 -9999 -9999 3.84899E-1 3.52929E-1 2.501E-1 2.39984E-1 2.57683E-1 3.03444E-1 2.89114E-1 2.79256E-1 2.82369E-1 2.36425E-1 2.29267E-1 2.57486E-1 2.50921E-1 2.85919E-1 2.99352E-1 3.26447E-1 2.74833E-1 2.57205E-1 3.22413E-1 3.96015E-1 3.99828E-1 3.44725E-1 3.39683E-1 2.83822E-1 3.27088E-1 3.70988E-1 3.59845E-1 3.47011E-1 3.29891E-1 3.41447E-1 3.08241E-1 3.55124E-1 3.6506E-1 3.66805E-1 3.95872E-1 3.83398E-1 3.93511E-1 4.19096E-1 3.72459E-1 3.76228E-1 3.80738E-1 3.76999E-1 3.75552E-1 3.57648E-1 2.79593E-1 2.43685E-1 2.9266E-1 3.34566E-1 3.46115E-1 3.28423E-1 3.06304E-1 3.15288E-1 3.655E-1 4.25206E-1 4.71569E-1 4.57301E-1 4.16673E-1 4.07537E-1 3.80566E-1 3.96658E-1 3.37772E-1 2.934E-1 3.16106E-1 2.97014E-1 2.07191E-1 1.25441E-1 1.23367E-1 1.45212E-1 1.41669E-1 1.2723E-1 1.3507E-1 1.15845E-1 1.31229E-1 1.00413E-1 9.54184E-2 7.73234E-2 8.30586E-2 1.18227E-1 1.53797E-1 1.19214E-1 9.14756E-2 5.12666E-2 3.8629E-2 5.20252E-2 1.71691E-1 1.60133E-1 9.9292E-2 7.94398E-2 1.43303E-1 1.10181E-1 8.74631E-2 1.16827E-1 1.41431E-1 1.51641E-1 1.08955E-1 7.35158E-2 9.68046E-2 1.04569E-1 1.02777E-1 9.2755E-2 1.13052E-1 1.51476E-1 1.14865E-1 1.3479E-1 6.53628E-2 6.00313E-2 4.73834E-2 4.20271E-2 5.75969E-2 5.43133E-2 7.84193E-2 5.28927E-2 2.37992E-2 2.34322E-2 2.59685E-2 1.90854E-2 2.35262E-2 1.87848E-2 1.01227E-2 1.14397E-2 9.9921E-3 9.84408E-3 9.79853E-3 1.82559E-2 1.86995E-2 1.19092E-2 1.38639E-2 2.73024E-2 3.79583E-2 4.42575E-2 1.00984E-2 9.95228E-3 8.11433E-3 7.59963E-3 6.12623E-3 7.94451E-3 -9999 -9999 -9999 -9999 -9999 -9999
-9999 -9999 -9999 -9999 -9999 -9999 -9999 -9999 -9999 -9999 -9999 -9999 -9999 -9999 -9999 -9999 -9999 -9999 -9999 -9999 -9999 -9999 -9999 -9999 -9999 -9999 -9999 -9999 -9999 2.79315E-1 2.84373E-1 3.01753E-1 2.22558E-1 2.45177E-1 2.55401E-1 2.64315E-1 2.75319E-1 2.49088E-1 2.52585E-1 2.7154E-1 2.20468E-1 2.1574E-1 3.17186E-1 3.43339E-1 3.53909E-1 3.83883E-1 4.64423E-1 4.8695E-1 5.05573E-1 4.54715E-1 3.46911E-1 2.87063E-1 2.73751E-1 3.31585E-1 3.5596E-1 3.40974E-1 3.63167E-1 3.73468E-1 3.6291E-1 3.51352E-1 3.47831E-1 3.75332E-1 3.6659E-1 3.60998E-1 3.64206E-1 4.11168E-1 4.31417E-1 4.10998E-1 4.1467E-1 4.20848E-1 3.93809E-1 3.9562E-1 3.30051E-1 2.54208E-1 2.51228E-1 2.74058E-1 3.31309E-1 3.42629E-1 3.19464E-1 3.09091E-1 3.04313E-1 3.54033E-1 4.56309E-1 4.73025E-1 4.39548E-1 4.30263E-1 3.92261E-1 4.43246E-1 4.04305E-1 3.3611E-1 3.07486E-1 2.56538E-1 1.77629E-1 2.12036E-1 1.98021E-1 2.027E-1 1.9152E-1 1.39044E-1 1.64404E-1 1.59157E-1 1.6162E-1 9.56631E-2 1.02498E-1 8.54505E-2 8.80345E-2 1.33634E-1 1.62873E-1 1.2882E-1 1.03073E-1 7.94803E-2 6.00281E-2 3.94583E-2 1.65295E-1 1.44436E-1 8.95152E-2 1.20503E-1 1.886E-1 2.30299E-1 2.1153E-1 2.33923E-1 3.21678E-1 2.78583E-1 2.73941E-1 1.65006E-1 1.27283E-1 1.50893E-1 1.54596E-1 1.02825E-1 1.40784E-1 1.14217E-1 1.5279E-1 1.1888E-1 5.62344E-2 4.70965E-2 3.5164E-2 5.0678E-2 3.44847E-2 2.91671E-2 4.52766E-2 6.96173E-2 4.66835E-2 2.53769E-2 3.52219E-2 1.75478E-2 1.4321E-2 3.26181E-2 1.2772E-2 7.81021E-3 1.40663E-2 1.35337E-2 7.93372E-3 7.79578E-3 6.92358E-3 7.17305E-3 1.57506E-2 3.37422E-2 1.6643E-2 3.70943E-2 2.44068E-2 1.03623E-2 -9999 6.33735E-3 -9999 -9999 -9999 -9999 -9999 -9999 -9999 -9999
-9999 -9999 -9999 -9999 -9999 -9999 -9999 -9999 -9999 -9999 -9999 -9999 -9999 -9999 -9999 -9999 -9999 -9999 -9999 -9999 -9999 -9999 -9999 -9999 -9999 -9999 -9999 -9999 -9999 2.45704E-1 2.75987E-1 1.93095E-1 1.96142E-1 2.3662E-1 2.57091E-1 2.57113E-1 2.618E-1 2.5825E-1 2.67409E-1 3.21289E-1 2.37501E-1 2.14419E-1 2.97784E-1 3.30637E-1 3.68612E-1 4.45955E-1 4.37609E-1 3.97121E-1 4.83036E-1 5.36262E-1 4.36826E-1 2.9547E-1 2.56624E-1 2.03957E-1 2.18226E-1 2.85186E-1 3.09723E-1 3.42279E-1 3.82604E-1 3.96931E-1 3.75088E-1 3.58422E-1 3.76261E-1 3.9934E-1 3.83689E-1 3.69277E-1 4.08616E-1 4.33094E-1 4.25754E-1 4.12318E-1 4.20966E-1 3.96413E-1 3.65166E-1 3.08538E-1 2.73061E-1 2.59438E-1 2.92706E-1 3.02027E-1 2.98212E-1 2.78212E-1 2.84105E-1 3.00666E-1 3.57403E-1 4.41244E-1 4.61284E-1 4.56763E-1 4.27866E-1 4.25593E-1 4.43658E-1 3.82766E-1 3.33655E-1 2.16781E-1 2.24916E-1 2.69947E-1 2.70571E-1 2.57276E-1 1.88343E-1 1.70399E-1 1.9063E-1 1.74966E-1 1.27321E-1 1.41352E-1 1.3772E-1 1.01257E-1 9.49906E-2 1.4172E-1 1.86371E-1 1.32945E-1 7.64396E-2 7.22157E-2 6.10587E-2 8.88193E-2 1.68007E-1 2.22704E-1 1.12433E-1 1.1428E-1 1.88347E-1 2.63572E-1 2.18162E-1 1.40652E-1 1.8716E-1 3.18372E-1 3.11349E-1 2.41227E-1 1.10031E-1 1.02357E-1 1.50383E-1 1.32031E-1 1.12481E-1 7.38226E-2 7.58142E-2 1.25933E-1 9.25217E-2 5.58502E-2 7.12976E-2 3.65647E-2 1.85975E-2 2.1511E-2 2.66483E-2 3.51623E-2 5.89135E-2 4.04573E-2 4.10367E-2 2.59325E-2 2.42683E-2 3.41064E-2 2.12188E-2 1.01887E-2 1.01864E-2 1.98159E-2 9.68126E-3 5.91965E-3 9.2693E-3 1.29265E-2 2.65209E-2 1.51362E-2 3.65811E-2 1.73855E-2 -9999 -9999 -9999 -9999 -9999 -9999 -9999 -9999 -9999 -9999 -9999 -9999
-9999 -9999 -9999 -9999 -9999 -9999 -9999 -9999 -9999 -9999 -9999 -9999 -9999 -9999 -9999 -9999 -9999 -9999 -9999 -9999 -9999 -9999 -9999 -9999 -9999 -9999 -9999 -9999 -9999 -9999 2.54593E-1 3.00648E-1 2.41417E-1 2.63968E-1 2.31008E-1 2.21069E-1 2.70305E-1 2.39124E-1 2.24792E-1 2.41032E-1 2.45569E-1 2.39738E-1 2.7737E-1 3.37324E-1 3.73853E-1 3.77492E-1 3.78633E-1 3.39716E-1 3.94742E-1 4.4626E-1 4.23018E-1 4.07863E-1 3.97588E-1 3.20648E-1 2.94496E-1 2.35212E-1 2.5159E-1 3.29112E-1 3.69802E-1 3.46528E-1 3.47663E-1 3.59084E-1 3.67532E-1 4.04797E-1 4.07982E-1 3.91133E-1 3.70902E-1 3.68854E-1 4.26952E-1 4.64634E-1 4.31424E-1 3.65376E-1 3.33241E-1 3.06983E-1 2.82476E-1 3.23175E-1 2.90817E-1 2.57291E-1 2.76065E-1 3.20213E-1 3.02174E-1 2.85177E-1 3.23565E-1 4.07E-1 4.75202E-1 4.62353E-1 4.37388E-1 4.24398E-1 4.47309E-1 4.26772E-1 3.32724E-1 2.59367E-1 2.6875E-1 2.88916E-1 3.14936E-1 2.9254E-1 2.15326E-1 1.44234E-1 1.18194E-1 1.39687E-1 1.59896E-1 1.69371E-1 1.64691E-1 1.19779E-1 1.31107E-1 1.49463E-1 1.36668E-1 9.28455E-2 7.27668E-2 5.17623E-2 6.8743E-2 5.93858E-2 7.44641E-2 2.07042E-1 1.66042E-1 7.59708E-2 1.29495E-1 2.1326E-1 2.1213E-1 1.33097E-1 1.24445E-1 1.58459E-1 1.92788E-1 2.377E-1 1.25454E-1 1.25381E-1 1.49552E-1 1.39517E-1 1.04103E-1 6.80422E-2 8.44405E-2 9.8874E-2 7.15057E-2 4.23863E-2 7.55984E-2 3.40774E-2 2.15718E-2 3.52622E-2 1.88017E-2 2.4957E-2 2.43155E-2 5.41853E-2 4.86693E-2 3.9754E-2 5.2631E-2 5.46429E-2 6.17144E-2 5.00943E-2 4.6262E-2 3.30722E-2 1.40308E-2 1.38834E-2 1.35356E-2 2.3554E-2 1.82028E-2 3.0099E-2 1.32784E-2 6.12123E-3 -9999 -9999 -9999 -9999 -9999 -9999 -9999 -9999 -9999 -9999 -9999 -9999
-9999 -9999 -9999 -9999 -9999 -9999 -9999 -9999 -9999 -9999 -9999 -9999 -9999 -9999 -9999 -9999 -9999 -9999 -9999 -9999 -9999 -9999 -9999 -9999 -9999 -9999 -9999 -9999 -9999 -9999 -9999 2.05397E-1 3.14309E-1 2.15447E-1 1.78892E-1 1.61851E-1 1.98828E-1 2.41425E-1 2.2133E-1 1.64213E-1 1.78187E-1 2.04534E-1 2.87164E-1 3.38102E-1 3.54755E-1 3.61175E-1 3.5506E-1 3.36991E-1 3.51626E-1 4.0224E-1 4.3679E-1 4.20594E-1 4.13944E-1 3.76988E-1 3.44595E-1 3.37279E-1 2.92184E-1 3.1235E-1 3.59298E-1 2.95068E-1 3.15014E-1 3.33296E-1 3.7695E-1 3.55756E-1 3.59316E-1 3.46346E-1 3.46178E-1 3.56857E-1 3.76231E-1 3.98088E-1 4.1185E-1 3.84216E-1 3.02307E-1 2.80012E-1 3.4277E-1 3.65069E-1 3.30141E-1 2.73289E-1 3.12091E-1 3.42737E-1 3.12691E-1 3.0002E-1 2.84236E-1 3.23088E-1 3.78197E-1 4.03598E-1 4.21024E-1 4.20059E-1 4.25798E-1 4.4843E-1 3.60973E-1 3.01399E-1 3.12811E-1 3.0015E-1 2.93887E-1 2.70996E-1 2.03956E-1 1.51505E-1 1.23067E-1 1.60417E-1 1.87373E-1 2.40611E-1 2.14981E-1 1.50263E-1 1.54238E-1 1.60989E-1 1.34638E-1 7.88568E-2 5.25298E-2 7.23958E-2 4.46072E-2 3.08813E-2 4.63708E-2 2.05359E-1 1.53422E-1 9.39359E-2 7.17917E-2 1.6409E-1 1.76855E-1 1.21449E-1 7.26358E-2 7.61355E-2 9.88543E-2 1.24902E-1 1.32084E-1 1.1337E-1 1.29843E-1 1.18278E-1 8.26832E-2 7.65112E-2 6.37365E-2 5.8382E-2 8.55791E-2 6.45104E-2 8.2278E-2 5.65656E-2 2.5873E-2 2.9909E-2 1.62836E-2 1.1421E-2 2.23566E-2 5.17567E-2 1.1247E-1 1.22206E-1 1.0939E-1 8.82204E-2 1.08875E-1 1.35987E-1 1.02695E-1 4.51119E-2 2.0876E-2 2.91735E-2 1.96253E-2 1.72394E-2 4.17413E-2 1.18985E-2 4.55312E-3 -9999 -9999 -9999 -9999 -9999 -9999 -9999 -9999 -9999 -9999 -9999 -9999 -9999
-9999 -9999 -9999 -9999 -9999 -9999 -9999 -9999 -9999 -9999 -9999 -9999 -9999 -9999 -9999 -9999 -9999 -9999 -9999 -9999 -9999 -9999 -9999 -9999 -9999 -9999 -9999 -9999 -9999 -9999 -9999 -9999 -9999 2.92542E-1 2.09302E-1 1.18171E-1 1.58173E-1 1.86289E-1 1.82067E-1 1.19603E-1 1.38451E-1 1.72047E-1 2.51322E-1 3.22355E-1 3.41162E-1 3.54257E-1 3.77979E-1 3.52449E-1 3.13731E-1 2.86948E-1 2.99077E-1 3.73469E-1 3.92341E-1 3.98392E-1 3.83993E-1 3.59007E-1 3.39688E-1 3.27131E-1 3.6566E-1 2.79607E-1 1.99591E-1 1.8732E-1 2.09734E-1 3.66164E-1 3.75131E-1 2.92578E-1 2.44833E-1 3.57271E-1 3.75605E-1 3.78683E-1 3.21576E-1 3.71653E-1 3.02224E-1 2.38767E-1 2.66053E-1 3.22039E-1 3.08277E-1 2.6568E-1 2.62333E-1 3.2442E-1 3.19412E-1 2.95394E-1 2.89704E-1 3.04611E-1 3.10575E-1 3.37277E-1 3.54677E-1 4.12022E-1 4.35611E-1 4.42459E-1 3.95475E-1 3.4397E-1 3.31103E-1 3.07007E-1 2.70735E-1 2.4507E-1 1.56069E-1 1.50031E-1 1.20537E-1 1.60735E-1 1.61E-1 2.23247E-1 2.05716E-1 1.68611E-1 1.73794E-1 1.8041E-1 1.15093E-1 5.83102E-2 5.27663E-2 4.28208E-2 4.30134E-2 4.67582E-2 1.02845E-1 2.53443E-1 2.07967E-1 1.42313E-1 5.26661E-2 9.57116E-2 1.62845E-1 1.47657E-1 7.94498E-2 5.08831E-2 7.00489E-2 8.23884E-2 7.80487E-2 7.38915E-2 7.48265E-2 7.24835E-2 6.50328E-2 6.91739E-2 3.41617E-2 5.36176E-2 3.61965E-2 4.93786E-2 5.43103E-2 7.88223E-2 4.30371E-2 2.00677E-2 1.55773E-2 1.95985E-2 6.02504E-2 1.17814E-1 1.33901E-1 5.73775E-2 3.66709E-2 2.69093E-2 2.43703E-2 3.76994E-2 7.87994E-2 7.75698E-2 9.71329E-2 3.34283E-2 1.95951E-2 3.36087E-2 1.71032E-2 8.04097E-3 -9999 -9999 -9999 -9999 -9999 -9999 -9999 -9999 -9999 -9999 -9999 -9999 -9999 -9999
-9999 -9999 -9999 -9999 -9999 -9999 -9999 -9999 -9999 -9999 -9999 -9999 -9999 -9999 -9999 -9999 -9999 -9999 -9999 -9999 -9999 -9999 -9999 -9999 -9999 -9999 -9999 -9999 -9999 -9999 -9999 -9999 -9999 -9999 2.83611E-1 1.85342E-1 1.59118E-1 1.39527E-1 1.2268E-1 1.36604E-1 1.46607E-1 1.49147E-1 1.58232E-1 2.0403E-1 2.71853E-1 2.69282E-1 3.57768E-1 4.0226E-1 2.92945E-1 1.52045E-1 2.0837E-1 3.09193E-1 3.75091E-1 4.27969E-1 4.58719E-1 4.23103E-1 3.87064E-1 3.74109E-1 3.68859E-1 3.8885E-1 3.28543E-1 2.45919E-1 1.67235E-1 2.65951E-1 1.51929E-1 1.4791E-1 1.64203E-1 2.97074E-1 1.82183E-1 3.11273E-1 3.37536E-1 3.22345E-1 2.76966E-1 2.28212E-1 2.37514E-1 2.38486E-1 2.6471E-1 2.66888E-1 2.11459E-1 2.43933E-1 2.69611E-1 2.62612E-1 2.82875E-1 2.96654E-1 2.79211E-1 2.6196E-1 3.02523E-1 3.3845E-1 4.29575E-1 4.1601E-1 3.98898E-1 3.50873E-1 3.4074E-1 3.05376E-1 2.47062E-1 2.22273E-1 1.72966E-1 2.00246E-1 2.0154E-1 1.86004E-1 2.11079E-1 2.62767E-1 2.01254E-1 1.67104E-1 2.44632E-1 2.38534E-1 1.32337E-1 7.52467E-2 6.03491E-2 7.73135E-2 7.62111E-2 4.69115E-2 9.44809E-2 2.47686E-1 2.40883E-1 1.33221E-1 5.18612E-2 6.55107E-2 1.7385E-1 1.76766E-1 9.59629E-2 5.94638E-2 4.47796E-2 7.41545E-2 6.0445E-2 6.82851E-2 9.28541E-2 8.47103E-2 7.4341E-2 5.92235E-2 5.02634E-2 5.82638E-2 2.96709E-2 2.95009E-2 2.34518E-2 4.32167E-2 4.24551E-2 3.75722E-2 2.22688E-2 3.38053E-2 5.06972E-2 5.46459E-2 4.75623E-2 2.70908E-2 1.18554E-2 7.26663E-3 4.36114E-3 1.29922E-2 6.19355E-2 5.12332E-2 2.08507E-2 2.9254E-2 1.99389E-2 1.49989E-2 7.32289E-3 -9999 -9999 -9999 -9999 -9999 -9999 -9999 -9999 -9999 -9999 -9999 -9999 -9999 -9999 -9999
-9999 -9999 -9999 -9999 -9999 -9999 -9999 -9999 -9999 -9999 -9999 -9999 -9999 -9999 -9999 -9999 -9999 -9999 -9999 -9999 -9999 -9999 -9999 -9999 -9999 -9999 -9999 -9999 -9999 -9999 -9999 -9999 -9999 -9999 -9999 2.66158E-1 2.34125E-1 1.85069E-1 1.85822E-1 1.09427E-1 1.56552E-1 1.62188E-1 1.75789E-1 1.78679E-1 1.8505E-1 2.20964E-1 1.76049E-1 1.87181E-1 1.7127E-1 1.09726E-1 1.50976E-1 2.35351E-1 2.98497E-1 4.106E-1 5.0989E-1 5.13336E-1 4.52676E-1 3.97062E-1 3.89043E-1 4.36926E-1 4.23583E-1 3.90568E-1 2.6051E-1 1.57858E-1 1.35988E-1 1.03412E-1 1.41765E-1 1.82019E-1 2.265E-1 1.21154E-1 2.65656E-1 3.05385E-1 1.97913E-1 2.36126E-1 2.09502E-1 2.09834E-1 1.95589E-1 2.64193E-1 3.12306E-1 3.14084E-1 3.40048E-1 2.59035E-1 2.56535E-1 2.7674E-1 2.72703E-1 2.08305E-1 2.34095E-1 3.02326E-1 3.83966E-1 4.1576E-1 3.74947E-1 3.08988E-1 2.76636E-1 2.46296E-1 2.3624E-1 2.00734E-1 2.09E-1 2.51302E-1 2.92185E-1 3.25469E-1 3.18752E-1 3.12282E-1 2.34474E-1 2.729E-1 3.08577E-1 3.41336E-1 2.38047E-1 1.11005E-1 8.60147E-2 1.0542E-1 5.83121E-2 3.72912E-2 6.92536E-2 1.84477E-1 1.54388E-1 6.30949E-2 3.4714E-2 7.06235E-2 1.24181E-1 1.4628E-1 1.14369E-1 9.93881E-2 6.59382E-2 4.71598E-2 7.0973E-2 7.73847E-2 7.45724E-2 7.53712E-2 7.90791E-2 5.92874E-2 5.47954E-2 3.65639E-2 4.07634E-2 2.10969E-2 1.86036E-2 3.39067E-2 5.67399E-2 4.88238E-2 4.80256E-2 4.55842E-2 5.50025E-2 3.27114E-2 1.56398E-2 1.53539E-2 1.04083E-2 3.54336E-3 5.60493E-3 1.95693E-2 2.98174E-2 1.46481E-2 4.8233E-2 3.20886E-2 1.04414E-2 6.25902E-3 3.60507E-3 -9999 -9999 -9999 -9999 -9999 -9999 -9999 -9999 -9999 -9999 -9999 -9999 -9999 -9999 -9999
-9999 -9999 -9999 -9999 -9999 -9999 -9999 -9999 -9999 -9999 -9999 -9999 -9999 -9999 -9999 -9999 -9999 -9999 -9999 -9999 -9999 -9999 -9999 -9999 -9999 -9999 -9999 -9999 -9999 -9999 -9999 -9999 -9999 -9999 -9999 -9999 2.85425E-1 2.44039E-1 2.19538E-1 1.88461E-1 1.51014E-1 1.76116E-1 1.90271E-1 2.0255E-1 1.39802E-1 1.64576E-1 1.08991E-1 1.41384E-1 1.98782E-1 2.2037E-1 2.22496E-1 2.46417E-1 2.58859E-1 3.33121E-1 4.63728E-1 4.70383E-1 4.92431E-1 4.81597E-1 4.6791E-1 4.76251E-1 4.58284E-1 4.72543E-1 3.96E-1 2.2429E-1 1.97457E-1 1.36235E-1 1.0824E-1 1.35447E-1 1.45609E-1 1.46066E-1 1.88763E-1 2.5793E-1 2.67677E-1 1.91467E-1 2.65202E-1 2.74269E-1 2.34998E-1 2.67991E-1 2.90441E-1 3.51824E-1 4.04956E-1 3.0707E-1 3.1777E-1 3.08537E-1 2.88712E-1 2.23314E-1 2.39321E-1 2.77504E-1 3.46222E-1 3.53999E-1 3.46359E-1 2.89001E-1 2.83094E-1 2.34555E-1 2.51498E-1 2.63911E-1 2.61444E-1 3.20093E-1 3.35104E-1 3.16926E-1 3.29506E-1 3.08517E-1 3.07223E-1 3.207E-1 3.15113E-1 2.85026E-1 2.42382E-1 1.10283E-1 4.86192E-2 4.88918E-2 3.62412E-2 5.99652E-2 7.23173E-2 9.9768E-2 5.25022E-2 5.52298E-2 3.34123E-2 6.25726E-2 9.92554E-2 5.99574E-2 6.31901E-2 5.22125E-2 5.42913E-2 3.95183E-2 6.07004E-2 4.06914E-2 4.63595E-2 5.50883E-2 7.16286E-2 7.32189E-2 7.12004E-2 6.00397E-2 4.684E-2 3.81272E-2 3.63495E-2 2.73943E-2 3.37996E-2 3.41604E-2 2.71246E-2 3.41753E-2 2.4942E-2 1.86093E-2 1.15508E-2 1.0259E-2 8.81218E-3 5.99484E-3 1.28013E-2 3.44124E-2 9.51446E-3 2.1952E-2 1.4941E-2 6.95858E-3 4.79242E-3 -9999 -9999 -9999 -9999 -9999 -9999 -9999 -9999 -9999 -9999 -9999 -9999 -9999 -9999 -9999 -9999 -9999
-9999 -9999 -9999 -9999 -9999 -9999 -9999 -9999 -9999 -9999 -9999 -9999 -9999 -9999 -9999 -9999 -9999 -9999 -9999 -9999 -9999 -9999 -9999 -9999 -9999 -9999 -9999 -9999 -9999 -9999 -9999 -9999 -9999 -9999 -9999 -9999 -9999 1.35847E-1 1.74783E-1 1.47465E-1 7.95811E-2 5.38579E-2 9.50097E-2 1.22661E-1 1.02259E-1 1.18698E-1 1.41801E-1 2.21043E-1 3.90226E-1 4.23741E-1 3.26488E-1 2.89062E-1 2.77482E-1 2.86695E-1 3.72149E-1 3.84337E-1 4.52E-1 5.23376E-1 4.92665E-1 4.96089E-1 4.74661E-1 4.59753E-1 4.08341E-1 3.41865E-1 2.37568E-1 1.76368E-1 1.19835E-1 1.20629E-1 1.03009E-1 1.317E-1 1.60629E-1 2.67191E-1 2.87942E-1 3.05107E-1 3.10363E-1 3.19189E-1 3.43766E-1 2.88581E-1 2.78327E-1 3.3805E-1 3.70407E-1 4.12839E-1 3.38622E-1 4.06345E-1 3.42866E-1 2.71869E-1 2.72717E-1 2.49226E-1 2.62481E-1 2.8388E-1 3.03156E-1 3.13139E-1 2.90762E-1 3.38633E-1 3.51178E-1 3.70903E-1 3.55204E-1 3.38202E-1 2.91463E-1 2.64722E-1 3.10087E-1 3.09316E-1 3.05818E-1 2.87569E-1 2.26695E-1 2.16048E-1 1.87108E-1 8.3055E-2 4.93443E-2 2.1163E-2 2.039E-2 4.91499E-2 6.96067E-2 6.32111E-2 4.40625E-2 2.95464E-2 3.98516E-2 6.56336E-2 8.50826E-2 5.45999E-2 4.22065E-2 4.61351E-2 4.31527E-2 5.41269E-2 5.87141E-2 4.03378E-2 3.72578E-2 5.5674E-2 6.06892E-2 5.25407E-2 4.30634E-2 2.84771E-2 3.05234E-2 2.6536E-2 2.13446E-2 2.58457E-2 1.78806E-2 2.04678E-2 1.69656E-2 1.48281E-2 1.67361E-2 1.31503E-2 1.06776E-2 1.22597E-2 2.25738E-2 2.8867E-2 4.10353E-2 1.04643E-2 1.45817E-2 6.51845E-3 3.26459E-3 2.30005E-3 -9999 -9999 -9999 -9999 -9999 -9999 -9999 -9999 -9999 -9999 -9999 -9999 -9999 -9999 -9999 -9999 -9999 -9999
-9999 -9999 -9999 -9999 -9999 -9999 -9999 -9999 -9999 -9999 -9999 -9999 -9999 -9999 -9999 -9999 -9999 -9999 -9999 -9999 -9999 -9999 -9999 -9999 -9999 -9999 -9999 -9999 -9999 -9999 -9999 1.47531E-1 1.52218E-1 -9999 -9999 2.84516E-1 1.52071E-1 1.2222E-1 1.06682E-1 1.02973E-1 8.27305E-2 6.28084E-2 7.27446E-2 6.60922E-2 9.98064E-2 1.03815E-1 2.02393E-1 2.86937E-1 3.42359E-1 4.16514E-1 3.63531E-1 3.28402E-1 3.33332E-1 3.07699E-1 3.47539E-1 3.81676E-1 4.30004E-1 4.51302E-1 4.48621E-1 4.51743E-1 4.49337E-1 4.31233E-1 4.39236E-1 3.51969E-1 2.80488E-1 1.9581E-1 1.69924E-1 1.73046E-1 1.51488E-1 1.10192E-1 1.4383E-1 2.16757E-1 3.02105E-1 3.4194E-1 3.6297E-1 3.78911E-1 3.78123E-1 3.45683E-1 2.95754E-1 2.82713E-1 3.34659E-1 4.08509E-1 4.29854E-1 3.53795E-1 3.82038E-1 3.39531E-1 2.6738E-1 2.44001E-1 2.43052E-1 2.693E-1 3.20235E-1 2.99491E-1 3.29875E-1 3.58962E-1 3.66342E-1 3.63534E-1 3.32698E-1 3.27127E-1 2.4511E-1 2.07029E-1 2.21598E-1 2.67229E-1 2.73828E-1 2.10961E-1 1.71095E-1 1.8286E-1 1.7263E-1 1.2261E-1 6.75979E-2 2.65699E-2 1.59731E-2 3.6209E-2 9.63877E-2 1.29664E-1 8.13596E-2 5.46407E-2 4.57817E-2 7.72865E-2 7.62658E-2 5.63542E-2 3.97483E-2 2.96043E-2 6.06843E-2 8.59093E-2 3.80098E-2 4.81186E-2 3.85514E-2 4.02897E-2 4.21848E-2 5.67974E-2 5.20073E-2 3.48156E-2 2.1602E-2 1.68761E-2 3.11093E-2 1.86605E-2 1.21244E-2 1.95678E-2 1.22145E-2 1.14141E-2 9.89765E-3 1.19485E-2 1.10622E-2 1.43301E-2 1.79261E-2 3.16419E-2 3.54249E-2 8.23235E-3 1.62592E-2 -9999 -9999 -9999 -9999 -9999 -9999 -9999 -9999 -9999 -9999 -9999 -9999 -9999 -9999 -9999 -9999 -9999 -9999 -9999 -9999 -9999
-9999 -9999 -9999 -9999 -9999 -9999 -9999 -9999 -9999 -9999 -9999 -9999 -9999 -9999 -9999 -9999 -9999 -9999 -9999 -9999 -9999 -9999 -9999 -9999 -9999 -9999 -9999 -9999 -9999 -9999 2.68787E-1 9.30403E-2 1.00908E-1 -9999 -9999 1.98227E-1 1.41188E-1 2.4577E-1 1.28359E-1 9.39636E-2 1.1701E-1 1.04783E-1 9.29412E-2 9.00684E-2 8.87138E-2 1.10477E-1 2.62024E-1 3.75593E-1 3.90283E-1 4.31398E-1 4.13302E-1 3.71601E-1 3.65378E-1 3.36355E-1 3.38635E-1 3.79382E-1 4.17135E-1 4.14875E-1 4.22026E-1 4.4028E-1 4.33114E-1 4.26531E-1 4.82466E-1 4.84518E-1 3.94405E-1 3.06627E-1 2.57842E-1 2.1601E-1 1.54517E-1 1.27933E-1 1.52701E-1 1.95483E-1 2.77282E-1 3.34146E-1 3.8519E-1 3.97697E-1 3.86617E-1 3.71097E-1 2.86194E-1 2.27842E-1 2.44961E-1 2.79604E-1 4.07592E-1 4.24228E-1 3.72205E-1 3.8356E-1 2.6989E-1 2.28186E-1 2.13065E-1 2.44884E-1 2.97011E-1 2.80318E-1 3.24611E-1 3.84086E-1 3.45065E-1 3.13379E-1 3.1603E-1 2.7842E-1 2.67079E-1 1.88446E-1 1.85267E-1 2.27739E-1 2.43625E-1 1.94635E-1 1.61202E-1 1.82716E-1 1.57484E-1 1.37255E-1 7.86464E-2 3.37911E-2 1.81361E-2 2.62313E-2 8.14405E-2 9.67281E-2 1.09692E-1 5.67664E-2 3.5159E-2 5.69564E-2 5.93341E-2 3.37113E-2 3.19344E-2 3.2915E-2 5.02404E-2 8.31025E-2 3.35882E-2 2.6798E-2 2.82414E-2 3.05099E-2 3.53081E-2 4.44544E-2 3.64907E-2 2.98099E-2 2.61494E-2 2.08244E-2 2.47234E-2 1.97793E-2 1.82297E-2 1.50216E-2 7.94936E-3 1.26404E-2 9.26282E-3 8.01441E-3 9.39743E-3 1.04771E-2 1.32611E-2 2.40074E-2 7.9471E-3 7.6214E-3 1.20335E-2 -9999 -9999 -9999 -9999 -9999 -9999 -9999 -9999 -9999 -9999 -9999 -9999 -9999 -9999 -9999 -9999 -9999 -9999 -9999 -9999 -9999
-9999 -9999 -9999 -9999 -9999 -9999 -9999 -9999 -9999 -9999 -9999 -9999 -9999 -9999 -9999 -9999 -9999 -9999 -9999 -9999 -9999 -9999 -9999 -9999 -9999 -9999 -9999 -9999 -9999 -9999 2.36513E-1 8.53103E-2 6.41869E-2 9.094E-2 1.77916E-1 1.92519E-1 1.20477E-1 2.22791E-1 2.63849E-1 1.36943E-1 1.83867E-1 2.5365E-1 1.72805E-1 1.20853E-1 1.07515E-1 1.1941E-1 2.10513E-1 3.39555E-1 4.01605E-1 4.34263E-1 4.14884E-1 4.12186E-1 3.60834E-1 3.33933E-1 3.60176E-1 4.1142E-1 4.05471E-1 3.77405E-1 4.05199E-1 4.46895E-1 4.30487E-1 4.34252E-1 4.94927E-1 5.69598E-1 5.54585E-1 4.71455E-1 3.73759E-1 2.20996E-1 1.73349E-1 1.45431E-1 1.35033E-1 1.51147E-1 2.25895E-1 3.25583E-1 3.89124E-1 4.15552E-1 4.26232E-1 3.68288E-1 2.64566E-1 2.26254E-1 2.25579E-1 1.97317E-1 2.3897E-1 3.80016E-1 4.12595E-1 3.95668E-1 3.29108E-1 2.3298E-1 2.07711E-1 2.40373E-1 2.82626E-1 2.95525E-1 3.01239E-1 3.3279E-1 3.42329E-1 2.53885E-1 2.6895E-1 2.98386E-1 2.23229E-1 1.61464E-1 1.71627E-1 1.84972E-1 2.03857E-1 1.54434E-1 1.4381E-1 1.43962E-1 9.82523E-2 6.77918E-2 4.17307E-2 2.60444E-2 1.82944E-2 3.43301E-2 6.6705E-2 4.01165E-2 4.2841E-2 5.28596E-2 3.41044E-2 5.09079E-2 9.02225E-2 6.56575E-2 2.1946E-2 1.85086E-2 5.44765E-2 4.40073E-2 2.3973E-2 2.24636E-2 2.22407E-2 2.56646E-2 2.39235E-2 3.13167E-2 3.21927E-2 3.69957E-2 2.52732E-2 3.10136E-2 2.69183E-2 2.04012E-2 2.00643E-2 9.92982E-3 7.03347E-3 5.3171E-3 4.64882E-3 4.34607E-3 4.52102E-3 6.18397E-3 1.10188E-2 8.58009E-3 1.72071E-2 6.9316E-3 9.2953E-3 5.56231E-3 -9999 -9999 -9999 -9999 -9999 -9999 -9999 -9999 -9999 -9999 -9999 -9999 -9999 -9999 -9999 -9999 -9999 -9999 -9999 -9999
-9999 -9999 -9999 -9999 -9999 -9999 -9999 -9999 -9999 -9999 -9999 -9999 -9999 -9999 -9999 -9999 -9999 -9999 -9999 -9999 -9999 -9999 -9999 -9999 -9999 -9999 -9999 -9999 -9999 -9999 1.56965E-1 1.22619E-1 7.07459E-2 7.34638E-2 8.61246E-2 1.54208E-1 1.46888E-1 1.05201E-1 1.95328E-1 1.98727E-1 1.11083E-1 1.40858E-1 2.32446E-1 2.19185E-1 1.5156E-1 1.61747E-1 3.42364E-1 3.96341E-1 3.84897E-1 3.93965E-1 4.12727E-1 4.14929E-1 3.89392E-1 3.6677E-1 4.10561E-1 4.56646E-1 4.24724E-1 3.90989E-1 3.63301E-1 3.85987E-1 3.89532E-1 4.12051E-1 4.53547E-1 5.12481E-1 4.93525E-1 4.50019E-1 4.11064E-1 2.46874E-1 1.76858E-1 1.4395E-1 1.1924E-1 1.74241E-1 1.9814E-1 2.55231E-1 3.9547E-1 4.70676E-1 4.26149E-1 3.75097E-1 2.99727E-1 2.69534E-1 2.89594E-1 2.56933E-1 2.26847E-1 2.82298E-1 3.41509E-1 4.00041E-1 3.77498E-1 2.66585E-1 1.98739E-1 2.18696E-1 2.89579E-1 3.02919E-1 2.89053E-1 3.3681E-1 3.50139E-1 2.65183E-1 2.06835E-1 2.72117E-1 2.1068E-1 1.557E-1 1.29406E-1 1.2146E-1 1.60454E-1 1.40989E-1 1.24048E-1 1.30202E-1 7.20716E-2 3.23943E-2 2.22796E-2 2.47984E-2 2.79732E-2 2.93822E-2 4.42511E-2 4.76059E-2 2.9978E-2 1.83395E-2 2.04259E-2 4.31933E-2 6.40313E-2 5.87589E-2 2.48152E-2 2.24301E-2 4.85801E-2 2.56277E-2 1.94476E-2 2.39321E-2 2.56343E-2 2.26453E-2 2.5544E-2 2.97035E-2 2.48022E-2 3.22995E-2 2.83685E-2 2.74599E-2 2.1127E-2 2.05669E-2 2.14546E-2 1.4043E-2 1.20004E-2 5.69772E-3 5.69136E-3 8.51205E-3 4.32843E-3 7.01745E-3 9.67141E-3 5.65037E-3 1.05859E-2 5.64548E-3 6.2313E-3 6.16449E-3 -9999 -9999 -9999 -9999 -9999 -9999 -9999 -9999 -9999 -9999 -9999 -9999 -9999 -9999 -9999 -9999 -9999 -9999 -9999 -9999
-9999 -9999 -9999 -9999 -9999 -9999 -9999 -9999 -9999 -9999 -9999 -9999 -9999 -9999 -9999 -9999 -9999 -9999 -9999 -9999 -9999 -9999 -9999 -9999 -9999 -9999 -9999 -9999 -9999 -9999 -9999 -9999 2.35443E-1 1.28188E-1 5.92751E-2 6.76312E-2 1.30862E-1 1.01146E-1 1.24966E-1 1.17211E-1 1.54296E-1 1.09708E-1 1.06644E-1 1.25147E-1 1.57798E-1 2.10789E-1 3.07911E-1 4.1359E-1 3.46453E-1 3.67738E-1 3.90708E-1 4.10795E-1 4.0992E-1 3.96647E-1 4.05799E-1 4.54903E-1 4.48878E-1 4.3496E-1 3.60391E-1 3.36234E-1 3.57629E-1 3.69382E-1 3.91543E-1 3.7388E-1 3.87363E-1 3.88577E-1 3.60784E-1 2.95052E-1 2.37562E-1 1.95611E-1 1.59622E-1 2.03151E-1 1.97262E-1 2.50576E-1 3.80025E-1 4.58562E-1 4.52514E-1 4.1825E-1 3.83979E-1 2.78532E-1 1.96698E-1 2.02546E-1 1.75894E-1 1.57549E-1 1.49395E-1 2.63667E-1 3.46077E-1 2.87599E-1 2.12177E-1 2.29304E-1 2.98217E-1 3.17818E-1 3.23279E-1 2.3506E-1 2.963E-1 3.16104E-1 2.26511E-1 2.27538E-1 1.65817E-1 1.21168E-1 1.02343E-1 8.58455E-2 1.22586E-1 9.45347E-2 1.00597E-1 9.99413E-2 3.36232E-2 1.61892E-2 2.21806E-2 3.63306E-2 2.0938E-2 1.86471E-2 2.23363E-2 3.30457E-2 3.86955E-2 6.51599E-2 7.62844E-2 6.33746E-2 5.79583E-2 4.01108E-2 2.40984E-2 2.4243E-2 5.52865E-2 2.58547E-2 1.84422E-2 2.36508E-2 3.38398E-2 4.8217E-2 4.20918E-2 3.31105E-2 2.0179E-2 2.15792E-2 1.98969E-2 2.29813E-2 1.84672E-2 1.6194E-2 1.25393E-2 1.03896E-2 8.12147E-3 1.00488E-2 1.20509E-2 1.75356E-2 2.22578E-2 2.5691E-2 1.44987E-2 4.2121E-3 6.16743E-3 5.66268E-3 6.5927E-3 -9999 -9999 -9999 -9999 -9999 -9999 -9999 -9999 -9999 -9999 -9999 -9999 -9999 -9999 -9999 -9999 -9999 -9999 -9999 -9999 -9999
-9999 -9999 -9999 -9999 -9999 -9999 -9999 -9999 -9999 -9999 -9999 -9999 -9999 -9999 -9999 -9999 -9999 -9999 -9999 -9999 -9999 -9999 -9999 -9999 -9999 -9999 -9999 -9999 -9999 -9999 -9999 -9999 -9999 1.65057E-1 7.90695E-2 4.90167E-2 5.44219E-2 9.87234E-2 5.52309E-2 9.34491E-2 1.36436E-1 1.62806E-1 1.41528E-1 1.04792E-1 1.36697E-1 2.87375E-1 3.0257E-1 2.50403E-1 3.11538E-1 3.74152E-1 3.87904E-1 4.20563E-1 4.22168E-1 4.33225E-1 3.81559E-1 4.06263E-1 4.43419E-1 4.42146E-1 3.90074E-1 3.83399E-1 3.70629E-1 3.41269E-1 3.39419E-1 2.96978E-1 3.17728E-1 3.22683E-1 2.94395E-1 2.84252E-1 2.82912E-1 1.94899E-1 1.58507E-1 2.35121E-1 2.34297E-1 2.94227E-1 4.05355E-1 4.44938E-1 4.67103E-1 4.43542E-1 4.12876E-1 3.62592E-1 2.77354E-1 1.8384E-1 1.53754E-1 1.41732E-1 1.22759E-1 1.33089E-1 1.71099E-1 2.8114E-1 2.65479E-1 2.81516E-1 3.05126E-1 3.18487E-1 3.4343E-1 2.52528E-1 1.52622E-1 2.80462E-1 2.5744E-1 2.17217E-1 1.23877E-1 1.01488E-1 8.49229E-2 8.72106E-2 7.0624E-2 7.1592E-2 7.98952E-2 5.50005E-2 2.24135E-2 1.80457E-2 3.06279E-2 3.31725E-2 2.12656E-2 2.11575E-2 2.4803E-2 2.52123E-2 3.46237E-2 5.41183E-2 4.34662E-2 4.45261E-2 4.81376E-2 3.79123E-2 3.2337E-2 4.92156E-2 5.14195E-2 2.47603E-2 2.21539E-2 2.60445E-2 3.77113E-2 6.42148E-2 3.82457E-2 3.19591E-2 1.99154E-2 1.25226E-2 1.31659E-2 1.33187E-2 1.4735E-2 1.25755E-2 1.07502E-2 9.20224E-3 5.42383E-3 3.32368E-3 6.19826E-3 1.59113E-2 1.75636E-2 1.39278E-2 1.51612E-2 6.37336E-3 8.21719E-3 4.17353E-3 -9999 -9999 -9999 -9999 -9999 -9999 -9999 -9999 -9999 -9999 -9999 -9999 -9999 -9999 -9999 -9999 -9999 -9999 -9999 -9999 -9999 -9999
-9999 -9999 -9999 -9999 -9999 -9999 -9999 -9999 -9999 -9999 -9999 -9999 -9999 -9999 -9999 -9999 -9999 -9999 -9999 -9999 -9999 -9999 -9999 -9999 -9999 -9999 -9999 -9999 -9999 -9999 -9999 -9999 -9999 2.18452E-1 1.07444E-1 6.77118E-2 5.36433E-2 7.91413E-2 5.33381E-2 6.3148E-2 1.05973E-1 8.7382E-2 9.80457E-2 8.19514E-2 1.071E-1 1.64874E-1 2.39672E-1 2.44172E-1 3.51777E-1 4.17811E-1 4.27958E-1 4.1244E-1 4.20724E-1 3.8553E-1 3.79637E-1 3.93713E-1 4.25115E-1 4.21572E-1 4.15387E-1 3.98089E-1 3.92054E-1 3.62816E-1 3.05012E-1 2.39226E-1 2.60074E-1 3.31345E-1 2.34386E-1 1.72947E-1 2.25374E-1 1.89913E-1 1.49043E-1 2.49504E-1 1.99272E-1 2.27922E-1 3.6389E-1 4.33382E-1 4.91686E-1 4.60234E-1 3.92405E-1 3.83896E-1 3.2348E-1 2.60624E-1 1.91775E-1 1.90669E-1 1.72868E-1 1.57937E-1 1.70519E-1 1.64906E-1 3.2883E-1 3.66567E-1 3.33471E-1 3.43353E-1 3.63198E-1 3.48432E-1 1.79695E-1 1.58206E-1 1.97994E-1 2.00421E-1 1.26652E-1 9.71119E-2 8.07408E-2 1.13327E-1 7.31282E-2 7.67249E-2 7.27793E-2 3.67409E-2 2.01658E-2 1.58814E-2 2.85711E-2 2.88328E-2 2.53285E-2 3.09033E-2 4.31957E-2 4.06824E-2 3.36216E-2 5.97966E-2 5.97194E-2 4.85999E-2 4.85545E-2 8.03465E-2 6.41725E-2 6.71133E-2 3.47367E-2 2.85319E-2 3.58115E-2 3.49683E-2 2.72328E-2 4.78304E-2 2.06962E-2 1.65113E-2 1.37522E-2 9.54955E-3 1.56415E-2 2.31652E-2 1.82937E-2 9.37004E-3 7.6331E-3 4.42534E-3 4.38123E-3 4.6832E-3 1.41515E-2 1.92936E-2 1.60882E-2 9.91935E-3 7.60543E-3 3.46113E-3 3.66868E-3 3.26366E-3 -9999 -9999 -9999 -9999 -9999 -9999 -9999 -9999 -9999 -9999 -9999 -9999 -9999 -9999 -9999 -9999 -9999 -9999 -9999 -9999 -9999 -9999
-9999 -9999 -9999 -9999 -9999 -9999 -9999 -9999 -9999 -9999 -9999 -9999 -9999 -9999 -9999 -9999 -9999 -9999 -9999 -9999 -9999 -9999 -9999 -9999 -9999 -9999 -9999 -9999 -9999 -9999 -9999 -9999 -9999 -9999 1.22004E-1 9.92669E-2 6.03465E-2 8.09441E-2 8.31467E-2 9.79677E-2 9.20366E-2 1.08713E-1 1.06124E-1 1.00866E-1 1.0251E-1 1.48431E-1 2.19806E-1 2.61589E-1 3.51765E-1 4.59668E-1 4.577E-1 4.16008E-1 4.00284E-1 3.88377E-1 3.97075E-1 3.83549E-1 3.88434E-1 4.10986E-1 4.04038E-1 4.27876E-1 4.26164E-1 3.6703E-1 2.81005E-1 2.03424E-1 2.03185E-1 2.88303E-1 2.26167E-1 1.39718E-1 1.33223E-1 1.75038E-1 1.59758E-1 2.42046E-1 2.13727E-1 2.16381E-1 3.09166E-1 4.44143E-1 4.73879E-1 4.53399E-1 4.20247E-1 3.78138E-1 3.41305E-1 2.88179E-1 2.74503E-1 2.68432E-1 1.86034E-1 2.34252E-1 2.7813E-1 2.20255E-1 2.24905E-1 3.23428E-1 3.97216E-1 3.48948E-1 3.55287E-1 3.48021E-1 2.34041E-1 1.44576E-1 1.74434E-1 1.78437E-1 1.39965E-1 1.35261E-1 8.28291E-2 6.66985E-2 4.47617E-2 6.57478E-2 6.50502E-2 4.06623E-2 1.682E-2 1.524E-2 2.10108E-2 2.61265E-2 2.21915E-2 2.0428E-2 2.4787E-2 2.73425E-2 4.71023E-2 5.75176E-2 5.30097E-2 5.08905E-2 6.71786E-2 1.07912E-1 9.67875E-2 7.69983E-2 6.10385E-2 5.53969E-2 6.03931E-2 6.3264E-2 3.36124E-2 3.86683E-2 1.95191E-2 1.28369E-2 1.21742E-2 1.33815E-2 2.2952E-2 2.54778E-2 1.91396E-2 7.78592E-3 8.38461E-3 9.97109E-3 6.52698E-3 1.89596E-2 1.8513E-2 1.53031E-2 9.93131E-3 4.15258E-3 3.57917E-3 6.10702E-3 3.67461E-3 2.33816E-3 -9999 -9999 -9999 -9999 -9999 -9999 -9999 -9999 -9999 -9999 -9999 -9999 -9999 -9999 -9999 -9999 -9999 -9999 -9999 -9999 -9999 -9999
-9999 -9999 -9999 -9999 -9999 -9999 -9999 -9999 -9999 -9999 -9999 -9999 -9999 -9999 -9999 -9999 -9999 -9999 -9999 -9999 -9999 -9999 -9999 -9999 -9999 -9999 -9999 -9999 -9999 -9999 -9999 -9999 -9999 -9999 -9999 1.44704E-1 9.51648E-2 8.98795E-2 9.57301E-2 1.14127E-1 9.74557E-2 1.28132E-1 1.46674E-1 2.42442E-1 2.46527E-1 1.61466E-1 1.89951E-1 2.38236E-1 3.0622E-1 3.78291E-1 4.47779E-1 4.1494E-1 3.96862E-1 3.9349E-1 3.96818E-1 3.56705E-1 3.79741E-1 4.35673E-1 4.44535E-1 4.30809E-1 4.62906E-1 4.21668E-1 3.50727E-1 1.99579E-1 1.82237E-1 1.79036E-1 1.20888E-1 1.15507E-1 1.67168E-1 1.77776E-1 1.41491E-1 2.47656E-1 1.96193E-1 2.16315E-1 3.21229E-1 4.29373E-1 4.7393E-1 4.60615E-1 4.6416E-1 4.10511E-1 3.62391E-1 2.72096E-1 2.6065E-1 3.03271E-1 2.9588E-1 3.05955E-1 3.01146E-1 2.90265E-1 2.11951E-1 2.27983E-1 4.23879E-1 4.02577E-1 3.17623E-1 3.17586E-1 2.84928E-1 1.7689E-1 1.76971E-1 1.47013E-1 2.33888E-1 1.49464E-1 1.2658E-1 6.56862E-2 5.41759E-2 4.90446E-2 5.57921E-2 5.20583E-2 2.79496E-2 1.48826E-2 2.35041E-2 3.08591E-2 2.03401E-2 1.64389E-2 1.80226E-2 1.55715E-2 1.81295E-2 2.5874E-2 2.62674E-2 1.84435E-2 2.57369E-2 4.34161E-2 4.72024E-2 4.58005E-2 2.74196E-2 1.60092E-2 1.28453E-2 1.86283E-2 4.54833E-2 4.51806E-2 2.90086E-2 1.98667E-2 1.38535E-2 1.29024E-2 1.91257E-2 2.22164E-2 9.81625E-3 5.82787E-3 3.02219E-3 5.51196E-3 1.47254E-2 1.22648E-2 9.72945E-3 1.01289E-2 8.76519E-3 6.94859E-3 4.68689E-3 2.12954E-3 3.06358E-3 2.24288E-3 -9999 -9999 -9999 -9999 -9999 -9999 -9999 -9999 -9999 -9999 -9999 -9999 -9999 -9999 -9999 -9999 -9999 -9999 -9999 -9999 -9999 -9999
-9999 -9999 -9999 -9999 -9999 -9999 -9999 -9999 -9999 -9999 -9999 -9999 -9999 -9999 -9999 -9999 -9999 -9999 -9999 -9999 -9999 -9999 -9999 -9999 -9999 -9999 -9999 -9999 -9999 -9999 -9999 -9999 -9999 -9999 -9999 6.04108E-2 9.41689E-2 1.29015E-1 1.25506E-1 1.01192E-1 1.07081E-1 9.67652E-2 1.32655E-1 2.94798E-1 3.00301E-1 1.77916E-1 1.54453E-1 3.03E-1 4.08968E-1 3.68231E-1 4.57514E-1 4.02732E-1 4.01876E-1 4.04162E-1 4.01133E-1 3.65852E-1 3.74555E-1 3.92849E-1 4.16136E-1 4.21923E-1 4.92725E-1 5.34577E-1 4.69119E-1 2.34033E-1 1.48197E-1 1.43796E-1 1.28516E-1 1.13062E-1 1.95628E-1 1.8726E-1 1.31447E-1 2.64397E-1 2.25788E-1 1.99296E-1 2.82356E-1 4.0804E-1 4.77475E-1 4.56751E-1 3.82075E-1 3.83105E-1 3.48069E-1 2.78435E-1 2.2838E-1 2.57418E-1 2.792E-1 2.34791E-1 2.46016E-1 2.27705E-1 2.09981E-1 2.07474E-1 3.89621E-1 4.13196E-1 3.98104E-1 3.24079E-1 2.66803E-1 2.04389E-1 1.67757E-1 1.09324E-1 1.99285E-1 2.27225E-1 1.28753E-1 7.68204E-2 8.00442E-2 4.19617E-2 3.82081E-2 4.76702E-2 4.5688E-2 2.86071E-2 3.23344E-2 3.50017E-2 3.40674E-2 2.06087E-2 1.43784E-2 1.13603E-2 1.38533E-2 1.9242E-2 2.94848E-2 2.4127E-2 1.62683E-2 1.82712E-2 1.83151E-2 2.84096E-2 3.10272E-2 3.3885E-2 2.13418E-2 1.19947E-2 1.26425E-2 1.90885E-2 1.5074E-2 1.81262E-2 1.48866E-2 1.78322E-2 2.12555E-2 1.49699E-2 6.60384E-3 5.68454E-3 6.89292E-3 8.6538E-3 5.27165E-3 5.13639E-3 4.64556E-3 5.81436E-3 6.74616E-3 2.82568E-3 2.95877E-3 3.73476E-3 3.55311E-3 -9999 -9999 -9999 -9999 -9999 -9999 -9999 -9999 -9999 -9999 -9999 -9999 -9999 -9999 -9999 -9999 -9999 -9999 -9999 -9999 -9999 -9999 -9999
-9999 -9999 -9999 -9999 -9999 -9999 -9999 -9999 -9999 -9999 -9999 -9999 -9999 -9999 -9999 -9999 -9999 -9999 -9999 -9999 -9999 -9999 -9999 -9999 -9999 -9999 -9999 -9999 -9999 -9999 -9999 -9999 -9999 -9999 9.15435E-2 9.03814E-2 8.0301E-2 8.31518E-2 9.0381E-2 8.15319E-2 1.25547E-1 1.04221E-1 1.15692E-1 1.97457E-1 3.26728E-1 2.71553E-1 1.4118E-1 1.74407E-1 3.70851E-1 4.55294E-1 4.31632E-1 4.23236E-1 4.15252E-1 4.08404E-1 3.95483E-1 3.60314E-1 3.4959E-1 3.6657E-1 4.02574E-1 4.27046E-1 4.6249E-1 5.57383E-1 5.17044E-1 2.65527E-1 1.83216E-1 1.4413E-1 1.44938E-1 1.39385E-1 2.05702E-1 2.18583E-1 2.31591E-1 1.88213E-1 1.56601E-1 2.02274E-1 2.92294E-1 3.93324E-1 4.09605E-1 3.96626E-1 3.86705E-1 3.75974E-1 3.74882E-1 3.35385E-1 2.88411E-1 2.21145E-1 2.3222E-1 2.4244E-1 1.93643E-1 1.92652E-1 1.95232E-1 1.72184E-1 3.11045E-1 3.78326E-1 2.99793E-1 2.99846E-1 2.1506E-1 2.03657E-1 1.36076E-1 1.64668E-1 1.39126E-1 1.74413E-1 1.43288E-1 8.78833E-2 4.99215E-2 4.58999E-2 2.48287E-2 3.09474E-2 3.37442E-2 3.34761E-2 3.92345E-2 3.67831E-2 4.04081E-2 2.07387E-2 1.709E-2 1.98676E-2 2.52367E-2 3.69083E-2 5.52387E-2 4.60251E-2 2.59466E-2 2.06022E-2 1.90879E-2 1.45794E-2 2.4025E-2 3.32894E-2 4.60741E-2 3.45846E-2 1.94899E-2 1.28273E-2 -9999 -9999 -9999 -9999 -9999 1.29589E-2 7.13063E-3 1.08446E-2 8.46902E-3 5.05853E-3 3.99377E-3 5.38272E-3 4.72752E-3 4.63327E-3 2.72682E-3 3.40154E-3 4.9196E-3 3.11278E-3 -9999 -9999 -9999 -9999 -9999 -9999 -9999 -9999 -9999 -9999 -9999 -9999 -9999 -9999 -9999 -9999 -9999 -9999 -9999 -9999 -9999 -9999 -9999 -9999
-9999 -9999 -9999 -9999 -9999 -9999 -9999 -9999 -9999 -9999 -9999 -9999 -9999 -9999 -9999 -9999 -9999 -9999 -9999 -9999 -9999 -9999 -9999 -9999 -9999 -9999 -9999 -9999 -9999 -9999 -9999 -9999 -9999 -9999 -9999 -9999 1.46886E-1 5.671E-2 5.62834E-2 1.00385E-1 1.02309E-1 1.32904E-1 2.07011E-1 2.19418E-1 3.12174E-1 3.46783E-1 2.89759E-1 1.98745E-1 2.9517E-1 5.00193E-1 5.65412E-1 5.42931E-1 4.15462E-1 3.94712E-1 3.87777E-1 3.4999E-1 3.70011E-1 3.78705E-1 4.1263E-1 4.28121E-1 4.54704E-1 5.21279E-1 5.18851E-1 3.39621E-1 2.10603E-1 1.60062E-1 1.6378E-1 1.55802E-1 1.67573E-1 1.36801E-1 1.3599E-1 1.41398E-1 1.24487E-1 1.77826E-1 3.55184E-1 3.57359E-1 3.73373E-1 3.50658E-1 3.20079E-1 3.486E-1 3.87756E-1 3.81346E-1 3.17806E-1 2.70426E-1 1.83947E-1 1.7152E-1 1.79386E-1 1.96616E-1 1.936E-1 1.77869E-1 2.41444E-1 2.54332E-1 1.94753E-1 2.19853E-1 2.27134E-1 1.74387E-1 1.73431E-1 2.16853E-1 1.13759E-1 1.07471E-1 1.23719E-1 1.0104E-1 7.04942E-2 3.71516E-2 2.96294E-2 2.04725E-2 2.1861E-2 3.13794E-2 3.40087E-2 3.93763E-2 3.81935E-2 2.30259E-2 2.25202E-2 2.9372E-2 3.16434E-2 2.96277E-2 4.40429E-2 4.99235E-2 4.11671E-2 3.40639E-2 2.34894E-2 1.06569E-2 1.24009E-2 1.91608E-2 2.76207E-2 5.13466E-2 3.28609E-2 2.61345E-2 -9999 -9999 -9999 -9999 -9999 1.31825E-2 1.0037E-2 8.26347E-3 6.2456E-3 4.99457E-3 6.05991E-3 3.58516E-3 4.45474E-3 5.52689E-3 4.28196E-3 2.68399E-3 4.58817E-3 -9999 -9999 -9999 -9999 -9999 -9999 -9999 -9999 -9999 -9999 -9999 -9999 -9999 -9999 -9999 -9999 -9999 -9999 -9999 -9999 -9999 -9999 -9999 -9999 -9999
-9999 -9999 -9999 -9999 -9999 -9999 -9999 -9999 -9999 -9999 -9999 -9999 -9999 -9999 -9999 -9999 -9999 -9999 -9999 -9999 -9999 -9999 -9999 -9999 -9999 -9999 -9999 -9999 -9999 -9999 -9999 -9999 -9999 -9999 -9999 -9999 -9999 1.14059E-1 3.64666E-2 9.16551E-2 1.30655E-1 1.34582E-1 1.96441E-1 2.44058E-1 3.57993E-1 3.71423E-1 4.27657E-1 2.69301E-1 3.23445E-1 5.54911E-1 6.12114E-1 5.06463E-1 4.4543E-1 3.80529E-1 3.73854E-1 3.3733E-1 3.74391E-1 4.39633E-1 4.38885E-1 4.23312E-1 4.54248E-1 4.71427E-1 5.3294E-1 2.83283E-1 1.55473E-1 1.10525E-1 1.25546E-1 1.5068E-1 1.11354E-1 1.57917E-1 2.35991E-1 2.61232E-1 2.28863E-1 3.35507E-1 4.58429E-1 4.94563E-1 4.34428E-1 2.95704E-1 2.78875E-1 2.82409E-1 3.28588E-1 3.76751E-1 3.52262E-1 3.2691E-1 2.75075E-1 2.33107E-1 2.15988E-1 1.80316E-1 1.83268E-1 1.74823E-1 1.93552E-1 2.13975E-1 1.71235E-1 1.81817E-1 2.51393E-1 3.00292E-1 2.95578E-1 2.63908E-1 1.09544E-1 8.81402E-2 9.39605E-2 6.97294E-2 6.6887E-2 4.46859E-2 2.85474E-2 1.85203E-2 1.24054E-2 2.13974E-2 2.48036E-2 2.07392E-2 1.93069E-2 2.07006E-2 1.75941E-2 2.25703E-2 1.69708E-2 1.87278E-2 2.6001E-2 2.65718E-2 4.82332E-2 5.04014E-2 4.4658E-2 3.08646E-2 2.90429E-2 2.54687E-2 3.18857E-2 -9999 -9999 -9999 -9999 -9999 -9999 -9999 -9999 1.07338E-2 5.92741E-3 3.82339E-3 2.9483E-3 2.10692E-3 3.16792E-3 -9999 -9999 -9999 -9999 -9999 -9999 -9999 -9999 -9999 -9999 -9999 -9999 -9999 -9999 -9999 -9999 -9999 -9999 -9999 -9999 -9999 -9999 -9999 -9999 -9999 -9999 -9999 -9999 -9999 -9999 -9999
-9999 -9999 -9999 -9999 -9999 -9999 -9999 -9999 -9999 -9999 -9999 -9999 -9999 -9999 -9999 -9999 -9999 -9999 -9999 -9999 -9999 -9999 -9999 -9999 -9999 -9999 -9999 -9999 -9999 -9999 -9999 -9999 -9999 -9999 -9999 -9999 -9999 -9999 9.58521E-2 9.30524E-2 9.75968E-2 1.02124E-1 1.10929E-1 1.74712E-1 2.89657E-1 3.09962E-1 3.78923E-1 3.80745E-1 2.92122E-1 3.74643E-1 5.19935E-1 5.96411E-1 5.12011E-1 3.75377E-1 3.11332E-1 3.25084E-1 3.45493E-1 4.26151E-1 4.69573E-1 4.9405E-1 4.68895E-1 5.07969E-1 4.38612E-1 2.12274E-1 9.63959E-2 7.97281E-2 7.59775E-2 9.75892E-2 9.74097E-2 1.27159E-1 3.07481E-1 4.04375E-1 4.97689E-1 4.58052E-1 5.0714E-1 4.64265E-1 3.86839E-1 3.38955E-1 3.1446E-1 2.62331E-1 2.94706E-1 3.5417E-1 3.69266E-1 3.42906E-1 3.26142E-1 3.37012E-1 2.53881E-1 1.32517E-1 1.21598E-1 1.41538E-1 1.7601E-1 2.27538E-1 2.38857E-1 2.38391E-1 2.75815E-1 3.2177E-1 3.27602E-1 2.47493E-1 1.56761E-1 1.15825E-1 8.53897E-2 6.18399E-2 4.83159E-2 2.83724E-2 2.15203E-2 1.62124E-2 2.39081E-2 2.38756E-2 1.24031E-2 9.67935E-3 8.37577E-3 1.04678E-2 1.38882E-2 1.64154E-2 1.13556E-2 1.28309E-2 1.20877E-2 1.38076E-2 3.86371E-2 7.30565E-2 7.63051E-2 7.36585E-2 5.92329E-2 -9999 -9999 -9999 -9999 -9999 -9999 -9999 -9999 -9999 -9999 4.37016E-3 2.8771E-3 -9999 -9999 -9999 -9999 -9999 -9999 -9999 -9999 -9999 -9999 -9999 -9999 -9999 -9999 -9999 -9999 -9999 -9999 -9999 -9999 -9999 -9999 -9999 -9999 -9999 -9999 -9999 -9999 -9999 -9999 -9999 -9999 -9999 -9999 -9999
-9999 -9999 -9999 -9999 -9999 -9999 -9999 -9999 -9999 -9999 -9999 -9999 -9999 -9999 -9999 -9999 -9999 -9999 -9999 -9999 -9999 -9999 -9999 -9999 -9999 -9999 -9999 -9999 -9999 -9999 -9999 -9999 -9999 -9999 -9999 -9999 -9999 -9999 -9999 7.24901E-2 6.2981E-2 6.88172E-2 8.7554E-2 8.53295E-2 1.89525E-1 2.2394E-1 2.64174E-1 3.4839E-1 3.23975E-1 2.73464E-1 3.12967E-1 4.9876E-1 4.81856E-1 3.2399E-1 3.25271E-1 3.43199E-1 3.64158E-1 3.68726E-1 5.05571E-1 5.28689E-1 5.74575E-1 6.34897E-1 5.15406E-1 3.88677E-1 1.77811E-1 1.25585E-1 1.56464E-1 7.66873E-2 1.18802E-1 7.63816E-2 1.76379E-1 3.27463E-1 4.07919E-1 4.12123E-1 4.44024E-1 4.19745E-1 3.94216E-1 4.06352E-1 3.47507E-1 2.98674E-1 2.70066E-1 3.35717E-1 3.6039E-1 3.41667E-1 3.03678E-1 2.47115E-1 2.33854E-1 1.58947E-1 1.30242E-1 1.1904E-1 1.48962E-1 1.84381E-1 2.29619E-1 2.65016E-1 2.84684E-1 3.15076E-1 2.88778E-1 2.29036E-1 1.93651E-1 1.17798E-1 1.11553E-1 7.57347E-2 6.94022E-2 5.19962E-2 2.46351E-2 1.82747E-2 3.21667E-2 2.67112E-2 1.74593E-2 8.61034E-3 7.81868E-3 6.21333E-3 1.1639E-2 1.34188E-2 8.56719E-3 1.06073E-2 6.4987E-3 1.5162E-2 4.19639E-2 6.26837E-2 6.85538E-2 5.80472E-2 3.48818E-2 -9999 -9999 -9999 -9999 -9999 -9999 -9999 -9999 -9999 -9999 -9999 -9999 -9999 -9999 -9999 -9999 -9999 -9999 -9999 -9999 -9999 -9999 -9999 -9999 -9999 -9999 -9999 -9999 -9999 -9999 -9999 -9999 -9999 -9999 -9999 -9999 -9999 -9999 -9999 -9999 -9999 -9999 -9999 -9999 -9999 -9999 -9999
-9999 -9999 -9999 -9999 -9999 -9999 -9999 -9999 -9999 -9999 -9999 -9999 -9999 -9999 -9999 -9999 -9999 -9999 -9999 -9999 -9999 -9999 -9999 -9999 -9999 -9999 -9999 -9999 -9999 -9999 -9999 -9999 -9999 -9999 -9999 -9999 -9999 1.85086E-1 7.75489E-2 9.03451E-2 1.25364E-1 9.58758E-2 4.61092E-2 7.98278E-2 1.4589E-1 1.02398E-1 1.83175E-1 3.28834E-1 3.36332E-1 2.44515E-1 2.99356E-1 4.05551E-1 4.24473E-1 3.47339E-1 4.14272E-1 3.64632E-1 3.80062E-1 3.98819E-1 5.09898E-1 5.51445E-1 6.46169E-1 6.11777E-1 5.02193E-1 4.68337E-1 2.72697E-1 2.46866E-1 2.50143E-1 1.01811E-1 1.45572E-1 1.01801E-1 9.91489E-2 1.55358E-1 2.79798E-1 2.78033E-1 3.63903E-1 4.14229E-1 3.14592E-1 3.50385E-1 3.15163E-1 2.8718E-1 2.76064E-1 3.34705E-1 3.49213E-1 2.89584E-1 2.45353E-1 2.2772E-1 1.61683E-1 1.31611E-1 1.4759E-1 1.42862E-1 1.43918E-1 1.72335E-1 2.11404E-1 2.69165E-1 3.1807E-1 3.40916E-1 2.68526E-1 2.59511E-1 2.30577E-1 1.98523E-1 1.76576E-1 1.49615E-1 9.35642E-2 5.70297E-2 2.27636E-2 2.2061E-2 2.82576E-2 2.77583E-2 2.70952E-2 2.20199E-2 1.2429E-2 6.13256E-3 5.6153E-3 1.00211E-2 1.05922E-2 1.36389E-2 1.3154E-2 1.50424E-2 2.70907E-2 3.57889E-2 4.36003E-2 4.08948E-2 2.82265E-2 -9999 -9999 -9999 -9999 -9999 -9999 -9999 -9999 -9999 -9999 -9999 -9999 -9999 -9999 -9999 -9999 -9999 -9999 -9999 -9999 -9999 -9999 -9999 -9999 -9999 -9999 -9999 -9999 -9999 -9999 -9999 -9999 -9999 -9999 -9999 -9999 -9999 -9999 -9999 -9999 -9999 -9999 -9999 -9999 -9999 -9999 -9999
-9999 -9999 -9999 -9999 -9999 -9999 -9999 -9999 -9999 -9999 -9999 -9999 -9999 -9999 -9999 -9999 -9999 -9999 -9999 -9999 -9999 -9999 -9999 -9999 -9999 -9999 -9999 -9999 -9999 -9999 -9999 -9999 -9999 -9999 -9999 -9999 -9999 -9999 1.5191E-1 1.40156E-1 2.78147E-1 1.73918E-1 4.35677E-2 4.20133E-2 4.73817E-2 6.49432E-2 9.22332E-2 2.19219E-1 2.58657E-1 2.10347E-1 2.02319E-1 2.63918E-1 3.75288E-1 3.41547E-1 5.03869E-1 4.57212E-1 5.07454E-1 4.58992E-1 4.78194E-1 6.1099E-1 6.42346E-1 5.5782E-1 4.30414E-1 4.04905E-1 3.28244E-1 2.09921E-1 1.86099E-1 8.8947E-2 1.12154E-1 1.34509E-1 1.07833E-1 1.49063E-1 2.1693E-1 1.8565E-1 3.53835E-1 4.11621E-1 3.85554E-1 2.96353E-1 3.17279E-1 2.68968E-1 2.92387E-1 3.10067E-1 3.13538E-1 2.92149E-1 2.5142E-1 2.12223E-1 1.95736E-1 1.40055E-1 1.73806E-1 1.9963E-1 1.54425E-1 2.07715E-1 2.37565E-1 1.97737E-1 2.69744E-1 3.4316E-1 2.93774E-1 3.43423E-1 3.15849E-1 2.86687E-1 2.73186E-1 2.1542E-1 1.00338E-1 7.6306E-2 3.53431E-2 3.41696E-2 4.11109E-2 4.15803E-2 4.19724E-2 2.7865E-2 1.95973E-2 9.30047E-3 5.65157E-3 7.39956E-3 1.01804E-2 1.76845E-2 1.90139E-2 1.74301E-2 1.79069E-2 2.695E-2 2.51657E-2 2.09579E-2 1.28749E-2 -9999 -9999 -9999 -9999 -9999 -9999 -9999 -9999 -9999 -9999 -9999 -9999 -9999 -9999 -9999 -9999 -9999 -9999 -9999 -9999 -9999 -9999 -9999 -9999 -9999 -9999 -9999 -9999 -9999 -9999 -9999 -9999 -9999 -9999 -9999 -9999 -9999 -9999 -9999 -9999 -9999 -9999 -9999 -9999 -9999 -9999 -9999
-9999 -9999 -9999 -9999 -9999 -9999 -9999 -9999 -9999 -9999 -9999 -9999 -9999 -9999 -9999 -9999 -9999 -9999 -9999 -9999 -9999 -9999 -9999 -9999 -9999 -9999 -9999 -9999 -9999 -9999 -9999 -9999 -9999 -9999 -9999 -9999 -9999 -9999 2.31939E-1 9.4357E-2 1.84368E-1 1.82048E-1 6.32887E-2 4.68516E-2 4.26531E-2 6.30934E-2 1.0955E-1 1.85644E-1 2.60122E-1 3.33767E-1 3.67708E-1 3.61769E-1 3.26908E-1 3.48696E-1 4.03476E-1 5.83723E-1 6.02053E-1 5.51648E-1 5.10222E-1 6.45918E-1 6.34068E-1 5.02491E-1 3.16943E-1 1.82691E-1 2.45551E-1 1.43813E-1 9.24673E-2 6.01323E-2 8.51949E-2 4.7875E-2 7.16161E-2 9.62499E-2 1.3329E-1 1.18855E-1 1.55122E-1 2.51761E-1 2.83309E-1 2.60561E-1 2.13104E-1 2.58243E-1 2.61662E-1 2.70658E-1 2.35346E-1 2.11826E-1 2.19195E-1 1.87387E-1 1.82766E-1 1.8331E-1 2.19753E-1 2.5673E-1 2.48693E-1 2.28061E-1 2.21749E-1 2.32796E-1 2.15814E-1 2.67235E-1 3.38015E-1 3.27981E-1 3.15352E-1 2.86336E-1 3.03096E-1 2.21647E-1 1.16905E-1 6.29249E-2 3.95923E-2 4.00039E-2 5.824E-2 6.22636E-2 3.398E-2 2.23854E-2 1.51454E-2 8.15974E-3 5.8261E-3 7.02543E-3 1.02037E-2 2.1327E-2 2.19961E-2 2.39174E-2 1.59392E-2 1.30058E-2 1.2598E-2 8.33277E-3 -9999 -9999 -9999 -9999 -9999 -9999 -9999 -9999 -9999 -9999 -9999 -9999 -9999 -9999 -9999 -9999 -9999 -9999 -9999 -9999 -9999 -9999 -9999 -9999 -9999 -9999 -9999 -9999 -9999 -9999 -9999 -9999 -9999 -9999 -9999 -9999 -9999 -9999 -9999 -9999 -9999 -9999 -9999 -9999 -9999 -9999 -9999 -9999
-9999 -9999 -9999 -9999 -9999 -9999 -9999 -9999 -9999 -9999 -9999 -9999 -9999 -9999 -9999 -9999 -9999 -9999 -9999 -9999 -9999 -9999 -9999 -9999 -9999 -9999 -9999 -9999 -9999 -9999 -9999 -9999 -9999 -9999 -9999 -9999 -9999 -9999 2.12835E-1 8.07825E-2 2.34527E-1 2.73993E-1 1.27914E-1 8.63458E-2 3.83355E-2 4.0542E-2 8.81969E-2 1.72032E-1 3.20264E-1 4.36239E-1 3.985E-1 3.22448E-1 2.24849E-1 2.37179E-1 3.70742E-1 4.87953E-1 5.56186E-1 5.97706E-1 5.57282E-1 5.31065E-1 6.34007E-1 5.90305E-1 4.10579E-1 1.7376E-1 1.42085E-1 1.67179E-1 9.8854E-2 7.33736E-2 7.51772E-2 6.73459E-2 3.44521E-2 1.12954E-1 1.04748E-1 1.01644E-1 1.00618E-1 1.22934E-1 1.77503E-1 2.29401E-1 1.71131E-1 1.62907E-1 1.55722E-1 1.94708E-1 1.26946E-1 1.09588E-1 1.43294E-1 1.60239E-1 1.34116E-1 1.32751E-1 1.89428E-1 2.48397E-1 2.37367E-1 2.36658E-1 2.71709E-1 2.67184E-1 2.03125E-1 2.31635E-1 3.40424E-1 3.14484E-1 2.99941E-1 3.11358E-1 2.94865E-1 3.0003E-1 1.68543E-1 7.22141E-2 3.02063E-2 2.72133E-2 4.58592E-2 5.74653E-2 4.35549E-2 2.54988E-2 1.30606E-2 9.3668E-3 6.83586E-3 7.77312E-3 9.64627E-3 1.22942E-2 1.62351E-2 1.41623E-2 9.07454E-3 7.32127E-3 9.77439E-3 6.12875E-3 -9999 -9999 -9999 -9999 -9999 -9999 -9999 -9999 -9999 -9999 -9999 -9999 -9999 -9999 -9999 -9999 -9999 -9999 -9999 -9999 -9999 -9999 -9999 -9999 -9999 -9999 -9999 -9999 -9999 -9999 -9999 -9999 -9999 -9999 -9999 -9999 -9999 -9999 -9999 -9999 -9999 -9999 -9999 -9999 -9999 -9999 -9999 -9999
-9999 -9999 -9999 -9999 -9999 -9999 -9999 -9999 -9999 -9999 -9999 -9999 -9999 -9999 -9999 -9999 -9999 -9999 -9999 -9999 -9999 -9999 -9999 -9999 -9999 -9999 -9999 -9999 -9999 -9999 -9999 -9999 -9999 -9999 -9999 -9999 -9999 -9999 2.09943E-1 5.40033E-2 1.38181E-1 2.79066E-1 2.75416E-1 1.274E-1 9.5191E-2 4.26393E-2 5.80235E-2 1.69121E-1 3.68297E-1 5.13333E-1 4.35241E-1 3.29471E-1 3.44919E-1 2.97291E-1 4.07658E-1 5.26593E-1 5.90143E-1 5.43575E-1 4.49746E-1 4.98805E-1 6.50578E-1 6.50324E-1 4.85253E-1 2.91954E-1 2.25114E-1 1.45584E-1 1.3765E-1 1.5859E-1 2.44932E-1 1.6086E-1 7.59333E-2 7.99071E-2 8.76862E-2 9.89866E-2 1.02092E-1 1.0955E-1 8.969E-2 8.35832E-2 8.88044E-2 8.17327E-2 7.60138E-2 1.33065E-1 1.90919E-1 1.18865E-1 1.27981E-1 1.31434E-1 9.10096E-2 1.03997E-1 1.77854E-1 2.16012E-1 2.13923E-1 2.27311E-1 2.15176E-1 2.403E-1 2.11933E-1 2.17188E-1 2.79598E-1 3.06816E-1 3.2271E-1 3.15761E-1 2.96784E-1 3.3189E-1 2.27695E-1 9.54794E-2 2.39541E-2 2.88791E-2 3.98219E-2 4.95289E-2 4.65617E-2 2.69127E-2 1.45675E-2 5.15546E-3 4.35772E-3 7.63356E-3 1.08807E-2 1.07475E-2 1.19962E-2 9.3058E-3 7.00466E-3 5.12593E-3 5.38346E-3 1.29389E-2 -9999 -9999 -9999 -9999 -9999 -9999 -9999 -9999 -9999 -9999 -9999 -9999 -9999 -9999 -9999 -9999 -9999 -9999 -9999 -9999 -9999 -9999 -9999 -9999 -9999 -9999 -9999 -9999 -9999 -9999 -9999 -9999 -9999 -9999 -9999 -9999 -9999 -9999 -9999 -9999 -9999 -9999 -9999 -9999 -9999 -9999 -9999 -9999
-9999 -9999 -9999 -9999 -9999 -9999 -9999 -9999 -9999 -9999 -9999 -9999 -9999 -9999 -9999 -9999 -9999 -9999 -9999 -9999 -9999 -9999 -9999 -9999 -9999 -9999 -9999 -9999 -9999 -9999 -9999 -9999 -9999 -9999 -9999 -9999 -9999 -9999 1.29501E-1 7.41292E-2 5.63236E-2 1.37856E-1 2.59018E-1 2.39143E-1 1.70476E-1 9.03933E-2 4.68737E-2 1.01298E-1 3.0849E-1 4.63728E-1 4.18718E-1 3.94384E-1 2.88332E-1 3.16816E-1 3.99679E-1 4.5572E-1 4.96072E-1 5.23948E-1 5.44409E-1 4.80182E-1 6.26122E-1 6.29205E-1 5.40291E-1 4.28018E-1 3.01506E-1 1.95892E-1 1.3073E-1 1.39459E-1 1.93193E-1 7.00533E-2 4.96489E-2 5.5186E-2 4.84461E-2 4.02952E-2 9.23468E-2 1.09687E-1 7.28712E-2 6.55731E-2 4.78868E-2 6.02848E-2 5.42304E-2 7.8019E-2 1.82273E-1 1.35885E-1 1.2379E-1 1.29843E-1 8.22327E-2 7.95708E-2 1.19261E-1 1.3806E-1 1.10432E-1 1.34319E-1 1.49042E-1 1.86971E-1 1.9632E-1 1.80791E-1 1.9992E-1 2.19331E-1 2.75735E-1 3.20163E-1 3.10851E-1 3.08095E-1 2.22779E-1 1.68797E-1 4.72333E-2 3.34003E-2 5.85337E-2 5.12195E-2 7.01594E-2 3.73241E-2 2.33128E-2 1.23772E-2 8.07809E-3 4.98172E-3 5.01989E-3 6.2451E-3 8.96093E-3 7.72129E-3 4.40006E-3 5.82897E-3 1.31833E-2 1.26253E-2 -9999 -9999 -9999 -9999 -9999 -9999 -9999 -9999 -9999 -9999 -9999 -9999 -9999 -9999 -9999 -9999 -9999 -9999 -9999 -9999 -9999 -9999 -9999 -9999 -9999 -9999 -9999 -9999 -9999 -9999 -9999 -9999 -9999 -9999 -9999 -9999 -9999 -9999 -9999 -9999 -9999 -9999 -9999 -9999 -9999 -9999 -9999 -9999
-9999 -9999 -9999 -9999 -9999 -9999 -9999 -9999 -9999 -9999 -9999 -9999 -9999 -9999 -9999 -9999 -9999 -9999 -9999 -9999 -9999 -9999 -9999 -9999 -9999 -9999 -9999 -9999 -9999 -9999 -9999 -9999 -9999 -9999 -9999 -9999 -9999 -9999 -9999 1.09486E-1 4.18028E-2 9.74442E-2 2.30078E-1 2.02906E-1 1.25015E-1 1.48153E-1 6.4644E-2 8.54195E-2 1.35665E-1 1.89786E-1 1.48598E-1 2.42574E-1 2.84916E-1 3.86849E-1 3.37999E-1 3.69949E-1 4.56428E-1 5.34015E-1 5.20172E-1 4.44503E-1 5.31179E-1 6.43014E-1 5.79583E-1 4.39035E-1 2.44233E-1 1.7812E-1 1.58584E-1 1.16908E-1 2.0042E-1 8.40326E-2 4.9596E-2 4.94127E-2 1.40597E-1 8.20272E-2 4.30302E-2 6.56625E-2 9.44604E-2 9.76626E-2 1.0124E-1 6.2571E-2 3.61705E-2 5.92543E-2 1.66863E-1 1.50287E-1 1.25795E-1 1.48141E-1 7.59443E-2 5.65004E-2 9.9417E-2 9.50937E-2 8.31078E-2 8.37217E-2 1.42914E-1 2.12745E-1 2.29723E-1 3.07397E-1 3.28982E-1 3.07311E-1 3.15654E-1 3.23218E-1 3.26769E-1 3.2546E-1 2.45743E-1 1.59935E-1 1.13241E-1 8.36096E-2 7.51624E-2 4.55413E-2 4.34581E-2 2.7406E-2 1.89926E-2 1.00079E-2 5.88931E-3 4.01106E-3 4.1941E-3 5.75825E-3 1.17668E-2 9.6036E-3 5.34513E-3 5.80818E-3 1.30237E-2 9.70116E-3 -9999 -9999 -9999 -9999 -9999 -9999 -9999 -9999 -9999 -9999 -9999 -9999 -9999 -9999 -9999 -9999 -9999 -9999 -9999 -9999 -9999 -9999 -9999 -9999 -9999 -9999 -9999 -9999 -9999 -9999 -9999 -9999 -9999 -9999 -9999 -9999 -9999 -9999 -9999 -9999 -9999 -9999 -9999 -9999 -9999 -9999 -9999 -9999
-9999 -9999 -9999 -9999 -9999 -9999 -9999 -9999 -9999 -9999 -9999 -9999 -9999 -9999 -9999 -9999 -9999 -9999 -9999 -9999 -9999 -9999 -9999 -9999 -9999 -9999 -9999 -9999 -9999 -9999 -9999 -9999 -9999 -9999 -9999 -9999 -9999 -9999 -9999 1.15477E-1 5.40904E-2 1.25665E-1 1.43393E-1 1.04335E-1 4.80182E-2 1.14282E-1 9.18287E-2 4.8374E-2 7.95929E-2 9.44076E-2 1.42282E-1 1.63475E-1 2.37251E-1 2.47473E-1 3.46212E-1 4.27374E-1 4.19019E-1 4.63244E-1 5.21828E-1 5.22838E-1 5.04633E-1 5.90595E-1 5.98422E-1 4.03749E-1 1.4057E-1 8.62727E-2 1.36046E-1 1.61921E-1 2.32266E-1 1.81213E-1 5.39155E-2 5.69758E-2 1.60915E-1 8.59553E-2 3.22863E-2 3.72996E-2 3.84238E-2 3.58266E-2 7.64423E-2 7.3956E-2 4.68796E-2 4.67523E-2 8.95279E-2 1.76879E-1 1.82943E-1 1.18432E-1 8.87063E-2 5.66768E-2 8.44041E-2 7.81767E-2 8.37908E-2 1.30258E-1 1.8463E-1 2.91728E-1 3.88167E-1 4.12869E-1 4.20275E-1 3.97176E-1 4.0903E-1 3.77877E-1 3.7264E-1 3.59862E-1 3.14635E-1 1.40797E-1 5.58526E-2 1.00929E-1 8.7853E-2 5.48717E-2 3.84903E-2 1.52004E-2 1.02174E-2 5.62179E-3 4.95415E-3 5.03563E-3 3.98551E-3 5.49683E-3 9.68451E-3 9.42613E-3 5.78284E-3 6.5446E-3 5.11756E-3 6.94256E-3 -9999 -9999 -9999 -9999 -9999 -9999 -9999 -9999 -9999 -9999 -9999 -9999 -9999 -9999 -9999 -9999 -9999 -9999 -9999 -9999 -9999 -9999 -9999 -9999 -9999 -9999 -9999 -9999 -9999 -9999 -9999 -9999 -9999 -9999 -9999 -9999 -9999 -9999 -9999 -9999 -9999 -9999 -9999 -9999 -9999 -9999 -9999 -9999
-9999 -9999 -9999 -9999 -9999 -9999 -9999 -9999 -9999 -9999 -9999 -9999 -9999 -9999 -9999 -9999 -9999 -9999 -9999 -9999 -9999 -9999 -9999 -9999 -9999 -9999 -9999 -9999 -9999 -9999 -9999 -9999 -9999 -9999 -9999 -9999 -9999 -9999 -9999 9.60615E-2 3.41619E-2 5.01796E-2 1.10373E-1 6.6306E-2 2.72212E-2 5.18602E-2 7.61998E-2 4.33891E-2 8.366E-2 1.64636E-1 1.80867E-1 1.54965E-1 1.70528E-1 1.41676E-1 1.83969E-1 3.39926E-1 5.88612E-1 5.36812E-1 5.04144E-1 4.85585E-1 6.21734E-1 5.95847E-1 4.87055E-1 3.1344E-1 1.33743E-1 2.17856E-1 3.24243E-1 2.25613E-1 2.95231E-1 1.92553E-1 6.46749E-2 7.82779E-2 2.25454E-1 1.36232E-1 7.47296E-2 1.09082E-1 6.00721E-2 2.31172E-2 3.11606E-2 5.04378E-2 6.29979E-2 4.35221E-2 6.02737E-2 1.04199E-1 1.18015E-1 1.09372E-1 7.20665E-2 6.43128E-2 8.29149E-2 7.49679E-2 6.84294E-2 1.18284E-1 1.97156E-1 3.05888E-1 3.94041E-1 4.21196E-1 4.49424E-1 4.22808E-1 4.17234E-1 3.74453E-1 3.68098E-1 3.67322E-1 3.78273E-1 1.46365E-1 3.60483E-2 5.31217E-2 1.15264E-1 6.90012E-2 3.77854E-2 3.39235E-2 2.30386E-2 1.42627E-2 1.04775E-2 6.63786E-3 2.90348E-3 2.91406E-3 7.93767E-3 7.60342E-3 4.58808E-3 3.57757E-3 7.67173E-3 1.05248E-2 -9999 -9999 -9999 -9999 -9999 -9999 -9999 -9999 -9999 -9999 -9999 -9999 -9999 -9999 -9999 -9999 -9999 -9999 -9999 -9999 -9999 -9999 -9999 -9999 -9999 -9999 -9999 -9999 -9999 -9999 -9999 -9999 -9999 -9999 -9999 -9999 -9999 -9999 -9999 -9999 -9999 -9999 -9999 -9999 -9999 -9999 -9999 -9999
-9999 -9999 -9999 -9999 -9999 -9999 -9999 -9999 -9999 -9999 -9999 -9999 -9999 -9999 -9999 -9999 -9999 -9999 -9999 -9999 -9999 -9999 -9999 -9999 -9999 -9999 -9999 -9999 -9999 -9999 -9999 -9999 -9999 -9999 -9999 -9999 -9999 -9999 -9999 8.87873E-2 4.05344E-2 9.00554E-2 9.50883E-2 4.27227E-2 2.46737E-2 7.6907E-2 1.05635E-1 5.22781E-2 9.20003E-2 1.39589E-1 2.3985E-1 2.60777E-1 2.93407E-1 3.10546E-1 3.1914E-1 3.38122E-1 4.06277E-1 4.72949E-1 5.01515E-1 4.92413E-1 6.01515E-1 5.33529E-1 3.26967E-1 2.2591E-1 2.58098E-1 4.1375E-1 4.45E-1 4.09682E-1 3.88824E-1 2.16662E-1 9.19644E-2 1.28258E-1 3.37369E-1 2.75632E-1 2.45587E-1 1.54805E-1 7.6235E-2 3.91483E-2 4.01575E-2 3.14845E-2 2.95569E-2 4.86033E-2 5.7888E-2 6.12733E-2 6.15998E-2 7.55991E-2 5.85699E-2 7.22686E-2 5.69932E-2 5.27601E-2 7.94613E-2 8.90284E-2 1.61167E-1 2.70452E-1 3.66893E-1 3.91312E-1 4.11746E-1 4.04488E-1 4.08377E-1 3.55081E-1 3.79307E-1 3.82212E-1 3.87966E-1 2.19311E-1 4.40093E-2 5.99223E-2 7.68795E-2 1.11984E-1 5.87358E-2 3.64846E-2 2.95481E-2 1.59296E-2 1.65637E-2 6.04193E-3 2.40005E-3 3.11033E-3 3.01723E-3 3.49041E-3 4.09363E-3 4.61342E-3 6.0458E-3 7.98453E-3 -9999 -9999 -9999 -9999 -9999 -9999 -9999 -9999 -9999 -9999 -9999 -9999 -9999 -9999 -9999 -9999 -9999 -9999 -9999 -9999 -9999 -9999 -9999 -9999 -9999 -9999 -9999 -9999 -9999 -9999 -9999 -9999 -9999 -9999 -9999 -9999 -9999 -9999 -9999 -9999 -9999 -9999 -9999 -9999 -9999 -9999 -9999 -9999
-9999 -9999 -9999 -9999 -9999 -9999 -9999 -9999 -9999 -9999 -9999 -9999 -9999 -9999 -9999 -9999 -9999 -9999 -9999 -9999 -9999 -9999 -9999 -9999 -9999 -9999 -9999 -9999 -9999 -9999 -9999 -9999 -9999 -9999 -9999 -9999 -9999 -9999 -9999 6.5353E-2 3.67069E-2 4.92568E-2 6.53119E-2 2.62203E-2 4.15694E-2 4.28818E-2 6.77582E-2 3.74977E-2 7.45507E-2 1.49859E-1 1.7565E-1 2.87445E-1 3.76423E-1 4.56094E-1 5.01869E-1 3.60763E-1 3.95002E-1 3.77942E-1 4.18474E-1 4.41322E-1 5.4159E-1 5.37571E-1 4.07999E-1 3.23369E-1 4.6019E-1 5.15784E-1 5.85759E-1 5.55885E-1 4.73384E-1 2.27444E-1 1.59165E-1 2.04572E-1 3.85509E-1 4.44377E-1 3.13538E-1 2.0817E-1 1.05559E-1 4.57531E-2 4.55196E-2 3.48782E-2 2.51962E-2 5.4709E-2 6.01765E-2 5.22307E-2 5.034E-2 3.74716E-2 4.63807E-2 4.97002E-2 3.90997E-2 5.22396E-2 7.20019E-2 1.03816E-1 1.40056E-1 2.23935E-1 3.10341E-1 3.55949E-1 3.63341E-1 4.0052E-1 3.64415E-1 3.56093E-1 3.47447E-1 3.73259E-1 3.7237E-1 2.60317E-1 1.40446E-1 6.59335E-2 7.06217E-2 8.72562E-2 7.77435E-2 6.98005E-2 2.92334E-2 2.2669E-2 1.72129E-2 8.97008E-3 5.99554E-3 2.38047E-3 1.50331E-3 3.66555E-3 4.86145E-3 5.5379E-3 5.92431E-3 -9999 -9999 -9999 -9999 -9999 -9999 -9999 -9999 -9999 -9999 -9999 -9999 -9999 -9999 -9999 -9999 -9999 -9999 -9999 -9999 -9999 -9999 -9999 -9999 -9999 -9999 -9999 -9999 -9999 -9999 -9999 -9999 -9999 -9999 -9999 -9999 -9999 -9999 -9999 -9999 -9999 -9999 -9999 -9999 -9999 -9999 -9999 -9999 -9999
-9999 -9999 -9999 -9999 -9999 -9999 -9999 -9999 -9999 -9999 -9999 -9999 -9999 -9999 -9999 -9999 -9999 -9999 -9999 -9999 -9999 -9999 -9999 -9999 -9999 -9999 -9999 -9999 -9999 -9999 -9999 -9999 -9999 -9999 -9999 -9999 -9999 -9999 -9999 6.52734E-2 2.28064E-2 5.63687E-2 7.70597E-2 1.7004E-2 1.96747E-2 8.48049E-2 6.22343E-2 5.0645E-2 6.42626E-2 1.27866E-1 1.62278E-1 2.26592E-1 3.07301E-1 4.71904E-1 6.35771E-1 5.71015E-1 4.92363E-1 3.99101E-1 3.441E-1 3.89846E-1 4.33459E-1 5.20147E-1 5.3834E-1 4.70468E-1 5.45373E-1 5.75975E-1 6.12061E-1 6.11323E-1 4.68576E-1 3.20642E-1 3.06409E-1 3.64482E-1 4.35723E-1 4.83202E-1 4.27278E-1 4.0343E-1 2.14782E-1 8.87229E-2 5.87696E-2 3.93971E-2 2.82235E-2 3.9167E-2 5.07937E-2 5.65169E-2 6.43859E-2 5.40228E-2 4.26617E-2 4.44413E-2 5.43312E-2 6.18448E-2 8.42509E-2 1.25263E-1 1.4668E-1 1.37827E-1 2.03188E-1 2.62263E-1 2.88669E-1 3.05877E-1 2.92212E-1 2.92664E-1 2.99237E-1 2.96911E-1 3.1928E-1 3.18374E-1 2.64833E-1 1.67905E-1 9.59307E-2 5.23813E-2 5.62151E-2 5.52492E-2 3.43159E-2 1.88311E-2 1.2609E-2 1.01112E-2 8.48181E-3 4.04624E-3 7.44884E-4 2.52188E-3 6.07086E-3 5.09508E-3 3.68855E-3 -9999 -9999 -9999 -9999 -9999 -9999 -9999 -9999 -9999 -9999 -9999 -9999 -9999 -9999 -9999 -9999 -9999 -9999 -9999 -9999 -9999 -9999 -9999 -9999 -9999 -9999 -9999 -9999 -9999 -9999 -9999 -9999 -9999 -9999 -9999 -9999 -9999 -9999 -9999 -9999 -9999 -9999 -9999 -9999 -9999 -9999 -9999 -9999 -9999
-9999 -9999 -9999 -9999 -9999 -9999 -9999 -9999 -9999 -9999 -9999 -9999 -9999 -9999 -9999 -9999 -9999 -9999 -9999 -9999 -9999 -9999 -9999 -9999 -9999 -9999 -9999 -9999 -9999 -9999 -9999 -9999 -9999 -9999 -9999 -9999 -9999 -9999 -9999 8.96306E-2 2.44819E-2 4.32515E-2 3.97019E-2 1.85554E-2 4.48824E-2 5.45952E-2 4.08764E-2 3.13317E-2 4.26699E-2 5.67803E-2 7.48574E-2 8.88893E-2 1.03171E-1 1.55688E-1 2.72273E-1 4.11279E-1 4.92903E-1 4.46251E-1 3.82121E-1 3.85811E-1 3.91603E-1 3.87014E-1 4.0362E-1 4.89673E-1 5.45949E-1 4.71267E-1 5.08909E-1 5.12471E-1 4.70567E-1 4.55169E-1 4.7331E-1 3.7686E-1 3.97009E-1 4.52393E-1 4.86642E-1 3.93147E-1 3.26143E-1 2.28239E-1 1.70803E-1 1.02483E-1 4.28248E-2 2.70542E-2 2.91725E-2 3.43258E-2 3.94748E-2 4.11845E-2 3.74045E-2 3.98217E-2 7.68361E-2 8.65981E-2 8.47743E-2 9.87267E-2 9.21757E-2 1.00642E-1 1.2602E-1 1.65986E-1 2.06672E-1 2.06553E-1 1.97236E-1 2.40438E-1 2.72323E-1 2.69643E-1 2.57755E-1 2.82975E-1 3.01874E-1 2.30011E-1 1.23204E-1 8.5916E-2 5.77669E-2 3.91155E-2 5.10903E-2 2.40123E-2 1.66667E-2 1.22325E-2 5.65502E-3 3.97355E-3 4.55891E-4 2.12407E-3 4.58558E-3 3.67245E-3 -9999 -9999 -9999 -9999 -9999 -9999 -9999 -9999 -9999 -9999 -9999 -9999 -9999 -9999 -9999 -9999 -9999 -9999 -9999 -9999 -9999 -9999 -9999 -9999 -9999 -9999 -9999 -9999 -9999 -9999 -9999 -9999 -9999 -9999 -9999 -9999 -9999 -9999 -9999 -9999 -9999 -9999 -9999 -9999 -9999 -9999 -9999 -9999 -9999 -9999
-9999 -9999 -9999 -9999 -9999 -9999 -9999 -9999 -9999 -9999 -9999 -9999 -9999 -9999 -9999 -9999 -9999 -9999 -9999 -9999 -9999 -9999 -9999 -9999 -9999 -9999 -9999 -9999 -9999 -9999 -9999 -9999 -9999 -9999 -9999 -9999 -9999 -9999 -9999 5.27296E-2 6.37533E-2 3.20053E-2 2.42277E-2 4.30021E-2 1.15572E-1 3.09978E-2 3.17683E-2 3.57394E-2 5.82574E-2 7.24846E-2 9.69779E-2 8.77969E-2 8.7345E-2 1.3789E-1 1.95804E-1 2.85166E-1 3.81144E-1 3.94681E-1 4.52182E-1 4.2075E-1 4.32973E-1 3.92225E-1 4.23878E-1 3.71327E-1 3.62137E-1 3.04295E-1 3.19274E-1 4.18965E-1 4.59953E-1 4.48742E-1 4.17938E-1 4.30007E-1 4.05687E-1 4.15039E-1 4.55094E-1 3.1866E-1 3.62616E-1 3.58847E-1 2.77563E-1 1.82917E-1 9.42725E-2 5.68376E-2 2.37273E-2 2.52196E-2 1.94961E-2 1.83859E-2 1.64656E-2 3.40652E-2 7.21259E-2 8.41791E-2 9.22362E-2 9.73829E-2 1.06422E-1 1.05662E-1 1.0466E-1 1.59152E-1 1.8761E-1 1.66343E-1 1.6355E-1 2.29035E-1 2.6424E-1 2.66491E-1 2.59961E-1 2.6094E-1 2.62646E-1 1.87671E-1 7.83501E-2 1.40522E-1 1.22845E-1 4.91245E-2 4.07681E-2 3.13734E-2 1.46127E-2 6.49404E-3 5.17693E-3 2.66847E-3 5.35411E-4 2.09532E-3 3.54955E-3 -9999 -9999 -9999 -9999 -9999 -9999 -9999 -9999 -9999 -9999 -9999 -9999 -9999 -9999 -9999 -9999 -9999 -9999 -9999 -9999 -9999 -9999 -9999 -9999 -9999 -9999 -9999 -9999 -9999 -9999 -9999 -9999 -9999 -9999 -9999 -9999 -9999 -9999 -9999 -9999 -9999 -9999 -9999 -9999 -9999 -9999 -9999 -9999 -9999 -9999 -9999
-9999 -9999 -9999 -9999 -9999 -9999 -9999 -9999 -9999 -9999 -9999 -9999 -9999 -9999 -9999 -9999 -9999 -9999 -9999 -9999 -9999 -9999 -9999 -9999 -9999 -9999 -9999 -9999 -9999 -9999 -9999 -9999 -9999 -9999 -9999 -9999 -9999 -9999 -9999 -9999 8.27027E-2 5.14056E-2 3.6279E-2 9.8707E-2 1.16356E-1 5.41135E-2 6.91398E-2 3.85853E-2 7.79493E-2 2.16565E-1 2.09278E-1 1.96688E-1 2.08739E-1 2.21223E-1 2.15172E-1 2.5728E-1 3.17121E-1 4.16708E-1 4.28388E-1 4.78356E-1 4.33968E-1 4.2361E-1 4.80105E-1 4.30594E-1 4.29747E-1 3.3218E-1 2.84593E-1 3.27989E-1 3.64792E-1 3.95851E-1 3.84854E-1 3.87525E-1 3.68986E-1 3.67758E-1 3.78902E-1 3.90649E-1 3.29406E-1 2.91339E-1 1.98426E-1 1.32958E-1 1.20378E-1 1.16776E-1 6.16138E-2 2.60819E-2 2.65974E-2 1.84572E-2 1.86419E-2 3.12305E-2 4.57234E-2 6.82331E-2 7.01443E-2 7.54339E-2 7.986E-2 9.5363E-2 1.10029E-1 1.85283E-1 2.29012E-1 1.52704E-1 2.09972E-1 2.39881E-1 2.70111E-1 2.82555E-1 2.44529E-1 2.17107E-1 2.41222E-1 2.14988E-1 1.1145E-1 5.15847E-2 6.24275E-2 6.47487E-2 3.363E-2 3.18352E-2 1.1044E-2 5.70649E-3 7.25621E-3 3.25974E-3 6.87539E-4 6.19353E-3 3.71638E-3 -9999 -9999 -9999 -9999 -9999 -9999 -9999 -9999 -9999 -9999 -9999 -9999 -9999 -9999 -9999 -9999 -9999 -9999 -9999 -9999 -9999 -9999 -9999 -9999 -9999 -9999 -9999 -9999 -9999 -9999 -9999 -9999 -9999 -9999 -9999 -9999 -9999 -9999 -9999 -9999 -9999 -9999 -9999 -9999 -9999 -9999 -9999 -9999 -9999 -9999 -9999
-9999 -9999 -9999 -9999 -9999 -9999 -9999 -9999 -9999 -9999 -9999 -9999 -9999 -9999 -9999 -9999 -9999 -9999 -9999 -9999 -9999 -9999 -9999 -9999 -9999 -9999 -9999 -9999 -9999 -9999 -9999 -9999 -9999 -9999 -9999 -9999 -9999 -9999 -9999 -9999 -9999 7.83108E-2 7.14779E-2 2.0899E-1 5.39197E-2 4.87065E-2 5.46839E-2 4.26518E-2 1.17334E-1 2.81064E-1 3.64939E-1 2.22473E-1 2.58716E-1 3.08625E-1 2.82623E-1 2.82633E-1 4.34217E-1 4.60445E-1 5.12587E-1 5.99641E-1 5.44349E-1 5.08645E-1 5.56143E-1 5.2865E-1 4.04206E-1 3.27901E-1 3.13958E-1 3.09007E-1 2.97863E-1 3.39379E-1 3.75284E-1 3.89267E-1 3.82254E-1 3.85978E-1 4.51831E-1 5.00187E-1 3.80964E-1 2.46657E-1 1.82324E-1 1.32518E-1 1.23756E-1 1.33847E-1 1.59359E-1 7.60703E-2 5.22652E-2 2.15323E-2 1.88634E-2 2.84766E-2 4.235E-2 6.09139E-2 6.78812E-2 7.14736E-2 9.75076E-2 1.58137E-1 1.37281E-1 1.8116E-1 2.39239E-1 2.07235E-1 2.0855E-1 2.70216E-1 2.72977E-1 2.90835E-1 2.42516E-1 2.35633E-1 1.9901E-1 1.78919E-1 1.36873E-1 9.90549E-2 4.76902E-2 5.18964E-2 4.60788E-2 1.21392E-2 6.95893E-3 3.73736E-3 1.51859E-3 4.65126E-4 7.37976E-4 -9999 -9999 -9999 -9999 -9999 -9999 -9999 -9999 -9999 -9999 -9999 -9999 -9999 -9999 -9999 -9999 -9999 -9999 -9999 -9999 -9999 -9999 -9999 -9999 -9999 -9999 -9999 -9999 -9999 -9999 -9999 -9999 -9999 -9999 -9999 -9999 -9999 -9999 -9999 -9999 -9999 -9999 -9999 -9999 -9999 -9999 -9999 -9999 -9999 -9999 -9999 -9999 -9999
-9999 -9999 -9999 -9999 -9999 -9999 -9999 -9999 -9999 -9999 -9999 -9999 -9999 -9999 -9999 -9999 -9999 -9999 -9999 -9999 -9999 -9999 -9999 -9999 -9999 -9999 -9999 -9999 -9999 -9999 -9999 -9999 -9999 -9999 -9999 -9999 -9999 -9999 -9999 -9999 -9999 1.17567E-1 3.0147E-1 1.09053E-1 3.82094E-2 6.62238E-2 5.68722E-2 6.48395E-2 1.34926E-1 2.55298E-1 2.53416E-1 1.44392E-1 1.56164E-1 1.40922E-1 1.13145E-1 1.6599E-1 2.38651E-1 2.91126E-1 4.15389E-1 5.29864E-1 5.23867E-1 4.31211E-1 5.14239E-1 5.43891E-1 4.23243E-1 3.82284E-1 3.53946E-1 3.23362E-1 2.66806E-1 2.92507E-1 2.74077E-1 3.30095E-1 3.72764E-1 3.61383E-1 3.63463E-1 3.65693E-1 3.34297E-1 2.86984E-1 1.85914E-1 1.2631E-1 1.28339E-1 1.45399E-1 1.57565E-1 1.59449E-1 1.04511E-1 3.41817E-2 1.99182E-2 2.89606E-2 4.56514E-2 6.71793E-2 5.90712E-2 4.38779E-2 4.93362E-2 8.95292E-2 1.18207E-1 1.75412E-1 1.69719E-1 1.89335E-1 2.16376E-1 2.35008E-1 2.4088E-1 2.4471E-1 1.91336E-1 1.8847E-1 1.48934E-1 1.3256E-1 1.12296E-1 8.02112E-2 1.03163E-1 7.40046E-2 6.35151E-2 3.26216E-2 1.39824E-2 7.92027E-3 -9999 -9999 -9999 -9999 -9999 -9999 -9999 -9999 -9999 -9999 -9999 -9999 -9999 -9999 -9999 -9999 -9999 -9999 -9999 -9999 -9999 -9999 -9999 -9999 -9999 -9999 -9999 -9999 -9999 -9999 -9999 -9999 -9999 -9999 -9999 -9999 -9999 -9999 -9999 -9999 -9999 -9999 -9999 -9999 -9999 -9999 -9999 -9999 -9999 -9999 -9999 -9999 -9999 -9999 -9999 -9999
-9999 -9999 -9999 -9999 -9999 -9999 -9999 -9999 -9999 -9999 -9999 -9999 -9999 -9999 -9999 -9999 -9999 -9999 -9999 -9999 -9999 -9999 -9999 -9999 -9999 -9999 -9999 -9999 -9999 -9999 -9999 -9999 -9999 -9999 -9999 -9999 -9999 -9999 -9999 -9999 -9999 3.27169E-1 2.32786E-1 3.35775E-2 3.1083E-2 4.45386E-2 7.26583E-2 7.98617E-2 1.11207E-1 2.02482E-1 1.7981E-1 9.96742E-2 1.03397E-1 7.06175E-2 6.7051E-2 9.58388E-2 1.24869E-1 1.42256E-1 2.2291E-1 2.76241E-1 3.81137E-1 3.65186E-1 3.69143E-1 4.67833E-1 3.72483E-1 4.44566E-1 3.86898E-1 3.87679E-1 3.29496E-1 3.37717E-1 3.27604E-1 3.48804E-1 3.41499E-1 3.52199E-1 3.16596E-1 2.72996E-1 2.68025E-1 3.11844E-1 2.70081E-1 1.65301E-1 1.18345E-1 1.08466E-1 1.30356E-1 1.57189E-1 1.21428E-1 5.6708E-2 3.20834E-2 2.06053E-2 3.93929E-2 5.03351E-2 6.42229E-2 6.75265E-2 7.38572E-2 8.85627E-2 9.26921E-2 1.39109E-1 2.08511E-1 2.4082E-1 2.42597E-1 1.94952E-1 1.81077E-1 2.20845E-1 2.1423E-1 1.74111E-1 1.24644E-1 1.2579E-1 1.07366E-1 6.95984E-2 8.63834E-2 7.91656E-2 5.26304E-2 4.91522E-2 1.65607E-2 -9999 -9999 -9999 -9999 -9999 -9999 -9999 -9999 -9999 -9999 -9999 -9999 -9999 -9999 -9999 -9999 -9999 -9999 -9999 -9999 -9999 -9999 -9999 -9999 -9999 -9999 -9999 -9999 -9999 -9999 -9999 -9999 -9999 -9999 -9999 -9999 -9999 -9999 -9999 -9999 -9999 -9999 -9999 -9999 -9999 -9999 -9999 -9999 -9999 -9999 -9999 -9999 -9999 -9999 -9999 -9999 -9999
-9999 -9999 -9999 -9999 -9999 -9999 -9999 -9999 -9999 -9999 -9999 -9999 -9999 -9999 -9999 -9999 -9999 -9999 -9999 -9999 -9999 -9999 -9999 -9999 -9999 -9999 -9999 -9999 -9999 -9999 -9999 -9999 -9999 -9999 -9999 -9999 -9999 -9999 -9999 -9999 -9999 3.63566E-1 4.76335E-2 2.05083E-2 1.42688E-2 1.58001E-2 4.05119E-2 9.85122E-2 1.27691E-1 1.13721E-1 1.07604E-1 8.77849E-2 7.35994E-2 8.16579E-2 4.16386E-2 3.84128E-2 5.87407E-2 8.28103E-2 1.27183E-1 1.83993E-1 1.93597E-1 2.63144E-1 3.70708E-1 4.48496E-1 4.47711E-1 4.58151E-1 4.27399E-1 4.02386E-1 3.76011E-1 4.06457E-1 3.83375E-1 3.6022E-1 3.88069E-1 3.73665E-1 2.96133E-1 2.33969E-1 2.66711E-1 3.22798E-1 2.96639E-1 1.80401E-1 9.9415E-2 8.46201E-2 7.06379E-2 9.93782E-2 9.65768E-2 6.93295E-2 4.02014E-2 2.37926E-2 3.41912E-2 5.47874E-2 5.35704E-2 6.19369E-2 1.02178E-1 1.42355E-1 1.66675E-1 1.83241E-1 2.24635E-1 2.54345E-1 2.05913E-1 1.7818E-1 1.59747E-1 1.59787E-1 1.38083E-1 1.16108E-1 1.05904E-1 9.90873E-2 1.35513E-1 6.01023E-2 3.61423E-2 3.03494E-2 6.10017E-2 5.78494E-2 8.92677E-3 -9999 -9999 -9999 -9999 -9999 -9999 -9999 -9999 -9999 -9999 -9999 -9999 -9999 -9999 -9999 -9999 -9999 -9999 -9999 -9999 -9999 -9999 -9999 -9999 -9999 -9999 -9999 -9999 -9999 -9999 -9999 -9999 -9999 -9999 -9999 -9999 -9999 -9999 -9999 -9999 -9999 -9999 -9999 -9999 -9999 -9999 -9999 -9999 -9999 -9999 -9999 -9999 -9999 -9999 -9999 -9999 -9999
-9999 -9999 -9999 -9999 -9999 -9999 -9999 -9999 -9999 -9999 -9999 -9999 -9999 -9999 -9999 -9999 -9999 -9999 -9999 -9999 -9999 -9999 -9999 -9999 -9999 -9999 -9999 -9999 -9999 -9999 -9999 -9999 -9999 -9999 -9999 -9999 -9999 -9999 -9999 -9999 -9999 1.519E-1 2.39804E-2 4.51999E-2 2.43865E-2 1.57019E-2 4.02025E-2 1.04468E-1 1.35603E-1 1.0107E-1 1.16419E-1 8.9461E-2 5.75163E-2 7.21761E-2 5.59928E-2 2.85615E-2 4.94583E-2 7.63252E-2 1.32175E-1 1.5334E-1 1.49786E-1 2.42078E-1 3.30831E-1 4.22631E-1 4.43121E-1 3.35236E-1 3.83465E-1 4.62125E-1 3.60461E-1 3.56302E-1 3.59226E-1 3.69969E-1 3.30711E-1 2.81024E-1 2.87571E-1 2.40532E-1 2.57715E-1 3.16158E-1 3.24744E-1 2.35819E-1 1.43812E-1 1.30887E-1 6.66244E-2 5.1861E-2 7.16329E-2 7.23701E-2 5.5432E-2 2.92086E-2 2.28305E-2 3.95708E-2 6.72436E-2 9.19971E-2 1.28407E-1 1.50678E-1 1.9003E-1 2.5255E-1 2.70831E-1 2.76941E-1 1.95433E-1 1.35199E-1 1.22219E-1 1.46714E-1 9.91562E-2 1.0146E-1 1.03326E-1 1.12766E-1 1.23566E-1 2.301E-2 8.47877E-3 1.86908E-2 5.2801E-2 3.87323E-2 -9999 -9999 -9999 -9999 -9999 -9999 -9999 -9999 -9999 -9999 -9999 -9999 -9999 -9999 -9999 -9999 -9999 -9999 -9999 -9999 -9999 -9999 -9999 -9999 -9999 -9999 -9999 -9999 -9999 -9999 -9999 -9999 -9999 -9999 -9999 -9999 -9999 -9999 -9999 -9999 -9999 -9999 -9999 -9999 -9999 -9999 -9999 -9999 -9999 -9999 -9999 -9999 -9999 -9999 -9999 -9999 -9999 -9999
-9999 -9999 -9999 -9999 -9999 -9999 -9999 -9999 -9999 -9999 -9999 -9999 -9999 -9999 -9999 -9999 -9999 -9999 -9999 -9999 -9999 -9999 -9999 -9999 -9999 -9999 -9999 -9999 -9999 -9999 -9999 -9999 -9999 -9999 -9999 -9999 -9999 -9999 -9999 -9999 1.23299E-1 2.9907E-2 1.59524E-2 3.06107E-2 5.52463E-2 3.91299E-2 4.34679E-2 1.06032E-1 1.08084E-1 7.39897E-2 8.7286E-2 8.33216E-2 5.42711E-2 3.80982E-2 5.53324E-2 2.84715E-2 7.18447E-2 1.64623E-1 1.8244E-1 1.58043E-1 1.44048E-1 2.41687E-1 3.39591E-1 4.19841E-1 4.06829E-1 3.38527E-1 3.59574E-1 4.09178E-1 3.37811E-1 2.90544E-1 2.58268E-1 2.5819E-1 2.27392E-1 2.04912E-1 2.24049E-1 2.95625E-1 2.90618E-1 2.84765E-1 2.79324E-1 3.31417E-1 2.70009E-1 2.65536E-1 1.4032E-1 5.25728E-2 3.5699E-2 5.56879E-2 4.37085E-2 3.56127E-2 1.96396E-2 3.08304E-2 4.99847E-2 8.09658E-2 1.09528E-1 1.52752E-1 2.14859E-1 2.88199E-1 2.99737E-1 2.50861E-1 1.71766E-1 1.24009E-1 1.19553E-1 1.71281E-1 1.27035E-1 9.06841E-2 9.64234E-2 9.93767E-2 9.40145E-2 4.10043E-2 2.27092E-2 2.63416E-2 1.27072E-2 -9999 -9999 -9999 -9999 -9999 -9999 -9999 -9999 -9999 -9999 -9999 -9999 -9999 -9999 -9999 -9999 -9999 -9999 -9999 -9999 -9999 -9999 -9999 -9999 -9999 -9999 -9999 -9999 -9999 -9999 -9999 -9999 -9999 -9999 -9999 -9999 -9999 -9999 -9999 -9999 -9999 -9999 -9999 -9999 -9999 -9999 -9999 -9999 -9999 -9999 -9999 -9999 -9999 -9999 -9999 -9999 -9999 -9999 -9999
-9999 -9999 -9999 -9999 -9999 -9999 -9999 -9999 -9999 -9999 -9999 -9999 -9999 -9999 -9999 -9999 -9999 -9999 -9999 -9999 -9999 -9999 -9999 -9999 -9999 -9999 -9999 -9999 -9999 -9999 -9999 -9999 -9999 -9999 -9999 -9999 -9999 -9999 -9999 -9999 1.33123E-1 1.5087E-2 2.25978E-2 5.07428E-2 7.65096E-2 7.18784E-2 8.64701E-2 1.26085E-1 7.04677E-2 3.76988E-2 7.79307E-2 1.00477E-1 7.1942E-2 4.36429E-2 3.69609E-2 4.28745E-2 9.28193E-2 1.30229E-1 1.60225E-1 1.56368E-1 1.91671E-1 2.56532E-1 3.02494E-1 3.23169E-1 2.52653E-1 2.40002E-1 2.84846E-1 3.05299E-1 3.11575E-1 2.4587E-1 1.92329E-1 1.93443E-1 1.9251E-1 1.84887E-1 2.27255E-1 2.67692E-1 3.32151E-1 4.14471E-1 2.84909E-1 1.94655E-1 2.62693E-1 2.90201E-1 2.30539E-1 9.26492E-2 4.02428E-2 3.30817E-2 3.4546E-2 3.51758E-2 2.8933E-2 3.0339E-2 4.58284E-2 9.32837E-2 1.11442E-1 1.77129E-1 2.52999E-1 2.82975E-1 2.57253E-1 1.55805E-1 1.55162E-1 1.39957E-1 1.78073E-1 1.51943E-1 7.42055E-2 1.08025E-1 8.51321E-2 9.31533E-2 8.90905E-2 2.8433E-2 2.43956E-2 9.75832E-3 8.72277E-3 -9999 -9999 -9999 -9999 -9999 -9999 -9999 -9999 -9999 -9999 -9999 -9999 -9999 -9999 -9999 -9999 -9999 -9999 -9999 -9999 -9999 -9999 -9999 -9999 -9999 -9999 -9999 -9999 -9999 -9999 -9999 -9999 -9999 -9999 -9999 -9999 -9999 -9999 -9999 -9999 -9999 -9999 -9999 -9999 -9999 -9999 -9999 -9999 -9999 -9999 -9999 -9999 -9999 -9999 -9999 -9999 -9999 -9999 -9999
-9999 -9999 -9999 -9999 -9999 -9999 -9999 -9999 -9999 -9999 -9999 -9999 -9999 -9999 -9999 -9999 -9999 -9999 -9999 -9999 -9999 -9999 -9999 -9999 -9999 -9999 -9999 -9999 -9999 -9999 -9999 -9999 -9999 -9999 -9999 -9999 -9999 -9999 -9999 -9999 1.83078E-1 1.25571E-2 1.8073E-2 3.90845E-2 6.48347E-2 1.24519E-1 1.08091E-1 1.68542E-1 7.87504E-2 4.56483E-2 9.27875E-2 1.24467E-1 1.07587E-1 9.4214E-2 6.40614E-2 7.21478E-2 1.07652E-1 1.39225E-1 1.47576E-1 1.35593E-1 1.53324E-1 2.23432E-1 2.90913E-1 3.37448E-1 2.34003E-1 2.11192E-1 2.62687E-1 2.83032E-1 2.33403E-1 1.8736E-1 1.87645E-1 1.57142E-1 1.5478E-1 1.90802E-1 2.30348E-1 2.55747E-1 2.96664E-1 4.31398E-1 3.33644E-1 1.76843E-1 1.74885E-1 2.65538E-1 2.65363E-1 1.89056E-1 7.89156E-2 4.26628E-2 2.60856E-2 3.59233E-2 2.88851E-2 3.39171E-2 3.75077E-2 7.47304E-2 9.84153E-2 1.65721E-1 2.24782E-1 1.53454E-1 1.09658E-1 8.98049E-2 1.40471E-1 1.19504E-1 1.82491E-1 8.3506E-2 6.84719E-2 7.12188E-2 7.94963E-2 1.14483E-1 9.0036E-2 3.01731E-2 1.06096E-2 -9999 -9999 -9999 -9999 -9999 -9999 -9999 -9999 -9999 -9999 -9999 -9999 -9999 -9999 -9999 -9999 -9999 -9999 -9999 -9999 -9999 -9999 -9999 -9999 -9999 -9999 -9999 -9999 -9999 -9999 -9999 -9999 -9999 -9999 -9999 -9999 -9999 -9999 -9999 -9999 -9999 -9999 -9999 -9999 -9999 -9999 -9999 -9999 -9999 -9999 -9999 -9999 -9999 -9999 -9999 -9999 -9999 -9999 -9999 -9999 -9999
-9999 -9999 -9999 -9999 -9999 -9999 -9999 -9999 -9999 -9999 -9999 -9999 -9999 -9999 -9999 -9999 -9999 -9999 -9999 -9999 -9999 -9999 -9999 -9999 -9999 -9999 -9999 -9999 -9999 -9999 -9999 -9999 -9999 -9999 -9999 -9999 -9999 -9999 -9999 -9999 1.00391E-1 1.80927E-2 2.56973E-2 3.96088E-2 5.49608E-2 8.17811E-2 7.2716E-2 9.00768E-2 5.3311E-2 3.99535E-2 6.3843E-2 1.26424E-1 1.51044E-1 1.36892E-1 1.09666E-1 1.26924E-1 1.46793E-1 1.68759E-1 1.36685E-1 1.22749E-1 1.18371E-1 2.05031E-1 3.946E-1 3.84814E-1 3.04745E-1 3.21814E-1 2.66177E-1 2.69708E-1 2.02199E-1 2.18725E-1 2.16859E-1 1.94877E-1 2.23249E-1 2.95322E-1 3.33894E-1 2.27263E-1 2.51207E-1 2.99246E-1 3.19267E-1 2.04174E-1 1.3084E-1 1.87916E-1 2.68271E-1 1.76326E-1 9.86694E-2 3.33776E-2 2.13222E-2 1.67187E-2 1.42778E-2 2.51993E-2 4.80143E-2 6.54976E-2 9.66772E-2 1.29092E-1 1.30576E-1 8.51809E-2 5.63257E-2 5.78135E-2 9.73009E-2 1.18667E-1 1.76444E-1 9.5228E-2 6.95691E-2 7.40568E-2 7.31294E-2 1.27961E-1 8.93092E-2 2.87256E-2 -9999 -9999 -9999 -9999 -9999 -9999 -9999 -9999 -9999 -9999 -9999 -9999 -9999 -9999 -9999 -9999 -9999 -9999 -9999 -9999 -9999 -9999 -9999 -9999 -9999 -9999 -9999 -9999 -9999 -9999 -9999 -9999 -9999 -9999 -9999 -9999 -9999 -9999 -9999 -9999 -9999 -9999 -9999 -9999 -9999 -9999 -9999 -9999 -9999 -9999 -9999 -9999 -9999 -9999 -9999 -9999 -9999 -9999 -9999 -9999 -9999 -9999
-9999 -9999 -9999 -9999 -9999 -9999 -9999 -9999 -9999 -9999 -9999 -9999 -9999 -9999 -9999 -9999 -9999 -9999 -9999 -9999 -9999 -9999 -9999 -9999 -9999 -9999 -9999 -9999 -9999 -9999 -9999 -9999 -9999 -9999 -9999 -9999 -9999 -9999 -9999 -9999 7.8217E-2 1.47344E-2 2.40278E-2 3.59163E-2 3.62232E-2 5.9534E-2 4.80048E-2 3.06065E-2 3.2624E-2 3.05358E-2 4.90778E-2 1.04909E-1 1.85711E-1 1.98394E-1 1.3552E-1 1.90834E-1 2.35131E-1 1.77593E-1 9.47592E-2 8.31489E-2 1.2091E-1 1.16616E-1 2.01961E-1 3.83191E-1 4.43249E-1 3.27254E-1 2.47889E-1 2.51751E-1 2.50919E-1 2.49904E-1 2.70331E-1 2.6865E-1 3.83139E-1 3.9645E-1 3.48026E-1 2.82764E-1 2.35783E-1 2.48183E-1 2.27544E-1 2.23853E-1 1.64264E-1 1.54459E-1 1.93736E-1 2.07405E-1 1.49277E-1 7.58007E-2 3.07839E-2 2.15738E-2 1.51049E-2 2.40307E-2 4.49203E-2 6.44366E-2 8.85199E-2 8.56965E-2 9.57367E-2 5.54232E-2 5.98985E-2 7.71588E-2 1.58398E-1 1.04836E-1 4.54069E-2 5.37633E-2 5.95626E-2 5.56371E-2 8.0993E-2 1.29524E-1 1.03505E-1 2.77386E-2 -9999 -9999 -9999 -9999 -9999 -9999 -9999 -9999 -9999 -9999 -9999 -9999 -9999 -9999 -9999 -9999 -9999 -9999 -9999 -9999 -9999 -9999 -9999 -9999 -9999 -9999 -9999 -9999 -9999 -9999 -9999 -9999 -9999 -9999 -9999 -9999 -9999 -9999 -9999 -9999 -9999 -9999 -9999 -9999 -9999 -9999 -9999 -9999 -9999 -9999 -9999 -9999 -9999 -9999 -9999 -9999 -9999 -9999 -9999 -9999 -9999 -9999
-9999 -9999 -9999 -9999 -9999 -9999 -9999 -9999 -9999 -9999 -9999 -9999 -9999 -9999 -9999 -9999 -9999 -9999 -9999 -9999 -9999 -9999 -9999 -9999 -9999 -9999 -9999 -9999 -9999 -9999 -9999 -9999 -9999 -9999 -9999 -9999 -9999 -9999 -9999 -9999 5.18956E-2 1.19286E-2 1.10618E-2 1.58597E-2 2.21939E-2 4.46443E-2 3.3994E-2 2.07435E-2 2.39588E-2 3.10917E-2 4.56416E-2 7.4879E-2 1.07785E-1 1.32703E-1 1.40185E-1 1.63902E-1 2.16009E-1 1.17903E-1 6.64561E-2 7.2706E-2 6.92947E-2 8.98425E-2 1.94828E-1 4.48297E-1 4.7957E-1 4.33499E-1 4.57453E-1 4.61416E-1 3.14761E-1 2.73187E-1 2.51947E-1 3.17694E-1 3.9619E-1 4.10503E-1 4.07746E-1 3.42252E-1 2.75684E-1 2.23884E-1 2.43305E-1 2.47902E-1 2.09999E-1 1.7551E-1 1.72551E-1 1.67448E-1 1.28155E-1 6.18526E-2 5.1019E-2 2.17267E-2 1.53416E-2 1.83534E-2 3.04867E-2 4.85936E-2 5.90684E-2 8.09589E-2 3.78564E-2 1.62999E-2 3.83954E-2 8.15009E-2 7.03749E-2 8.30151E-2 7.13357E-2 7.16061E-2 3.65525E-2 5.45947E-2 9.33402E-2 9.07056E-2 7.19326E-2 2.53975E-2 -9999 -9999 -9999 -9999 -9999 -9999 -9999 -9999 -9999 -9999 -9999 -9999 -9999 -9999 -9999 -9999 -9999 -9999 -9999 -9999 -9999 -9999 -9999 -9999 -9999 -9999 -9999 -9999 -9999 -9999 -9999 -9999 -9999 -9999 -9999 -9999 -9999 -9999 -9999 -9999 -9999 -9999 -9999 -9999 -9999 -9999 -9999 -9999 -9999 -9999 -9999 -9999 -9999 -9999 -9999 -9999 -9999 -9999 -9999 -9999 -9999 -9999
-9999 -9999 -9999 -9999 -9999 -9999 -9999 -9999 -9999 -9999 -9999 -9999 -9999 -9999 -9999 -9999 -9999 -9999 -9999 -9999 -9999 -9999 -9999 -9999 -9999 -9999 -9999 -9999 -9999 -9999 -9999 -9999 -9999 -9999 -9999 -9999 -9999 -9999 -9999 -9999 1.13977E-1 1.36307E-2 5.1516E-3 6.57887E-3 1.993E-2 4.21078E-2 3.7276E-2 2.21905E-2 2.31449E-2 2.4119E-2 3.53809E-2 5.7164E-2 5.49138E-2 7.92077E-2 1.40585E-1 1.62659E-1 1.31819E-1 8.49148E-2 4.94807E-2 6.67057E-2 6.3392E-2 8.31734E-2 2.16861E-1 4.85629E-1 5.09512E-1 5.73254E-1 6.75007E-1 6.45868E-1 3.82828E-1 2.72523E-1 1.64972E-1 1.91055E-1 2.34778E-1 3.05329E-1 3.52607E-1 3.74505E-1 2.38967E-1 1.97824E-1 2.3812E-1 2.86977E-1 2.35937E-1 1.97891E-1 1.4688E-1 1.03127E-1 1.00038E-1 1.10823E-1 6.48331E-2 2.74704E-2 2.90068E-2 2.25513E-2 3.17868E-2 4.25331E-2 4.01712E-2 4.00622E-2 1.31182E-2 1.87423E-2 7.16571E-2 2.55741E-2 3.5177E-2 4.72142E-2 5.44222E-2 2.88738E-2 3.87891E-2 6.28982E-2 8.96005E-2 4.87939E-2 3.8795E-2 2.49462E-2 -9999 -9999 -9999 -9999 -9999 -9999 -9999 -9999 -9999 -9999 -9999 -9999 -9999 -9999 -9999 -9999 -9999 -9999 -9999 -9999 -9999 -9999 -9999 -9999 -9999 -9999 -9999 -9999 -9999 -9999 -9999 -9999 -9999 -9999 -9999 -9999 -9999 -9999 -9999 -9999 -9999 -9999 -9999 -9999 -9999 -9999 -9999 -9999 -9999 -9999 -9999 -9999 -9999 -9999 -9999 -9999 -9999 -9999 -9999 -9999 -9999 -9999
-9999 -9999 -9999 -9999 -9999 -9999 -9999 -9999 -9999 -9999 -9999 -9999 -9999 -9999 -9999 -9999 -9999 -9999 -9999 -9999 -9999 -9999 -9999 -9999 -9999 -9999 -9999 -9999 -9999 -9999 -9999 -9999 -9999 -9999 -9999 -9999 -9999 -9999 -9999 -9999 -9999 5.39894E-2 6.22291E-3 9.99432E-3 2.36234E-2 4.06072E-2 3.12459E-2 1.92454E-2 2.18164E-2 1.90188E-2 2.31745E-2 3.2668E-2 2.4939E-2 3.56227E-2 9.58885E-2 1.08464E-1 1.11752E-1 9.73555E-2 6.92295E-2 6.08768E-2 6.2208E-2 8.66042E-2 1.6713E-1 4.03857E-1 5.11218E-1 5.60382E-1 6.21435E-1 6.30252E-1 6.18222E-1 4.35012E-1 2.58777E-1 2.31713E-1 2.83916E-1 3.6204E-1 4.27455E-1 4.00104E-1 2.40689E-1 1.70529E-1 1.73125E-1 2.19961E-1 2.67669E-1 2.70456E-1 1.67485E-1 1.3013E-1 1.11573E-1 8.01154E-2 3.75293E-2 2.74732E-2 2.42633E-2 1.91969E-2 2.51988E-2 3.12336E-2 4.03358E-2 2.46688E-2 1.18374E-2 2.36552E-2 3.60187E-2 2.59093E-2 2.6375E-2 2.7327E-2 4.78048E-2 3.93752E-2 4.37383E-2 8.1505E-2 8.58293E-2 6.4538E-2 6.02552E-2 1.75779E-2 1.39541E-2 -9999 -9999 -9999 -9999 -9999 -9999 -9999 -9999 -9999 -9999 -9999 -9999 -9999 -9999 -9999 -9999 -9999 -9999 -9999 -9999 -9999 -9999 -9999 -9999 -9999 -9999 -9999 -9999 -9999 -9999 -9999 -9999 -9999 -9999 -9999 -9999 -9999 -9999 -9999 -9999 -9999 -9999 -9999 -9999 -9999 -9999 -9999 -9999 -9999 -9999 -9999 -9999 -9999 -9999 -9999 -9999 -9999 -9999 -9999 -9999 -9999
-9999 -9999 -9999 -9999 -9999 -9999 -9999 -9999 -9999 -9999 -9999 -9999 -9999 -9999 -9999 -9999 -9999 -9999 -9999 -9999 -9999 -9999 -9999 -9999 -9999 -9999 -9999 -9999 -9999 -9999 -9999 -9999 -9999 -9999 -9999 -9999 -9999 -9999 -9999 -9999 -9999 3.73194E-2 4.27664E-3 1.0114E-2 1.88559E-2 2.92622E-2 2.12965E-2 1.27959E-2 1.29103E-2 1.35326E-2 1.11259E-2 1.44537E-2 1.65956E-2 3.98686E-2 5.1383E-2 5.41406E-2 7.58996E-2 1.23008E-1 7.40077E-2 4.27211E-2 4.33905E-2 6.58817E-2 7.79189E-2 2.15327E-1 4.08409E-1 4.68308E-1 5.79552E-1 5.81666E-1 5.97024E-1 4.91034E-1 3.64225E-1 2.35062E-1 2.86775E-1 4.25667E-1 4.34865E-1 3.43424E-1 2.54188E-1 1.6579E-1 1.62771E-1 1.91255E-1 2.81108E-1 2.31144E-1 1.64422E-1 1.26226E-1 9.99509E-2 4.59614E-2 3.19199E-2 3.32913E-2 3.48161E-2 2.57861E-2 2.90414E-2 2.41467E-2 1.98471E-2 1.24398E-2 7.22726E-3 1.83066E-2 1.06738E-2 2.25976E-2 2.80874E-2 1.79964E-2 4.90246E-2 3.52408E-2 3.34814E-2 1.20533E-1 7.94669E-2 5.65646E-2 6.61966E-2 2.00374E-2 5.8511E-3 9.38176E-3 -9999 -9999 -9999 -9999 -9999 -9999 -9999 -9999 -9999 -9999 -9999 -9999 -9999 -9999 -9999 -9999 -9999 -9999 -9999 -9999 -9999 -9999 -9999 -9999 -9999 -9999 -9999 -9999 -9999 -9999 -9999 -9999 -9999 -9999 -9999 -9999 -9999 -9999 -9999 -9999 -9999 -9999 -9999 -9999 -9999 -9999 -9999 -9999 -9999 -9999 -9999 -9999 -9999 -9999 -9999 -9999 -9999 -9999 -9999 -9999
-9999 -9999 -9999 -9999 -9999 -9999 -9999 -9999 -9999 -9999 -9999 -9999 -9999 -9999 -9999 -9999 -9999 -9999 -9999 -9999 -9999 -9999 -9999 -9999 -9999 -9999 -9999 -9999 -9999 -9999 -9999 -9999 -9999 -9999 -9999 -9999 -9999 -9999 -9999 -9999 -9999 1.71077E-1 6.61155E-3 7.53732E-3 1.1406E-2 1.51526E-2 1.16369E-2 7.84748E-3 9.38002E-3 1.08309E-2 7.87028E-3 1.11694E-2 1.31049E-2 2.02507E-2 2.47784E-2 3.20257E-2 4.61742E-2 5.94853E-2 5.36571E-2 3.83337E-2 4.10023E-2 3.83505E-2 7.65558E-2 2.22405E-1 3.20115E-1 4.6147E-1 4.971E-1 4.88533E-1 4.90122E-1 4.88863E-1 4.31466E-1 2.35584E-1 2.87971E-1 3.87384E-1 4.52643E-1 3.36693E-1 2.38026E-1 1.78589E-1 1.60834E-1 2.15181E-1 2.14296E-1 1.69718E-1 9.31598E-2 7.62712E-2 4.59911E-2 4.25901E-2 4.48812E-2 4.74308E-2 5.28634E-2 4.71873E-2 1.34765E-2 1.48487E-2 1.54123E-2 7.77897E-3 4.35419E-3 3.67075E-2 2.0353E-2 1.96754E-2 4.19729E-2 3.57652E-2 5.9511E-2 5.50733E-2 4.14258E-2 1.21826E-1 6.82331E-2 5.78838E-2 1.93916E-2 3.02279E-2 4.29892E-2 7.13252E-3 -9999 -9999 -9999 -9999 -9999 -9999 -9999 -9999 -9999 -9999 -9999 -9999 -9999 -9999 -9999 -9999 -9999 -9999 -9999 -9999 -9999 -9999 -9999 -9999 -9999 -9999 -9999 -9999 -9999 -9999 -9999 -9999 -9999 -9999 -9999 -9999 -9999 -9999 -9999 -9999 -9999 -9999 -9999 -9999 -9999 -9999 -9999 -9999 -9999 -9999 -9999 -9999 -9999 -9999 -9999 -9999 -9999 -9999 -9999 -9999
-9999 -9999 -9999 -9999 -9999 -9999 -9999 -9999 -9999 -9999 -9999 -9999 -9999 -9999 -9999 -9999 -9999 -9999 -9999 -9999 -9999 -9999 -9999 -9999 -9999 -9999 -9999 -9999 -9999 -9999 -9999 -9999 -9999 -9999 -9999 -9999 -9999 -9999 -9999 -9999 -9999 2.02512E-1 5.13832E-3 5.05095E-3 5.38912E-3 5.98609E-3 6.79986E-3 4.24897E-3 1.30813E-2 1.31643E-2 8.08324E-3 7.23868E-3 1.02113E-2 1.19598E-2 2.45926E-2 2.62038E-2 3.6255E-2 5.09378E-2 5.12969E-2 3.91571E-2 2.75791E-2 2.69374E-2 1.07737E-1 3.37509E-1 3.87535E-1 4.4462E-1 4.35266E-1 4.44574E-1 3.91827E-1 3.75852E-1 4.09558E-1 2.76526E-1 2.1207E-1 3.30361E-1 4.30736E-1 4.11468E-1 2.30829E-1 1.72981E-1 1.85188E-1 1.89149E-1 1.65402E-1 1.45894E-1 7.36988E-2 4.34793E-2 2.78618E-2 2.71796E-2 2.83867E-2 2.39836E-2 2.13578E-2 1.76351E-2 7.47113E-3 1.31056E-2 8.65432E-3 1.27368E-2 1.92438E-2 4.02726E-2 2.41503E-2 2.98862E-2 3.97148E-2 4.05734E-2 3.7755E-2 4.49669E-2 1.04061E-1 6.18285E-2 6.13573E-2 4.25236E-2 7.31256E-3 8.2319E-3 1.25326E-2 1.88203E-2 -9999 -9999 -9999 -9999 -9999 -9999 -9999 -9999 -9999 -9999 -9999 -9999 -9999 -9999 -9999 -9999 -9999 -9999 -9999 -9999 -9999 -9999 -9999 -9999 -9999 -9999 -9999 -9999 -9999 -9999 -9999 -9999 -9999 -9999 -9999 -9999 -9999 -9999 -9999 -9999 -9999 -9999 -9999 -9999 -9999 -9999 -9999 -9999 -9999 -9999 -9999 -9999 -9999 -9999 -9999 -9999 -9999 -9999 -9999 -9999
-9999 -9999 -9999 -9999 -9999 -9999 -9999 -9999 -9999 -9999 -9999 -9999 -9999 -9999 -9999 -9999 -9999 -9999 -9999 -9999 -9999 -9999 -9999 -9999 -9999 -9999 -9999 -9999 -9999 -9999 -9999 -9999 -9999 -9999 -9999 -9999 -9999 -9999 -9999 -9999 -9999 2.11903E-1 3.75288E-3 3.24358E-3 2.46995E-3 1.9553E-3 2.70066E-3 4.42055E-3 2.23428E-2 1.6154E-2 2.19105E-2 5.69612E-3 8.60148E-3 9.57372E-3 1.56878E-2 2.25979E-2 3.88496E-2 5.72064E-2 6.46904E-2 4.16215E-2 2.77076E-2 3.0119E-2 1.24473E-1 2.75693E-1 3.84374E-1 3.48481E-1 3.96508E-1 4.7357E-1 3.32162E-1 2.03407E-1 2.56601E-1 3.11929E-1 2.60006E-1 3.29094E-1 4.16117E-1 3.93647E-1 2.22312E-1 2.02857E-1 1.796E-1 1.44165E-1 1.44338E-1 1.38972E-1 8.77652E-2 4.79243E-2 1.80266E-2 2.00424E-2 1.56766E-2 1.28158E-2 1.22475E-2 1.4007E-2 1.5272E-2 1.22556E-2 1.55127E-2 1.75325E-2 9.38446E-3 2.20231E-2 1.91113E-2 2.26541E-2 3.09828E-2 3.03249E-2 3.67374E-2 6.17539E-2 4.96323E-2 5.91284E-2 4.61367E-2 3.12707E-2 1.08676E-2 8.55448E-3 6.2454E-3 1.15941E-2 8.74758E-3 -9999 -9999 -9999 -9999 -9999 -9999 -9999 -9999 -9999 -9999 -9999 -9999 -9999 -9999 -9999 -9999 -9999 -9999 -9999 -9999 -9999 -9999 -9999 -9999 -9999 -9999 -9999 -9999 -9999 -9999 -9999 -9999 -9999 -9999 -9999 -9999 -9999 -9999 -9999 -9999 -9999 -9999 -9999 -9999 -9999 -9999 -9999 -9999 -9999 -9999 -9999 -9999 -9999 -9999 -9999 -9999 -9999 -9999 -9999
-9999 -9999 -9999 -9999 -9999 -9999 -9999 -9999 -9999 -9999 -9999 -9999 -9999 -9999 -9999 -9999 -9999 -9999 -9999 -9999 -9999 -9999 -9999 -9999 -9999 -9999 -9999 -9999 -9999 -9999 -9999 -9999 -9999 -9999 -9999 -9999 -9999 -9999 -9999 -9999 -9999 1.30372E-1 7.22049E-3 2.3127E-3 2.33634E-3 1.03217E-2 6.81638E-3 2.40335E-2 2.72317E-2 2.65305E-2 4.63452E-2 1.52049E-2 5.92212E-3 1.32669E-2 1.34876E-2 2.67815E-2 3.81119E-2 4.67557E-2 6.82362E-2 5.23945E-2 3.09676E-2 2.86462E-2 7.46829E-2 2.70796E-1 3.48244E-1 4.58997E-1 4.52115E-1 4.50507E-1 3.7485E-1 2.71212E-1 1.72983E-1 2.50024E-1 3.18689E-1 3.33403E-1 3.75517E-1 4.13163E-1 3.07917E-1 2.11867E-1 1.88634E-1 1.1333E-1 1.26872E-1 1.48115E-1 9.55887E-2 4.64408E-2 2.00978E-2 1.41379E-2 1.39771E-2 1.05441E-2 1.30688E-2 1.97728E-2 2.60343E-2 1.1387E-2 9.97072E-3 1.75726E-2 1.12532E-2 1.81195E-2 1.62303E-2 1.42999E-2 3.47288E-2 3.84164E-2 6.14984E-2 5.32017E-2 6.12103E-2 4.59813E-2 4.70225E-2 2.47886E-2 2.43185E-2 1.1316E-2 2.4712E-2 1.56381E-2 7.65327E-3 -9999 -9999 -9999 -9999 -9999 -9999 -9999 -9999 -9999 -9999 -9999 -9999 -9999 -9999 -9999 -9999 -9999 -9999 -9999 -9999 -9999 -9999 -9999 -9999 -9999 -9999 -9999 -9999 -9999 -9999 -9999 -9999 -9999 -9999 -9999 -9999 -9999 -9999 -9999 -9999 -9999 -9999 -9999 -9999 -9999 -9999 -9999 -9999 -9999 -9999 -9999 -9999 -9999 -9999 -9999 -9999 -9999 -9999 -9999
-9999 -9999 -9999 -9999 -9999 -9999 -9999 -9999 -9999 -9999 -9999 -9999 -9999 -9999 -9999 -9999 -9999 -9999 -9999 -9999 -9999 -9999 -9999 -9999 -9999 -9999 -9999 -9999 -9999 -9999 -9999 -9999 -9999 -9999 -9999 -9999 -9999 -9999 -9999 -9999 -9999 1.81498E-1 8.84481E-3 1.56504E-2 1.38636E-2 6.09355E-3 7.31461E-3 3.65008E-2 1.86102E-2 3.29162E-2 2.63437E-2 9.24097E-3 5.31432E-3 2.0334E-2 9.43195E-3 1.79139E-2 2.33716E-2 3.68248E-2 5.03157E-2 3.86682E-2 2.52416E-2 2.57458E-2 6.87068E-2 1.81198E-1 2.42812E-1 3.29991E-1 3.60688E-1 4.2515E-1 3.49239E-1 2.87729E-1 1.75431E-1 1.88095E-1 2.73171E-1 3.79811E-1 4.32771E-1 4.57006E-1 3.66898E-1 2.42034E-1 1.84687E-1 1.11079E-1 6.60719E-2 1.00986E-1 1.24808E-1 5.74618E-2 2.21259E-2 1.09041E-2 7.79309E-3 9.37242E-3 1.21468E-2 1.87716E-2 1.29888E-2 1.16468E-2 6.79229E-3 1.69353E-2 9.29338E-3 1.62552E-2 1.61884E-2 1.74177E-2 3.94153E-2 6.82947E-2 6.55677E-2 4.05319E-2 3.46519E-2 2.7614E-2 2.89413E-2 3.13604E-2 2.49952E-2 2.5073E-2 1.62013E-2 3.36116E-3 1.6572E-3 -9999 -9999 -9999 -9999 -9999 -9999 -9999 -9999 -9999 -9999 -9999 -9999 -9999 -9999 -9999 -9999 -9999 -9999 -9999 -9999 -9999 -9999 -9999 -9999 -9999 -9999 -9999 -9999 -9999 -9999 -9999 -9999 -9999 -9999 -9999 -9999 -9999 -9999 -9999 -9999 -9999 -9999 -9999 -9999 -9999 -9999 -9999 -9999 -9999 -9999 -9999 -9999 -9999 -9999 -9999 -9999 -9999 -9999 -9999
-9999 -9999 -9999 -9999 -9999 -9999 -9999 -9999 -9999 -9999 -9999 -9999 -9999 -9999 -9999 -9999 -9999 -9999 -9999 -9999 -9999 -9999 -9999 -9999 -9999 -9999 -9999 -9999 -9999 -9999 -9999 -9999 -9999 -9999 -9999 -9999 -9999 -9999 -9999 -9999 -9999 -9999 1.1807E-1 4.7469E-2 3.00062E-3 2.41302E-3 2.96492E-3 1.29903E-2 1.57321E-2 2.26872E-2 1.58164E-2 4.92513E-3 7.53961E-3 1.51693E-2 8.05968E-3 1.10954E-2 2.1841E-2 2.74013E-2 3.4974E-2 2.73481E-2 1.63579E-2 1.79577E-2 5.06008E-2 9.73303E-2 1.44869E-1 1.63853E-1 1.97894E-1 2.72689E-1 3.46278E-1 3.61466E-1 2.22801E-1 1.38818E-1 2.38344E-1 2.29502E-1 2.9435E-1 3.60604E-1 3.39531E-1 2.35834E-1 1.34962E-1 1.32502E-1 9.72105E-2 7.73609E-2 1.00027E-1 1.01232E-1 5.2278E-2 2.13406E-2 9.73544E-3 7.81369E-3 1.13511E-2 1.82274E-2 1.2493E-2 1.06389E-2 1.10681E-2 1.28872E-2 8.8909E-3 1.27636E-2 1.17753E-2 1.05734E-2 3.73605E-2 4.06552E-2 4.03248E-2 2.63695E-2 2.04821E-2 2.46817E-2 1.66844E-2 2.30708E-2 3.59949E-2 3.46396E-2 3.90084E-3 1.53378E-3 1.94334E-3 3.4695E-3 4.49761E-3 3.30525E-3 -9999 -9999 -9999 -9999 -9999 -9999 -9999 -9999 -9999 -9999 -9999 -9999 -9999 -9999 -9999 -9999 -9999 -9999 -9999 -9999 -9999 -9999 -9999 -9999 -9999 -9999 -9999 -9999 -9999 -9999 -9999 -9999 -9999 -9999 -9999 -9999 -9999 -9999 -9999 -9999 -9999 -9999 -9999 -9999 -9999 -9999 -9999 -9999 -9999 -9999 -9999 -9999 -9999 -9999 -9999 -9999
-9999 -9999 -9999 -9999 -9999 -9999 -9999 -9999 -9999 -9999 -9999 -9999 -9999 -9999 -9999 -9999 -9999 -9999 -9999 -9999 -9999 -9999 -9999 -9999 -9999 -9999 -9999 -9999 -9999 -9999 -9999 -9999 -9999 -9999 -9999 -9999 -9999 -9999 -9999 -9999 -9999 -9999 1.59934E-1 1.27504E-2 3.55298E-3 2.73541E-3 2.22496E-3 2.60104E-3 1.32483E-2 2.94147E-2 1.48302E-2 4.94607E-3 1.04347E-2 5.76582E-3 5.05947E-3 1.04588E-2 1.7464E-2 2.36301E-2 3.09564E-2 1.69554E-2 1.04319E-2 1.0606E-2 2.8065E-2 6.19397E-2 1.2762E-1 1.1714E-1 1.13648E-1 2.0151E-1 3.09101E-1 2.94882E-1 2.33502E-1 1.6984E-1 2.15257E-1 1.87162E-1 2.0263E-1 2.02724E-1 3.03239E-1 2.27379E-1 1.45497E-1 1.57544E-1 1.30864E-1 1.05138E-1 8.81932E-2 1.05731E-1 5.63546E-2 2.5766E-2 1.34176E-2 1.00062E-2 9.35248E-3 1.28773E-2 1.24733E-2 1.00006E-2 1.60679E-2 1.12553E-2 1.02121E-2 9.90145E-3 5.83922E-3 9.64037E-3 3.2489E-2 2.14883E-2 2.26417E-2 1.40893E-2 1.1807E-2 1.42438E-2 1.43218E-2 2.46517E-2 2.47542E-2 1.13306E-2 8.18012E-3 8.82809E-3 7.37268E-3 4.16517E-3 2.08312E-3 1.38644E-3 5.4029E-4 -9999 -9999 -9999 -9999 -9999 -9999 -9999 -9999 -9999 -9999 -9999 -9999 -9999 -9999 -9999 -9999 -9999 -9999 -9999 -9999 -9999 -9999 -9999 -9999 -9999 -9999 -9999 -9999 -9999 -9999 -9999 -9999 -9999 -9999 -9999 -9999 -9999 -9999 -9999 -9999 -9999 -9999 -9999 -9999 -9999 -9999 -9999 -9999 -9999 -9999 -9999 -9999 -9999 -9999 -9999
-9999 -9999 -9999 -9999 -9999 -9999 -9999 -9999 -9999 -9999 -9999 -9999 -9999 -9999 -9999 -9999 -9999 -9999 -9999 -9999 -9999 -9999 -9999 -9999 -9999 -9999 -9999 -9999 -9999 -9999 -9999 -9999 -9999 -9999 -9999 -9999 -9999 -9999 -9999 -9999 -9999 -9999 3.17699E-1 4.32017E-2 6.01544E-3 3.36767E-3 1.922E-3 1.79949E-3 1.77428E-2 4.61285E-2 2.03317E-2 7.45361E-3 8.05946E-3 5.02095E-3 5.17492E-3 8.92129E-3 1.2028E-2 2.24148E-2 4.01057E-2 3.66561E-2 1.45238E-2 1.0277E-2 1.99861E-2 5.46455E-2 1.34194E-1 1.03989E-1 1.40282E-1 1.3808E-1 1.56859E-1 1.70798E-1 2.08904E-1 2.2184E-1 2.88327E-1 2.23156E-1 1.3642E-1 1.4113E-1 1.40799E-1 1.74143E-1 1.7867E-1 1.18051E-1 1.00167E-1 6.72009E-2 3.80155E-2 4.00942E-2 4.85553E-2 2.59014E-2 1.05492E-2 4.58754E-3 4.62668E-3 8.53139E-3 1.20667E-2 9.13407E-3 1.06964E-2 7.29853E-3 1.54267E-2 5.02977E-3 6.3379E-3 8.66351E-3 1.45792E-2 1.78487E-2 1.16555E-2 8.05955E-3 6.0835E-3 9.92251E-3 1.75717E-2 1.82846E-2 2.39228E-2 2.17006E-2 1.7939E-2 4.24923E-3 2.98286E-3 6.5296E-3 4.58056E-3 -9999 -9999 -9999 -9999 -9999 -9999 -9999 -9999 -9999 -9999 -9999 -9999 -9999 -9999 -9999 -9999 -9999 -9999 -9999 -9999 -9999 -9999 -9999 -9999 -9999 -9999 -9999 -9999 -9999 -9999 -9999 -9999 -9999 -9999 -9999 -9999 -9999 -9999 -9999 -9999 -9999 -9999 -9999 -9999 -9999 -9999 -9999 -9999 -9999 -9999 -9999 -9999 -9999 -9999 -9999 -9999 -9999
-9999 -9999 -9999 -9999 -9999 -9999 -9999 -9999 -9999 -9999 -9999 -9999 -9999 -9999 -9999 -9999 -9999 -9999 -9999 -9999 -9999 -9999 -9999 -9999 -9999 -9999 -9999 -9999 -9999 -9999 -9999 -9999 -9999 -9999 -9999 -9999 -9999 -9999 -9999 -9999 -9999 -9999 2.82549E-1 1.22568E-2 2.93274E-3 4.96949E-3 5.52687E-3 3.75626E-3 9.75731E-3 2.88548E-2 1.35138E-2 3.37988E-3 4.98404E-3 8.31816E-3 4.12623E-3 6.97966E-3 8.36301E-3 1.47462E-2 2.36174E-2 2.94296E-2 1.19353E-2 9.67429E-3 1.48737E-2 5.02347E-2 1.02904E-1 9.9913E-2 1.1949E-1 1.53732E-1 1.6618E-1 1.15379E-1 1.45132E-1 2.02272E-1 2.54293E-1 2.30996E-1 1.14068E-1 8.41101E-2 1.03769E-1 1.38072E-1 1.71933E-1 1.05867E-1 1.06507E-1 6.1113E-2 3.72239E-2 2.79691E-2 3.49375E-2 2.43546E-2 1.42688E-2 7.19451E-3 7.13837E-3 4.80419E-3 8.38126E-3 1.28095E-2 5.52295E-3 9.31478E-3 8.33856E-3 5.30473E-3 7.86591E-3 2.4518E-2 5.63098E-3 2.49817E-2 3.63588E-2 6.79863E-3 5.91237E-3 8.96918E-3 2.277E-2 1.90998E-2 2.95186E-2 1.26513E-2 1.47805E-2 2.95482E-3 5.7663E-3 6.43952E-3 3.95924E-3 2.31135E-3 7.15103E-4 -9999 -9999 -9999 -9999 -9999 -9999 -9999 -9999 -9999 -9999 -9999 -9999 -9999 -9999 -9999 -9999 -9999 -9999 -9999 -9999 -9999 -9999 -9999 -9999 -9999 -9999 -9999 -9999 -9999 -9999 -9999 -9999 -9999 -9999 -9999 -9999 -9999 -9999 -9999 -9999 -9999 -9999 -9999 -9999 -9999 -9999 -9999 -9999 -9999 -9999 -9999 -9999 -9999 -9999 -9999
-9999 -9999 -9999 -9999 -9999 -9999 -9999 -9999 -9999 -9999 -9999 -9999 -9999 -9999 -9999 -9999 -9999 -9999 -9999 -9999 -9999 -9999 -9999 -9999 -9999 -9999 -9999 -9999 -9999 -9999 -9999 -9999 -9999 -9999 -9999 -9999 -9999 -9999 -9999 -9999 -9999 -9999 1.28451E-1 1.73331E-2 3.25178E-3 2.39193E-3 5.72257E-3 3.91748E-3 5.80164E-3 9.65037E-3 6.47743E-3 5.16569E-3 6.71559E-3 3.73786E-3 2.50757E-3 4.48039E-3 5.01175E-3 7.6853E-3 1.32081E-2 1.40021E-2 8.34751E-3 1.21865E-2 1.03405E-2 3.56502E-2 8.66666E-2 9.39703E-2 1.19255E-1 1.46624E-1 1.9691E-1 2.20468E-1 2.33354E-1 2.81077E-1 2.11404E-1 2.02032E-1 1.12987E-1 1.04321E-1 1.05613E-1 1.22453E-1 1.55579E-1 1.38957E-1 1.26763E-1 6.78529E-2 3.23801E-2 1.80807E-2 3.79645E-2 2.78353E-2 1.83893E-2 1.55583E-2 5.12662E-3 2.65359E-3 5.7016E-3 1.34834E-2 6.17756E-3 3.30881E-3 4.94329E-3 4.5987E-3 1.37185E-2 2.4235E-2 4.53777E-3 2.20881E-2 2.88418E-2 7.08632E-3 7.76804E-3 1.27675E-2 1.33009E-2 1.69739E-2 3.05012E-2 5.31046E-3 7.65049E-3 9.51893E-3 6.90547E-3 2.43137E-3 6.24168E-3 1.73043E-3 4.61498E-3 -9999 -9999 -9999 -9999 -9999 -9999 -9999 -9999 -9999 -9999 -9999 -9999 -9999 -9999 -9999 -9999 -9999 -9999 -9999 -9999 -9999 -9999 -9999 -9999 -9999 -9999 -9999 -9999 -9999 -9999 -9999 -9999 -9999 -9999 -9999 -9999 -9999 -9999 -9999 -9999 -9999 -9999 -9999 -9999 -9999 -9999 -9999 -9999 -9999 -9999 -9999 -9999 -9999 -9999 -9999
-9999 -9999 -9999 -9999 -9999 -9999 -9999 -9999 -9999 -9999 -9999 -9999 -9999 -9999 -9999 -9999 -9999 -9999 -9999 -9999 -9999 -9999 -9999 -9999 -9999 -9999 -9999 -9999 -9999 -9999 -9999 -9999 -9999 -9999 -9999 -9999 -9999 -9999 -9999 -9999 -9999 -9999 3.50393E-2 3.45452E-3 1.62504E-3 2.53881E-3 2.40428E-3 1.76436E-3 3.87218E-3 1.67748E-2 1.73775E-2 3.46486E-3 1.63392E-3 1.54877E-3 1.82499E-3 4.14526E-3 5.48058E-3 7.51042E-3 9.20406E-3 7.12523E-3 6.95556E-3 2.04888E-2 1.78354E-2 2.67363E-2 6.7627E-2 7.79308E-2 1.07001E-1 1.13527E-1 1.98134E-1 2.02963E-1 2.89835E-1 4.20261E-1 4.04371E-1 3.19806E-1 1.68645E-1 1.79918E-1 1.23797E-1 8.84999E-2 1.05635E-1 1.29989E-1 1.52799E-1 4.49384E-2 1.97359E-2 1.63748E-2 2.13857E-2 2.22078E-2 2.09345E-2 1.74982E-2 6.98931E-3 1.18644E-2 9.23666E-3 8.48065E-3 2.95643E-3 8.75497E-3 6.39031E-3 1.04896E-2 1.04876E-2 2.66122E-2 1.4375E-2 2.3278E-2 2.6077E-2 6.94996E-3 1.34304E-2 1.57344E-2 1.18531E-2 1.28288E-2 1.55449E-2 6.93085E-3 7.70591E-3 6.46391E-3 3.79181E-3 7.22002E-3 5.4636E-3 3.02717E-3 5.56939E-3 1.47785E-3 -9999 -9999 -9999 -9999 -9999 -9999 -9999 -9999 -9999 -9999 -9999 -9999 -9999 -9999 -9999 -9999 -9999 -9999 -9999 -9999 -9999 -9999 -9999 -9999 -9999 -9999 -9999 -9999 -9999 -9999 -9999 -9999 -9999 -9999 -9999 -9999 -9999 -9999 -9999 -9999 -9999 -9999 -9999 -9999 -9999 -9999 -9999 -9999 -9999 -9999 -9999 -9999 -9999 -9999
-9999 -9999 -9999 -9999 -9999 -9999 -9999 -9999 -9999 -9999 -9999 -9999 -9999 -9999 -9999 -9999 -9999 -9999 -9999 -9999 -9999 -9999 -9999 -9999 -9999 -9999 -9999 -9999 -9999 -9999 -9999 -9999 -9999 -9999 -9999 -9999 -9999 -9999 -9999 -9999 -9999 -9999 -9999 1.0592E-2 2.13086E-3 3.39644E-3 2.81256E-3 2.42165E-3 9.40701E-3 6.7101E-3 1.41775E-2 1.42071E-3 9.5354E-4 1.28173E-3 2.58855E-3 3.87831E-3 5.61627E-3 8.59612E-3 7.11062E-3 4.09688E-3 9.59072E-3 1.36579E-2 1.91398E-2 2.90838E-2 5.18097E-2 9.23976E-2 9.71025E-2 1.01475E-1 1.29237E-1 2.34342E-1 2.96194E-1 3.179E-1 2.57554E-1 2.15063E-1 1.81649E-1 8.84345E-2 6.31118E-2 2.77089E-2 3.49718E-2 5.49218E-2 7.06706E-2 4.45479E-2 1.69705E-2 1.10771E-2 2.05019E-2 2.18891E-2 2.1847E-2 1.79153E-2 9.70077E-3 5.76439E-3 6.23555E-3 5.7785E-3 8.0248E-3 1.22663E-2 7.13811E-3 8.95248E-3 7.99741E-3 1.65239E-2 2.09363E-2 5.80062E-2 4.87686E-2 2.18331E-2 9.66872E-3 6.90824E-3 8.54793E-3 5.32115E-3 5.64952E-3 1.41411E-2 1.0683E-2 4.22039E-3 5.88814E-3 7.33699E-3 4.65367E-3 5.84952E-3 2.9252E-3 -9999 -9999 -9999 -9999 -9999 -9999 -9999 -9999 -9999 -9999 -9999 -9999 -9999 -9999 -9999 -9999 -9999 -9999 -9999 -9999 -9999 -9999 -9999 -9999 -9999 -9999 -9999 -9999 -9999 -9999 -9999 -9999 -9999 -9999 -9999 -9999 -9999 -9999 -9999 -9999 -9999 -9999 -9999 -9999 -9999 -9999 -9999 -9999 -9999 -9999 -9999 -9999 -9999 -9999 -9999
-9999 -9999 -9999 -9999 -9999 -9999 -9999 -9999 -9999 -9999 -9999 -9999 -9999 -9999 -9999 -9999 -9999 -9999 -9999 -9999 -9999 -9999 -9999 -9999 -9999 -9999 -9999 -9999 -9999 -9999 -9999 -9999 -9999 -9999 -9999 -9999 -9999 -9999 -9999 -9999 -9999 -9999 -9999 1.46538E-2 2.25329E-3 2.6216E-3 3.24822E-3 5.14675E-3 7.50195E-3 2.69123E-2 6.02691E-3 1.4615E-3 1.05793E-3 1.04021E-3 2.4706E-3 2.60708E-3 4.98189E-3 7.46969E-3 8.9848E-3 1.13015E-2 1.23369E-2 7.85958E-3 1.54825E-2 3.15408E-2 6.81193E-2 1.04267E-1 1.48358E-1 1.11862E-1 1.11918E-1 1.85984E-1 2.50653E-1 1.92879E-1 1.48331E-1 9.42547E-2 5.48912E-2 3.77417E-2 1.4266E-2 1.05641E-2 7.05192E-3 7.98461E-3 3.51284E-2 3.16562E-2 1.18221E-2 7.37216E-3 9.16289E-3 2.29544E-2 2.30917E-2 1.62303E-2 9.81974E-3 4.32803E-3 4.77033E-3 7.71825E-3 1.17136E-2 7.21327E-3 6.28623E-3 5.1001E-3 4.85764E-3 9.73573E-3 6.75817E-3 1.3536E-2 1.06287E-1 2.81883E-2 8.32466E-3 5.00288E-3 5.70579E-3 5.22195E-3 4.8736E-3 1.18535E-2 6.68404E-3 3.73663E-3 5.58234E-3 7.86249E-3 6.52288E-3 3.29318E-3 -9999 -9999 -9999 -9999 -9999 -9999 -9999 -9999 -9999 -9999 -9999 -9999 -9999 -9999 -9999 -9999 -9999 -9999 -9999 -9999 -9999 -9999 -9999 -9999 -9999 -9999 -9999 -9999 -9999 -9999 -9999 -9999 -9999 -9999 -9999 -9999 -9999 -9999 -9999 -9999 -9999 -9999 -9999 -9999 -9999 -9999 -9999 -9999 -9999 -9999 -9999 -9999 -9999 -9999 -9999 -9999
-9999 -9999 -9999 -9999 -9999 -9999 -9999 -9999 -9999 -9999 -9999 -9999 -9999 -9999 -9999 -9999 -9999 -9999 -9999 -9999 -9999 -9999 -9999 -9999 -9999 -9999 -9999 -9999 -9999 -9999 -9999 -9999 -9999 -9999 -9999 -9999 -9999 -9999 -9999 -9999 -9999 -9999 -9999 8.34431E-2 2.69842E-3 1.17932E-3 2.86203E-3 1.99295E-3 7.54749E-3 4.02827E-2 4.07774E-3 1.17708E-3 1.02665E-3 1.49497E-3 2.90451E-3 3.45134E-3 5.54373E-3 6.50615E-3 3.23545E-3 1.56198E-2 9.57196E-3 9.6577E-3 1.88339E-2 4.03144E-2 8.44383E-2 1.41778E-1 1.68798E-1 9.40007E-2 1.20828E-1 1.16415E-1 8.93927E-2 1.10285E-1 1.09358E-1 6.35328E-2 2.39382E-2 1.67054E-2 7.5378E-3 5.73606E-3 4.47782E-3 8.44865E-3 4.31289E-2 3.09613E-2 1.03749E-2 9.70176E-3 1.82315E-2 1.65573E-2 2.00985E-2 1.17457E-2 6.73511E-3 3.92189E-3 6.17165E-3 8.05228E-3 8.36435E-3 1.09362E-2 5.48298E-3 3.41306E-3 4.90984E-3 7.57447E-3 9.53359E-3 1.75945E-2 6.21453E-2 2.03618E-2 4.34346E-3 7.31814E-3 5.95312E-3 2.30942E-3 2.55193E-3 6.17559E-3 6.32621E-3 4.5497E-3 9.15888E-3 6.63055E-3 3.59745E-3 -9999 -9999 -9999 -9999 -9999 -9999 -9999 -9999 -9999 -9999 -9999 -9999 -9999 -9999 -9999 -9999 -9999 -9999 -9999 -9999 -9999 -9999 -9999 -9999 -9999 -9999 -9999 -9999 -9999 -9999 -9999 -9999 -9999 -9999 -9999 -9999 -9999 -9999 -9999 -9999 -9999 -9999 -9999 -9999 -9999 -9999 -9999 -9999 -9999 -9999 -9999 -9999 -9999 -9999 -9999 -9999 -9999
-9999 -9999 -9999 -9999 -9999 -9999 -9999 -9999 -9999 -9999 -9999 -9999 -9999 -9999 -9999 -9999 -9999 -9999 -9999 -9999 -9999 -9999 -9999 -9999 -9999 -9999 -9999 -9999 -9999 -9999 -9999 -9999 -9999 -9999 -9999 -9999 -9999 -9999 -9999 -9999 -9999 -9999 -9999 7.82373E-3 1.23692E-3 1.3284E-3 6.81447E-4 3.36209E-3 1.4021E-2 4.0115E-3 7.26279E-4 1.23028E-3 2.60617E-3 2.25291E-3 2.29703E-3 2.43962E-3 4.79559E-3 1.61259E-2 4.47795E-3 1.65227E-2 1.62525E-2 1.17368E-2 2.04784E-2 4.67832E-2 9.22554E-2 1.33477E-1 9.56499E-2 9.07859E-2 9.58103E-2 8.87388E-2 8.3451E-2 8.04756E-2 9.51838E-2 9.26148E-2 4.44925E-2 2.11905E-2 9.32422E-3 6.25233E-3 1.19227E-2 3.05789E-2 5.20463E-2 2.05479E-2 1.12985E-2 9.17161E-3 1.83641E-2 2.19457E-2 1.35085E-2 1.53567E-2 4.8971E-3 4.11699E-3 1.80643E-3 7.27214E-3 7.39056E-3 1.73882E-2 3.21867E-3 2.64759E-3 9.7528E-3 1.15404E-2 9.35346E-3 7.56489E-3 1.38357E-2 2.72699E-2 1.15736E-2 4.13309E-3 5.48026E-3 3.03354E-3 1.62734E-3 6.22381E-3 6.1166E-3 2.97823E-3 1.12719E-2 2.54522E-3 -9999 -9999 -9999 -9999 -9999 -9999 -9999 -9999 -9999 -9999 -9999 -9999 -9999 -9999 -9999 -9999 -9999 -9999 -9999 -9999 -9999 -9999 -9999 -9999 -9999 -9999 -9999 -9999 -9999 -9999 -9999 -9999 -9999 -9999 -9999 -9999 -9999 -9999 -9999 -9999 -9999 -9999 -9999 -9999 -9999 -9999 -9999 -9999 -9999 -9999 -9999 -9999 -9999 -9999 -9999 -9999 -9999 -9999
-9999 -9999 -9999 -9999 -9999 -9999 -9999 -9999 -9999 -9999 -9999 -9999 -9999 -9999 -9999 -9999 -9999 -9999 -9999 -9999 -9999 -9999 -9999 -9999 -9999 -9999 -9999 -9999 -9999 -9999 -9999 -9999 -9999 -9999 -9999 -9999 -9999 -9999 -9999 -9999 -9999 -9999 3.84183E-2 1.5757E-3 1.84988E-3 6.70826E-4 3.44023E-3 1.24179E-2 8.00529E-3 1.47067E-3 1.12825E-3 2.00057E-3 1.8601E-3 3.14215E-3 3.31066E-3 2.09163E-3 5.45364E-3 1.04048E-2 2.966E-3 1.14482E-2 2.87261E-2 1.49725E-2 1.9103E-2 3.87425E-2 8.05145E-2 8.98938E-2 9.07859E-2 7.84869E-2 7.3865E-2 9.45906E-2 9.12469E-2 7.32689E-2 6.13192E-2 8.09151E-2 1.13041E-1 8.03913E-2 3.76066E-2 3.38232E-2 4.96393E-2 6.73319E-2 5.80782E-2 1.81953E-2 6.86086E-3 3.92275E-3 8.07481E-3 1.78857E-2 1.1533E-2 6.8398E-3 4.98754E-3 7.75745E-3 5.26505E-3 8.18085E-3 7.37851E-3 1.0362E-2 2.17722E-3 8.43066E-3 1.97488E-2 7.85012E-3 9.48702E-3 1.04626E-2 7.36431E-3 2.21618E-2 2.05401E-2 1.40287E-2 7.12669E-3 2.93966E-3 1.69018E-3 8.25417E-3 5.65711E-3 3.27041E-3 4.12358E-3 -9999 -9999 -9999 -9999 -9999 -9999 -9999 -9999 -9999 -9999 -9999 -9999 -9999 -9999 -9999 -9999 -9999 -9999 -9999 -9999 -9999 -9999 -9999 -9999 -9999 -9999 -9999 -9999 -9999 -9999 -9999 -9999 -9999 -9999 -9999 -9999 -9999 -9999 -9999 -9999 -9999 -9999 -9999 -9999 -9999 -9999 -9999 -9999 -9999 -9999 -9999 -9999 -9999 -9999 -9999 -9999 -9999 -9999 -9999
-9999 -9999 -9999 -9999 -9999 -9999 -9999 -9999 -9999 -9999 -9999 -9999 -9999 -9999 -9999 -9999 -9999 -9999 -9999 -9999 -9999 -9999 -9999 -9999 -9999 -9999 -9999 -9999 -9999 -9999 -9999 -9999 -9999 -9999 -9999 -9999 -9999 -9999 -9999 -9999 -9999 -9999 1.82382E-2 8.85906E-4 1.25674E-3 5.41199E-4 4.66656E-3 1.41882E-3 6.94425E-4 6.62643E-4 1.05275E-3 2.54567E-3 4.74867E-3 1.04915E-2 5.05095E-3 2.0373E-3 -9999 6.39008E-3 2.78795E-3 1.88376E-2 2.7701E-2 1.5397E-2 1.67449E-2 3.31834E-2 7.19762E-2 1.07172E-1 7.94628E-2 6.83853E-2 5.41653E-2 6.45556E-2 6.96366E-2 7.31108E-2 5.85044E-2 3.34548E-2 7.00684E-2 7.0556E-2 6.50521E-2 7.35807E-2 6.94306E-2 3.58989E-2 3.05006E-2 2.35634E-2 6.1716E-3 3.79106E-3 5.1428E-3 1.24519E-2 1.35636E-2 5.83509E-3 4.55746E-3 6.67663E-3 7.71749E-3 6.93616E-3 5.97023E-3 1.99373E-3 5.20304E-3 2.82891E-2 5.53872E-3 9.32847E-3 1.3829E-2 1.23216E-2 7.70724E-3 5.11166E-3 1.45574E-2 1.1327E-2 1.84815E-2 3.27624E-3 1.33719E-3 6.10318E-3 6.85555E-3 2.56419E-3 2.53877E-3 -9999 -9999 -9999 -9999 -9999 -9999 -9999 -9999 -9999 -9999 -9999 -9999 -9999 -9999 -9999 -9999 -9999 -9999 -9999 -9999 -9999 -9999 -9999 -9999 -9999 -9999 -9999 -9999 -9999 -9999 -9999 -9999 -9999 -9999 -9999 -9999 -9999 -9999 -9999 -9999 -9999 -9999 -9999 -9999 -9999 -9999 -9999 -9999 -9999 -9999 -9999 -9999 -9999 -9999 -9999 -9999 -9999 -9999 -9999
-9999 -9999 -9999 -9999 -9999 -9999 -9999 -9999 -9999 -9999 -9999 -9999 -9999 -9999 -9999 -9999 -9999 -9999 -9999 -9999 -9999 -9999 -9999 -9999 -9999 -9999 -9999 -9999 -9999 -9999 -9999 -9999 -9999 -9999 -9999 -9999 -9999 -9999 -9999 -9999 -9999 -9999 1.99284E-2 2.49727E-3 1.42364E-3 6.69575E-4 1.53628E-3 8.34419E-3 1.01462E-3 1.43287E-3 1.02358E-3 1.99321E-3 1.16184E-2 2.09898E-2 -9999 -9999 -9999 9.38625E-4 2.91859E-3 2.4684E-2 1.9457E-2 1.08615E-2 1.70472E-2 6.30558E-2 6.90819E-2 5.86317E-2 5.76643E-2 5.99687E-2 4.81836E-2 5.2582E-2 6.01312E-2 9.05475E-2 7.43005E-2 3.77791E-2 3.07412E-2 2.09203E-2 2.30619E-2 3.31584E-2 5.19213E-2 1.24569E-2 1.30177E-2 1.33973E-2 8.0769E-3 4.86085E-3 5.64427E-3 1.13122E-2 9.92247E-3 1.05227E-2 5.7538E-3 3.51423E-3 4.74578E-3 5.22826E-3 4.02387E-3 5.30182E-3 1.57334E-2 9.11624E-3 5.91897E-3 1.02343E-2 1.08236E-2 1.1641E-2 5.86815E-3 3.97765E-3 3.00491E-3 7.63984E-3 1.03126E-2 1.9329E-3 3.16444E-3 7.34926E-3 3.48753E-3 1.95296E-3 1.31828E-3 -9999 -9999 -9999 -9999 -9999 -9999 -9999 -9999 -9999 -9999 -9999 -9999 -9999 -9999 -9999 -9999 -9999 -9999 -9999 -9999 -9999 -9999 -9999 -9999 -9999 -9999 -9999 -9999 -9999 -9999 -9999 -9999 -9999 -9999 -9999 -9999 -9999 -9999 -9999 -9999 -9999 -9999 -9999 -9999 -9999 -9999 -9999 -9999 -9999 -9999 -9999 -9999 -9999 -9999 -9999 -9999 -9999 -9999 -9999
-9999 -9999 -9999 -9999 -9999 -9999 -9999 -9999 -9999 -9999 -9999 -9999 -9999 -9999 -9999 -9999 -9999 -9999 -9999 -9999 -9999 -9999 -9999 -9999 -9999 -9999 -9999 -9999 -9999 -9999 -9999 -9999 -9999 -9999 -9999 -9999 -9999 -9999 -9999 -9999 -9999 -9999 -9999 7.16182E-2 2.22965E-3 9.55048E-4 8.03602E-3 4.76959E-3 1.93845E-3 8.34471E-3 1.41232E-3 1.5324E-3 5.45056E-3 3.79602E-2 -9999 -9999 -9999 2.51578E-3 4.62193E-3 7.94016E-3 9.27781E-3 9.94284E-3 2.02025E-2 4.62945E-2 8.30325E-2 4.39387E-2 3.15426E-2 3.48978E-2 3.65314E-2 3.33254E-2 3.80029E-2 4.03182E-2 3.13033E-2 2.30477E-2 2.69879E-2 1.67735E-2 9.45249E-3 2.96084E-2 4.69359E-2 1.42103E-2 1.1384E-2 1.2432E-2 1.17868E-2 5.28925E-3 4.03114E-3 9.64671E-3 8.07809E-3 9.68852E-3 8.28314E-3 2.64138E-3 4.1675E-3 1.30616E-3 3.76745E-3 1.05293E-2 1.34968E-2 6.59048E-3 8.01918E-3 6.76417E-3 7.65729E-3 1.57371E-2 4.65141E-3 3.94694E-3 3.04867E-3 7.46914E-3 5.08718E-3 4.34134E-3 4.60172E-3 1.72124E-3 7.28416E-4 1.23958E-3 1.21996E-3 1.35837E-3 -9999 -9999 -9999 -9999 -9999 -9999 -9999 -9999 -9999 -9999 -9999 -9999 -9999 -9999 -9999 -9999 -9999 -9999 -9999 -9999 -9999 -9999 -9999 -9999 -9999 -9999 -9999 -9999 -9999 -9999 -9999 -9999 -9999 -9999 -9999 -9999 -9999 -9999 -9999 -9999 -9999 -9999 -9999 -9999 -9999 -9999 -9999 -9999 -9999 -9999 -9999 -9999 -9999 -9999 -9999 -9999 -9999 -9999
-9999 -9999 -9999 -9999 -9999 -9999 -9999 -9999 -9999 -9999 -9999 -9999 -9999 -9999 -9999 -9999 -9999 -9999 -9999 -9999 -9999 -9999 -9999 -9999 -9999 -9999 -9999 -9999 -9999 -9999 -9999 -9999 -9999 -9999 -9999 -9999 -9999 -9999 -9999 -9999 -9999 -9999 -9999 8.07693E-2 4.09797E-3 1.04567E-3 7.31974E-3 2.19693E-3 2.61876E-2 4.33676E-3 1.11754E-3 3.60496E-3 6.74877E-3 -9999 -9999 -9999 -9999 -9999 -9999 2.33254E-3 3.05667E-3 5.63111E-3 1.39439E-2 6.69376E-2 7.62622E-2 9.29165E-2 4.0283E-2 1.86171E-2 1.62178E-2 1.49764E-2 2.16422E-2 2.36083E-2 2.50425E-2 1.82141E-2 1.43458E-2 9.78729E-3 1.71493E-2 3.88773E-2 2.4657E-2 1.5558E-2 1.68322E-2 1.69786E-2 1.19167E-2 5.56643E-3 2.46099E-3 6.50378E-3 9.02806E-3 3.85315E-3 4.84157E-3 3.16664E-3 4.80052E-3 1.72851E-3 3.62161E-3 8.87374E-3 5.98917E-3 6.14731E-3 6.39461E-3 7.09341E-3 1.17312E-2 8.89413E-3 1.00801E-2 8.95211E-3 4.27328E-3 3.4072E-3 6.35109E-3 3.60058E-3 1.92193E-3 7.36797E-4 7.5106E-4 4.30985E-4 1.40009E-3 -9999 -9999 -9999 -9999 -9999 -9999 -9999 -9999 -9999 -9999 -9999 -9999 -9999 -9999 -9999 -9999 -9999 -9999 -9999 -9999 -9999 -9999 -9999 -9999 -9999 -9999 -9999 -9999 -9999 -9999 -9999 -9999 -9999 -9999 -9999 -9999 -9999 -9999 -9999 -9999 -9999 -9999 -9999 -9999 -9999 -9999 -9999 -9999 -9999 -9999 -9999 -9999 -9999 -9999 -9999 -9999 -9999 -9999 -9999
-9999 -9999 -9999 -9999 -9999 -9999 -9999 -9999 -9999 -9999 -9999 -9999 -9999 -9999 -9999 -9999 -9999 -9999 -9999 -9999 -9999 -9999 -9999 -9999 -9999 -9999 -9999 -9999 -9999 -9999 -9999 -9999 -9999 -9999 -9999 -9999 -9999 -9999 -9999 -9999 -9999 -9999 -9999 7.78592E-2 6.33492E-3 1.16059E-3 5.56529E-3 3.97382E-3 4.39457E-3 9.57568E-4 5.39717E-4 8.0292E-4 1.4165E-3 -9999 -9999 -9999 -9999 -9999 -9999 -9999 5.65055E-3 1.72378E-2 3.37151E-2 7.27884E-2 6.77281E-2 5.88593E-2 4.5471E-2 1.6101E-2 8.57842E-3 9.18937E-3 3.03358E-2 1.89258E-2 1.32043E-2 9.22044E-3 7.35257E-3 6.99659E-3 1.67535E-2 2.19827E-2 1.25049E-2 9.72478E-3 1.13444E-2 1.17189E-2 7.77031E-3 3.09932E-3 1.3349E-3 3.71963E-3 5.27871E-3 3.55386E-3 5.49287E-3 5.29945E-3 7.22009E-3 4.16473E-3 2.76943E-3 8.03234E-3 5.42506E-3 3.69227E-3 5.61018E-3 5.00049E-3 4.68108E-3 3.35462E-3 3.0283E-3 2.32422E-3 4.53943E-3 2.42488E-3 3.8784E-3 2.8004E-3 1.33613E-3 7.50466E-4 7.26307E-4 3.47104E-4 -9999 -9999 -9999 -9999 -9999 -9999 -9999 -9999 -9999 -9999 -9999 -9999 -9999 -9999 -9999 -9999 -9999 -9999 -9999 -9999 -9999 -9999 -9999 -9999 -9999 -9999 -9999 -9999 -9999 -9999 -9999 -9999 -9999 -9999 -9999 -9999 -9999 -9999 -9999 -9999 -9999 -9999 -9999 -9999 -9999 -9999 -9999 -9999 -9999 -9999 -9999 -9999 -9999 -9999 -9999 -9999 -9999 -9999 -9999 -9999
-9999 -9999 -9999 -9999 -9999 -9999 -9999 -9999 -9999 -9999 -9999 -9999 -9999 -9999 -9999 -9999 -9999 -9999 -9999 -9999 -9999 -9999 -9999 -9999 -9999 -9999 -9999 -9999 -9999 -9999 -9999 -9999 -9999 -9999 -9999 -9999 -9999 -9999 -9999 -9999 -9999 -9999 -9999 -9999 1.48638E-1 1.60578E-3 9.72407E-4 1.17609E-2 2.20142E-3 8.15032E-4 8.39399E-4 1.06694E-3 -9999 -9999 -9999 -9999 -9999 -9999 -9999 -9999 -9999 3.3172E-2 4.80553E-2 4.68958E-2 3.70604E-2 2.73756E-2 1.36128E-2 7.81285E-3 5.99899E-3 7.01258E-3 1.82749E-2 2.35475E-2 1.96646E-2 9.09918E-3 1.19009E-2 1.73931E-2 2.23061E-2 1.92002E-2 1.05763E-2 7.26733E-3 9.12187E-3 6.56691E-3 3.61754E-3 1.47041E-3 1.49407E-3 3.48843E-3 2.43625E-3 3.41516E-3 5.99231E-3 5.32821E-3 5.00159E-3 2.72106E-3 4.54766E-3 3.239E-3 4.53293E-3 3.41099E-3 3.42167E-3 6.61925E-3 3.77552E-3 4.08908E-3 2.38162E-3 1.34371E-3 2.05895E-3 3.46461E-3 1.17167E-3 1.40924E-3 2.27279E-3 3.62846E-4 -9999 -9999 -9999 -9999 -9999 -9999 -9999 -9999 -9999 -9999 -9999 -9999 -9999 -9999 -9999 -9999 -9999 -9999 -9999 -9999 -9999 -9999 -9999 -9999 -9999 -9999 -9999 -9999 -9999 -9999 -9999 -9999 -9999 -9999 -9999 -9999 -9999 -9999 -9999 -9999 -9999 -9999 -9999 -9999 -9999 -9999 -9999 -9999 -9999 -9999 -9999 -9999 -9999 -9999 -9999 -9999 -9999 -9999 -9999 -9999 -9999 -9999
-9999 -9999 -9999 -9999 -9999 -9999 -9999 -9999 -9999 -9999 -9999 -9999 -9999 -9999 -9999 -9999 -9999 -9999 -9999 -9999 -9999 -9999 -9999 -9999 -9999 -9999 -9999 -9999 -9999 -9999 -9999 -9999 -9999 -9999 -9999 -9999 -9999 -9999 -9999 -9999 -9999 -9999 -9999 -9999 9.77888E-2 1.34048E-3 9.86711E-3 4.18599E-3 1.00949E-3 1.84138E-3 1.37089E-3 -9999 -9999 -9999 -9999 -9999 -9999 -9999 -9999 -9999 -9999 -9999 -9999 5.11005E-2 3.52736E-2 1.6117E-2 6.83286E-3 4.81429E-3 5.2242E-3 6.41342E-3 1.01568E-2 3.69043E-2 3.48883E-2 2.92206E-2 3.13436E-2 2.55749E-2 1.21367E-2 1.45067E-2 1.10712E-2 1.07042E-2 8.09434E-3 8.37536E-3 2.70151E-3 1.46409E-3 3.33291E-3 5.18299E-3 3.53499E-3 3.48118E-3 5.48026E-3 3.88854E-3 3.94422E-3 2.41644E-3 3.24628E-3 2.73146E-3 6.10783E-3 3.56183E-3 2.49028E-3 2.90063E-3 6.99994E-3 6.46458E-3 3.41883E-3 1.38751E-3 7.51547E-4 1.37412E-3 2.33915E-3 6.06548E-4 4.43521E-4 -9999 -9999 -9999 -9999 -9999 -9999 -9999 -9999 -9999 -9999 -9999 -9999 -9999 -9999 -9999 -9999 -9999 -9999 -9999 -9999 -9999 -9999 -9999 -9999 -9999 -9999 -9999 -9999 -9999 -9999 -9999 -9999 -9999 -9999 -9999 -9999 -9999 -9999 -9999 -9999 -9999 -9999 -9999 -9999 -9999 -9999 -9999 -9999 -9999 -9999 -9999 -9999 -9999 -9999 -9999 -9999 -9999 -9999 -9999 -9999 -9999 -9999 -9999
-9999 -9999 -9999 -9999 -9999 -9999 -9999 -9999 -9999 -9999 -9999 -9999 -9999 -9999 -9999 -9999 -9999 -9999 -9999 -9999 -9999 -9999 -9999 -9999 -9999 -9999 -9999 -9999 -9999 -9999 -9999 -9999 -9999 -9999 -9999 -9999 -9999 -9999 -9999 -9999 -9999 -9999 -9999 -9999 1.10149E-1 6.33434E-3 3.20916E-2 1.88981E-3 1.01374E-3 -9999 -9999 -9999 -9999 -9999 -9999 -9999 -9999 -9999 -9999 -9999 -9999 -9999 -9999 1.59638E-2 1.24033E-2 1.03227E-2 6.95364E-3 6.21998E-3 5.62119E-3 6.39008E-3 7.00287E-3 1.11767E-2 1.3396E-2 2.44799E-2 1.49972E-2 7.89473E-3 2.78524E-3 8.14501E-3 1.40328E-2 5.14515E-3 5.62075E-3 4.53307E-3 2.33414E-3 1.5179E-3 3.78082E-3 8.07926E-3 5.00414E-3 3.32951E-3 3.03506E-3 3.2475E-3 2.12984E-3 1.41459E-3 2.35964E-3 1.79703E-3 3.46644E-3 1.01148E-3 1.20578E-3 2.11727E-3 1.78738E-3 5.55274E-3 2.93492E-3 2.02335E-3 5.6937E-4 6.47087E-4 1.31614E-3 4.88242E-4 -9999 -9999 -9999 -9999 -9999 -9999 -9999 -9999 -9999 -9999 -9999 -9999 -9999 -9999 -9999 -9999 -9999 -9999 -9999 -9999 -9999 -9999 -9999 -9999 -9999 -9999 -9999 -9999 -9999 -9999 -9999 -9999 -9999 -9999 -9999 -9999 -9999 -9999 -9999 -9999 -9999 -9999 -9999 -9999 -9999 -9999 -9999 -9999 -9999 -9999 -9999 -9999 -9999 -9999 -9999 -9999 -9999 -9999 -9999 -9999 -9999 -9999 -9999 -9999
-9999 -9999 -9999 -9999 -9999 -9999 -9999 -9999 -9999 -9999 -9999 -9999 -9999 -9999 -9999 -9999 -9999 -9999 -9999 -9999 -9999 -9999 -9999 -9999 -9999 -9999 -9999 -9999 -9999 -9999 -9999 -9999 -9999 -9999 -9999 -9999 -9999 -9999 -9999 -9999 -9999 -9999 -9999 -9999 1.16624E-1 1.16406E-2 2.75328E-2 1.54588E-3 1.06228E-3 -9999 -9999 -9999 -9999 -9999 -9999 -9999 -9999 -9999 -9999 -9999 -9999 -9999 -9999 7.29625E-3 3.63705E-3 2.3955E-3 4.09196E-3 5.55538E-3 3.95724E-3 3.72282E-3 5.28168E-3 6.5891E-3 6.24796E-3 7.67611E-3 8.63074E-3 4.59918E-3 2.56148E-3 6.02984E-3 1.10455E-2 4.2414E-3 2.95025E-3 3.58791E-3 1.89381E-3 9.9573E-4 2.54737E-3 6.97713E-3 5.87981E-3 2.95514E-3 2.55957E-3 3.39064E-3 1.97448E-3 2.12166E-3 2.06992E-3 1.79933E-3 2.70909E-3 1.70338E-3 1.23627E-3 2.14436E-3 1.27811E-3 1.12424E-3 1.29267E-3 1.23373E-3 1.17407E-3 2.32373E-4 7.09312E-4 6.55635E-4 -9999 -9999 -9999 -9999 -9999 -9999 -9999 -9999 -9999 -9999 -9999 -9999 -9999 -9999 -9999 -9999 -9999 -9999 -9999 -9999 -9999 -9999 -9999 -9999 -9999 -9999 -9999 -9999 -9999 -9999 -9999 -9999 -9999 -9999 -9999 -9999 -9999 -9999 -9999 -9999 -9999 -9999 -9999 -9999 -9999 -9999 -9999 -9999 -9999 -9999 -9999 -9999 -9999 -9999 -9999 -9999 -9999 -9999 -9999 -9999 -9999 -9999 -9999 -9999
-9999 -9999 -9999 -9999 -9999 -9999 -9999 -9999 -9999 -9999 -9999 -9999 -9999 -9999 -9999 -9999 -9999 -9999 -9999 -9999 -9999 -9999 -9999 -9999 -9999 -9999 -9999 -9999 -9999 -9999 -9999 -9999 -9999 -9999 -9999 -9999 -9999 -9999 -9999 -9999 -9999 -9999 -9999 -9999 7.50747E-2 7.48205E-3 1.06078E-1 3.47532E-2 1.24159E-2 -9999 -9999 -9999 -9999 -9999 -9999 -9999 -9999 -9999 -9999 -9999 -9999 -9999 -9999 -9999 -9999 2.26235E-3 2.46935E-3 3.20847E-3 2.89781E-3 4.07308E-3 3.57325E-3 8.20287E-3 6.81156E-3 5.38858E-3 4.25431E-3 2.83673E-3 3.27339E-3 9.35004E-3 1.04477E-2 2.20451E-3 1.93625E-3 2.19449E-3 1.34393E-3 9.57385E-4 2.26265E-3 4.22699E-3 1.9933E-3 1.78005E-3 2.28679E-3 2.51058E-3 1.09147E-3 8.97705E-4 2.09138E-3 1.64601E-3 1.28675E-3 1.86837E-3 2.08898E-3 1.2606E-3 8.0817E-4 6.27267E-4 7.34416E-4 8.61648E-4 1.27347E-3 8.67778E-4 1.01919E-3 -9999 -9999 -9999 -9999 -9999 -9999 -9999 -9999 -9999 -9999 -9999 -9999 -9999 -9999 -9999 -9999 -9999 -9999 -9999 -9999 -9999 -9999 -9999 -9999 -9999 -9999 -9999 -9999 -9999 -9999 -9999 -9999 -9999 -9999 -9999 -9999 -9999 -9999 -9999 -9999 -9999 -9999 -9999 -9999 -9999 -9999 -9999 -9999 -9999 -9999 -9999 -9999 -9999 -9999 -9999 -9999 -9999 -9999 -9999 -9999 -9999 -9999 -9999 -9999 -9999
-9999 -9999 -9999 -9999 -9999 -9999 -9999 -9999 -9999 -9999 -9999 -9999 -9999 -9999 -9999 -9999 -9999 -9999 -9999 -9999 -9999 -9999 -9999 -9999 -9999 -9999 -9999 -9999 -9999 -9999 -9999 -9999 -9999 -9999 -9999 -9999 -9999 -9999 -9999 -9999 -9999 -9999 -9999 -9999 4.17557E-2 2.22948E-2 2.44757E-2 6.52115E-3 1.33482E-3 1.348E-3 -9999 -9999 -9999 -9999 -9999 -9999 -9999 -9999 -9999 -9999 -9999 -9999 -9999 -9999 -9999 3.42607E-3 2.88618E-3 3.67924E-3 1.62419E-3 3.42798E-3 3.48996E-3 6.31565E-3 4.09342E-3 4.45802E-3 4.28558E-3 3.59503E-3 2.80761E-3 4.32584E-3 1.00517E-2 4.33822E-3 3.29755E-3 1.94E-3 1.31399E-3 6.3802E-4 1.67754E-3 2.94828E-3 2.10549E-3 2.10758E-3 3.36272E-3 2.68302E-3 1.08605E-3 8.40089E-4 9.0422E-4 9.82941E-4 8.41623E-4 1.51208E-3 2.15247E-3 1.42907E-3 6.88674E-4 6.51956E-4 1.26822E-3 1.27886E-3 9.04346E-4 1.30359E-3 9.1968E-4 -9999 -9999 -9999 -9999 -9999 -9999 -9999 -9999 -9999 -9999 -9999 -9999 -9999 -9999 -9999 -9999 -9999 -9999 -9999 -9999 -9999 -9999 -9999 -9999 -9999 -9999 -9999 -9999 -9999 -9999 -9999 -9999 -9999 -9999 -9999 -9999 -9999 -9999 -9999 -9999 -9999 -9999 -9999 -9999 -9999 -9999 -9999 -9999 -9999 -9999 -9999 -9999 -9999 -9999 -9999 -9999 -9999 -9999 -9999 -9999 -9999 -9999 -9999 -9999 -9999
-9999 -9999 -9999 -9999 -9999 -9999 -9999 -9999 -9999 -9999 -9999 -9999 -9999 -9999 -9999 -9999 -9999 -9999 -9999 -9999 -9999 -9999 -9999 -9999 -9999 -9999 -9999 -9999 -9999 -9999 -9999 -9999 -9999 -9999 -9999 -9999 -9999 -9999 -9999 -9999 -9999 -9999 -9999 -9999 -9999 5.20815E-2 2.90376E-3 2.84149E-3 1.94719E-3 -9999 -9999 -9999 -9999 -9999 -9999 -9999 -9999 -9999 -9999 -9999 -9999 -9999 -9999 -9999 -9999 -9999 3.16737E-3 1.64865E-3 3.57412E-3 6.87238E-3 5.0387E-3 6.71198E-3 4.46802E-3 4.19459E-3 5.02885E-3 5.33837E-3 3.21157E-3 1.40025E-3 4.3117E-3 1.1092E-2 4.28821E-3 3.23443E-3 1.24933E-3 6.48768E-4 1.01006E-3 1.71942E-3 1.81495E-3 1.84494E-3 2.60901E-3 2.07672E-3 1.0042E-3 8.28699E-4 1.2652E-3 1.17224E-3 1.47584E-3 1.34312E-3 1.12154E-3 1.66414E-3 9.27652E-4 7.80432E-4 1.48901E-3 1.01143E-3 1.2671E-3 1.1233E-3 -9999 -9999 -9999 -9999 -9999 -9999 -9999 -9999 -9999 -9999 -9999 -9999 -9999 -9999 -9999 -9999 -9999 -9999 -9999 -9999 -9999 -9999 -9999 -9999 -9999 -9999 -9999 -9999 -9999 -9999 -9999 -9999 -9999 -9999 -9999 -9999 -9999 -9999 -9999 -9999 -9999 -9999 -9999 -9999 -9999 -9999 -9999 -9999 -9999 -9999 -9999 -9999 -9999 -9999 -9999 -9999 -9999 -9999 -9999 -9999 -9999 -9999 -9999 -9999 -9999 -9999
-9999 -9999 -9999 -9999 -9999 -9999 -9999 -9999 -9999 -9999 -9999 -9999 -9999 -9999 -9999 -9999 -9999 -9999 -9999 -9999 -9999 -9999 -9999 -9999 -9999 -9999 -9999 -9999 -9999 -9999 -9999 -9999 -9999 -9999 -9999 -9999 -9999 -9999 -9999 -9999 -9999 -9999 -9999 -9999 -9999 3.59474E-2 7.49027E-2 4.07352E-3 1.01328E-3 -9999 -9999 -9999 -9999 -9999 -9999 -9999 -9999 -9999 -9999 -9999 -9999 -9999 -9999 -9999 -9999 -9999 -9999 -9999 4.42099E-3 5.42085E-3 3.39753E-3 3.72017E-3 5.07633E-3 5.55329E-3 5.85403E-3 4.26696E-3 2.14466E-3 8.29551E-4 2.03592E-3 8.66348E-3 6.39507E-3 2.99492E-3 9.15252E-4 8.17166E-4 1.50532E-3 1.40465E-3 1.10643E-3 7.75904E-4 8.85685E-4 1.65354E-3 1.10741E-3 8.96713E-4 7.39793E-4 7.45259E-4 1.05499E-3 6.27993E-4 7.51051E-4 1.65028E-3 8.49516E-4 4.43897E-4 4.47426E-4 5.4377E-4 5.00304E-4 -9999 -9999 -9999 -9999 -9999 -9999 -9999 -9999 -9999 -9999 -9999 -9999 -9999 -9999 -9999 -9999 -9999 -9999 -9999 -9999 -9999 -9999 -9999 -9999 -9999 -9999 -9999 -9999 -9999 -9999 -9999 -9999 -9999 -9999 -9999 -9999 -9999 -9999 -9999 -9999 -9999 -9999 -9999 -9999 -9999 -9999 -9999 -9999 -9999 -9999 -9999 -9999 -9999 -9999 -9999 -9999 -9999 -9999 -9999 -9999 -9999 -9999 -9999 -9999 -9999 -9999 -9999
-9999 -9999 -9999 -9999 -9999 -9999 -9999 -9999 -9999 -9999 -9999 -9999 -9999 -9999 -9999 -9999 -9999 -9999 -9999 -9999 -9999 -9999 -9999 -9999 -9999 -9999 -9999 -9999 -9999 -9999 -9999 -9999 -9999 -9999 -9999 -9999 -9999 -9999 -9999 -9999 -9999 -9999 -9999 -9999 -9999 -9999 -9999 4.87105E-2 1.42236E-3 4.20531E-3 -9999 -9999 -9999 -9999 -9999 -9999 -9999 -9999 -9999 -9999 -9999 -9999 -9999 -9999 -9999 -9999 -9999 6.06556E-3 1.49669E-2 7.63151E-3 2.37698E-3 2.87226E-3 3.7371E-3 3.91711E-3 3.03573E-3 2.25072E-3 8.23547E-4 8.30005E-4 2.6817E-3 4.63009E-3 3.28216E-3 2.14174E-3 8.12657E-4 8.18272E-4 2.28872E-3 2.14751E-3 7.92715E-4 6.24357E-4 5.50036E-4 1.20564E-3 1.22839E-3 1.27121E-3 1.01789E-3 6.03547E-4 3.89578E-4 3.46871E-4 5.8035E-4 6.66113E-4 7.08099E-4 6.10075E-4 4.10732E-4 4.04539E-4 2.27642E-4 -9999 -9999 -9999 -9999 -9999 -9999 -9999 -9999 -9999 -9999 -9999 -9999 -9999 -9999 -9999 -9999 -9999 -9999 -9999 -9999 -9999 -9999 -9999 -9999 -9999 -9999 -9999 -9999 -9999 -9999 -9999 -9999 -9999 -9999 -9999 -9999 -9999 -9999 -9999 -9999 -9999 -9999 -9999 -9999 -9999 -9999 -9999 -9999 -9999 -9999 -9999 -9999 -9999 -9999 -9999 -9999 -9999 -9999 -9999 -9999 -9999 -9999 -9999 -9999 -9999 -9999 -9999
-9999 -9999 -9999 -9999 -9999 -9999 -9999 -9999 -9999 -9999 -9999 -9999 -9999 -9999 -9999 -9999 -9999 -9999 -9999 -9999 -9999 -9999 -9999 -9999 -9999 -9999 -9999 -9999 -9999 -9999 -9999 -9999 -9999 -9999 -9999 -9999 -9999 -9999 -9999 -9999 -9999 -9999 -9999 -9999 -9999 -9999 -9999 1.01801E-1 2.55707E-2 -9999 -9999 -9999 -9999 -9999 -9999 -9999 -9999 -9999 -9999 -9999 -9999 -9999 -9999 -9999 -9999 -9999 -9999 -9999 9.75302E-3 9.28823E-3 3.95672E-3 2.48307E-3 2.8013E-3 2.62264E-3 2.27047E-3 1.50256E-3 1.2981E-3 2.43262E-3 5.32599E-3 4.02155E-3 2.45157E-3 2.06964E-3 9.15025E-4 8.25516E-4 1.7499E-3 8.92259E-4 6.02132E-4 6.41733E-4 5.92412E-4 6.98739E-4 1.29342E-3 1.18801E-3 1.4572E-3 9.53533E-4 4.47281E-4 1.3068E-4 1.96646E-4 3.74715E-4 3.72369E-4 4.09097E-4 3.94831E-4 3.68359E-4 2.25569E-4 -9999 -9999 -9999 -9999 -9999 -9999 -9999 -9999 -9999 -9999 -9999 -9999 -9999 -9999 -9999 -9999 -9999 -9999 -9999 -9999 -9999 -9999 -9999 -9999 -9999 -9999 -9999 -9999 -9999 -9999 -9999 -9999 -9999 -9999 -9999 -9999 -9999 -9999 -9999 -9999 -9999 -9999 -9999 -9999 -9999 -9999 -9999 -9999 -9999 -9999 -9999 -9999 -9999 -9999 -9999 -9999 -9999 -9999 -9999 -9999 -9999 -9999 -9999 -9999 -9999 -9999 -9999
-9999 -9999 -9999 -9999 -9999 -9999 -9999 -9999 -9999 -9999 -9999 -9999 -9999 -9999 -9999 -9999 -9999 -9999 -9999 -9999 -9999 -9999 -9999 -9999 -9999 -9999 -9999 -9999 -9999 -9999 -9999 -9999 -9999 -9999 -9999 -9999 -9999 -9999 -9999 -9999 -9999 -9999 -9999 -9999 -9999 -9999 -9999 -9999 9.35265E-2 -9999 -9999 -9999 -9999 -9999 -9999 -9999 -9999 -9999 -9999 -9999 -9999 -9999 -9999 -9999 -9999 -9999 2.6979E-3 1.1676E-3 3.9211E-3 1.6685E-2 1.02694E-2 2.32949E-3 3.31395E-3 2.30449E-3 1.2089E-3 1.59447E-3 1.46842E-3 2.75905E-3 3.5209E-3 3.0689E-3 1.17592E-3 1.26653E-3 1.00977E-3 5.67638E-4 1.53485E-3 1.64949E-3 1.02939E-3 6.25405E-4 5.90493E-4 6.57632E-4 1.20586E-3 1.45709E-3 1.39427E-3 9.64481E-4 5.96883E-4 1.50029E-4 2.11836E-4 2.73102E-4 2.68104E-4 2.30374E-4 2.80813E-4 2.72434E-4 2.56225E-4 -9999 -9999 -9999 -9999 -9999 -9999 -9999 -9999 -9999 -9999 -9999 -9999 -9999 -9999 -9999 -9999 -9999 -9999 -9999 -9999 -9999 -9999 -9999 -9999 -9999 -9999 -9999 -9999 -9999 -9999 -9999 -9999 -9999 -9999 -9999 -9999 -9999 -9999 -9999 -9999 -9999 -9999 -9999 -9999 -9999 -9999 -9999 -9999 -9999 -9999 -9999 -9999 -9999 -9999 -9999 -9999 -9999 -9999 -9999 -9999 -9999 -9999 -9999 -9999 -9999 -9999 -9999
-9999 -9999 -9999 -9999 -9999 -9999 -9999 -9999 -9999 -9999 -9999 -9999 -9999 -9999 -9999 -9999 -9999 -9999 -9999 -9999 -9999 -9999 -9999 -9999 -9999 -9999 -9999 -9999 -9999 -9999 -9999 -9999 -9999 -9999 -9999 -9999 -9999 -9999 -9999 -9999 -9999 -9999 -9999 -9999 -9999 -9999 -9999 -9999 -9999 -9999 -9999 -9999 -9999 -9999 -9999 -9999 -9999 -9999 -9999 -9999 -9999 -9999 -9999 -9999 1.11331E-2 6.30971E-3 2.52664E-3 1.34552E-3 2.84849E-3 1.00938E-2 1.58149E-2 2.77492E-3 2.4005E-3 2.36519E-3 1.21461E-3 1.08385E-3 1.36353E-3 2.44915E-3 3.3683E-3 3.01931E-3 2.04549E-3 1.56365E-3 1.02957E-3 1.14024E-3 2.71488E-3 3.59729E-3 2.68907E-3 8.41778E-4 7.14869E-4 7.39851E-4 1.20079E-3 1.70292E-3 1.3778E-3 7.01479E-4 4.6326E-4 2.00706E-4 1.75063E-4 3.35795E-4 3.27408E-4 2.22795E-4 2.36822E-4 2.77389E-4 -9999 -9999 -9999 -9999 -9999 -9999 -9999 -9999 -9999 -9999 -9999 -9999 -9999 -9999 -9999 -9999 -9999 -9999 -9999 -9999 -9999 -9999 -9999 -9999 -9999 -9999 -9999 -9999 -9999 -9999 -9999 -9999 -9999 -9999 -9999 -9999 -9999 -9999 -9999 -9999 -9999 -9999 -9999 -9999 -9999 -9999 -9999 -9999 -9999 -9999 -9999 -9999 -9999 -9999 -9999 -9999 -9999 -9999 -9999 -9999 -9999 -9999 -9999 -9999 -9999 -9999 -9999 -9999
-9999 -9999 -9999 -9999 -9999 -9999 -9999 -9999 -9999 -9999 -9999 -9999 -9999 -9999 -9999 -9999 -9999 -9999 -9999 -9999 -9999 -9999 -9999 -9999 -9999 -9999 -9999 -9999 -9999 -9999 -9999 -9999 -9999 -9999 -9999 -9999 -9999 -9999 -9999 -9999 -9999 -9999 -9999 -9999 -9999 -9999 -9999 -9999 -9999 -9999 -9999 -9999 -9999 -9999 -9999 -9999 -9999 -9999 -9999 -9999 -9999 -9999 -9999 -9999 -9999 7.93481E-3 4.73534E-3 1.81426E-3 2.27856E-3 1.18921E-2 1.99508E-2 4.83631E-3 2.50678E-3 2.52722E-3 1.87963E-3 1.34027E-3 1.5232E-3 2.4287E-3 2.72721E-3 2.17918E-3 2.12775E-3 1.43155E-3 7.77228E-4 1.39061E-3 1.73778E-3 1.82225E-3 2.37946E-3 1.697E-3 1.47232E-3 1.74882E-3 1.1759E-3 8.29726E-4 7.30056E-4 5.63409E-4 3.42892E-4 1.96405E-4 2.00583E-4 2.35755E-4 3.00504E-4 3.86422E-4 2.89903E-4 -9999 -9999 -9999 -9999 -9999 -9999 -9999 -9999 -9999 -9999 -9999 -9999 -9999 -9999 -9999 -9999 -9999 -9999 -9999 -9999 -9999 -9999 -9999 -9999 -9999 -9999 -9999 -9999 -9999 -9999 -9999 -9999 -9999 -9999 -9999 -9999 -9999 -9999 -9999 -9999 -9999 -9999 -9999 -9999 -9999 -9999 -9999 -9999 -9999 -9999 -9999 -9999 -9999 -9999 -9999 -9999 -9999 -9999 -9999 -9999 -9999 -9999 -9999 -9999 -9999 -9999 -9999 -9999 -9999
-9999 -9999 -9999 -9999 -9999 -9999 -9999 -9999 -9999 -9999 -9999 -9999 -9999 -9999 -9999 -9999 -9999 -9999 -9999 -9999 -9999 -9999 -9999 -9999 -9999 -9999 -9999 -9999 -9999 -9999 -9999 -9999 -9999 -9999 -9999 -9999 -9999 -9999 -9999 -9999 -9999 -9999 -9999 -9999 -9999 -9999 -9999 -9999 -9999 -9999 -9999 -9999 -9999 -9999 -9999 -9999 -9999 -9999 -9999 -9999 -9999 -9999 -9999 -9999 -9999 1.23437E-2 9.33268E-3 4.30388E-3 2.03055E-3 5.68466E-3 1.39041E-2 1.38639E-2 7.11656E-3 2.20691E-3 1.54775E-3 1.73429E-3 1.49788E-3 2.02279E-3 1.3373E-3 1.29747E-3 1.23385E-3 1.08463E-3 7.01954E-4 7.66275E-4 3.86418E-4 4.50604E-4 1.03279E-3 1.66855E-3 2.48993E-3 2.66424E-3 1.05437E-3 3.98576E-4 4.47776E-4 4.01413E-4 2.90321E-4 2.8351E-4 2.32462E-4 2.90213E-4 5.74374E-4 8.40477E-4 -9999 -9999 -9999 -9999 -9999 -9999 -9999 -9999 -9999 -9999 -9999 -9999 -9999 -9999 -9999 -9999 -9999 -9999 -9999 -9999 -9999 -9999 -9999 -9999 -9999 -9999 -9999 -9999 -9999 -9999 -9999 -9999 -9999 -9999 -9999 -9999 -9999 -9999 -9999 -9999 -9999 -9999 -9999 -9999 -9999 -9999 -9999 -9999 -9999 -9999 -9999 -9999 -9999 -9999 -9999 -9999 -9999 -9999 -9999 -9999 -9999 -9999 -9999 -9999 -9999 -9999 -9999 -9999 -9999 -9999
-9999 -9999 -9999 -9999 -9999 -9999 -9999 -9999 -9999 -9999 -9999 -9999 -9999 -9999 -9999 -9999 -9999 -9999 -9999 -9999 -9999 -9999 -9999 -9999 -9999 -9999 -9999 -9999 -9999 -9999 -9999 -9999 -9999 -9999 -9999 -9999 -9999 -9999 -9999 -9999 -9999 -9999 -9999 -9999 -9999 -9999 -9999 -9999 -9999 -9999 -9999 -9999 -9999 -9999 -9999 -9999 -9999 -9999 -9999 -9999 -9999 -9999 -9999 -9999 -9999 -9999 4.83616E-3 3.82481E-3 1.95821E-3 1.76827E-3 2.81328E-3 5.32249E-3 7.57791E-3 3.22065E-3 1.68223E-3 1.45148E-3 1.54843E-3 2.21862E-3 8.17074E-4 7.87952E-4 7.40243E-4 1.44197E-3 7.19657E-4 5.39569E-4 2.99962E-4 4.24591E-4 5.78686E-4 1.08498E-3 1.74009E-3 1.16197E-3 5.28326E-4 4.65768E-4 4.75274E-4 3.31776E-4 2.7587E-4 2.42446E-4 1.45889E-4 2.09006E-4 2.76625E-4 -9999 -9999 -9999 -9999 -9999 -9999 -9999 -9999 -9999 -9999 -9999 -9999 -9999 -9999 -9999 -9999 -9999 -9999 -9999 -9999 -9999 -9999 -9999 -9999 -9999 -9999 -9999 -9999 -9999 -9999 -9999 -9999 -9999 -9999 -9999 -9999 -9999 -9999 -9999 -9999 -9999 -9999 -9999 -9999 -9999 -9999 -9999 -9999 -9999 -9999 -9999 -9999 -9999 -9999 -9999 -9999 -9999 -9999 -9999 -9999 -9999 -9999 -9999 -9999 -9999 -9999 -9999 -9999 -9999 -9999 -9999
-9999 -9999 -9999 -9999 -9999 -9999 -9999 -9999 -9999 -9999 -9999 -9999 -9999 -9999 -9999 -9999 -9999 -9999 -9999 -9999 -9999 -9999 -9999 -9999 -9999 -9999 -9999 -9999 -9999 -9999 -9999 -9999 -9999 -9999 -9999 -9999 -9999 -9999 -9999 -9999 -9999 -9999 -9999 -9999 -9999 -9999 -9999 -9999 -9999 -9999 -9999 -9999 -9999 -9999 -9999 -9999 -9999 -9999 -9999 -9999 -9999 -9999 -9999 -9999 -9999 -9999 -9999 2.0654E-3 1.21219E-3 1.1944E-3 1.32224E-3 2.00407E-3 5.20491E-3 4.85045E-3 3.46292E-3 1.9481E-3 2.5062E-3 2.76955E-3 1.40886E-3 1.02112E-3 1.01679E-3 2.53261E-3 2.2168E-3 9.03373E-4 3.46528E-4 4.35773E-4 6.23367E-4 9.21956E-4 1.2022E-3 1.61192E-3 7.88545E-4 5.0861E-4 5.24466E-4 6.64657E-4 4.96142E-4 2.42835E-4 1.61455E-4 1.14772E-4 1.33925E-4 2.85344E-4 -9999 -9999 -9999 -9999 -9999 -9999 -9999 -9999 -9999 -9999 -9999 -9999 -9999 -9999 -9999 -9999 -9999 -9999 -9999 -9999 -9999 -9999 -9999 -9999 -9999 -9999 -9999 -9999 -9999 -9999 -9999 -9999 -9999 -9999 -9999 -9999 -9999 -9999 -9999 -9999 -9999 -9999 -9999 -9999 -9999 -9999 -9999 -9999 -9999 -9999 -9999 -9999 -9999 -9999 -9999 -9999 -9999 -9999 -9999 -9999 -9999 -9999 -9999 -9999 -9999 -9999 -9999 -9999 -9999 -9999
-9999 -9999 -9999 -9999 -9999 -9999 -9999 -9999 -9999 -9999 -9999 -9999 -9999 -9999 -9999 -9999 -9999 -9999 -9999 -9999 -9999 -9999 -9999 -9999 -9999 -9999 -9999 -9999 -9999 -9999 -9999 -9999 -9999 -9999 -9999 -9999 -9999 -9999 -9999 -9999 -9999 -9999 -9999 -9999 -9999 -9999 -9999 -9999 -9999 -9999 -9999 -9999 -9999 -9999 -9999 -9999 -9999 -9999 -9999 -9999 -9999 -9999 -9999 -9999 -9999 -9999 -9999 -9999 1.7877E-3 1.93358E-3 1.84452E-3 2.34296E-3 3.37307E-3 4.76543E-3 4.64189E-3 4.83763E-3 4.90507E-3 2.94138E-3 2.80545E-3 2.19359E-3 1.97761E-3 4.43349E-3 3.6551E-3 1.84899E-3 1.00459E-3 5.88146E-4 1.2139E-3 1.23066E-3 1.08889E-3 1.20396E-3 8.92463E-4 6.32956E-4 4.75475E-4 6.20986E-4 1.0733E-3 5.60846E-4 4.48026E-4 2.42802E-4 -9999 -9999 -9999 -9999 -9999 -9999 -9999 -9999 -9999 -9999 -9999 -9999 -9999 -9999 -9999 -9999 -9999 -9999 -9999 -9999 -9999 -9999 -9999 -9999 -9999 -9999 -9999 -9999 -9999 -9999 -9999 -9999 -9999 -9999 -9999 -9999 -9999 -9999 -9999 -9999 -9999 -9999 -9999 -9999 -9999 -9999 -9999 -9999 -9999 -9999 -9999 -9999 -9999 -9999 -9999 -9999 -9999 -9999 -9999 -9999 -9999 -9999 -9999 -9999 -9999 -9999 -9999 -9999 -9999 -9999 -9999 -9999
-9999 -9999 -9999 -9999 -9999 -9999 -9999 -9999 -9999 -9999 -9999 -9999 -9999 -9999 -9999 -9999 -9999 -9999 -9999 -9999 -9999 -9999 -9999 -9999 -9999 -9999 -9999 -9999 -9999 -9999 -9999 -9999 -9999 -9999 -9999 -9999 -9999 -9999 -9999 -9999 -9999 -9999 -9999 -9999 -9999 -9999 -9999 -9999 -9999 -9999 -9999 -9999 -9999 -9999 -9999 -9999 -9999 -9999 -9999 -9999 -9999 -9999 -9999 -9999 -9999 -9999 -9999 -9999 1.16247E-3 1.52033E-3 1.90302E-3 1.98067E-3 2.18341E-3 2.98775E-3 5.95546E-3 6.30918E-3 5.28528E-3 3.16856E-3 3.08429E-3 -9999 6.52329E-3 -9999 5.9055E-3 -9999 3.29094E-3 2.55774E-3 2.76901E-3 1.50878E-3 7.28543E-4 4.67106E-4 6.43068E-4 5.93931E-4 4.34356E-4 7.34037E-4 1.37006E-3 7.15196E-4 4.48412E-4 -9999 -9999 -9999 -9999 -9999 -9999 -9999 -9999 -9999 -9999 -9999 -9999 -9999 -9999 -9999 -9999 -9999 -9999 -9999 -9999 -9999 -9999 -9999 -9999 -9999 -9999 -9999 -9999 -9999 -9999 -9999 -9999 -9999 -9999 -9999 -9999 -9999 -9999 -9999 -9999 -9999 -9999 -9999 -9999 -9999 -9999 -9999 -9999 -9999 -9999 -9999 -9999 -9999 -9999 -9999 -9999 -9999 -9999 -9999 -9999 -9999 -9999 -9999 -9999 -9999 -9999 -9999 -9999 -9999 -9999 -9999 -9999 -9999
-9999 -9999 -9999 -9999 -9999 -9999 -9999 -9999 -9999 -9999 -9999 -9999 -9999 -9999 -9999 -9999 -9999 -9999 -9999 -9999 -9999 -9999 -9999 -9999 -9999 -9999 -9999 -9999 -9999 -9999 -9999 -9999 -9999 -9999 -9999 -9999 -9999 -9999 -9999 -9999 -9999 -9999 -9999 -9999 -9999 -9999 -9999 -9999 -9999 -9999 -9999 -9999 -9999 -9999 -9999 -9999 -9999 -9999 -9999 -9999 -9999 -9999 -9999 -9999 -9999 -9999 -9999 -9999 -9999 -9999 -9999 1.10408E-3 2.02803E-3 4.45114E-3 -9999 4.89851E-3 3.09257E-3 2.11449E-3 -9999 -9999 -9999 -9999 -9999 -9999 -9999 -9999 2.64754E-3 1.46923E-3 7.14718E-4 4.22175E-4 6.69724E-4 8.25904E-4 7.06237E-4 9.60596E-4 1.00383E-3 4.2852E-4 2.20145E-4 2.35135E-4 -9999 -9999 -9999 -9999 -9999 -9999 -9999 -9999 -9999 -9999 -9999 -9999 -9999 -9999 -9999 -9999 -9999 -9999 -9999 -9999 -9999 -9999 -9999 -9999 -9999 -9999 -9999 -9999 -9999 -9999 -9999 -9999 -9999 -9999 -9999 -9999 -9999 -9999 -9999 -9999 -9999 -9999 -9999 -9999 -9999 -9999 -9999 -9999 -9999 -9999 -9999 -9999 -9999 -9999 -9999 -9999 -9999 -9999 -9999 -9999 -9999 -9999 -9999 -9999 -9999 -9999 -9999 -9999 -9999 -9999 -9999 -9999
-9999 -9999 -9999 -9999 -9999 -9999 -9999 -9999 -9999 -9999 -9999 -9999 -9999 -9999 -9999 -9999 -9999 -9999 -9999 -9999 -9999 -9999 -9999 -9999 -9999 -9999 -9999 -9999 -9999 -9999 -9999 -9999 -9999 -9999 -9999 -9999 -9999 -9999 -9999 -9999 -9999 -9999 -9999 -9999 -9999 -9999 -9999 -9999 -9999 -9999 -9999 -9999 -9999 -9999 -9999 -9999 -9999 -9999 -9999 -9999 -9999 -9999 -9999 -9999 -9999 -9999 -9999 -9999 -9999 -9999 -9999 2.14432E-3 4.13397E-3 7.88921E-3 -9999 -9999 -9999 -9999 -9999 -9999 -9999 -9999 -9999 -9999 -9999 -9999 -9999 -9999 9.96878E-4 5.83268E-4 4.41365E-4 4.81621E-4 6.32932E-4 5.02994E-4 5.00328E-4 7.54473E-4 4.27119E-4 2.29586E-4 -9999 -9999 -9999 -9999 -9999 -9999 -9999 -9999 -9999 -9999 -9999 -9999 -9999 -9999 -9999 -9999 -9999 -9999 -9999 -9999 -9999 -9999 -9999 -9999 -9999 -9999 -9999 -9999 -9999 -9999 -9999 -9999 -9999 -9999 -9999 -9999 -9999 -9999 -9999 -9999 -9999 -9999 -9999 -9999 -9999 -9999 -9999 -9999 -9999 -9999 -9999 -9999 -9999 -9999 -9999 -9999 -9999 -9999 -9999 -9999 -9999 -9999 -9999 -9999 -9999 -9999 -9999 -9999 -9999 -9999 -9999 -9999
-9999 -9999 -9999 -9999 -9999 -9999 -9999 -9999 -9999 -9999 -9999 -9999 -9999 -9999 -9999 -9999 -9999 -9999 -9999 -9999 -9999 -9999 -9999 -9999 -9999 -9999 -9999 -9999 -9999 -9999 -9999 -9999 -9999 -9999 -9999 -9999 -9999 -9999 -9999 -9999 -9999 -9999 -9999 -9999 -9999 -9999 -9999 -9999 -9999 -9999 -9999 -9999 -9999 -9999 -9999 -9999 -9999 -9999 -9999 -9999 -9999 -9999 -9999 -9999 -9999 -9999 -9999 -9999 -9999 -9999 -9999 3.65367E-3 1.00969E-2 -9999 -9999 -9999 -9999 -9999 -9999 -9999 -9999 -9999 -9999 -9999 -9999 -9999 -9999 -9999 -9999 -9999 2.97951E-4 2.52049E-4 4.80554E-4 7.49605E-4 4.3352E-4 3.71752E-4 3.8164E-4 2.60422E-4 -9999 -9999 -9999 -9999 -9999 -9999 -9999 -9999 -9999 -9999 -9999 -9999 -9999 -9999 -9999 -9999 -9999 -9999 -9999 -9999 -9999 -9999 -9999 -9999 -9999 -9999 -9999 -9999 -9999 -9999 -9999 -9999 -9999 -9999 -9999 -9999 -9999 -9999 -9999 -9999 -9999 -9999 -9999 -9999 -9999 -9999 -9999 -9999 -9999 -9999 -9999 -9999 -9999 -9999 -9999 -9999 -9999 -9999 -9999 -9999 -9999 -9999 -9999 -9999 -9999 -9999 -9999 -9999 -9999 -9999 -9999 -9999
-9999 -9999 -9999 -9999 -9999 -9999 -9999 -9999 -9999 -9999 -9999 -9999 -9999 -9999 -9999 -9999 -9999 -9999 -9999 -9999 -9999 -9999 -9999 -9999 -9999 -9999 -9999 -9999 -9999 -9999 -9999 -9999 -9999 -9999 -9999 -9999 -9999 -9999 -9999 -9999 -9999 -9999 -9999 -9999 -9999 -9999 -9999 -9999 -9999 -9999 -9999 -9999 -9999 -9999 -9999 -9999 -9999 -9999 -9999 -9999 -9999 -9999 -9999 -9999 -9999 -9999 -9999 -9999 -9999 -9999 -9999 7.39433E-3 -9999 -9999 -9999 -9999 -9999 -9999 -9999 -9999 -9999 -9999 -9999 -9999 -9999 -9999 -9999 -9999 -9999 -9999 -9999 -9999 3.8303E-4 7.00145E-4 5.38187E-4 -9999 -9999 -9999 -9999 -9999 -9999 -9999 -9999 -9999 -9999 -9999 -9999 -9999 -9999 -9999 -9999 -9999 -9999 -9999 -9999 -9999 -9999 -9999 -9999 -9999 -9999 -9999 -9999 -9999 -9999 -9999 -9999 -9999 -9999 -9999 -9999 -9999 -9999 -9999 -9999 -9999 -9999 -9999 -9999 -9999 -9999 -9999 -9999 -9999 -9999 -9999 -9999 -9999 -9999 -9999 -9999 -9999 -9999 -9999 -9999 -9999 -9999 -9999 -9999 -9999 -9999 -9999 -9999 -9999 -9999 -9999 -9999 -9999 -9999 -9999
-9999 -9999 -9999 -9999 -9999 -9999 -9999 -9999 -9999 -9999 -9999 -9999 -9999 -9999 -9999 -9999 -9999 -9999 -9999 -9999 -9999 -9999 -9999 -9999 -9999 -9999 -9999 -9999 -9999 -9999 -9999 -9999 -9999 -9999 -9999 -9999 -9999 -9999 -9999 -9999 -9999 -9999 -9999 -9999 -9999 -9999 -9999 -9999 -9999 -9999 -9999 -9999 -9999 -9999 -9999 -9999 -9999 -9999 -9999 -9999 -9999 -9999 -9999 -9999 -9999 -9999 -9999 -9999 -9999 -9999 -9999 -9999 -9999 -9999 -9999 -9999 -9999 -9999 -9999 -9999 -9999 -9999 -9999 -9999 -9999 -9999 -9999 -9999 -9999 -9999 -9999 -9999 3.72407E-4 -9999 -9999 -9999 -9999 -9999 -9999 -9999 -9999 -9999 -9999 -9999 -9999 -9999 -9999 -9999 -9999 -9999 -9999 -9999 -9999 -9999 -9999 -9999 -9999 -9999 -9999 -9999 -9999 -9999 -9999 -9999 -9999 -9999 -9999 -9999 -9999 -9999 -9999 -9999 -9999 -9999 -9999 -9999 -9999 -9999 -9999 -9999 -9999 -9999 -9999 -9999 -9999 -9999 -9999 -9999 -9999 -9999 -9999 -9999 -9999 -9999 -9999 -9999 -9999 -9999 -9999 -9999 -9999 -9999 -9999 -9999 -9999 -9999 -9999 -9999 -9999 -9999
