# Supplementary material for: Spatiotemporal prediction of alpine wetlands under multi-climate scenarios in the west of Sichuan, China
Source: PeerJ. 2024 Nov 27;12:e18586. doi: 10.7717/peerj.18586 (PMC11608022; doi:10.7717/peerj.18586)
Supplement: Supplemental Information 2 [file peerj-12-18586-s002.zip › Maxent_data2/2.5mBIOssp245_2081-2100/RES/wetland_7.lambdas]

2.5mbiossp245_2081-2100_1	0.0	-4.254167079925537	19.024999618530273
2.5mbiossp245_2081-2100_10	0.0	4.683332920074463	25.433330535888672
2.5mbiossp245_2081-2100_11	0.0	-15.016670227050781	12.683329582214355
2.5mbiossp245_2081-2100_12	0.0	484.0	985.0
2.5mbiossp245_2081-2100_13	-0.4641426418760714	106.0	205.0
2.5mbiossp245_2081-2100_14	0.0	1.0	10.0
2.5mbiossp245_2081-2100_15	0.0	70.6949234008789	109.06430053710938
2.5mbiossp245_2081-2100_16	0.0	294.0	567.0
2.5mbiossp245_2081-2100_17	0.0	6.0	39.0
2.5mbiossp245_2081-2100_18	0.0	290.0	567.0
2.5mbiossp245_2081-2100_19	0.0	6.0	48.0
2.5mbiossp245_2081-2100_2	0.0	9.066666603088379	16.625
2.5mbiossp245_2081-2100_3	0.0	32.087860107421875	49.456520080566406
2.5mbiossp245_2081-2100_4	0.0	496.7554016113281	863.6826171875
2.5mbiossp245_2081-2100_5	0.0	10.300000190734863	31.200000762939453
2.5mbiossp245_2081-2100_6	0.0	-24.700000762939453	5.300000190734863
2.5mbiossp245_2081-2100_7	0.0	24.700000762939453	38.900001525878906
2.5mbiossp245_2081-2100_8	0.0	4.683332920074463	24.7166690826416
2.5mbiossp245_2081-2100_9	0.0	-13.75	13.016670227050781
wc2.1_2.5m_bioc_bcc-csm2-mr_ssp245_2081-2100	0.0	-4.254167079925537	19.024999618530273
wc2.1_2.5m_elev	0.0	1075.0	5259.0
2.5mbiossp245_2081-2100_4^2	0.005581678930062525	246765.9290300319	745947.6632318497
2.5mbiossp245_2081-2100_6^2	0.017437662111358082	0.0	610.0900376892096
2.5mbiossp245_2081-2100_7^2	0.2331780410570306	610.0900376892096	1513.2101187133812
2.5mbiossp245_2081-2100_9^2	1.308575757432402	0.0	189.0625
2.5mbiossp245_2081-2100_11*2.5mbiossp245_2081-2100_9	0.13661524408853273	-0.41333337446053875	206.47921562194824
2.5mbiossp245_2081-2100_12*2.5mbiossp245_2081-2100_2	0.03197989637519797	6280.709894180298	12799.800178527832
2.5mbiossp245_2081-2100_12*2.5mbiossp245_2081-2100_6	-0.8422157016224677	-16360.0	4584.500164985657
2.5mbiossp245_2081-2100_12*2.5mbiossp245_2081-2100_7	0.9152089731550366	17160.0	29222.60124206543
2.5mbiossp245_2081-2100_13*2.5mbiossp245_2081-2100_9	-0.20791053231257497	-1880.449945449829	2225.8506088256836
2.5mbiossp245_2081-2100_16*2.5mbiossp245_2081-2100_7	0.9511994283314364	8762.0	15391.199676513672
2.5mbiossp245_2081-2100_18*2.5mbiossp245_2081-2100_7	0.7587882558548991	8762.0	15391.199676513672
2.5mbiossp245_2081-2100_2*2.5mbiossp245_2081-2100_7	0.21210325949978664	243.89332816441856	603.1851304117808
2.5mbiossp245_2081-2100_3*2.5mbiossp245_2081-2100_4	0.5104254674883808	22587.922911182977	31488.72640696261
2.5mbiossp245_2081-2100_8*wc2.1_2.5m_elev	1.4576909346090499	24629.6478266716	57938.25
`2.5mbiossp245_2081-2100_7	-1.0546159851938648	24.700000762939453	33.75
`2.5mbiossp245_2081-2100_7	-0.5444654600419615	24.700000762939453	33.35000038146973
`2.5mbiossp245_2081-2100_13	0.6077955375244282	106.0	143.5
`2.5mbiossp245_2081-2100_7	-0.48016648946440665	24.700000762939453	33.25
`2.5mbiossp245_2081-2100_7	-0.7631620106468497	24.700000762939453	32.95000076293945
`2.5mbiossp245_2081-2100_15	0.4168377372591106	70.6949234008789	89.2528305053711
`2.5mbiossp245_2081-2100_2	-0.08351814943257639	9.066666603088379	12.720835208892822
'2.5mbiossp245_2081-2100_13	4.790277349359263	154.5	205.0
`2.5mbiossp245_2081-2100_15	0.3606008973299576	70.6949234008789	88.33662796020508
`2.5mbiossp245_2081-2100_3	0.051252982649864415	32.087860107421875	36.10735511779785
`2.5mbiossp245_2081-2100_7	-0.39330245541103676	24.700000762939453	31.65000057220459
`2.5mbiossp245_2081-2100_15	0.23472015202078847	70.6949234008789	87.87932205200195
`2.5mbiossp245_2081-2100_2	-0.6870954511779642	9.066666603088379	12.8125
`2.5mbiossp245_2081-2100_3	0.22239052876263124	32.087860107421875	36.436763763427734
`2.5mbiossp245_2081-2100_15	0.20015527382850795	70.6949234008789	87.86287689208984
`2.5mbiossp245_2081-2100_2	-1.3619573790042996	9.066666603088379	13.604165077209473
`2.5mbiossp245_2081-2100_3	0.19209280969256987	32.087860107421875	36.4528694152832
'2.5mbiossp245_2081-2100_12	-0.46856640412117617	760.5	985.0
`2.5mbiossp245_2081-2100_7	-0.603151631021999	24.700000762939453	31.84999942779541
'2.5mbiossp245_2081-2100_7	0.3149603762048773	34.14999961853027	38.900001525878906
`2.5mbiossp245_2081-2100_15	0.7090297070706054	70.6949234008789	87.69913482666016
`2.5mbiossp245_2081-2100_3	0.4040830026350664	32.087860107421875	36.93006134033203
'2.5mbiossp245_2081-2100_12	-2.3164480910584113	759.5	985.0
`2.5mbiossp245_2081-2100_14	-0.11132339581298151	1.0	1.5
'2.5mbiossp245_2081-2100_9	0.6793372703317125	-0.7833332419395447	13.016670227050781
`2.5mbiossp245_2081-2100_12	0.13763771094583896	484.0	542.5
'2.5mbiossp245_2081-2100_4	-0.34442149799307187	829.8981628417969	863.6826171875
`2.5mbiossp245_2081-2100_15	0.4928624713859682	70.6949234008789	88.01416397094727
`2.5mbiossp245_2081-2100_17	0.24945992573982087	6.0	15.5
'2.5mbiossp245_2081-2100_15	-0.5993757659809905	98.7340316772461	109.06430053710938
`2.5mbiossp245_2081-2100_15	0.38426520486140275	70.6949234008789	88.17183303833008
`2.5mbiossp245_2081-2100_15	-0.2985423735996267	70.6949234008789	81.30741882324219
'2.5mbiossp245_2081-2100_9	1.138491132758642	-0.8666665554046631	13.016670227050781
`2.5mbiossp245_2081-2100_4	-0.7667615985786147	496.7554016113281	613.9529113769531
'2.5mbiossp245_2081-2100_13	0.46672788174466995	153.5	205.0
`2.5mbiossp245_2081-2100_15	0.18336088638321876	70.6949234008789	87.20833587646484
'2.5mbiossp245_2081-2100_7	0.0977564441899072	34.45000076293945	38.900001525878906
`2.5mbiossp245_2081-2100_18	-0.22691410711594973	290.0	424.5
`2.5mbiossp245_2081-2100_12	0.2977315010394629	484.0	543.5
`2.5mbiossp245_2081-2100_2	-0.46191554536634943	9.066666603088379	14.854165077209473
`2.5mbiossp245_2081-2100_3	0.18770159221324914	32.087860107421875	37.01944541931152
'2.5mbiossp245_2081-2100_2	-0.11424915493090443	15.487499713897705	16.625
'wc2.1_2.5m_elev	-0.2294138169550529	4632.5	5259.0
`2.5mbiossp245_2081-2100_15	0.09329767542297898	70.6949234008789	89.03215789794922
`2.5mbiossp245_2081-2100_5	0.3088944349232575	10.300000190734863	17.65000057220459
`2.5mbiossp245_2081-2100_4	-0.32951072140248355	496.7554016113281	614.8778991699219
`2.5mbiossp245_2081-2100_15	0.07153286001516752	70.6949234008789	89.03190612792969
`2.5mbiossp245_2081-2100_2	-0.13018639706966978	9.066666603088379	14.879165172576904
'2.5mbiossp245_2081-2100_17	0.19310529066509613	15.5	39.0
`2.5mbiossp245_2081-2100_4	0.1123913918696232	496.7554016113281	650.8050537109375
'2.5mbiossp245_2081-2100_15	-0.2500802189629366	98.10665512084961	109.06430053710938
`2.5mbiossp245_2081-2100_19	0.2181210083641446	6.0	16.5
`2.5mbiossp245_2081-2100_15	0.08324196025119188	70.6949234008789	89.0401611328125
`2.5mbiossp245_2081-2100_15	-0.21007158822716787	70.6949234008789	81.17048263549805
'2.5mbiossp245_2081-2100_18	0.409349940661233	382.5	567.0
`2.5mbiossp245_2081-2100_15	0.10811530620940496	70.6949234008789	88.02932739257812
'2.5mbiossp245_2081-2100_16	-1.9158947382306029	432.5	567.0
`2.5mbiossp245_2081-2100_15	0.2404597923748363	70.6949234008789	88.04641342163086
`2.5mbiossp245_2081-2100_3	0.074215341487279	32.087860107421875	37.063486099243164
'2.5mbiossp245_2081-2100_3	-0.17017630119655033	45.60674476623535	49.456520080566406
`2.5mbiossp245_2081-2100_5	0.40368573464021934	10.300000190734863	17.550000190734863
'2.5mbiossp245_2081-2100_7	0.03749526306811315	34.35000038146973	38.900001525878906
`2.5mbiossp245_2081-2100_15	0.112460734819029	70.6949234008789	87.82247161865234
`2.5mbiossp245_2081-2100_15	0.14325971383873126	70.6949234008789	88.00516510009766
'2.5mbiossp245_2081-2100_2	-0.3074625734919772	15.112499713897705	16.625
`2.5mbiossp245_2081-2100_15	0.05745071847705865	70.6949234008789	88.02319717407227
'2.5mbiossp245_2081-2100_18	0.1368366285532819	380.5	567.0
`2.5mbiossp245_2081-2100_3	0.05873139669556685	32.087860107421875	36.978370666503906
`2.5mbiossp245_2081-2100_15	0.1020937872043553	70.6949234008789	89.25492858886719
'2.5mbiossp245_2081-2100_15	-0.18608328507444327	98.05233764648438	109.06430053710938
`2.5mbiossp245_2081-2100_15	0.07694027352063348	70.6949234008789	89.2686882019043
`2.5mbiossp245_2081-2100_15	-0.14148590132133784	70.6949234008789	81.60393524169922
'2.5mbiossp245_2081-2100_7	-0.03543579399325727	36.95000076293945	38.900001525878906
`2.5mbiossp245_2081-2100_7	-0.2301174937608482	24.700000762939453	36.45000076293945
`2.5mbiossp245_2081-2100_15	0.07539808755901987	70.6949234008789	89.05716705322266
`2.5mbiossp245_2081-2100_4	-0.2593501728122113	496.7554016113281	615.2731018066406
'2.5mbiossp245_2081-2100_12	-0.5682137493292932	750.5	985.0
'2.5mbiossp245_2081-2100_7	-0.020539240781630354	36.85000038146973	38.900001525878906
`2.5mbiossp245_2081-2100_13	0.1322380559196025	106.0	129.5
`2.5mbiossp245_2081-2100_4	0.09450380345038574	496.7554016113281	650.8746337890625
`2.5mbiossp245_2081-2100_13	0.10052536621288943	106.0	139.5
`2.5mbiossp245_2081-2100_3	0.05575128757112544	32.087860107421875	37.027278900146484
'2.5mbiossp245_2081-2100_12	-0.14729716380605692	746.5	985.0
'wc2.1_2.5m_elev	-0.07971170167756368	4616.5	5259.0
`2.5mbiossp245_2081-2100_13	0.034924385175999224	106.0	128.5
`2.5mbiossp245_2081-2100_7	-0.33571408230062416	24.700000762939453	36.54999923706055
`2.5mbiossp245_2081-2100_2	-0.05958115852693281	9.066666603088379	13.504165172576904
`2.5mbiossp245_2081-2100_4	-0.4337827901859583	496.7554016113281	615.390869140625
`2.5mbiossp245_2081-2100_15	0.06753114751573057	70.6949234008789	87.83088684082031
`2.5mbiossp245_2081-2100_15	0.05479119807023024	70.6949234008789	88.04155731201172
'wc2.1_2.5m_elev	-0.09476864738623261	4564.5	5259.0
`2.5mbiossp245_2081-2100_3	0.1837539749144235	32.087860107421875	36.92229080200195
`2.5mbiossp245_2081-2100_2	-0.17813157280596498	9.066666603088379	13.512500286102295
'2.5mbiossp245_2081-2100_16	-1.00299777248979	431.5	567.0
'2.5mbiossp245_2081-2100_15	-0.30108598162970984	98.04154968261719	109.06430053710938
`2.5mbiossp245_2081-2100_3	0.037039267559240606	32.087860107421875	36.938119888305664
`2.5mbiossp245_2081-2100_7	-0.0775565849782696	24.700000762939453	32.54999923706055
linearPredictorNormalizer	4.977258466945359
densityNormalizer	1624.463145885615
numBackgroundPoints	10576
entropy	8.651257132585982
