# Supplementary material for: Spatiotemporal prediction of alpine wetlands under multi-climate scenarios in the west of Sichuan, China
Source: PeerJ. 2024 Nov 27;12:e18586. doi: 10.7717/peerj.18586 (PMC11608022; doi:10.7717/peerj.18586)
Supplement: Supplemental Information 2 [file peerj-12-18586-s002.zip › Maxent_data2/2.5mBIOssp245_2081-2100/RES/wetland_7_omission.csv]

Raw value	Corresponding cumulative value	Corresponding Logistic value	Fractional area	Training omission	Test omission
2.00767E-8	0.000002008	0.000114772	1	0	0
2.34276E-8	0.00000435	0.000133925	0.999905446	0	0
2.82441E-8	0.000012351	0.000161455	0.999621785	0	0
3.51119E-8	0.000025874	0.000200706	0.99924357	0	0
4.1245E-8	0.000053579	0.000235755	0.998581694	0	0
4.8397E-8	0.000103666	0.000276625	0.997541604	0	0
7.02381E-8	0.000256787	0.000401413	0.995177761	0	0
9.41833E-8	0.000506833	0.000538187	0.992246596	0	0
1.25166E-7	0.001002693	0.000715103	0.987991679	0	0
2.0446E-7	0.002504616	0.0011676	0.979198185	0	0
2.84693E-7	0.005004519	0.00162504	0.969364599	0.0004329	0
4.56125E-7	0.01003232	0.002601036	0.956694402	0.0004329	0
8.16332E-7	0.02508105	0.004645559	0.933906959	0.0004329	0
1.25748E-6	0.050103076	0.007138114	0.910930408	0.000865801	0
2.01946E-6	0.10005243	0.011414112	0.881807867	0.001298701	0
3.29341E-6	0.200324687	0.018481497	0.845877458	0.001731602	0
4.4407E-6	0.300064938	0.024760282	0.821482602	0.003030303	0
5.54323E-6	0.40027238	0.030718926	0.802382753	0.003463203	0.00390625
6.47515E-6	0.500173751	0.035698974	0.786592284	0.003896104	0.00390625
7.34152E-6	0.600006009	0.040283046	0.772881997	0.004329004	0.0078125
8.2823E-6	0.700445231	0.045211719	0.760684569	0.004329004	0.0078125
8.70443E-6	0.750705381	0.04740685	0.7551059	0.004329004	0.0078125
9.09307E-6	0.800551301	0.04941889	0.749810893	0.005194805	0.0078125
9.84955E-6	0.900034371	0.053311033	0.739882753	0.006060606	0.0078125
1.05605E-5	1.000946264	0.056939869	0.730521936	0.007359307	0.01171875
1.1517E-5	1.101021625	0.061778588	0.721917549	0.007792208	0.01171875
1.22919E-5	1.201145497	0.065662549	0.713975038	0.00995671	0.01171875
1.329E-5	1.301124982	0.070617547	0.706599849	0.010822511	0.01171875
1.40721E-5	1.40096545	0.074464095	0.699697428	0.010822511	0.01171875
1.47802E-5	1.500571559	0.077918946	0.693173222	0.011688312	0.01171875
1.6648E-5	1.751096718	0.086909733	0.678044629	0.013419913	0.01171875
1.85662E-5	2.001161498	0.095962946	0.664618003	0.016017316	0.015625
2.02388E-5	2.251535882	0.103711414	0.652420575	0.018181818	0.015625
2.18845E-5	2.500366302	0.111206749	0.641263238	0.021645022	0.015625
2.38112E-5	2.751813834	0.119823879	0.63086233	0.022510823	0.01953125
2.55426E-5	3.000917597	0.127426519	0.621312405	0.025108225	0.01953125
2.72131E-5	3.251942633	0.134638437	0.612329803	0.026406926	0.0234375
2.87527E-5	3.501477623	0.141180066	0.603914523	0.029004329	0.03125
3.06082E-5	3.750425982	0.148934217	0.595972012	0.031168831	0.03125
3.21935E-5	4.001153541	0.155448643	0.588407716	0.032900433	0.03125
3.35687E-5	4.251176148	0.1610197	0.581221634	0.035064935	0.03125
3.56014E-5	4.503443868	0.169121194	0.574319213	0.038528139	0.03515625
3.72124E-5	4.751950556	0.175431353	0.567889561	0.03982684	0.0390625
3.89207E-5	5.002637782	0.182019096	0.561649017	0.041558442	0.0390625
4.03259E-5	5.250753066	0.187359512	0.555692133	0.043722944	0.04296875
4.17011E-5	5.502516952	0.192518631	0.549924357	0.045021645	0.05078125
4.31526E-5	5.752900124	0.197893847	0.544345688	0.048051948	0.05078125
4.45379E-5	6.002917761	0.202957352	0.538956127	0.049350649	0.05078125
4.61414E-5	6.25214211	0.208739139	0.533755673	0.050649351	0.05078125
4.76666E-5	6.50063788	0.214161179	0.528744327	0.052813853	0.05078125
4.87034E-5	6.750983645	0.217804942	0.523827534	0.055844156	0.05078125
5.0138E-5	7.003330011	0.222791092	0.519005295	0.05974026	0.0546875
5.14729E-5	7.251905058	0.22737429	0.514372163	0.061038961	0.05859375
5.28184E-5	7.501902635	0.231939023	0.509833585	0.063636364	0.0625
5.39041E-5	7.753176584	0.235583598	0.505389561	0.066666667	0.06640625
5.49569E-5	8.003561049	0.239084802	0.501040091	0.068398268	0.06640625
5.61616E-5	8.253487679	0.243051664	0.496785174	0.070995671	0.06640625
5.73315E-5	8.503506257	0.246865049	0.492624811	0.073160173	0.0703125
5.87078E-5	8.752787487	0.251301914	0.488559002	0.074458874	0.0703125
6.00822E-5	9.002131246	0.255680729	0.484587746	0.076623377	0.07421875
6.10898E-5	9.250595546	0.258858658	0.480711044	0.077489177	0.07421875
6.22911E-5	9.503877293	0.262612246	0.476834342	0.079220779	0.078125
6.32353E-5	9.754928906	0.265535826	0.473052194	0.082251082	0.08203125
6.44338E-5	10.003995652	0.269213697	0.469364599	0.084415584	0.08203125
6.52023E-5	10.250209061	0.271552627	0.465771558	0.087012987	0.08203125
6.61269E-5	10.506603188	0.274346958	0.462083964	0.089177489	0.08203125
6.71506E-5	10.753417868	0.277416021	0.458585477	0.092207792	0.0859375
6.81594E-5	11.003743729	0.280415055	0.455086989	0.094805195	0.08984375
6.94499E-5	11.251566075	0.284215128	0.451683056	0.097835498	0.09375
7.03987E-5	11.503170833	0.286983652	0.448279123	0.0995671	0.09375
7.11126E-5	11.750705252	0.289052792	0.444969743	0.101731602	0.09375
7.20065E-5	12.001219164	0.291626511	0.441660363	0.103030303	0.09375
7.31465E-5	12.255540087	0.294882241	0.438350983	0.107792208	0.09375
7.39869E-5	12.505665398	0.297263154	0.435136157	0.109090909	0.09375
7.50428E-5	12.751784423	0.300231636	0.432015885	0.11038961	0.09765625
7.58882E-5	13.00113471	0.302590417	0.428895613	0.113419913	0.09765625
7.70542E-5	13.253659323	0.305818009	0.42577534	0.116017316	0.09765625
7.79054E-5	13.501693935	0.308155167	0.422749622	0.119047619	0.10546875
7.87067E-5	13.75222453	0.310341099	0.419723903	0.121212121	0.11328125
7.96182E-5	14.00566639	0.312810895	0.416698185	0.122077922	0.11328125
8.04599E-5	14.2537072	0.315075822	0.41376702	0.122943723	0.11328125
8.13118E-5	14.504507317	0.31735312	0.410835855	0.125541126	0.1171875
8.21067E-5	14.757772816	0.319464452	0.40790469	0.126839827	0.12109375
8.31574E-5	15.005334592	0.322235311	0.405068079	0.128571429	0.12109375
8.38453E-5	15.255921875	0.32403708	0.402231467	0.12987013	0.12109375
8.47829E-5	15.500408581	0.326477597	0.39948941	0.12987013	0.12109375
8.55351E-5	15.75592936	0.328422825	0.396652799	0.132034632	0.125
8.63323E-5	16.005237301	0.330472231	0.393910741	0.133766234	0.125
8.71112E-5	16.256768288	0.33246258	0.391168684	0.135497835	0.125
8.77694E-5	16.501582785	0.334135409	0.38852118	0.136363636	0.12890625
8.87564E-5	16.757580482	0.336627879	0.385779123	0.137662338	0.12890625
8.94643E-5	17.007071819	0.338404242	0.383131619	0.13982684	0.12890625
9.04106E-5	17.258707369	0.340763849	0.380484115	0.142424242	0.13671875
9.11464E-5	17.503867377	0.342587032	0.377931165	0.144588745	0.13671875
9.20405E-5	17.751077686	0.344789082	0.375378215	0.147186147	0.13671875
9.30143E-5	18.000933002	0.347170353	0.372825265	0.148917749	0.140625
9.37379E-5	18.253086047	0.348928955	0.370272315	0.152813853	0.140625
9.47906E-5	18.507535153	0.351470229	0.367719365	0.155844156	0.1484375
9.55066E-5	18.754899939	0.35318736	0.365260968	0.158441558	0.1484375
9.65357E-5	19.004643507	0.355639509	0.362802572	0.160606061	0.1484375
9.73009E-5	19.256632572	0.357450876	0.360344175	0.162337662	0.1484375
9.82032E-5	19.501199441	0.359573845	0.357980333	0.164069264	0.1484375
9.93008E-5	19.757955922	0.362137274	0.355521936	0.165800866	0.15234375
1.00099E-4	20.00739972	0.36398905	0.353158094	0.167965368	0.15234375
1.00609E-4	20.258362659	0.365166411	0.350794251	0.17012987	0.15234375
1.01322E-4	20.500654753	0.366804968	0.348524962	0.171428571	0.15625
1.02221E-4	20.755017031	0.368859268	0.34616112	0.173160173	0.15625
1.02903E-4	21.001078532	0.370407294	0.343891831	0.174891775	0.15625
1.03415E-4	21.258976388	0.371565893	0.341527988	0.176190476	0.15625
1.04167E-4	21.508042132	0.37325924	0.339258699	0.177922078	0.16015625
1.04702E-4	21.758784368	0.374459675	0.33698941	0.180952381	0.1640625
1.0529E-4	22.000241411	0.375770666	0.334814675	0.183116883	0.16796875
1.06038E-4	22.253831747	0.377432883	0.332545386	0.185714286	0.171875
1.06603E-4	22.509069267	0.378683223	0.330276097	0.188311688	0.171875
1.07115E-4	22.754761409	0.379811276	0.328101362	0.18961039	0.171875
1.07832E-4	23.001965453	0.381383817	0.325926626	0.191341991	0.171875
1.08538E-4	23.250866926	0.382923911	0.323751891	0.194372294	0.17578125
1.09017E-4	23.501089742	0.383966238	0.321577156	0.196969697	0.17578125
1.09714E-4	23.75258401	0.385473698	0.319402421	0.2004329	0.1875
1.10352E-4	24.005611576	0.386849454	0.317227685	0.203463203	0.1953125
1.10942E-4	24.260135997	0.388115093	0.31505295	0.206060606	0.19921875
1.11606E-4	24.504870227	0.389531594	0.312972769	0.20995671	0.19921875
1.12359E-4	24.75122538	0.391133137	0.310892587	0.211688312	0.19921875
1.12961E-4	25.010298335	0.392405106	0.308717852	0.213419913	0.19921875
1.13782E-4	25.259911619	0.394133888	0.30663767	0.215151515	0.19921875
1.14459E-4	25.510982489	0.395551813	0.304557489	0.217316017	0.19921875
1.14955E-4	25.751991636	0.39658533	0.302571861	0.218614719	0.203125
1.1559E-4	26.005499332	0.397904908	0.300491679	0.221645022	0.203125
1.1607E-4	26.260312756	0.398898301	0.298411498	0.223809524	0.20703125
1.16624E-4	26.504656261	0.400041024	0.29642587	0.224675325	0.20703125
1.17386E-4	26.750152806	0.40160329	0.294440242	0.226406926	0.2109375
1.18332E-4	27.00939346	0.403533724	0.292360061	0.228138528	0.2109375
1.18744E-4	27.258337416	0.404370601	0.290374433	0.230735931	0.21484375
1.1945E-4	27.508532149	0.405798992	0.288388805	0.232034632	0.21484375
1.20476E-4	27.760573617	0.407863334	0.286403177	0.232900433	0.21875
1.21107E-4	28.002135969	0.409126115	0.284512103	0.236363636	0.22265625
1.2186E-4	28.257464006	0.410624523	0.282526475	0.238961039	0.22265625
1.22565E-4	28.501903057	0.412022374	0.280635401	0.241125541	0.2265625
1.23071E-4	28.75977721	0.413020569	0.278649773	0.243290043	0.23046875
1.23866E-4	29.006851227	0.414582265	0.276758699	0.243722944	0.23046875
1.2448E-4	29.255304104	0.415782653	0.274867625	0.244588745	0.234375
1.25199E-4	29.505003694	0.417182548	0.272976551	0.247186147	0.234375
1.25739E-4	29.755972724	0.41823031	0.271085477	0.249350649	0.23828125
1.26484E-4	30.008107335	0.419667204	0.269194402	0.252380952	0.23828125
1.27036E-4	30.261753417	0.420728729	0.267303328	0.254545455	0.23828125
1.27659E-4	30.503628014	0.421920806	0.265506808	0.258008658	0.23828125
1.28413E-4	30.759664121	0.423357523	0.263615734	0.261038961	0.23828125
1.29184E-4	31.004384349	0.424819589	0.261819213	0.263636364	0.23828125
1.29873E-4	31.250550117	0.426120293	0.260022693	0.264502165	0.23828125
1.30541E-4	31.510957837	0.427375604	0.258131619	0.268398268	0.23828125
1.31037E-4	31.759484974	0.428303308	0.256335098	0.270995671	0.2421875
1.31903E-4	32.009364531	0.429918148	0.254538578	0.273593074	0.2421875
1.3253E-4	32.260594117	0.431081275	0.252742057	0.275324675	0.2421875
1.33325E-4	32.513079	0.432548608	0.250945537	0.276623377	0.2421875
1.34008E-4	32.75383963	0.433802046	0.24924357	0.279220779	0.25
1.34641E-4	33.009059828	0.434959575	0.24744705	0.282251082	0.25
1.35476E-4	33.25213725	0.436480765	0.245745083	0.285714286	0.25
1.36402E-4	33.510336727	0.438155655	0.243948563	0.287445887	0.25390625
1.37417E-4	33.75699605	0.439982276	0.242246596	0.29004329	0.26171875
1.38194E-4	34.00515848	0.441371349	0.240544629	0.293073593	0.26171875
1.39052E-4	34.254697724	0.442899246	0.238842663	0.295238095	0.26171875
1.3971E-4	34.505638068	0.44406315	0.237140696	0.296969697	0.265625
1.40453E-4	34.757705267	0.445373291	0.235438729	0.298701299	0.2734375
1.41053E-4	35.010980591	0.446426948	0.233736762	0.3	0.2734375
1.41954E-4	35.251698222	0.448000489	0.232129349	0.303463203	0.27734375
1.4275E-4	35.507956841	0.449384472	0.230427383	0.306060606	0.28125
1.43473E-4	35.751157253	0.450635254	0.22881997	0.308225108	0.28515625
1.44372E-4	36.010429377	0.45218195	0.227118003	0.310822511	0.2890625
1.4517E-4	36.256616558	0.453547038	0.22551059	0.313419913	0.2890625
1.46078E-4	36.504153282	0.455093827	0.223903177	0.316017316	0.2890625
1.46995E-4	36.75309519	0.456646068	0.222295764	0.317748918	0.29296875
1.47621E-4	37.00355056	0.45770019	0.220688351	0.319480519	0.296875
1.48239E-4	37.255135718	0.458737711	0.219080938	0.321645022	0.296875
1.48967E-4	37.507753718	0.459953366	0.217473525	0.324675325	0.3046875
1.49602E-4	37.76146676	0.461010436	0.215866112	0.327705628	0.30859375
1.50394E-4	38.001381636	0.4623221	0.214353253	0.330735931	0.30859375
1.51179E-4	38.257824857	0.463616677	0.21274584	0.332900433	0.3125
1.51861E-4	38.500231889	0.464736355	0.21123298	0.334632035	0.3125
1.52681E-4	38.759094742	0.466075888	0.209625567	0.335930736	0.3125
1.53422E-4	39.004011409	0.467281738	0.208112708	0.338528139	0.3125
1.54307E-4	39.250285076	0.468714184	0.206599849	0.340692641	0.3203125
1.55218E-4	39.513407685	0.470179505	0.204992436	0.344155844	0.3203125
1.55997E-4	39.762374373	0.471426984	0.203479576	0.345454545	0.328125
1.56864E-4	40.012649274	0.472808855	0.201966717	0.347186147	0.328125
1.57247E-4	40.26397265	0.473416669	0.200453858	0.349350649	0.328125
1.58069E-4	40.500478646	0.4747163	0.199035552	0.352380952	0.33203125
1.58971E-4	40.754224417	0.4761357	0.197522693	0.354545455	0.3359375
1.60116E-4	41.009494552	0.477926289	0.196009834	0.356709957	0.33984375
1.61256E-4	41.250550482	0.479696659	0.194591528	0.359307359	0.34765625
1.61986E-4	41.509289522	0.480824185	0.193078669	0.363203463	0.35546875
1.6281E-4	41.752899428	0.48209052	0.191660363	0.365800866	0.359375
1.63916E-4	42.014402919	0.483780925	0.190147504	0.367965368	0.36328125
1.65073E-4	42.261244957	0.485536942	0.188729198	0.370995671	0.3671875
1.65813E-4	42.50943943	0.486654478	0.187310893	0.373593074	0.3671875
1.66677E-4	42.758779424	0.48795327	0.185892587	0.376190476	0.3671875
1.68247E-4	43.010154764	0.490296795	0.184474281	0.38008658	0.3671875
1.6936E-4	43.263328386	0.491944354	0.183055976	0.382683983	0.37109375
1.70244E-4	43.50101035	0.493244863	0.181732224	0.385714286	0.37109375
1.71394E-4	43.757141167	0.494927506	0.180313918	0.39004329	0.375
1.72017E-4	44.014797563	0.495835286	0.178895613	0.393073593	0.375
1.73371E-4	44.256582307	0.497794601	0.177571861	0.396103896	0.375
1.74442E-4	44.500221711	0.499335282	0.176248109	0.398268398	0.37890625
1.75335E-4	44.762615057	0.50061176	0.174829803	0.401731602	0.37890625
1.76219E-4	45.008913963	0.501868535	0.173506051	0.403030303	0.37890625
1.76853E-4	45.256057192	0.502766243	0.1721823	0.405627706	0.37890625
1.77772E-4	45.504134554	0.50406182	0.170858548	0.407792208	0.3828125
1.78999E-4	45.754002112	0.505780964	0.169534796	0.409090909	0.3984375
1.80195E-4	46.005599203	0.507445859	0.168211044	0.412554113	0.40234375
1.8102E-4	46.258532721	0.508588116	0.166887292	0.415151515	0.40234375
1.81972E-4	46.512602999	0.509898415	0.16556354	0.417316017	0.40625
1.83204E-4	46.750062616	0.511583995	0.164334342	0.41991342	0.40625
1.84385E-4	47.00760474	0.513190473	0.16301059	0.422077922	0.41015625
1.85996E-4	47.266671107	0.515362511	0.161686838	0.424675325	0.41015625
1.87278E-4	47.509337778	0.517078712	0.16045764	0.427272727	0.41015625
1.88489E-4	47.753721059	0.518687689	0.159228442	0.42987013	0.41015625
1.89738E-4	48.018537157	0.520336182	0.15790469	0.432467532	0.4140625
1.91017E-4	48.266014529	0.522012786	0.156675492	0.435930736	0.4140625
1.92442E-4	48.515313737	0.523866803	0.155446293	0.43982684	0.4140625
1.93271E-4	48.766144906	0.524938645	0.154217095	0.442424242	0.41796875
1.94557E-4	49.018447167	0.526593024	0.152987897	0.444155844	0.42578125
1.95317E-4	49.252417585	0.527565237	0.151853253	0.445454545	0.4296875
1.96779E-4	49.507381145	0.529422424	0.150624054	0.448051948	0.43359375
1.97856E-4	49.763650063	0.530783152	0.149394856	0.451082251	0.44140625
1.9867E-4	50.001487524	0.531804414	0.148260212	0.454545455	0.44140625
2.00895E-4	50.261252039	0.534576583	0.147031014	0.458874459	0.4453125
2.02198E-4	50.503180771	0.536185306	0.145896369	0.462337662	0.4453125
2.03347E-4	50.766617314	0.537593904	0.144667171	0.465800866	0.44921875
2.04134E-4	51.011109181	0.538553885	0.143532526	0.469264069	0.45703125
2.05253E-4	51.256849213	0.539912215	0.142397882	0.472294372	0.45703125
2.06299E-4	51.504054173	0.541175252	0.141263238	0.474458874	0.45703125
2.07965E-4	51.752945266	0.543171474	0.140128593	0.478354978	0.45703125
2.09285E-4	52.00324435	0.544740705	0.138993949	0.480952381	0.46484375
2.09881E-4	52.254880781	0.54544607	0.137859304	0.483549784	0.46484375
2.10985E-4	52.507376089	0.546746729	0.13672466	0.485281385	0.46484375
2.1283E-4	52.761708361	0.548903356	0.135590015	0.488311688	0.46484375
2.15075E-4	53.018710064	0.551499975	0.134455371	0.491341991	0.46484375
2.16605E-4	53.256077624	0.553252287	0.13341528	0.494805195	0.46484375
2.17627E-4	53.516662946	0.554415474	0.132280635	0.497402597	0.46484375
2.1912E-4	53.756872639	0.556104072	0.131240545	0.4995671	0.47265625
2.20295E-4	54.020508888	0.557423796	0.1301059	0.503030303	0.47265625
2.2117E-4	54.263398614	0.55840195	0.129065809	0.506493506	0.47265625
2.22184E-4	54.507316812	0.559529522	0.128025719	0.50952381	0.47265625
2.24658E-4	54.753374219	0.562256207	0.126985628	0.512121212	0.4765625
2.2601E-4	55.001414796	0.563732943	0.125945537	0.516450216	0.4765625
2.28004E-4	55.251192665	0.565891895	0.124905446	0.519480519	0.4765625
2.2944E-4	55.502886664	0.567433253	0.123865356	0.523809524	0.4765625
2.32036E-4	55.756813363	0.570192784	0.122825265	0.527272727	0.4765625
2.33567E-4	56.013036509	0.571804002	0.121785174	0.53030303	0.4765625
2.35451E-4	56.271334378	0.573769657	0.120745083	0.533766234	0.4765625
2.37585E-4	56.508034205	0.575975121	0.119799546	0.537229437	0.4765625
2.3894E-4	56.770322021	0.577363242	0.118759455	0.53982684	0.484375
2.40316E-4	57.009958482	0.578764043	0.117813918	0.544155844	0.484375
2.41156E-4	57.250839924	0.579614067	0.116868381	0.545887446	0.48828125
2.42202E-4	57.516766287	0.580668595	0.11582829	0.55021645	0.4921875
2.44068E-4	57.760054974	0.582536535	0.114882753	0.552813853	0.4921875
2.44799E-4	58.004483658	0.583262977	0.113937216	0.556709957	0.4921875
2.4695E-4	58.250444139	0.585387952	0.112991679	0.560606061	0.49609375
2.48372E-4	58.522918331	0.586780988	0.111951589	0.562770563	0.5
2.4939E-4	58.771981088	0.587772085	0.111006051	0.566233766	0.50390625
2.50629E-4	59.022055395	0.588972412	0.110060514	0.56969697	0.50390625
2.52681E-4	59.27391326	0.590945687	0.109114977	0.572727273	0.50390625
2.54095E-4	59.502023775	0.592293315	0.108263994	0.575324675	0.5078125
2.55856E-4	59.757234959	0.593960541	0.107318457	0.577489177	0.5078125
2.57653E-4	60.01381406	0.595647087	0.10637292	0.581385281	0.51171875
2.58441E-4	60.271816477	0.596382641	0.105427383	0.583982684	0.51171875
2.59513E-4	60.505032784	0.59737801	0.104576399	0.586147186	0.51171875
2.61372E-4	60.765626257	0.599094156	0.103630862	0.58961039	0.51171875
2.63358E-4	61.002127506	0.600910518	0.102779879	0.592640693	0.51171875
2.64429E-4	61.260634405	0.601883264	0.101834342	0.595670996	0.515625
2.65894E-4	61.504838215	0.603207065	0.100983359	0.598268398	0.5234375
2.67256E-4	61.771347791	0.60442855	0.100037821	0.601731602	0.5234375
2.69192E-4	62.013104078	0.606153673	0.099186838	0.605194805	0.5234375
2.71455E-4	62.256756171	0.608150378	0.098335855	0.607359307	0.52734375
2.72997E-4	62.501752613	0.609498873	0.097484871	0.610822511	0.53515625
2.74832E-4	62.775926878	0.611092381	0.096539334	0.612987013	0.55078125
2.76422E-4	63.024261129	0.612462658	0.095688351	0.615584416	0.5546875
2.78257E-4	63.273930023	0.614031395	0.094837368	0.619047619	0.5546875
2.79798E-4	63.525262967	0.615340072	0.093986384	0.622510823	0.5625
2.81873E-4	63.778097005	0.617087085	0.093135401	0.626406926	0.5625
2.83014E-4	64.004191159	0.618041507	0.092378971	0.62987013	0.5625
2.85688E-4	64.260113959	0.620258846	0.091527988	0.632900433	0.57421875
2.86385E-4	64.517590294	0.620832216	0.090677005	0.636363636	0.57421875
2.87485E-4	64.775890314	0.621734328	0.089826021	0.64025974	0.57421875
2.88936E-4	65.006438058	0.62291756	0.089069592	0.643290043	0.578125
2.91043E-4	65.267688742	0.624623372	0.088218608	0.646753247	0.578125
2.92312E-4	65.500967671	0.625642538	0.087462179	0.649350649	0.578125
2.94272E-4	65.765000177	0.627206827	0.086611195	0.651948052	0.578125
2.95263E-4	66.000798261	0.627992207	0.085854766	0.654978355	0.58203125
2.96044E-4	66.266879974	0.628609053	0.085003782	0.658441558	0.58984375
2.97219E-4	66.504236916	0.629533642	0.084247352	0.661904762	0.58984375
2.98136E-4	66.772156083	0.630251854	0.083396369	0.665367965	0.59375
2.99327E-4	67.011284428	0.631179888	0.082639939	0.668398268	0.59375
3.0061E-4	67.251281407	0.632175697	0.08188351	0.671428571	0.59765625
3.02166E-4	67.522621279	0.633375357	0.081032526	0.674458874	0.6015625
3.03103E-4	67.764877554	0.63409335	0.080276097	0.677489177	0.60546875
3.04161E-4	68.008054378	0.634901733	0.079519667	0.680952381	0.60546875
3.05878E-4	68.252093634	0.636205858	0.078763238	0.683982684	0.609375
3.08184E-4	68.528815134	0.637942355	0.077912254	0.687878788	0.609375
3.09633E-4	68.776107744	0.639025034	0.077155825	0.69047619	0.61328125
3.1087E-4	69.024438959	0.639944263	0.076399395	0.693506494	0.62109375
3.1275E-4	69.273994805	0.641332406	0.075642965	0.696969697	0.62109375
3.14213E-4	69.52493122	0.642404915	0.074886536	0.7004329	0.625
3.15617E-4	69.776780409	0.64342815	0.074130106	0.703463203	0.625
3.16932E-4	70.029778901	0.64438185	0.073373676	0.706926407	0.625
3.18259E-4	70.252289784	0.645338431	0.0727118	0.70995671	0.62890625
3.18996E-4	70.507245013	0.645868289	0.071955371	0.713419913	0.62890625
3.19486E-4	70.762671448	0.646218932	0.071198941	0.716017316	0.62890625
3.21184E-4	71.018960811	0.647429601	0.070442511	0.718181818	0.6328125
3.22434E-4	71.276461965	0.648315728	0.069686082	0.72034632	0.63671875
3.23482E-4	71.502640113	0.649055412	0.069024206	0.723376623	0.63671875
3.24287E-4	71.761824772	0.649621459	0.068267776	0.725974026	0.64453125
3.2529E-4	72.021761223	0.650323669	0.067511346	0.729004329	0.6484375
3.26756E-4	72.250066168	0.651345647	0.06684947	0.731168831	0.65234375
3.27975E-4	72.512079396	0.652191105	0.066093041	0.734199134	0.65234375
3.29158E-4	72.775006705	0.653007253	0.065336611	0.737229437	0.65625
3.30001E-4	73.005698624	0.65358675	0.064674735	0.74025974	0.65625
3.31572E-4	73.270461709	0.654661323	0.063918306	0.742424242	0.67578125
3.32709E-4	73.502960383	0.655434796	0.06325643	0.744588745	0.6796875
3.33768E-4	73.76954352	0.656152141	0.0625	0.747619048	0.68359375
3.34576E-4	74.003586469	0.656697359	0.061838124	0.75021645	0.68359375
3.36243E-4	74.272218722	0.657816904	0.061081694	0.752380952	0.69140625
3.37312E-4	74.508026732	0.658530726	0.060419818	0.755411255	0.69140625
3.39019E-4	74.778638295	0.659665135	0.059663389	0.758008658	0.69921875
3.40357E-4	75.016395865	0.660549142	0.059001513	0.761038961	0.69921875
3.41167E-4	75.254978339	0.661081749	0.058339637	0.764069264	0.69921875
3.4259E-4	75.528557207	0.662013976	0.057583207	0.767099567	0.69921875
3.43216E-4	75.768542764	0.662422225	0.056921331	0.768831169	0.70703125
3.44544E-4	76.009374104	0.663285396	0.056259455	0.770562771	0.72265625
3.45107E-4	76.250889021	0.663649543	0.055597579	0.773593074	0.72265625
3.46576E-4	76.527622875	0.664597356	0.05484115	0.776190476	0.7265625
3.48286E-4	76.770703134	0.665693342	0.054179274	0.778787879	0.734375
3.49482E-4	77.014974054	0.666455851	0.053517398	0.780952381	0.73828125
3.50947E-4	77.260276338	0.667385271	0.052855522	0.783549784	0.73828125
3.51871E-4	77.506176084	0.667968565	0.052193646	0.785714286	0.74609375
3.52735E-4	77.752894638	0.6685125	0.05153177	0.788744589	0.75
3.54421E-4	78.000515865	0.66956818	0.050869894	0.791774892	0.75
3.55408E-4	78.284558456	0.670183024	0.050113464	0.794805195	0.75390625
3.55892E-4	78.533522393	0.670483594	0.049451589	0.796536797	0.76171875
3.56901E-4	78.783111592	0.671109065	0.048789713	0.7995671	0.76171875
3.57585E-4	79.033229429	0.671531644	0.048127837	0.802597403	0.76171875
3.58866E-4	79.284120789	0.672319846	0.047465961	0.805627706	0.765625
3.59673E-4	79.535792468	0.672814286	0.046804085	0.808225108	0.76953125
3.61428E-4	79.752319863	0.673884862	0.046236762	0.81038961	0.7734375
3.6241E-4	80.00568006	0.67448092	0.045574887	0.813419913	0.77734375
3.63148E-4	80.259585933	0.67492759	0.044913011	0.816017316	0.78125
3.64718E-4	80.514305922	0.675873292	0.044251135	0.819047619	0.7890625
3.65859E-4	80.769989841	0.676557019	0.043589259	0.821645022	0.8046875
3.6673E-4	81.026345944	0.677077414	0.042927383	0.824242424	0.80859375
3.67845E-4	81.283587147	0.677740446	0.042265507	0.826839827	0.80859375
3.68618E-4	81.504627492	0.678198765	0.041698185	0.829004329	0.8125
3.69324E-4	81.762962261	0.678616688	0.041036309	0.831168831	0.8203125
3.71063E-4	82.022197948	0.679639862	0.040374433	0.833766234	0.828125
3.71947E-4	82.282257839	0.680157747	0.039712557	0.835930736	0.83203125
3.72969E-4	82.505878191	0.68075473	0.039145234	0.838528139	0.83203125
3.74136E-4	82.767522327	0.681433366	0.038483359	0.841125541	0.8359375
3.75372E-4	83.029858514	0.682148556	0.037821483	0.843290043	0.84375
3.75982E-4	83.255284615	0.682500627	0.03725416	0.845887446	0.84375
3.76948E-4	83.518934417	0.683056387	0.036592284	0.848051948	0.8515625
3.77692E-4	83.783117909	0.683483192	0.035930408	0.850649351	0.85546875
3.79258E-4	84.01030222	0.684377588	0.035363086	0.852813853	0.859375
3.80204E-4	84.276122546	0.684915716	0.03470121	0.855844156	0.859375
3.81449E-4	84.504606518	0.685620554	0.034133888	0.858441558	0.859375
3.82763E-4	84.772380121	0.686361323	0.033472012	0.861471861	0.859375
3.84081E-4	85.002494439	0.687100614	0.03290469	0.863636364	0.86328125
3.86252E-4	85.272159371	0.688311562	0.032242814	0.866666667	0.8671875
3.88127E-4	85.504627517	0.689349184	0.031675492	0.868398268	0.87890625
3.89721E-4	85.776992618	0.690226376	0.031013616	0.870995671	0.8828125
3.90452E-4	86.011119184	0.690626927	0.030446293	0.873160173	0.88671875
3.91515E-4	86.284770991	0.691207357	0.029784418	0.876190476	0.88671875
3.92332E-4	86.519985768	0.691652177	0.029217095	0.878787879	0.88671875
3.93933E-4	86.755842711	0.692519993	0.028649773	0.880952381	0.88671875
3.94369E-4	87.001402747	0.692755408	0.027987897	0.883549784	0.890625
3.9507E-4	87.268641028	0.693133637	0.027420575	0.885281385	0.8984375
3.96243E-4	87.506072621	0.693763729	0.026853253	0.887445887	0.8984375
3.97813E-4	87.783813908	0.694603202	0.026191377	0.89047619	0.8984375
3.98734E-4	88.011448626	0.695093223	0.025624054	0.891774892	0.90234375
3.99522E-4	88.262230933	0.695511851	0.025056732	0.893939394	0.91015625
4.00424E-4	88.502301734	0.69598918	0.02448941	0.896103896	0.9140625
4.01922E-4	88.783219494	0.696778758	0.023827534	0.898701299	0.9140625
4.02893E-4	89.024761265	0.697288011	0.023260212	0.901298701	0.9140625
4.04306E-4	89.266977597	0.698026702	0.02269289	0.903463203	0.921875
4.05639E-4	89.509971923	0.698720169	0.022125567	0.906060606	0.921875
4.06934E-4	89.75393888	0.69939066	0.021558245	0.908658009	0.921875
4.08232E-4	90.039293494	0.700059635	0.020896369	0.911688312	0.921875
4.09059E-4	90.284496334	0.700484675	0.020329047	0.914285714	0.921875
4.10325E-4	90.530210869	0.701132528	0.019761725	0.916883117	0.921875
4.11432E-4	90.776853905	0.701696822	0.019194402	0.919047619	0.921875
4.12632E-4	91.024161378	0.702305885	0.01862708	0.921645022	0.921875
4.14282E-4	91.272207302	0.703139686	0.018059758	0.924242424	0.921875
4.16636E-4	91.508355425	0.704321103	0.017492436	0.926406926	0.921875
4.17784E-4	91.772083727	0.704893424	0.016925113	0.929004329	0.92578125
4.19347E-4	92.023474435	0.705669783	0.016357791	0.931601732	0.92578125
4.23662E-4	92.276826582	0.707791678	0.015790469	0.934199134	0.92578125
4.25566E-4	92.531691777	0.70871805	0.015223147	0.936796537	0.9296875
4.27479E-4	92.787836678	0.709643241	0.014655825	0.938528139	0.94140625
4.32018E-4	93.002897088	0.71181487	0.014183056	0.94025974	0.9453125
4.34822E-4	93.262788544	0.7131399	0.013615734	0.942424242	0.94921875
4.36149E-4	93.52418987	0.713763004	0.013048411	0.945021645	0.94921875
4.39055E-4	93.786636064	0.715117663	0.012481089	0.947619048	0.94921875
4.40716E-4	94.006730324	0.715886277	0.012008321	0.94978355	0.94921875
4.42228E-4	94.271509152	0.716582409	0.011440998	0.952380952	0.94921875
4.44944E-4	94.537981	0.717824455	0.010873676	0.954978355	0.94921875
4.46196E-4	94.760781647	0.718393293	0.010400908	0.956709957	0.953125
4.51057E-4	95.030359876	0.720579951	0.009833585	0.958874459	0.95703125
4.53002E-4	95.256475529	0.721445621	0.009360817	0.960606061	0.9609375
4.54031E-4	95.528573391	0.721901192	0.008793495	0.963203463	0.9609375
4.54702E-4	95.755773755	0.722197441	0.008320726	0.965367965	0.9609375
4.56147E-4	96.029100229	0.722833547	0.007753404	0.967965368	0.9609375
4.58546E-4	96.257988633	0.723883286	0.007280635	0.97012987	0.9609375
4.61478E-4	96.534581584	0.725155502	0.006713313	0.972294372	0.9609375
4.63184E-4	96.765834499	0.725890396	0.006240545	0.974458874	0.9609375
4.6851E-4	97.045284021	0.728159288	0.005673222	0.976190476	0.96875
4.70883E-4	97.280070487	0.729158477	0.005200454	0.977922078	0.97265625
4.74807E-4	97.517031741	0.730793844	0.004727685	0.98008658	0.97265625
4.77539E-4	97.755272861	0.731921487	0.004254917	0.981818182	0.9765625
4.80461E-4	98.008421793	0.733116611	0.003687595	0.983982684	0.98046875
4.87472E-4	98.286185159	0.735941215	0.003214826	0.985714286	0.98828125
4.94587E-4	98.532081603	0.738747686	0.002742057	0.987445887	0.99609375
5.02772E-4	98.781047465	0.741902946	0.002269289	0.98961039	1
5.11412E-4	99.034748966	0.745152385	0.00179652	0.991774892	1
5.17578E-4	99.292061939	0.747421388	0.001323752	0.993939394	1
5.27034E-4	99.500946738	0.750824119	0.000945537	0.995670996	1
5.42895E-4	99.767187213	0.756329995	0.000472769	0.997835498	1
6.15588E-4	100	0.778737539	0.000094554	0.9995671	1
6.15588E-4	100	0.778737539	0	0.9995671	1
