# Supplementary material for: Spatiotemporal prediction of alpine wetlands under multi-climate scenarios in the west of Sichuan, China
Source: PeerJ. 2024 Nov 27;12:e18586. doi: 10.7717/peerj.18586 (PMC11608022; doi:10.7717/peerj.18586)
Supplement: Supplemental Information 2 [file peerj-12-18586-s002.zip › Maxent_data2/2.5mBIOssp245_2081-2100/RES/wetland_7_sampleAverages.csv]

Predictor variable	Categorical	Sample average
2.5mbiossp245_2081-2100_1	false	2.7306944504206863
2.5mbiossp245_2081-2100_10	false	11.109300216245444
2.5mbiossp245_2081-2100_11	false	-6.142568533767611
2.5mbiossp245_2081-2100_12	false	697.5424242424242
2.5mbiossp245_2081-2100_13	false	137.7852813852814
2.5mbiossp245_2081-2100_14	false	3.655844155844156
2.5mbiossp245_2081-2100_15	false	90.09704996744792
2.5mbiossp245_2081-2100_16	false	377.7047619047619
2.5mbiossp245_2081-2100_17	false	16.306060606060605
2.5mbiossp245_2081-2100_18	false	376.14935064935065
2.5mbiossp245_2081-2100_19	false	17.018614718614717
2.5mbiossp245_2081-2100_2	false	14.167860781682002
2.5mbiossp245_2081-2100_3	false	40.651644593606264
2.5mbiossp245_2081-2100_4	false	699.1362517914215
2.5mbiossp245_2081-2100_5	false	18.681515134671034
2.5mbiossp245_2081-2100_6	false	-16.262597397589065
2.5mbiossp245_2081-2100_7	false	34.944112533305116
2.5mbiossp245_2081-2100_8	false	10.918925065292424
2.5mbiossp245_2081-2100_9	false	-5.421637798123287
wc2.1_2.5m_bioc_bcc-csm2-mr_ssp245_2081-2100	false	2.7306944504206863
wc2.1_2.5m_elev	false	4095.4623376623376
