# Supplementary material for: Spatiotemporal prediction of alpine wetlands under multi-climate scenarios in the west of Sichuan, China
Source: PeerJ. 2024 Nov 27;12:e18586. doi: 10.7717/peerj.18586 (PMC11608022; doi:10.7717/peerj.18586)
Supplement: Supplemental Information 2 [file peerj-12-18586-s002.zip › Maxent_data2/2.5mBIOssp245_2081-2100/RES/wetland_7_samplePredictions.csv]

X	Y	Test or train	Raw prediction	Cumulative prediction	Logistic prediction
101.194681438	28.1482989818	train	2.413190155446181E-7	0.0036530706699866317	0.0013777994145669457
100.289760198	29.08940812	train	7.138374684411624E-5	11.826693680958513	0.2898354784905053
100.331317082	29.1251002644	train	6.838315831241067E-5	11.046713360862544	0.2810767476277266
100.270100613	29.16179269	train	2.9694220517306225E-5	3.6277993625571088	0.14513229826573626
100.342297416	29.1791374782	train	4.986304898949884E-5	6.954966084938383	0.22184044177251483
100.301283292	29.1885668757	train	4.618754024743209E-5	6.25965958725782	0.20890419074493244
100.352697673	29.1880571989	train	7.086166729736232E-5	11.663697995023508	0.28832689469162986
100.39407234	29.2056812934	train	5.0243740063438076E-5	7.023020131038132	0.22315617639131782
100.291452737	29.2247600013	train	5.328257932030881E-5	7.609332100651773	0.23350154485921237
100.312025956	29.2245597833	train	3.578363820827906E-5	4.531555235825253	0.16983985423591247
100.260813662	29.2431013186	train	7.314653036634881E-5	12.255549124830129	0.29488224069005065
100.158128312	29.2620794835	train	6.557741651833347E-5	10.35422990486912	0.2726890338583213
100.199291569	29.2617164688	train	9.264867703492899E-5	17.9071223206746	0.34627834228383064
100.240454057	29.261340783	train	9.901248769774867E-5	19.6905123613631	0.3614658833044486
100.055587951	29.2990277912	train	5.6088351293205526E-5	8.238291528555074	0.24281178190263067
100.096767482	29.2986959704	train	3.427511654870125E-5	4.338845795321854	0.1638531302926928
100.076272463	29.3078874289	train	8.614467539853516E-5	15.946561557056018	0.3299911090639835
100.117455265	29.3075491379	train	9.86793954834979E-5	19.612593643451728	0.3606884657157178
100.230704188	29.3065533766	train	7.065547800843978E-5	11.592204864560609	0.28772932996996514
100.148544026	29.3253345326	train	1.293581480120314E-4	31.066603912319856	0.4251496487063508
100.210326899	29.3247886088	train	9.386574068060442E-5	18.283986538013803	0.3492385434140559
100.004554611	29.3445454321	train	6.495324049879837E-5	10.170414931091486	0.2707963884292275
100.045753105	29.3442288966	train	9.345554056203485E-5	18.15469219394942	0.34824383455352953
100.107549577	29.3437302511	train	1.443331916162758E-4	35.99923701651371	0.45211496798206213
100.241436313	29.3425517137	train	6.508987734526913E-5	10.214190889145588	0.2712115444682992
100.056145686	29.3531717353	train	1.483942769423634E-4	37.3090172435851	0.4589971215666988
100.190047217	29.3520444351	train	1.0487716258659941E-4	21.830713347939668	0.37485047682992984
100.427181135	29.3677662762	train	8.748069880272666E-5	16.394201687470723	0.33340265673711855
100.437481529	29.3676556373	train	1.0517589925046655E-4	21.953386938914235	0.37551726226243143
99.0671958158	29.3934373337	train	4.70288825994525E-5	6.396736702127295	0.21190317817506518
100.015301869	29.3895877497	train	1.0920554925584229E-4	23.56912282245911	0.38437448588837997
100.468641447	29.3853639207	train	1.246511506966625E-4	29.314742572407287	0.4161169430355449
99.994781196	29.3987671943	train	6.65746386206649E-5	10.614553236239765	0.275692537930099
100.06691656	29.3982092495	train	9.355333970063614E-5	18.188772280456735	0.34848126713770383
100.489376788	29.3941577022	train	1.1355035593368915E-4	25.189483560399555	0.3936471751683758
100.551466448	29.4114967571	train	4.999933956381034E-5	6.9789396184303385	0.22231199759448664
99.0672195669	29.4295389628	train	4.4415486802745935E-5	5.980824742653739	0.20251239221812448
100.118835909	29.4338815463	train	1.3480886600034117E-4	33.057927414352555	0.43526649845864307
100.479596718	29.4303620127	train	1.2228487964774487E-4	28.40477915193471	0.4114680058872273
100.026149953	29.4436525946	train	1.1067154226233757E-4	24.14346125279068	0.387534748673339
100.252950981	29.4417115263	train	1.0532626069371678E-4	22.012534675041753	0.37585233377698885
100.551877893	29.4385629755	train	5.248957920774319E-5	7.440806833192922	0.23082853271055576
100.428316143	29.4489697197	train	8.62887719768497E-5	15.99162480497968	0.33036074005444116
100.459370839	29.4576567322	train	1.3234392835941722E-4	32.18603797468747	0.4307358900466811
100.119232	29.469976069	train	1.7288973056382313E-4	44.17064168113512	0.4971001750913641
100.232660882	29.4689737165	train	1.6728504515676074E-4	42.85613455649432	0.4888632895184909
100.56259958	29.4655084145	train	3.802778701316137E-5	4.871605832266375	0.1785890324365728
99.9852599486	29.4800600485	train	5.002618997650001E-5	6.983662610252337	0.2224048307584236
100.067766149	29.4794234892	train	1.4987887656860296E-4	37.84533899184808	0.46147005266496194
100.15026959	29.4787357872	train	1.6706418815197655E-4	42.820772770080936	0.48853317931233037
100.552427364	29.4746510873	train	5.463745503808729E-5	7.927588351540407	0.23802577054302715
100.202045767	29.4963266398	train	1.681296873444055E-4	42.99137163744817	0.49012183666722925
100.006243523	29.5160013017	train	4.799738534697645E-5	6.580509321685581	0.21532740207374254
100.02687747	29.5158435295	train	1.2074797323296443E-4	27.864691673792283	0.4084086319457683
100.119728131	29.5150939401	train	2.4109410537641456E-4	57.23309079759368	0.5795518364508562
100.140361125	29.514918562	train	2.431966880204477E-4	57.6464535016138	0.5816662099870638
100.563292079	29.510618109	train	3.4760826802256555E-5	4.399124743639372	0.165790124851523
100.057921951	29.5246245907	train	1.5405607184869316E-4	39.180457961902974	0.4683083458270499
100.511854362	29.5202366559	train	9.14853404955642E-5	17.597581262069944	0.3434235350537193
100.099485352	29.55136044	train	2.871184845173368E-4	64.6898258080889	0.6214345323332231
100.182046247	29.550651491	train	2.832304776267994E-4	64.02490976797078	0.6182218161319675
100.017102401	29.5700656654	train	1.8293545026386245E-4	46.69830148167478	0.5112181007071499
100.068714233	29.5696603435	train	2.2295418744846404E-4	54.583917590687555	0.5603820890567771
100.171934598	29.5687895491	train	2.9813632444944594E-4	66.77222122578677	0.6302518541732818
99.9656613175	29.5884987329	train	3.5098247773861434E-5	4.441000288081222	0.1671304729572256
99.9657472653	29.597522613	train	4.843387369398916E-5	6.685903813532111	0.21686093555584426
99.9760726718	29.5974470807	train	1.651331315293349E-4	42.2814129478567	0.4856286048312967
100.058674465	29.5968139143	train	2.3495512589971436E-4	56.20334965220591	0.5732542950046501
100.461445007	29.602013691	train	9.526413033989045E-5	18.67113114628423	0.3526068480401168
100.430600173	29.6113735114	train	7.687675868978389E-5	13.21523025079371	0.3053287128497021
100.513198909	29.610457135	train	1.0472260556937415E-4	21.76724586434424	0.3745049436573102
99.9660914477	29.6336180085	train	4.2322202051760406E-5	5.609656808600398	0.19482756003063056
99.9764205327	29.6335423659	train	1.421237883662236E-4	35.30635868965167	0.4482967280241842
100.028065355	29.6331520901	train	1.6117423131513977E-4	41.23326028342644	0.47956951591472585
100.090037761	29.632657223	train	1.3384268485511282E-4	32.69556528383371	0.43349925725790234
100.399998898	29.6387711617	train	1.2179835841204351E-4	28.236562511112226	0.41050296272198744
99.5323346008	29.6541180994	train	2.1129905955496403E-5	2.3862714165267493	0.10778544123446547
100.431110282	29.6474626812	train	1.2041735618868665E-4	27.74616750365445	0.40774634216573113
100.111091277	29.6685793781	train	1.4747431194724907E-4	36.94486236427107	0.45745328525779877
100.255737451	29.6672877329	train	6.574217477861317E-5	10.39991782430504	0.2731869810248334
100.266068951	29.6671894344	train	5.89092192259423E-5	8.789328979237576	0.25194686044563525
100.379711974	29.6660550248	train	1.1476532436548983E-4	25.65982719470972	0.3961903935364953
100.018190619	29.6783500118	train	1.3924930722714456E-4	34.32994444657347	0.4432487265124598
100.121523587	29.6775156738	train	5.764779901103812E-5	8.560795660850443	0.24788927896091542
100.235184573	29.6765048691	train	5.827243560639226E-5	8.673932461542803	0.24990402019994956
100.266181993	29.6762122823	train	6.480029233779505E-5	10.121413124818345	0.2703311108402683
100.307511165	29.6758108925	train	6.424914092836085E-5	9.9656206548431	0.26864953861311147
100.431493474	29.6745294244	train	9.336574186255805E-5	18.12340002215545	0.34802567264497114
100.142393743	29.6953856188	train	5.884793158581723E-5	8.778210170616342	0.2517507300586748
100.380081684	29.6931222901	train	1.0863674007762533E-4	23.302447344111627	0.3831394959919851
100.008127303	29.7054999056	train	1.0866058388656E-4	23.314903012203064	0.3831913648010867
99.9256838552	29.7331750242	train	4.5110270429053025E-5	6.091878563973241	0.20503074799124932
100.256523361	29.7304476524	train	4.896675548705368E-5	6.797307916660502	0.21872502573057068
99.5123112967	29.7805443633	train	2.486494644070186E-5	2.903420743799405	0.12446676418010638
100.153761067	29.7855273887	train	6.90466595448263E-5	11.174129425946722	0.2830320648776114
99.1812886214	29.7994622467	train	1.4490737616455124E-5	1.4598538330760191	0.07650962939712501
99.9366947119	29.805292044	train	7.585353642368121E-5	12.990910706328913	0.3024941216336806
99.1709717943	29.8175256984	train	9.349689037442468E-6	0.8342987228290261	0.05074278590722867
99.9264310836	29.8143886595	train	6.035114284411681E-5	9.068449919584252	0.25653176561149266
99.9266808397	29.8414596456	train	5.5745864816562976E-5	8.16723940692492	0.2416874649874999
99.2021107499	29.8626057467	train	1.0228009554589685E-5	0.9537527338631858	0.055246271553292196
99.3574841928	29.8803258461	train	2.1195567761044724E-5	2.396199504667083	0.1080841852574232
99.927097857	29.8865777047	train	5.58647008445932E-5	8.191893086686006	0.24207795877934243
99.937537485	29.8955280852	train	8.647214344394427E-5	16.050397089780052	0.3308305281650099
101.500852415	29.8841736131	train	2.7344128849789417E-5	3.273179501486564	0.13519900803135346
101.532347269	29.9016131775	train	2.4353318208490677E-5	2.8298106491356396	0.12221871042538396
100.18649945	29.9296188006	train	1.0539747335686395E-4	22.036677513510934	0.3760109015091439
100.238292743	29.9291424414	train	1.1977587982283179E-4	27.58858597837437	0.4064571022037164
99.9275995294	29.940718961	train	6.24621118588358E-5	9.549347323716859	0.2631435759088336
100.279841942	29.9377691524	train	1.0874496564762878E-4	23.35898284910008	0.3833748552633239
101.31564422	29.9326607529	train	3.924056363817387E-5	5.059115904279237	0.1832409126652969
100.114288531	29.9573204563	train	1.3055314451070434E-4	31.517042999249227	0.4273985330677803
101.253728878	29.9427555192	train	2.9031624642053892E-5	3.5389003295071295	0.14235483377362462
99.9279347375	29.9768128804	train	1.0061770708223047E-4	20.26132150498352	0.36518601421196134
99.93829926	29.9767394477	train	1.0234611722087702E-4	20.800158572304912	0.3691434795694087
101.326837084	29.9685472467	train	2.8262753307737378E-5	3.422068138098541	0.13910917673956444
101.399763696	29.9852795443	train	5.548224566461927E-5	8.112549072195321	0.24081977754251563
99.6483729	30.0236074506	train	3.481116243023196E-5	4.405371634033489	0.16599034838828006
99.2646883862	30.033963144	train	1.0547175841828505E-5	0.9990550395486082	0.05687219244089941
101.390054448	30.0125181936	train	4.0850347472086243E-5	5.346765961270004	0.18933482619166603
99.9388939065	30.0399031357	train	1.8516115266002466E-4	47.13241855121662	0.5142394275132647
100.084183161	30.0478095709	train	1.0824418927214858E-4	23.147283465737367	0.38228430186501267
99.9079451328	30.0581683525	train	1.8106179388893207E-4	46.26968669681899	0.5086453758568472
100.042791644	30.0571680768	train	1.1866262807523103E-4	27.20916982168126	0.4042063140078148
100.063826173	30.0840707775	train	8.533300595907302E-5	15.687278433691944	0.32790139923377637
100.354315222	30.0813981813	train	1.0823052072632381E-4	23.142464597196923	0.3822544814427325
99.6903538119	30.0955875006	train	8.122483804468632E-5	14.47890564008109	0.3171214205579061
99.7837502842	30.0950636016	train	1.310820067119912E-4	31.772471414247562	0.42838820078470685
99.8148818761	30.0948742191	train	1.6039234534319423E-4	41.06792848507443	0.47835592123200815
100.032793918	30.0933420747	train	1.3181094444327893E-4	31.982802404287703	0.429746678983312
99.5658730591	30.1052068083	train	4.968475855459998E-5	6.923604769352654	0.22122270533954586
99.9187350542	30.1032129971	train	1.2854518552960167E-4	30.80162063584102	0.42360959707867823
99.960420238	30.1209625061	train	1.6152036892669647E-4	41.344252622136	0.4801049677627076
99.8671612393	30.1396592594	train	1.3355618770864792E-4	32.594573726767685	0.43297309743461293
101.734870938	30.1140334728	train	4.790089416580163E-5	6.557210557635654	0.21498758447318458
101.330848324	30.139871284	train	3.3105662078967865E-5	4.166992067025367	0.15915227944510063
99.8882479962	30.1756136888	train	1.1258101638770227E-4	24.84677096408713	0.39160269996103636
99.9505597138	30.1751769739	train	1.1837408672770086E-4	27.03482364565278	0.40362014864929663
99.5559494675	30.1864669632	train	3.225221579872144E-5	4.011828553411592	0.15568818565814418
100.334902194	30.1808520846	train	1.0577958956719914E-4	22.16622427577022	0.3768603774153147
99.5456119014	30.1955345178	train	2.0121199814728175E-5	2.2339321070713147	0.10317081065736913
100.085860386	30.2011974364	train	1.5589661107398713E-4	39.73029029286996	0.4712665960362755
101.663985988	30.1786281177	train	6.902716646355163E-5	11.170386054282828	0.2829747710419791
99.8470149963	30.2119818123	train	1.0987010973693653E-4	23.814496340354154	0.38581112043438986
101.612344153	30.1886870813	train	6.0738954433649525E-5	9.164080462582598	0.2577553207023978
99.0989282524	30.223705176	train	1.460362277659023E-5	1.4757330190171292	0.07705972232072225
99.6600620502	30.2220804736	train	2.32815288521743E-4	55.887232537841726	0.5710146166266393
99.7224065746	30.2217516766	train	1.6964407209864207E-4	43.33970713523399	0.49236287482739605
99.7535784394	30.2215761594	train	1.1616862001743793E-4	26.30380943600712	0.3991014030316312
100.16927869	30.227550179	train	2.7509852271759836E-4	62.81755374557816	0.6113227804517207
99.5978257247	30.2404272186	train	3.0530471735337175E-4	68.17061228830352	0.635771296606367
101.550776852	30.2169593779	train	7.468792172345923E-5	12.669066082801217	0.29923674901843844
99.0054044464	30.2508152526	train	1.2214023553616728E-5	1.1910831775400779	0.06527344974625582
101.436805733	30.2281492406	train	7.221076628990233E-5	12.046788630127848	0.2922121602024826
101.571772639	30.225568663	train	7.386245435188896E-5	12.468627075253249	0.2969114731985508
101.696341564	30.2230634305	train	6.300756506828467E-5	9.694376881065054	0.26483292599338215
98.9742184303	30.2598370863	train	1.2229958466570338E-5	1.1931421079632272	0.0653530427884899
99.6395139699	30.2582783493	train	9.871119062845104E-5	19.620031334351008	0.36076275542421016
101.603153957	30.233968386	train	8.203697596843271E-5	14.735557830911082	0.3192798364502236
101.675825409	30.2325035994	train	8.169543063127728E-5	14.626737035533308	0.31837377740667105
99.6916135666	30.2760614346	train	1.1419629109668486E-4	25.41355478898216	0.3950019326364342
99.837237503	30.2842349552	train	1.3816595456554305E-4	33.99620117862903	0.4413221522268634
99.8476344461	30.2841680456	train	2.0664444627220067E-4	51.55566191625378	0.5415902390170193
101.323438586	30.2662916799	train	9.666595665308512E-5	19.04753850467505	0.35594861424040913
101.54155643	30.2622379711	train	9.312791241662219E-5	18.040523544842863	0.34744717042422824
101.593482567	30.2612193405	train	1.0416681676233027E-4	21.507981442868967	0.37325923967671304
101.614252274	30.2608061327	train	1.0377154983459392E-4	21.377067278726347	0.3723702941617441
99.5877552547	30.2946168261	train	1.466688967361493E-4	36.664566543644476	0.45609442840989634
101.437919227	30.273229597	train	1.0028332637097338E-4	20.098103813715063	0.3644146583037544
101.510629015	30.2718548309	train	9.672690522817194E-5	19.067609563808887	0.356093125062612
99.8373908131	30.3022814355	train	1.696779985544166E-4	43.34882897532455	0.49241285476588637
101.365420863	30.2835805495	train	9.981926913592671E-5	19.919981617829784	0.36334105088712126
99.5254593527	30.312929763	train	7.262862896339512E-5	12.140008999259368	0.2934069713283585
99.5566612441	30.312800731	train	7.878212795605322E-5	13.773197214013303	0.31054614658248325
99.4734991599	30.3221521465	train	6.170205636203276E-5	9.37968350153777	0.26077658206131166
101.230762634	30.3039873246	train	6.484001840693595E-5	10.134140634134353	0.2704520170255905
101.272330881	30.303271761	train	1.0136061333531084E-4	20.511579976504827	0.366893082102092
101.365853888	30.3016135269	train	1.2242525771560795E-4	28.453451324544165	0.4117458668647388
101.397245982	30.310062213	train	1.1880150559564199E-4	27.278716448787044	0.40448803005088485
101.438811838	30.3092936317	train	1.2073205650414218E-4	27.858598357705993	0.4083767816045363
101.58451612	30.3155147419	train	1.0821124219055308E-4	23.135667917380182	0.3822124169110183
99.4424156132	30.3493330124	train	3.8620028238121605E-5	4.958515221605556	0.18086730995321562
99.484078442	30.3582093602	train	3.207482126821655E-5	3.982383573974654	0.15496456451663695
101.335536241	30.338240283	train	1.1244350831204908E-4	24.787593848645542	0.39131155869147277
101.491451648	30.3353611868	train	9.630068861660219E-5	18.947610583658843	0.3550811921744662
101.522631988	30.3347630935	train	1.0688613693040279E-4	22.64493746799603	0.3793073281560923
101.626559591	30.3327158444	train	1.1087281474812928E-4	24.230289664501466	0.3879661034124597
101.346146445	30.3470706663	train	1.2727989148609892E-4	30.35644226918605	0.4211961775120615
101.418915735	30.3457439375	train	1.281235218610252E-4	30.66136590380543	0.4228075556617536
101.46049599	30.3449676485	train	1.252252112405417E-4	29.51718556365528	0.4172337322499849
101.502074612	30.3441781558	train	1.0469936410785477E-4	21.757548985775045	0.37445295117770694
101.616407181	30.3419389846	train	1.0641736404563925E-4	22.425208628745363	0.37827306270109434
101.221591903	30.3582682581	train	4.295221814082176E-5	5.718334333085564	0.19715599944471798
101.252785623	30.3577341449	train	7.707965985327731E-5	13.261078172658383	0.3058880666990004
98.9741853247	30.3861754012	train	2.2834529113834966E-5	2.6243516012172883	0.1154767487838915
99.1823619841	30.3860506841	train	8.822336623851796E-6	0.7658277671156513	0.048018160876836344
101.596096657	30.3603831956	train	1.0154783605880591E-4	20.56455261103383	0.3673218395675742
99.4842563352	30.3943044374	train	3.418053912306955E-5	4.32710828780595	0.16347491223405805
99.6716207864	30.3934754891	train	1.305401207839292E-4	31.510615090514396	0.42737411833695343
99.9006092419	30.392097449	train	2.523152567223392E-4	59.22902275266582	0.5905950681469829
99.6925022076	30.4023901984	train	1.2614770051717734E-4	29.894291577575846	0.4190194407526117
99.9527372878	30.400751104	train	2.606425375657056E-4	60.66337066303775	0.5984224927958173
101.253406224	30.3847854364	train	7.204182322394818E-5	12.009099370068279	0.29172794679733643
101.295007974	30.3840609406	train	1.1096673631223562E-4	24.269253199301243	0.38816718244831894
101.513622389	30.3890556945	train	1.062383331329546E-4	22.344331803688778	0.3778771521321424
99.8383907178	30.419582325	train	1.916496043574539E-4	48.37668664499341	0.5228379234769281
101.305831914	30.4019112236	train	1.2299422978758135E-4	28.720652598333817	0.41286939483924795
101.378643962	30.4006047986	train	1.2679961125846182E-4	30.15313189866654	0.42027479170553644
101.441050441	30.3994527431	train	1.2105897658402008E-4	27.98375142174931	0.4090302811179484
99.9009406441	30.428189155	train	3.150477136478921E-4	69.67466195737097	0.6430141703833449
99.6302747985	30.4388003697	train	8.930244290336369E-5	16.950027118558225	0.337998898835995
101.389484686	30.4184472025	train	1.1523916635680474E-4	25.865437869691785	0.39717648450815063
101.306468243	30.4289613313	train	7.762846143123114E-5	13.420995684938418	0.3073964884482911
101.441723997	30.4265002046	train	8.067553619829237E-5	14.317190688392019	0.3156537666196947
101.285868593	30.4383443492	train	5.2163159052240815E-5	7.38015707625531	0.22972282485229656
99.5575316294	30.4662027168	train	8.111033411590506E-5	14.44519558169947	0.31681600243932656
99.8596089364	30.464561867	train	1.9817149622665655E-4	49.855832890399356	0.5311793340019509
99.8909389085	30.4733750772	train	2.9680127994424044E-4	66.41985499681093	0.6292053802602228
101.359143188	30.45508029	train	8.575214932206182E-5	15.823807081498597	0.32898214339151705
99.5263780322	30.4843796858	train	7.086329218748256E-5	11.664261401987863	0.2883315998632469
99.807751959	30.4919638235	train	1.6157027531834352E-4	41.361941295923145	0.48018207876008423
101.203428907	30.4758457133	train	3.0634234091287545E-5	3.754543476581031	0.14904191725973442
101.578149345	30.4689733123	train	7.788334813404945E-5	13.49526815255766	0.30809483609593236
99.9849615775	30.4997687663	train	1.308839625572293E-4	31.682803608061285	0.42801799874193375
99.0262634359	30.5125111877	train	2.8044025721145826E-5	3.3866172507688144	0.13818136309462992
99.7974801069	30.5100740439	train	1.429586384674623E-4	35.57813797688642	0.4497457357959287
99.8079011025	30.5100098632	train	1.7407272009872728E-4	44.41621504895027	0.498804931807975
101.245484915	30.4931691939	train	4.022308032683497E-5	5.2325982606995955	0.18697112125005305
101.391246238	30.4905760272	train	4.914053043604038E-5	6.827874957562934	0.21933099591139124
99.7454434865	30.5194055855	train	2.0830368157025522E-4	51.817166240850426	0.5435750740770736
99.8496632151	30.5187677161	train	3.256538678209854E-4	72.07842754145658	0.6505781816450413
101.006351017	30.5151126843	train	2.0301023336437757E-5	2.2609440723989844	0.10399696074007024
99.7143089533	30.5376270515	train	2.518440498933648E-4	59.1711878862336	0.5901430142454458
101.246106858	30.5202200599	train	5.5324692612630986E-5	8.079863172527647	0.24030025197835667
101.277351646	30.5196775006	train	4.703724410235174E-5	6.398099014021672	0.2119328688704459
100.933793223	30.5342526925	train	1.7511956002028224E-5	1.8637257283101176	0.09100959669088732
99.8082745518	30.5551247408	train	1.9808065932651586E-4	49.829291836720515	0.5310651580111335
100.902712796	30.543731939	train	2.646735023109218E-5	3.1398792612028874	0.13143368408180475
99.0158499411	30.5666560686	train	5.3588388199236614E-5	7.680108378304396	0.2345273957996765
100.861204876	30.553353405	train	2.9255233601958365E-5	3.5689014524529203	0.14329417157867919
101.090450055	30.5498741311	train	5.780475831397727E-5	8.589224788291128	0.24839656257306095
99.6728610586	30.5739419007	train	1.6667689477791397E-4	42.75874905817326	0.48795326962394964
99.693717255	30.5738324269	train	2.1919284615783726E-4	53.773217224367045	0.5561863154859409
99.7771408456	30.5733611226	train	2.2016805420994445E-4	53.99202589913482	0.5572818310384828
101.226099414	30.5566457493	train	6.377071821106928E-5	9.866197050831179	0.26718356630282264
101.351121801	30.5544474293	train	9.027389303638667E-5	17.222354909972555	0.3404240414078047
99.0575781998	30.5937157262	train	3.8928321738505376E-5	5.003983547594816	0.18204828176088425
99.7981442471	30.5912808023	train	1.8220800505267556E-4	46.55809136703442	0.5102224488376834
99.8398627302	30.591018237	train	3.190663204236154E-4	70.54390153363627	0.6459183478187852
99.6730480681	30.601011427	train	2.4526215323367076E-4	58.05744385889742	0.5837226537696882
99.8503710554	30.599973298	train	3.03068972118877E-4	67.75607982963821	0.6340676066156059
101.341353691	30.5816840047	train	5.272824034158274E-5	7.48515072407658	0.23163496089044816
101.2477695	30.5923550964	train	5.3072601835269896E-5	7.5607350002862805	0.23279557144118523
99.047160353	30.6207912323	train	3.953655969114825E-5	5.111379741986763	0.1843682846386889
99.7567058005	30.6276219152	train	2.152037141236535E-4	53.03867905580991	0.551648034175306
99.7672106611	30.6365837095	train	1.602881168702941E-4	41.04588910659424	0.47819371662114774
99.8506865758	30.6360643374	train	3.141322943517837E-4	69.51108844075623	0.6423459381266869
99.0471778664	30.6568861353	train	6.73958896759313E-5	10.814284590166848	0.2781474764106276
101.540981384	30.6410741381	train	6.574188856952275E-5	10.399838457735846	0.2731861166092848
99.8927552859	30.6718749943	train	2.2064893279825004E-4	54.11875647701642	0.5578200451381555
99.9553830825	30.6714295755	train	1.3217042024949493E-4	32.116515852481065	0.4304142382796902
99.8719601015	30.6810393883	train	3.194167851382129E-4	70.72659123290757	0.6461693840259841
99.8928382781	30.6808975714	train	2.7562524318598545E-4	62.89981961539154	0.6117771859421494
101.332878986	30.663017407	train	9.137864328357779E-5	17.568080478326966	0.3431604531900588
99.6945546331	30.6911323757	train	1.0722914992069482E-4	22.79411750665417	0.38006194885485944
99.9346810895	30.6896263335	train	1.7644799319726113E-4	45.09817913364692	0.5021931738015625
101.291372213	30.6727764646	train	6.46075749010307E-5	10.059669966614711	0.2697440066167922
101.281153095	30.6819765911	train	8.158095584757184E-5	14.590263877629075	0.3180695562348842
101.333529505	30.6900659108	train	9.04720075818368E-5	17.279167661544673	0.34091643783624664
99.1412092809	30.7199835176	train	1.6317032987663385E-5	1.7067046185303645	0.08532948154988705
99.8827276672	30.7170591821	train	2.3622756822222252E-4	56.35747006865312	0.5745750536176404
99.9036135383	30.7169154829	train	3.041546823671184E-4	68.00660229680969	0.6348969292399175
99.934942059	30.7166936354	train	1.860283172590384E-4	47.27278836259024	0.5154064913934049
100.989387458	30.7048165844	train	2.6508428642980174E-5	3.1460520895913975	0.1316108271906609
99.4024312586	30.7465070375	train	6.583384963800381E-5	10.425339515351235	0.2734637538649939
99.8412689691	30.7534269768	train	1.9620024304928605E-4	49.406449590602755	0.5286890440087669
99.9875234339	30.752396099	train	1.1120498836055376E-4	24.35706710229983	0.38867667004463186
99.162173829	30.7650768574	train	3.702735713130789E-5	4.723406552004533	0.1747115830597298
99.8622433247	30.7623123389	train	1.5441970577529282E-4	39.28283769690495	0.46889542613683177
99.8935868952	30.7621001916	train	1.8057271043252053E-4	46.12139996479724	0.5079693498374375
99.9458254215	30.761729786	train	1.3665475523174967E-4	33.57175981502766	0.4386123393533005
99.8414259242	30.7714721377	train	1.7079277763324094E-4	43.62323544874202	0.49404967332058275
100.906957724	30.7601808779	train	8.890917269095023E-5	16.81142348655186	0.33701205454988004
99.7998538067	30.7988045131	train	1.5484022748795797E-4	39.40429628107356	0.4695727362165901
101.325261897	30.7804144603	train	8.298030600978481E-5	14.963608406850481	0.32176985511852485
99.7999285386	30.8078271305	train	1.3680606829850615E-4	33.608531025478115	0.438884850658922
99.8208344682	30.8076964044	train	1.2838859052776157E-4	30.75137538592593	0.42331199991614465
99.873098679	30.8073548383	train	1.4558100213210855E-4	36.368662947140045	0.4542481432180676
99.8940041089	30.8072123117	train	1.559969885058937E-4	39.762370699508885	0.47142698373347
99.9462670166	30.8068412457	train	1.9957796344518785E-4	50.10749052803458	0.5329401021605591
99.9776242863	30.8066084925	train	6.91319826489633E-5	11.190514526167748	0.2832827378317376
100.855780642	30.8150508883	train	6.636908063783913E-5	10.564993084093054	0.27507545526657967
101.315684298	30.8166658487	train	7.506432223178944E-5	12.75813239398838	0.30029194135876697
99.8106846948	30.8438524385	train	1.3093900586386812E-4	31.710383760097493	0.428120938776151
99.852511914	30.8435838609	train	1.45848972251409E-4	36.44171630117256	0.4547040825640862
99.9361645979	30.84300619	train	1.886124938640241E-4	47.77990453634011	0.5188513569885462
99.9884462561	30.8426177153	train	8.995138176736371E-5	17.13659426264952	0.3396208921342588
99.9153373183	30.8521779545	train	1.9045621948222453E-4	48.157507501003224	0.5212793695733295
100.84584904	30.8422564595	train	6.483161119154252E-5	10.131447115380658	0.2704264330306645
100.020101221	30.8694404781	train	4.6663472103285065E-5	6.337201583709246	0.2106034604353845
101.348120992	30.8611809708	train	3.669903025207503E-5	4.672760105487132	0.17343106856171675
99.9052189319	30.8883405624	train	2.2025818701074506E-4	54.012249110636894	0.5573828101913321
99.947064401	30.8880410663	train	1.8725185203396876E-4	47.504388292921824	0.5170436660376639
99.9993703338	30.8876476727	train	6.323242498645734E-5	9.754164473901632	0.2655270980186359
99.8216032173	30.8979214114	train	1.3036513503831396E-4	31.44240006199918	0.42704588194866444
100.533252116	30.9094884649	train	1.213472589712364E-4	28.083603235264846	0.4096053488329779
100.596018703	30.9087291061	train	1.1497461968243177E-4	25.759824298188235	0.39662634597019547
99.8427657727	30.9248539454	train	1.2765996637709824E-4	30.503956167090355	0.42192325266781944
99.8636968842	30.9247158388	train	1.6988999436067995E-4	43.40582849975038	0.49272494101166864
99.9055586654	30.9244294644	train	2.0089469391438485E-4	50.26121630408702	0.5345765830187451
99.9474198337	30.9241295422	train	1.545584282918652E-4	39.32290468975629	0.4691190496038285
99.9788152907	30.9238957102	train	5.344086106463631E-5	7.64596476064236	0.2340328517998147
100.627553789	30.9173577069	train	1.102850896954138E-4	23.979075288367135	0.386704820638343
100.020771152	30.9325939699	train	3.0430250732690095E-5	3.7265509197084055	0.1481965692683993
100.5649294	30.9271525154	train	1.47057316775835E-4	36.77802741228269	0.45675060030541603
100.50229092	30.9369173909	train	1.2056391280890093E-4	27.79422880699847	0.40804010625866444
100.554612271	30.9362987297	train	1.5982727243722195E-4	40.94512466210605	0.47747532097535905
100.617395717	30.9355284046	train	1.0814806259588999E-4	23.113393846310515	0.3820745229184687
98.8378938152	30.9726149418	train	2.9591679416287067E-5	3.614041648286684	0.14470364440356712
99.7908088248	30.9702965736	train	1.3997686843770732E-4	34.59617478347024	0.444535139985288
99.8326912774	30.9700334426	train	1.323834791938047E-4	32.20188540650425	0.43080915910186657
99.8536322938	30.9698967872	train	1.507470683950663E-4	38.116721758884196	0.462905771084383
99.8955138891	30.9696132969	train	1.2752644291705398E-4	30.452163822961378	0.42166803336925274
99.9583351351	30.969162614	train	9.448203681862598E-5	18.432952056538394	0.35072732718959376
101.465386645	30.9491937992	train	4.353150152690619E-5	5.821283914090794	0.19928508636096298
100.000309241	30.9778670774	train	4.361181858211385E-5	5.835779460437303	0.1995793910561921
100.523792377	30.9727528151	train	1.575717045158615E-4	40.35739669492642	0.4739304608235874
100.57613273	30.9721247982	train	1.493641705263943E-4	37.66644244625864	0.46061525954943244
99.7595395357	30.9885299309	train	1.3503209683610602E-4	33.12291229587186	0.4356732428882699
98.921647026	30.9997625966	train	1.7273038574729252E-5	1.8325794276659286	0.08987954258299964
100.471727318	30.9914001663	train	8.277485344639959E-5	14.915200486915772	0.32122909443810826
100.492668231	30.991159809	train	1.3161032499693862E-4	31.924914761819917	0.429373440800349
101.099830259	30.9827139869	train	1.286872173137556E-4	30.84670241353414	0.42387925242383334
98.8064052931	31.0086644554	train	1.9275921889533927E-5	2.10740099393649	0.09926691129623988
99.4349529245	31.0080770067	train	1.4762108972428913E-4	37.00358708637453	0.4577001903973311
99.4140408778	31.0171688528	train	1.4879567916038281E-4	37.44830491599119	0.4596679837009333
99.7073751989	31.0158948377	train	1.1109136296872904E-4	24.315187549925326	0.3884337948975397
99.7388026527	31.0157188111	train	1.2204151752596518E-4	28.320400136194035	0.4109856782481381
99.8540341452	31.015007939	train	1.2989598863964022E-4	31.259511822441038	0.4261640024328089
99.9064106825	31.0146508224	train	1.0142037780696331E-4	20.528489684127734	0.3670300114363769
99.9797362072	31.0141151699	train	4.4666497777432435E-5	6.022905099549077	0.20342406097514296
100.587197983	31.0080757161	train	1.450829183388074E-4	36.22975140927092	0.4533986467656213
100.828030128	31.004889947	train	7.613328329148195E-5	13.054213237730913	0.30327138819521776
100.922257933	31.0035211728	train	7.710381235109494E-5	13.268116066719742	0.30595458983023255
100.932727288	31.003364846	train	7.536970261578421E-5	12.848204178224561	0.30114570545086855
101.089757529	31.0009181892	train	5.16513222676903E-5	7.285056402931565	0.22798262618517892
99.7703024081	31.0245575143	train	1.1857962607363733E-4	27.159017281310735	0.4040378153679275
99.9588766051	31.023294393	train	6.835875515852E-5	11.042027078919897	0.28100462893967953
100.074110067	31.0223869073	train	7.085331014981373E-5	11.660800275927086	0.28830269403332764
100.911968545	31.0126948241	train	5.350621623860674E-5	7.661090534475953	0.23425201579815078
98.7853930152	31.035700735	train	2.4304638881000647E-5	2.8228069505922204	0.12200421573110844
98.8692233405	31.0358129079	train	1.1232879638449058E-5	1.0712950722036998	0.060346498507626585
98.9425751745	31.0358663913	train	1.586177096079523E-5	1.6456410187510484	0.08314665505415543
100.503704982	31.0271187386	train	1.3975462051340017E-4	34.5207758443536	0.44414281066618333
101.058740771	31.0194575147	train	8.361216017113198E-5	15.170994012992264	0.3234275381424051
101.236722342	31.0164951905	train	9.336362414336284E-5	18.12266206009972	0.34802052597849115
100.608596056	31.0348753964	train	1.2678515664392534E-4	30.146489948767993	0.42024701601103065
100.943745813	31.0302616491	train	6.738987883927515E-5	10.812793047877708	0.2781295688721756
98.816794772	31.0537954138	train	1.2703419062634097E-5	1.2423672823419896	0.06771175458848228
99.4456384313	31.0531558383	train	1.308519059562669E-4	31.666741238587218	0.427958030549085
99.5085206354	31.0529233075	train	1.2277641337961003E-4	28.60964623130792	0.4124397882598418
99.5190009298	31.0528815728	train	1.2703364552053625E-4	30.26067152480593	0.4207241370992844
99.9696268335	31.0502817766	train	7.676208202443376E-5	13.190394332665345	0.30501217559264127
100.042978266	31.0497096268	train	6.147725771583701E-5	9.33228701953353	0.2600735887844503
99.1626768189	31.0628460581	train	1.5613399330346596E-5	1.6123273116040124	0.08195139950369645
100.525084781	31.0539328283	train	1.6918556818678573E-4	43.223650457928585	0.491686447188417
98.7328985483	31.0716951834	train	4.888843934137173E-5	6.783532094297497	0.21845162207370894
100.001252387	31.0680851951	train	5.499967975515101E-5	8.012436121663	0.2392262841839432
100.095577589	31.0673184011	train	8.667342545351662E-5	16.11539729845007	0.33134544385087317
100.10605794	31.0672289449	train	5.354624808931902E-5	7.670355489080588	0.23438619787791112
101.237565879	31.0525602895	train	9.353294213512873E-5	18.181664336491448	0.3484317610753726
98.7643243309	31.0807795202	train	2.1054936449860024E-5	2.374936000852755	0.10744410482987894
99.0578752942	31.0900050006	train	1.6747093475990763E-5	1.764014968585479	0.08738195010946218
98.9530229854	31.0990325238	train	1.0224993944158543E-5	0.9533246996031717	0.05523088246914724
99.0159376573	31.0990400982	train	2.7633832038417258E-5	3.32013395866844	0.1364359725195955
99.0893380703	31.0990101263	train	3.401359641798247E-5	4.306389905564128	0.1628064674859271
99.519246059	31.0979953131	train	1.2778791968351142E-4	30.547405326840767	0.422167613799119
99.7499150426	31.0968597801	train	1.3862834861560444E-4	34.13148368416128	0.4421460767218041
99.9700847354	31.0953909069	train	8.987025293934486E-5	17.115020874443477	0.3394185491568601
99.9910523934	31.0952314074	train	7.388587291907618E-5	12.475597061451339	0.2969776541025269
100.074921304	31.0945593157	train	8.332807956781025E-5	15.067509514461381	0.32268325025987843
100.599026656	31.0891232446	train	1.1296068049768032E-4	25.010160835979917	0.3924051059706036
98.8900979952	31.1080173072	train	1.9158821953678767E-5	2.089872102207341	0.098723405598598
100.609811481	31.1070318328	train	1.229975156307837E-4	28.722327171520963	0.4128758708076043
98.7327470147	31.1258331151	train	3.457674330427483E-5	4.376279107625462	0.16505706368441556
98.9949646695	31.1261101882	train	1.8029741906237304E-5	1.9312265197933545	0.09344906379726954
100.588996593	31.1163116346	train	1.3941505084662134E-4	34.39315380962409	0.4435423044565572
98.7117425364	31.1348108242	train	5.386213841971428E-5	7.743465013598718	0.23544337796588374
98.9320257238	31.1351153956	train	2.4978956646096284E-5	2.919823869122354	0.12496614798478649
99.0054539411	31.1351332136	train	2.3223073487923498E-5	2.6750593003593686	0.11721135082535189
99.015943689	31.1351323424	train	3.191122060627308E-5	3.9565088533414174	0.154296110496318
99.9075240559	31.1319366687	train	9.061392525590947E-5	17.326452981075793	0.34126871013408944
101.406706382	31.112649994	train	4.853558661636904E-5	6.710463419399758	0.21721742723948625
98.8271121865	31.1440403275	train	1.2687216969152374E-5	1.240744321754649	0.06763123486174544
98.9215285571	31.1441324549	train	1.9681801316061706E-5	2.168157786591737	0.1011456902837367
99.9915212426	31.140339933	train	1.0444360739340408E-4	21.637681676516394	0.37388023734875386
100.022987285	31.1400938558	train	1.1059164277228989E-4	24.10899282661681	0.3873633443888232
100.075429812	31.1396666505	train	1.1115846801990436E-4	24.339920837618855	0.3885772557854714
100.599782885	31.1342209492	train	1.0902328539229578E-4	23.503357661848664	0.383979296089606
99.9076959231	31.1499804523	train	1.0245105882602685E-4	20.83802087271623	0.36938217152237995
99.5720507853	31.1609316301	train	1.1498474994546911E-4	25.7638685495937	0.3966474308663185
99.9392549033	31.1587765818	train	1.1255284471430138E-4	24.834647178912277	0.3915430757020083
99.8974609514	31.1771196216	train	1.2257954430719664E-4	28.509315311741716	0.41205095554573135
99.9604187365	31.1766652509	train	1.4516981291542012E-4	36.25655884142691	0.4535470383911655
100.00238978	31.1763452343	train	1.838621816835573E-4	46.89359310606032	0.5124806666763293
100.044360139	31.1760115365	train	1.7043469378766828E-4	43.54348213750635	0.4935250545684552
100.065345053	31.1758395574	train	1.4311670866935932E-4	35.63130912242761	0.4500192337996463
99.8871361247	31.1952361153	train	1.1160567040414062E-4	24.504748745992686	0.38953159358830153
101.387558103	31.185161158	train	4.56106549543153E-5	6.169650941620989	0.20683464265285836
101.136065636	31.1986032765	train	7.129489921517045E-5	11.80179428829811	0.2895791990792999
99.9188829423	31.2220804942	train	1.3425334826881668E-4	32.85276195819329	0.4342517510980663
99.9818701154	31.2216150397	train	2.3147316477441118E-4	55.70175986110682	0.5695978355858283
100.097342608	31.2206816148	train	1.5601460249234128E-4	39.76745564408197	0.4714551181395985
100.107839835	31.2205916189	train	1.04389395711866E-4	21.612273904093634	0.3737587068653578
101.440450323	31.2022067993	train	4.668497317039882E-5	6.340704681157616	0.2106800556335119
98.7849456138	31.2342061332	train	3.78535356395984E-5	4.846035034710214	0.17791629440228743
98.8164474655	31.2342549578	train	4.170105282023379E-5	5.502508314593599	0.1925186309253934
98.6379038472	31.2428989596	train	5.418258250914588E-5	7.819407296447141	0.23651281914672917
98.7219157403	31.243108117	train	1.1996756052247784E-5	1.1630103120131403	0.06418686972062315
99.9505573313	31.2398949335	train	1.7139361521253593E-4	43.75705546619344	0.4949275063547808
98.9529472043	31.252423117	train	6.268945066885169E-5	9.609794024576836	0.26384862088247013
101.3152513	31.2315804212	train	5.9516703135362364E-5	8.899538759146491	0.25388536142242696
101.44114548	31.2292509219	train	5.0264802316868906E-5	7.026942185601391	0.2232288413243145
99.7511960724	31.25925936	train	1.240153900559336E-4	29.067301372263664	0.414875115419627
99.8037083862	31.258941714	train	1.2771357942276942E-4	30.522161572260202	0.4220256662995919
99.8142107476	31.2588756107	train	1.3758284577875934E-4	33.80996476488051	0.4402796539029091
100.003246863	31.2575390431	train	1.6440073640015416E-4	42.117819791002454	0.48451833455432364
100.024250066	31.2573733783	train	1.1391140953995802E-4	25.307904182934355	0.39440518087924453
101.231525926	31.2420810521	train	8.72398361780158E-5	16.304613929472104	0.33279018132863936
99.8878107366	31.2674106339	train	1.3363285533899162E-4	32.62159941781037	0.4331139953845149
99.9088168364	31.2672637901	train	1.3009095044858233E-4	31.335514158000453	0.42653081200234616
99.9508285658	31.266959804	train	1.6305505530923286E-4	41.81084049387023	0.48246581336039496
100.076962217	31.2749867115	train	7.734832891707598E-5	13.33936673820785	0.30662734356837124
101.326406297	31.2584372598	train	7.982879217823221E-5	14.067725858300324	0.3133789921750996
103.496015553	31.2008121166	train	9.930397882629336E-7	0.035103960389070384	0.005645483399977705
99.8251057563	31.3039181107	train	1.441166460822657E-4	35.93678515828732	0.4517430766757175
99.8776418465	31.3035698205	train	1.427226096387171E-4	35.49913898150721	0.44933684463607887
99.9616976126	31.3029678648	train	1.3700098214889373E-4	33.655897841615975	0.4392354962997945
99.9827111513	31.302808782	train	9.499805239082821E-5	18.579206125433533	0.3519686341577288
100.014231142	31.3025637128	train	6.81841782008242E-5	11.008502033423024	0.2804882790095958
101.26408271	31.2866094913	train	1.0907254909225772E-4	23.521133182882956	0.3840861610998449
101.390054613	31.2843264557	train	6.748729741452945E-5	10.8369667083931	0.2784196897179746
98.8478190754	31.3155013367	train	3.1368402948636536E-5	3.8706580072672936	0.15207062273209346
99.7411168301	31.3134527148	train	1.4385998898400307E-4	35.8627651015507	0.4513016441827936
101.264729798	31.3136566917	train	1.0112025314166069E-4	20.4320970127967	0.36634178220677727
99.7308173176	31.3405790295	train	1.920636364191675E-4	48.44912023451748	0.5233762785137234
99.131630762	31.3516150331	train	1.836245629447421E-5	1.9746005946016627	0.09500969739702685
99.6993490774	31.3497767955	train	1.4426599318440289E-4	35.97985694959362	0.45199961663489063
99.9516444675	31.3481537179	train	1.2071422810842193E-4	27.851773208415075	0.4083411018293383
101.254658384	31.331873098	train	9.794244423532591E-5	19.43052203776378	0.3589617195606231
103.069905068	31.2871228993	train	2.6674569318387803E-6	0.15105609174853774	0.015021639651297805
103.321372784	31.2788960107	train	1.851914113627208E-6	0.08906945303252269	0.010477072211165214
99.8571179465	31.3578422069	train	1.5803431226508303E-4	40.49049828432661	0.4746614123805572
101.34963274	31.3482073871	train	9.63523437696679E-5	18.96014633551213	0.3552040023246841
99.7941897375	31.376291801	train	1.6984955156812046E-4	43.39495460567212	0.4926654334255917
99.8152205383	31.3761598488	train	1.7219206799170758E-4	44.04605957892143	0.4960893554414338
99.8047820712	31.3852480537	train	1.538096463802331E-4	39.111883833360764	0.4679097580626924
99.8678798644	31.3848365371	train	1.4796892998691365E-4	37.14519137024371	0.45828442040856787
101.087389753	31.3707833771	train	6.933559734515789E-5	11.229615860294846	0.28388023503927673
99.6997501899	31.4039089245	train	1.6969032044262608E-4	43.35214197372932	0.4924310047478975
101.39256349	31.3834900409	train	8.234415674980233E-5	14.813721435686164	0.3200926774633434
99.2158843399	31.4146595524	train	2.8426345292834817E-5	3.448582768109823	0.13980180763635086
101.056649112	31.4073601464	train	9.584636585766134E-5	18.83735483898729	0.35399902103917297
99.594732123	31.4315063948	train	1.2184740334821095E-4	28.253192719978657	0.4106003896208503
99.7315162941	31.430798496	train	1.1518416594855674E-4	25.843480347213028	0.39706219092423406
99.8367313207	31.4301546154	train	1.3572189411481625E-4	33.320700675316345	0.4369264143840878
99.6684497633	31.4401653578	train	1.8449301244322252E-4	47.02497431868184	0.5133363771026741
103.084276136	31.3767877533	train	3.6547615516337442E-6	0.2317389714958024	0.020467792340511763
99.7106090378	31.4489607287	train	1.4466068085955994E-4	36.09948893467383	0.452676434492611
101.183426735	31.4323214559	train	6.688975059862674E-5	10.690526921894566	0.27663646342969883
101.225486105	31.4315975071	train	5.7156113155802165E-5	8.46602444711347	0.24629573627820928
101.435759422	31.4277709503	train	7.220136583615039E-5	12.044691496728891	0.2921852346411366
99.7843496558	31.4575526138	train	1.1137663503268659E-4	24.420331885637918	0.3890432005238058
98.858098239	31.4688983617	train	3.3097237627247955E-5	4.165460432803758	0.1591182239521156
99.7107453011	31.4670044998	train	1.1045219736555803E-4	24.048836451346407	0.38706396935673215
99.5950172306	31.4766168925	train	1.3085797834391831E-4	31.669783886002058	0.4279693911128583
99.742393656	31.4758471398	train	1.0454550491175613E-4	21.685438707534047	0.37410854122138326
99.984497882	31.4742143499	train	6.337005021025566E-5	9.782932073618852	0.2659513187735917
101.110425748	31.4606045514	train	1.0492016842483572E-4	21.848373318232653	0.37494655433328744
103.117317768	31.4117773628	train	4.876547528882659E-6	0.33967852309188173	0.027124574184941266
99.3634509077	31.4865061367	train	7.246698771720923E-5	12.10394869143054	0.29294526289332107
101.121147753	31.4694470767	train	1.1607001854404859E-4	26.260320934913047	0.3988977803463342
99.8267646903	31.4933743328	train	1.1128600646950884E-4	24.386928404274496	0.38884972909449844
101.142392253	31.4781129094	train	9.454233199266959E-5	18.447526059703122	0.35087261622553434
99.6373088457	31.5034802026	train	1.4822790938133284E-4	37.250620774553894	0.4587185834872041
101.594928508	31.478754798	train	6.234081671758048E-5	9.517096380207843	0.2627668509729799
99.6479010711	31.5124492607	train	9.796153818817541E-5	19.435697420968076	0.35900657618814574
99.7005556654	31.5121717952	train	8.99783927583025E-5	17.143776895599878	0.33968823259965997
101.237501705	31.4945240977	train	7.689387702418687E-5	13.218937627097583	0.3053759391485876
100.090486795	31.5365078285	train	7.233842615947381E-5	12.075268082636162	0.29257761151649
99.9747208297	31.5464644491	train	1.0104284653606352E-4	20.405792652965605	0.36616403482698584
103.193976509	31.481379921	train	9.34084621448789E-6	0.8331358220583673	0.05069722705021083
99.5744596124	31.5579114026	train	1.0583723121999657E-4	22.18576620905965	0.3769883188498182
100.101443099	31.572500677	train	9.260755200580458E-5	17.896570557327518	0.3461778455474299
102.911916935	31.5263767225	train	9.08526630687779E-6	0.799550420331324	0.04937856868696622
99.6379222932	31.5936991373	train	7.301078875281441E-5	12.225264464503754	0.29449616960999125
99.9962681566	31.5914073989	train	1.1895385507487981E-4	27.332706586578254	0.4047967679783286
100.027884779	31.5911569475	train	1.2053492119160713E-4	27.78313010135382	0.4079820173978579
100.175423532	31.5898847661	train	9.70496396009143E-5	19.173889664214936	0.3568572579497509
99.0476490665	31.6043051648	train	5.69324862772967E-5	8.418233290462034	0.24556873045633376
103.679465333	31.5185762564	train	6.049041514876927E-6	0.45449512852325513	0.03342826902393596
99.9438459093	31.6188708741	train	1.0163974564022565E-4	20.590557428052687	0.36753210861543034
98.5941911481	31.6397584847	train	5.697400591275295E-5	8.427106425102473	0.24570381583898257
99.4378663045	31.6396525595	train	1.356666343987167E-4	33.30529243579574	0.43682622782544805
100.123273753	31.6354617878	train	1.2085164431166122E-4	27.904379517856267	0.40861600018994865
99.4273618957	31.6487103605	train	2.0226081056767703E-4	50.51758164028868	0.5362623657168828
99.7015686313	31.647497778	train	7.84797021969762E-5	13.681252491243924	0.3097232590985475
99.9757548183	31.6456962789	train	1.1628441687746708E-4	26.35488201840336	0.39934035997746653
100.017934973	31.6453668653	train	1.0888965237439658E-4	23.43456514598872	0.3836892265813208
98.6046605175	31.6578357645	train	6.667277363796698E-5	10.638213647387765	0.2759867677599367
98.6468517624	31.6579594841	train	4.18557107699423E-5	5.529187248247685	0.19309476097631234
99.026580477	31.6584453059	train	5.44794953061711E-5	7.890021232460451	0.23750106077459288
98.931640999	31.6674520562	train	6.384431423947341E-5	9.88149143824306	0.26740946000276145
99.385249372	31.6668888222	train	1.6342783965467926E-4	41.898981911342545	0.4830360435525438
99.7228003615	31.6654232702	train	9.102184742921521E-5	17.46236790805461	0.3422791731769654
100.165784972	31.6621450595	train	1.3362196384012124E-4	32.61776011454584	0.4330939835139022
103.220244459	31.5976623352	train	4.35892850651225E-6	0.29295609081653895	0.024315455286160418
99.3536370435	31.6760025486	train	1.7885010146221803E-4	45.723680258678606	0.5055734210538869
98.667851162	31.6850824981	train	7.558724067979522E-5	12.912366916211985	0.3017526156686158
99.6490888066	31.6838635388	train	9.049523228274918E-5	17.2869058619544	0.34097411266568906
99.6912897476	31.6836418262	train	9.974405251388293E-5	19.896475829962924	0.3631666937712279
99.6281096973	31.7020125723	train	9.667074240920343E-5	19.049114508608103	0.3559599637522484
100.018525585	31.6994919609	train	1.0019307934597286E-4	20.05369467914617	0.36420615337692513
100.081831177	31.6989706199	train	1.2213342025669312E-4	28.35226484014219	0.4111679162605821
99.0793669908	31.7125569354	train	4.8114581999818036E-5	6.608807629663075	0.21573974365887166
98.5621731579	31.7208520348	train	9.53985101390936E-5	18.717556886888435	0.3529286935578643
98.5199074054	31.7297219356	train	1.0944795895945741E-4	23.65659004048893	0.3848993006790197
99.5755703666	31.7383485506	train	1.0315911424475349E-4	21.130085005853484	0.3709879502297056
99.3961431802	31.7480546573	train	9.201457714071706E-5	17.743910257240913	0.34472535767955625
99.5545108527	31.7474639091	train	8.50185020209807E-5	15.580442098595006	0.3270881746971498
100.145689772	31.7435198699	train	1.0549500581961884E-4	22.069743409234086	0.3762279442884364
99.2694723101	31.7574076127	train	8.930341637305905E-5	16.95037020692639	0.33800133794659737
99.9980033008	31.7537837364	train	1.0875569938339625E-4	23.364590000644828	0.3833981882407643
101.285530732	31.7371908248	train	2.4614431710544055E-5	2.8673781412989783	0.12336746292400506
99.4067800676	31.7660652591	train	6.995022260140344E-5	11.384242663372726	0.28567779525448733
100.198699656	31.7610747668	train	1.0035552031877992E-4	20.13362931434162	0.3645813553298071
100.473173181	31.7581961168	train	8.659137234236073E-5	16.088899801935163	0.3311356328985317
100.76905459	31.7724708462	train	1.1782217862816048E-4	26.869682650424043	0.40249574053806403
99.1322533734	31.7937124329	train	4.8810916751285936E-5	6.769895858488869	0.21818080022012462
99.6815317646	31.7919571219	train	7.811662332102898E-5	13.567734000263034	0.3087327386504928
99.1428306492	31.8027230953	train	7.558142503027247E-5	12.910651593432723	0.30173640428143456
99.1956526784	31.802652874	train	9.542928352663333E-5	18.72818852435109	0.3530023521449707
100.748281905	31.7907982287	train	1.0938035165027056E-4	23.63219570657875	0.3847530214725783
99.2801946877	31.8115169141	train	8.87602902790202E-5	16.758951566777586	0.33663769143347033
99.6500336692	31.8191873152	train	6.003988726548721E-5	8.994454866287406	0.25554682468809115
99.8507753409	31.8180036682	train	1.3350402872567614E-4	32.57618744623995	0.43287720085434594
99.1217372919	31.8298112111	train	4.156575870880951E-5	5.477739429162321	0.19201395975400015
99.9777430187	31.8351344873	train	1.1666762935185686E-4	26.518712501343106	0.4001297990400153
100.189065938	31.8333349105	train	9.993469531609551E-5	19.95605320987431	0.3636084308283382
100.833457261	31.8256799867	train	9.156822370396432E-5	17.620497695980585	0.3436277536605276
99.2485953501	31.8476706232	train	7.191017352978412E-5	11.974223839150543	0.2913501616435467
100.654059081	31.8371594	train	7.779290164868778E-5	13.468912585236883	0.30784718885798845
99.6608564533	31.8552186845	train	6.166242174209056E-5	9.371326949651777	0.260652733170751
99.946227182	31.8534157598	train	1.2866696884894095E-4	30.840275424006133	0.4238408249944042
100.147137806	31.8607835469	train	1.193770015576941E-4	27.482662707382236	0.4056526021363588
100.6226827	31.8556043788	train	9.301058466280941E-5	17.99997972951304	0.34716140117636857
99.7455585615	31.8727937068	train	6.646445132277979E-5	10.587987013061511	0.275361887647109
99.9252697409	31.8716129202	train	1.2550804967808484E-4	29.64863683831623	0.41778240248046605
100.358770781	31.8767400323	train	7.733016658776093E-5	13.334074343582996	0.3065774172579821
100.728678017	31.8722479222	train	8.511319824185401E-5	15.612610208307723	0.32733324123128643
101.700513934	31.8553155799	train	5.193198133663104E-5	7.337203624929528	0.2289378140438847
98.8574517717	31.8929435899	train	6.256060160043152E-5	9.575534581174557	0.263449187498072
99.7668510544	31.8907103148	train	7.259450866042567E-5	12.132397151062676	0.293309561074094
99.9465960012	31.8894988064	train	1.2292357036299226E-4	28.684642244050462	0.4127300997544155
100.559739826	31.8834535482	train	1.0779136561560268E-4	22.98795571220716	0.3812948499100831
102.534587677	31.8438692648	train	1.8673772638557035E-5	2.0172642321348637	0.09646510289902432
102.882617133	31.833710159	train	3.455904430002885E-5	4.374082577174631	0.16498651444240697
100.750154046	31.8899942694	train	1.0418368256317551E-4	21.51586086693989	0.37329711443208524
100.834707222	31.8888016378	train	8.867301204926212E-5	16.73595219086885	0.3364180346957248
98.8151169132	31.9109329287	train	6.126867677051899E-5	9.288309872924804	0.25942011479300514
100.549472176	31.9016201321	train	1.0236424737194218E-4	20.80669982184223	0.3691847299016579
102.482518602	31.863336302	train	1.6027483598644237E-5	1.6678678015679622	0.08394239566457966
98.7727878227	31.9198861944	train	6.757909865278578E-5	10.859746470493995	0.2786928683171485
100.634204219	31.9095789074	train	9.108972987326156E-5	17.48498554943197	0.3424470238343008
100.655510268	31.9183233087	train	7.860265126004188E-5	13.719693152574933	0.3100580350545569
102.250976958	31.8875044832	train	5.1385299476033534E-5	7.2355927466941425	0.22707506382965226
98.6457519821	31.9466609981	train	4.2005522261349126E-5	5.555029670859116	0.19365205371082836
100.391430143	31.9395320834	train	9.800554653765863E-5	19.447625808691637	0.3591099392642065
100.676983962	31.9360820209	train	1.10100157003099E-4	23.90573192001253	0.38630687134465425
98.4552492951	31.9550084039	train	1.0917156975418336E-4	23.556862205677593	0.3843008490040433
98.8256085247	31.9560572103	train	5.253823239481878E-5	7.449846728311633	0.23099306757929303
99.6086602559	31.9547181288	train	9.452701137740264E-5	18.4438228993934	0.35083570537981834
100.708875938	31.9446769499	train	1.245213469446539E-4	29.269663373996988	0.4158638265366192
101.977318138	31.9212650262	train	2.4367334855071503E-5	2.83182728273153	0.12228045224823035
102.188564646	31.9161342033	train	4.122828803211121E-5	5.415957194595267	0.19075238042463846
100.804232614	31.9523775495	train	9.162450954092598E-5	17.63606020481362	0.34376636573320685
103.634366629	31.8805797062	train	3.86925006236759E-5	4.9691502981706845	0.18114523451547412
99.5452791148	31.9730495041	train	8.968102590852542E-5	17.064702531449587	0.3389461167895934
101.460032445	31.9503801315	train	6.661597124802257E-5	10.624518557324892	0.27581649115693385
102.89657371	31.9143972397	train	2.0361904506015338E-5	2.270149326695685	0.10427631787035535
98.5080121062	31.9822889425	train	4.841123105233305E-5	6.680436520469784	0.21678153160072497
99.3230539745	31.982831385	train	1.7368702898915088E-4	44.328475037684825	0.4982503997138573
101.703412412	31.9544463047	train	4.899908192009845E-5	6.802994141325628	0.21883782236493488
98.4550361169	31.9910941756	train	6.715061222635032E-5	10.753420901873586	0.27741602132625903
100.339199154	31.9851975364	train	9.550660764328609E-5	18.754901793884404	0.3531873596736345
101.418218113	31.9692204113	train	6.338405895894141E-5	9.785843307203075	0.2659944723477566
101.439365944	31.9688155571	train	6.94586418940152E-5	11.253884268642661	0.284240820490042
101.523952961	31.9671609593	train	6.268670530675727E-5	9.60906406526517	0.2638401147499297
100.296995975	31.9946567424	train	1.0842848436023797E-4	23.21225700524461	0.38268609424212885
100.720292673	31.9896230708	train	1.2498046688024094E-4	29.42910991040437	0.416758124381788
101.270393694	31.9809705977	train	8.083960724364232E-5	14.365493349936896	0.3160928007021321
99.3125608836	32.0099229398	train	1.6270628349459256E-4	41.722236359877485	0.4819311737660456
99.7572388811	32.0080479169	train	1.1362438846801182E-4	25.21199209147766	0.3938027556866246
100.085417943	32.0056643782	train	1.375707696503511E-4	33.80610782617938	0.44025802273701
99.27023527	32.0190419129	train	1.883145312117546E-4	47.71851275602436	0.518456654634597
100.381934147	32.011801278	train	1.268347403457129E-4	30.16927384675616	0.42034228395554496
100.434859777	32.0112135566	train	1.7489162263217056E-4	44.63233591804654	0.4999782643638874
98.4230536936	32.0270391899	train	3.3505865528976126E-5	4.239752327279483	0.16076691313982577
99.852687644	32.025484941	train	1.628101573183276E-4	41.75293662446643	0.4820905195856173
100.403242052	32.0205879143	train	1.6173012735767346E-4	41.418598779756394	0.4804289142701689
100.826635608	32.015195821	train	1.1131850733833662E-4	24.398907433049942	0.38891912516912847
101.34511507	32.0066666936	train	7.50427801220627E-5	12.751779789664884	0.30023163645235007
99.2596970879	32.0371073934	train	1.835238055266224E-4	46.819803000922334	0.5120204244351935
99.683329888	32.0355320707	train	1.0007319944536603E-4	19.999336843103976	0.36392897359910076
99.842181412	32.0345764893	train	1.4581447868283227E-4	36.43231274944949	0.4546454360018438
101.398243026	32.0146912434	train	4.83503932816139E-5	6.665746630180838	0.21656810394469744
101.313831215	32.0252785351	train	8.240425245272187E-5	14.82788094738763	0.32025147166787804
103.395783291	31.9701623298	train	2.180243394616969E-5	2.4879578857380213	0.11083582765771126
99.2703412858	32.0551285544	train	1.4191814119808013E-4	35.24211792694046	0.44793862425625103
99.8529385302	32.0525472075	train	1.7704281046268807E-4	45.307295145061644	0.5030344989856915
98.7088659485	32.0641041823	train	5.9862935982811686E-5	8.962352350293383	0.254985713488886
100.033096087	32.0602280032	train	1.4967877285171544E-4	37.78472300898923	0.461138054438413
99.2174176352	32.0732737635	train	1.4796189227804033E-4	37.142326349048155	0.4582726124002592
99.9061642762	32.0792415548	train	1.8104541907191856E-4	46.265316576744596	0.5086227721449538
100.001515868	32.0785237122	train	1.498749395421959E-4	37.844146376693715	0.4614635245687748
100.308733921	32.0757227424	train	1.6173188065521997E-4	41.41922021335094	0.4804316203247141
101.558175264	32.0566538146	train	5.417788710591823E-5	7.81829060189441	0.23649717043721655
99.8320814136	32.0887710163	train	1.7410941098192415E-4	44.424561776227875	0.49885762073074996
100.224108687	32.0855894281	train	1.386850655853546E-4	34.14797915007436	0.44224697149828424
100.457315728	32.0921416214	train	2.1394780189635612E-4	52.88967138593548	0.5501999590553551
100.478649275	32.100914716	train	2.0977458057124833E-4	52.209949564154144	0.5453202974000254
99.6309352109	32.1169967897	train	1.0359397951717575E-4	21.31825519997625	0.37197012151321995
99.9171195411	32.1152474017	train	1.618385474347418E-4	41.45702687106789	0.48059619774643964
101.379183706	32.0962151914	train	7.10680111493645E-5	11.735244717981322	0.28892390440992644
100.033806925	32.1233694767	train	1.494192314270488E-4	37.68844192436937	0.4607068310055968
100.330573413	32.1205982986	train	1.8973778699946691E-4	48.018491996095236	0.5203361815043224
101.220556525	32.1081155225	train	1.1298470941216985E-4	25.017506841983465	0.3924558189781576
102.987613495	32.0647755262	train	4.206390340693029E-5	5.565100395223984	0.19386902083980057
99.7158739518	32.1345877292	train	1.931011835325547E-4	48.714763406549146	0.5247200524257211
99.779483566	32.1342120199	train	1.9677860168136642E-4	49.50731168074772	0.5294224242745119
100.288307519	32.1300560975	train	1.75908308180081E-4	44.922349420749775	0.5014273605363486
100.542673711	32.1272116123	train	1.8744561214276603E-4	47.54316239020859	0.5173019164624859
103.252192944	32.0651714177	train	1.7248037877020003E-5	1.8293202294736077	0.08976112951948222
98.3268894346	32.1438436854	train	2.6583730896407056E-5	3.1573677141812597	0.13193536677036838
100.150625027	32.1404033307	train	1.7524576461711602E-4	44.73639470907557	0.5004839829942649
100.299034653	32.1389670727	train	1.7639092598153012E-4	45.07593343023083	0.5021123066478301
100.436833578	32.1374776721	train	2.04133807008934E-4	51.011049225795375	0.5385538850332725
100.532226631	32.13635872	train	1.9794699103678124E-4	49.79023615287937	0.5308970446246315
103.125801454	32.0783680199	train	2.1133490966646423E-5	2.386813471476111	0.10780175726141816
99.4827248106	32.1537344604	train	7.30438981434057E-5	12.232650789745108	0.2945903770445509
100.034112252	32.1504299109	train	1.6942753462454493E-4	43.281486488036016	0.4920436430790903
100.574776822	32.144856541	train	1.7695388874737478E-4	45.28329137513843	0.5029089066061053
100.331097422	32.1566749959	train	1.9684617393077162E-4	49.52336498024294	0.5295079595225838
100.426655466	32.1646539439	train	2.0295946556528067E-4	50.67776550218458	0.5371197923267353
99.4828675533	32.1807982225	train	7.968433121750171E-5	14.025154617106347	0.3129893874047096
100.140473267	32.1765784452	train	1.910168271357363E-4	48.26598108099868	0.5220127860796039
101.25366076	32.1616418969	train	1.49244079609453E-4	37.61846034885116	0.4604154291421091
99.6208243537	32.1892176787	train	1.3271459264195274E-4	32.31921908757371	0.43142181715763817
99.7481210464	32.1885287441	train	1.764450518061389E-4	45.09703253285875	0.5021890063424996
100.129979369	32.1856934185	train	1.8982047568121316E-4	48.034495612700184	0.5204449278700147
100.416331908	32.1828106752	train	2.209979816775414E-4	54.21564834747549	0.5582098924287132
103.624580976	32.1061584825	train	6.693954002776234E-6	0.5253866480954554	0.03686082129646331
100.321015947	32.1928627315	train	2.3872710198250525E-4	56.72911127853548	0.5771458388863845
101.232905736	32.1800472063	train	1.7579913251300128E-4	44.89193104137924	0.5012721535923468
101.285903058	32.1791001147	train	1.5897662529031558E-4	40.755478538064	0.4761440656467883
100.215068474	32.2029458385	train	2.0659041325312048E-4	51.54758968505513	0.5415253125624337
103.150199318	32.1496602838	train	3.238229853027762E-5	4.035478657883202	0.1562180271819176
99.8863702647	32.2237195933	train	1.5374142221983875E-4	39.09289873261691	0.4677993013360986
100.109204284	32.221960483	train	1.7517477139817643E-4	44.71553452065354	0.5003826858968526
100.172867368	32.2213857511	train	1.9032444322116088E-4	48.13200973495161	0.5211066460975444
100.38506361	32.219238512	train	2.3132421261848815E-4	55.68719016570525	0.5694400206387552
100.395672811	32.2191218039	train	2.2814637934737505E-4	55.27614811577705	0.5660453129428181
100.204817209	32.2301058564	train	2.2800393657222476E-4	55.25118471973694	0.5658918950765709
101.223183048	32.2162928425	train	1.5521786493911648E-4	39.513368675590506	0.4701795045187178
101.308011754	32.214771838	train	1.2702367171598314E-4	30.25608852399518	0.42070500162198504
100.066972039	32.2403656587	train	1.8845210224126776E-4	47.746274985225824	0.5186389713691394
100.693038077	32.2335277971	train	1.272710413172996E-4	30.353006264351837	0.42117922553762205
101.19158703	32.225863437	train	1.6944585628321672E-4	43.28641265072476	0.4920706694488397
102.463395078	32.1973962085	train	9.369809391428368E-5	18.239214811893728	0.34883237790996197
99.1329292341	32.2628433901	train	8.897163222155538E-5	16.83343664066836	0.33716898253751076
101.170805056	32.2442595652	train	1.6720339887969944E-4	42.84306203378348	0.4887413042456118
102.400521048	32.2171338321	train	1.6041642184418163E-4	41.07301952308905	0.4783933757304743
102.443233065	32.2249907599	train	1.592612690025767E-4	40.81893796064548	0.47659028507592527
102.47501374	32.2241199892	train	1.5710001014356426E-4	40.16751837596035	0.47318305440917674
99.5683441526	32.2796772674	train	1.5022256654725004E-4	37.94945053049651	0.4620393255413614
100.173563249	32.2755031212	train	2.0238192166206233E-4	50.545349340918634	0.5364112272250103
102.305827622	32.2376784025	train	1.2587123576387945E-4	29.80072602988729	0.418485423595451
98.9205573947	32.2899525974	train	7.945867064810756E-5	13.961309378844527	0.3123799053548846
99.5365406052	32.288837632	train	1.298270454207078E-4	31.234131475048507	0.4260341773488379
100.69387531	32.2786152709	train	1.1741852502519055E-4	26.7590659231266	0.40167068467495604
101.33059923	32.2684666183	train	1.4981275218619184E-4	37.82530840724361	0.4613603889358221
102.263761826	32.2477881295	train	7.86259629502177E-5	13.726981673241605	0.31012147344930685
102.295556329	32.2469619667	train	1.4154315019079358E-4	35.141932636240874	0.4472844353951111
99.6428027418	32.2973625269	train	1.7198179141820656E-4	44.00023622063536	0.4957838954248528
99.8445916065	32.2961738116	train	1.4930374168383166E-4	37.642298217170286	0.4605147249014993
100.025128189	32.2948369039	train	1.7902268767722084E-4	45.758985181131536	0.5058145176787251
100.290598673	32.2924020608	train	2.559413051837372E-4	59.76941499648132	0.5940406490978701
100.948795765	32.2839568701	train	7.404524751742003E-5	12.519265581822888	0.2974277162416117
101.150440153	32.2806826889	train	1.6174166733193474E-4	41.42268897408789	0.4804467246481294
101.192887336	32.2799524024	train	1.5206167601712313E-4	38.56358257963558	0.46506520894050263
99.5472689721	32.3068340098	train	1.5295945013105134E-4	38.85112858548557	0.4665299847923997
99.6322445931	32.3064369894	train	1.5430735982510408E-4	39.25038900368404	0.4687141841063878
100.16329206	32.3026599482	train	2.252109566712651E-4	54.85482073660103	0.5628616493442582
100.503098543	32.2990707731	train	1.8917509041977345E-4	47.89918766255451	0.5195948505680408
101.384115943	32.2855033509	train	1.3441098015266406E-4	32.91631778853554	0.43454006285921304
102.359805428	32.2632974879	train	2.182910518398542E-4	53.623502657043176	0.5551684344681939
102.402200855	32.2621614578	train	2.413307269391681E-4	57.29526105158231	0.5797908516481644
102.476387052	32.2601392578	train	2.298477881131057E-4	55.542774294759774	0.5678694658433854
100.099680962	32.3122508255	train	1.9680129930761906E-4	49.512687198329324	0.5294511591692548
101.702658713	32.2881005601	train	7.398694944851122E-5	12.505676923920417	0.29726315364106143
101.73448368	32.2874148618	train	6.985385514104852E-5	11.358687739741114	0.2853965514875817
102.275331376	32.2745336046	train	2.1581968089382888E-4	53.13424149324626	0.5523548454753532
102.317735694	32.2734255826	train	1.916144601161242E-4	48.370538271990426	0.5227921703387692
102.43433539	32.2703053006	train	1.9327051702177E-4	48.765998770904666	0.5249386449404064
98.4849186095	32.3250118679	train	1.1038248094606614E-4	24.01876097455765	0.38691418559697716
99.6961131238	32.3241430807	train	1.4444859038164788E-4	36.03405791102206	0.45231294569735997
99.8554660035	32.3231634047	train	1.41953648752667E-4	35.25160438023986	0.448000488549283
101.151079028	32.3077277396	train	1.5277452124691905E-4	38.790005554535895	0.46622891787293214
101.384588099	32.3035304634	train	1.2161932283148456E-4	28.17585493695914	0.41014703814764375
101.395200972	32.3033294276	train	1.1546394220501052E-4	25.95517394432973	0.3976431298476133
102.57246458	32.2754831397	train	1.1606416607483161E-4	26.257215750901008	0.39888569002702906
98.2723670131	32.3329862986	train	5.721758499820868E-5	8.479161555093228	0.24649533436855806
98.4636170006	32.3339442947	train	1.0627014317881198E-4	22.358701922654667	0.3779475339851769
98.5379942282	32.3342385652	train	1.1850804640129288E-4	27.115766488100515	0.40389242813125764
100.227375149	32.329114487	train	2.6624801382038485E-4	61.574109928046184	0.60352508481905
101.448506266	32.3113239948	train	1.1559839527758407E-4	26.009956059972144	0.3979219156499358
102.212356249	32.2941833737	train	1.0702330624732104E-4	22.71076056035994	0.37960931783092405
98.9523907866	32.3440967729	train	1.1003341912546268E-4	23.879264016033968	0.38616313392173013
100.280614942	32.3376056889	train	2.4294061271428467E-4	57.613066457128525	0.581409836625141
100.42933775	32.3360082042	train	2.1547925988593902E-4	53.081427830490995	0.5519644939257192
102.329324616	32.3001647504	train	3.1351147940473015E-4	69.40460513440486	0.6418913339815348
99.8769733835	32.3500784005	train	1.447372960694083E-4	36.12312512832583	0.4528076219807006
100.248868177	32.3469443816	train	2.7197359100834454E-4	62.33915108143943	0.6086048502982607
101.523296987	32.3278852725	train	7.83426045251241E-5	13.638388194099006	0.3093495748108365
102.372072408	32.3080435154	train	2.4424189669847277E-4	57.81820181553165	0.5827093865041725
102.594727582	32.3018918056	train	1.3849226727165746E-4	34.09190602018572	0.4419038503958399
98.4422005273	32.360914832	train	1.1197547932908696E-4	24.625750886558507	0.39031852487921526
100.195862719	32.3564785444	train	2.580392958055663E-4	60.14029280557496	0.5960078659468053
100.333996288	32.3550930091	train	2.2059377611141894E-4	54.10344562838617	0.5577583785288269
100.355246745	32.354866428	train	2.2082570212966933E-4	54.16782556784344	0.5580175620185626
100.461495344	32.3536798438	train	1.8438529513981297E-4	47.00765220170025	0.5131904732833839
101.311211244	32.3409687277	train	1.1215475439737712E-4	24.684403392372197	0.39069928181249786
102.436035368	32.3153309542	train	2.4211322369606852E-4	57.494196535924395	0.5805793324270251
102.510262203	32.3132858893	train	2.89306651544835E-4	65.05239580342658	0.6232189795954054
102.542071386	32.3123961062	train	1.9794131799274003E-4	49.788578582374576	0.5308899070225046
98.4846629596	32.3701166261	train	1.2618326371246984E-4	29.906327433161067	0.4190880631536883
101.353915337	32.3491967879	train	1.0783202221400996E-4	23.00197328458612	0.3813838169789104
101.396388458	32.3483966077	train	9.254755519314574E-5	17.88117671610153	0.34603117662869737
102.203020737	32.3304819468	train	1.9152841947925027E-4	48.35548573681254	0.5226801198038484
99.0161585572	32.3801899078	train	1.1111508644596968E-4	24.32393144591239	0.38848451995101896
99.5902253137	32.3788094063	train	1.5855309254261563E-4	40.63666094695494	0.4754787078959328
99.7815675834	32.3777684528	train	1.3546825998651807E-4	33.24988404937314	0.43646627862188314
102.28821128	32.3373033203	train	2.91188250719413E-4	65.29439002825781	0.6247400230222033
100.259993215	32.3829151529	train	2.2580330919257183E-4	54.96349489427287	0.5635078521218014
100.430047409	32.3811006234	train	2.0158431474727418E-4	50.38923749007977	0.5354291015705154
101.003849028	32.3732845846	train	8.705562319704395E-5	16.238820813225523	0.3323209968761093
102.171823166	32.3493015897	train	1.937654669587346E-4	48.86315511725858	0.5255764243191011
102.203656026	32.3484963168	train	2.1285696154531297E-4	52.76479484788683	0.5489346010029535
102.288537377	32.3463097413	train	3.667301966694605E-4	81.02639131753239	0.6770774142348359
102.309756268	32.3457541944	train	4.0857044061027735E-4	90.13964004637164	0.7002336886441234
102.468879013	32.3414741241	train	3.1275035514504725E-4	69.27405572012302	0.6413324061070482
99.5584450384	32.3969963289	train	1.4639430002467993E-4	36.590020601132245	0.4556295850965614
99.7498269485	32.3960030799	train	1.356905225495686E-4	33.3119532436321	0.4368695417171036
99.7923548927	32.3957429012	train	1.526806031308889E-4	38.75896945581663	0.466075887660122
100.366414678	32.390826629	train	2.0289108515581287E-4	50.662087609513456	0.5370360122502322
102.352524817	32.3536382444	train	2.8281462702075074E-4	63.964684528786314	0.6178749617577336
102.394962653	32.352501837	train	2.45728988480535E-4	58.110825087101276	0.5841846518442708
102.532868856	32.3487101714	train	2.9104340792141084E-4	65.2677637297619	0.6246233717132045
99.941291656	32.4037393229	train	1.6150117261694497E-4	41.33744873890771	0.4800753012088962
100.430331717	32.3991374968	train	1.916368770023695E-4	48.374460034788164	0.5228213551630154
101.13175141	32.3892234236	train	1.40797280988095E-4	34.90303506501134	0.44597861293449464
101.907078462	32.3737196522	train	8.372785925078045E-5	15.213140717476506	0.3237301998299675
102.246742096	32.3654237081	train	2.8768511932225816E-4	64.80768704610023	0.6218982420255008
102.565043274	32.3568176145	train	2.0782752320581393E-4	51.732407000953714	0.5430072375474554
102.798374575	32.3499975079	train	5.6733593724875485E-5	8.375728090760228	0.2449209559479812
98.3248877514	32.4144673525	train	1.0032542191734843E-4	20.118818366728974	0.36451186824973786
100.271001079	32.4098655261	train	2.166664150655073E-4	53.27173698272883	0.5533228290009004
100.483628496	32.407541218	train	1.8736779541577133E-4	47.52745875101813	0.5171982327306565
102.045385991	32.3794680435	train	1.0345719176941614E-4	21.272950489649347	0.3716615083798728
102.109079338	32.3779120063	train	1.7280688111471693E-4	44.15584719602236	0.49698034957899756
102.607830946	32.3646129709	train	1.8073699214273637E-4	46.17176645074627	0.5081966323935337
99.0799849798	32.4252717461	train	1.1716246665937306E-4	26.678136188130942	0.4011461268762544
99.5267043677	32.4241961552	train	1.4709004814563454E-4	36.79112285530785	0.4568058222602454
99.9733824266	32.4215368712	train	1.6660912864056886E-4	42.73919256710957	0.4878516655017991
100.207328391	32.4195120947	train	2.2630952202555517E-4	55.03893434126666	0.5640585722664041
102.109388171	32.3869199486	train	2.5260420496041395E-4	59.264487609555204	0.5908717787447729
102.162467425	32.3855982684	train	2.561189901181748E-4	59.79478519166175	0.5942080006983561
102.226157897	32.3839828183	train	3.1850468592359765E-4	70.33728152200939	0.6455153080320196
102.268615358	32.3828880172	train	4.1758618565712814E-4	91.72664013749055	0.7047951207130286
102.640015959	32.372700339	train	1.055840447473927E-4	22.099929788393517	0.37642595427824566
99.9841147786	32.4304741277	train	1.7086033155385097E-4	43.638281223418026	0.4941485228705648
100.047926592	32.4299594231	train	1.8150551850441875E-4	46.388108163638464	0.5092571002914938
100.33505751	32.4272434074	train	1.8908517865756598E-4	47.88012434627582	0.5194761829251471
102.08846237	32.3964504835	train	2.180913088850254E-4	53.59136588955601	0.5549423469558705
102.332628217	32.3902250264	train	4.748065037062073E-4	97.51700177096956	0.7307938438989444
102.396311031	32.3885234055	train	3.4681171639229703E-4	76.56113047832756	0.6647486840896433
102.438763235	32.3873711644	train	3.318418880023376E-4	73.32564957414688	0.6548450484214617
102.513048707	32.3853204347	train	3.3101698635820177E-4	73.17692439262854	0.6542822781416305
99.5799986669	32.4420040718	train	1.4131708313353935E-4	35.08153493760671	0.44688930151539097
99.6544627317	32.4416391485	train	1.4209242229184214E-4	35.29626091715865	0.44824213872845303
99.7608374509	32.4410414717	train	1.652850126085214E-4	42.33235354840719	0.4858582496172321
100.292650791	32.4367059523	train	1.8700865104522485E-4	47.45835336755334	0.5167191276731131
102.364804616	32.398383875	train	3.7155130609265905E-4	82.16585046975514	0.6799263884228708
102.555847342	32.3931328231	train	2.972192491338019E-4	66.50430970522648	0.6295336415741909
102.640738989	32.390706346	train	1.417383308542695E-4	35.19407850408653	0.44762513029385964
102.693791041	32.3891608516	train	1.485502010089034E-4	37.36312332303731	0.4592579146892377
100.218325562	32.4464671902	train	2.24857312614161E-4	54.78994050289044	0.5624749428745666
100.399137426	32.4445880002	train	1.9911832527150222E-4	50.05382864611866	0.5323661339231326
100.441678865	32.4441081303	train	1.9715970075660463E-4	49.597967747578316	0.5299044259185267
101.270994518	32.4318816573	train	9.114637885841424E-5	17.503860332869348	0.3425870323277504
102.216502028	32.4112752583	train	2.691779203286502E-4	62.01134589149808	0.6061408792965464
99.5056340886	32.4603666069	train	1.5821071464400624E-4	40.540345044675554	0.4749396054040579
99.60139408	32.4599456417	train	1.4383073199247763E-4	35.854327368141746	0.45125127903880047
100.175896383	32.4558909018	train	2.5318812377336146E-4	59.35572391425051	0.59142982705591
102.046899994	32.4245102911	train	1.7219534601070567E-4	44.04664493710775	0.496094114353322
102.524710953	32.412036289	train	3.393095135114556E-4	74.83026145384594	0.6598575066201658
98.3564065588	32.4687579195	train	1.0728482384776151E-4	22.81331251351086	0.3801842571709259
100.239845474	32.4642976663	train	1.9508979038791033E-4	49.18246978511285	0.5272745216097724
102.121555792	32.4316964215	train	2.833728735196268E-4	64.03853817320672	0.6183404416025631
102.259621033	32.4281960375	train	3.405178786364278E-4	75.063782066349	0.660654938952335
102.270240436	32.4279205242	train	3.53442011301892E-4	77.85673271989643	0.6689557816065413
102.312716593	32.4268095409	train	4.028245437781379E-4	89.0077323905772	0.6972523267508474
102.355190396	32.4256842711	train	3.5012865785542373E-4	77.1232516300423	0.6668666532908509
102.397661817	32.4245447177	train	4.0921265823850694E-4	90.31431944823669	0.7005632705426369
100.133570959	32.4743198719	train	2.467768040507215E-4	58.23063969502427	0.5852178856768439
100.176130845	32.4739293873	train	2.3949447410304259E-4	56.86688612839046	0.5779288636790341
100.388917092	32.4717612242	train	2.100429988808931E-4	52.29193146698438	0.5456373370462876
101.175981438	32.4606147344	train	1.333961640510364E-4	32.538164654115484	0.4326787839799531
101.824387483	32.4477328337	train	1.3030011032257776E-4	31.417051352465478	0.42692381336542273
102.079375919	32.4417512029	train	2.4446964288970066E-4	57.89435462238233	0.582935999951208
102.153732991	32.4399095259	train	2.725530782266788E-4	62.43122131923215	0.609111730318125
102.52541217	32.4300444605	train	3.241014720756088E-4	71.7020906206729	0.6494911437276623
102.578494017	32.4285458881	train	2.8392953219331235E-4	64.09181477994339	0.6188034696483562
102.642186986	32.4267181621	train	1.258974530087343E-4	29.809598882012075	0.4185361067504373
99.6228601076	32.4869040123	train	1.5723153131178932E-4	40.25382214623133	0.473391665001757
99.9527778285	32.4848388143	train	1.6923600969605073E-4	43.23512436592478	0.4917609514346612
101.18683219	32.4694450039	train	1.348027895636835E-4	33.0561584987146	0.43525541850778937
98.1114100151	32.494329031	train	8.480274047828381E-5	15.50714835029914	0.32652913294169617
100.984970634	32.4818099248	train	1.6604413141232618E-4	42.576141171854886	0.4870029733929782
102.685379113	32.4434867961	train	1.1547917717478882E-4	25.961256120844887	0.3976747322269401
99.4845954875	32.5055542644	train	1.661110938307284E-4	42.59546571931164	0.48710370569838946
100.272268211	32.5000548693	train	2.0380114048191333E-4	50.90770200815918	0.5381485392552109
100.719199842	32.494741388	train	1.1062085775214994E-4	24.121596090741228	0.38742602891434275
102.112173879	32.4679907309	train	2.7642214012923706E-4	63.0242801948919	0.6124626583915389
97.8664007649	32.5104010471	train	9.45657517411492E-5	18.453186869110723	0.3509290316130584
99.8466100234	32.5126598184	train	1.7024374975142535E-4	43.500943065415484	0.4932448627439534
100.123379186	32.5104927284	train	2.2849833537475617E-4	55.33783698764592	0.5664239222946009
100.219176427	32.5096007697	train	2.3708280715982764E-4	56.452331787760336	0.5754581825786713
100.229820299	32.5094971621	train	2.2704956522032177E-4	55.13163565127507	0.5648611854147398
100.304325843	32.5087467049	train	2.255729191860829E-4	54.921227090911515	0.5632567447205314
100.314969263	32.5086358964	train	2.3356693021880592E-4	56.01302483064789	0.5718040022222673
100.357542353	32.5081836621	train	2.2520158721061972E-4	54.85310179693782	0.5628514127423547
102.356861222	32.4707125194	train	2.9445668539480115E-4	65.80894413485763	0.6273531633364908
102.399353694	32.4695709971	train	3.963513963320671E-4	87.52524850429579	0.6938217760092994
102.537437376	32.4657622667	train	3.647154901715593E-4	80.5138987223358	0.6758717668607968
99.7402270305	32.5223515274	train	2.0862409865882376E-4	51.877923895219105	0.5439563897297051
102.197812225	32.4838728071	train	2.8118409467389196E-4	63.694155455409835	0.6165088586337528
102.261569598	32.4822350955	train	3.1974426071683555E-4	70.8016522928797	0.6464036317374569
102.590897254	32.4732605305	train	3.03831369086297E-4	67.93229010702976	0.6346503588342914
102.612139082	32.4726520232	train	3.0722073738815155E-4	68.413222993998	0.6372187755348975
102.654620809	32.4714242869	train	1.4552140560563634E-4	36.352415888852924	0.45414663869541316
102.718338517	32.4695558836	train	8.11644150291382E-5	14.461117050611714	0.31696028734199494
103.599112395	32.4404159824	train	3.6792311118035714E-6	0.2338662453962096	0.02060200618846448
99.2185189751	32.5333608402	train	1.1439455790449726E-4	25.487083621965297	0.3954165557286656
99.2930620037	32.5332092302	train	1.2703603897162342E-4	30.26176854741045	0.4207287289230754
99.4740920806	32.5326571003	train	1.5712730165892838E-4	40.18542698112344	0.473226356080436
99.6444677828	32.5318994347	train	2.021718567797451E-4	50.498326744809155	0.5361529688701453
99.7083568766	32.5315558125	train	2.1040163104179478E-4	52.37395405568508	0.5460602425379248
100.687785701	32.522225013	train	1.1870490800674605E-4	27.234716747435527	0.4042921079767938
102.049329435	32.496577085	train	2.4880935284627234E-4	58.62992059590607	0.5872075781251626
102.059959028	32.4963188183	train	2.3545069655949563E-4	56.271292776070254	0.5737696569451674
102.293774766	32.4904103248	train	3.143883376935625E-4	69.5563832541345	0.6425330949748859
102.485026024	32.4852538326	train	3.3762725819586677E-4	74.55800477132752	0.6587410803530233
102.750568884	32.4776113782	train	7.572798650300738E-5	12.95387982301587	0.30214472162080924
98.1961557348	32.5400024059	train	1.0633224016919602E-4	22.38675410287606	0.37808488185131756
100.145010973	32.5373585909	train	2.389954357717797E-4	56.77997640483873	0.577419976210748
100.634732246	32.531945374	train	1.2765868600058213E-4	30.50350610632319	0.42192080640129026
101.198782038	32.5233464173	train	1.0484706997290968E-4	21.818356080052485	0.3747832306425468
99.633946251	32.5499945225	train	2.4874641537528104E-4	58.6145223836824	0.587146254126271
99.6445966659	32.5499403698	train	2.924592816214297E-4	65.52080804630297	0.6257605656254797
99.8149990648	32.5489512501	train	1.8465054709895434E-4	47.050307609145555	0.5135496014485667
100.01733965	32.5474767849	train	1.953174702399449E-4	49.252499591874425	0.5275652374467593
100.475202705	32.5429380315	train	1.246856505245551E-4	29.326723925508613	0.41618418058776596
102.071201428	32.5140758425	train	2.8807073405867243E-4	64.86895693413156	0.6222131635712317
102.103095315	32.5132924382	train	2.8827328127344764E-4	64.90113943131965	0.622378368574276
102.177509525	32.5114331193	train	2.787853119312498E-4	63.360096274155964	0.6144812459659411
102.188139565	32.5111639171	train	2.710186118658023E-4	62.20977124733335	0.6077666514193497
102.230658298	32.510078147	train	3.043584841934168E-4	68.03612304173512	0.635052184941902
102.783181462	32.4946595514	train	6.617891501629277E-5	10.519144039422773	0.27450364324471493
99.516841623	32.5595513148	train	1.761505096193431E-4	44.98983126410031	0.5017713357154264
99.9322386675	32.5571571175	train	2.3907040984913133E-4	56.79303347065507	0.57749650831066
100.070691663	32.5560541069	train	2.501121199378714E-4	58.917730598116286	0.5884728684950552
100.12394072	32.555589283	train	2.6004664660634523E-4	60.57983903601838	0.5978723272734171
100.187837926	32.5550017326	train	2.640053448551094E-4	61.15837690943412	0.6014992535910171
102.34790701	32.516024002	train	3.9006741942617035E-4	85.88794472558543	0.6904162811666005
102.401049348	32.5145968753	train	3.74481757473051E-4	82.84090800427099	0.6816336684433915
102.475442249	32.5125612824	train	3.8494855563858503E-4	85.11025553171545	0.6875856986062372
102.539201565	32.5107815701	train	4.5447693402199423E-4	95.67956649400607	0.7220982822511531
102.560453415	32.5101811716	train	4.564820982016382E-4	96.06107192243736	0.7229808421853663
102.634829875	32.5080515881	train	2.9291809958158254E-4	65.58261562580142	0.6261275998801028
98.1959144748	32.5670627991	train	1.033590752265948E-4	21.23080670214358	0.37143995626147186
99.4636288518	32.5687797111	train	1.7320042454702404E-4	44.22612252691841	0.49754902511744786
99.4849347153	32.5686993165	train	1.7201715082400251E-4	44.014824495749515	0.4958352864583266
99.8045101285	32.567060082	train	1.7467958430439386E-4	44.5700319468197	0.4996749809160842
100.262508545	32.5632940437	train	2.4107424125767915E-4	57.22739449096863	0.5795317590174255
100.283808551	32.5630782807	train	2.1845314940397405E-4	53.6495826343461	0.5553517426774901
100.50744403	32.5605949744	train	1.1566460686262813E-4	26.04510522808369	0.39805910926014737
101.688919658	32.5408691504	train	9.599241051703107E-5	18.872797181148734	0.3543472870334119
102.326981218	32.5255943964	train	3.6784458546889053E-4	81.28349151069392	0.6777404457870133
102.656443759	32.5164377409	train	2.4013050296747032E-4	56.977653356708274	0.578575671580358
102.688319154	32.5155059533	train	1.1491762697609322E-4	25.733831876700435	0.3965076951911141
102.730817381	32.5142510441	train	7.273643148734991E-5	12.164058505745256	0.2937145610112209
98.8563771941	32.5785737041	train	9.44358118670249E-5	18.421778980059067	0.35061589812733884
99.9111199026	32.5753529995	train	2.1811406603675107E-4	53.59502730176604	0.5549681172003275
102.274155448	32.535996928	train	3.1582347979735426E-4	69.81650594311337	0.6435785078974408
97.6844030445	32.5807895357	train	4.2801499705080604E-5	5.6923354629376135	0.19660019437869256
98.3768793183	32.5861317417	train	1.3185528646317897E-4	31.995597051272817	0.4298291082757479
98.6432548477	32.5871703424	train	1.1567619545396425E-4	26.05125716274555	0.3980831149535592
98.8457073192	32.5875820233	train	9.490811864515163E-5	18.548135676057182	0.351752634678847
100.3905834	32.579982015	train	1.4516797635127246E-4	36.25599225176495	0.4535439028868975
102.77406648	32.530984705	train	6.779393322257866E-5	10.913055995331392	0.27933135707186896
99.1227632285	32.5966377402	train	1.1445929471788354E-4	25.511125694051852	0.39555181276957374
99.6555750951	32.5949873288	train	2.7318749367465637E-4	62.530214990785325	0.6096651529889169
99.7834412776	32.5942550502	train	1.9820968596267948E-4	49.866991305450895	0.531227319381229
99.9006475308	32.5934695	train	2.5623865265333426E-4	59.8118708375686	0.5943206264858708
99.9432668111	32.5931567428	train	3.2937145135595745E-4	72.83341892673069	0.653154149815302
100.081774651	32.5920404663	train	3.006494640724848E-4	67.25816326842457	0.6322058367610811
100.124390851	32.5916662872	train	2.9093372512726856E-4	65.25413955583717	0.624534988773811
101.955723262	32.5619243109	train	1.3733984323185605E-4	33.7382458665564	0.4398440576841785
102.072736183	32.5591160383	train	2.4756667575661474E-4	58.36860745018818	0.5859933772820417
102.157826109	32.557005395	train	2.2882792333853025E-4	55.39560531120063	0.5667778711578819
102.200367706	32.5559285238	train	3.088118906749719E-4	68.63597367355035	0.6384121147927041
102.327978678	32.5526117438	train	4.364327809654039E-4	93.54981864986921	0.713895801912044
102.391776202	32.5509049018	train	3.616606262183363E-4	79.8123384215591	0.6740263928144419
98.0250961986	32.6019356346	train	8.840624425218228E-5	16.666760760589007	0.3357457463926659
99.2080364462	32.6055464091	train	1.3453076781791377E-4	32.96461515290044	0.4347589603894395
99.5916996589	32.6043251464	train	2.5831447079714795E-4	60.230389014871946	0.596264475056714
100.007295377	32.6016800676	train	3.5118887120300763E-4	77.32464437629469	0.6675379996270663
100.263014313	32.5993691794	train	2.415134235669814E-4	57.34170832669393	0.5799752105834968
101.998575236	32.5699243115	train	1.5117867985631856E-4	38.25772027269828	0.4636166767174373
102.264502243	32.5632926153	train	4.084839832902358E-4	90.11400572906453	0.7001892638925148
102.434648233	32.5587538322	train	3.550464519067437E-4	78.18051077901963	0.6699580223800443
102.562232104	32.5551990312	train	3.693243817907849E-4	81.7630191752015	0.6786166882621336
102.604755021	32.5539854054	train	4.0035318284109767E-4	88.48345347229022	0.6959516996287002
102.647275366	32.5527574385	train	3.930478601198626E-4	86.62544521802273	0.6920408754021805
102.689793112	32.5515151333	train	2.9963817570033755E-4	67.06949271172503	0.6314220418478751
102.732308227	32.550258493	train	1.2336228944439078E-4	28.850305578723685	0.4135939052756559
99.2826676014	32.61442154	train	1.7932381285727807E-4	45.82233151836335	0.5062346159842889
99.5171523123	32.6136749515	train	2.2574397384521636E-4	54.952609114839035	0.5634432087639439
99.8263106999	32.6210420546	train	1.826922812190257E-4	46.65143230289784	0.5108857267603217
102.509776897	32.5747039525	train	3.0448161932105294E-4	68.0536243841555	0.6351459249891691
98.1420531398	32.6298503989	train	8.611920665263829E-5	15.938596729410005	0.32992573517834306
99.2720635926	32.632486714	train	1.8327864090995043E-4	46.7663396511278	0.511686420586074
100.785535746	32.6200856271	train	1.259616947840777E-4	29.831340593470006	0.4186602615551788
101.275535844	32.6121605322	train	8.093358530270275E-5	14.393160574033374	0.3163440208675969
102.159090312	32.5930343613	train	2.6869570377903196E-4	61.951129526536484	0.6057127361452658
102.786584108	32.5756713047	train	8.83172152778539E-5	16.64366935998684	0.33552107894218464
102.80784533	32.5750279895	train	1.0250643765644789E-4	20.85800122189075	0.3695080590771744
99.5386306972	32.640646924	train	2.5502313483622097E-4	59.63653279854548	0.5931736710553792
99.5706146066	32.6405056299	train	2.7299668951598225E-4	62.50170328259816	0.6094988727320382
99.6025982859	32.6403561887	train	2.414179141717027E-4	57.31742681032797	0.5798788523575807
99.9010991781	32.6385685673	train	2.3231946392984428E-4	55.804252957959	0.5704922989216419
100.071657576	32.637228512	train	2.8626262568662254E-4	64.47238442641525	0.6207319736634265
100.316813241	32.6348964196	train	1.8894250956337952E-4	47.84987528876769	0.519287764559396
102.244530034	32.5998697202	train	3.7758164681021177E-4	83.74393310922635	0.683419950764276
102.319005338	32.597922156	train	4.1710940928676955E-4	91.6171110237376	0.7045573794116926
102.350921112	32.5970740033	train	3.862200641766149E-4	85.26819254850277	0.6882936266285538
102.393473381	32.5959305525	train	3.1886637290749623E-4	70.46240226530136	0.6457749667146468
102.542387033	32.5918152872	train	2.2161676199729605E-4	54.37086743186522	0.558899311747919
102.584928157	32.5906071698	train	2.2404108007813064E-4	54.692017017584554	0.5615797829326474
98.1418809204	32.6478901679	train	1.0713439719514726E-4	22.761449086939557	0.37985367852201685
98.4190908003	32.6494791138	train	1.4416224861157862E-4	35.949936954321515	0.45182143557723975
99.9438345522	32.6472749363	train	2.776721952264724E-4	63.194361869859634	0.6135330637870865
99.9971397514	32.6468628129	train	2.8571184070307526E-4	64.26892086983449	0.6202784637484594
100.402218463	32.6429912922	train	1.4823932882390397E-4	37.25524982079804	0.4587377114635225
102.20229031	32.609969651	train	3.1817908457405797E-4	70.23888959410424	0.6452812297690604
102.606558847	32.5990007636	train	3.6015107290920354E-4	79.59477587634753	0.673106726857112
102.649100356	32.5977706802	train	4.351442537813746E-4	93.3262682469087	0.713291503276704
102.681004779	32.5968386919	train	3.29058042847677E-4	72.75279075819053	0.652938451367609
102.734175526	32.5952674279	train	3.0039820520067124E-4	67.21166323708042	0.6320114109925717
102.776709127	32.5939942651	train	2.09827415367963E-4	52.23225687904993	0.5453827376689131
102.819240032	32.5927067486	train	1.9013057653605587E-4	48.09449791497652	0.52085231197814
98.3870424391	32.6583473726	train	1.4899094872655283E-4	37.51732238613502	0.4599937358540078
98.5150038938	32.6589070694	train	1.2141848015016935E-4	28.10775298800027	0.40974724897386877
99.3148011795	32.6594493372	train	1.9255874962878026E-4	48.550638762171616	0.5240184684612049
99.4747575635	32.6589462153	train	2.3047148100005237E-4	55.603780564394654	0.5685343182389374
100.02922567	32.6556240985	train	2.894148811742781E-4	65.06581538801181	0.623306804199214
97.8218196238	32.6633342559	train	1.4981021136911338E-4	37.82453873576089	0.46135617423639597
98.0244112367	32.6650728064	train	1.887287924328807E-4	47.804562449236506	0.5190052387738272
98.1203813983	32.6657822048	train	1.2062873307819737E-4	27.819043603683923	0.40816994173253807
99.7200864859	32.6667990289	train	2.0110013484316206E-4	50.29933953899633	0.534830878891696
102.139068148	32.6295975967	train	2.0398347600990128E-4	50.96434693021535	0.5383707986502767
102.490255839	32.6203177169	train	2.9746855348471363E-4	66.57714876087068	0.6297291616594505
103.383382615	32.5922826464	train	2.1309831681656864E-5	2.413476249734085	0.10860357946987205
97.864354925	32.6727465154	train	1.7159418191502562E-4	43.83993113613303	0.4952198596854535
98.0563061005	32.6743370525	train	2.4721842526127395E-4	58.30187800410408	0.5856518246029652
99.4535214106	32.6770662236	train	2.3468741030177034E-4	56.16664563498351	0.5729753690074754
99.4748529725	32.6769873088	train	2.562068754380395E-4	59.80733362591995	0.5942907240247206
99.5281814962	32.6767741571	train	3.011918759970727E-4	67.35275066057685	0.6326248589888627
99.6028404205	32.6764376708	train	2.1715786972435077E-4	53.3970460536908	0.5538827406111623
99.7521541287	32.6756314494	train	2.1020397223595326E-4	52.3287476054497	0.5458272571473858
99.9547833318	32.6742531569	train	2.533218544072837E-4	59.37729772172949	0.5915574185750446
99.997440251	32.6739213049	train	2.624396134321439E-4	60.89276216342055	0.6000725925268031
100.381316637	32.6702823613	train	1.620649458776438E-4	41.532629325194044	0.4809451652888237
102.150028436	32.6383380189	train	2.441482495174712E-4	57.78688846777171	0.5826161336320972
102.213898136	32.6367176971	train	3.5751988131755636E-4	79.00941752256566	0.6714912578821539
102.224542586	32.6364444917	train	3.4812173237316446E-4	76.74735212974474	0.6655883793071492
102.277762662	32.6350649602	train	3.9645394612760503E-4	87.54339010441954	0.6938767299292138
102.3522646	32.6330958101	train	4.1484334715269686E-4	91.32852041859336	0.7034221676515489
97.8535762173	32.681668578	train	2.4220199420647314E-4	57.51676481410179	0.5806685949520058
97.9815542817	32.6827728061	train	2.2029478248103822E-4	54.02046008299305	0.5574237963203302
98.0242151397	32.6831118792	train	2.494597644481014E-4	58.78606203716238	0.5878402504056771
99.2295589031	32.6866966492	train	1.8255699268222324E-4	46.6253563579842	0.5107006127701045
99.6668997685	32.6851341276	train	1.9168668658168253E-4	48.3831740619275	0.5228861901002365
99.8588891299	32.6839666377	train	2.211838231319296E-4	54.26672377517455	0.5584171755739266
100.285483374	32.6803207184	train	2.036144439827361E-4	50.84970229323388	0.5379207421482652
101.585897002	32.6602533781	train	8.546495339832691E-5	15.732100704983106	0.3282419956246106
101.649814363	32.6589192957	train	6.987609725879593E-5	11.364585950800604	0.28546148368812113
102.639923904	32.6340902684	train	2.822387464622976E-4	63.8505712705317	0.6173935869127775
99.9016424874	32.6926870125	train	2.3595415787705797E-4	56.3271438355695	0.5742919515826475
102.767963338	32.639320776	train	3.818235709941913E-4	84.58093850026324	0.6858320851968067
102.81051611	32.6380346366	train	2.6607769688191305E-4	61.540783132849604	0.6033719583717497
98.3760656393	32.7033963561	train	1.448715823589142E-4	36.16455315221104	0.4530374074556492
98.4614155614	32.7037919092	train	1.4164935945439307E-4	35.17030826590117	0.44746987960777185
98.4827532934	32.7038817231	train	1.3778868403931284E-4	33.87570649322791	0.44064810134682997
98.5147600644	32.7040096378	train	1.2148627377255857E-4	28.130740521235012	0.4098822567448588
99.2189357389	32.7047572173	train	1.6404847059585333E-4	42.04266507272127	0.48398261033406303
99.3683054813	32.7044075326	train	2.09614471697489E-4	52.14235019240208	0.5451309756251138
99.3896437819	32.7043430565	train	2.2085750191203147E-4	54.1766528140432	0.5580530754396681
100.083078538	32.7002717511	train	2.7799622936797467E-4	63.23844974219049	0.6138095655232351
100.445724741	32.6966156185	train	1.705947124365503E-4	43.579121882961466	0.49375962786780075
102.395855795	32.6589657878	train	3.409295563989338E-4	75.18504021334833	0.6609257628404006
102.534230367	32.6551411037	train	2.6299101224471595E-4	60.958425057615116	0.6005761791557338
99.0482300317	32.7139598269	train	1.1495491573433923E-4	25.75195069084874	0.39658533040542043
102.555873319	32.663542634	train	2.2693582687573452E-4	55.117388248399145	0.5647380228591088
97.8957905868	32.7181276792	train	2.422935039785919E-4	57.52869655645708	0.5807605721588818
98.3866108328	32.721489526	train	1.3776910054913576E-4	33.86945181303457	0.4406130680699319
98.3972816549	32.7215412743	train	1.4055442525779546E-4	34.80051945871655	0.4455521032860992
98.4613071395	32.7218326952	train	1.5039355770969542E-4	38.00124765617225	0.4623220996322811
98.5146623801	32.7220505738	train	1.4851364411383602E-4	37.350437980017894	0.45919679347606235
99.0375632903	32.7229842596	train	1.420558897148769E-4	35.28449987730736	0.44817854406777335
99.3256942398	32.7225668854	train	1.9866958679509416E-4	50.001366792297695	0.5318044140184192
99.3790509334	32.7224169365	train	2.2884781733571805E-4	55.39909221907549	0.5667992170913467
99.432407201	32.7222442834	train	2.536513749946256E-4	59.430456923201675	0.5918714721578016
99.4857629829	32.7220489266	train	2.863845472583103E-4	64.5174230482741	0.6208322160617461
99.5284472183	32.7218762951	train	3.025673084458219E-4	67.62637740409163	0.6336831355537639
99.5604601471	32.7217372866	train	2.80351266783568E-4	63.59267726819555	0.615807317856534
99.6351560772	32.7213811513	train	2.2154951282158023E-4	54.354690609619084	0.5588244897446433
99.9339241671	32.7195117161	train	2.6540055902122346E-4	61.422585541261185	0.6027619938991641
101.672192887	32.6945114071	train	9.757571964718955E-5	19.331121966494994	0.3580989688975081
102.226161482	32.6814771557	train	3.5930062988112085E-4	79.41966481864715	0.6725863220957304
102.332651171	32.6786907989	train	3.648650132830561E-4	80.54724977156779	0.6759615541712175
102.353947333	32.6781227082	train	3.738490981939433E-4	82.70319826944854	0.6812666247288711
97.8529993864	32.7267635413	train	2.4457541782791243E-4	57.92972319823361	0.583041165114188
99.6565636303	32.7302914062	train	2.0796512193590314E-4	51.75296838754913	0.5431714742423869
99.7205936865	32.7299397181	train	2.0617335225528953E-4	51.47435938743094	0.541023549626126
99.9126764443	32.7286884794	train	2.2940422475986033E-4	55.49661618123124	0.5673953821717295
100.051394776	32.727601829	train	2.5514637567521136E-4	59.65439335529499	0.593290255742062
100.126086021	32.7269531549	train	2.7634214674110126E-4	63.01178924268646	0.6123939592328401
102.215834858	32.6907574109	train	2.984045511021734E-4	66.82607563011221	0.6304613913019358
102.641750917	32.6791032967	train	3.608225999787692E-4	79.67762716241307	0.6735164816138524
102.684328678	32.6778585927	train	2.985052990313008E-4	66.8463037456071	0.6305400336673695
102.78011895	32.6750053452	train	3.438597696237104E-4	75.88528967750112	0.6628409975854568
102.812046014	32.6740380631	train	3.380128059888652E-4	74.61912585561252	0.6589975954372255
97.8315420121	32.7355853615	train	2.603475118422004E-4	60.6220141391472	0.5981502940293966
99.1763292583	32.7409073964	train	1.6662432091604199E-4	42.743576874835625	0.4878744473141957
99.2083502757	32.7408582628	train	1.9384216442486357E-4	48.8782025077075	0.5256751014322418
101.448871855	32.7171077547	train	6.53342072395261E-5	10.286787301886084	0.2719527367691628
102.397220516	32.694985568	train	3.4657632606779703E-4	76.52766922625413	0.6645973562561319
102.471762957	32.6929422206	train	2.695997581431363E-4	62.05700647526599	0.6065146525443842
102.588885623	32.6896419989	train	3.3256851491197557E-4	73.4742333850383	0.6553392574089751
102.599532183	32.6893365715	train	3.754879166353917E-4	83.07269562081538	0.6822156638278384
97.5859843332	32.742075308	train	1.4897981478915844E-4	37.51287384262987	0.4599751725817757
97.7994086823	32.7443016198	train	2.4305288812153202E-4	57.62770490107901	0.5815222813875383
98.0875650968	32.7467307946	train	1.9908404698966897E-4	50.04982672195891	0.5323232727559406
98.9308264068	32.7500330735	train	1.2887113351623677E-4	30.905078567884445	0.42422805303876726
98.9735256913	32.7500493666	train	1.3508623338181073E-4	33.13867202277712	0.43577179574317
102.493410554	32.7013542911	train	2.443925724368769E-4	57.868584130783155	0.5828593403823076
102.866030971	32.690408423	train	2.580784571647314E-4	60.15311479201861	0.5960444050200113
97.959386452	32.7547521746	train	2.041433683152387E-4	51.01316652692184	0.5385655247255395
98.493115983	32.7580477456	train	1.4998782863502895E-4	37.87834305940684	0.4616506464335846
98.9308194333	32.7590537998	train	1.2648097470145824E-4	30.007083465911425	0.4196618881897891
99.0055507283	32.7590727726	train	1.3573474934674374E-4	33.3242851398524	0.4369497159703666
99.229743881	32.7588622965	train	2.0057912349430722E-4	50.22437405819048	0.5341854262729144
99.3792037244	32.7584991565	train	1.9709205666475205E-4	49.581872038917076	0.5298189439737311
99.4432569961	32.7582889591	train	2.6137224092239846E-4	60.76565494705446	0.5990941556724138
99.4752833691	32.7581715835	train	2.943197649030086E-4	65.77636533604327	0.6272444248531569
99.5179848982	32.7580023517	train	3.041237283199957E-4	67.99948764003346	0.6348733369711391
99.5606860543	32.7578185702	train	2.8634042395838007E-4	64.50112361419353	0.6207959445528017
99.6781120599	32.7572381542	train	2.0806808103744943E-4	51.772491545735875	0.5432942881744814
99.8595811237	32.7561247559	train	1.9279927022933732E-4	48.623413265677414	0.524329813212127
101.790530452	32.7279980942	train	1.8664428613955568E-4	47.389383618186756	0.5162320856417841
101.939750953	32.7245852739	train	2.094476573450507E-4	52.07191970869882	0.5449335571365117
101.982380691	32.7235776251	train	2.0349036650764475E-4	50.81115599903092	0.5377692250960383
102.025008287	32.7225555109	train	2.0340984945510615E-4	50.786142321139565	0.5376708486254106
102.216805163	32.7177770547	train	2.641238694872114E-4	61.18698515882702	0.6016068363968278
102.238113092	32.7172280466	train	2.7363680268456455E-4	62.59734794312835	0.610056153889
102.280727205	32.7161191933	train	3.2586175254611444E-4	72.11080210539718	0.650723237587779
102.525711749	32.7094630051	train	3.155418409180068E-4	69.76329839059117	0.6433738337779951
97.7884927185	32.7622363558	train	2.7979826508996234E-4	63.52529526760994	0.6153400717078902
97.8311886905	32.7626419355	train	2.864008826587369E-4	64.52131983133582	0.620845642799313
97.8632112234	32.7629365759	train	2.494125924216822E-4	58.77654104296015	0.5877944301824591
97.8952342167	32.763223035	train	2.3772532451597122E-4	56.535196869815756	0.576119244698769
97.9592815324	32.7637714077	train	2.3504232498951195E-4	56.21530471540838	0.5733450668399014
98.9414894271	32.7680799538	train	1.4059724679527956E-4	34.81859552335065	0.44562735528196046
99.1763825916	32.7679694668	train	1.6430394781429108E-4	42.09717027346608	0.4843712497773231
99.1870595011	32.7679539818	train	1.9837864856365016E-4	49.91635940866812	0.531439502967736
99.4219485265	32.7673831379	train	2.252716356245407E-4	54.865953016617475	0.5629279325151717
99.8596677968	32.7651444613	train	2.0201284677701244E-4	50.4688032694934	0.5359572870778072
99.8916938842	32.764920629	train	2.2751417276719392E-4	55.189834589579505	0.5653635666930481
102.131882893	32.7289442143	train	2.2601005429967808E-4	55.00142159783444	0.563732942707069
102.142539139	32.7286772969	train	2.4190694774039553E-4	57.44175464809795	0.5803717663534
102.366287005	32.7228633169	train	3.510375776025586E-4	77.28438132659572	0.6674423633346462
102.398245654	32.7220002339	train	3.8004367478309837E-4	84.23107212166299	0.684824452484378
102.526066409	32.7184666634	train	4.437977061045002E-4	94.42551595851069	0.7173015244855341
102.558018074	32.7175629671	train	4.4575138925136734E-4	94.68166059072324	0.7181913914544715
102.920033554	32.7067539543	train	1.6897605651723527E-4	43.1759929303173	0.4913767556461888
97.7349964221	32.7707274409	train	2.3303671063981348E-4	55.92428901836818	0.5712474597606049
99.6141857989	32.775608775	train	2.4080359697277028E-4	57.14978355570921	0.5792580172025751
99.9665174701	32.773385952	train	2.7139845868695995E-4	62.25066849567381	0.6081004780505419
99.998545532	32.7731347545	train	2.81499405452811E-4	63.732575357799725	0.616773795616234
100.094627239	32.772332049	train	2.9902237243256035E-4	66.95012146742634	0.6309431274647503
100.105302744	32.7722383123	train	2.825734925802466E-4	63.91690268187479	0.6176735465208596
102.473159966	32.7289589317	train	3.389413784911453E-4	74.76633291841324	0.659613819161636
102.643582005	32.7241159103	train	4.5105694590948255E-4	95.03035687628268	0.7205799506646893
102.782019213	32.720010911	train	4.0429060214583663E-4	89.26433809823416	0.6980186384365386
102.813962232	32.7190419654	train	3.4076665240527867E-4	75.13705745059437	0.660818647486615
102.856550528	32.7177374203	train	3.802385178250545E-4	84.28245730083796	0.6849350717353537
102.931073377	32.7154197769	train	1.8808094748510348E-4	47.6713748885535	0.5181467800423979
98.0338106153	32.782408647	train	1.472358453468043E-4	36.849454631608076	0.4570516642338741
98.5143197977	32.7851934383	train	1.518607938189908E-4	38.50015860494356	0.46473635482754305
98.5783919919	32.785425483	train	1.4858617892704446E-4	37.375607759472686	0.4593180543955531
99.7850973155	32.7836746167	train	1.7705263842543684E-4	45.309948132082916	0.5030483760337212
102.334998374	32.7417291513	train	3.174242207148161E-4	70.11231429352797	0.6447373591760982
102.622646071	32.7337366059	train	4.390548181683153E-4	93.78661964244681	0.7151176630087114
102.697202445	32.7315570364	train	4.2987188177968894E-4	92.90121278212457	0.7107920206985546
98.3113607009	32.7932624699	train	1.3214441747469322E-4	32.10609692688571	0.43036600264973845
99.3152770486	32.7947588703	train	1.8894020628799633E-4	47.84938694257106	0.5192847214875788
101.812982402	32.7635607791	train	2.0786903714926062E-4	51.73860895218972	0.5430568006818712
102.44189437	32.7478501388	train	3.3624299328082624E-4	74.2722176392245	0.6578169036655028
102.740178917	32.7392932056	train	4.461963773523614E-4	94.76080257396592	0.7183932926462785
102.931864487	32.7334187302	train	2.06152384273933E-4	51.46940394862355	0.5409982942082697
97.8520737755	32.7989147878	train	2.0718828734335882E-4	51.63690873415224	0.5422426997392297
97.8947882259	32.7992990796	train	1.8083005399012833E-4	46.20029791796133	0.5083252896460009
98.5249025236	32.8032751172	train	1.6348095094415044E-4	41.911539585491035	0.48311718307347007
98.9201032403	32.8041508765	train	1.346238183807734E-4	33.00213234575517	0.43492888216411174
99.0055535297	32.8041762413	train	1.3891211084608024E-4	34.214012603122455	0.44265050094081276
99.283265583	32.8038559848	train	1.9827715948113567E-4	49.88670596185674	0.5313120758099863
99.3473520624	32.8036946193	train	2.050676021847955E-4	51.21613458829841	0.5396878985902932
99.4648424025	32.8033136046	train	2.610639460207928E-4	60.72244344026355	0.5988106567890851
99.4755232264	32.8032735012	train	2.711947215135467E-4	62.228732574894295	0.6079214952588323
100.009527078	32.8001070494	train	2.4159611555889013E-4	57.36273125275274	0.5800586017982696
100.073601084	32.7995740912	train	2.4964317543456566E-4	58.823080903454745	0.5880183086449826
101.75994144	32.7737575648	train	1.7636014968027932E-4	45.0639363411649	0.5020686841538933
102.303696177	32.7605879588	train	2.40989617128575E-4	57.20312736924648	0.5794462046467256
102.346328109	32.7594554917	train	2.8141998630355465E-4	63.72289831481129	0.6167070989021324
102.420928186	32.7574388625	train	3.3304490869875725E-4	73.58751901818442	0.655662505119715
102.921611515	32.7427523197	train	2.767786972560607E-4	63.072793123230795	0.612768577428313
97.7665228316	32.8071210786	train	2.722418234835408E-4	62.381768462796074	0.6088396377436538
97.8199193117	32.8076357544	train	2.5779091815189114E-4	60.05897042616255	0.595775965921759
98.332584395	32.8114181882	train	1.341493885585269E-4	32.810846290193005	0.434061445837255
98.5675822691	32.8124503182	train	1.6391604200624512E-4	42.014411880890364	0.4837809254390588
99.4221615435	32.8124853191	train	2.0962564823490872E-4	52.14706902459543	0.5451441965127513
99.8601017429	32.81024279	train	2.217191698535729E-4	54.395501691987604	0.5590132028595396
99.9669078079	32.8094635175	train	2.4217134341587856E-4	57.50897241136193	0.5806377785728675
102.357324068	32.7681753012	train	2.940754637992455E-4	65.73852469454852	0.6270502499346661
102.442588022	32.7658589383	train	3.802044143331889E-4	84.27619858494998	0.6849157155894445
102.485216304	32.7646790556	train	4.065112814611645E-4	89.674302311979	0.6991720317543335
102.623740771	32.7607445624	train	5.114124397122927E-4	99.03476731560708	0.745152384850028
97.7557180104	32.8160339287	train	2.922528439751708E-4	65.49009308146805	0.625595189390181
100.020412323	32.8180589374	train	2.5936726176854324E-4	60.47332706373036	0.5972432327691988
101.995149643	32.7863820909	train	2.169811872227897E-4	53.351996282104636	0.5536816088843617
102.133776927	32.7829874386	train	2.221840949116454E-4	54.50732625165779	0.5595295224226894
102.549511769	32.7718854662	train	4.996973698405951E-4	98.68752541882193	0.7407267414519237
102.560168569	32.7715827086	train	5.428952191149165E-4	99.76718791475608	0.7563299947108247
102.688037566	32.7678791214	train	4.896160153873516E-4	98.36028294672045	0.736793354296807
102.794576886	32.7646934209	train	4.073200565405536E-4	89.8388102321663	0.6995899138034446
102.837187872	32.7633938561	train	3.5272382241149003E-4	77.7497028342102	0.6685051779895436
102.84784019	32.763066708	train	4.533948599715044E-4	95.36035925913774	0.7216196742150313
102.890447728	32.7617490894	train	3.510937570612709E-4	77.2993321000024	0.6674778821316212
98.1615162565	32.8284299057	train	1.066753246005126E-4	22.54377548969382	0.3788426336905177
98.5140744399	32.8302950922	train	1.5506387388645432E-4	39.46889169695261	0.46993224736784656
98.7277587903	32.8309422366	train	1.1102857932926209E-4	24.292047029350712	0.38829951159075937
99.2619827236	32.8309641278	train	2.1098520999153245E-4	52.507405036221435	0.5467467290685167
101.72877106	32.8014901498	train	1.9529229181676293E-4	49.2448110271579	0.5275331056514241
102.230061586	32.7895539357	train	2.0619282421940156E-4	51.47896126707666	0.5410470006392633
97.7020554778	32.8335283734	train	2.0334689730221818E-4	50.76659376800469	0.5375939039361392
98.599506849	32.8396181178	train	1.5455364257348906E-4	39.321522438707916	0.4691113380665107
98.7170458134	32.8399390486	train	1.0337802890860501E-4	21.24035379970948	0.3714827668092349
98.9414421321	32.8402452062	train	1.4338820589175305E-4	35.722634483897885	0.4504883528059498
99.3688631895	32.8397153368	train	1.8398895745550342E-4	46.921239254729876	0.5126528772237501
99.8283102638	32.8375178706	train	1.7953851331958218E-4	45.86749708002896	0.506533707673798
99.9244661382	32.8368445247	train	2.4859878348571884E-4	58.57840292844126	0.5870023354228449
101.963753623	32.805160864	train	2.5647905231168026E-4	59.84619556111847	0.594546700604328
102.187732018	32.7996543992	train	2.5341727509449474E-4	59.392691259283495	0.5916484101196484
102.667467188	32.7865097577	train	4.3285593093541936E-4	93.08056152838287	0.7122120004729293
97.7873911106	32.8434040986	train	2.0265123824104276E-4	50.60709679830697	0.5367419105111886
97.8621775192	32.8441064883	train	1.540396526719919E-4	39.17588891008903	0.468281806740263
97.90491375	32.8444877935	train	1.579798935092479E-4	40.47484090957009	0.4745755324988643
97.9369664435	32.8447641974	train	1.709366414929329E-4	43.65527715997652	0.4942601383808122
98.3216287195	32.8474407577	train	1.252736695044843E-4	29.539706903464822	0.4173278084533941
98.5139761434	32.8483356621	train	1.621765518927757E-4	41.56562487234856	0.48111702081494095
98.5246623457	32.8483767107	train	1.580669465658337E-4	40.499887831531964	0.4747129000913976
98.5567210797	32.8484943814	train	1.4561986717471088E-4	36.37925823934699	0.4543143176410703
98.5994663361	32.8486385002	train	1.4853777095301138E-4	37.35881005949427	0.4592371338372823
98.9841829568	32.8492785084	train	1.3033307965303902E-4	31.429903849733957	0.4269857120151485
99.0696764573	32.8492601101	train	1.300209944333748E-4	31.308243070544645	0.4263992476904735
99.2192894502	32.8490873672	train	2.325897247409417E-4	55.849482922204515	0.570777158017143
99.25134917	32.849027079	train	2.3860020010902722E-4	56.70454683924333	0.5770160684556548
99.3582140917	32.8487667998	train	1.948267193634838E-4	49.10148184096973	0.5269381702657168
99.4437048881	32.8484928717	train	2.571475640756849E-4	59.94164695088822	0.5951740528656636
99.7856527863	32.8468131817	train	1.612563572813265E-4	41.2506771157362	0.479696659094307
101.804015968	32.8178590076	train	1.9572458158017024E-4	49.3234972366215	0.5280841722805516
102.124059824	32.8102756762	train	2.196015315034276E-4	53.86491447673531	0.5566460779834621
102.316026241	32.805333925	train	3.0907029857721736E-4	68.68007468431013	0.6386051759139952
102.390666951	32.8033328508	train	2.858847852475262E-4	64.33280770981078	0.6204209810298095
102.550585966	32.7988954269	train	3.911344387683757E-4	86.18680178243167	0.6909998637337106
101.708253698	32.8289852517	train	1.900597245990266E-4	48.08078857081928	0.5207592937508482
102.145709386	32.8187481054	train	2.3343215038559379E-4	55.990468519163265	0.5716626682127749
102.572266349	32.8072914619	train	4.952278303552343E-4	98.55157395263795	0.7389974889043655
102.60424814	32.8063737949	train	5.773593919478136E-4	99.8775658071099	0.7674934431612332
102.678866626	32.8042008983	train	4.471320766321539E-4	94.81269398616979	0.718816898293687
102.94529394	32.7960787941	train	2.8510255889236205E-4	64.20408264729402	0.6197755230882116
98.4604362714	32.8661570991	train	1.6700882818803487E-4	42.81190899316487	0.4884503671211638
99.0162463156	32.8673196194	train	1.31569769382041E-4	31.91321266126047	0.42929793059460625
99.1765787594	32.8671960555	train	1.8599556258650014E-4	47.26660076613948	0.5153625107990206
99.3048435006	32.8669492579	train	2.0987067595854057E-4	52.250521880083305	0.5454338503535456
99.3262207872	32.8668953398	train	1.7871183814401704E-4	45.69552417254995	0.5053801024714728
99.914059706	32.8639813175	train	2.3893987371152871E-4	56.77029757529718	0.5773632416358456
101.900627713	32.8336878285	train	2.2432530770238486E-4	54.72028553505495	0.5618919099518018
102.444672688	32.8198849472	train	3.610502806712785E-4	79.70571782180956	0.6736551755358905
102.508652702	32.8181060393	train	4.1047283596489263E-4	90.56314918084382	0.701207883807543
102.796490974	32.8096975882	train	4.0656580893971383E-4	89.68457482395937	0.6992002418359787
102.849780984	32.808068082	train	3.7106255967122415E-4	82.02213230744064	0.6796398616769527
102.924379719	32.8057487976	train	3.2814214093031724E-4	72.54922725316997	0.6523065559519506
98.6421032163	32.875829221	train	1.1668775611262827E-4	26.525196819232114	0.40017120393795463
101.655427618	32.8481510488	train	2.0510846659896394E-4	51.22510869236044	0.539737397609374
102.349030575	32.8314973225	train	2.865974097712392E-4	64.5674679741448	0.6210071020119984
98.1289385862	32.8823283657	train	1.1378208350630421E-4	25.25994258798146	0.39413388824341655
98.1396280211	32.8824023607	train	1.0658186029312069E-4	22.499519450438232	0.37863638723987963
98.4175655617	32.884005582	train	1.551774403382255E-4	39.50169290560784	0.4701146187181053
98.4389462177	32.8841033253	train	1.4658367086871628E-4	36.64142991327399	0.4559502411813906
99.1979964195	32.8852050615	train	2.1169293802980463E-4	52.60496497114386	0.5475764762018223
99.807350333	32.8827558839	train	1.8091274841245596E-4	46.225650876941096	0.5084395575467795
99.9356232628	32.8818620271	train	2.1670970819188834E-4	53.282775684566786	0.5533722090688704
101.548929139	32.8593840726	train	1.0909364402337564E-4	23.528744738492726	0.38413190982651524
101.879867571	32.8521993749	train	2.258190825561254E-4	54.9663887065488	0.5635250333150843
102.082640061	32.8473640922	train	2.1507493083559875E-4	53.01870214624102	0.5514999753522053
102.157333251	32.8455000223	train	2.8741001774985214E-4	64.75828311698832	0.6216732526293304
102.189342494	32.8446875173	train	3.660076819954171E-4	80.81375050337817	0.6766460774854383
102.317366411	32.8413558181	train	3.3992915074917187E-4	74.94036866155963	0.6602668893428068
102.701305806	32.830577236	train	3.9441176619335643E-4	87.01770626197502	0.692778647405605
102.935830619	32.8234124644	train	2.979250230789882E-4	66.71051512233075	0.6300866193448237
97.7760882291	32.8883926521	train	1.8994702713720298E-4	48.058982416258544	0.5206112640389085
97.8509121063	32.8891026424	train	1.6842232447262511E-4	43.05003574491621	0.4905564320985534
98.3319763477	32.8925979867	train	1.3473400692859744E-4	33.03613513869654	0.43512996793415226
99.8501947346	32.891492092	train	1.9838545301519123E-4	49.91834755790403	0.5314480439886765
99.892956719	32.8911940372	train	2.444783021928996E-4	57.8972500835113	0.5829446113285859
99.9357180576	32.8908813629	train	2.3464993873672772E-4	56.16150825419869	0.5729362992557273
100.010548753	32.8902990068	train	2.0251748659640283E-4	50.57643094026997	0.5365777410901108
101.890833422	32.8609621327	train	2.491862593236367E-4	58.72213411887614	0.5875744413020516
102.114967274	32.8555778752	train	2.293626045955796E-4	55.48932123305098	0.567350844856329
102.445717113	32.8468977324	train	3.2327034596939356E-4	71.45696118488998	0.6489063777535223
102.584375102	32.8429982102	train	4.531368088190931E-4	95.29212294537899	0.7215052930485442
102.605704706	32.8423846859	train	5.338396683741099E-4	99.61518571288276	0.753216658552329
98.3639854971	32.9017851859	train	1.3741690886130806E-4	33.756973902011765	0.4399822757095099
101.378559604	32.8807757739	train	1.0386380982039899E-4	21.407624196287475	0.37257801011072195
102.680725236	32.8492107411	train	4.45241625577226E-4	94.590945194225	0.7179597440308924
102.691389718	32.8488961691	train	3.759341716736385E-4	83.23760960987043	0.6824731117319827
102.734045977	32.84762882	train	3.2725267733077403E-4	72.35682255086344	0.6516906945403971
102.819350398	32.8450506368	train	4.612369740145558E-4	96.5118441731604	0.7250514301363091
102.861998499	32.8437398091	train	4.650025201595465E-4	96.86125030623481	0.7266693648156174
101.218554116	32.8927356596	train	1.0608418449067371E-4	22.27469549011862	0.37753586224104496
101.966151609	32.8772287997	train	2.609752373405152E-4	60.71000831219534	0.5987290086095867
102.361055895	32.8672312971	train	2.680701761253392E-4	61.873017314257254	0.6051559632557277
102.777081416	32.8553479113	train	3.746926135821028E-4	82.88566139234082	0.681755811008952
103.032970367	32.8473498615	train	2.524280232283113E-4	59.242863459994105	0.5907031032474948
97.7115638768	32.9148031708	train	1.7513832083780535E-4	44.704824123677795	0.5003306602336256
98.5563616697	32.9206565742	train	1.274698801683238E-4	30.430203803612546	0.4215598502825955
101.592687149	32.8945513119	train	1.6483205306219877E-4	42.20983974249982	0.48517276606965726
101.699492627	32.892289671	train	2.6831004487295183E-4	61.902970711876144	0.6053696526484802
102.083888007	32.8833939769	train	2.1252620471741646E-4	52.71983034233205	0.5485495203628606
102.404080724	32.8750805956	train	2.773749999771266E-4	63.15392567955652	0.6132791156287487
102.478772962	32.8730231699	train	3.679871372668236E-4	81.32423148140629	0.6778250639292734
103.171955332	32.851796531	train	1.3850570133633574E-4	34.0958131604464	0.441927772540136
103.182613816	32.8514400818	train	1.0812662316496352E-4	23.10583533931635	0.38202771583439127
103.299844627	32.8474594596	train	1.2465694746342389E-4	29.316755716056306	0.41612824157750883
97.6151992472	32.9227920535	train	1.332523578898981E-4	32.490008516138424	0.4324140367657606
97.8183652878	32.9248781975	train	1.655440547552681E-4	42.41923574988907	0.4862494496087088
98.3530963712	32.9287901102	train	1.4128571630224048E-4	35.073154749679695	0.4468344320055406
98.5563166533	32.9296767894	train	1.1256181787212069E-4	24.838508810991893	0.3915620683124056
99.8826242076	32.9273476657	train	2.0280330457557788E-4	50.64196174998374	0.5369284185060358
99.9467922257	32.9268780099	train	2.143384701206707E-4	52.934394058076606	0.5506514033856336
101.892004395	32.8969982564	train	2.10889542893286E-4	52.4855441401227	0.5466343344780528
102.169606454	32.8902637494	train	2.7964832461070747E-4	63.50085131467344	0.6152131870085011
102.190956562	32.8897202406	train	3.8139223241462204E-4	84.49418845905382	0.6855884882692518
102.222980643	32.8888981582	train	4.0522664177253893E-4	89.43480259850453	0.6985058823817331
102.276351198	32.8875098393	train	3.7764937098865405E-4	83.76798097206736	0.6834587524712396
102.329718058	32.8860987981	train	4.12715972602668E-4	91.03678505182998	0.7023484650465482
102.383081164	32.88466504	train	3.291579684299967E-4	72.7749996884184	0.6530072526954092
102.468454176	32.8823237894	train	2.953882405139178E-4	66.04346690438061	0.628091297948047
103.087094028	32.8636131237	train	3.119369775608834E-4	69.16607219722833	0.6407331745317106
97.6364457904	32.9320451131	train	2.0369254827657944E-4	50.87396641600704	0.5380160681744497
97.7647731971	32.9333795972	train	2.0792615730705927E-4	51.747142384666816	0.5431249783692602
99.7971455311	32.9369422338	train	1.766784615618101E-4	45.188019347837745	0.5025194921323778
99.8292339117	32.936733412	train	1.7049932606255137E-4	43.55787719608929	0.4936198259772219
102.394097025	32.8933802277	train	2.49380130978132E-4	58.76956654399672	0.5877628930646505
102.490149249	32.8907331527	train	3.190248163242702E-4	70.52226634152684	0.645888595037782
102.596858977	32.8877056692	train	4.255657671134413E-4	92.53166060332448	0.7087180497468271
102.650207789	32.8861578798	train	4.5260101133977353E-4	95.20985865869012	0.7212675003829555
102.948883435	32.8770711095	train	3.494210401447147E-4	77.0025236192729	0.6664170661715805
97.593529173	32.9405887594	train	1.1174160370140157E-4	24.549234995401264	0.38982108752562555
97.8502126135	32.9432147124	train	1.511583317074372E-4	38.2510729544301	0.46358320362972033
98.1069260393	32.9453134661	train	1.25018657131833E-4	29.442372900897468	0.4168323900077935
98.3422673065	32.9467740346	train	1.3712630446458782E-4	33.68635293279419	0.43946071695320377
99.9148941172	32.9451555893	train	2.2507364820963232E-4	54.829629856386255	0.5627115850338809
101.208765782	32.9289799838	train	1.3430622290711038E-4	32.87408056112299	0.4343484925967169
102.682587989	32.8942201659	train	4.3549910131511195E-4	93.39616848492435	0.7134581756465841
102.725266382	32.8929542738	train	3.632137539296842E-4	80.27025398411202	0.6749672203143022
102.767942089	32.8916738601	train	3.578576218023376E-4	79.0866240072624	0.6716995125840001
102.917285462	32.8870781005	train	3.1867664816932973E-4	70.39676954607991	0.6456388088916529
102.949283157	32.8860701693	train	3.182633543008723E-4	70.25379609577209	0.6453418418151383
102.98127925	32.8850540792	train	3.1016478441508923E-4	68.88286495492738	0.6394206050301369
103.04526658	32.8829974277	train	2.6320258134554856E-4	60.98361959769402	0.6007690664497912
98.235214236	32.955184727	train	1.0862490197502418E-4	23.29626328697393	0.3831137406456022
102.885679638	32.8970776017	train	3.2373415469363816E-4	71.58382598664703	0.649232945946691
103.120327228	32.8895539291	train	2.5873629775425964E-4	60.336059249121114	0.5966572093525663
103.152317779	32.8884939856	train	1.6591340969757234E-4	42.53841645938684	0.48680621321443307
103.226955829	32.8859890817	train	2.343340843308072E-4	56.11820436886772	0.5726066891235154
102.096131638	32.9281665947	train	1.762984688242945E-4	45.03989216779649	0.5019812343631599
102.13885251	32.9270999413	train	2.888393747333044E-4	64.99108537898547	0.6228393300532369
102.149532375	32.9268310012	train	3.7780848899042247E-4	83.80001731578685	0.6835498796920012
102.224287418	32.9249229244	train	4.044604026319182E-4	89.29512385617147	0.698107142893121
103.056751937	32.9006472061	train	3.345269503914793E-4	73.98937890089915	0.6566642496930216
103.184730325	32.8964222967	train	1.861732029971951E-4	47.300213432601055	0.5156009377266675
103.291358277	32.892801875	train	2.0469096890971523E-4	51.13342335231048	0.5392311813612898
97.6893822094	32.9686894877	train	2.3532623250939501E-4	56.25422865775385	0.5736403393455548
98.2671608516	32.9734164733	train	1.3026340923935644E-4	31.402744098867885	0.4268548927624443
98.342066797	32.9738335523	train	1.340748505158163E-4	32.78079318747716	0.43392492009821115
102.192574228	32.9347525685	train	3.717485814168588E-4	82.22388598933475	0.6800418956040121
102.416827974	32.9288160487	train	2.4434082510033767E-4	57.851281075556365	0.5828078531100574
102.566292942	32.9246354237	train	3.535592811086291E-4	77.87395602561071	0.6690292423087196
102.843786031	32.9163986999	train	3.664065117105194E-4	80.93113561419818	0.6768843187093997
97.5715601329	32.9764166482	train	2.078723654790931E-4	51.739106186073194	0.5430607738802704
97.6357531226	32.9771345123	train	2.3928017777950702E-4	56.82956547971504	0.5777104881835602
97.6678504587	32.9774810758	train	2.786022253930892E-4	63.330235353557214	0.6143256078515152
98.1172642728	32.9814669005	train	1.369629475379248E-4	33.64665489443157	0.4391671073074632
98.5346410827	32.9837198709	train	9.977954937274365E-5	19.907568878436095	0.3632489897414107
102.289024701	32.9412630686	train	3.5579637869949306E-4	78.48433591482795	0.6704243985357642
102.310384525	32.9406984012	train	3.7092085709642563E-4	82.00100846366402	0.6795566928351463
102.363781458	32.9392707973	train	2.784649585265361E-4	63.307847497824284	0.6142088376492265
102.481241253	32.9360499603	train	3.0020441171129677E-4	67.17541237815622	0.631861311843929
102.620032796	32.932101574	train	4.191298761865952E-4	91.98855254813148	0.7055622534046118
102.673406861	32.9305420389	train	4.3554532299919935E-4	93.40527354107385	0.71347987177075
102.844175715	32.9253988313	train	3.169320400717414E-4	70.0297856202152	0.6443818496666187
102.854847314	32.9250696582	train	2.294396218855196E-4	55.50282039022169	0.567433253061882
99.0269734658	32.9936044649	train	1.330160684842099E-4	32.41496511620217	0.43197849088364043
102.684454892	32.9392291723	train	3.736790230656212E-4	82.66506702694218	0.6811678095306413
102.897927202	32.9327434316	train	2.5844130385536084E-4	60.271882581501046	0.5963826410472354
102.972626081	32.9303875627	train	2.3327160880251725E-4	55.96360080559064	0.5714941978895085
103.025977055	32.9286775583	train	3.2814259208581274E-4	72.54932752459885	0.6523068677777902
103.079323487	32.9269448606	train	3.6983961235226737E-4	81.83982547110105	0.6789206581307622
97.7424905828	32.9962940889	train	2.2929011827663623E-4	55.47661623897881	0.5672732560846279
98.9734505092	33.0026249365	train	1.428661363747123E-4	35.54702242077623	0.4495855595803309
99.0912070062	33.0025944419	train	1.2724244288100128E-4	30.341903158004342	0.4211244401365067
99.2089630022	33.0024528723	train	1.43077310173974E-4	35.61805638340977	0.4499510907320455
102.033277497	32.9657703641	train	2.2206628158910513E-4	54.47899959044487	0.5593987999906553
102.941013056	32.9404017413	train	3.682845687025686E-4	81.40928238330915	0.67800147495904
103.133084383	32.9341864209	train	3.978130888249511E-4	87.78383586200944	0.694603202318577
103.143753266	32.9338325011	train	3.992578457126414E-4	88.17816339291404	0.6953716650027209
103.218430188	32.9313296569	train	4.0245325990736743E-4	88.91537341664349	0.6970576383229734
103.282431564	32.9291489853	train	3.569011656865514E-4	78.78317217849394	0.6711090645045228
103.325095292	32.9276770686	train	2.489747379813192E-4	58.67038354060311	0.587368636627786
98.5452047979	33.0108195885	train	1.0041590045967584E-4	20.163341427315096	0.3647207069459778
98.9734478068	33.0116453035	train	1.5851465297229853E-4	40.625847334530306	0.47541823676797035
99.0376851846	33.0116424388	train	1.5659534020535847E-4	39.935095867418006	0.4723810425364881
99.134041103	33.0115761569	train	1.6528328240875777E-4	42.33177324297676	0.48585563470308374
102.001524864	32.9755534586	train	1.2745892095118058E-4	30.42594897820331	0.4215388847757218
102.087017616	32.9734675941	train	2.4479869104391297E-4	58.00438035057213	0.5832629771600146
102.16181645	32.9715945586	train	3.507202751407849E-4	77.22231311219451	0.6672416100705904
102.215239907	32.9702293105	train	3.6142776064748054E-4	79.75229033230055	0.6738848617038024
102.225924164	32.9699535249	train	4.006527354360186E-4	88.54519615744391	0.6961099429505289
103.240194739	32.9396020959	train	3.1474077669880937E-4	69.61960367980643	0.6427903928335842
97.5281673409	33.011989359	train	2.818728252837484E-4	63.7780757162215	0.6170870851053069
97.6994192002	33.0138916077	train	1.991413986236278E-4	50.05652241606217	0.5323949801522183
97.945619713	33.0162145441	train	1.5710669408926817E-4	40.17190435977055	0.47319366004905977
99.0805182733	33.0206425091	train	1.40309068565326E-4	34.70887566594169	0.4451205339927527
99.1982983195	33.0205109471	train	1.5697450146615E-4	40.08515998294457	0.47298382627536056
101.264045286	33.0001306102	train	1.3767332040048343E-4	33.83886103512553	0.4404416619085721
102.268991838	32.9778469553	train	3.9138846038175193E-4	86.25219545460237	0.6911384711257287
102.375831135	32.975001513	train	2.952186409843493E-4	65.99024349722748	0.6279571304864601
102.397197178	32.9744214837	train	2.5040683590316375E-4	58.97721477146763	0.5887580312487268
102.54674205	32.9702592084	train	3.4261515587847636E-4	75.53820105285939	0.6620301475324248
102.55742264	32.9699550698	train	5.237156554158318E-4	99.42764388885907	0.7496404241723964
102.610823165	32.9684207154	train	4.320184094527144E-4	93.00293503852143	0.7118148697937764
102.642861524	32.9674891751	train	3.877392452165959E-4	85.45655251134636	0.6891352541352975
97.6029458092	33.0218681548	train	2.120570543979975E-4	52.655158219487966	0.5480021872759469
98.6843173705	33.0292895216	train	1.1025936500990471E-4	23.968873008491776	0.3866494956175134
98.8770668184	33.029628271	train	1.187211181414837E-4	27.24451144420466	0.4043249948504516
101.189390387	33.0104805184	train	9.353527450251919E-5	18.182477097049166	0.348437422245861
102.440276966	32.9822545895	train	2.0525285904704957E-4	51.256818258770735	0.5399122147876367
102.707310321	32.9746029973	train	3.295891576261104E-4	72.89299553081125	0.6533038249730654
102.888833621	32.9690748262	train	1.5304402222547265E-4	38.87908150787002	0.46666755624968914
102.91018601	32.9684071651	train	2.38559448535965E-4	56.69665854323074	0.5769743788148434
102.942213267	32.9673988521	train	3.5652920904976547E-4	78.6911442922334	0.6708788709204979
97.5813929167	33.0306441878	train	2.492630693925029E-4	58.740926385592424	0.5876491246676077
101.959677841	33.0035994581	train	1.1687616743028303E-4	26.585898036454083	0.40055852785774176
102.312402674	32.9947302839	train	3.472708011571502E-4	76.6263903868325	0.6650434281818776
102.504730314	32.9894736199	train	2.942724407453571E-4	65.76510504774747	0.6272068265517226
102.793124563	32.9810348562	train	3.2428706734983175E-4	71.7618422263133	0.6496214593981805
102.825160822	32.98005623	train	2.4135835343563436E-4	57.30228458287075	0.5798187398959617
103.006669848	32.9743559779	train	4.094186455350607E-4	90.35429896860686	0.7006688284296319
103.017345243	32.9740124819	train	4.2459190250503586E-4	92.40130125809084	0.7082448724612074
103.081393783	32.9719324123	train	4.628301446614069E-4	96.71786845061901	0.7257382963666172
103.124089128	32.9705275181	train	5.1856182275009E-4	99.31379476655967	0.7477797613188301
103.145435685	32.969819618	train	5.14700987274688E-4	99.17200149499921	0.7463676821306401
103.348190076	32.9629133445	train	1.7362168661601412E-4	44.31361044679128	0.4981563313431173
103.710834717	32.9497372296	train	2.7723540830490847E-5	3.334673762859785	0.13681829075707724
97.8489253392	33.0424189206	train	1.2824196759486336E-4	30.701586573013223	0.42303307521995387
98.8449101019	33.0476330666	train	1.2437014596707496E-4	29.210852067305737	0.41556870874304036
101.628464464	33.0200354331	train	1.6588102686934683E-4	42.52907116517914	0.4867574477846602
101.885131623	33.0143618001	train	1.1764219453176726E-4	26.820360034294467	0.4021281397065871
101.959978986	33.0126077513	train	1.517914053522062E-4	38.475495478421145	0.46462266849630646
101.981362747	33.0120983663	train	2.0775481478520658E-4	51.72154476909581	0.5429204056881809
102.024128644	33.0110686277	train	2.875325867976757E-4	64.78345132630069	0.6217735277088883
102.109653829	33.0089652843	train	3.6736202549206623E-4	81.17216029189757	0.6774536700266556
102.729426456	32.9919687589	train	2.9059017040976493E-4	65.21154159430928	0.6242578811317019
103.188551925	32.9773891608	train	4.4076200742212165E-4	94.01478706428351	0.7159076137674383
103.305947933	32.9733894183	train	3.0287692398578756E-4	67.70642682500325	0.6339205178278974
97.8380991534	33.0513381065	train	1.3051619240727968E-4	31.50128704559433	0.4273292559434088
97.8595169008	33.0515357834	train	1.4213246929975477E-4	35.30915336809178	0.4483118343515746
97.9344806238	33.052198701	train	1.7312746500335404E-4	44.21309408926065	0.4974436947103731
98.1593853632	33.0539171997	train	1.2573190497893716E-4	29.75267526001116	0.41821592112195694
99.0162810192	33.0567487091	train	2.2139920733308101E-4	54.31853455054192	0.5586571667807358
102.184805017	33.0160832784	train	3.900267992260302E-4	85.87493478308332	0.6903940212904045
102.248943453	33.0144284716	train	4.4393100900665827E-4	94.4385945559635	0.7173624201272006
102.270321759	33.0138695618	train	4.191490179915159E-4	91.99163128894493	0.7055717408457959
102.345141138	33.011884611	train	3.563753898604674E-4	78.65309512647748	0.6707835823083889
102.4306399	33.0095613172	train	2.5975820951166205E-4	60.53940610205091	0.597605481478643
102.505443169	33.0074805209	train	2.5000366842731165E-4	58.895841222534095	0.5883678328714648
102.516128719	33.0071796147	train	3.449752445201293E-4	76.1943687478468	0.6635644162655465
103.295712862	32.9827525604	train	3.1868923359937686E-4	70.4011233061881	0.6456478441905982
98.1164548296	33.0626403423	train	1.2707576484031444E-4	30.277191787346432	0.4208049321709933
98.9841443443	33.0657690534	train	2.1954965982257812E-4	53.85327596152809	0.5565877762092268
102.388236508	33.0197348042	train	2.6268279541619144E-4	60.92172129884932	0.600294844461124
102.559231397	33.0149697755	train	4.4322806313533804E-4	94.36962721966944	0.7170410033580803
102.687450593	33.011242711	train	3.5643561975723815E-4	78.66799377037327	0.6708209003711676
102.74086821	33.0096510099	train	2.9460682888271907E-4	65.84466920728559	0.6274723302550689
103.242778715	32.9935759293	train	3.9567082925072206E-4	87.3902572651014	0.6934565762554591
101.907405209	33.040891293	train	1.2913343180200542E-4	30.9883336862986	0.4247247767107399
102.826716831	33.0160570738	train	2.9570038872373477E-4	66.14981380627303	0.6283379805981087
103.018978927	33.0100050532	train	6.155879882734023E-4	99.9999999624434	0.7787375387736121
103.072374729	33.0082715654	train	4.706199656984665E-4	97.2540456685871	0.729047918223957
98.834131894	33.083700273	train	1.2596137482988543E-4	29.831232309542752	0.4186596433373539
98.9198513494	33.0837848409	train	1.1754636536221634E-4	26.794099128811744	0.4019322329255694
101.308475521	33.0624379161	train	1.2200179113427268E-4	28.3066261199033	0.41090686809549803
101.82212111	33.0518670381	train	1.2853039382630367E-4	30.796925656588623	0.42358149968261855
101.875609805	33.0506444793	train	1.3968606585794443E-4	34.49651034483774	0.4440216807908984
101.950488484	33.0488944374	train	1.971612826198326E-4	49.59834414718635	0.5299064245496359
102.773684643	33.0266865172	train	3.1939232654341323E-4	70.71384149479574	0.6461518760056487
103.104827511	33.0162176957	train	3.7917598631401607E-4	83.99840424889986	0.6843308905458942
103.158221307	33.0144471936	train	4.3482184655402827E-4	93.26277432171148	0.7131398999567041
103.190255331	33.0133739697	train	3.9893086437309776E-4	88.07410103926341	0.6951980832003704
103.232964708	33.0119302643	train	3.130640285241475E-4	69.3278575473495	0.6415629618348297
103.318374239	33.0089991864	train	2.9569968579791023E-4	66.14957432393308	0.6283374254616554
103.350399605	33.0078850263	train	1.8102031613205418E-4	46.25861709049463	0.5085881161397104
101.180246659	33.0737641898	train	9.903874942931045E-5	19.696655646513218	0.3615270962346704
101.89729967	33.0591577771	train	1.624636062248447E-4	41.65049050202358	0.4815585165464621
102.089846206	33.0545325107	train	3.427246235309295E-4	75.58016695628983	0.6621016207131635
102.10054193	33.0542668544	train	3.5886023729874756E-4	79.28299213017526	0.6723161844940118
102.154018429	33.0529248454	train	3.74667363833649E-4	82.88030223155435	0.6817411895332234
102.186102615	33.0521086596	train	3.967239839644951E-4	87.59116122311798	0.6940213422625999
102.228879504	33.0510076038	train	4.1968542934590165E-4	92.0433450726343	0.7058373592743818
102.27165405	33.0498919124	train	3.9414733536719313E-4	86.876558767156	0.6926358863097466
102.65651442	33.039192559	train	4.0848002013552185E-4	90.11283066643911	0.7001872271713678
102.848865475	33.0333990752	train	2.1764594710946514E-4	53.51971135815529	0.5544374169725856
102.891602582	33.0320714952	train	4.1032523875948073E-4	90.53026406535339	0.7011325275791466
98.4911574917	33.1008124853	train	1.3954553767183862E-4	34.44291734884521	0.4437732150993048
102.325457758	33.0574817851	train	3.7315375752096407E-4	82.54730126035916	0.6808622382701708
102.35753811	33.0566214042	train	2.658944385064504E-4	61.50492401982244	0.6032070645387233
102.41100231	33.0551691463	train	2.1612038737093192E-4	53.18089375647904	0.5526990920951206
102.432386911	33.0545818428	train	2.7618228422149804E-4	62.98682110490744	0.6122565946268242
102.517919048	33.0521960648	train	3.622698631802822E-4	79.96952416157774	0.6743960945775216
102.603440975	33.0497518018	train	4.2747910946490386E-4	92.78784186450962	0.7096432408182299
103.276541117	33.0284623154	train	2.800878699162862E-4	63.5605829580503	0.6155849083445305
97.9874077107	33.1067577415	train	1.8308058400121126E-4	46.726275022003215	0.51141626059002
98.7697720739	33.1106586674	train	1.7879118861669193E-4	45.71168318545413	0.505491068099576
98.9519815079	33.110862063	train	2.263401634469213E-4	55.04277263060065	0.5640918631451789
101.74807218	33.080569781	train	1.3105523487297102E-4	31.764746546725114	0.42833818445625704
101.801581658	33.0793780584	train	1.253934909389467E-4	29.595394809354154	0.4175602977756481
102.00488814	33.0746404933	train	2.830040872681059E-4	64.00222690770164	0.6180330656633689
102.036984745	33.0738622152	train	3.275775391725117E-4	72.42664871969667	0.6519158804559687
102.486200971	33.0621011354	train	3.2243366244270633E-4	71.27639242788587	0.6483157275747782
102.561044183	33.0599840678	train	3.9176752651881163E-4	86.35747352320179	0.691345078228264
102.796213418	33.053038951	train	2.979398762418991E-4	66.71485475922758	0.6300982391438981
102.881709122	33.0504038793	train	3.43222840879494E-4	75.7697833499754	0.6624265332677977
102.913767122	33.04940067	train	4.382304222583743E-4	93.71216693463084	0.7147346234314901
98.2123741155	33.1174024036	train	1.5178021696987296E-4	38.471518729807826	0.46460433288626407
98.2230921594	33.1174696877	train	1.3075852677010177E-4	31.619952404327115	0.4277832746842693
101.598494433	33.0927955604	train	1.580691019121884E-4	40.50050731538672	0.47471630026399714
102.753843969	33.063335457	train	3.5205461590447545E-4	77.55860831830971	0.6680842012859276
102.828665739	33.0610577443	train	3.0721235670072176E-4	68.41221730605498	0.6372124693016279
102.967597765	33.0567090228	train	4.557136994917547E-4	95.94714002131758	0.7226432997903399
102.978283599	33.0563681175	train	4.767757563510548E-4	97.6887150199467	0.7316073303215951
103.021025125	33.0549953738	train	5.766896827709036E-4	99.87542093951666	0.7672862684705498
103.063763736	33.053608036	train	4.3263889664435756E-4	93.06044549489286	0.712109193619328
103.117182853	33.0518533461	train	3.332958082213482E-4	73.65067820780112	0.6558325044600948
101.737928761	33.098825213	train	1.7409704101881357E-4	44.42174776087796	0.4988398584270034
101.962695331	33.0936816936	train	2.3721187119528782E-4	56.466647361736605	0.5755911371865952
101.973397056	33.0934266745	train	3.272803152432281E-4	72.36276307478245	0.6517098637728338
103.171022231	33.0590721961	train	3.7933066971365046E-4	84.03072197367113	0.6844189913531104
103.331253218	33.0536012059	train	2.5371071336124614E-4	59.44002955783326	0.5919279739987912
103.406012673	33.0509779301	train	1.0924552517002146E-4	23.58354708827564	0.3844610950344011
97.8263122769	33.1324030243	train	1.6263643409825438E-4	41.70158586852299	0.4818239673757842
97.8477495995	33.1326031547	train	1.5126050004697015E-4	38.28679286945439	0.46375123030968796
101.577610598	33.1112624457	train	1.5102381560645035E-4	38.207129333776045	0.46336181697220163
101.71679692	33.1083040255	train	1.6526798659490698E-4	42.32664305857433	0.48583251642345887
101.834553694	33.1056795473	train	1.5110532614370453E-4	38.23375713596573	0.4634959888610231
102.08072125	33.0998332204	train	3.5509486836587093E-4	78.19444425064835	0.6699881722154216
102.144926931	33.0982283055	train	3.759565803827198E-4	83.24589077038951	0.6824860284869275
102.679764288	33.0835716443	train	4.097737346367572E-4	90.42321725731689	0.700850618698484
103.256917911	33.0651751754	train	3.158432214798873E-4	69.82030413011748	0.6435928458683504
103.353057531	33.0618504423	train	1.9308684800534094E-4	48.71042589503014	0.5247015374645906
98.1799686651	33.1442528085	train	1.5850740966731112E-4	40.62380968707064	0.47540684041693504
98.7482328637	33.1466976439	train	2.3914289778241015E-4	56.80565756353017	0.5775704762496496
98.7911229473	33.1467769494	train	2.645378284890198E-4	61.278775245720254	0.6019821246921593
101.256568156	33.1265101305	train	7.659610254384285E-5	13.154447588152344	0.3045535180434489
101.781313881	33.1158958184	train	1.717459076083581E-4	43.90268088785799	0.49544079582332945
102.123844559	33.1077737263	train	3.644163831921913E-4	80.46537099845399	0.6756920063487631
102.380648009	33.1010658613	train	2.633776762338193E-4	61.00687675174101	0.600928559415887
102.455532647	33.0990099901	train	3.036460803341802E-4	67.88970227124271	0.6345089007472051
102.509016975	33.0975140399	train	4.364961069624381E-4	93.55553773689704	0.71392543512533
102.530409594	33.0969092514	train	4.0460605985580424E-4	89.3216759033922	0.6981830219224521
102.573192905	33.0956886908	train	4.1123515091688985E-4	90.73299531828627	0.7015964819724726
102.605278685	33.094763661	train	4.6318401715321424E-4	96.7658353990108	0.7258903964524988
102.680139754	33.0925732348	train	4.907690220443146E-4	98.40013118802129	0.7372492503823576
102.744299875	33.0906600536	train	4.2575086668097283E-4	92.556444865184	0.7088078116252244
103.203928782	33.0759862747	train	3.6591165463278555E-4	80.78548735703421	0.676588662982558
101.663810461	33.1274811056	train	1.7477908099596307E-4	44.599267411340165	0.49981733919450305
101.910076228	33.1219686961	train	1.8271759788693703E-4	46.65631191837344	0.5109203517543146
102.691210247	33.1012581233	train	4.5520422242277845E-4	95.85077076813617	0.7224190426877134
102.808842531	33.0977142101	train	4.058752119576053E-4	89.55447224153589	0.6988425665109457
102.915762833	33.0943964572	train	3.8872527996441984E-4	85.60685498433719	0.6896790901526588
102.937144776	33.0937219383	train	3.9222073053371114E-4	86.4879512236915	0.6915917311151839
98.2548654636	33.1627630608	train	1.4005433547808278E-4	34.6224559407815	0.44467176069798564
98.2655891287	33.1628267668	train	1.5532093114138212E-4	39.54630425157505	0.4703448648941109
101.685502036	33.1360313072	train	2.9491229715351223E-4	65.91735218707956	0.6277145413035543
101.76046546	33.1343916357	train	2.714552938188445E-4	62.25680285360149	0.6081503784786607
101.781882457	33.133914887	train	2.4115568653165886E-4	57.25075003268329	0.579614066723175
102.392039032	33.1187836475	train	2.5864501879193123E-4	60.31620128037015	0.5965722905323697
102.852005921	33.105397868	train	4.182639428266183E-4	91.84927705200518	0.7051324219304356
103.087215166	33.097895213	train	3.76398330351118E-4	83.36891340862199	0.6827404461801952
103.097904401	33.0975436753	train	3.382848908514692E-4	74.66225960484387	0.6591783886746013
103.204786445	33.0939780753	train	3.904881339447416E-4	86.02042127174467	0.6906466446714158
103.236847361	33.0928905939	train	4.069341370528584E-4	89.75396900994261	0.6993906598605905
103.268906547	33.0917948992	train	3.902633277149865E-4	85.95069073777621	0.6905235940101772
101.514392011	33.1486214325	train	1.6011641637125786E-4	41.009582594772624	0.47792628920963676
101.942794372	33.1392303853	train	2.5268144802268296E-4	59.2739855362977	0.5909456870308093
101.974916295	33.1384667756	train	2.978864085279166E-4	66.69923313938943	0.6300564073240054
102.081980496	33.135861713	train	3.842445564215906E-4	85.02281016046771	0.6871923535670119
102.156917122	33.1339835393	train	3.687004495437466E-4	81.5347968742067	0.6782478164316122
102.210438983	33.1326144511	train	3.2166783190166765E-4	71.11863062941714	0.6477733508126675
103.141082096	33.1051249994	train	3.5540798648890507E-4	78.28455456772603	0.6701830238037854
103.365518949	33.0974525392	train	1.9956218289847116E-4	50.10564817924164	0.5329204197294185
98.0938292455	33.1797346784	train	1.8465641028925125E-4	47.051250474079914	0.5135575337145677
98.1045545452	33.179812286	train	1.7035635018984197E-4	43.526033259490724	0.4934101304414508
98.4048777457	33.1816101991	train	1.8003410171664038E-4	45.97175176149484	0.507222712935742
98.7803104461	33.1828387996	train	3.157760185946196E-4	69.80737467868722	0.6435440330981178
101.675339723	33.1542824812	train	2.5542684928022075E-4	59.69504071521277	0.5935553322489001
102.039467271	33.1459222012	train	3.2307127215728556E-4	71.41399730498742	0.6487660230960569
102.103709012	33.144336584	train	4.112203779431322E-4	90.72970385387946	0.7015889608963476
102.232177133	33.141066178	train	4.050339374340366E-4	89.39967427078386	0.6984057010737804
102.317810832	33.1388124756	train	2.3960682778260728E-4	56.88645301658175	0.5780432658089731
102.360624074	33.1376636033	train	2.638039605260692E-4	61.10976884369427	0.6013163271451961
102.403434871	33.1365000538	train	3.0173555338952097E-4	67.44755872874923	0.6330439017894443
102.478347785	33.1344285341	train	4.451801499657436E-4	94.58000525332005	0.717931782474221
102.542552692	33.1326171891	train	4.541136397715587E-4	95.55655518858423	0.7219377785771296
98.4477264554	33.190827596	train	1.6878874007565764E-4	43.1333841414814	0.4910995524906657
101.332741202	33.1701922785	train	1.04608182985434E-4	21.714814483874537	0.37424889028784253
101.825581847	33.1599778635	train	2.091562945392982E-4	51.978839153848895	0.5445883288978872
102.575018401	33.1407017142	train	4.402079552335073E-4	93.93941079544607	0.7156517233020447
102.607120487	33.1397751039	train	4.708834734963375E-4	97.28009908034502	0.7291584773112362
102.660620677	33.1382124225	train	4.945870652048738E-4	98.53208358635828	0.7387476863075676
102.682019592	33.1375809353	train	5.164565896245593E-4	99.24526443046	0.7470117391943754
102.724815407	33.1363069664	train	4.539854080209221E-4	95.51651753091113	0.7218810814144832
102.821096038	33.1333869527	train	4.1245467241145614E-4	90.98761601315336	0.7022160484635149
101.172203808	33.1821153719	train	1.1003129515388644E-4	23.87842165967317	0.3861585582895267
101.322262414	33.1794053864	train	1.1030909378398294E-4	23.988595188217765	0.3867564362412527
102.971243633	33.1376957697	train	3.6855909233540936E-4	81.4877827694848	0.6781641276690321
102.992634631	33.1370109461	train	3.9909669094550533E-4	88.12687562097696	0.695286138857498
103.088885087	33.133883949	train	3.4218733439108013E-4	75.4511427295082	0.6617505258014793
103.110272045	33.1331789988	train	2.843870213834311E-4	64.1356000882848	0.6191831683790728
98.0506365712	33.2064715809	train	1.8591300245536765E-4	47.25332419678409	0.5152516196251093
101.708306187	33.1806176546	train	2.8572804089199575E-4	64.27490532502755	0.6202918182750682
101.794019887	33.17872213	train	2.509800539815477E-4	59.06514297116586	0.5893115381553732
101.997556796	33.1739842094	train	3.02166472285648E-4	67.5227433858963	0.6333753567595776
103.228318915	33.1382319516	train	4.0332596268212814E-4	89.09897968874944	0.6975148566674108
103.271086551	33.1367703592	train	3.9420611968858275E-4	86.90966674898323	0.6926676342973654
97.696492017	33.212284918	train	1.963295175578675E-4	49.428994247870314	0.5288531671955723
98.0612687151	33.2155718247	train	1.547725017425351E-4	39.38473516709756	0.46946377099340947
98.7051013223	33.2187635212	train	2.665373721398332E-4	61.63073016521817	0.6037849666227113
98.7265638333	33.2188125376	train	3.395725547049446E-4	74.87700288506703	0.6600314134671277
98.7694890012	33.2188994642	train	3.5676808026835564E-4	78.75023217737917	0.6710267386566346
101.44065115	33.1951731917	train	1.7073610334418052E-4	43.61061281225512	0.49396671379097445
101.815735442	33.1872482325	train	2.1414839904893964E-4	52.91263522104947	0.5504318762768268
102.06213506	33.1814262368	train	3.7694789162799646E-4	83.51890483909392	0.683056387240478
102.126401319	33.1798274169	train	3.90573914964226E-4	86.04250417954165	0.6906935722573555
102.190662448	33.1781954947	train	3.648472884336842E-4	80.5432778531181	0.6759509131543925
102.276335793	33.1759681215	train	2.92311930543684E-4	65.50095490291883	0.625642538292704
102.854368599	33.1593962419	train	4.392450972895308E-4	93.81182530076538	0.7152059264471675
103.04693633	33.1532780904	train	3.7406336322491954E-4	82.751236991732	0.6813910275061362
98.3723773226	33.2265499145	train	2.113442741103128E-4	52.55690183466213	0.5471680792862335
98.3938407586	33.2266563431	train	2.008557087278569E-4	50.25666485776315	0.5345282955581481
101.19431657	33.208779677	train	7.25858768344705E-5	12.130471489708206	0.2932849137663806
102.50154068	33.1788447467	train	5.278120585009625E-4	99.51400711659366	0.7510998608793392
102.533659237	33.1779361501	train	5.58490809478798E-4	99.81713567943116	0.7615116006883013
102.565776346	33.1770192901	train	5.123751444974395E-4	99.07494189075912	0.7455093606301512
102.597891993	33.176094168	train	5.285484159342691E-4	99.52636750703647	0.751360402639402
102.64071056	33.1748478219	train	4.5614655762029455E-4	96.02901655143248	0.7228335469307106
98.0288809563	33.2333623155	train	1.77101458772934E-4	45.32312682960089	0.5031172987035183
98.3401146488	33.2354027728	train	2.077012529305737E-4	51.713542927233455	0.5428564184595932
98.6621071086	33.2366941644	train	2.234758240681931E-4	54.635798170334596	0.5609577185410848
101.162371078	33.2183566134	train	9.010103807398323E-5	17.17639014876087	0.3399938240755318
101.183818217	33.2179818673	train	7.676657610072186E-5	13.191367630157151	0.3050245858363983
102.426942784	33.1899365916	train	3.3023525042724113E-4	73.04517721456584	0.6537472604183961
102.705312747	33.1819519787	train	4.1510912990890664E-4	91.35518316243562	0.7035557661967181
102.748128984	33.1806684936	train	3.6241059498663924E-4	80.00588476271281	0.6744813753142651
102.780239371	33.1796962458	train	3.575935358324131E-4	79.03490122182035	0.6715366966341872
102.812348209	33.1787157418	train	4.0215375919732836E-4	88.84087091209292	0.6969004079483683
102.865859461	33.177063225	train	4.686817727083103E-4	97.06227934638534	0.7282319351187204
102.908665299	33.1757247062	train	4.1108531074421383E-4	90.69961046272748	0.7015201791833227
103.218920573	33.1655819906	train	3.5385109271652415E-4	77.91681412074702	0.6692118988799691
103.069578099	33.1795719597	train	3.5950037418792577E-4	79.48195724127947	0.672708698848446
103.219352306	33.1745775967	train	3.9527143161054146E-4	87.30941360103616	0.6932418491629794
103.240745581	33.1738494647	train	4.240005337799051E-4	92.32214195901135	0.7079567897482564
97.8569463079	33.2499397701	train	1.6192255091660248E-4	41.48680081662034	0.48072573433233845
98.6190954479	33.254609778	train	1.719266466939924E-4	43.97742981469726	0.4957037276786736
101.291518046	33.234078381	train	1.1433847316245872E-4	25.466284146370995	0.3952993268358165
101.763294072	33.224487696	train	1.9152171640882942E-4	48.35431305600756	0.5226713882003424
102.106252846	33.2163912346	train	3.83351902054675E-4	84.87519862986217	0.6866921748933035
102.245539289	33.212832626	train	3.203967114471282E-4	70.90013060975576	0.6468694152216193
102.331241655	33.2105654018	train	2.3873565440187385E-4	56.73076677329393	0.5771545817652335
102.9415749	33.1927086117	train	3.652959157272081E-4	80.64380965380045	0.6762200292710153
103.102095635	33.1875137835	train	3.617985209034593E-4	79.84791583967318	0.6741101445935973
97.7602236682	33.2580322337	train	1.6199558397230114E-4	41.51212295718372	0.48083830160680097
98.2862315954	33.2621644654	train	2.2285741763469383E-4	54.574293124457895	0.5602751369016963
98.6083196808	33.2635962234	train	1.6575461913417494E-4	42.48985860807198	0.48656700114325185
102.14943581	33.2243192417	train	3.890730861456811E-4	85.66628426017637	0.6898704649299449
102.449420098	33.2163555156	train	4.0310294547411937E-4	89.06075009915513	0.6973981468899454
102.99549564	33.1999980257	train	3.835869761709665E-4	84.91624105774522	0.6868240484422248
97.6634857281	33.2660490059	train	1.9623045466667062E-4	49.41171830573389	0.5287274100444773
98.6512304162	33.2727439115	train	2.013187803835669E-4	50.339935577636076	0.5351012144333961
102.417635132	33.2262472444	train	3.25075071600122E-4	71.96606059938745	0.6501736789464782
102.481911199	33.2244628279	train	4.638115199738419E-4	96.79875980067771	0.7261596928484972
102.589025218	33.2214152096	train	5.057743077662167E-4	98.86920602828161	0.7430414632993394
102.67470467	33.2189109101	train	4.444115688901672E-4	94.48574318638813	0.71758173265362
102.706831713	33.2179566314	train	3.944328899367265E-4	87.02575914766189	0.6927900459867969
102.728248898	33.2173158508	train	3.9233190467239076E-4	86.51995832312564	0.6916521766059989
102.781788876	33.2156978201	train	3.4695281203327746E-4	76.5811875338558	0.664839326276939
103.883665946	33.1772668418	train	1.1912560728320037E-5	1.152131538189498	0.06376511965585768
98.5867615248	33.2815662236	train	1.4922778700625795E-4	37.61195067023901	0.4603883069623911
98.6941502231	33.2818768306	train	2.9947917794809193E-4	67.03975071624043	0.6312985072873317
102.514407589	33.2325612303	train	4.7929214654749303E-4	97.9071575893153	0.7326397084025903
102.857133037	33.2223935629	train	4.7664075249906704E-4	97.67694215431644	0.7315517180450846
102.910668024	33.2207198564	train	4.621755076887724E-4	96.62913063808179	0.7254564774539142
102.932080775	33.2200439452	train	3.9204454799375175E-4	86.43722816757419	0.6914958919402932
103.017724568	33.2173035768	train	4.128584056132027E-4	91.05819712922766	0.7024205948727618
103.349481349	33.2061301005	train	9.426133762661561E-5	18.37960664749312	0.35019496871579087
98.1678826519	33.2884875552	train	1.7463625053200949E-4	44.55729903133175	0.4996129543111357
102.279024199	33.2480102574	train	2.849803200137763E-4	64.19238342662216	0.6196744586992918
102.321892296	33.2468714125	train	2.49044194390979E-4	58.68737666917009	0.5874362385238637
102.814693135	33.2327159935	train	3.897210644266367E-4	85.77701325272942	0.6902263757969305
103.007430627	33.2266472673	train	4.1411539090465413E-4	91.24716081290796	0.7030556353224434
103.060958435	33.2249087036	train	3.789327172024073E-4	83.96311247015885	0.6841922356875128
103.189406178	33.2206425395	train	3.9220276769471815E-4	86.48277971185793	0.6915819624776716
103.232216025	33.2191911288	train	4.691517901505984E-4	97.10878323776048	0.7284302644741385
97.8563585597	33.2950306771	train	1.527572889394692E-4	38.784309900952444	0.4662008461162257
98.1248378185	33.2972114456	train	1.53636556720308E-4	39.0637172511353	0.467629431862011
98.2537172427	33.2980522281	train	2.167578900162087E-4	53.295060886333	0.5534271523423503
102.118568032	33.2611562061	train	3.6603666548846753E-4	80.82228103762586	0.6766634026335632
102.225766957	33.258418754	train	3.345004372895527E-4	73.98169919228278	0.6566463801093925
103.27546112	33.2267199206	train	2.6467239555611627E-4	61.30120650202434	0.6021039687083514
97.7488468468	33.3030138178	train	1.7191658253978267E-4	43.97326754551192	0.4956890939622466
97.8347616164	33.3038492407	train	1.5761319578140923E-4	40.369334569724074	0.4739961028581475
98.5006977885	33.3083097681	train	1.6787976241777226E-4	42.951355737189	0.48975008565414485
102.45119055	33.2613736563	train	4.914342040704791E-4	98.4231200699393	0.737511544113917
102.579783737	33.257733631	train	4.957503765279778E-4	98.56746841303281	0.7392008504162716
98.2105943241	33.3158249643	train	2.2018121303949366E-4	53.994978362508085	0.5572965762403279
98.6832809155	33.3179291651	train	3.876902653535057E-4	85.45047984043228	0.6891081901620744
101.786735851	33.2870745112	train	1.6432846005793203E-4	42.102399877767105	0.4844085077453715
102.376514211	33.2724400223	train	2.667679403182488E-4	61.67584663178838	0.603991803383357
102.494416455	33.2691782226	train	4.8550032905613074E-4	98.20807105858444	0.7351530389533185
102.623015029	33.2654927355	train	4.547015859847495E-4	95.75563356958179	0.7221974409740636
102.64444583	33.2648655928	train	4.407616547174267E-4	94.01472529924663	0.7159074510163457
102.730162339	33.2623201938	train	3.5187109132127483E-4	77.50620216114453	0.6679685648739063
102.77301652	33.2610254027	train	3.7736354074617144E-4	83.66648684360196	0.6832949249937512
102.815867945	33.2597158882	train	4.069100364650239E-4	89.74942435435747	0.6993782077261849
102.869428303	33.2580582951	train	5.105003554308567E-4	99.00797979984604	0.744813254316701
102.890851213	33.2573888192	train	5.293093900117909E-4	99.53914110894442	0.7516290818932707
101.754837631	33.2968019051	train	1.5247670583676587E-4	38.694601851821915	0.4657433551096116
102.934098878	33.2650375101	train	4.744928189675851E-4	97.49805907753822	0.7306638070826321
103.019786341	33.2622924705	train	4.542997538634813E-4	95.61957335465031	0.7220200270774833
103.073335059	33.2605469405	train	3.905790597774225E-4	86.04382862679273	0.690696386339587
97.641038817	33.3289381719	train	2.0808546684614556E-4	51.77578825178985	0.5433150201793447
98.2319206347	33.3339978065	train	2.2044273049860486E-4	54.06151713980341	0.5575894175292424
101.701471645	33.3069901976	train	1.6504911470465784E-4	42.25614910999871	0.4855014829140292
101.755121096	33.3058113869	train	1.928670908915927E-4	48.643933815732744	0.5244175308705971
101.776579996	33.3053333877	train	1.873805175273374E-4	47.53002610970167	0.5172151868363117
101.819496268	33.304366291	train	2.5062866743448634E-4	59.02198827144039	0.5889724115682914
102.988064531	33.2723268358	train	4.17464336142003E-4	91.69864783285338	0.7047343976840705
103.223680206	33.2645326669	train	4.019222470671341E-4	88.7832809533544	0.6967787579914734
98.1351322703	33.3423810342	train	1.998301550188669E-4	50.13693341424754	0.5332544254745624
98.1673683278	33.342601349	train	2.2959267189682955E-4	55.51782020436672	0.5675969228448967
98.1888592249	33.3427435778	train	2.2869104869397176E-4	55.3716146937559	0.5666309498577353
98.5327311554	33.344513498	train	2.022331086473145E-4	50.511230292912906	0.536228302967919
98.6401963999	33.3448713419	train	3.558686020537059E-4	78.52148676319194	0.6704692443481738
98.6939296726	33.3450153929	train	3.8625235366866474E-4	85.27220321990602	0.6883115624314043
98.7369165468	33.3451138951	train	4.160855707046542E-4	91.45313756393793	0.7040455529414961
101.658823535	33.3169267778	train	1.5917809173888935E-4	40.80039414288967	0.47645997153827
102.227425392	33.3034468784	train	3.68800113415763E-4	81.57126520757075	0.67830679502091
102.334664439	33.300612407	train	2.666409865177518E-4	61.651004925810376	0.6038779431312111
102.356110433	33.3000344342	train	3.55410967523702E-4	78.28608491547106	0.670184877778684
102.399000575	33.2988674131	train	4.864186493662732E-4	98.24445327801267	0.7355208069456801
102.699160165	33.2902850079	train	3.67474127607081E-4	81.19802332591124	0.6775203355785192
98.3392313248	33.352654334	train	1.5953311479232726E-4	40.8795441715178	0.47701573284326293
101.862999802	33.3214016626	train	3.080446149091575E-4	68.5120888324321	0.6378376520281004
102.431519549	33.3069861733	train	5.044415695957825E-4	98.83007203820301	0.7425373648855056
102.517297322	33.3045848796	train	5.027716873782789E-4	98.78103795588133	0.7419029456649232
102.560182363	33.3033620882	train	4.7348916548493116E-4	97.43745077279021	0.730246901040025
102.635224895	33.3011866912	train	3.8227102144231217E-4	84.67212222831293	0.6860843826888889
102.657040334	33.3095583598	train	4.087026594571255E-4	90.17884250918746	0.7003016017894849
102.69992118	33.30828718	train	3.37189145487206E-4	74.48092656531949	0.6584491236161154
102.742799317	33.3070012463	train	3.3605602328085565E-4	74.24208796175867	0.6576916930494101
102.796393134	33.3053730861	train	3.831325893782137E-4	84.83690804794058	0.6865690431297754
102.807111378	33.3050446888	train	3.9887396324543974E-4	88.05599216100836	0.6951678563732995
102.935716594	33.3010320489	train	4.584850145117432E-4	96.25217001229376	0.7238568341881738
102.978579283	33.2996650254	train	4.5854569312373146E-4	96.25795935395901	0.7238832860269954
97.8446680446	33.3670758655	train	1.8075660601481297E-4	46.177779790947405	0.5082237540130042
101.724053701	33.3425601918	train	1.9593656213134897E-4	49.360465305006784	0.5283539275996754
101.777723933	33.3413705113	train	2.1201040613912355E-4	52.64872778172956	0.5479476926474488
102.507297504	33.3228942246	train	5.175778882961607E-4	99.29205727749384	0.7474213878028748
102.861097188	33.3123882723	train	4.0135816658801247E-4	88.67748463478192	0.6964819480432096
103.032568284	33.3069330657	train	4.761132742645146E-4	97.63094398250993	0.7313342122796493
103.06471392	33.3058839637	train	4.5309512051539447E-4	95.28109933186411	0.7214868058894929
103.182566848	33.3019663744	train	4.0823185311230807E-4	90.03926120195021	0.7000596354926468
98.3497771622	33.3797688512	train	1.606728416538537E-4	41.127240150888106	0.4787919406111527
101.713598962	33.3518050771	train	1.8419087093291466E-4	46.965270775336755	0.5129269027948828
98.113184393	33.3873233381	train	2.0192636184261284E-4	50.452745563801614	0.535850787160654
98.4249714617	33.3891596235	train	3.161063615434752E-4	69.8709307759521	0.643783848886279
98.4357232059	33.3892089745	train	2.8636845954985987E-4	64.51148014409853	0.6208189919829463
98.5862501245	33.3898020911	train	2.1527729337406042E-4	53.05009430230385	0.5517325824685032
98.6077543062	33.3898719191	train	2.424446627614504E-4	57.54840460673047	0.580912414725442
98.6400107127	33.3899696749	train	3.081070468394581E-4	68.51958070467872	0.6378844633012453
98.6830194844	33.3900869752	train	3.493211315344325E-4	76.98211829473314	0.6663534911434374
98.7260284893	33.3901893715	train	4.2374709568460795E-4	92.28821730061937	0.7078331542521515
101.810503898	33.3586635654	train	2.856880445435012E-4	64.26013041365917	0.6202588458265219
102.239817596	33.3481948349	train	4.177511656930829E-4	91.76454075138102	0.7048772978068163
102.304194922	33.3464968033	train	3.1825861193802215E-4	70.25222471390704	0.6453384313619013
102.357838535	33.3450563449	train	3.9837685279719797E-4	87.92317598452951	0.694903527824595
102.39002286	33.3441809747	train	4.5300226911330286E-4	95.25654669047167	0.7214456210417824
102.432933116	33.3430008726	train	4.962113595836508E-4	98.58149028765993	0.7393799902324323
102.508019991	33.340900112	train	4.7846435639603004E-4	97.83544157536494	0.7323009756557446
102.518746049	33.3405963073	train	4.5333554382239166E-4	95.34467432487568	0.7215933906505448
103.226286192	33.3185048431	train	3.3689572074685356E-4	74.41620074295534	0.65825330693387
97.9088152682	33.3947138391	train	1.4616622432294443E-4	36.52810391589944	0.4552428890995931
98.0915891466	33.3961865038	train	2.061189205761187E-4	51.4614953519891	0.5409579822492923
101.86447542	33.3664445532	train	3.1259119219460293E-4	69.25291426445358	0.6412153049291717
102.336725428	33.3546398327	train	3.7359052434520536E-4	82.64522540634208	0.681116366728372
102.690720889	33.3446109343	train	3.7598190874889493E-4	83.2552508930642	0.6825006269159528
102.72289343	33.3436493253	train	3.595018295608811E-4	79.4824111150778	0.6727095901717821
102.776510915	33.3420281786	train	3.4135544959054193E-4	75.29120871542693	0.6612054838564349
102.808679334	33.3410444138	train	3.9578408260570444E-4	87.41318132689685	0.6935174096601832
102.873410466	33.3480511784	train	4.1174725343280785E-4	90.84182434651856	0.7018569645924093
102.894855287	33.3473794202	train	4.23265473021747E-4	92.25354478332473	0.7075979140482563
102.937742786	33.3460248307	train	4.252390426390452E-4	92.48792599361953	0.7085594733962695
102.980627401	33.3446554799	train	4.501987107968049E-4	94.98276142231411	0.7201963224893987
103.0235091	33.3432713713	train	4.607675385989905E-4	96.46755954597926	0.7248483849880865
103.066387852	33.3418725083	train	5.195360887632036E-4	99.33531648402179	0.7481336127300059
103.098544964	33.3408136804	train	4.548863143623559E-4	95.7906374192009	0.7222789248971258
103.109263627	33.3404588942	train	3.8510888555806996E-4	85.130170481893	0.6876751413816857
98.0268781283	33.4137344437	train	1.768529345989512E-4	45.25603169763662	0.5027662427393362
98.5108345038	33.4165867432	train	2.4028728862191974E-4	57.00495826903955	0.5787348098878562
101.736198707	33.3873717936	train	2.0422570957893594E-4	51.03124923002809	0.5386657405971933
102.594935247	33.3654500069	train	3.7291980938148613E-4	82.49511495868379	0.6807259512034456
102.68075502	33.3629320274	train	3.7925796469774045E-4	84.01029709859546	0.6843775879248827
103.184719983	33.3469453431	train	3.6175240389571127E-4	79.8360174545733	0.6740821397367521
98.3494411561	33.4248649077	train	3.7258031302089606E-4	82.42083091205181	0.6805279696084192
98.3924653036	33.4250830982	train	3.36766810087739E-4	74.38776466625413	0.6581672075374896
98.6721317574	33.4261375987	train	3.273788330804001E-4	72.383938609264	0.6517781770724806
98.6828884191	33.4261655646	train	3.8909733285425255E-4	85.67042726973031	0.6898837974919493
101.779443659	33.3954257386	train	2.5951263489079086E-4	60.50495335356958	0.5973780103600994
101.865362368	33.3934701027	train	2.5694004368644556E-4	59.91201679234053	0.59497951715527
103.174431656	33.3563025658	train	3.633530727726255E-4	80.29285735617667	0.6750513491722204
104.159765547	33.3191941827	train	1.152980393396179E-5	1.1026760054943692	0.06184301745801475
97.9944091607	33.431513923	train	1.7988118593702167E-4	45.9395835630667	0.5070103229453915
98.3386167895	33.4338271808	train	3.5509299215231847E-4	78.19390430681986	0.669987003964718
98.4677035654	33.4344483895	train	3.1861847104101577E-4	70.3766439516812	0.6455970365316736
102.38103787	33.3894942017	train	4.6013716222397964E-4	96.40809240348098	0.7245752557559437
102.391771331	33.3892009888	train	4.79370330450076E-4	97.9139310908343	0.7326716570511053
102.563485208	33.3843836776	train	3.163944658951579E-4	69.92636040828242	0.6439927378600724
102.617137306	33.3828296825	train	3.1022103934800967E-4	68.89415829028864	0.6394624174491045
97.9512777227	33.4401758457	train	1.5276652224897964E-4	38.787361711196276	0.466215887720275
98.5321999303	33.4437280528	train	2.148321691819824E-4	52.990911429803376	0.5512206124755371
98.5752346639	33.443882928	train	2.3098697972664665E-4	55.65420386562069	0.5690822941006921
98.6182697107	33.4440228695	train	2.656373335579199E-4	61.46205396718081	0.6029754931414328
102.703354128	33.3892961171	train	3.8647059467041033E-4	85.29926139646975	0.6884327343809727
102.735542657	33.3883300969	train	3.5967283525634576E-4	79.53574109090945	0.6728142864928602
102.778458294	33.387029123	train	3.55891715931511E-4	78.53337627149297	0.6704835939233461
102.810643204	33.3860436842	train	3.939328517735308E-4	86.75582087449664	0.692519993270079
102.896461906	33.3833751753	train	4.309296413858293E-4	92.95133003583199	0.7112969630936149
98.2954429941	33.4516283616	train	2.493895916929449E-4	58.771881192046315	0.5877720848879031
102.295845253	33.409816227	train	4.278529652841679E-4	92.80555536655231	0.7098233317352839
102.86468002	33.3933820358	train	4.6199026351022955E-4	96.60402028856548	0.7253766253240785
102.939773486	33.3910171766	train	3.499230023191033E-4	77.08881629026303	0.6667361143751502
102.982680075	33.3896454963	train	3.993850728377386E-4	88.21865363649889	0.6954391515669109
103.014858101	33.3886070346	train	3.5735387872943923E-4	78.94871546368223	0.6713888018852381
103.057759555	33.3872094864	train	3.6741754307431445E-4	81.18496873104122	0.6774866889970935
103.100658034	33.3857971613	train	4.118352744457566E-4	90.85996455842128	0.7019016909753197
98.3060584664	33.4697271242	train	3.719465885554214E-4	82.28213679801327	0.6801577474697934
98.359865961	33.4700166747	train	3.755149087835314E-4	83.08267059575432	0.6822312476634549
98.3921508161	33.470179195	train	3.6122436648335554E-4	79.72719608243378	0.673761142143098
98.4674831027	33.4705257118	train	3.338596445324153E-4	73.796089010874	0.6562139252911439
98.5105306749	33.4707031681	train	3.017978588683345E-4	67.45842374201797	0.6330918630870636
98.5212926257	33.4707451965	train	3.3356317236409223E-4	73.71798205283797	0.6560134749149729
98.6073889849	33.4710477889	train	4.092219516095215E-4	90.3161231736217	0.7005680345205738
98.6504376151	33.4711766613	train	4.190948937367989E-4	91.98292602041435	0.7055449131288225
98.6827242588	33.471263505	train	4.3665841703211466E-4	93.57019625721172	0.7140013596205049
103.165859837	33.4016427835	train	3.764057605554501E-4	83.37094132984454	0.6827447219819032
97.5634749926	33.4723640012	train	2.034023548107731E-4	50.783814011628145	0.5376616894701367
98.2736991051	33.4785611472	train	3.8268204637842266E-4	84.7558829802651	0.6863157846272874
102.468692164	33.4321386432	train	4.5403088657646276E-4	95.52854339848106	0.7219011922241488
102.51164208	33.4309285561	train	3.6549117826457505E-4	80.68756556158998	0.6763370210026738
102.62974094	33.4275243426	train	2.9903595845492113E-4	66.95284926175235	0.6309537068322548
102.64047621	33.4272093084	train	3.1058104806191354E-4	68.96643104803668	0.6397297705130839
103.187742419	33.4099151437	train	3.456479756335537E-4	76.35279934910987	0.6639992036940875
101.921170188	33.4552737686	train	2.643658202903189E-4	61.24538474036006	0.6018262708325534
102.565694457	33.4383973207	train	2.9726893362654814E-4	66.51882598429887	0.6295726237383805
102.694531903	33.4346211904	train	3.156165504137001E-4	69.7766997623155	0.6434281499679212
102.812611442	33.4310425252	train	3.7010419171786213E-4	81.87926676702168	0.679076528315725
102.855544238	33.4297134085	train	4.410503149534266E-4	94.06527498111056	0.7160405872630228
102.8984742	33.4283694787	train	3.908392728901057E-4	86.1108161982799	0.6908386495488819
102.941401298	33.4270107393	train	3.142485114324279E-4	69.53130125237692	0.6424309121779369
102.973594723	33.425981968	train	3.5064674173553587E-4	77.2100005441004	0.6671950518148619
103.037976634	33.4238994452	train	3.714751077798157E-4	82.1434340388361	0.6798817510226305
97.8322310032	33.4932256529	train	1.5766559493843394E-4	40.384410865127585	0.4740789785232157
98.2197256027	33.4962717843	train	1.6781376711538649E-4	42.94078911835101	0.4896518304054398
98.2520192462	33.4964709386	train	2.5701085368565966E-4	59.922127179619416	0.5950459175394957
101.79249293	33.4672566552	train	1.7027584529323445E-4	43.5081030117163	0.4932919815071902
102.523107718	33.4486289993	train	3.098869907613753E-4	68.82709710080768	0.6392139879827703
103.134964191	33.4297094409	train	3.445444409730551E-4	76.00956327197656	0.6632853955926474
98.6610592956	33.5072845812	train	4.1689143791954326E-4	91.56703679153968	0.7044485618710434
101.825032138	33.4755341787	train	1.6909504007057137E-4	43.20305806702577	0.49155267853032447
103.221227733	33.4358086132	train	2.9932660667761113E-4	67.01120545694046	0.6311798879514496
103.231956381	33.4354423247	train	1.3513221965386993E-4	33.152059117938244	0.43585548440055843
97.541352147	33.5081796505	train	2.545656178309916E-4	59.57022759888352	0.5927402789597502
98.2410972406	33.5144431899	train	3.5204690541904254E-4	77.55640655926265	0.668079344631985
98.2733977915	33.5146368657	train	3.7537171256887445E-4	83.02979750786285	0.6821485563007199
98.3379997863	33.5149989535	train	3.802097123480004E-4	84.27717088331774	0.6849187227439462
98.3487668954	33.5150560265	train	3.947445559560354E-4	87.14457382846965	0.6929581258089811
98.3918356276	33.5152749606	train	4.0794194130677573E-4	89.97552647825088	0.6999104437003951
98.4349048094	33.5154789221	train	4.001375492074885E-4	88.42606174375021	0.6958376857502807
98.4887418702	33.515712818	train	3.915147907467685E-4	86.28471712220892	0.6912073572493064
98.5210443942	33.5158419254	train	4.544117230295504E-4	95.6574860749002	0.7220694856317572
98.5641147335	33.5160009663	train	4.611081752526345E-4	96.49969382198545	0.7249957505766069
98.6071853952	33.5161450328	train	4.780471341957243E-4	97.79929532128756	0.7321299222855476
97.5950245673	33.5178186373	train	2.2465755436596485E-4	54.753329897433645	0.5622562065641444
97.8426338024	33.5203800145	train	1.572758111778578E-4	40.27226220756106	0.47346186176623783
98.1979470999	33.5231905945	train	2.4579412893770776E-4	58.11827370550145	0.5842490358238628
102.620877859	33.4728467982	train	2.5585630302189674E-4	59.75727822504666	0.5939605414472948
102.717540447	33.4699816162	train	2.9661704742248244E-4	66.3826389389544	0.6290605043985932
102.728279887	33.4696586233	train	3.373115235521232E-4	74.50792163356624	0.6585307261887865
102.814189185	33.4670412887	train	3.996744151943717E-4	88.30279682856252	0.6955925195275648
103.168443623	33.4556177789	train	3.4606784278930425E-4	76.43189496257405	0.6642699955508974
102.535310335	33.4843329752	train	2.963180471365325E-4	66.32223911467338	0.6288251369107651
102.642736796	33.4812179921	train	2.744414235693687E-4	62.717569381654144	0.6107544028769872
102.857538933	33.4747095612	train	4.038895332570427E-4	89.1955869056489	0.697809384652211
102.889753228	33.473701292	train	4.056392646880164E-4	89.51002178796519	0.6987201692113285
102.954176974	33.4716597201	train	3.244044091900522E-4	71.79225241724123	0.6497038009511008
102.986386399	33.4706264201	train	3.627980037946682E-4	80.13917117410914	0.6747159069285124
103.02932973	33.4692357125	train	3.110638871775027E-4	69.05017602209055	0.6400877191574236
103.115207469	33.466409827	train	3.031026006921364E-4	67.76477431511461	0.6340933504263746
98.1654706713	33.5410144892	train	1.7987864460793532E-4	45.93904895520265	0.5070067916593062
101.836957744	33.5113228136	train	1.347156025859167E-4	33.03077743789122	0.4350963913564051
103.061955743	33.4771799161	train	3.092620338815301E-4	68.71279706100621	0.6387482915744844
98.1761550032	33.5501052566	train	2.897936363822161E-4	65.11277792106466	0.6236138288750847
98.2407819744	33.5505184321	train	3.9264622852780835E-4	86.56627744818255	0.6918229466783379
98.3161816979	33.5509578397	train	3.814489724077172E-4	84.50460145422943	0.6856205535536712
98.3484963495	33.5511321024	train	4.193468996944012E-4	92.02345830198945	0.7056697830834862
98.3915829712	33.5513513344	train	4.41791617124105E-4	94.19509053663045	0.7163819205847335
98.4346700432	33.5515555734	train	4.4563693377537507E-4	94.66129257626335	0.7181394135918707
98.4993014258	33.551833819	train	4.6850977883906424E-4	97.04527241692232	0.728159287878254
98.5531615529	33.5520399193	train	4.7270063044717786E-4	97.38983297172778	0.7299184462530549
98.5639336423	33.5520783278	train	4.870229330301679E-4	98.26839392335602	0.7357622531912109
98.6070221967	33.5522225904	train	4.5782401202165826E-4	96.1891038159638	0.7235683524065999
103.191208158	33.481879549	train	2.3591083295067519E-4	56.32233830483867	0.5742470563126171
97.5298257513	33.5531355823	train	3.1893702420982586E-4	70.48684313228182	0.645825643582985
102.514915754	33.5119527385	train	3.0389668941753446E-4	67.94730370881894	0.63470020132431
102.654614405	33.5079051787	train	2.688417436056334E-4	61.96936612066525	0.6058424980131862
103.170169977	33.4916007493	train	3.108702624824045E-4	69.02447380156303	0.6399442626073132
101.848598406	33.5381011931	train	1.6775801604584933E-4	42.9318627208604	0.4895687975039973
102.504531998	33.5212602887	train	3.3618143503209136E-4	74.26229770458238	0.657775689273299
102.590513887	33.5187946753	train	2.7117534489313626E-4	62.22664633798829	0.6079044644138327
102.68723084	33.5159497255	train	2.901916138288721E-4	65.16212385374405	0.6239358966216226
102.730211757	33.5146611358	train	3.295426368298344E-4	72.88026484069701	0.6532718523311529
102.773189924	33.5133576781	train	4.0235273540687935E-4	88.89036737557574	0.6970048836672316
102.826908718	33.5117074529	train	3.997292323343003E-4	88.31738662312038	0.6956215583376579
102.848395005	33.511040861	train	3.7491753510798126E-4	82.93340011036119	0.6818859979800768
102.934333025	33.5083373498	train	3.552812076063383E-4	78.2480696616588	0.6701041577698102
97.917324345	33.57516915	train	1.9295054974056812E-4	48.66918602399801	0.5245254302027301
98.0789299536	33.5764774296	train	1.7489728985499136E-4	44.63400113815682	0.499986365282201
101.784341217	33.5485792259	train	1.4122927023393683E-4	35.0580742126749	0.4467356643496858
102.633877789	33.526540978	train	2.672555894431896E-4	61.771267455228	0.6044285502496101
102.97771006	33.5159611535	train	3.1764440217521946E-4	70.14923424166255	0.6448961695539059
103.085119928	33.51245992	train	2.7739585717718486E-4	63.156763496488665	0.6132969486310761
103.106599661	33.5117485376	train	3.2914016551745804E-4	72.77104290744956	0.6529949969303689
103.139246975	33.5196705348	train	2.974830562311641E-4	66.58138601686657	0.6297405292696735
97.8847725057	33.5929178114	train	2.139743956949831E-4	52.89271577414767	0.5502307188116955
98.2080566488	33.5954094693	train	3.634795259073627E-4	80.31337336960932	0.6751276712691037
98.2296102481	33.5955455516	train	3.728953491540062E-4	82.48976289931092	0.6807116951157992
98.2942718865	33.5959312739	train	3.840806169434426E-4	85.00242755979025	0.6871006135418898
98.3481574888	33.5962268985	train	3.9952219029575265E-4	88.26228158095319	0.6955118509047897
98.3912665173	33.5964465032	train	4.554408453571186E-4	95.8955287697353	0.7225232423593031
98.4774858961	33.5968406566	train	5.120191193120313E-4	99.06008462528389	0.7453774612932383
98.5313738109	33.5970564946	train	4.7874767534771944E-4	97.85998705450099	0.7324170066881361
98.5637068243	33.5971747324	train	4.6431471372888476E-4	96.82516183866497	0.7263752593200042
98.6068177896	33.5973192402	train	4.406750658510662E-4	94.00130625944954	0.7158674900428812
97.4751890425	33.5975660619	train	4.1552728866352267E-4	91.39713193262195	0.7037657146870755
97.5829348449	33.5988472697	train	3.5266352085119715E-4	77.73248348958126	0.6684672879621588
101.871305693	33.5736368823	train	2.464922034157618E-4	58.19809645510442	0.5849377539155508
102.602756226	33.5544891801	train	2.8893558436911835E-4	65.0063720188807	0.6229175602660579
102.645760301	33.5532286264	train	2.882345808087201E-4	64.8949903583805	0.622346814210266
102.688761685	33.5519531783	train	2.7955027349072653E-4	63.48485944144352	0.615130167560073
102.785504795	33.5490289789	train	3.4503481656528265E-4	76.21992387669356	0.6636029631985791
97.453479733	33.6063147745	train	4.1892244990598374E-4	91.95519039871323	0.7054594054500964
102.53861272	33.5653543897	train	3.117906571973718E-4	69.14664927057773	0.640625164825454
102.732147923	33.5596632221	train	2.953185970828551E-4	66.01973983211894	0.6280362158605494
97.6580814089	33.617722333	train	2.174339655879394E-4	53.467443832082296	0.5541966797471115
102.495960908	33.5755808199	train	4.012338499743696E-4	88.65417172114017	0.6964164565099995
102.592751237	33.5728055481	train	2.7728023205535277E-4	63.14103161840342	0.6131980678994133
102.807792224	33.5663681159	train	3.4056541470511945E-4	75.07778363779677	0.6606862328393189
102.850792113	33.5650359392	train	3.95596009158077E-4	87.3751126327185	0.6934163738132666
102.926035057	33.5626688048	train	3.827573582000979E-4	84.77123040632178	0.6863581472717615
102.947531419	33.5619841081	train	3.573605300547613E-4	78.95114764950495	0.6713929082801667
103.076494153	33.5577978138	train	2.7612239832949597E-4	62.977467823061026	0.6122051115780522
103.097985332	33.5570870831	train	2.955944295516307E-4	66.11371419292922	0.6282542805034161
97.604048744	33.6261426654	train	2.715504980570924E-4	62.27192911795561	0.608233937964594
97.8196292491	33.6283884389	train	2.1965402683517358E-4	53.876692921289795	0.5567050651102482
98.3478858568	33.6323024962	train	3.9694163867486185E-4	87.62966549023828	0.6941378026536201
98.3910128466	33.6325223993	train	4.47369789511421E-4	94.8258769149917	0.7189243116894973
98.4449222158	33.6327761296	train	5.048863368583512E-4	98.84313200603974	0.7427058145805242
98.4772681504	33.6329170883	train	5.27034418072445E-4	99.5009537557042	0.7508241186976369
98.5203964002	33.6330918734	train	4.925581296858504E-4	98.46196326208832	0.7379535410990049
98.5635250061	33.6332516181	train	4.623492161432516E-4	96.6526772889953	0.7255313147683123
103.033928544	33.5682052647	train	2.824689328959313E-4	63.89618372186798	0.6175861436966882
97.8087255169	33.637302575	train	2.0502156369811805E-4	51.20602422262428	0.5396321194672643
97.8734105367	33.6379088905	train	2.3437950851906342E-4	56.124432060495984	0.5726541228940613
97.8949726334	33.6381034783	train	2.386314999207591E-4	56.71060555456463	0.5770480831844066
97.9596601378	33.6386646882	train	2.009813215833002E-4	50.27727941520264	0.5346838451009067
98.1860793778	33.6403624708	train	3.88728871623835E-4	85.60746868739828	0.6896810676125974
98.2831215634	33.6409631897	train	4.0705091312339623E-4	89.779641267672	0.6994509803529194
98.3370350763	33.6412640174	train	3.9005608403387963E-4	85.88431419689694	0.6904100696917939
98.6281797515	33.6424822941	train	4.614778551491547E-4	96.53456791936058	0.7251555022881598
102.980601692	33.5789455377	train	3.452226214134202E-4	76.2726700688834	0.6637244271810215
97.4420554293	33.6422440832	train	4.126319237188719E-4	91.02414565725581	0.7023058852521685
102.507810249	33.6022839082	train	4.0289264736011594E-4	89.02467354382377	0.6972880107585938
102.615385975	33.5991831422	train	3.2893297885739893E-4	72.72499469866678	0.6528523031485064
102.658411615	33.5979167197	train	3.240670843222358E-4	71.6910188465962	0.6494669877311519
102.712189857	33.5963127125	train	2.879061827306461E-4	64.84281156028685	0.6220788429620562
102.722944992	33.5959891143	train	3.015194951660669E-4	67.40988185812161	0.6328774880573013
97.5604855001	33.6526982191	train	3.365026292963742E-4	74.329489692735	0.6579906256299892
102.529693995	33.6106735519	train	3.1237441390953574E-4	69.22413857917466	0.6410556912931721
102.561970799	33.6097472057	train	2.959783794959389E-4	66.24452348727979	0.628557394183307
102.86314771	33.6006964859	train	3.6295492959840614E-4	80.19316085323422	0.6748108113662231
102.981429525	33.5969409176	train	3.105193420956443E-4	68.9540434024616	0.6396839740069196
103.088939156	33.5934289865	train	3.163188748018957E-4	69.91181711352654	0.6439379545334747
103.110438832	33.5927154307	train	3.200561740364671E-4	70.8487312481209	0.6466264593354769
97.8729403507	33.6739795884	train	2.1911982918863682E-4	53.75684515705418	0.5561040724968574
98.1965264634	33.6765071031	train	3.2813085180399164E-4	72.5467181917957	0.652298753046992
98.2720352211	33.6769749635	train	3.452621862864344E-4	76.28012339753707	0.6637500048297281
98.347545636	33.6773966942	train	3.3583238582694536E-4	74.20604942960564	0.6575418064614529
98.3906951226	33.6776169706	train	3.7396927137459666E-4	82.73014137829381	0.6813364095190513
98.433845062	33.6778221826	train	4.5587309589568617E-4	95.9772903722206	0.7227133870884414
98.5201461717	33.6781874115	train	4.8558606498014695E-4	98.21146776359683	0.7351874176713055
98.5632972776	33.6783474275	train	4.270547928497637E-4	92.7310366265098	0.7094385712964452
102.347461899	33.6337722139	train	3.767536896143771E-4	83.46590139971633	0.6829448130281766
97.4521893069	33.6784439376	train	4.138390226326226E-4	91.20561413205927	0.7029162441050726
97.4737578418	33.6787122508	train	3.624098435507839E-4	80.0056396954336	0.6744809200773838
97.5276804108	33.6793665726	train	3.3178116298521513E-4	73.31323226019825	0.6548036826486713
97.5600347769	33.6797478773	train	2.7924308961197554E-4	63.4347585792788	0.614869844254605
97.8188902428	33.6824934616	train	2.552800656877188E-4	59.673768248185965	0.59341664971522
98.325900685	33.6862996674	train	3.341850515532361E-4	73.89034546975793	0.6564336703051276
102.369340858	33.6421907426	train	3.458339909830585E-4	76.38784138081282	0.6641192275201108
102.412399287	33.6410085614	train	3.942648134103106E-4	86.94272370407603	0.6926993268115602
102.520034232	33.6379876804	train	3.692587789472117E-4	81.7390970122663	0.678577943330763
102.573845625	33.6364422002	train	3.509847528467349E-4	77.27032332438841	0.6674089585862785
102.627652884	33.6348733681	train	3.3295869902996163E-4	73.56581737139757	0.6556040541720528
102.692216049	33.6329599536	train	3.192172552930842E-4	70.62258062674975	0.6460265054044444
102.971917335	33.6242802795	train	3.0782786250808524E-4	68.48607840331098	0.6376750377393167
103.014937501	33.62288899	train	2.955356243989727E-4	66.09367965291327	0.6282078124101657
[truncated: 567 more rows]
