# Supplementary material for: Spatiotemporal prediction of alpine wetlands under multi-climate scenarios in the west of Sichuan, China
Source: PeerJ. 2024 Nov 27;12:e18586. doi: 10.7717/peerj.18586 (PMC11608022; doi:10.7717/peerj.18586)
Supplement: Supplemental Information 2 [file peerj-12-18586-s002.zip › Maxent_data2/2.5mBIOssp245_2081-2100/RES/wetland_8.asc]

ncols         170
nrows         159
xllcorner     97.34749306
yllcorner     27.673839575
cellsize      0.041666666666667
NODATA_value  -9999
-9999 -9999 -9999 -9999 -9999 -9999 -9999 -9999 -9999 -9999 -9999 -9999 -9999 -9999 -9999 -9999 -9999 -9999 -9999 -9999 -9999 -9999 -9999 -9999 -9999 -9999 -9999 -9999 -9999 -9999 -9999 -9999 -9999 -9999 -9999 -9999 -9999 -9999 -9999 -9999 -9999 -9999 -9999 -9999 -9999 -9999 -9999 -9999 -9999 -9999 -9999 -9999 -9999 -9999 -9999 -9999 -9999 -9999 -9999 -9999 -9999 -9999 -9999 -9999 -9999 -9999 -9999 -9999 -9999 -9999 -9999 -9999 -9999 -9999 -9999 -9999 -9999 -9999 -9999 -9999 -9999 -9999 -9999 -9999 -9999 -9999 -9999 -9999 -9999 -9999 -9999 -9999 -9999 -9999 -9999 -9999 -9999 -9999 -9999 -9999 -9999 -9999 -9999 -9999 -9999 -9999 -9999 -9999 -9999 -9999 -9999 -9999 -9999 -9999 -9999 -9999 -9999 -9999 -9999 -9999 -9999 -9999 -9999 -9999 -9999 -9999 -9999 -9999 -9999 -9999 -9999 -9999 1.50099E-1 1.64586E-1 1.42632E-1 -9999 -9999 -9999 -9999 -9999 -9999 -9999 -9999 -9999 -9999 -9999 -9999 -9999 -9999 -9999 -9999 -9999 -9999 -9999 -9999 -9999 -9999 -9999 -9999 -9999 -9999 -9999 -9999 -9999 -9999 -9999 -9999 -9999 -9999 -9999
-9999 -9999 -9999 -9999 -9999 -9999 -9999 -9999 -9999 -9999 -9999 -9999 -9999 -9999 -9999 -9999 -9999 -9999 -9999 -9999 -9999 -9999 -9999 -9999 -9999 -9999 -9999 -9999 -9999 -9999 -9999 -9999 -9999 -9999 -9999 -9999 -9999 -9999 -9999 -9999 -9999 -9999 -9999 -9999 -9999 -9999 -9999 -9999 -9999 -9999 -9999 -9999 -9999 -9999 -9999 -9999 -9999 -9999 -9999 -9999 -9999 -9999 -9999 -9999 -9999 -9999 -9999 -9999 -9999 -9999 -9999 -9999 -9999 -9999 -9999 -9999 -9999 -9999 -9999 -9999 -9999 -9999 -9999 -9999 -9999 -9999 -9999 -9999 -9999 -9999 -9999 -9999 -9999 -9999 -9999 -9999 -9999 -9999 -9999 -9999 -9999 -9999 -9999 -9999 -9999 -9999 -9999 -9999 -9999 -9999 -9999 -9999 -9999 -9999 -9999 -9999 -9999 -9999 -9999 -9999 -9999 -9999 -9999 -9999 -9999 -9999 -9999 -9999 -9999 4.10205E-1 3.63282E-1 2.02994E-1 1.50895E-1 1.40763E-1 1.56523E-1 -9999 -9999 -9999 -9999 -9999 -9999 -9999 -9999 -9999 -9999 -9999 -9999 -9999 -9999 -9999 -9999 -9999 -9999 -9999 -9999 -9999 -9999 -9999 -9999 -9999 -9999 -9999 -9999 -9999 -9999 -9999 -9999 -9999 -9999 -9999
-9999 -9999 -9999 -9999 -9999 -9999 -9999 -9999 -9999 -9999 -9999 6.89947E-1 6.92042E-1 6.98574E-1 -9999 -9999 -9999 -9999 -9999 -9999 -9999 -9999 -9999 -9999 -9999 -9999 -9999 -9999 -9999 -9999 -9999 -9999 -9999 -9999 -9999 -9999 -9999 -9999 -9999 -9999 -9999 -9999 -9999 -9999 -9999 -9999 -9999 -9999 -9999 -9999 -9999 -9999 -9999 -9999 -9999 -9999 -9999 -9999 -9999 -9999 -9999 -9999 -9999 -9999 -9999 -9999 -9999 -9999 -9999 -9999 -9999 -9999 -9999 -9999 -9999 -9999 -9999 -9999 -9999 -9999 -9999 -9999 -9999 -9999 -9999 -9999 -9999 -9999 -9999 -9999 -9999 -9999 -9999 -9999 -9999 -9999 -9999 -9999 -9999 -9999 -9999 -9999 -9999 -9999 -9999 -9999 -9999 -9999 -9999 -9999 -9999 -9999 -9999 -9999 -9999 -9999 -9999 -9999 -9999 -9999 -9999 -9999 -9999 -9999 -9999 -9999 -9999 -9999 4.4144E-1 4.07524E-1 3.44417E-1 2.32079E-1 1.74425E-1 1.65796E-1 1.39429E-1 -9999 -9999 -9999 -9999 -9999 -9999 -9999 -9999 -9999 -9999 -9999 -9999 -9999 -9999 -9999 -9999 -9999 -9999 -9999 -9999 -9999 -9999 -9999 -9999 -9999 -9999 -9999 -9999 -9999 -9999 -9999 -9999 -9999 -9999 -9999
-9999 -9999 -9999 -9999 -9999 -9999 -9999 -9999 -9999 6.94175E-1 6.91863E-1 6.93169E-1 6.84763E-1 6.90847E-1 6.99254E-1 6.98863E-1 -9999 -9999 -9999 -9999 -9999 -9999 -9999 -9999 -9999 -9999 -9999 -9999 -9999 -9999 -9999 -9999 -9999 -9999 -9999 -9999 -9999 -9999 -9999 -9999 -9999 -9999 -9999 -9999 -9999 -9999 -9999 -9999 -9999 -9999 -9999 -9999 -9999 -9999 -9999 -9999 -9999 -9999 -9999 -9999 -9999 -9999 -9999 -9999 -9999 -9999 -9999 -9999 -9999 -9999 -9999 -9999 -9999 -9999 -9999 -9999 -9999 -9999 -9999 -9999 -9999 -9999 -9999 -9999 -9999 -9999 -9999 -9999 -9999 -9999 -9999 -9999 -9999 -9999 -9999 -9999 -9999 -9999 -9999 -9999 -9999 -9999 -9999 -9999 -9999 -9999 -9999 -9999 -9999 -9999 -9999 -9999 -9999 -9999 -9999 -9999 -9999 -9999 -9999 -9999 -9999 -9999 -9999 -9999 -9999 -9999 4.10065E-1 3.94489E-1 4.21481E-1 4.18493E-1 3.85096E-1 2.16044E-1 1.3589E-1 1.37601E-1 1.60634E-1 1.91445E-1 2.04376E-1 2.27491E-1 2.39293E-1 -9999 -9999 -9999 -9999 -9999 -9999 -9999 -9999 -9999 -9999 -9999 -9999 -9999 -9999 -9999 -9999 -9999 -9999 -9999 -9999 -9999 -9999 -9999 -9999 -9999 -9999 -9999 -9999 -9999 -9999 -9999
-9999 -9999 -9999 -9999 -9999 -9999 -9999 -9999 6.98955E-1 6.78079E-1 6.60612E-1 6.49431E-1 6.71778E-1 6.80266E-1 6.91531E-1 6.90304E-1 6.9085E-1 6.85574E-1 6.85384E-1 -9999 -9999 -9999 -9999 -9999 -9999 -9999 -9999 -9999 -9999 -9999 -9999 -9999 -9999 -9999 -9999 -9999 -9999 -9999 -9999 -9999 -9999 -9999 -9999 -9999 -9999 -9999 -9999 -9999 -9999 -9999 -9999 -9999 -9999 -9999 -9999 -9999 -9999 -9999 -9999 -9999 -9999 -9999 -9999 -9999 -9999 -9999 -9999 -9999 -9999 -9999 -9999 -9999 -9999 -9999 -9999 -9999 -9999 -9999 -9999 -9999 -9999 -9999 -9999 -9999 -9999 -9999 -9999 -9999 -9999 -9999 -9999 -9999 -9999 -9999 -9999 -9999 -9999 -9999 -9999 -9999 -9999 -9999 -9999 -9999 -9999 -9999 -9999 -9999 -9999 -9999 -9999 -9999 -9999 -9999 -9999 -9999 -9999 -9999 -9999 -9999 -9999 -9999 -9999 -9999 -9999 -9999 -9999 4.16071E-1 4.77869E-1 5.04023E-1 4.76355E-1 2.86824E-1 1.28546E-1 1.1543E-1 1.45677E-1 1.62551E-1 1.65862E-1 2.11971E-1 2.92471E-1 -9999 -9999 -9999 -9999 -9999 -9999 -9999 -9999 -9999 -9999 -9999 -9999 -9999 -9999 -9999 -9999 -9999 -9999 -9999 -9999 -9999 -9999 -9999 -9999 -9999 -9999 -9999 -9999 -9999 -9999 -9999
-9999 -9999 -9999 -9999 -9999 -9999 -9999 -9999 6.91084E-1 6.62157E-1 6.57269E-1 6.76451E-1 6.83434E-1 7.01903E-1 7.14998E-1 7.12807E-1 7.13752E-1 6.99784E-1 6.84743E-1 6.53049E-1 6.67782E-1 6.68844E-1 6.59488E-1 6.83032E-1 6.97014E-1 -9999 -9999 -9999 -9999 -9999 -9999 -9999 -9999 -9999 -9999 -9999 -9999 -9999 -9999 -9999 -9999 -9999 -9999 -9999 -9999 -9999 -9999 -9999 -9999 -9999 -9999 -9999 -9999 -9999 -9999 -9999 -9999 -9999 -9999 -9999 -9999 -9999 -9999 -9999 -9999 -9999 -9999 -9999 -9999 -9999 -9999 -9999 -9999 -9999 -9999 -9999 -9999 -9999 -9999 -9999 -9999 -9999 -9999 -9999 -9999 -9999 -9999 -9999 -9999 -9999 -9999 -9999 -9999 -9999 -9999 -9999 -9999 -9999 -9999 -9999 -9999 -9999 -9999 -9999 -9999 -9999 -9999 -9999 -9999 -9999 -9999 -9999 -9999 -9999 -9999 -9999 -9999 -9999 -9999 -9999 -9999 -9999 4.33442E-1 4.55969E-1 4.40109E-1 3.60713E-1 2.78742E-1 3.38544E-1 4.63067E-1 5.44528E-1 5.00823E-1 3.41576E-1 1.76934E-1 1.6246E-1 1.07958E-1 1.34236E-1 1.55226E-1 2.09314E-1 2.39082E-1 2.2717E-1 -9999 -9999 -9999 -9999 -9999 -9999 -9999 -9999 -9999 -9999 -9999 -9999 -9999 -9999 -9999 -9999 -9999 -9999 -9999 -9999 -9999 -9999 -9999 -9999 -9999 -9999 -9999 -9999 -9999 -9999
-9999 -9999 -9999 -9999 -9999 -9999 -9999 -9999 6.9065E-1 6.71344E-1 6.77893E-1 6.8269E-1 7.05441E-1 7.15613E-1 7.0982E-1 7.10119E-1 7.0816E-1 6.96733E-1 6.57604E-1 6.3969E-1 6.42827E-1 6.58047E-1 6.51196E-1 6.63502E-1 6.86197E-1 6.99097E-1 -9999 -9999 -9999 -9999 -9999 -9999 -9999 -9999 -9999 -9999 -9999 -9999 -9999 -9999 -9999 -9999 -9999 -9999 -9999 -9999 -9999 -9999 -9999 -9999 -9999 -9999 -9999 -9999 -9999 -9999 -9999 -9999 -9999 -9999 -9999 -9999 -9999 -9999 -9999 -9999 -9999 -9999 -9999 -9999 -9999 -9999 -9999 -9999 -9999 -9999 -9999 -9999 -9999 -9999 -9999 -9999 -9999 -9999 -9999 -9999 -9999 -9999 -9999 -9999 -9999 -9999 -9999 -9999 -9999 -9999 -9999 -9999 -9999 -9999 -9999 -9999 -9999 -9999 -9999 -9999 -9999 -9999 -9999 -9999 -9999 -9999 -9999 -9999 -9999 -9999 -9999 -9999 -9999 -9999 -9999 5.12443E-1 5.13691E-1 4.99531E-1 4.9078E-1 4.4815E-1 4.00591E-1 4.18743E-1 4.50204E-1 4.46728E-1 4.15785E-1 3.84592E-1 3.15641E-1 2.67252E-1 1.55583E-1 1.20895E-1 1.25344E-1 1.88791E-1 2.31873E-1 -9999 -9999 -9999 -9999 -9999 -9999 -9999 -9999 -9999 -9999 -9999 -9999 -9999 -9999 -9999 -9999 -9999 -9999 -9999 -9999 -9999 -9999 -9999 -9999 -9999 -9999 -9999 -9999 -9999 -9999 -9999
-9999 -9999 -9999 -9999 -9999 -9999 -9999 7.40927E-1 7.31919E-1 7.24228E-1 7.15558E-1 6.90345E-1 6.96472E-1 6.93675E-1 6.89177E-1 6.69581E-1 6.62933E-1 6.43733E-1 6.24587E-1 6.00294E-1 6.30597E-1 6.50314E-1 6.55179E-1 6.4873E-1 6.54149E-1 6.60175E-1 -9999 -9999 -9999 -9999 -9999 -9999 -9999 -9999 -9999 -9999 -9999 -9999 -9999 -9999 -9999 -9999 -9999 -9999 -9999 -9999 -9999 -9999 -9999 -9999 -9999 -9999 -9999 -9999 -9999 -9999 -9999 -9999 -9999 -9999 -9999 -9999 -9999 -9999 -9999 -9999 -9999 -9999 -9999 -9999 -9999 -9999 -9999 -9999 -9999 -9999 -9999 -9999 -9999 -9999 -9999 -9999 -9999 -9999 -9999 -9999 -9999 -9999 -9999 -9999 -9999 -9999 -9999 -9999 -9999 -9999 -9999 -9999 -9999 -9999 -9999 -9999 -9999 -9999 -9999 -9999 -9999 -9999 -9999 -9999 -9999 -9999 -9999 -9999 -9999 -9999 -9999 6.2302E-1 -9999 -9999 -9999 5.62304E-1 5.65329E-1 5.78896E-1 5.8373E-1 5.38579E-1 4.87385E-1 4.59148E-1 5.07845E-1 5.01207E-1 5.01086E-1 5.0381E-1 4.86806E-1 4.58729E-1 3.54022E-1 1.88207E-1 1.52418E-1 1.39671E-1 1.32564E-1 -9999 -9999 -9999 -9999 -9999 -9999 -9999 -9999 -9999 -9999 -9999 -9999 -9999 -9999 -9999 -9999 -9999 -9999 -9999 -9999 -9999 -9999 -9999 -9999 -9999 -9999 -9999 -9999 -9999 -9999 -9999
-9999 -9999 -9999 -9999 -9999 -9999 -9999 7.28441E-1 7.31599E-1 7.26008E-1 7.20854E-1 7.17178E-1 7.0369E-1 6.7539E-1 6.32354E-1 5.86617E-1 5.80244E-1 5.96901E-1 6.18188E-1 6.17959E-1 6.39782E-1 6.55725E-1 6.69753E-1 6.71641E-1 6.59477E-1 -9999 -9999 -9999 -9999 -9999 -9999 -9999 -9999 -9999 -9999 -9999 -9999 -9999 -9999 -9999 -9999 -9999 -9999 -9999 -9999 -9999 -9999 -9999 -9999 -9999 -9999 -9999 -9999 -9999 -9999 -9999 -9999 -9999 -9999 -9999 -9999 -9999 -9999 -9999 -9999 -9999 -9999 -9999 -9999 -9999 -9999 -9999 -9999 -9999 -9999 -9999 -9999 -9999 -9999 -9999 -9999 -9999 -9999 -9999 -9999 -9999 -9999 -9999 -9999 -9999 -9999 -9999 -9999 -9999 -9999 -9999 -9999 -9999 -9999 -9999 -9999 -9999 -9999 -9999 -9999 -9999 -9999 -9999 -9999 -9999 -9999 -9999 -9999 -9999 -9999 -9999 6.72784E-1 6.38214E-1 6.16295E-1 6.24565E-1 6.32126E-1 6.38842E-1 6.42369E-1 6.52458E-1 6.37501E-1 6.06723E-1 5.76093E-1 5.70777E-1 6.00746E-1 6.13585E-1 5.98682E-1 5.95511E-1 5.37194E-1 5.25809E-1 4.99045E-1 4.43682E-1 3.50164E-1 2.59814E-1 1.85378E-1 -9999 -9999 -9999 -9999 -9999 -9999 -9999 -9999 -9999 -9999 -9999 -9999 -9999 -9999 -9999 -9999 -9999 -9999 -9999 -9999 -9999 -9999 -9999 -9999 -9999 -9999 -9999 -9999 -9999 -9999 -9999
-9999 -9999 -9999 7.26926E-1 7.14408E-1 6.93536E-1 6.8072E-1 6.82824E-1 6.9578E-1 7.15753E-1 7.12758E-1 6.99578E-1 6.75261E-1 6.31871E-1 5.95238E-1 5.63454E-1 6.07869E-1 6.22855E-1 6.30196E-1 6.18534E-1 6.35943E-1 6.60152E-1 6.73787E-1 6.77296E-1 6.83539E-1 6.68859E-1 -9999 -9999 -9999 -9999 -9999 -9999 -9999 -9999 -9999 -9999 -9999 -9999 -9999 -9999 -9999 -9999 -9999 -9999 -9999 -9999 -9999 -9999 -9999 -9999 -9999 -9999 -9999 -9999 -9999 -9999 -9999 -9999 -9999 -9999 -9999 -9999 -9999 -9999 -9999 -9999 -9999 -9999 -9999 -9999 -9999 -9999 -9999 -9999 -9999 -9999 -9999 -9999 -9999 -9999 -9999 -9999 -9999 -9999 -9999 -9999 -9999 -9999 -9999 -9999 -9999 -9999 -9999 -9999 -9999 -9999 -9999 -9999 -9999 -9999 -9999 -9999 -9999 -9999 -9999 -9999 -9999 -9999 -9999 -9999 -9999 -9999 -9999 -9999 -9999 -9999 -9999 6.47368E-1 6.53079E-1 6.4745E-1 6.46538E-1 6.40246E-1 6.55847E-1 6.61966E-1 6.29792E-1 6.32778E-1 6.14023E-1 6.24304E-1 6.43644E-1 6.37244E-1 6.21737E-1 6.06159E-1 6.08221E-1 6.15169E-1 5.78581E-1 5.404E-1 5.05148E-1 2.98918E-1 2.26703E-1 2.22426E-1 -9999 -9999 -9999 -9999 -9999 -9999 -9999 -9999 -9999 -9999 -9999 -9999 -9999 -9999 -9999 -9999 -9999 -9999 -9999 -9999 -9999 -9999 -9999 -9999 -9999 -9999 -9999 -9999 -9999 -9999
-9999 7.23876E-1 6.99963E-1 6.73096E-1 6.57385E-1 6.11565E-1 6.43617E-1 6.74696E-1 6.91162E-1 7.02253E-1 6.94283E-1 6.75964E-1 6.32436E-1 5.95302E-1 5.92965E-1 6.17888E-1 6.73495E-1 6.85985E-1 6.60058E-1 6.53425E-1 6.43335E-1 6.634E-1 6.94559E-1 6.93762E-1 6.84065E-1 6.77728E-1 -9999 -9999 -9999 -9999 -9999 -9999 -9999 -9999 -9999 -9999 -9999 -9999 -9999 -9999 -9999 -9999 -9999 -9999 -9999 -9999 -9999 -9999 -9999 -9999 -9999 -9999 -9999 -9999 -9999 -9999 -9999 -9999 -9999 -9999 -9999 -9999 -9999 -9999 -9999 -9999 -9999 -9999 -9999 -9999 -9999 -9999 -9999 -9999 -9999 -9999 -9999 -9999 -9999 -9999 -9999 -9999 -9999 -9999 -9999 -9999 -9999 -9999 -9999 -9999 -9999 -9999 -9999 -9999 -9999 -9999 -9999 -9999 -9999 -9999 -9999 -9999 -9999 -9999 -9999 -9999 -9999 -9999 -9999 -9999 -9999 -9999 -9999 -9999 -9999 -9999 -9999 -9999 6.55294E-1 6.50803E-1 6.38777E-1 6.20358E-1 6.17189E-1 6.18584E-1 6.21681E-1 6.10289E-1 6.24454E-1 6.04329E-1 6.40835E-1 6.45999E-1 6.37882E-1 6.46915E-1 5.86139E-1 6.33745E-1 6.31002E-1 6.20659E-1 5.42577E-1 4.53111E-1 1.92768E-1 1.55108E-1 -9999 -9999 -9999 -9999 -9999 -9999 -9999 -9999 -9999 -9999 -9999 -9999 -9999 -9999 -9999 -9999 -9999 -9999 -9999 -9999 -9999 -9999 -9999 -9999 -9999 -9999 -9999 -9999 -9999 -9999
-9999 7.30637E-1 6.99039E-1 6.14188E-1 5.86305E-1 5.89675E-1 6.33454E-1 7.03931E-1 6.99288E-1 6.82547E-1 6.68793E-1 6.5004E-1 6.37592E-1 6.46224E-1 6.10673E-1 6.2944E-1 6.80983E-1 6.66633E-1 6.60301E-1 6.45594E-1 6.37729E-1 6.49685E-1 6.63832E-1 6.57727E-1 6.68982E-1 6.83778E-1 6.89236E-1 -9999 -9999 -9999 -9999 -9999 -9999 -9999 -9999 -9999 -9999 -9999 -9999 -9999 -9999 -9999 -9999 -9999 -9999 -9999 -9999 -9999 -9999 -9999 -9999 -9999 -9999 -9999 -9999 -9999 -9999 -9999 -9999 -9999 -9999 -9999 -9999 -9999 -9999 -9999 -9999 -9999 -9999 -9999 -9999 -9999 -9999 -9999 -9999 -9999 -9999 -9999 -9999 -9999 -9999 -9999 -9999 -9999 -9999 -9999 -9999 -9999 -9999 -9999 -9999 -9999 -9999 -9999 -9999 -9999 -9999 -9999 -9999 -9999 -9999 -9999 -9999 -9999 -9999 -9999 -9999 -9999 -9999 -9999 -9999 -9999 -9999 -9999 -9999 -9999 -9999 -9999 6.67685E-1 6.36431E-1 6.49843E-1 6.24439E-1 6.30409E-1 6.43608E-1 6.71727E-1 6.86881E-1 6.5075E-1 6.25032E-1 6.23329E-1 6.18742E-1 6.15213E-1 6.58442E-1 6.52235E-1 6.72647E-1 6.64955E-1 6.27454E-1 6.21086E-1 5.87681E-1 4.35318E-1 -9999 -9999 -9999 -9999 -9999 -9999 -9999 -9999 -9999 -9999 -9999 -9999 -9999 -9999 -9999 -9999 -9999 -9999 -9999 -9999 -9999 -9999 -9999 -9999 -9999 -9999 -9999 -9999 -9999 -9999 -9999
-9999 -9999 7.01239E-1 6.57787E-1 5.6973E-1 5.82257E-1 6.12775E-1 6.67516E-1 6.84109E-1 6.72236E-1 6.61814E-1 6.42387E-1 6.31455E-1 6.31612E-1 6.25516E-1 6.12618E-1 6.56766E-1 6.30925E-1 5.97977E-1 5.98891E-1 5.97524E-1 6.1328E-1 6.06942E-1 6.43605E-1 6.93526E-1 7.13423E-1 7.21045E-1 -9999 -9999 -9999 -9999 -9999 -9999 -9999 -9999 -9999 -9999 -9999 -9999 -9999 -9999 -9999 -9999 -9999 -9999 -9999 -9999 -9999 -9999 -9999 -9999 -9999 -9999 -9999 -9999 -9999 -9999 -9999 -9999 -9999 -9999 -9999 -9999 -9999 -9999 -9999 -9999 -9999 -9999 -9999 -9999 -9999 -9999 -9999 -9999 -9999 -9999 -9999 -9999 -9999 -9999 -9999 -9999 -9999 -9999 -9999 -9999 -9999 -9999 -9999 -9999 -9999 -9999 -9999 -9999 -9999 -9999 -9999 -9999 -9999 -9999 -9999 -9999 -9999 -9999 -9999 -9999 -9999 -9999 -9999 -9999 -9999 -9999 -9999 -9999 -9999 -9999 -9999 -9999 6.82385E-1 6.43611E-1 6.44672E-1 6.46279E-1 6.56338E-1 6.96488E-1 6.79145E-1 6.66938E-1 6.28208E-1 6.65932E-1 6.2625E-1 6.45557E-1 6.17314E-1 6.37746E-1 6.57065E-1 6.48953E-1 6.51251E-1 6.53344E-1 5.99685E-1 5.70645E-1 4.75235E-1 3.07784E-1 2.28477E-1 -9999 -9999 -9999 -9999 1.42854E-1 1.52322E-1 -9999 -9999 -9999 -9999 -9999 -9999 -9999 -9999 -9999 -9999 -9999 -9999 -9999 -9999 -9999 -9999 -9999 -9999 -9999 -9999 -9999 -9999
-9999 -9999 7.0529E-1 6.60413E-1 5.94348E-1 5.56245E-1 5.50298E-1 5.65934E-1 5.91488E-1 6.46019E-1 6.58104E-1 6.04442E-1 5.78401E-1 5.56716E-1 5.66614E-1 5.92502E-1 6.29266E-1 6.26705E-1 5.70831E-1 5.75137E-1 6.05759E-1 6.19634E-1 5.9776E-1 6.42072E-1 6.80008E-1 7.00288E-1 7.00945E-1 6.98746E-1 7.17184E-1 7.06812E-1 -9999 -9999 -9999 -9999 -9999 -9999 -9999 -9999 -9999 -9999 -9999 -9999 -9999 -9999 -9999 -9999 -9999 -9999 -9999 -9999 -9999 -9999 -9999 -9999 -9999 -9999 -9999 -9999 -9999 -9999 -9999 -9999 -9999 -9999 -9999 -9999 -9999 -9999 -9999 -9999 -9999 -9999 -9999 -9999 -9999 -9999 -9999 -9999 -9999 -9999 -9999 -9999 -9999 -9999 -9999 -9999 -9999 -9999 -9999 -9999 -9999 -9999 -9999 -9999 -9999 -9999 -9999 -9999 -9999 -9999 -9999 -9999 -9999 -9999 -9999 -9999 -9999 -9999 -9999 -9999 -9999 -9999 -9999 -9999 -9999 -9999 -9999 -9999 -9999 -9999 7.0883E-1 6.5223E-1 6.35828E-1 6.08178E-1 5.61212E-1 5.87115E-1 6.20579E-1 6.62204E-1 6.61796E-1 6.44474E-1 6.4255E-1 6.54867E-1 6.53856E-1 6.56946E-1 6.56018E-1 6.76654E-1 6.78622E-1 6.39309E-1 5.97259E-1 4.97949E-1 4.61148E-1 4.40776E-1 2.99433E-1 2.11432E-1 2.25368E-1 2.24997E-1 2.1102E-1 1.69337E-1 1.40719E-1 -9999 -9999 -9999 -9999 -9999 -9999 -9999 -9999 -9999 -9999 -9999 -9999 -9999 -9999 -9999 -9999 -9999 -9999 -9999 -9999 -9999
-9999 -9999 7.10806E-1 6.65253E-1 6.49195E-1 6.17922E-1 5.46644E-1 5.38621E-1 5.28949E-1 5.55754E-1 5.91821E-1 5.96704E-1 5.6455E-1 5.50428E-1 5.33449E-1 5.37334E-1 5.53918E-1 5.58483E-1 5.63158E-1 6.27494E-1 6.66973E-1 6.7811E-1 6.71377E-1 6.64208E-1 6.66786E-1 6.93539E-1 7.29842E-1 7.33242E-1 7.36357E-1 7.22652E-1 -9999 -9999 -9999 -9999 -9999 -9999 -9999 -9999 -9999 -9999 -9999 -9999 -9999 -9999 -9999 -9999 -9999 -9999 -9999 -9999 -9999 -9999 -9999 -9999 -9999 -9999 -9999 -9999 -9999 -9999 -9999 -9999 -9999 -9999 -9999 -9999 -9999 -9999 -9999 -9999 -9999 -9999 -9999 -9999 -9999 -9999 -9999 -9999 -9999 -9999 -9999 -9999 -9999 -9999 -9999 -9999 -9999 -9999 -9999 -9999 -9999 -9999 -9999 -9999 -9999 -9999 -9999 -9999 -9999 -9999 -9999 -9999 -9999 -9999 -9999 -9999 -9999 -9999 -9999 -9999 -9999 -9999 -9999 -9999 -9999 -9999 -9999 -9999 -9999 6.78476E-1 6.95761E-1 6.75472E-1 6.74266E-1 6.61408E-1 6.37469E-1 5.63337E-1 6.40596E-1 6.59054E-1 6.54731E-1 6.58247E-1 6.67139E-1 6.72255E-1 6.37334E-1 6.41969E-1 6.72895E-1 6.6727E-1 6.84022E-1 6.65884E-1 6.25724E-1 4.66223E-1 4.18889E-1 3.78246E-1 2.98414E-1 1.97468E-1 2.47942E-1 2.2207E-1 2.25887E-1 2.10598E-1 -9999 1.58646E-1 1.6345E-1 1.17338E-1 -9999 -9999 -9999 -9999 -9999 -9999 -9999 -9999 -9999 -9999 -9999 -9999 -9999 -9999 -9999 -9999 -9999 -9999
-9999 -9999 7.08606E-1 6.83567E-1 6.74621E-1 6.52373E-1 6.15451E-1 5.82949E-1 5.18592E-1 5.06308E-1 5.30915E-1 5.53351E-1 5.84995E-1 5.90118E-1 5.49541E-1 5.1948E-1 5.13077E-1 5.44389E-1 6.16204E-1 6.56207E-1 6.98186E-1 7.05147E-1 7.12616E-1 7.03333E-1 7.05418E-1 7.3039E-1 7.49226E-1 7.53586E-1 7.45807E-1 7.32954E-1 7.37866E-1 -9999 -9999 -9999 -9999 -9999 -9999 -9999 -9999 -9999 -9999 -9999 -9999 -9999 -9999 -9999 -9999 -9999 -9999 -9999 -9999 -9999 -9999 -9999 -9999 -9999 -9999 -9999 -9999 -9999 -9999 -9999 -9999 -9999 -9999 -9999 -9999 -9999 -9999 -9999 -9999 -9999 -9999 -9999 -9999 -9999 -9999 -9999 -9999 -9999 -9999 -9999 -9999 -9999 -9999 -9999 -9999 -9999 -9999 -9999 -9999 -9999 -9999 -9999 -9999 -9999 -9999 -9999 -9999 -9999 -9999 -9999 -9999 -9999 -9999 -9999 -9999 -9999 -9999 -9999 -9999 -9999 -9999 -9999 -9999 -9999 -9999 -9999 -9999 6.71044E-1 6.52503E-1 6.85018E-1 6.82178E-1 6.85202E-1 6.72314E-1 6.64728E-1 6.53848E-1 6.49673E-1 6.57064E-1 6.44604E-1 6.63958E-1 6.46462E-1 6.60167E-1 6.3014E-1 6.33715E-1 6.62504E-1 6.51228E-1 6.52098E-1 6.27695E-1 5.02388E-1 2.60349E-1 2.11134E-1 1.9062E-1 1.64919E-1 1.83714E-1 1.6762E-1 1.21399E-1 1.76634E-1 1.95055E-1 1.42984E-1 1.16134E-1 1.11038E-1 6.71246E-2 6.32355E-2 6.1565E-2 6.35864E-2 7.48339E-2 7.62271E-2 4.15014E-2 3.71801E-2 4.08338E-2 5.01094E-2 -9999 -9999 -9999 -9999 -9999 -9999 -9999 -9999
-9999 -9999 7.03882E-1 6.927E-1 6.89356E-1 6.49443E-1 6.00172E-1 5.48099E-1 5.18902E-1 4.72474E-1 5.10447E-1 5.70035E-1 5.68532E-1 5.67517E-1 5.33489E-1 4.91661E-1 5.04386E-1 5.52053E-1 6.16148E-1 6.37237E-1 6.77512E-1 6.90549E-1 7.00756E-1 7.10431E-1 7.09045E-1 7.33727E-1 7.46339E-1 7.50157E-1 7.40133E-1 7.33813E-1 7.32297E-1 -9999 -9999 -9999 -9999 -9999 -9999 -9999 -9999 -9999 -9999 -9999 -9999 -9999 -9999 -9999 -9999 -9999 -9999 -9999 -9999 -9999 -9999 -9999 -9999 -9999 -9999 -9999 -9999 -9999 -9999 -9999 -9999 -9999 -9999 -9999 -9999 -9999 -9999 -9999 -9999 -9999 -9999 -9999 -9999 -9999 -9999 -9999 -9999 -9999 -9999 -9999 -9999 -9999 -9999 -9999 -9999 -9999 -9999 -9999 -9999 -9999 -9999 -9999 -9999 -9999 -9999 -9999 -9999 -9999 -9999 -9999 -9999 -9999 -9999 -9999 -9999 -9999 -9999 -9999 -9999 -9999 -9999 -9999 -9999 -9999 -9999 -9999 -9999 -9999 6.85618E-1 7.2724E-1 7.28932E-1 6.93013E-1 6.31653E-1 6.17908E-1 6.49474E-1 6.53656E-1 6.37903E-1 6.48822E-1 6.40011E-1 6.47521E-1 6.71658E-1 6.67333E-1 6.3008E-1 6.40253E-1 6.30883E-1 6.51483E-1 6.55779E-1 5.32381E-1 3.1539E-1 2.52883E-1 1.27048E-1 1.01071E-1 1.65635E-1 1.12602E-1 1.55332E-1 1.34234E-1 1.2278E-1 1.19307E-1 1.13212E-1 7.55098E-2 1.12459E-1 1.13861E-1 9.59617E-2 1.00514E-1 9.5286E-2 1.07452E-1 6.64706E-2 4.34122E-2 3.08239E-2 5.03167E-2 5.32621E-2 3.07269E-2 -9999 -9999 -9999 -9999 -9999 -9999
-9999 -9999 -9999 -9999 6.36588E-1 6.11936E-1 5.43374E-1 4.9717E-1 4.97098E-1 4.87853E-1 4.75141E-1 4.93396E-1 4.87815E-1 5.3255E-1 5.23545E-1 4.90381E-1 4.99184E-1 5.26922E-1 5.936E-1 6.30931E-1 6.61201E-1 7.01334E-1 7.06311E-1 7.03171E-1 7.22287E-1 7.28611E-1 7.28047E-1 7.3456E-1 7.38718E-1 7.51091E-1 7.38976E-1 -9999 -9999 -9999 -9999 -9999 -9999 -9999 -9999 -9999 -9999 -9999 -9999 -9999 -9999 -9999 -9999 -9999 -9999 -9999 -9999 -9999 -9999 -9999 -9999 -9999 -9999 -9999 -9999 -9999 -9999 -9999 -9999 -9999 -9999 -9999 -9999 -9999 -9999 -9999 -9999 -9999 -9999 -9999 -9999 -9999 -9999 -9999 -9999 -9999 -9999 -9999 -9999 -9999 -9999 -9999 -9999 -9999 -9999 -9999 -9999 -9999 -9999 -9999 -9999 -9999 -9999 -9999 -9999 -9999 -9999 -9999 -9999 -9999 -9999 -9999 -9999 -9999 5.77117E-1 -9999 -9999 -9999 -9999 -9999 -9999 -9999 -9999 -9999 -9999 -9999 -9999 -9999 6.80898E-1 6.91683E-1 6.29796E-1 5.97572E-1 6.16839E-1 6.23474E-1 6.24065E-1 6.36214E-1 6.67916E-1 6.51878E-1 6.92574E-1 6.83474E-1 6.63886E-1 6.6195E-1 6.22973E-1 6.23151E-1 6.29931E-1 5.43817E-1 3.00545E-1 2.47775E-1 1.56002E-1 1.18163E-1 1.60334E-1 1.40283E-1 1.52567E-1 1.28586E-1 1.01682E-1 1.0112E-1 1.00989E-1 9.5235E-2 1.10984E-1 7.88386E-2 8.88497E-2 5.59566E-2 5.6525E-2 7.99355E-2 9.21293E-2 7.53823E-2 5.89559E-2 6.57086E-2 4.35387E-2 3.09523E-2 -9999 -9999 -9999 -9999 -9999 -9999
-9999 -9999 -9999 -9999 6.00085E-1 5.60209E-1 5.27927E-1 4.84836E-1 4.66214E-1 4.67095E-1 4.54483E-1 4.75596E-1 4.7824E-1 5.15698E-1 4.90644E-1 4.90708E-1 4.88716E-1 5.00209E-1 5.03915E-1 5.22796E-1 5.92163E-1 6.65424E-1 6.94077E-1 6.9767E-1 7.06159E-1 7.11466E-1 7.06809E-1 6.95826E-1 7.28684E-1 7.31032E-1 7.45629E-1 7.18592E-1 -9999 -9999 -9999 -9999 -9999 -9999 -9999 -9999 -9999 -9999 -9999 -9999 -9999 -9999 -9999 -9999 -9999 -9999 -9999 -9999 -9999 -9999 -9999 -9999 -9999 -9999 -9999 -9999 -9999 -9999 -9999 -9999 -9999 -9999 -9999 -9999 -9999 -9999 -9999 -9999 -9999 -9999 -9999 -9999 -9999 -9999 -9999 -9999 -9999 -9999 -9999 -9999 -9999 -9999 -9999 -9999 -9999 -9999 -9999 -9999 -9999 -9999 -9999 -9999 -9999 -9999 -9999 -9999 -9999 -9999 -9999 -9999 -9999 -9999 4.38683E-1 4.24007E-1 4.77516E-1 -9999 -9999 -9999 -9999 -9999 -9999 -9999 -9999 -9999 -9999 -9999 -9999 -9999 7.12473E-1 6.36735E-1 6.17282E-1 5.97724E-1 5.97335E-1 6.04527E-1 6.25236E-1 6.55081E-1 6.97294E-1 6.98951E-1 6.78202E-1 6.78358E-1 6.64944E-1 6.38389E-1 6.25068E-1 6.24479E-1 6.61173E-1 6.40308E-1 4.05627E-1 2.47465E-1 1.69729E-1 1.31158E-1 1.54569E-1 1.31197E-1 1.59018E-1 1.26381E-1 9.70903E-2 1.12595E-1 9.64795E-2 8.05545E-2 1.12796E-1 8.39449E-2 8.1315E-2 6.4829E-2 6.34991E-2 6.4831E-2 7.06104E-2 8.93032E-2 8.23548E-2 6.6884E-2 3.72812E-2 -9999 -9999 -9999 -9999 -9999 -9999 -9999
-9999 -9999 -9999 -9999 -9999 5.39138E-1 5.48774E-1 5.18017E-1 4.82322E-1 4.81954E-1 4.7933E-1 4.80795E-1 4.85357E-1 4.88342E-1 4.77328E-1 4.87697E-1 4.98044E-1 4.8538E-1 4.99428E-1 4.95043E-1 5.14913E-1 6.07673E-1 6.86166E-1 6.95276E-1 6.91858E-1 6.75607E-1 6.64524E-1 6.45949E-1 6.65211E-1 6.75929E-1 7.01558E-1 7.04109E-1 7.14219E-1 -9999 -9999 -9999 -9999 -9999 -9999 -9999 -9999 -9999 -9999 -9999 -9999 -9999 -9999 -9999 -9999 -9999 -9999 -9999 -9999 -9999 -9999 -9999 -9999 -9999 -9999 -9999 -9999 -9999 -9999 -9999 -9999 -9999 -9999 -9999 -9999 -9999 -9999 -9999 -9999 -9999 -9999 -9999 -9999 -9999 -9999 -9999 -9999 -9999 -9999 -9999 -9999 -9999 -9999 -9999 -9999 -9999 -9999 -9999 -9999 -9999 -9999 -9999 -9999 -9999 -9999 -9999 -9999 -9999 -9999 -9999 -9999 -9999 4.73173E-1 4.70814E-1 4.93023E-1 -9999 -9999 -9999 -9999 -9999 -9999 -9999 -9999 -9999 -9999 -9999 -9999 -9999 6.85789E-1 6.74069E-1 6.0778E-1 5.89149E-1 5.85262E-1 6.08231E-1 6.29732E-1 6.60196E-1 6.81643E-1 6.94125E-1 7.03423E-1 6.99578E-1 6.54471E-1 6.71011E-1 6.37601E-1 6.4267E-1 6.42813E-1 6.49509E-1 5.7878E-1 3.43469E-1 2.09601E-1 1.44249E-1 1.25504E-1 1.51223E-1 1.2698E-1 1.32106E-1 1.4265E-1 1.04309E-1 9.07687E-2 8.65459E-2 7.9107E-2 8.17969E-2 9.08717E-2 7.41914E-2 5.28379E-2 5.17504E-2 6.58135E-2 6.72377E-2 8.68547E-2 7.86576E-2 4.78547E-2 2.88408E-2 -9999 -9999 -9999 -9999 -9999 -9999
-9999 -9999 -9999 -9999 -9999 -9999 -9999 -9999 4.95921E-1 5.04864E-1 4.86189E-1 4.81224E-1 4.61128E-1 4.79205E-1 4.80512E-1 4.95423E-1 5.03054E-1 5.03471E-1 4.97604E-1 4.97857E-1 5.1471E-1 5.13841E-1 5.94944E-1 6.69427E-1 6.7767E-1 6.63236E-1 6.55021E-1 6.11069E-1 5.6879E-1 5.83966E-1 6.12497E-1 6.63587E-1 6.91887E-1 -9999 -9999 -9999 -9999 -9999 -9999 -9999 -9999 -9999 -9999 -9999 -9999 -9999 -9999 -9999 -9999 -9999 -9999 -9999 -9999 -9999 -9999 -9999 -9999 -9999 -9999 -9999 -9999 -9999 -9999 -9999 -9999 -9999 -9999 -9999 -9999 -9999 -9999 -9999 -9999 -9999 -9999 -9999 -9999 -9999 -9999 -9999 -9999 -9999 -9999 -9999 -9999 -9999 -9999 -9999 -9999 -9999 -9999 -9999 -9999 -9999 -9999 -9999 -9999 -9999 -9999 -9999 -9999 -9999 -9999 -9999 -9999 5.05125E-1 4.93746E-1 5.53062E-1 5.76312E-1 5.83594E-1 -9999 -9999 -9999 -9999 -9999 -9999 -9999 -9999 -9999 -9999 -9999 -9999 7.15717E-1 6.66001E-1 6.28018E-1 6.18949E-1 6.20092E-1 6.33405E-1 6.41678E-1 6.67805E-1 6.58075E-1 6.84912E-1 7.12432E-1 6.80841E-1 6.35881E-1 6.65631E-1 6.72079E-1 6.66067E-1 6.66517E-1 6.75844E-1 6.38629E-1 4.35271E-1 2.81987E-1 1.56856E-1 1.16726E-1 1.45779E-1 1.51073E-1 1.20915E-1 1.39918E-1 1.16064E-1 8.05344E-2 6.86994E-2 8.3472E-2 9.85702E-2 9.71145E-2 7.31197E-2 6.41977E-2 5.43426E-2 5.14233E-2 5.51331E-2 6.44944E-2 7.37116E-2 4.84105E-2 2.5587E-2 2.00587E-2 -9999 -9999 -9999 -9999 -9999
-9999 -9999 -9999 -9999 -9999 -9999 -9999 -9999 -9999 -9999 4.95893E-1 4.85881E-1 4.69924E-1 4.54041E-1 4.83541E-1 4.93892E-1 4.98914E-1 5.24068E-1 5.15442E-1 5.25078E-1 5.32575E-1 5.09741E-1 4.98571E-1 5.41664E-1 6.1127E-1 6.36595E-1 6.25104E-1 5.96066E-1 5.69532E-1 5.74217E-1 5.97034E-1 6.50025E-1 6.77977E-1 7.08683E-1 -9999 -9999 -9999 -9999 -9999 -9999 -9999 -9999 -9999 -9999 -9999 -9999 -9999 -9999 -9999 -9999 -9999 -9999 -9999 -9999 -9999 -9999 -9999 -9999 -9999 -9999 -9999 -9999 -9999 -9999 -9999 -9999 -9999 -9999 -9999 -9999 -9999 -9999 -9999 -9999 -9999 -9999 -9999 -9999 -9999 -9999 -9999 -9999 -9999 -9999 -9999 -9999 -9999 -9999 -9999 -9999 -9999 -9999 -9999 -9999 -9999 -9999 -9999 -9999 -9999 -9999 -9999 -9999 -9999 -9999 4.46993E-1 5.09213E-1 5.82877E-1 5.43824E-1 5.80937E-1 -9999 -9999 -9999 -9999 -9999 -9999 -9999 -9999 -9999 7.04439E-1 -9999 7.17699E-1 7.26333E-1 7.19577E-1 7.05224E-1 6.86719E-1 6.33295E-1 6.27973E-1 6.4325E-1 6.82139E-1 6.68516E-1 6.66574E-1 6.92089E-1 7.18078E-1 6.99229E-1 6.5654E-1 6.88339E-1 6.61139E-1 6.77109E-1 7.0359E-1 6.89524E-1 6.76517E-1 4.98305E-1 3.0652E-1 1.80016E-1 1.4152E-1 1.64786E-1 1.72231E-1 1.50288E-1 1.47683E-1 1.1027E-1 9.74916E-2 7.37052E-2 8.22401E-2 1.11888E-1 9.41453E-2 7.97464E-2 6.11111E-2 6.86875E-2 4.86289E-2 4.22504E-2 5.16213E-2 4.91999E-2 3.78819E-2 3.05307E-2 2.90993E-2 2.77801E-2 -9999 -9999 -9999 -9999
-9999 -9999 -9999 -9999 -9999 -9999 -9999 -9999 5.10039E-1 4.98984E-1 5.03264E-1 4.94804E-1 4.946E-1 4.69834E-1 4.79268E-1 4.79921E-1 4.73542E-1 5.00727E-1 5.22386E-1 5.4169E-1 5.38763E-1 5.23803E-1 4.99855E-1 4.91024E-1 5.05803E-1 5.38817E-1 5.68088E-1 5.65027E-1 5.66847E-1 5.92273E-1 6.49981E-1 6.74581E-1 6.80088E-1 7.10424E-1 -9999 -9999 -9999 -9999 -9999 -9999 -9999 -9999 -9999 -9999 -9999 -9999 -9999 -9999 -9999 -9999 -9999 -9999 -9999 -9999 -9999 -9999 -9999 -9999 -9999 -9999 -9999 -9999 -9999 -9999 -9999 -9999 -9999 -9999 -9999 -9999 -9999 -9999 -9999 -9999 -9999 -9999 -9999 -9999 -9999 -9999 -9999 -9999 -9999 -9999 -9999 -9999 -9999 -9999 -9999 -9999 -9999 -9999 -9999 -9999 -9999 -9999 -9999 -9999 -9999 -9999 -9999 -9999 -9999 5.01686E-1 4.89343E-1 4.99658E-1 5.20535E-1 6.06746E-1 6.31438E-1 -9999 -9999 -9999 -9999 -9999 -9999 -9999 -9999 6.98993E-1 6.26856E-1 6.73362E-1 6.7914E-1 7.07853E-1 7.33208E-1 7.29229E-1 7.23595E-1 6.66214E-1 6.44412E-1 6.69366E-1 6.75568E-1 6.65822E-1 6.64823E-1 6.97223E-1 7.00821E-1 7.05809E-1 6.98738E-1 7.16433E-1 7.18637E-1 7.40141E-1 7.22312E-1 6.79492E-1 6.86372E-1 6.15847E-1 4.46043E-1 2.15518E-1 1.4344E-1 1.25818E-1 1.82461E-1 2.04603E-1 1.57895E-1 1.05592E-1 8.19376E-2 6.35488E-2 7.56546E-2 8.71168E-2 1.00745E-1 7.56641E-2 5.42076E-2 4.58659E-2 3.72521E-2 4.58625E-2 5.61517E-2 5.74176E-2 6.2712E-2 4.36509E-2 3.54924E-2 3.522E-2 -9999 -9999 -9999 -9999
-9999 -9999 -9999 -9999 -9999 -9999 -9999 5.22791E-1 4.98529E-1 4.96335E-1 4.90891E-1 4.83835E-1 4.97341E-1 4.74119E-1 4.51002E-1 4.33027E-1 4.38229E-1 4.80437E-1 5.04921E-1 5.24629E-1 5.33008E-1 5.31154E-1 5.16563E-1 5.07305E-1 4.96708E-1 4.90275E-1 5.12225E-1 5.13677E-1 5.12269E-1 5.62848E-1 6.18684E-1 6.60402E-1 6.81877E-1 7.02132E-1 -9999 -9999 -9999 -9999 -9999 -9999 -9999 -9999 -9999 -9999 -9999 -9999 -9999 -9999 -9999 -9999 -9999 -9999 -9999 -9999 -9999 -9999 -9999 -9999 -9999 -9999 -9999 -9999 -9999 -9999 -9999 -9999 -9999 -9999 -9999 -9999 -9999 -9999 -9999 -9999 -9999 -9999 -9999 -9999 -9999 -9999 -9999 -9999 -9999 -9999 -9999 -9999 -9999 -9999 -9999 -9999 -9999 -9999 -9999 -9999 -9999 -9999 -9999 -9999 -9999 -9999 -9999 -9999 -9999 4.78598E-1 4.90708E-1 5.20936E-1 4.90411E-1 5.64981E-1 6.27388E-1 -9999 -9999 -9999 -9999 -9999 -9999 -9999 -9999 6.6884E-1 6.19913E-1 5.89995E-1 6.55528E-1 7.22875E-1 7.38656E-1 7.44971E-1 7.43842E-1 7.21529E-1 6.73097E-1 6.95894E-1 6.49888E-1 6.52592E-1 6.86431E-1 6.88399E-1 6.95657E-1 7.27155E-1 7.16942E-1 7.19481E-1 7.24691E-1 7.15922E-1 6.89312E-1 6.84865E-1 7.09212E-1 6.74204E-1 4.93833E-1 2.14548E-1 1.43885E-1 1.6438E-1 2.22631E-1 2.18539E-1 1.5227E-1 1.1041E-1 9.72529E-2 1.02429E-1 6.9989E-2 7.40008E-2 9.17546E-2 8.57854E-2 8.55666E-2 6.68725E-2 5.87914E-2 4.87523E-2 4.53426E-2 5.10306E-2 4.43037E-2 4.69371E-2 4.21773E-2 3.85632E-2 3.53377E-2 3.34478E-2 4.43994E-2 -9999
-9999 -9999 -9999 -9999 -9999 -9999 5.31216E-1 5.14671E-1 4.76575E-1 4.87246E-1 4.68869E-1 4.48873E-1 4.71624E-1 4.87726E-1 4.78729E-1 4.70455E-1 4.60431E-1 4.46015E-1 4.72862E-1 5.10657E-1 5.14148E-1 5.28721E-1 5.33115E-1 5.31225E-1 5.11792E-1 5.05264E-1 4.80043E-1 4.79229E-1 4.76998E-1 4.85887E-1 5.20744E-1 5.48338E-1 6.15111E-1 6.71166E-1 6.99033E-1 -9999 -9999 -9999 -9999 -9999 -9999 -9999 -9999 -9999 -9999 -9999 -9999 -9999 -9999 -9999 -9999 -9999 -9999 -9999 -9999 -9999 -9999 -9999 -9999 -9999 -9999 -9999 -9999 -9999 -9999 -9999 -9999 -9999 -9999 -9999 -9999 -9999 -9999 -9999 -9999 -9999 -9999 -9999 -9999 -9999 -9999 -9999 -9999 -9999 -9999 -9999 -9999 -9999 -9999 -9999 -9999 -9999 -9999 -9999 -9999 -9999 -9999 -9999 -9999 -9999 -9999 -9999 -9999 -9999 -9999 4.71732E-1 4.84297E-1 -9999 -9999 -9999 -9999 -9999 -9999 -9999 6.73604E-1 -9999 -9999 6.4615E-1 5.7827E-1 5.81854E-1 5.91116E-1 6.96456E-1 7.27429E-1 7.3363E-1 7.52294E-1 7.31405E-1 7.11903E-1 7.10528E-1 6.69198E-1 6.50152E-1 6.70498E-1 6.90025E-1 7.38304E-1 7.47277E-1 7.23309E-1 6.96895E-1 7.15168E-1 6.86556E-1 6.81386E-1 6.99804E-1 6.82014E-1 7.08457E-1 6.12059E-1 3.20617E-1 2.27322E-1 1.80208E-1 2.14234E-1 2.38097E-1 1.71132E-1 1.25174E-1 1.15269E-1 1.0931E-1 7.66887E-2 8.74086E-2 8.31338E-2 8.45552E-2 6.79154E-2 7.21549E-2 6.83338E-2 6.21887E-2 4.27305E-2 3.87679E-2 3.99596E-2 3.88541E-2 3.88991E-2 3.08878E-2 3.58405E-2 -9999 -9999 -9999
-9999 -9999 -9999 -9999 -9999 -9999 5.02856E-1 5.0519E-1 4.89224E-1 4.42148E-1 4.30193E-1 4.62346E-1 4.88918E-1 4.9654E-1 5.01043E-1 5.02005E-1 4.91568E-1 4.68508E-1 4.58583E-1 4.59967E-1 4.93365E-1 4.96596E-1 5.25803E-1 5.31254E-1 5.28693E-1 5.17691E-1 5.12372E-1 4.80475E-1 4.74008E-1 4.66775E-1 5.06769E-1 5.67093E-1 5.94561E-1 6.48157E-1 6.60226E-1 -9999 -9999 -9999 -9999 -9999 -9999 -9999 -9999 -9999 -9999 -9999 -9999 -9999 -9999 -9999 -9999 -9999 -9999 -9999 -9999 -9999 -9999 -9999 -9999 -9999 -9999 -9999 -9999 -9999 -9999 -9999 -9999 -9999 -9999 -9999 -9999 -9999 -9999 -9999 -9999 -9999 -9999 -9999 -9999 -9999 -9999 -9999 -9999 -9999 -9999 -9999 -9999 -9999 -9999 -9999 -9999 3.0856E-1 2.78846E-1 3.0565E-1 3.86663E-1 4.43451E-1 -9999 -9999 -9999 -9999 -9999 -9999 -9999 -9999 -9999 5.17684E-1 -9999 -9999 -9999 -9999 -9999 -9999 -9999 -9999 6.84766E-1 6.89918E-1 -9999 6.71527E-1 6.07859E-1 5.78207E-1 5.4396E-1 6.36114E-1 6.93874E-1 7.23954E-1 7.33581E-1 7.3621E-1 7.22339E-1 7.03184E-1 6.72112E-1 6.75158E-1 6.52357E-1 6.77077E-1 7.22509E-1 7.18442E-1 6.83351E-1 7.04005E-1 7.01522E-1 6.89264E-1 6.87568E-1 7.06327E-1 7.10496E-1 7.43714E-1 5.95417E-1 4.00169E-1 3.14687E-1 2.52109E-1 2.44553E-1 2.31084E-1 1.75005E-1 1.3749E-1 1.28625E-1 1.22822E-1 9.59241E-2 8.98013E-2 7.93372E-2 7.92714E-2 7.92895E-2 7.00203E-2 6.36555E-2 5.32997E-2 4.35107E-2 4.35459E-2 3.24148E-2 3.74327E-2 5.41459E-2 5.10261E-2 3.92981E-2 -9999 -9999 -9999
-9999 -9999 -9999 -9999 5.34914E-1 4.75233E-1 4.78483E-1 5.06684E-1 5.11403E-1 4.90608E-1 4.67727E-1 4.48921E-1 4.52298E-1 4.77578E-1 4.88428E-1 4.91773E-1 5.02379E-1 5.00613E-1 4.8823E-1 4.64301E-1 4.50594E-1 4.68602E-1 5.20563E-1 5.26419E-1 5.37339E-1 5.27436E-1 5.04256E-1 4.79641E-1 4.79784E-1 4.57376E-1 4.7777E-1 5.22342E-1 5.38262E-1 5.88923E-1 6.3115E-1 6.45169E-1 -9999 -9999 -9999 -9999 -9999 -9999 -9999 -9999 -9999 -9999 -9999 -9999 -9999 -9999 -9999 -9999 -9999 -9999 -9999 -9999 -9999 -9999 -9999 -9999 -9999 -9999 -9999 -9999 -9999 -9999 -9999 -9999 -9999 -9999 -9999 -9999 -9999 -9999 -9999 -9999 -9999 -9999 -9999 -9999 -9999 -9999 -9999 -9999 -9999 -9999 -9999 -9999 -9999 -9999 3.61815E-1 3.51063E-1 2.68374E-1 2.70309E-1 3.58983E-1 3.85324E-1 -9999 4.55029E-1 5.05471E-1 5.24194E-1 -9999 -9999 -9999 -9999 6.22332E-1 5.67599E-1 5.84732E-1 5.44863E-1 -9999 -9999 -9999 6.27056E-1 6.44294E-1 6.87183E-1 6.91612E-1 6.80864E-1 6.69011E-1 6.35977E-1 6.12145E-1 5.66865E-1 5.78848E-1 6.55094E-1 6.62626E-1 7.43241E-1 7.54472E-1 7.35439E-1 7.4101E-1 7.07862E-1 6.84648E-1 6.60598E-1 6.56183E-1 6.8253E-1 7.18865E-1 6.93387E-1 6.77169E-1 6.86062E-1 6.99308E-1 6.7729E-1 6.75836E-1 6.94533E-1 7.11331E-1 7.06955E-1 6.00026E-1 4.49869E-1 3.34329E-1 3.53929E-1 3.28674E-1 2.02271E-1 1.55786E-1 1.43417E-1 1.43438E-1 1.31374E-1 1.14944E-1 8.79297E-2 8.99178E-2 8.08043E-2 6.34826E-2 4.86456E-2 5.27653E-2 5.30907E-2 4.33607E-2 5.24852E-2 3.60185E-2 5.26886E-2 4.38796E-2 3.73027E-2 4.55166E-2 3.66896E-2 -9999 -9999
-9999 -9999 -9999 4.92288E-1 4.71005E-1 4.30761E-1 4.40924E-1 4.71092E-1 4.73655E-1 4.92715E-1 4.92341E-1 4.69045E-1 4.59293E-1 4.61404E-1 4.75579E-1 4.98107E-1 4.93408E-1 4.94827E-1 4.84061E-1 4.80335E-1 4.62944E-1 4.5143E-1 4.87067E-1 4.92289E-1 5.01517E-1 5.0995E-1 4.97118E-1 4.7918E-1 4.94242E-1 4.85838E-1 4.62152E-1 4.85998E-1 4.81771E-1 5.62197E-1 5.87203E-1 6.09289E-1 -9999 -9999 -9999 -9999 -9999 -9999 -9999 -9999 -9999 -9999 -9999 -9999 -9999 -9999 -9999 -9999 -9999 -9999 -9999 -9999 -9999 -9999 -9999 -9999 -9999 -9999 -9999 -9999 -9999 -9999 -9999 -9999 -9999 -9999 -9999 -9999 -9999 -9999 -9999 -9999 -9999 -9999 -9999 -9999 -9999 -9999 -9999 -9999 -9999 -9999 -9999 -9999 -9999 -9999 -9999 3.96515E-1 2.95783E-1 2.55702E-1 3.72041E-1 3.69707E-1 3.97709E-1 4.12033E-1 4.57588E-1 4.8541E-1 4.84747E-1 -9999 -9999 5.98544E-1 6.30308E-1 6.10149E-1 5.79695E-1 5.44645E-1 -9999 -9999 5.79539E-1 6.25459E-1 6.3535E-1 6.89251E-1 7.06376E-1 6.74429E-1 6.3224E-1 6.85185E-1 6.17493E-1 5.67943E-1 5.88065E-1 6.19418E-1 6.94673E-1 7.06281E-1 7.09832E-1 7.09943E-1 7.24216E-1 7.28022E-1 7.35175E-1 7.08977E-1 6.87315E-1 6.93197E-1 7.06257E-1 6.94572E-1 6.82356E-1 6.98187E-1 6.85563E-1 6.68139E-1 6.22552E-1 6.8916E-1 6.65516E-1 6.95591E-1 6.86289E-1 5.72038E-1 4.33373E-1 3.35426E-1 3.01407E-1 2.11123E-1 1.76634E-1 1.38209E-1 1.42177E-1 1.30209E-1 8.70368E-2 8.78872E-2 9.57814E-2 7.79881E-2 6.08803E-2 4.71523E-2 6.39503E-2 3.8351E-2 5.38098E-2 5.25789E-2 3.91825E-2 4.49544E-2 3.24768E-2 3.43247E-2 3.73661E-2 2.57899E-2 -9999 -9999
-9999 -9999 -9999 3.90642E-1 4.82047E-1 4.51366E-1 4.56448E-1 4.52421E-1 4.38758E-1 4.31975E-1 4.65427E-1 4.8294E-1 4.91236E-1 4.74635E-1 4.79067E-1 5.00641E-1 4.90708E-1 4.83941E-1 4.58381E-1 4.48117E-1 4.66508E-1 4.27868E-1 4.21741E-1 4.35418E-1 4.36012E-1 4.49394E-1 4.36968E-1 4.54652E-1 4.60617E-1 4.62542E-1 4.4688E-1 4.41092E-1 4.59856E-1 4.59488E-1 4.96837E-1 4.98208E-1 5.01424E-1 5.19226E-1 5.41564E-1 -9999 -9999 -9999 -9999 -9999 -9999 -9999 -9999 -9999 -9999 -9999 -9999 -9999 -9999 -9999 -9999 -9999 -9999 -9999 -9999 -9999 -9999 -9999 -9999 -9999 -9999 -9999 -9999 -9999 -9999 -9999 -9999 -9999 -9999 -9999 -9999 -9999 -9999 -9999 -9999 -9999 -9999 -9999 -9999 -9999 -9999 -9999 -9999 -9999 -9999 -9999 -9999 -9999 2.7912E-1 2.91204E-1 3.64255E-1 3.78175E-1 3.5465E-1 4.28095E-1 4.32533E-1 4.82762E-1 4.65188E-1 4.63476E-1 4.7478E-1 5.05366E-1 4.94388E-1 5.05764E-1 5.03837E-1 4.70769E-1 -9999 4.93762E-1 5.62533E-1 6.44832E-1 6.70357E-1 6.77603E-1 6.78403E-1 6.73517E-1 6.50982E-1 6.43577E-1 6.6456E-1 6.19731E-1 5.86401E-1 5.85101E-1 6.20195E-1 7.10746E-1 6.89246E-1 6.85142E-1 7.12313E-1 7.24713E-1 7.09132E-1 7.05705E-1 6.50306E-1 7.02122E-1 7.05017E-1 6.92328E-1 6.93693E-1 7.12564E-1 7.07859E-1 6.91643E-1 6.66286E-1 6.75263E-1 6.92886E-1 6.96387E-1 6.87436E-1 6.25646E-1 5.23415E-1 3.59092E-1 2.68778E-1 2.17662E-1 1.78272E-1 1.76705E-1 1.35219E-1 1.28355E-1 1.02018E-1 7.58786E-2 8.89428E-2 7.26195E-2 5.95489E-2 4.87139E-2 5.70948E-2 3.00615E-2 3.81501E-2 4.32343E-2 2.70994E-2 3.3048E-2 3.82631E-2 2.6527E-2 3.49735E-2 1.96376E-2 2.24631E-2 -9999
-9999 -9999 -9999 -9999 4.99582E-1 5.39319E-1 4.74476E-1 4.60631E-1 5.02758E-1 4.57132E-1 4.37129E-1 4.3243E-1 4.48453E-1 4.73475E-1 4.92277E-1 4.97478E-1 4.57154E-1 4.46936E-1 4.29216E-1 4.16041E-1 4.37471E-1 4.38707E-1 4.20823E-1 4.1651E-1 4.10424E-1 4.05008E-1 3.71786E-1 3.91766E-1 3.96474E-1 3.84894E-1 3.88559E-1 4.01761E-1 4.0384E-1 4.44873E-1 4.17695E-1 4.22201E-1 4.12447E-1 3.84586E-1 4.4807E-1 5.32502E-1 5.33565E-1 5.11964E-1 -9999 -9999 -9999 -9999 -9999 -9999 -9999 -9999 -9999 -9999 -9999 -9999 -9999 -9999 -9999 -9999 -9999 -9999 -9999 -9999 -9999 -9999 -9999 -9999 -9999 -9999 -9999 -9999 -9999 -9999 -9999 -9999 -9999 -9999 -9999 -9999 -9999 -9999 -9999 -9999 -9999 -9999 -9999 -9999 -9999 -9999 -9999 -9999 -9999 3.35665E-1 3.07128E-1 3.39714E-1 3.88009E-1 4.08884E-1 3.73073E-1 3.95263E-1 4.04091E-1 4.62996E-1 4.72228E-1 4.31402E-1 4.51615E-1 4.191E-1 4.0049E-1 4.35451E-1 4.30759E-1 4.36126E-1 4.40737E-1 4.70621E-1 5.11616E-1 6.04086E-1 6.32342E-1 6.5137E-1 6.6501E-1 6.80301E-1 7.01789E-1 7.14146E-1 6.95538E-1 6.79235E-1 5.91814E-1 5.41562E-1 5.99073E-1 6.42241E-1 6.64808E-1 6.75808E-1 6.94615E-1 6.97802E-1 7.06115E-1 6.71786E-1 6.34908E-1 6.43925E-1 6.70605E-1 7.17875E-1 7.2426E-1 7.35935E-1 7.71899E-1 6.9888E-1 6.41421E-1 6.87775E-1 6.76657E-1 6.41724E-1 6.23487E-1 5.7723E-1 5.11999E-1 3.73932E-1 2.37089E-1 2.38484E-1 1.98519E-1 1.87431E-1 1.90772E-1 1.05626E-1 1.23155E-1 1.32924E-1 9.13634E-2 8.21527E-2 7.02307E-2 5.58622E-2 4.65341E-2 3.34313E-2 3.93262E-2 3.48728E-2 2.80119E-2 2.73362E-2 2.54789E-2 3.87919E-2 2.73125E-2 2.06852E-2 -9999 -9999
-9999 -9999 -9999 -9999 6.10938E-1 5.8342E-1 5.46543E-1 5.31813E-1 5.38095E-1 5.14824E-1 4.41264E-1 4.21566E-1 4.2896E-1 4.53693E-1 4.72954E-1 4.84166E-1 4.58782E-1 4.4494E-1 4.34444E-1 4.39009E-1 4.54224E-1 4.63622E-1 4.27366E-1 4.24152E-1 4.10825E-1 3.86907E-1 3.90441E-1 3.61873E-1 3.66918E-1 3.79411E-1 3.82049E-1 3.88481E-1 3.91836E-1 4.19235E-1 4.36763E-1 4.14593E-1 4.08423E-1 4.05791E-1 4.54921E-1 4.69455E-1 4.83016E-1 4.47879E-1 4.7218E-1 4.83982E-1 4.66969E-1 -9999 -9999 -9999 -9999 -9999 -9999 -9999 -9999 -9999 -9999 -9999 -9999 -9999 -9999 -9999 -9999 -9999 -9999 -9999 -9999 -9999 -9999 -9999 -9999 -9999 -9999 -9999 -9999 -9999 -9999 -9999 -9999 -9999 -9999 -9999 -9999 -9999 -9999 -9999 -9999 -9999 -9999 -9999 -9999 -9999 -9999 -9999 3.46366E-1 3.87073E-1 4.13916E-1 4.26379E-1 4.1429E-1 4.28406E-1 4.34275E-1 4.69806E-1 4.75039E-1 4.61687E-1 4.75582E-1 4.45253E-1 4.38153E-1 4.27256E-1 4.22235E-1 4.20211E-1 4.15817E-1 4.30132E-1 4.56965E-1 5.29606E-1 6.08944E-1 5.94553E-1 6.7968E-1 6.77239E-1 6.93451E-1 7.22475E-1 7.08967E-1 6.64717E-1 5.88177E-1 5.86295E-1 5.72482E-1 5.82196E-1 6.53317E-1 7.0924E-1 7.0548E-1 6.96188E-1 6.79209E-1 6.3221E-1 6.47315E-1 6.3953E-1 5.52296E-1 7.21499E-1 7.4059E-1 7.3964E-1 7.79397E-1 7.14736E-1 6.67248E-1 7.10152E-1 7.00258E-1 6.41883E-1 6.09957E-1 6.21998E-1 4.96479E-1 3.48927E-1 2.12696E-1 1.72323E-1 1.58079E-1 1.72104E-1 1.38663E-1 9.09796E-2 1.85844E-1 2.20749E-1 1.34125E-1 8.18264E-2 8.85382E-2 6.26708E-2 5.7924E-2 -9999 -9999 4.04978E-2 3.56389E-2 3.2297E-2 2.88125E-2 2.57798E-2 2.80419E-2 3.27572E-2 2.30397E-2 2.36367E-2
-9999 -9999 -9999 -9999 4.40009E-1 5.40051E-1 5.75007E-1 6.18613E-1 5.77914E-1 5.68937E-1 4.96798E-1 4.39578E-1 4.33078E-1 4.40152E-1 4.69572E-1 4.70412E-1 4.36094E-1 4.29036E-1 4.34808E-1 4.55764E-1 4.5806E-1 4.35203E-1 4.24851E-1 4.34872E-1 4.4825E-1 4.05223E-1 3.93211E-1 3.71223E-1 3.72917E-1 3.75526E-1 3.90839E-1 3.68055E-1 3.63567E-1 3.80944E-1 4.00366E-1 4.35524E-1 4.25452E-1 4.11865E-1 4.26745E-1 4.573E-1 4.4287E-1 4.29336E-1 4.42058E-1 4.29548E-1 4.58312E-1 -9999 -9999 -9999 -9999 -9999 -9999 -9999 -9999 -9999 -9999 -9999 -9999 -9999 -9999 -9999 5.55466E-1 5.88896E-1 -9999 -9999 -9999 -9999 -9999 -9999 -9999 -9999 -9999 -9999 -9999 -9999 -9999 -9999 -9999 -9999 -9999 -9999 -9999 -9999 -9999 -9999 -9999 -9999 -9999 -9999 -9999 -9999 -9999 -9999 4.4421E-1 4.34715E-1 4.32462E-1 4.01398E-1 4.22041E-1 4.1096E-1 4.14558E-1 4.36853E-1 4.64613E-1 4.80128E-1 5.16765E-1 4.88848E-1 4.46615E-1 4.18036E-1 3.99348E-1 4.31455E-1 4.24128E-1 4.12551E-1 3.97162E-1 4.16157E-1 5.43214E-1 5.6639E-1 6.50081E-1 6.5347E-1 6.61347E-1 6.96756E-1 6.91703E-1 6.54242E-1 6.14722E-1 5.79197E-1 5.32836E-1 6.17562E-1 6.50865E-1 7.4726E-1 7.03212E-1 6.95618E-1 6.63554E-1 6.27914E-1 6.49971E-1 5.86754E-1 4.71883E-1 5.95978E-1 6.84043E-1 7.143E-1 6.93607E-1 7.14404E-1 7.43742E-1 7.43509E-1 7.19115E-1 6.92337E-1 6.38878E-1 6.19889E-1 5.02031E-1 3.4737E-1 2.01948E-1 1.72036E-1 1.53702E-1 1.42495E-1 1.09099E-1 1.0538E-1 1.98321E-1 1.87498E-1 1.15538E-1 7.61447E-2 8.61601E-2 7.21908E-2 7.63913E-2 -9999 -9999 -9999 -9999 3.77349E-2 2.99119E-2 2.6054E-2 2.43055E-2 2.67747E-2 2.30897E-2 -9999
2.6623E-1 2.60495E-1 2.47837E-1 2.4419E-1 2.76468E-1 3.81281E-1 5.33572E-1 6.53507E-1 6.17526E-1 6.0614E-1 5.40347E-1 4.94189E-1 4.75559E-1 4.76303E-1 4.86105E-1 4.56745E-1 4.30824E-1 4.17757E-1 4.26251E-1 4.24092E-1 4.02483E-1 3.9132E-1 4.10556E-1 4.33208E-1 4.42826E-1 4.44297E-1 4.1602E-1 3.92325E-1 3.75959E-1 3.89343E-1 3.84961E-1 3.58241E-1 3.61402E-1 3.6014E-1 3.81186E-1 3.94975E-1 4.05502E-1 4.00856E-1 4.21188E-1 4.14528E-1 4.02741E-1 4.0383E-1 4.18713E-1 4.414E-1 4.80085E-1 4.81611E-1 -9999 -9999 -9999 -9999 -9999 -9999 -9999 -9999 -9999 -9999 -9999 -9999 5.05957E-1 5.03255E-1 5.42631E-1 5.69106E-1 5.58335E-1 -9999 -9999 -9999 -9999 -9999 -9999 -9999 -9999 -9999 -9999 -9999 -9999 -9999 -9999 -9999 -9999 -9999 -9999 -9999 -9999 -9999 -9999 -9999 -9999 -9999 -9999 -9999 -9999 4.43467E-1 4.29373E-1 4.33721E-1 3.89951E-1 4.23598E-1 4.30496E-1 4.48558E-1 4.1656E-1 5.07409E-1 5.18478E-1 5.05945E-1 5.13655E-1 5.35231E-1 5.22855E-1 5.07036E-1 4.96996E-1 4.60614E-1 4.53177E-1 4.32173E-1 4.26649E-1 4.30933E-1 4.61545E-1 4.87769E-1 6.06297E-1 6.71394E-1 6.69509E-1 6.98299E-1 6.65871E-1 6.66756E-1 5.97466E-1 5.73166E-1 5.72415E-1 6.23349E-1 6.67779E-1 6.57617E-1 6.97027E-1 7.15791E-1 6.83406E-1 6.71876E-1 6.70066E-1 6.46429E-1 5.71091E-1 6.05039E-1 7.00586E-1 5.60659E-1 6.47345E-1 6.62534E-1 6.95643E-1 6.93951E-1 6.95285E-1 6.39725E-1 6.61522E-1 5.67425E-1 4.83097E-1 4.22586E-1 2.84438E-1 1.98343E-1 1.40725E-1 7.41832E-2 7.34701E-2 9.75079E-2 1.30672E-1 1.32339E-1 9.21413E-2 6.03345E-2 7.61766E-2 7.74944E-2 7.06386E-2 -9999 -9999 -9999 -9999 -9999 4.70034E-2 2.80651E-2 2.46044E-2 -9999 -9999 -9999
2.51255E-1 2.75784E-1 3.13E-1 3.63526E-1 2.36018E-1 3.1087E-1 4.25498E-1 4.59914E-1 5.03803E-1 6.07854E-1 5.28865E-1 5.02313E-1 4.94622E-1 4.90732E-1 5.01757E-1 4.56305E-1 4.12518E-1 4.16127E-1 3.87505E-1 3.82316E-1 3.79761E-1 3.67725E-1 3.83051E-1 4.31135E-1 4.33976E-1 4.6923E-1 4.6161E-1 4.43955E-1 4.07413E-1 4.26776E-1 4.24899E-1 4.00153E-1 3.71029E-1 3.50856E-1 3.81562E-1 4.19568E-1 4.22829E-1 4.31455E-1 4.11706E-1 4.09135E-1 4.07249E-1 4.05532E-1 4.25206E-1 4.67315E-1 5.5802E-1 5.37067E-1 -9999 -9999 -9999 -9999 -9999 -9999 -9999 -9999 -9999 -9999 -9999 -9999 4.94899E-1 5.23525E-1 5.39146E-1 5.81909E-1 5.74357E-1 5.40393E-1 -9999 -9999 -9999 -9999 -9999 -9999 -9999 -9999 -9999 -9999 -9999 -9999 -9999 -9999 -9999 -9999 -9999 -9999 -9999 -9999 -9999 -9999 -9999 -9999 -9999 -9999 -9999 -9999 3.75967E-1 3.75717E-1 3.68397E-1 3.5633E-1 3.63953E-1 4.21974E-1 3.90478E-1 4.06322E-1 4.52309E-1 4.92588E-1 5.54556E-1 5.69314E-1 5.91144E-1 5.56177E-1 5.44129E-1 5.6575E-1 5.42089E-1 5.36315E-1 5.07544E-1 5.11402E-1 5.07954E-1 5.2741E-1 5.52245E-1 5.99202E-1 6.75853E-1 7.00366E-1 6.81729E-1 6.95635E-1 6.35335E-1 5.73564E-1 6.06492E-1 6.34424E-1 6.69593E-1 7.05685E-1 7.36029E-1 7.20727E-1 7.1326E-1 6.72505E-1 6.68536E-1 6.72744E-1 6.63376E-1 6.6715E-1 6.67425E-1 6.61233E-1 5.91665E-1 6.52375E-1 5.89259E-1 4.81832E-1 5.09191E-1 5.65927E-1 5.28294E-1 5.01525E-1 5.01234E-1 3.92192E-1 2.70964E-1 2.13392E-1 1.33348E-1 6.46377E-2 5.23144E-2 8.45457E-2 1.13066E-1 8.25983E-2 5.74853E-2 5.09998E-2 6.81879E-2 6.32896E-2 6.87255E-2 -9999 -9999 -9999 -9999 -9999 -9999 3.1123E-2 -9999 -9999 -9999 -9999
-9999 2.49701E-1 2.86233E-1 3.59957E-1 2.65514E-1 2.70222E-1 2.99805E-1 3.64551E-1 4.59503E-1 5.763E-1 5.34808E-1 5.20993E-1 4.5693E-1 4.78521E-1 5.0185E-1 4.73285E-1 4.16609E-1 4.23582E-1 3.85317E-1 3.60358E-1 3.63274E-1 3.54394E-1 3.68003E-1 4.1996E-1 4.26211E-1 4.67788E-1 4.92334E-1 4.8486E-1 4.80847E-1 4.55068E-1 4.60568E-1 4.08622E-1 3.89468E-1 3.81101E-1 3.97996E-1 4.10107E-1 4.24722E-1 4.26737E-1 4.22765E-1 4.20475E-1 4.2354E-1 4.2317E-1 4.17548E-1 5.23754E-1 5.90272E-1 5.90148E-1 5.50693E-1 5.17033E-1 5.462E-1 5.35719E-1 5.94476E-1 -9999 -9999 -9999 -9999 -9999 -9999 -9999 4.81367E-1 5.0244E-1 5.60693E-1 5.81028E-1 5.60052E-1 5.61563E-1 5.46393E-1 5.56219E-1 -9999 -9999 -9999 -9999 -9999 -9999 -9999 -9999 -9999 -9999 -9999 -9999 -9999 -9999 -9999 -9999 -9999 -9999 -9999 -9999 -9999 -9999 -9999 -9999 -9999 -9999 -9999 4.06865E-1 3.34846E-1 3.19409E-1 3.62396E-1 3.83945E-1 3.32456E-1 3.9079E-1 3.87796E-1 4.20065E-1 4.88052E-1 5.36921E-1 5.69843E-1 5.79122E-1 5.41148E-1 5.50059E-1 5.57735E-1 5.83573E-1 5.925E-1 5.6788E-1 5.27585E-1 5.31704E-1 5.46755E-1 6.07051E-1 6.65089E-1 6.73333E-1 6.72018E-1 6.43791E-1 5.92404E-1 5.98328E-1 6.38134E-1 6.69198E-1 6.63673E-1 7.20316E-1 7.52577E-1 7.18112E-1 6.83602E-1 6.48953E-1 6.75472E-1 7.23413E-1 7.24007E-1 7.50772E-1 6.82729E-1 6.06376E-1 5.83655E-1 6.35546E-1 4.9428E-1 4.41498E-1 3.72417E-1 3.85586E-1 4.0601E-1 4.35241E-1 3.88442E-1 3.04512E-1 2.11781E-1 1.49551E-1 1.01527E-1 8.0009E-2 6.77426E-2 1.63745E-1 1.55099E-1 8.51369E-2 3.55827E-2 5.46333E-2 7.25484E-2 5.03669E-2 5.62995E-2 3.74567E-2 -9999 -9999 -9999 -9999 -9999 -9999 -9999 -9999 -9999 -9999
-9999 2.4671E-1 2.98155E-1 3.96044E-1 3.87983E-1 3.03596E-1 3.1092E-1 3.70351E-1 5.20394E-1 6.1733E-1 6.02576E-1 5.82517E-1 5.42589E-1 5.19643E-1 5.26704E-1 4.5062E-1 4.36971E-1 4.44789E-1 4.1356E-1 3.70658E-1 3.42149E-1 3.45209E-1 3.65051E-1 4.32218E-1 4.4141E-1 4.55531E-1 4.6773E-1 4.7395E-1 4.93541E-1 4.92385E-1 4.70733E-1 4.12785E-1 3.80459E-1 3.94705E-1 4.17542E-1 4.24477E-1 4.1479E-1 4.30522E-1 4.51886E-1 4.35734E-1 4.25363E-1 4.04118E-1 4.14832E-1 5.05711E-1 5.70552E-1 5.62844E-1 5.44923E-1 5.54564E-1 5.28137E-1 5.55981E-1 6.01925E-1 6.0521E-1 6.09661E-1 -9999 -9999 -9999 -9999 -9999 4.85136E-1 5.10782E-1 5.63258E-1 5.89036E-1 5.76221E-1 5.7661E-1 5.94159E-1 5.85231E-1 -9999 -9999 -9999 -9999 -9999 -9999 -9999 -9999 -9999 -9999 -9999 -9999 -9999 -9999 -9999 -9999 -9999 -9999 -9999 -9999 -9999 -9999 -9999 -9999 -9999 -9999 -9999 3.48483E-1 3.91436E-1 3.89684E-1 3.66528E-1 3.20964E-1 3.63871E-1 3.74788E-1 3.41345E-1 3.79367E-1 4.34684E-1 4.66146E-1 5.1971E-1 5.21324E-1 5.18922E-1 5.74854E-1 5.52343E-1 5.50069E-1 5.92562E-1 5.70943E-1 5.39941E-1 5.44384E-1 5.384E-1 5.59157E-1 5.83453E-1 5.78453E-1 5.84036E-1 6.30883E-1 6.06151E-1 6.05356E-1 6.67496E-1 6.99233E-1 6.86316E-1 7.36042E-1 7.71101E-1 7.16524E-1 6.9102E-1 6.60895E-1 7.12177E-1 7.15425E-1 6.56449E-1 6.47557E-1 6.28411E-1 5.68855E-1 5.00565E-1 4.88059E-1 4.63171E-1 4.45516E-1 3.91873E-1 3.06282E-1 2.75732E-1 3.08453E-1 3.68454E-1 2.99383E-1 2.00398E-1 1.11166E-1 6.95465E-2 7.44182E-2 1.29668E-1 2.81329E-1 1.79108E-1 6.95006E-2 5.23188E-2 5.47088E-2 5.03856E-2 4.85732E-2 4.02505E-2 -9999 2.0671E-2 1.95174E-2 -9999 -9999 -9999 -9999 -9999 -9999 -9999 -9999
-9999 2.54701E-1 2.72316E-1 3.41684E-1 4.7676E-1 5.49328E-1 4.38975E-1 3.70775E-1 4.33541E-1 5.56608E-1 6.04123E-1 6.11118E-1 5.86077E-1 5.82243E-1 5.66108E-1 5.09275E-1 4.63776E-1 4.61967E-1 4.33939E-1 3.77345E-1 3.6252E-1 3.47716E-1 3.75921E-1 4.24411E-1 4.43282E-1 4.49816E-1 4.58482E-1 4.66688E-1 4.69788E-1 4.59811E-1 4.47657E-1 4.00646E-1 4.1294E-1 3.89238E-1 4.1928E-1 3.98068E-1 3.94495E-1 4.14804E-1 4.49491E-1 4.41103E-1 4.41129E-1 4.28178E-1 4.28244E-1 4.85342E-1 5.37895E-1 5.43941E-1 5.40101E-1 5.2622E-1 5.42877E-1 5.77454E-1 6.1088E-1 6.23964E-1 6.26133E-1 6.16286E-1 5.77716E-1 5.37542E-1 -9999 -9999 5.04415E-1 5.3103E-1 5.43228E-1 5.63793E-1 6.07063E-1 6.16016E-1 6.06561E-1 6.42928E-1 6.28912E-1 -9999 -9999 -9999 -9999 -9999 -9999 -9999 -9999 -9999 -9999 -9999 -9999 -9999 -9999 -9999 -9999 -9999 -9999 -9999 -9999 -9999 -9999 -9999 -9999 -9999 -9999 3.2795E-1 3.27131E-1 3.71991E-1 2.78271E-1 3.42542E-1 3.14297E-1 3.45304E-1 3.15846E-1 3.53437E-1 4.00736E-1 4.19049E-1 4.58315E-1 4.97821E-1 4.6382E-1 5.36155E-1 5.89304E-1 5.76619E-1 5.8146E-1 5.45577E-1 5.42932E-1 5.60753E-1 5.39413E-1 5.56787E-1 5.36819E-1 5.25212E-1 5.61441E-1 6.01283E-1 6.14913E-1 6.48797E-1 6.7913E-1 6.95099E-1 7.42053E-1 7.57484E-1 7.44989E-1 7.11662E-1 7.37829E-1 6.99711E-1 7.15715E-1 6.58842E-1 7.09611E-1 6.55109E-1 6.13792E-1 4.72595E-1 3.80442E-1 3.33058E-1 4.08459E-1 4.52551E-1 4.22874E-1 3.44774E-1 2.61136E-1 2.32052E-1 2.13382E-1 2.43258E-1 1.38803E-1 1.02595E-1 5.32254E-2 5.20802E-2 9.54607E-2 2.13343E-1 1.36575E-1 6.88777E-2 5.51234E-2 6.01679E-2 5.02956E-2 3.37578E-2 4.16484E-2 3.92799E-2 2.1496E-2 2.7273E-2 3.42204E-2 -9999 -9999 -9999 -9999 -9999 -9999 -9999
-9999 -9999 2.82263E-1 4.0299E-1 4.3958E-1 4.48846E-1 4.67833E-1 5.04512E-1 5.40029E-1 5.69504E-1 5.70017E-1 5.89107E-1 5.73134E-1 5.75704E-1 5.28823E-1 5.13754E-1 5.46274E-1 5.34496E-1 4.82862E-1 3.921E-1 3.50124E-1 3.65089E-1 3.95951E-1 4.36142E-1 4.42133E-1 4.50463E-1 4.69975E-1 4.73661E-1 4.58884E-1 4.35926E-1 4.16679E-1 4.07402E-1 4.16366E-1 4.10313E-1 3.70605E-1 3.80631E-1 4.10721E-1 4.11859E-1 4.34698E-1 4.35395E-1 4.46174E-1 4.41893E-1 4.34155E-1 4.94908E-1 5.35373E-1 5.62115E-1 5.41163E-1 5.3979E-1 5.73448E-1 5.89001E-1 6.06795E-1 6.23292E-1 6.30418E-1 6.14923E-1 5.70935E-1 5.4328E-1 5.37684E-1 5.2196E-1 5.09938E-1 5.36428E-1 5.30365E-1 5.73688E-1 6.07697E-1 6.09223E-1 6.09398E-1 6.19682E-1 6.32738E-1 -9999 -9999 -9999 -9999 -9999 5.02119E-1 -9999 -9999 -9999 -9999 -9999 -9999 -9999 -9999 -9999 -9999 -9999 -9999 -9999 -9999 -9999 -9999 -9999 -9999 -9999 -9999 2.95283E-1 3.21363E-1 3.48362E-1 3.38704E-1 2.56052E-1 2.75176E-1 3.12008E-1 2.71065E-1 3.12695E-1 3.29789E-1 3.81056E-1 4.04022E-1 4.43309E-1 5.0222E-1 4.78297E-1 4.76049E-1 5.22017E-1 5.48845E-1 5.37359E-1 5.37737E-1 5.44536E-1 5.46443E-1 5.62767E-1 5.84253E-1 5.98226E-1 6.50433E-1 6.40041E-1 6.66553E-1 6.77679E-1 6.46481E-1 6.47954E-1 7.14041E-1 7.18753E-1 7.18888E-1 7.23007E-1 7.15363E-1 7.35936E-1 7.11885E-1 6.34462E-1 6.75823E-1 6.06637E-1 5.17103E-1 3.9667E-1 4.14585E-1 3.31072E-1 4.02529E-1 4.00545E-1 4.43041E-1 3.71772E-1 2.20977E-1 1.67175E-1 1.85904E-1 1.88193E-1 1.20683E-1 7.16038E-2 5.16182E-2 6.19041E-2 1.38495E-1 2.07912E-1 1.64725E-1 1.46891E-1 1.0998E-1 7.05606E-2 4.7268E-2 2.3876E-2 2.25147E-2 3.4989E-2 4.29196E-2 4.67511E-2 3.87458E-2 -9999 -9999 -9999 -9999 -9999 -9999 -9999
-9999 -9999 2.39996E-1 2.49684E-1 3.10046E-1 4.0066E-1 3.50304E-1 3.56939E-1 4.08842E-1 3.1322E-1 2.99828E-1 4.84009E-1 5.63461E-1 5.92187E-1 5.64431E-1 5.50237E-1 5.79531E-1 5.72255E-1 4.62889E-1 3.85249E-1 3.44502E-1 3.63103E-1 3.99076E-1 4.30577E-1 4.55982E-1 4.52586E-1 4.47468E-1 4.44443E-1 4.12426E-1 3.94192E-1 3.96395E-1 4.10686E-1 4.07817E-1 4.06787E-1 4.03452E-1 3.70145E-1 3.73012E-1 3.8987E-1 3.89813E-1 3.83055E-1 4.07889E-1 4.05909E-1 4.0361E-1 4.46531E-1 4.85794E-1 5.18788E-1 5.32643E-1 5.30433E-1 5.47767E-1 5.69194E-1 5.84824E-1 5.99764E-1 6.35163E-1 6.06591E-1 5.63227E-1 5.32914E-1 5.36252E-1 5.42706E-1 5.3286E-1 5.34319E-1 5.68157E-1 5.90983E-1 6.03074E-1 6.14908E-1 6.17204E-1 6.35374E-1 -9999 -9999 -9999 5.64972E-1 5.4484E-1 5.34075E-1 5.0805E-1 4.84724E-1 4.97339E-1 -9999 -9999 -9999 -9999 -9999 -9999 -9999 -9999 -9999 -9999 -9999 -9999 -9999 -9999 -9999 -9999 -9999 3.19768E-1 3.06693E-1 3.02793E-1 2.80908E-1 3.67979E-1 3.46214E-1 2.72196E-1 2.88812E-1 2.98328E-1 2.70167E-1 3.2361E-1 3.492E-1 3.70077E-1 3.52542E-1 3.65073E-1 3.85456E-1 4.05154E-1 3.97998E-1 4.53571E-1 5.12271E-1 5.39527E-1 5.37802E-1 5.31079E-1 5.7403E-1 6.20285E-1 6.7627E-1 6.57711E-1 6.77018E-1 6.80123E-1 6.54627E-1 5.99605E-1 5.79213E-1 6.4808E-1 6.69174E-1 6.84823E-1 6.80072E-1 6.00307E-1 6.57344E-1 6.37334E-1 6.55722E-1 5.88995E-1 4.67173E-1 5.01349E-1 4.50757E-1 3.84038E-1 3.43856E-1 2.98472E-1 3.19479E-1 2.90523E-1 2.58574E-1 2.06639E-1 1.785E-1 1.62966E-1 1.65138E-1 1.32057E-1 5.54681E-2 5.67387E-2 8.02702E-2 1.96487E-1 2.04998E-1 1.27794E-1 1.21176E-1 8.00915E-2 5.02182E-2 2.76517E-2 3.32749E-2 2.60052E-2 2.81058E-2 3.83549E-2 3.83974E-2 3.55832E-2 -9999 -9999 -9999 -9999 -9999 -9999 -9999
-9999 -9999 -9999 2.56153E-1 2.52318E-1 2.64324E-1 2.73511E-1 2.69502E-1 2.28101E-1 1.90169E-1 3.24853E-1 4.40278E-1 4.75832E-1 4.36848E-1 4.13372E-1 4.9442E-1 5.09517E-1 4.3657E-1 4.02409E-1 3.78098E-1 3.80506E-1 3.74016E-1 3.99069E-1 4.33661E-1 4.60055E-1 4.50316E-1 4.45378E-1 4.23458E-1 4.09793E-1 3.907E-1 3.78708E-1 3.86685E-1 3.95788E-1 3.87705E-1 3.80109E-1 3.59932E-1 3.71353E-1 3.71148E-1 3.75739E-1 3.69919E-1 3.71507E-1 3.83987E-1 3.86752E-1 4.13254E-1 4.69309E-1 4.98447E-1 5.15654E-1 5.26451E-1 5.34706E-1 5.49625E-1 5.52106E-1 5.73618E-1 5.95982E-1 6.18259E-1 5.88664E-1 5.58898E-1 5.36616E-1 5.51983E-1 5.28532E-1 5.12786E-1 5.217E-1 5.87318E-1 6.36249E-1 6.40022E-1 6.47049E-1 6.45836E-1 -9999 -9999 -9999 5.75924E-1 5.53725E-1 5.2291E-1 4.80281E-1 4.60699E-1 4.64763E-1 4.72978E-1 -9999 -9999 -9999 -9999 -9999 4.14979E-1 -9999 -9999 -9999 -9999 -9999 -9999 3.33976E-1 2.94083E-1 3.26151E-1 3.43581E-1 3.3613E-1 2.73981E-1 2.88553E-1 2.839E-1 2.81805E-1 2.81167E-1 2.56295E-1 2.6129E-1 3.03569E-1 3.21756E-1 3.1725E-1 2.802E-1 2.94947E-1 3.14783E-1 3.77529E-1 3.85977E-1 3.95671E-1 3.539E-1 3.99858E-1 4.90597E-1 5.18011E-1 5.24978E-1 5.3017E-1 5.64949E-1 6.7029E-1 6.69237E-1 6.99417E-1 6.8733E-1 7.00583E-1 6.51982E-1 5.94948E-1 5.68514E-1 6.00398E-1 5.59213E-1 6.21131E-1 5.8876E-1 6.24752E-1 6.83363E-1 6.6838E-1 6.09155E-1 5.60662E-1 4.3507E-1 4.62092E-1 4.53894E-1 3.83889E-1 2.9469E-1 3.05581E-1 2.61327E-1 2.53338E-1 2.2144E-1 1.28506E-1 1.13101E-1 1.27186E-1 1.53025E-1 1.23364E-1 5.10044E-2 4.70633E-2 1.39019E-1 2.22994E-1 1.74594E-1 9.98569E-2 8.752E-2 7.01312E-2 6.32287E-2 3.14992E-2 1.90589E-2 1.54413E-2 1.40853E-2 2.209E-2 3.12389E-2 3.52748E-2 3.38399E-2 -9999 -9999 -9999 -9999 -9999 -9999
-9999 -9999 -9999 -9999 -9999 -9999 2.39727E-1 2.2663E-1 2.05769E-1 1.89921E-1 3.17094E-1 3.08988E-1 3.32185E-1 2.25997E-1 2.53239E-1 2.46523E-1 3.17731E-1 2.81111E-1 2.81369E-1 3.25277E-1 3.63727E-1 4.24585E-1 3.94289E-1 4.21139E-1 4.57239E-1 4.60879E-1 4.64304E-1 4.34818E-1 4.27411E-1 4.19274E-1 3.81079E-1 3.54036E-1 3.8351E-1 3.88599E-1 3.67649E-1 3.62085E-1 3.49597E-1 3.38826E-1 3.4267E-1 3.40527E-1 3.67159E-1 3.6716E-1 3.90623E-1 3.83626E-1 4.28652E-1 4.73651E-1 5.10192E-1 5.36926E-1 5.2325E-1 5.11756E-1 5.23483E-1 5.29711E-1 5.60995E-1 6.04987E-1 6.42687E-1 6.26466E-1 5.47867E-1 5.46558E-1 5.28475E-1 5.04493E-1 5.36625E-1 6.11526E-1 6.80772E-1 6.94395E-1 6.67789E-1 6.37013E-1 6.30219E-1 6.18315E-1 6.23416E-1 5.85156E-1 5.65902E-1 5.26441E-1 4.93389E-1 4.53764E-1 4.40016E-1 4.19101E-1 -9999 -9999 -9999 4.37717E-1 4.37389E-1 4.22369E-1 4.20063E-1 4.26378E-1 3.96179E-1 3.55309E-1 3.12871E-1 3.39764E-1 3.10898E-1 2.96961E-1 2.7907E-1 2.9734E-1 2.95256E-1 2.95188E-1 3.12899E-1 3.13613E-1 3.11592E-1 3.23164E-1 3.10398E-1 2.92188E-1 3.14864E-1 3.19536E-1 2.73417E-1 2.85506E-1 3.39945E-1 3.53768E-1 3.14465E-1 3.3289E-1 3.76967E-1 4.19524E-1 4.40215E-1 4.84038E-1 5.47949E-1 5.48923E-1 5.32926E-1 5.90041E-1 6.34084E-1 6.87804E-1 7.41664E-1 7.13152E-1 6.88275E-1 6.39723E-1 6.4001E-1 6.34889E-1 5.53653E-1 5.58334E-1 6.82879E-1 7.2505E-1 6.29542E-1 6.24612E-1 5.30708E-1 5.15239E-1 4.09351E-1 4.63774E-1 3.69499E-1 3.86077E-1 4.44108E-1 3.74851E-1 2.63527E-1 2.31551E-1 2.8633E-1 2.48362E-1 1.5306E-1 9.69887E-2 1.02397E-1 1.11522E-1 7.97226E-2 4.73203E-2 4.69803E-2 1.00774E-1 1.89328E-1 1.42362E-1 9.05533E-2 6.1477E-2 4.30725E-2 5.08536E-2 -9999 -9999 -9999 -9999 -9999 2.05556E-2 3.28271E-2 3.05223E-2 -9999 -9999 -9999 -9999 -9999 -9999
-9999 -9999 -9999 -9999 -9999 -9999 -9999 2.03997E-1 1.94191E-1 2.29574E-1 2.97801E-1 3.03232E-1 3.08934E-1 2.63867E-1 2.83442E-1 2.42835E-1 2.24086E-1 2.34232E-1 2.19181E-1 2.86194E-1 3.59986E-1 3.98721E-1 4.0136E-1 3.87928E-1 4.21527E-1 4.55761E-1 4.5552E-1 4.35489E-1 4.339E-1 4.45793E-1 4.15193E-1 3.94778E-1 3.90708E-1 3.98582E-1 3.58095E-1 3.54036E-1 3.56988E-1 3.58029E-1 3.64173E-1 3.57571E-1 3.50278E-1 3.72009E-1 3.61591E-1 3.50065E-1 3.948E-1 4.29482E-1 4.50181E-1 4.86796E-1 5.0303E-1 4.84206E-1 4.92661E-1 4.90738E-1 5.02234E-1 5.55019E-1 6.00996E-1 6.40286E-1 5.76455E-1 5.46005E-1 5.09728E-1 5.12504E-1 5.26317E-1 5.6281E-1 5.86779E-1 6.20719E-1 6.06366E-1 5.99708E-1 5.98674E-1 6.00463E-1 6.08778E-1 5.87129E-1 5.63076E-1 5.5773E-1 5.2235E-1 4.54696E-1 4.11447E-1 4.03279E-1 4.00557E-1 -9999 -9999 4.21822E-1 4.03745E-1 3.75468E-1 3.95146E-1 4.07151E-1 4.29263E-1 4.48514E-1 4.36412E-1 3.62455E-1 3.35788E-1 3.70329E-1 3.52002E-1 3.51274E-1 2.78479E-1 2.88184E-1 2.85085E-1 2.95116E-1 2.40232E-1 2.8629E-1 2.99353E-1 2.89405E-1 3.00451E-1 2.6707E-1 2.91876E-1 3.44951E-1 3.50899E-1 3.06169E-1 3.0888E-1 3.24169E-1 3.45541E-1 4.12259E-1 4.16569E-1 4.56351E-1 5.35469E-1 5.91643E-1 6.06506E-1 5.62548E-1 6.2792E-1 6.61072E-1 7.04378E-1 7.18204E-1 6.78536E-1 6.71024E-1 6.70616E-1 6.34226E-1 6.36801E-1 6.83921E-1 7.09526E-1 7.05967E-1 6.34127E-1 4.09568E-1 3.27196E-1 3.50876E-1 3.10424E-1 2.75833E-1 2.92654E-1 3.37097E-1 3.36382E-1 2.63791E-1 1.73901E-1 1.90007E-1 2.38738E-1 1.8568E-1 1.01523E-1 7.3769E-2 7.11739E-2 7.15351E-2 5.85594E-2 3.81759E-2 3.69569E-2 6.71165E-2 1.20613E-1 1.09734E-1 8.44468E-2 6.1532E-2 5.08306E-2 8.27058E-2 -9999 -9999 -9999 -9999 -9999 -9999 3.63914E-2 2.80874E-2 -9999 -9999 -9999 -9999 -9999 -9999
-9999 -9999 -9999 -9999 -9999 -9999 -9999 -9999 -9999 -9999 2.85927E-1 3.40673E-1 3.40898E-1 3.29925E-1 3.22146E-1 2.99751E-1 2.74431E-1 2.46221E-1 2.51591E-1 2.99574E-1 3.5599E-1 3.82554E-1 3.96935E-1 3.76234E-1 4.00643E-1 4.21966E-1 4.23937E-1 4.25068E-1 4.2715E-1 4.51102E-1 4.76337E-1 4.47419E-1 4.06693E-1 3.93636E-1 3.85342E-1 3.4403E-1 3.4226E-1 3.76165E-1 3.7287E-1 3.87983E-1 3.66884E-1 3.84401E-1 3.72888E-1 3.66739E-1 3.98233E-1 4.06702E-1 4.22019E-1 4.61971E-1 4.88331E-1 4.97218E-1 4.6953E-1 4.6959E-1 4.67626E-1 4.78668E-1 5.10343E-1 5.44015E-1 5.53522E-1 5.48624E-1 5.44521E-1 5.04151E-1 5.008E-1 4.98931E-1 4.97962E-1 5.10197E-1 5.24891E-1 5.59878E-1 5.57727E-1 5.70956E-1 5.77802E-1 5.60352E-1 5.62136E-1 5.81077E-1 5.66116E-1 5.23915E-1 4.63341E-1 4.18315E-1 3.91292E-1 3.69682E-1 4.57188E-1 -9999 4.3386E-1 4.34383E-1 3.94209E-1 4.00009E-1 3.83211E-1 4.17271E-1 4.52033E-1 4.50688E-1 4.60129E-1 4.27361E-1 3.97938E-1 4.24562E-1 3.74999E-1 2.89266E-1 2.82268E-1 2.5773E-1 2.45623E-1 2.82159E-1 2.42033E-1 2.69048E-1 2.83086E-1 2.85023E-1 3.1204E-1 3.34598E-1 3.56326E-1 3.52365E-1 3.55521E-1 3.86881E-1 3.91607E-1 3.90439E-1 4.41165E-1 4.92303E-1 5.56568E-1 6.31358E-1 6.31803E-1 6.16277E-1 5.94138E-1 6.30422E-1 6.3848E-1 6.74821E-1 6.89757E-1 6.79706E-1 6.74213E-1 6.88043E-1 7.24862E-1 7.29088E-1 6.20171E-1 5.79566E-1 3.92903E-1 2.93439E-1 2.74154E-1 2.84045E-1 2.58748E-1 2.179E-1 2.88257E-1 1.96908E-1 1.57788E-1 1.26855E-1 9.98174E-2 1.12223E-1 1.31076E-1 7.36941E-2 5.46536E-2 4.07545E-2 5.12295E-2 3.82975E-2 4.74965E-2 3.48801E-2 2.91468E-2 3.81215E-2 6.27002E-2 8.11029E-2 6.78736E-2 3.71988E-2 4.21572E-2 4.32433E-2 5.04284E-2 -9999 -9999 -9999 -9999 -9999 -9999 1.24978E-2 -9999 -9999 -9999 -9999 -9999 -9999
-9999 -9999 -9999 -9999 -9999 -9999 -9999 -9999 -9999 -9999 -9999 -9999 -9999 -9999 3.55322E-1 3.68326E-1 3.44686E-1 2.97864E-1 3.34119E-1 3.34585E-1 3.35526E-1 3.60614E-1 4.01137E-1 3.83609E-1 3.8548E-1 4.09763E-1 4.06822E-1 4.07816E-1 4.02484E-1 4.15401E-1 4.57911E-1 4.41592E-1 4.11483E-1 3.85536E-1 3.80621E-1 3.58797E-1 3.32187E-1 3.36558E-1 3.60273E-1 3.83082E-1 3.83338E-1 4.03416E-1 3.80884E-1 3.68939E-1 4.16493E-1 4.28334E-1 4.16692E-1 4.32519E-1 4.65318E-1 4.71005E-1 4.75528E-1 4.86664E-1 4.42395E-1 4.55799E-1 4.66613E-1 4.94953E-1 5.15449E-1 5.24761E-1 5.20307E-1 5.24191E-1 5.08509E-1 4.89364E-1 4.87639E-1 4.99487E-1 5.2805E-1 5.57486E-1 5.79489E-1 5.69615E-1 5.56034E-1 5.34221E-1 5.34751E-1 5.34437E-1 5.58692E-1 5.4877E-1 5.13506E-1 4.83074E-1 4.34561E-1 4.0983E-1 4.07177E-1 4.03654E-1 4.16829E-1 4.29259E-1 4.54076E-1 3.89682E-1 3.63278E-1 3.90821E-1 4.54492E-1 5.05468E-1 4.73428E-1 4.67707E-1 4.80869E-1 4.44303E-1 4.37415E-1 3.61614E-1 2.9611E-1 2.75092E-1 2.65689E-1 2.45701E-1 2.65008E-1 2.89179E-1 2.87449E-1 2.78925E-1 2.94994E-1 2.90953E-1 3.58208E-1 3.3298E-1 3.46577E-1 3.79892E-1 4.40049E-1 4.76541E-1 5.0361E-1 5.75313E-1 5.97288E-1 5.78341E-1 6.21868E-1 6.14875E-1 6.14006E-1 6.47815E-1 6.41072E-1 6.60742E-1 6.03035E-1 6.95688E-1 6.30379E-1 6.38172E-1 6.5497E-1 6.21303E-1 6.45662E-1 4.42738E-1 3.05E-1 2.93162E-1 2.57174E-1 2.72167E-1 2.7727E-1 3.05424E-1 2.49996E-1 1.58348E-1 1.54191E-1 7.98323E-2 7.97508E-2 6.93687E-2 5.42855E-2 5.19588E-2 4.20029E-2 3.19758E-2 3.46538E-2 3.80413E-2 4.21495E-2 3.74536E-2 3.17241E-2 2.8354E-2 2.98432E-2 4.49532E-2 6.1663E-2 8.66967E-2 4.56979E-2 2.8092E-2 4.89207E-2 -9999 -9999 -9999 -9999 -9999 1.7318E-2 -9999 -9999 -9999 -9999 -9999 -9999 -9999
-9999 -9999 -9999 -9999 -9999 -9999 -9999 -9999 -9999 -9999 -9999 -9999 -9999 -9999 -9999 -9999 2.90431E-1 3.31833E-1 3.11541E-1 2.93836E-1 3.10351E-1 3.33209E-1 3.94832E-1 4.13178E-1 4.18964E-1 4.07531E-1 4.09061E-1 3.9856E-1 3.85574E-1 3.83214E-1 4.10394E-1 4.04057E-1 3.93744E-1 3.92171E-1 3.68161E-1 3.47254E-1 3.39835E-1 3.5387E-1 3.79826E-1 3.99888E-1 4.13957E-1 3.95751E-1 3.87912E-1 3.6197E-1 4.06491E-1 4.41104E-1 4.16192E-1 4.218E-1 4.22992E-1 4.54066E-1 4.6148E-1 4.68981E-1 4.48438E-1 4.38304E-1 4.42581E-1 4.45445E-1 4.8569E-1 4.75388E-1 4.80341E-1 5.08944E-1 4.87932E-1 4.80683E-1 4.9634E-1 4.96065E-1 5.09991E-1 5.56479E-1 5.95318E-1 5.87891E-1 5.56551E-1 5.1835E-1 5.07772E-1 5.09756E-1 5.28314E-1 5.33793E-1 5.25411E-1 5.16606E-1 4.60484E-1 4.36212E-1 4.30164E-1 4.39233E-1 4.36542E-1 3.76885E-1 4.04262E-1 3.83692E-1 4.2596E-1 3.68067E-1 4.09667E-1 4.63686E-1 4.74179E-1 4.67201E-1 4.62334E-1 4.45582E-1 4.39717E-1 3.81024E-1 3.38571E-1 3.09155E-1 2.8607E-1 2.63032E-1 2.53773E-1 2.28729E-1 2.54849E-1 2.04361E-1 1.99782E-1 2.85214E-1 3.19948E-1 3.70022E-1 3.7402E-1 4.20439E-1 4.6464E-1 4.64755E-1 4.70474E-1 5.1198E-1 4.86317E-1 5.84589E-1 6.31815E-1 6.24372E-1 6.36953E-1 6.63151E-1 6.72348E-1 7.04669E-1 6.45594E-1 6.85552E-1 6.41023E-1 6.20648E-1 6.27363E-1 6.02357E-1 6.26796E-1 3.99972E-1 3.73143E-1 3.62241E-1 2.40255E-1 2.54531E-1 2.03739E-1 2.10617E-1 2.06925E-1 1.6197E-1 1.33632E-1 7.82667E-2 6.49291E-2 5.21472E-2 5.03723E-2 4.64423E-2 3.59903E-2 2.83156E-2 2.94054E-2 3.62743E-2 4.45493E-2 3.36486E-2 2.90282E-2 2.7565E-2 1.97041E-2 2.23952E-2 5.18899E-2 8.33123E-2 5.52657E-2 2.6869E-2 2.07741E-2 9.68152E-3 -9999 -9999 -9999 -9999 -9999 -9999 -9999 -9999 -9999 -9999 -9999 -9999
-9999 -9999 -9999 -9999 -9999 -9999 -9999 -9999 -9999 -9999 -9999 -9999 -9999 -9999 -9999 -9999 -9999 -9999 2.60893E-1 2.80439E-1 2.86182E-1 2.91157E-1 3.105E-1 3.59559E-1 3.83354E-1 3.75512E-1 3.90654E-1 3.99565E-1 3.96875E-1 3.78486E-1 3.80587E-1 3.9662E-1 3.93724E-1 3.91448E-1 3.55035E-1 3.37564E-1 3.27857E-1 3.48414E-1 3.85636E-1 3.96845E-1 4.11715E-1 3.88032E-1 3.64455E-1 3.46632E-1 3.45521E-1 3.58583E-1 4.16401E-1 4.30174E-1 4.291E-1 4.4797E-1 4.5113E-1 4.61879E-1 4.70085E-1 4.49441E-1 4.46341E-1 4.23648E-1 4.57972E-1 4.29928E-1 4.56261E-1 4.765E-1 4.6485E-1 4.84148E-1 4.83283E-1 4.9181E-1 5.1455E-1 5.31396E-1 5.76839E-1 5.90625E-1 5.59011E-1 5.73213E-1 5.58609E-1 5.46462E-1 5.34584E-1 5.13335E-1 5.11902E-1 5.13804E-1 4.79593E-1 4.2719E-1 4.23655E-1 3.8054E-1 3.98729E-1 3.54584E-1 3.10374E-1 3.42534E-1 3.2775E-1 3.25234E-1 3.4911E-1 3.99163E-1 4.53854E-1 4.79174E-1 4.60185E-1 4.39893E-1 4.23779E-1 4.28769E-1 3.62738E-1 3.41167E-1 2.99354E-1 2.87665E-1 2.85917E-1 1.73776E-1 1.896E-1 1.54975E-1 1.54672E-1 2.59325E-1 3.17983E-1 3.7911E-1 3.85246E-1 4.44257E-1 4.3873E-1 4.66512E-1 4.04995E-1 4.05229E-1 4.58273E-1 5.46914E-1 5.94523E-1 5.97157E-1 6.00471E-1 6.42195E-1 7.06845E-1 7.36966E-1 6.59145E-1 6.39757E-1 6.30738E-1 6.30123E-1 6.41462E-1 6.00661E-1 4.52991E-1 4.20298E-1 4.43135E-1 3.8987E-1 3.04065E-1 2.40958E-1 2.1975E-1 1.61517E-1 9.76397E-2 1.10219E-1 1.2306E-1 1.06083E-1 6.10658E-2 5.62818E-2 4.26347E-2 3.91336E-2 2.98119E-2 2.8037E-2 2.74526E-2 2.36021E-2 4.38777E-2 4.77401E-2 2.43208E-2 1.95301E-2 2.48536E-2 2.69982E-2 3.49155E-2 7.11871E-2 6.2931E-2 3.39378E-2 2.32022E-2 -9999 -9999 -9999 -9999 -9999 -9999 -9999 -9999 -9999 -9999 -9999 -9999 -9999
-9999 -9999 -9999 -9999 -9999 -9999 -9999 -9999 -9999 -9999 -9999 -9999 -9999 -9999 -9999 -9999 -9999 -9999 -9999 -9999 1.85921E-1 2.60848E-1 3.14807E-1 3.34158E-1 3.64809E-1 3.63537E-1 3.90146E-1 4.20109E-1 4.0531E-1 3.88554E-1 3.90627E-1 3.83663E-1 3.74175E-1 3.73475E-1 3.49028E-1 3.27454E-1 3.3121E-1 3.52488E-1 3.85034E-1 3.85342E-1 3.82869E-1 3.46515E-1 3.38542E-1 3.29928E-1 3.13849E-1 3.31273E-1 3.64961E-1 3.70873E-1 4.0624E-1 4.32908E-1 4.3047E-1 4.55976E-1 4.88144E-1 4.68781E-1 4.38256E-1 4.33884E-1 4.34386E-1 4.15469E-1 4.27291E-1 4.48021E-1 4.48576E-1 4.69325E-1 5.01356E-1 4.96752E-1 5.10626E-1 5.27291E-1 5.52097E-1 5.8727E-1 6.13085E-1 6.46257E-1 5.91115E-1 5.692E-1 5.65071E-1 5.18606E-1 5.02919E-1 4.92504E-1 4.64603E-1 4.17537E-1 3.86607E-1 3.95725E-1 4.37465E-1 3.91759E-1 3.67927E-1 3.54812E-1 3.43693E-1 3.45378E-1 2.86296E-1 3.4034E-1 4.6223E-1 4.78192E-1 4.89121E-1 4.60481E-1 4.35766E-1 4.18768E-1 4.17975E-1 3.88471E-1 3.77265E-1 3.47584E-1 3.46645E-1 2.4622E-1 1.72365E-1 1.7973E-1 1.84276E-1 2.64923E-1 3.02437E-1 3.31307E-1 3.25284E-1 3.81226E-1 3.90978E-1 3.15784E-1 3.32132E-1 3.76632E-1 3.74257E-1 4.34523E-1 4.894E-1 5.24622E-1 5.51658E-1 6.15193E-1 6.72732E-1 7.00223E-1 5.90632E-1 5.58447E-1 6.18115E-1 6.55566E-1 5.92865E-1 5.22658E-1 4.90643E-1 3.60277E-1 3.22454E-1 2.61604E-1 2.25133E-1 1.69964E-1 1.40329E-1 1.66338E-1 9.71238E-2 7.96377E-2 9.32246E-2 5.19483E-2 4.34251E-2 5.45505E-2 4.24038E-2 3.90306E-2 4.2752E-2 2.1691E-2 2.61552E-2 2.56265E-2 3.22979E-2 2.23328E-2 2.12496E-2 2.72599E-2 2.83212E-2 4.07333E-2 5.57619E-2 8.78389E-2 3.35283E-2 1.64369E-2 1.9296E-2 -9999 -9999 -9999 -9999 -9999 -9999 -9999 -9999 -9999 -9999 -9999 -9999 -9999
-9999 -9999 -9999 -9999 -9999 -9999 -9999 -9999 -9999 -9999 -9999 -9999 -9999 -9999 -9999 -9999 -9999 -9999 -9999 -9999 -9999 1.83168E-1 2.58236E-1 3.35017E-1 3.72875E-1 3.69517E-1 3.77342E-1 3.8356E-1 3.93328E-1 3.90602E-1 3.84799E-1 3.91968E-1 4.01218E-1 3.76137E-1 3.44451E-1 3.30443E-1 3.32226E-1 3.59321E-1 3.74371E-1 3.59975E-1 3.34048E-1 3.275E-1 3.30105E-1 3.31075E-1 3.35124E-1 3.37558E-1 3.42247E-1 3.66176E-1 3.90151E-1 3.98247E-1 4.08565E-1 4.29914E-1 4.61074E-1 4.66473E-1 4.70703E-1 4.70244E-1 4.53874E-1 4.48471E-1 4.50464E-1 4.54214E-1 4.44358E-1 4.86549E-1 4.94235E-1 5.10552E-1 5.24927E-1 5.31961E-1 5.44562E-1 5.76973E-1 6.1576E-1 6.21004E-1 5.96106E-1 5.88617E-1 5.66595E-1 5.55111E-1 5.35252E-1 5.14238E-1 5.01785E-1 4.54166E-1 4.03775E-1 3.68943E-1 4.47329E-1 4.06258E-1 3.91135E-1 3.44483E-1 3.24796E-1 3.17522E-1 3.24834E-1 3.29916E-1 3.7597E-1 4.498E-1 4.8591E-1 4.88783E-1 4.86955E-1 4.86257E-1 4.33881E-1 4.09837E-1 4.31482E-1 4.06191E-1 3.94073E-1 3.85394E-1 3.27153E-1 2.68692E-1 2.33028E-1 1.85795E-1 3.67904E-1 3.75457E-1 3.47486E-1 3.05331E-1 3.297E-1 3.07661E-1 3.09634E-1 2.84923E-1 3.41525E-1 3.69907E-1 4.46689E-1 5.15963E-1 5.29127E-1 5.49515E-1 6.21709E-1 6.35752E-1 5.47237E-1 6.35097E-1 5.49638E-1 6.02193E-1 5.00522E-1 4.15073E-1 4.68038E-1 3.37655E-1 2.69822E-1 1.70533E-1 1.68919E-1 1.61202E-1 8.53135E-2 1.88006E-1 1.51529E-1 1.17049E-1 8.84891E-2 6.70197E-2 6.61705E-2 7.89625E-2 9.79264E-2 6.7434E-2 5.13512E-2 2.91217E-2 2.53877E-2 3.005E-2 3.22316E-2 2.11573E-2 1.75901E-2 1.59505E-2 1.22597E-2 1.3884E-2 1.70868E-2 6.07589E-2 3.7384E-2 1.64113E-2 1.37189E-2 9.8047E-3 -9999 -9999 -9999 -9999 -9999 -9999 -9999 -9999 -9999 -9999 -9999 -9999
-9999 -9999 -9999 -9999 -9999 -9999 -9999 -9999 -9999 -9999 -9999 -9999 -9999 -9999 -9999 -9999 -9999 -9999 -9999 -9999 -9999 2.00023E-1 1.9374E-1 2.5273E-1 2.70876E-1 2.74581E-1 2.91664E-1 3.14149E-1 3.24641E-1 3.58903E-1 3.8587E-1 4.04091E-1 4.10402E-1 4.23596E-1 3.79441E-1 3.28362E-1 3.14762E-1 3.20196E-1 3.32813E-1 3.36636E-1 3.41713E-1 3.45001E-1 3.43682E-1 3.66579E-1 3.69325E-1 3.71744E-1 3.72175E-1 3.67833E-1 3.63777E-1 3.56498E-1 3.66765E-1 4.15172E-1 4.3107E-1 4.63787E-1 4.90945E-1 5.01124E-1 4.84408E-1 4.77219E-1 4.77828E-1 4.58701E-1 4.55662E-1 4.79826E-1 5.02157E-1 5.239E-1 5.18243E-1 5.19609E-1 5.35069E-1 5.51243E-1 5.99231E-1 5.9992E-1 6.13381E-1 6.13399E-1 6.0219E-1 5.95365E-1 5.58521E-1 5.22005E-1 5.04425E-1 4.84689E-1 4.45071E-1 4.00044E-1 3.93339E-1 4.23564E-1 4.01151E-1 3.67002E-1 3.5144E-1 3.00835E-1 2.98698E-1 3.17893E-1 3.16875E-1 3.6186E-1 4.94728E-1 5.04051E-1 4.79983E-1 4.84157E-1 4.87276E-1 4.62152E-1 4.35259E-1 4.57328E-1 3.91251E-1 2.94537E-1 2.51104E-1 2.74853E-1 3.02189E-1 2.18461E-1 3.06111E-1 3.01973E-1 2.66519E-1 2.92085E-1 2.42119E-1 2.90441E-1 2.73463E-1 2.67208E-1 2.99018E-1 3.16403E-1 3.18331E-1 3.18762E-1 3.86231E-1 4.42621E-1 5.58574E-1 5.3042E-1 5.57362E-1 5.80888E-1 4.97744E-1 5.38213E-1 4.56326E-1 3.7947E-1 3.34593E-1 3.44802E-1 2.46223E-1 1.55341E-1 1.07784E-1 8.98932E-2 1.06167E-1 1.2911E-1 1.02912E-1 9.45707E-2 7.4691E-2 5.88876E-2 6.51605E-2 1.04543E-1 9.43954E-2 9.24912E-2 4.46925E-2 2.77564E-2 3.27585E-2 4.22641E-2 3.36707E-2 2.57217E-2 1.57906E-2 1.36969E-2 1.43062E-2 1.62194E-2 1.98128E-2 3.18812E-2 4.64331E-2 3.06249E-2 1.90104E-2 9.83944E-3 1.49649E-2 1.69234E-2 -9999 -9999 -9999 -9999 1.61466E-2 -9999 -9999 -9999 -9999 -9999
-9999 -9999 -9999 -9999 -9999 -9999 -9999 -9999 -9999 -9999 -9999 -9999 -9999 -9999 -9999 -9999 -9999 -9999 -9999 -9999 -9999 1.72512E-1 1.93142E-1 1.87881E-1 1.83275E-1 2.25647E-1 2.47858E-1 2.92394E-1 2.98987E-1 3.04635E-1 3.48231E-1 3.81325E-1 4.04593E-1 4.18467E-1 3.8284E-1 3.47894E-1 3.42889E-1 3.30933E-1 3.16296E-1 2.89467E-1 3.19069E-1 3.70615E-1 3.61906E-1 3.85697E-1 3.62431E-1 3.41011E-1 4.09346E-1 3.79577E-1 3.79286E-1 3.70704E-1 3.21844E-1 3.44802E-1 3.74188E-1 4.17804E-1 5.05956E-1 5.1053E-1 5.04028E-1 5.02547E-1 4.92581E-1 4.83315E-1 4.7524E-1 4.79664E-1 4.91911E-1 5.05341E-1 5.13184E-1 5.3088E-1 5.16965E-1 5.38098E-1 5.80665E-1 5.94155E-1 6.04675E-1 6.088E-1 5.91983E-1 5.81766E-1 5.62348E-1 5.07304E-1 4.73871E-1 4.79565E-1 4.49886E-1 4.24025E-1 4.16598E-1 3.99405E-1 3.25177E-1 3.46458E-1 3.66814E-1 4.06453E-1 2.67577E-1 2.95352E-1 3.21942E-1 3.46857E-1 4.33949E-1 5.14963E-1 4.97898E-1 4.72002E-1 4.77541E-1 4.57887E-1 4.63769E-1 3.74292E-1 2.84438E-1 2.58698E-1 2.60693E-1 2.99103E-1 3.23909E-1 2.9956E-1 2.10479E-1 2.11366E-1 2.15577E-1 2.9519E-1 2.78688E-1 2.8087E-1 2.66872E-1 2.60231E-1 2.41344E-1 2.90801E-1 2.83126E-1 2.78048E-1 2.22106E-1 3.2246E-1 4.41352E-1 4.13291E-1 4.65313E-1 4.67952E-1 4.85817E-1 4.57675E-1 4.08993E-1 3.35944E-1 2.90284E-1 2.49918E-1 1.95941E-1 1.56924E-1 1.5258E-1 4.63183E-2 7.22412E-2 1.01741E-1 1.42998E-1 8.63012E-2 5.21184E-2 4.80897E-2 1.05716E-1 1.71452E-1 1.84073E-1 1.17877E-1 4.93411E-2 4.15905E-2 4.62127E-2 6.11029E-2 6.32867E-2 6.93675E-2 5.28011E-2 4.48588E-2 3.11345E-2 2.69463E-2 2.57884E-2 3.25363E-2 5.13002E-2 3.05497E-2 2.01169E-2 2.48066E-2 2.12989E-2 1.95886E-2 1.86488E-2 1.94633E-2 -9999 1.26058E-2 1.53852E-2 1.39349E-2 -9999 -9999 -9999 -9999
-9999 -9999 -9999 -9999 -9999 -9999 -9999 -9999 -9999 -9999 -9999 -9999 -9999 -9999 -9999 -9999 -9999 -9999 -9999 -9999 -9999 -9999 1.48431E-1 1.54355E-1 1.66978E-1 1.96944E-1 2.28589E-1 2.67808E-1 2.86799E-1 3.19609E-1 3.25689E-1 3.25767E-1 3.54579E-1 4.05826E-1 3.88601E-1 3.66383E-1 3.60723E-1 3.48676E-1 3.25196E-1 3.16721E-1 3.2579E-1 3.52224E-1 3.76559E-1 4.5503E-1 4.27201E-1 3.75194E-1 3.7511E-1 3.34673E-1 3.39313E-1 3.43204E-1 3.34672E-1 3.09951E-1 3.40236E-1 4.02776E-1 4.39825E-1 4.60913E-1 5.01027E-1 5.15821E-1 5.08277E-1 4.8922E-1 4.73631E-1 4.79619E-1 4.63568E-1 4.77851E-1 5.04446E-1 5.19027E-1 5.32763E-1 5.35545E-1 5.48131E-1 5.49666E-1 5.57815E-1 5.94995E-1 6.08172E-1 5.79474E-1 5.57238E-1 5.37484E-1 5.16301E-1 4.70254E-1 4.40248E-1 4.26753E-1 3.50932E-1 2.6427E-1 2.77859E-1 2.73875E-1 3.47942E-1 3.2874E-1 3.25006E-1 2.76557E-1 2.78239E-1 2.57938E-1 4.00572E-1 4.61864E-1 5.31824E-1 5.32116E-1 5.02356E-1 4.24036E-1 4.10379E-1 3.45211E-1 2.7721E-1 2.91902E-1 2.807E-1 2.31455E-1 2.14082E-1 2.64616E-1 2.56182E-1 2.4263E-1 2.289E-1 2.51738E-1 1.69756E-1 1.10613E-1 2.01313E-1 2.28886E-1 2.46763E-1 2.03202E-1 2.31221E-1 2.46857E-1 2.50716E-1 3.14797E-1 3.80116E-1 4.19765E-1 3.29475E-1 3.54723E-1 3.58287E-1 3.69528E-1 3.51954E-1 2.52389E-1 1.9821E-1 2.15563E-1 1.51705E-1 1.04073E-1 9.83733E-2 5.58654E-2 5.34824E-2 7.15487E-2 1.17639E-1 7.62431E-2 7.51618E-2 8.73704E-2 1.37736E-1 2.10667E-1 2.22168E-1 1.25672E-1 5.42117E-2 5.49579E-2 7.75828E-2 5.06323E-2 6.02654E-2 5.49339E-2 8.27584E-2 1.03125E-1 7.06168E-2 4.68685E-2 3.0585E-2 4.75232E-2 4.6921E-2 2.9163E-2 1.7308E-2 2.9133E-2 2.43292E-2 2.33372E-2 1.87372E-2 1.37397E-2 6.50217E-3 1.16197E-2 -9999 -9999 -9999 -9999 -9999 -9999
-9999 -9999 -9999 -9999 -9999 -9999 -9999 -9999 -9999 -9999 -9999 -9999 -9999 -9999 -9999 -9999 -9999 -9999 -9999 -9999 -9999 -9999 -9999 1.29833E-1 1.41394E-1 1.82279E-1 1.87088E-1 2.18121E-1 2.49291E-1 2.65897E-1 2.69157E-1 2.71882E-1 3.11055E-1 3.30106E-1 4.03396E-1 4.20909E-1 4.14406E-1 3.64927E-1 3.99722E-1 4.28703E-1 4.52459E-1 4.30822E-1 4.74524E-1 4.61413E-1 3.97911E-1 3.58401E-1 3.4957E-1 3.36163E-1 3.19376E-1 3.27118E-1 3.12968E-1 2.95554E-1 3.50415E-1 4.12703E-1 3.99655E-1 4.09829E-1 5.35452E-1 5.54709E-1 5.42496E-1 5.17977E-1 4.90085E-1 4.77697E-1 4.7538E-1 4.75162E-1 4.95843E-1 5.17842E-1 5.17907E-1 5.15025E-1 5.06567E-1 5.1763E-1 5.20823E-1 5.50598E-1 5.64903E-1 5.59022E-1 5.59647E-1 5.5262E-1 5.30693E-1 4.97101E-1 4.87671E-1 4.29694E-1 3.83313E-1 3.5944E-1 3.25614E-1 3.59421E-1 3.27564E-1 2.9094E-1 2.94343E-1 2.69161E-1 2.88912E-1 2.87579E-1 3.24088E-1 5.12443E-1 5.48209E-1 4.71977E-1 4.50402E-1 3.81044E-1 3.27356E-1 3.02282E-1 3.03594E-1 2.75659E-1 2.59833E-1 2.27564E-1 1.64125E-1 2.28003E-1 2.58862E-1 2.32668E-1 1.63941E-1 1.81852E-1 1.99065E-1 1.41251E-1 1.12189E-1 1.01432E-1 2.22038E-1 2.24569E-1 1.95825E-1 1.61076E-1 2.46684E-1 2.81887E-1 2.57903E-1 2.61509E-1 3.47401E-1 3.15868E-1 2.15465E-1 1.78562E-1 2.90659E-1 2.26143E-1 1.5321E-1 1.1968E-1 1.288E-1 1.52472E-1 1.65033E-1 1.68421E-1 1.17858E-1 9.70237E-2 1.13425E-1 9.11188E-2 4.34727E-2 4.87835E-2 6.80574E-2 1.41652E-1 1.85339E-1 1.06898E-1 6.6089E-2 6.45373E-2 4.76756E-2 3.90732E-2 4.05614E-2 3.69282E-2 3.63462E-2 4.05264E-2 5.3844E-2 4.51402E-2 3.52777E-2 4.48187E-2 1.82687E-2 1.1881E-2 -9999 1.22517E-2 1.48405E-2 9.68836E-3 9.76877E-3 1.90983E-2 1.49953E-2 -9999 -9999 -9999 -9999 -9999 -9999 -9999
-9999 -9999 -9999 -9999 -9999 -9999 -9999 -9999 -9999 -9999 -9999 -9999 -9999 -9999 -9999 -9999 -9999 -9999 -9999 -9999 -9999 -9999 -9999 -9999 1.48076E-1 1.34922E-1 1.38081E-1 1.51856E-1 1.92646E-1 2.23869E-1 2.47666E-1 2.41362E-1 2.57228E-1 2.70934E-1 3.26575E-1 3.66527E-1 3.87568E-1 3.83511E-1 3.69436E-1 4.22606E-1 4.47072E-1 4.40347E-1 4.97652E-1 4.8175E-1 4.39619E-1 3.64749E-1 3.5388E-1 3.19599E-1 3.10552E-1 3.0533E-1 3.09356E-1 3.1995E-1 3.65472E-1 4.13256E-1 3.78777E-1 3.838E-1 4.53077E-1 4.93347E-1 5.26866E-1 5.17561E-1 5.14439E-1 4.90834E-1 4.61517E-1 4.59574E-1 4.63209E-1 4.89365E-1 5.05911E-1 5.17103E-1 5.04943E-1 5.0495E-1 5.15832E-1 5.42148E-1 5.50288E-1 5.71513E-1 5.78278E-1 5.67702E-1 5.15189E-1 4.50579E-1 4.79077E-1 4.57745E-1 4.20527E-1 4.23122E-1 3.51613E-1 3.7055E-1 3.08723E-1 2.72898E-1 2.87662E-1 2.88015E-1 2.65094E-1 3.09315E-1 3.02861E-1 3.97237E-1 3.99092E-1 4.29356E-1 4.04592E-1 3.76356E-1 2.99614E-1 2.94108E-1 2.96742E-1 2.42222E-1 2.43791E-1 2.16888E-1 2.30349E-1 2.21919E-1 1.2086E-1 1.48083E-1 1.37053E-1 1.24294E-1 1.88897E-1 2.35352E-1 2.11832E-1 1.95506E-1 2.16313E-1 1.53438E-1 1.75752E-1 1.4681E-1 8.39534E-2 1.58465E-1 1.48571E-1 2.10432E-1 2.20831E-1 2.58338E-1 2.36769E-1 2.08215E-1 1.72137E-1 2.60483E-1 1.85501E-1 1.25991E-1 1.10594E-1 1.26121E-1 1.95908E-1 1.51017E-1 9.54806E-2 5.6042E-2 1.22289E-1 1.41685E-1 8.15737E-2 5.59737E-2 8.91865E-2 1.47147E-1 1.55152E-1 1.13288E-1 5.74424E-2 6.90661E-2 7.83975E-2 8.87093E-2 3.50285E-2 5.27208E-2 4.77705E-2 4.52829E-2 3.74755E-2 2.84819E-2 2.61118E-2 2.73328E-2 1.55794E-2 -9999 -9999 -9999 -9999 -9999 -9999 -9999 -9999 -9999 -9999 -9999 -9999 -9999 -9999 -9999
-9999 -9999 -9999 -9999 -9999 -9999 -9999 -9999 -9999 -9999 -9999 -9999 -9999 -9999 -9999 -9999 -9999 -9999 -9999 -9999 -9999 -9999 -9999 -9999 -9999 2.28155E-1 1.02609E-1 1.2482E-1 1.81784E-1 2.09162E-1 1.90753E-1 2.6565E-1 2.63349E-1 2.6266E-1 2.23553E-1 2.20332E-1 2.30289E-1 2.95629E-1 3.9445E-1 4.60107E-1 4.34774E-1 3.93724E-1 4.05125E-1 4.32949E-1 4.55056E-1 4.58733E-1 4.47322E-1 3.75055E-1 3.57048E-1 3.50774E-1 3.73512E-1 3.62857E-1 3.80666E-1 3.56891E-1 3.47335E-1 3.73043E-1 4.06995E-1 4.28766E-1 5.14697E-1 5.13172E-1 5.12206E-1 5.22053E-1 4.99436E-1 4.65278E-1 4.67224E-1 4.57329E-1 4.66076E-1 5.26096E-1 4.7083E-1 4.5889E-1 4.5177E-1 4.89051E-1 5.01761E-1 5.44921E-1 5.49131E-1 5.3425E-1 4.3982E-1 4.04767E-1 4.22488E-1 4.62564E-1 4.15804E-1 4.06227E-1 3.93724E-1 3.70908E-1 3.42303E-1 3.09612E-1 2.56653E-1 3.01272E-1 2.82547E-1 3.05401E-1 3.57687E-1 3.83315E-1 3.74373E-1 4.04682E-1 3.96422E-1 3.42986E-1 2.81768E-1 2.63835E-1 2.69757E-1 2.54643E-1 2.57868E-1 2.43026E-1 2.29736E-1 1.73342E-1 9.40195E-2 1.09213E-1 1.54202E-1 1.37071E-1 1.32508E-1 1.58011E-1 1.72381E-1 1.88676E-1 2.24515E-1 1.88052E-1 1.99268E-1 2.28561E-1 1.73364E-1 1.32844E-1 1.43046E-1 2.56934E-1 3.09427E-1 2.89376E-1 3.48394E-1 2.60757E-1 1.37673E-1 1.82935E-1 2.38892E-1 1.26294E-1 7.12944E-2 1.05587E-1 8.35961E-2 7.98764E-2 5.65745E-2 5.13451E-2 1.08038E-1 1.7736E-1 1.44599E-1 8.88154E-2 9.79439E-2 9.02942E-2 1.02732E-1 8.4344E-2 8.26251E-2 5.81028E-2 7.38225E-2 6.57012E-2 6.13223E-2 3.91976E-2 2.27584E-2 2.44677E-2 2.35931E-2 2.76649E-2 2.42205E-2 1.8155E-2 1.04291E-2 -9999 -9999 -9999 -9999 -9999 -9999 -9999 -9999 -9999 -9999 -9999 -9999 -9999 -9999 -9999
-9999 -9999 -9999 -9999 -9999 -9999 -9999 -9999 -9999 -9999 -9999 -9999 -9999 -9999 -9999 -9999 -9999 -9999 -9999 -9999 -9999 -9999 -9999 -9999 -9999 1.60031E-1 1.7061E-1 1.44022E-1 1.93464E-1 2.24513E-1 2.06102E-1 2.25629E-1 2.85372E-1 2.75211E-1 2.16421E-1 1.78099E-1 1.79874E-1 2.3815E-1 2.67284E-1 3.54664E-1 3.9328E-1 3.92454E-1 4.22774E-1 4.33519E-1 4.60023E-1 5.09314E-1 5.15126E-1 4.87853E-1 4.11374E-1 3.71464E-1 3.87244E-1 3.7587E-1 3.73412E-1 3.48607E-1 3.35836E-1 3.38794E-1 3.70971E-1 4.00342E-1 4.41093E-1 4.69148E-1 4.96349E-1 5.10735E-1 4.79834E-1 4.54297E-1 4.55442E-1 4.5816E-1 4.36332E-1 4.19102E-1 4.1657E-1 4.5408E-1 4.00386E-1 4.21381E-1 4.18258E-1 4.79892E-1 5.00736E-1 5.36448E-1 4.46982E-1 3.90225E-1 4.33398E-1 4.51843E-1 4.50978E-1 4.04614E-1 3.69724E-1 3.87752E-1 3.89525E-1 3.55091E-1 3.03867E-1 2.98749E-1 3.34199E-1 3.36529E-1 3.87131E-1 4.1679E-1 3.96111E-1 4.02437E-1 3.89547E-1 3.30054E-1 2.65646E-1 2.28799E-1 2.48346E-1 2.46594E-1 2.4684E-1 2.51614E-1 1.85634E-1 1.31024E-1 1.17018E-1 1.33206E-1 1.88293E-1 2.22783E-1 1.79031E-1 1.80086E-1 1.27758E-1 1.42191E-1 2.65756E-1 1.92328E-1 1.8471E-1 2.7907E-1 2.14583E-1 2.64553E-1 2.31101E-1 4.05995E-1 4.29956E-1 3.93641E-1 3.71377E-1 2.9636E-1 2.07888E-1 1.1347E-1 2.00211E-1 1.83062E-1 1.11508E-1 1.20261E-1 9.32316E-2 5.86394E-2 4.98972E-2 6.93714E-2 9.27505E-2 5.75136E-2 5.24039E-2 2.8906E-2 3.71626E-2 2.76483E-2 2.88247E-2 8.13787E-2 1.03611E-1 1.0894E-1 1.00535E-1 8.58425E-2 7.93452E-2 2.72848E-2 1.58743E-2 1.40987E-2 1.53058E-2 2.53112E-2 3.06821E-2 1.60728E-2 -9999 -9999 -9999 -9999 -9999 -9999 -9999 -9999 -9999 -9999 -9999 -9999 -9999 -9999 -9999 -9999
-9999 -9999 -9999 -9999 -9999 -9999 -9999 -9999 -9999 -9999 -9999 -9999 -9999 -9999 -9999 -9999 -9999 -9999 -9999 -9999 -9999 -9999 -9999 -9999 -9999 -9999 2.82159E-1 2.23207E-1 2.40291E-1 2.39715E-1 2.10136E-1 1.93646E-1 2.42447E-1 2.63708E-1 2.43582E-1 1.85018E-1 1.69511E-1 2.32062E-1 2.67302E-1 2.46505E-1 2.81449E-1 3.60844E-1 4.18662E-1 4.21259E-1 4.45823E-1 4.57664E-1 4.71024E-1 4.85399E-1 4.43309E-1 3.9732E-1 3.76565E-1 3.60351E-1 3.34061E-1 3.31191E-1 3.48753E-1 3.71026E-1 3.86496E-1 4.04477E-1 3.78109E-1 3.90119E-1 4.27957E-1 4.7264E-1 4.58156E-1 4.48872E-1 4.50237E-1 4.49039E-1 4.40881E-1 4.50093E-1 4.0815E-1 4.06633E-1 4.01642E-1 3.76012E-1 3.64342E-1 3.65904E-1 4.61264E-1 4.49721E-1 4.45798E-1 3.77839E-1 4.36003E-1 4.16684E-1 4.39124E-1 4.34676E-1 3.40472E-1 3.47667E-1 3.42632E-1 3.70693E-1 3.30893E-1 2.99658E-1 3.14176E-1 3.07384E-1 3.27192E-1 3.30076E-1 3.26578E-1 3.41027E-1 3.25388E-1 3.11085E-1 2.73246E-1 2.78194E-1 2.92994E-1 2.80419E-1 2.65485E-1 2.56087E-1 2.30906E-1 1.8212E-1 2.05008E-1 2.06945E-1 2.11444E-1 2.40589E-1 2.48558E-1 1.64075E-1 1.37461E-1 1.34157E-1 2.51696E-1 1.81675E-1 1.77765E-1 2.17728E-1 2.23625E-1 1.808E-1 2.14028E-1 1.96067E-1 2.41983E-1 2.00543E-1 2.25429E-1 2.10931E-1 1.77242E-1 1.62103E-1 1.3293E-1 1.55895E-1 9.57604E-2 1.12858E-1 1.31428E-1 5.24995E-2 4.18043E-2 6.8653E-2 4.77012E-2 5.82595E-2 5.17923E-2 4.0502E-2 2.84955E-2 1.54823E-2 2.92606E-2 4.39018E-2 4.89842E-2 5.85322E-2 7.51262E-2 1.00765E-1 1.05042E-1 5.15E-2 3.97097E-2 1.01125E-2 1.12408E-2 2.76725E-2 3.16438E-2 1.76839E-2 -9999 -9999 -9999 -9999 -9999 -9999 -9999 -9999 -9999 -9999 -9999 -9999 -9999 -9999 -9999 -9999
-9999 -9999 -9999 -9999 -9999 -9999 -9999 -9999 -9999 -9999 -9999 -9999 -9999 -9999 -9999 -9999 -9999 -9999 -9999 -9999 -9999 -9999 -9999 -9999 -9999 -9999 3.69357E-1 2.68049E-1 2.57892E-1 2.42584E-1 2.30739E-1 1.9925E-1 2.21014E-1 2.45242E-1 2.50571E-1 2.35727E-1 2.31806E-1 2.19814E-1 2.48542E-1 2.2305E-1 2.09682E-1 2.85937E-1 3.79177E-1 3.79574E-1 3.99319E-1 3.99085E-1 4.09037E-1 4.14745E-1 4.38393E-1 4.42687E-1 4.05016E-1 3.87433E-1 3.40276E-1 3.11705E-1 3.59606E-1 3.69417E-1 3.74678E-1 3.63411E-1 3.42384E-1 3.58615E-1 3.87506E-1 4.26433E-1 4.16534E-1 4.19167E-1 4.70811E-1 5.05623E-1 4.7886E-1 4.51616E-1 4.56952E-1 4.02404E-1 4.11652E-1 3.72163E-1 3.45136E-1 3.53339E-1 3.38286E-1 3.7662E-1 4.2841E-1 3.95775E-1 3.97971E-1 3.97188E-1 4.34105E-1 4.43013E-1 3.43815E-1 3.49447E-1 3.53898E-1 3.47589E-1 3.09543E-1 3.24097E-1 2.93679E-1 2.6508E-1 3.03846E-1 2.61857E-1 2.74308E-1 2.59239E-1 2.53624E-1 2.49169E-1 2.57436E-1 2.84694E-1 2.81566E-1 2.64019E-1 2.63265E-1 2.93661E-1 2.75302E-1 2.37239E-1 2.29581E-1 1.95295E-1 1.59111E-1 2.25184E-1 2.19543E-1 1.6633E-1 1.3708E-1 1.1015E-1 1.49528E-1 1.54298E-1 2.33507E-1 3.07748E-1 3.13403E-1 1.52128E-1 1.73861E-1 9.39805E-2 8.26484E-2 7.19432E-2 6.07806E-2 8.12508E-2 1.19097E-1 9.76263E-2 1.00709E-1 1.13481E-1 1.24997E-1 1.38807E-1 1.29874E-1 1.05062E-1 7.27778E-2 4.18783E-2 7.57098E-2 4.67591E-2 4.21504E-2 7.77302E-2 5.26702E-2 3.20725E-2 2.12317E-2 2.05626E-2 1.91691E-2 3.05235E-2 4.30431E-2 1.0699E-1 1.25473E-1 9.86044E-2 1.15956E-1 4.86572E-2 1.86376E-2 2.8871E-2 5.04163E-2 2.73343E-2 8.50945E-3 -9999 -9999 -9999 -9999 -9999 -9999 -9999 -9999 -9999 -9999 -9999 -9999 -9999 -9999 -9999
-9999 -9999 -9999 -9999 -9999 -9999 -9999 -9999 -9999 -9999 -9999 -9999 -9999 -9999 -9999 -9999 -9999 -9999 -9999 -9999 -9999 -9999 -9999 -9999 -9999 3.60801E-1 3.73008E-1 2.75479E-1 2.61593E-1 2.57883E-1 2.99448E-1 2.64708E-1 2.70906E-1 2.80237E-1 2.74528E-1 2.61874E-1 2.54587E-1 2.29122E-1 2.19214E-1 1.93758E-1 1.97125E-1 2.28462E-1 2.84777E-1 3.29431E-1 3.34301E-1 3.23795E-1 3.42377E-1 3.70444E-1 3.96709E-1 4.15769E-1 4.13961E-1 3.81168E-1 3.6182E-1 3.5158E-1 3.22815E-1 2.97969E-1 3.21856E-1 3.41715E-1 3.11781E-1 3.49781E-1 4.03419E-1 4.12274E-1 4.24819E-1 4.44083E-1 4.25204E-1 4.60671E-1 4.36964E-1 4.07883E-1 3.92511E-1 4.01697E-1 4.32693E-1 3.69487E-1 3.5868E-1 3.64332E-1 3.37269E-1 3.91627E-1 3.72741E-1 3.89809E-1 3.53756E-1 3.2474E-1 3.84598E-1 3.83197E-1 3.65951E-1 3.51862E-1 3.03595E-1 3.06702E-1 3.49505E-1 3.45096E-1 3.16603E-1 3.25395E-1 2.86081E-1 3.02435E-1 2.57667E-1 2.39099E-1 2.46769E-1 1.99289E-1 2.39693E-1 2.54101E-1 2.50317E-1 2.21558E-1 2.15336E-1 2.09315E-1 2.41051E-1 2.35313E-1 2.11089E-1 1.62268E-1 1.56653E-1 1.51897E-1 1.34959E-1 1.33119E-1 9.78658E-2 1.25E-1 1.61539E-1 1.18394E-1 2.03362E-1 2.1152E-1 1.96586E-1 2.15982E-1 1.78439E-1 9.47672E-2 4.90696E-2 6.35037E-2 7.14378E-2 8.67888E-2 1.02718E-1 6.08161E-2 7.9282E-2 1.13831E-1 1.17271E-1 1.52102E-1 1.94671E-1 1.55342E-1 1.08385E-1 8.84922E-2 7.49513E-2 5.56805E-2 4.52029E-2 2.8346E-2 1.77172E-2 2.70577E-2 2.87829E-2 3.72503E-2 2.61591E-2 3.88159E-2 4.83351E-2 8.22912E-2 7.01977E-2 5.79043E-2 8.09252E-2 9.67188E-2 9.13163E-2 5.66826E-2 9.65191E-2 6.43742E-2 1.54671E-2 1.79143E-2 1.69787E-2 1.34133E-2 1.42463E-2 -9999 -9999 -9999 -9999 -9999 -9999 -9999 -9999 -9999 -9999 -9999
-9999 -9999 -9999 -9999 -9999 -9999 -9999 -9999 -9999 -9999 -9999 -9999 -9999 -9999 -9999 -9999 -9999 -9999 -9999 -9999 -9999 -9999 -9999 -9999 -9999 -9999 3.70686E-1 3.00248E-1 2.624E-1 2.71726E-1 2.81444E-1 2.48185E-1 2.4238E-1 2.53553E-1 3.21046E-1 3.2047E-1 2.92358E-1 2.7926E-1 2.11947E-1 1.93373E-1 1.81497E-1 1.67097E-1 1.98474E-1 2.90447E-1 3.22734E-1 2.94809E-1 3.13632E-1 3.35231E-1 3.38876E-1 3.48993E-1 3.51658E-1 3.75123E-1 3.37613E-1 3.31723E-1 3.22211E-1 2.79226E-1 2.90152E-1 2.9574E-1 3.35805E-1 3.87202E-1 4.11493E-1 4.12919E-1 4.24732E-1 4.44422E-1 3.75053E-1 4.22201E-1 4.00669E-1 4.25894E-1 3.8778E-1 3.92453E-1 4.4515E-1 3.79972E-1 3.2263E-1 3.49491E-1 3.52464E-1 3.3103E-1 3.49653E-1 3.89794E-1 3.58221E-1 3.39265E-1 3.38712E-1 3.40148E-1 3.31039E-1 3.01816E-1 3.21343E-1 3.41191E-1 3.32231E-1 3.96755E-1 3.50737E-1 3.11086E-1 3.01156E-1 2.59711E-1 2.36313E-1 2.67044E-1 2.19709E-1 1.90822E-1 2.27048E-1 2.01546E-1 1.88333E-1 2.19393E-1 2.0637E-1 1.78286E-1 1.80526E-1 2.20465E-1 2.21416E-1 2.05712E-1 1.52346E-1 1.43345E-1 1.69193E-1 1.44141E-1 1.79817E-1 1.60194E-1 9.97677E-2 1.4089E-1 8.45591E-2 1.01871E-1 7.361E-2 3.84317E-2 9.40801E-2 1.2181E-1 8.28784E-2 7.01512E-2 8.208E-2 8.27816E-2 9.44944E-2 7.22332E-2 7.589E-2 1.1867E-1 1.72516E-1 1.7877E-1 1.85008E-1 1.73453E-1 2.36843E-1 1.33994E-1 6.84616E-2 4.22133E-2 4.12478E-2 2.0021E-2 3.31909E-2 2.37704E-2 1.98537E-2 3.62838E-2 3.52329E-2 2.27667E-2 1.71113E-2 2.55324E-2 2.61575E-2 1.83233E-2 2.54729E-2 6.76801E-2 1.66411E-1 1.78649E-1 9.93245E-2 1.08671E-1 3.69553E-2 3.9916E-2 3.5821E-2 2.41318E-2 2.15488E-2 2.12424E-2 -9999 -9999 -9999 -9999 -9999 -9999 -9999 -9999 -9999 -9999
-9999 -9999 -9999 -9999 -9999 -9999 -9999 -9999 -9999 -9999 -9999 -9999 -9999 -9999 -9999 -9999 -9999 -9999 -9999 -9999 -9999 -9999 -9999 -9999 -9999 -9999 3.74575E-1 3.70508E-1 2.60155E-1 3.09798E-1 2.74711E-1 2.21375E-1 2.20084E-1 2.9691E-1 3.2573E-1 3.51752E-1 3.62447E-1 2.78966E-1 1.81372E-1 1.79689E-1 1.63015E-1 1.4375E-1 1.68753E-1 2.8792E-1 3.46284E-1 3.2103E-1 3.38237E-1 3.14308E-1 3.04468E-1 3.23705E-1 3.02451E-1 3.04996E-1 3.16673E-1 3.1448E-1 2.92061E-1 2.71105E-1 2.8934E-1 3.06621E-1 3.26319E-1 3.68422E-1 4.18438E-1 3.89988E-1 3.73532E-1 4.00176E-1 3.75759E-1 3.91821E-1 3.77803E-1 4.04174E-1 3.79209E-1 3.96913E-1 3.66565E-1 3.45703E-1 2.96722E-1 2.95626E-1 3.32775E-1 3.24823E-1 3.14368E-1 3.22951E-1 3.45663E-1 3.18255E-1 3.41035E-1 3.53204E-1 3.53087E-1 3.57959E-1 3.24855E-1 3.42685E-1 3.21163E-1 3.21947E-1 3.51887E-1 3.25573E-1 2.93023E-1 2.34544E-1 2.62E-1 2.47146E-1 1.94317E-1 2.14842E-1 1.57384E-1 1.37741E-1 1.37082E-1 2.1872E-1 2.41748E-1 2.19174E-1 2.0362E-1 2.08909E-1 1.63306E-1 1.19019E-1 6.22135E-2 6.51542E-2 1.31772E-1 1.638E-1 9.87726E-2 1.00149E-1 1.5516E-1 2.27246E-1 1.78391E-1 1.09594E-1 6.83927E-2 4.0521E-2 6.32858E-2 4.90217E-2 5.21575E-2 7.03766E-2 4.839E-2 4.9421E-2 4.66198E-2 5.33335E-2 7.56572E-2 1.04315E-1 2.0873E-1 1.17541E-1 1.51284E-1 1.2056E-1 1.47851E-1 8.05568E-2 6.43293E-2 3.62677E-2 3.8939E-2 2.24458E-2 2.18318E-2 2.11259E-2 2.43924E-2 1.71532E-2 1.57197E-2 1.19291E-2 1.21881E-2 1.33859E-2 1.11109E-2 1.35055E-2 3.70552E-2 7.50682E-2 8.66743E-2 5.71714E-2 4.61371E-2 5.56617E-2 9.35137E-2 9.66044E-2 8.29622E-2 4.02985E-2 1.52837E-2 1.41747E-2 1.26374E-2 1.02662E-2 1.19461E-2 -9999 -9999 -9999 -9999 -9999 -9999 -9999
-9999 -9999 -9999 -9999 -9999 -9999 -9999 -9999 -9999 -9999 -9999 -9999 -9999 -9999 -9999 -9999 -9999 -9999 -9999 -9999 -9999 -9999 -9999 -9999 -9999 -9999 -9999 3.7219E-1 2.61957E-1 2.9952E-1 2.48381E-1 2.75689E-1 3.10804E-1 3.53304E-1 3.34992E-1 3.2318E-1 3.45265E-1 2.85599E-1 2.03156E-1 1.86541E-1 2.00468E-1 1.45899E-1 1.72721E-1 2.83505E-1 3.13511E-1 3.04733E-1 3.45009E-1 2.72061E-1 2.96067E-1 2.91751E-1 2.83384E-1 3.06855E-1 3.2752E-1 3.44347E-1 3.70214E-1 3.58858E-1 3.1102E-1 2.86605E-1 3.08844E-1 4.02008E-1 3.97015E-1 3.72963E-1 2.93635E-1 3.81964E-1 3.70713E-1 3.40589E-1 3.82924E-1 4.05159E-1 3.77142E-1 3.80843E-1 3.8032E-1 3.36029E-1 2.97753E-1 2.98659E-1 3.23373E-1 3.40787E-1 3.41248E-1 2.75364E-1 3.43172E-1 3.71899E-1 3.83848E-1 3.85316E-1 4.07216E-1 4.25321E-1 4.00458E-1 3.99334E-1 3.85359E-1 3.60189E-1 3.32455E-1 3.12705E-1 2.67128E-1 2.53497E-1 2.18297E-1 1.50188E-1 1.50128E-1 1.90284E-1 1.52339E-1 1.43495E-1 1.70673E-1 1.19215E-1 1.69991E-1 1.24918E-1 1.40306E-1 1.13882E-1 8.2159E-2 1.09042E-1 9.6819E-2 7.44916E-2 5.32708E-2 3.86612E-2 6.30325E-2 1.47428E-1 1.4433E-1 1.51823E-1 1.00133E-1 1.12162E-1 1.56119E-1 6.54548E-2 7.16593E-2 5.58595E-2 8.51051E-2 9.16815E-2 4.88768E-2 5.19964E-2 5.99848E-2 6.17386E-2 9.72257E-2 9.53143E-2 1.73168E-1 1.55622E-1 1.0206E-1 6.82312E-2 9.17618E-2 5.11216E-2 7.41821E-2 6.26866E-2 6.04605E-2 3.43889E-2 3.54702E-2 2.4658E-2 2.17453E-2 2.21417E-2 1.87214E-2 1.5365E-2 1.11316E-2 9.73176E-3 1.11327E-2 1.59575E-2 2.16276E-2 1.76618E-2 1.54409E-2 1.80358E-2 3.54603E-2 4.769E-2 3.23124E-2 4.41271E-2 7.19328E-2 3.58716E-2 1.6167E-2 8.79467E-3 1.05102E-2 9.68731E-3 7.81567E-3 6.55587E-3 -9999 -9999 -9999 -9999 -9999 -9999
-9999 -9999 -9999 -9999 -9999 -9999 -9999 -9999 -9999 -9999 -9999 -9999 -9999 -9999 -9999 -9999 -9999 -9999 -9999 -9999 -9999 -9999 -9999 -9999 -9999 -9999 -9999 -9999 3.73001E-1 3.47566E-1 2.52895E-1 2.4262E-1 2.55176E-1 2.94973E-1 2.81121E-1 2.7597E-1 2.87454E-1 2.51572E-1 2.42143E-1 2.46466E-1 2.20973E-1 2.65156E-1 2.66238E-1 3.04943E-1 2.38235E-1 2.26209E-1 3.10391E-1 4.01218E-1 3.95035E-1 3.54936E-1 3.36791E-1 2.59998E-1 3.3076E-1 3.80761E-1 3.59977E-1 3.55869E-1 3.35685E-1 3.42575E-1 3.10152E-1 3.52687E-1 3.65651E-1 3.67878E-1 3.99127E-1 3.92851E-1 3.97612E-1 4.02203E-1 3.89066E-1 3.87922E-1 3.94314E-1 3.8871E-1 3.83403E-1 3.51252E-1 2.98161E-1 2.59834E-1 3.06987E-1 3.36377E-1 3.49062E-1 3.20925E-1 3.19116E-1 3.25023E-1 3.77701E-1 4.30479E-1 4.93067E-1 4.68531E-1 4.10727E-1 3.97318E-1 3.82904E-1 3.98093E-1 3.34134E-1 2.94353E-1 3.28722E-1 3.03564E-1 2.04215E-1 1.26635E-1 1.29916E-1 1.48744E-1 1.44592E-1 1.29122E-1 1.37337E-1 1.25492E-1 1.3819E-1 1.10847E-1 1.05924E-1 8.46021E-2 8.80382E-2 1.23169E-1 1.52364E-1 1.15749E-1 9.83108E-2 5.57731E-2 4.3577E-2 5.22031E-2 1.67618E-1 1.64973E-1 1.02337E-1 8.62604E-2 1.42016E-1 1.17854E-1 8.49871E-2 1.10874E-1 1.27396E-1 1.41371E-1 1.04542E-1 6.58096E-2 9.48165E-2 8.88203E-2 9.44421E-2 7.76967E-2 9.98493E-2 1.48857E-1 1.12951E-1 1.27833E-1 5.71299E-2 4.95879E-2 4.16793E-2 3.8511E-2 5.68257E-2 5.36534E-2 7.61006E-2 4.89499E-2 2.15579E-2 2.12501E-2 2.37177E-2 1.65672E-2 2.22466E-2 1.79079E-2 9.18638E-3 1.13642E-2 1.01127E-2 1.04098E-2 1.01248E-2 1.89392E-2 1.89714E-2 1.22674E-2 1.39613E-2 2.59751E-2 3.46624E-2 4.06929E-2 8.24964E-3 8.19851E-3 7.15993E-3 6.57973E-3 5.41256E-3 6.93861E-3 -9999 -9999 -9999 -9999 -9999 -9999
-9999 -9999 -9999 -9999 -9999 -9999 -9999 -9999 -9999 -9999 -9999 -9999 -9999 -9999 -9999 -9999 -9999 -9999 -9999 -9999 -9999 -9999 -9999 -9999 -9999 -9999 -9999 -9999 -9999 2.84885E-1 2.89788E-1 3.00437E-1 2.28637E-1 2.49189E-1 2.60638E-1 2.66532E-1 2.85158E-1 2.62394E-1 2.65789E-1 2.87641E-1 2.34399E-1 2.26855E-1 3.08414E-1 3.29213E-1 3.59795E-1 3.86133E-1 4.73391E-1 5.03628E-1 5.2362E-1 4.54814E-1 3.37243E-1 2.63344E-1 2.42054E-1 3.20698E-1 3.70155E-1 3.42738E-1 3.6569E-1 3.78234E-1 3.65345E-1 3.51668E-1 3.50746E-1 3.77505E-1 3.79204E-1 3.78776E-1 3.77333E-1 4.10213E-1 4.31305E-1 4.20052E-1 4.25366E-1 4.34157E-1 4.08651E-1 3.94611E-1 3.47838E-1 2.68471E-1 2.65784E-1 2.86406E-1 3.37462E-1 3.4338E-1 3.2386E-1 3.22713E-1 3.24159E-1 3.65109E-1 4.6472E-1 4.84875E-1 4.31738E-1 4.13988E-1 3.84912E-1 4.34695E-1 3.85335E-1 3.40773E-1 3.17738E-1 2.5326E-1 1.82447E-1 2.22652E-1 2.07769E-1 2.03014E-1 1.97151E-1 1.32309E-1 1.69126E-1 1.76475E-1 1.71663E-1 1.02014E-1 1.124E-1 8.53185E-2 9.93097E-2 1.42907E-1 1.66552E-1 1.36386E-1 1.11096E-1 8.35946E-2 6.45125E-2 4.03948E-2 1.65246E-1 1.53665E-1 9.9585E-2 1.23063E-1 1.80329E-1 2.35937E-1 2.20624E-1 2.36345E-1 3.29161E-1 2.79321E-1 2.75958E-1 1.58623E-1 1.24878E-1 1.37605E-1 1.45193E-1 8.55902E-2 1.35131E-1 1.13287E-1 1.50261E-1 1.14376E-1 4.56694E-2 3.7788E-2 2.87497E-2 4.71366E-2 3.18493E-2 2.7254E-2 4.46746E-2 6.80234E-2 4.41538E-2 2.4082E-2 3.33689E-2 1.66241E-2 1.38848E-2 3.29087E-2 1.20949E-2 7.04886E-3 1.38984E-2 1.35169E-2 7.95944E-3 7.90917E-3 7.13802E-3 7.28697E-3 1.43162E-2 3.06761E-2 1.30738E-2 3.40087E-2 2.34278E-2 9.90987E-3 -9999 6.02515E-3 -9999 -9999 -9999 -9999 -9999 -9999 -9999 -9999
-9999 -9999 -9999 -9999 -9999 -9999 -9999 -9999 -9999 -9999 -9999 -9999 -9999 -9999 -9999 -9999 -9999 -9999 -9999 -9999 -9999 -9999 -9999 -9999 -9999 -9999 -9999 -9999 -9999 2.56783E-1 2.81809E-1 2.06801E-1 2.08292E-1 2.43138E-1 2.58224E-1 2.58086E-1 2.72459E-1 2.74239E-1 2.76632E-1 3.19221E-1 2.50726E-1 2.22804E-1 3.06548E-1 3.4393E-1 3.79124E-1 4.58293E-1 4.44736E-1 4.13677E-1 4.94987E-1 5.52205E-1 4.3455E-1 2.65086E-1 2.21045E-1 1.72781E-1 1.90651E-1 2.88694E-1 3.20623E-1 3.47265E-1 3.83531E-1 3.97784E-1 3.78299E-1 3.67731E-1 3.90186E-1 4.12515E-1 3.90531E-1 3.83036E-1 4.23687E-1 4.42177E-1 4.42535E-1 4.24783E-1 4.26062E-1 3.95775E-1 3.64691E-1 3.2178E-1 2.86348E-1 2.75035E-1 3.07357E-1 3.07944E-1 3.05634E-1 2.8214E-1 3.06683E-1 3.13036E-1 3.66715E-1 4.55737E-1 4.67865E-1 4.52123E-1 4.18901E-1 4.23789E-1 4.42161E-1 3.70563E-1 3.29397E-1 2.16507E-1 2.35244E-1 2.79302E-1 2.73476E-1 2.524E-1 1.825E-1 1.80046E-1 2.0213E-1 1.8255E-1 1.47564E-1 1.60509E-1 1.39934E-1 9.79818E-2 1.02489E-1 1.57527E-1 1.99656E-1 1.45923E-1 8.28736E-2 8.39513E-2 6.52494E-2 9.19932E-2 1.66153E-1 2.12208E-1 1.17573E-1 1.18063E-1 1.80437E-1 2.47384E-1 2.20664E-1 1.40106E-1 1.89447E-1 3.26169E-1 3.15343E-1 2.34747E-1 9.647E-2 8.89451E-2 1.45316E-1 1.18476E-1 1.06263E-1 7.15363E-2 7.38517E-2 1.21567E-1 8.73177E-2 5.07484E-2 6.53638E-2 3.09222E-2 1.52909E-2 2.05743E-2 2.74935E-2 3.52429E-2 5.5213E-2 4.14432E-2 3.99743E-2 2.49455E-2 2.32176E-2 3.31647E-2 2.01305E-2 9.71771E-3 1.00238E-2 2.02936E-2 9.79591E-3 5.76278E-3 8.99528E-3 1.29801E-2 2.52289E-2 1.24905E-2 3.37411E-2 1.74294E-2 -9999 -9999 -9999 -9999 -9999 -9999 -9999 -9999 -9999 -9999 -9999 -9999
-9999 -9999 -9999 -9999 -9999 -9999 -9999 -9999 -9999 -9999 -9999 -9999 -9999 -9999 -9999 -9999 -9999 -9999 -9999 -9999 -9999 -9999 -9999 -9999 -9999 -9999 -9999 -9999 -9999 -9999 2.65989E-1 3.01729E-1 2.45909E-1 2.66083E-1 2.41458E-1 2.35315E-1 2.74498E-1 2.45053E-1 2.38844E-1 2.58242E-1 2.60755E-1 2.56881E-1 2.88296E-1 3.44171E-1 3.82445E-1 3.88151E-1 3.92207E-1 3.51818E-1 4.05688E-1 4.48235E-1 4.20826E-1 4.13287E-1 3.94283E-1 2.95298E-1 2.71516E-1 2.04573E-1 2.64759E-1 3.40989E-1 3.88415E-1 3.67803E-1 3.56699E-1 3.65115E-1 3.70199E-1 4.05099E-1 4.13292E-1 3.97006E-1 3.81415E-1 3.83457E-1 4.34836E-1 4.71978E-1 4.36487E-1 3.69004E-1 3.26554E-1 3.13627E-1 2.92328E-1 3.35379E-1 3.10726E-1 2.79724E-1 2.84296E-1 3.3335E-1 3.19713E-1 2.89518E-1 3.23203E-1 4.0529E-1 4.91473E-1 4.72689E-1 4.41203E-1 4.24697E-1 4.59272E-1 4.06869E-1 3.22456E-1 2.59737E-1 2.79389E-1 2.97784E-1 3.23101E-1 2.94398E-1 2.22871E-1 1.58132E-1 1.30645E-1 1.53252E-1 1.68192E-1 1.67875E-1 1.55545E-1 1.23191E-1 1.45251E-1 1.66898E-1 1.38256E-1 1.06576E-1 8.31937E-2 5.39576E-2 6.91355E-2 5.89161E-2 7.38587E-2 1.97401E-1 1.71291E-1 7.79233E-2 1.35641E-1 1.92958E-1 1.89663E-1 1.33067E-1 1.24104E-1 1.58372E-1 1.90672E-1 2.32245E-1 1.06076E-1 1.17172E-1 1.40226E-1 1.26505E-1 9.40431E-2 6.4931E-2 8.07103E-2 9.3043E-2 6.90386E-2 3.89124E-2 7.1868E-2 2.85834E-2 1.80892E-2 3.2499E-2 1.72471E-2 2.46411E-2 2.4511E-2 5.14249E-2 4.74958E-2 4.09966E-2 5.13856E-2 5.1574E-2 6.10541E-2 4.96597E-2 4.37935E-2 3.306E-2 1.42352E-2 1.31471E-2 1.3056E-2 2.21215E-2 1.50431E-2 2.83029E-2 1.32121E-2 6.00858E-3 -9999 -9999 -9999 -9999 -9999 -9999 -9999 -9999 -9999 -9999 -9999 -9999
-9999 -9999 -9999 -9999 -9999 -9999 -9999 -9999 -9999 -9999 -9999 -9999 -9999 -9999 -9999 -9999 -9999 -9999 -9999 -9999 -9999 -9999 -9999 -9999 -9999 -9999 -9999 -9999 -9999 -9999 -9999 2.1544E-1 3.10771E-1 2.21269E-1 1.92266E-1 1.70603E-1 2.06968E-1 2.35729E-1 2.09099E-1 1.73225E-1 1.91201E-1 2.16984E-1 2.94688E-1 3.40596E-1 3.56795E-1 3.63985E-1 3.57944E-1 3.36983E-1 3.66978E-1 3.96283E-1 4.33415E-1 4.18481E-1 4.24187E-1 3.93656E-1 3.56766E-1 3.45247E-1 3.06994E-1 3.18738E-1 3.60277E-1 2.66356E-1 2.86739E-1 3.55049E-1 3.97956E-1 3.72843E-1 3.73413E-1 3.50679E-1 3.45558E-1 3.60649E-1 3.81928E-1 4.14205E-1 4.15655E-1 4.09546E-1 3.15898E-1 2.89445E-1 3.32323E-1 3.59534E-1 3.33054E-1 2.86473E-1 3.03089E-1 3.53696E-1 3.16129E-1 2.92345E-1 2.94764E-1 3.32518E-1 3.8556E-1 4.06272E-1 4.29357E-1 4.36127E-1 4.38189E-1 4.4683E-1 3.47651E-1 3.01921E-1 3.1231E-1 2.95643E-1 2.95794E-1 2.91502E-1 2.20231E-1 1.68475E-1 1.3782E-1 1.71014E-1 1.85268E-1 2.30125E-1 2.15892E-1 1.60641E-1 1.79185E-1 1.63307E-1 1.45561E-1 9.11865E-2 5.87562E-2 7.3848E-2 4.44657E-2 3.12954E-2 4.74994E-2 1.97001E-1 1.60378E-1 9.85926E-2 7.86065E-2 1.70469E-1 1.55464E-1 1.17573E-1 6.71287E-2 7.60062E-2 9.89931E-2 1.2325E-1 1.24074E-1 1.00073E-1 1.19624E-1 1.10014E-1 7.54573E-2 7.00492E-2 6.07259E-2 5.62457E-2 8.16758E-2 6.40085E-2 7.84505E-2 5.22097E-2 2.14387E-2 2.52554E-2 1.35557E-2 1.0657E-2 2.19849E-2 4.86848E-2 1.09679E-1 1.14617E-1 1.05964E-1 7.98462E-2 9.47269E-2 1.19531E-1 9.03635E-2 4.3716E-2 2.05715E-2 2.69572E-2 1.77428E-2 1.41454E-2 3.80537E-2 1.18822E-2 4.35956E-3 -9999 -9999 -9999 -9999 -9999 -9999 -9999 -9999 -9999 -9999 -9999 -9999 -9999
-9999 -9999 -9999 -9999 -9999 -9999 -9999 -9999 -9999 -9999 -9999 -9999 -9999 -9999 -9999 -9999 -9999 -9999 -9999 -9999 -9999 -9999 -9999 -9999 -9999 -9999 -9999 -9999 -9999 -9999 -9999 -9999 -9999 2.89537E-1 2.17006E-1 1.29541E-1 1.67084E-1 1.82331E-1 1.81051E-1 1.2942E-1 1.47995E-1 1.85816E-1 2.7146E-1 3.20159E-1 3.44071E-1 3.58885E-1 3.88519E-1 3.61831E-1 3.1401E-1 2.96259E-1 3.00473E-1 3.67369E-1 3.87036E-1 3.91849E-1 4.0125E-1 3.71837E-1 3.60931E-1 3.06472E-1 3.73097E-1 2.45785E-1 1.5809E-1 1.58341E-1 1.80802E-1 3.87958E-1 3.74015E-1 3.17779E-1 2.62156E-1 3.80367E-1 3.92417E-1 3.90212E-1 2.9345E-1 3.61957E-1 3.10862E-1 2.54152E-1 2.80893E-1 3.1781E-1 2.98782E-1 2.72432E-1 2.66534E-1 3.11594E-1 3.03121E-1 2.89564E-1 2.97347E-1 3.13973E-1 3.18401E-1 3.55812E-1 3.66134E-1 4.15671E-1 4.51939E-1 4.55462E-1 3.81903E-1 3.37283E-1 3.26329E-1 3.03453E-1 2.80741E-1 2.69328E-1 1.67155E-1 1.59672E-1 1.23441E-1 1.78314E-1 1.6115E-1 2.11967E-1 2.10606E-1 1.7892E-1 1.99939E-1 1.89592E-1 1.27731E-1 6.68206E-2 5.76166E-2 4.57193E-2 4.84885E-2 5.22397E-2 1.10914E-1 2.36853E-1 2.0479E-1 1.49271E-1 5.34278E-2 1.02816E-1 1.55669E-1 1.39836E-1 8.06273E-2 5.00453E-2 7.03728E-2 8.34114E-2 7.74519E-2 7.06885E-2 6.72151E-2 6.36866E-2 5.47059E-2 6.46681E-2 3.09769E-2 5.27643E-2 3.60788E-2 4.75823E-2 5.1381E-2 7.37406E-2 4.21521E-2 1.67004E-2 1.37557E-2 1.85332E-2 5.90872E-2 1.13111E-1 1.28899E-1 5.53748E-2 3.77263E-2 2.67848E-2 2.49532E-2 3.80546E-2 7.047E-2 6.6657E-2 9.63379E-2 2.99572E-2 1.67469E-2 3.16984E-2 1.6786E-2 7.88713E-3 -9999 -9999 -9999 -9999 -9999 -9999 -9999 -9999 -9999 -9999 -9999 -9999 -9999 -9999
-9999 -9999 -9999 -9999 -9999 -9999 -9999 -9999 -9999 -9999 -9999 -9999 -9999 -9999 -9999 -9999 -9999 -9999 -9999 -9999 -9999 -9999 -9999 -9999 -9999 -9999 -9999 -9999 -9999 -9999 -9999 -9999 -9999 -9999 2.75509E-1 1.95596E-1 1.70799E-1 1.51285E-1 1.35291E-1 1.48708E-1 1.6422E-1 1.67512E-1 1.75647E-1 2.24008E-1 2.91132E-1 2.85745E-1 3.55946E-1 3.98471E-1 3.01957E-1 1.61361E-1 2.14833E-1 3.01667E-1 3.77503E-1 4.15186E-1 4.72098E-1 4.37516E-1 4.03132E-1 3.93331E-1 3.61329E-1 3.87601E-1 2.8563E-1 2.03061E-1 1.37309E-1 2.4564E-1 1.26086E-1 1.61298E-1 1.79938E-1 2.87722E-1 1.53092E-1 2.86263E-1 3.13283E-1 3.0207E-1 2.56945E-1 2.21776E-1 2.47403E-1 2.50937E-1 2.69114E-1 2.64954E-1 2.2526E-1 2.54337E-1 2.65933E-1 2.55227E-1 2.883E-1 3.05796E-1 2.80851E-1 2.78347E-1 3.33754E-1 3.42804E-1 4.31662E-1 4.26563E-1 3.87346E-1 3.49088E-1 3.36203E-1 3.10353E-1 2.56542E-1 2.43142E-1 1.86398E-1 2.1999E-1 2.0221E-1 1.84079E-1 1.9874E-1 2.76049E-1 2.0793E-1 1.74415E-1 2.55936E-1 2.45592E-1 1.46909E-1 8.61145E-2 6.75699E-2 8.71789E-2 8.62802E-2 5.23863E-2 9.87941E-2 2.35553E-1 2.31575E-1 1.34433E-1 5.19616E-2 7.13564E-2 1.73489E-1 1.68714E-1 9.05554E-2 6.07179E-2 4.38616E-2 7.44316E-2 5.80319E-2 6.10079E-2 8.69345E-2 7.86259E-2 6.51829E-2 5.36886E-2 4.50493E-2 5.50799E-2 2.76767E-2 2.82705E-2 2.2751E-2 4.22228E-2 4.19267E-2 3.50565E-2 2.09655E-2 3.31425E-2 4.68826E-2 5.39162E-2 4.58047E-2 2.8426E-2 1.18275E-2 7.33497E-3 4.44821E-3 1.31711E-2 6.07369E-2 4.31364E-2 1.69604E-2 2.50903E-2 2.0383E-2 1.49126E-2 7.22593E-3 -9999 -9999 -9999 -9999 -9999 -9999 -9999 -9999 -9999 -9999 -9999 -9999 -9999 -9999 -9999
-9999 -9999 -9999 -9999 -9999 -9999 -9999 -9999 -9999 -9999 -9999 -9999 -9999 -9999 -9999 -9999 -9999 -9999 -9999 -9999 -9999 -9999 -9999 -9999 -9999 -9999 -9999 -9999 -9999 -9999 -9999 -9999 -9999 -9999 -9999 2.66596E-1 2.37404E-1 1.94062E-1 1.98914E-1 1.19989E-1 1.76912E-1 1.82489E-1 1.96437E-1 1.93798E-1 2.02432E-1 2.36905E-1 1.92344E-1 2.01079E-1 1.82043E-1 1.15862E-1 1.59421E-1 2.44417E-1 3.06328E-1 4.11014E-1 4.83576E-1 4.95743E-1 4.73104E-1 4.1408E-1 4.06544E-1 4.34495E-1 4.05482E-1 3.70072E-1 2.31869E-1 1.32141E-1 1.18799E-1 1.10436E-1 1.51192E-1 1.96162E-1 2.17915E-1 1.01299E-1 2.61682E-1 3.01196E-1 1.66659E-1 2.10913E-1 1.88074E-1 2.26814E-1 2.07753E-1 2.7943E-1 3.04213E-1 3.0641E-1 3.18026E-1 2.52024E-1 2.6437E-1 2.88331E-1 2.65712E-1 2.18809E-1 2.45372E-1 3.19998E-1 3.85998E-1 4.14752E-1 3.7697E-1 3.05607E-1 2.85389E-1 2.56289E-1 2.51266E-1 2.15313E-1 2.24257E-1 2.67778E-1 2.93594E-1 3.41505E-1 3.15656E-1 3.29051E-1 2.26391E-1 2.85561E-1 3.14599E-1 3.46772E-1 2.50992E-1 1.22697E-1 9.79481E-2 1.14646E-1 6.14249E-2 3.80319E-2 7.2151E-2 1.77253E-1 1.56347E-1 6.45889E-2 4.00671E-2 7.31078E-2 1.14309E-1 1.43481E-1 1.03635E-1 9.58806E-2 6.78836E-2 4.61829E-2 6.98067E-2 6.94295E-2 6.59688E-2 6.61539E-2 7.39728E-2 5.13182E-2 4.97009E-2 3.20027E-2 3.82877E-2 1.80007E-2 1.76055E-2 3.50875E-2 5.38449E-2 4.8879E-2 4.7807E-2 4.31007E-2 5.14029E-2 3.39019E-2 1.68609E-2 1.61443E-2 1.03636E-2 3.09106E-3 5.54816E-3 1.80843E-2 2.66682E-2 1.21262E-2 4.71428E-2 3.14476E-2 1.06531E-2 6.36315E-3 3.5651E-3 -9999 -9999 -9999 -9999 -9999 -9999 -9999 -9999 -9999 -9999 -9999 -9999 -9999 -9999 -9999
-9999 -9999 -9999 -9999 -9999 -9999 -9999 -9999 -9999 -9999 -9999 -9999 -9999 -9999 -9999 -9999 -9999 -9999 -9999 -9999 -9999 -9999 -9999 -9999 -9999 -9999 -9999 -9999 -9999 -9999 -9999 -9999 -9999 -9999 -9999 -9999 2.82523E-1 2.49192E-1 2.28641E-1 1.95537E-1 1.55745E-1 1.8161E-1 2.03309E-1 2.14344E-1 1.55624E-1 1.73489E-1 1.15951E-1 1.4278E-1 2.07021E-1 2.34943E-1 2.40002E-1 2.66397E-1 2.76721E-1 3.39084E-1 4.56483E-1 4.91081E-1 5.09452E-1 4.92589E-1 4.80668E-1 4.90829E-1 4.70478E-1 4.87254E-1 3.98658E-1 1.95153E-1 1.67983E-1 1.1578E-1 1.0562E-1 1.52736E-1 1.6037E-1 1.57747E-1 2.00881E-1 2.71511E-1 2.6602E-1 1.71846E-1 2.48592E-1 2.69978E-1 2.38102E-1 2.86809E-1 2.94469E-1 3.39132E-1 3.8301E-1 3.04358E-1 3.17785E-1 3.11805E-1 3.01225E-1 2.405E-1 2.46986E-1 3.00765E-1 3.6136E-1 3.45771E-1 3.59023E-1 2.93919E-1 3.04482E-1 2.39599E-1 2.59717E-1 2.73599E-1 2.70268E-1 3.2352E-1 3.40395E-1 3.21763E-1 3.15719E-1 3.00581E-1 2.99094E-1 3.21547E-1 3.13967E-1 3.00196E-1 2.51959E-1 1.14595E-1 5.26782E-2 5.64659E-2 3.59712E-2 6.12544E-2 6.79483E-2 9.65134E-2 5.15862E-2 5.39016E-2 3.79879E-2 6.25421E-2 9.41227E-2 5.91439E-2 6.42768E-2 4.77664E-2 5.05474E-2 3.95558E-2 6.00796E-2 3.9375E-2 4.43455E-2 4.86929E-2 6.60248E-2 6.51173E-2 6.72808E-2 5.56497E-2 4.4793E-2 3.68719E-2 3.4939E-2 2.62736E-2 3.23052E-2 3.12685E-2 2.55281E-2 3.19778E-2 2.5127E-2 1.89475E-2 1.1356E-2 1.00807E-2 8.68434E-3 5.92965E-3 1.24233E-2 3.20668E-2 8.00447E-3 2.03316E-2 1.44168E-2 7.12661E-3 4.90273E-3 -9999 -9999 -9999 -9999 -9999 -9999 -9999 -9999 -9999 -9999 -9999 -9999 -9999 -9999 -9999 -9999 -9999
-9999 -9999 -9999 -9999 -9999 -9999 -9999 -9999 -9999 -9999 -9999 -9999 -9999 -9999 -9999 -9999 -9999 -9999 -9999 -9999 -9999 -9999 -9999 -9999 -9999 -9999 -9999 -9999 -9999 -9999 -9999 -9999 -9999 -9999 -9999 -9999 -9999 1.41101E-1 1.82015E-1 1.5432E-1 8.16815E-2 5.56018E-2 9.54255E-2 1.26882E-1 1.13492E-1 1.29728E-1 1.50482E-1 2.26963E-1 3.98241E-1 4.373E-1 3.46878E-1 3.03008E-1 2.96067E-1 3.0543E-1 3.78526E-1 3.90186E-1 4.64846E-1 5.40418E-1 5.00646E-1 5.09954E-1 4.85486E-1 4.7416E-1 4.30581E-1 3.56863E-1 2.13158E-1 1.5407E-1 1.19017E-1 1.35379E-1 1.12489E-1 1.42263E-1 1.75353E-1 2.53565E-1 3.03709E-1 3.15196E-1 2.9976E-1 2.99452E-1 3.3895E-1 3.04069E-1 2.89983E-1 3.45757E-1 3.57601E-1 3.86638E-1 3.31401E-1 4.1101E-1 3.39819E-1 2.79382E-1 2.74239E-1 2.71761E-1 2.8796E-1 2.9842E-1 3.19267E-1 3.26505E-1 2.99234E-1 3.42602E-1 3.4818E-1 3.87866E-1 3.61219E-1 3.44388E-1 2.86792E-1 2.83548E-1 3.10115E-1 2.99577E-1 3.10524E-1 2.91474E-1 2.35081E-1 2.31045E-1 1.97091E-1 8.38363E-2 5.58822E-2 2.17413E-2 2.07506E-2 4.46732E-2 6.9606E-2 6.64591E-2 4.9317E-2 2.96795E-2 4.31407E-2 6.45952E-2 8.53423E-2 5.53501E-2 4.24521E-2 4.66939E-2 4.43992E-2 5.511E-2 5.75618E-2 3.85349E-2 3.59012E-2 5.44105E-2 5.41798E-2 4.35214E-2 3.69467E-2 2.61399E-2 2.96197E-2 2.62983E-2 2.1398E-2 2.51852E-2 1.61185E-2 1.95087E-2 1.6793E-2 1.49457E-2 1.61955E-2 1.24898E-2 1.0072E-2 1.14031E-2 2.03697E-2 2.52633E-2 3.64955E-2 8.98982E-3 1.325E-2 6.53835E-3 3.3385E-3 2.33517E-3 -9999 -9999 -9999 -9999 -9999 -9999 -9999 -9999 -9999 -9999 -9999 -9999 -9999 -9999 -9999 -9999 -9999 -9999
-9999 -9999 -9999 -9999 -9999 -9999 -9999 -9999 -9999 -9999 -9999 -9999 -9999 -9999 -9999 -9999 -9999 -9999 -9999 -9999 -9999 -9999 -9999 -9999 -9999 -9999 -9999 -9999 -9999 -9999 -9999 1.58445E-1 1.59676E-1 -9999 -9999 2.78769E-1 1.59093E-1 1.28591E-1 1.1592E-1 1.10802E-1 8.847E-2 6.77115E-2 7.6519E-2 7.06352E-2 1.05597E-1 1.11772E-1 2.09141E-1 2.96801E-1 3.52514E-1 4.23652E-1 3.80912E-1 3.41623E-1 3.48399E-1 3.19019E-1 3.54462E-1 3.87145E-1 4.3517E-1 4.68813E-1 4.6514E-1 4.67578E-1 4.67643E-1 4.49957E-1 4.64007E-1 3.40642E-1 3.0196E-1 1.96718E-1 1.98759E-1 1.88405E-1 1.61105E-1 1.20857E-1 1.57751E-1 2.14142E-1 3.09955E-1 3.56275E-1 3.62693E-1 3.75992E-1 3.85986E-1 3.47117E-1 3.02993E-1 2.92913E-1 3.41151E-1 3.87793E-1 3.96941E-1 3.42124E-1 3.73079E-1 3.2088E-1 2.91109E-1 2.67751E-1 2.68856E-1 2.78998E-1 3.41772E-1 3.03644E-1 3.27608E-1 3.45893E-1 3.58723E-1 3.7518E-1 3.32428E-1 3.41276E-1 2.46641E-1 2.15868E-1 2.29956E-1 2.60586E-1 2.82727E-1 2.27175E-1 1.91018E-1 2.05828E-1 1.7764E-1 1.34205E-1 7.1678E-2 3.03105E-2 1.66186E-2 3.42814E-2 9.07224E-2 1.34836E-1 8.85123E-2 6.10233E-2 5.01174E-2 7.62061E-2 7.47532E-2 5.83696E-2 4.19913E-2 2.98296E-2 6.01687E-2 8.61358E-2 3.72975E-2 4.75693E-2 3.40917E-2 3.4741E-2 3.65313E-2 5.06692E-2 4.84975E-2 3.19186E-2 1.9377E-2 1.50659E-2 3.05299E-2 1.64373E-2 1.11167E-2 1.80585E-2 1.04912E-2 9.56063E-3 8.36233E-3 1.15137E-2 1.02792E-2 1.30076E-2 1.58864E-2 2.93558E-2 3.2232E-2 7.01172E-3 1.4633E-2 -9999 -9999 -9999 -9999 -9999 -9999 -9999 -9999 -9999 -9999 -9999 -9999 -9999 -9999 -9999 -9999 -9999 -9999 -9999 -9999 -9999
-9999 -9999 -9999 -9999 -9999 -9999 -9999 -9999 -9999 -9999 -9999 -9999 -9999 -9999 -9999 -9999 -9999 -9999 -9999 -9999 -9999 -9999 -9999 -9999 -9999 -9999 -9999 -9999 -9999 -9999 2.68777E-1 1.02428E-1 1.08535E-1 -9999 -9999 2.07742E-1 1.4968E-1 2.44797E-1 1.35606E-1 9.98378E-2 1.2042E-1 1.13521E-1 9.84703E-2 9.81359E-2 9.33877E-2 1.2057E-1 2.64056E-1 3.78234E-1 3.92042E-1 4.31522E-1 4.15964E-1 3.78465E-1 3.80481E-1 3.45307E-1 3.47148E-1 3.81919E-1 4.19457E-1 4.21243E-1 4.3171E-1 4.54768E-1 4.51581E-1 4.47965E-1 4.96502E-1 4.6581E-1 3.75999E-1 2.99826E-1 2.78192E-1 2.06733E-1 1.47143E-1 1.39956E-1 1.65664E-1 2.14827E-1 2.83827E-1 3.46821E-1 3.8225E-1 3.89385E-1 3.88064E-1 3.56954E-1 2.8181E-1 2.60111E-1 2.67371E-1 2.80203E-1 3.7381E-1 4.07193E-1 3.59284E-1 3.64186E-1 2.69348E-1 2.5261E-1 2.28964E-1 2.38682E-1 3.10757E-1 2.93619E-1 3.19605E-1 3.97119E-1 3.32598E-1 3.00766E-1 3.18979E-1 2.76524E-1 2.96227E-1 2.02496E-1 2.09499E-1 2.36026E-1 2.54092E-1 2.21431E-1 1.83682E-1 2.02983E-1 1.60644E-1 1.40754E-1 7.76472E-2 3.63556E-2 2.10478E-2 2.65981E-2 7.8068E-2 9.01193E-2 1.11918E-1 5.93715E-2 3.55026E-2 6.10542E-2 6.26564E-2 3.28368E-2 3.19827E-2 3.32751E-2 5.22894E-2 7.94406E-2 3.27954E-2 2.40003E-2 2.63624E-2 2.85226E-2 3.37903E-2 4.06023E-2 3.30713E-2 2.7573E-2 2.4742E-2 1.87956E-2 2.22763E-2 1.82799E-2 1.743E-2 1.37067E-2 6.40447E-3 1.14148E-2 7.93704E-3 7.305E-3 8.91627E-3 9.79425E-3 1.24434E-2 2.1253E-2 6.85173E-3 6.57574E-3 9.97336E-3 -9999 -9999 -9999 -9999 -9999 -9999 -9999 -9999 -9999 -9999 -9999 -9999 -9999 -9999 -9999 -9999 -9999 -9999 -9999 -9999 -9999
-9999 -9999 -9999 -9999 -9999 -9999 -9999 -9999 -9999 -9999 -9999 -9999 -9999 -9999 -9999 -9999 -9999 -9999 -9999 -9999 -9999 -9999 -9999 -9999 -9999 -9999 -9999 -9999 -9999 -9999 2.4244E-1 9.49503E-2 6.85572E-2 9.83916E-2 1.86598E-1 2.03491E-1 1.33517E-1 2.23494E-1 2.57964E-1 1.45416E-1 1.86549E-1 2.55601E-1 1.82027E-1 1.31557E-1 1.15883E-1 1.30286E-1 2.2246E-1 3.44995E-1 4.03205E-1 4.35548E-1 4.16432E-1 4.14974E-1 3.71852E-1 3.38248E-1 3.69712E-1 4.22022E-1 4.04629E-1 3.85677E-1 4.15369E-1 4.47192E-1 4.4055E-1 4.44585E-1 4.98324E-1 5.54244E-1 5.42855E-1 4.57257E-1 3.73157E-1 2.19207E-1 1.99499E-1 1.66183E-1 1.46431E-1 1.696E-1 2.42253E-1 3.27638E-1 3.80869E-1 4.04658E-1 4.34803E-1 3.67471E-1 2.6439E-1 2.51052E-1 2.41747E-1 2.13809E-1 2.42613E-1 3.5299E-1 3.91054E-1 3.76716E-1 3.14725E-1 2.33967E-1 2.32953E-1 2.51057E-1 2.72581E-1 3.02535E-1 3.22201E-1 3.41669E-1 3.51804E-1 2.37695E-1 2.58303E-1 2.97184E-1 2.15572E-1 1.79658E-1 1.84103E-1 1.91734E-1 2.05662E-1 1.68337E-1 1.5717E-1 1.45643E-1 9.67319E-2 7.64963E-2 4.388E-2 3.01886E-2 2.17242E-2 3.39673E-2 6.26874E-2 4.06464E-2 3.97152E-2 4.96077E-2 3.4286E-2 5.44795E-2 8.74107E-2 7.01154E-2 2.2077E-2 1.86147E-2 5.19256E-2 4.25483E-2 2.37098E-2 2.25229E-2 2.18573E-2 2.42424E-2 2.10291E-2 3.00364E-2 2.87621E-2 3.31552E-2 2.13731E-2 3.02433E-2 2.56397E-2 1.78185E-2 1.89994E-2 8.65018E-3 6.14886E-3 4.87479E-3 4.48419E-3 3.96879E-3 4.17942E-3 6.02255E-3 9.95084E-3 7.41614E-3 1.57837E-2 6.05077E-3 7.71353E-3 5.26925E-3 -9999 -9999 -9999 -9999 -9999 -9999 -9999 -9999 -9999 -9999 -9999 -9999 -9999 -9999 -9999 -9999 -9999 -9999 -9999 -9999
-9999 -9999 -9999 -9999 -9999 -9999 -9999 -9999 -9999 -9999 -9999 -9999 -9999 -9999 -9999 -9999 -9999 -9999 -9999 -9999 -9999 -9999 -9999 -9999 -9999 -9999 -9999 -9999 -9999 -9999 1.58549E-1 1.33638E-1 7.77405E-2 7.96083E-2 9.55037E-2 1.64362E-1 1.53077E-1 1.14479E-1 1.94973E-1 2.05621E-1 1.25076E-1 1.54364E-1 2.39247E-1 2.23381E-1 1.61161E-1 1.74897E-1 3.3194E-1 4.04646E-1 3.82806E-1 3.97371E-1 4.14118E-1 4.12928E-1 3.97404E-1 3.69864E-1 4.13314E-1 4.59106E-1 4.25872E-1 4.00243E-1 3.73899E-1 3.85835E-1 3.84185E-1 4.07813E-1 4.45982E-1 5.19215E-1 4.93643E-1 4.60154E-1 4.20986E-1 2.31258E-1 1.92241E-1 1.56227E-1 1.292E-1 1.89472E-1 2.15441E-1 2.69345E-1 3.83478E-1 4.7603E-1 4.22985E-1 3.71174E-1 3.04329E-1 2.84149E-1 2.93813E-1 2.64355E-1 2.33309E-1 2.75793E-1 3.24576E-1 3.74629E-1 3.48351E-1 2.56117E-1 2.09747E-1 2.30153E-1 2.94154E-1 3.12471E-1 3.00985E-1 3.34385E-1 3.54528E-1 2.52105E-1 1.89667E-1 2.69015E-1 2.14534E-1 1.76605E-1 1.42402E-1 1.22642E-1 1.6585E-1 1.58284E-1 1.39335E-1 1.25444E-1 7.31553E-2 3.6735E-2 2.5774E-2 2.75918E-2 2.66519E-2 2.77441E-2 4.11167E-2 4.84665E-2 3.32031E-2 1.84555E-2 1.9703E-2 4.72661E-2 5.95201E-2 5.8777E-2 2.56005E-2 2.32529E-2 4.64356E-2 2.53605E-2 1.96503E-2 2.36401E-2 2.49933E-2 2.07157E-2 2.36269E-2 2.85161E-2 2.18482E-2 3.02118E-2 2.35331E-2 2.45912E-2 1.81174E-2 1.93129E-2 2.02486E-2 1.34108E-2 1.15776E-2 5.56669E-3 5.69424E-3 8.0672E-3 4.33534E-3 6.71925E-3 8.75344E-3 5.32909E-3 1.01486E-2 4.95725E-3 5.4516E-3 5.82246E-3 -9999 -9999 -9999 -9999 -9999 -9999 -9999 -9999 -9999 -9999 -9999 -9999 -9999 -9999 -9999 -9999 -9999 -9999 -9999 -9999
-9999 -9999 -9999 -9999 -9999 -9999 -9999 -9999 -9999 -9999 -9999 -9999 -9999 -9999 -9999 -9999 -9999 -9999 -9999 -9999 -9999 -9999 -9999 -9999 -9999 -9999 -9999 -9999 -9999 -9999 -9999 -9999 2.39691E-1 1.46119E-1 6.37961E-2 7.43481E-2 1.36801E-1 1.11044E-1 1.40293E-1 1.34905E-1 1.748E-1 1.2451E-1 1.24206E-1 1.44755E-1 1.75059E-1 2.2022E-1 3.09526E-1 4.12117E-1 3.47612E-1 3.64898E-1 3.89349E-1 4.17642E-1 4.22504E-1 3.96334E-1 4.0684E-1 4.54581E-1 4.5166E-1 4.38576E-1 3.7295E-1 3.40442E-1 3.51689E-1 3.45529E-1 3.81685E-1 3.79186E-1 3.91034E-1 4.04414E-1 3.7619E-1 2.53527E-1 2.40563E-1 1.99531E-1 1.82163E-1 2.18724E-1 2.16089E-1 2.76636E-1 3.68374E-1 4.62628E-1 4.39909E-1 4.05745E-1 3.7569E-1 2.84908E-1 2.0197E-1 2.07225E-1 1.77342E-1 1.59988E-1 1.50773E-1 2.56138E-1 3.2237E-1 2.7734E-1 2.18762E-1 2.51418E-1 3.04303E-1 3.06545E-1 3.30081E-1 2.13524E-1 2.82344E-1 3.39802E-1 2.31687E-1 2.41305E-1 1.69848E-1 1.37261E-1 1.08704E-1 8.87269E-2 1.33099E-1 1.06589E-1 1.11032E-1 9.32426E-2 3.33447E-2 1.93385E-2 2.39299E-2 3.63115E-2 2.03093E-2 1.8258E-2 2.49368E-2 3.16245E-2 4.24422E-2 6.8339E-2 7.36976E-2 6.05214E-2 5.61261E-2 4.26821E-2 2.49333E-2 2.4905E-2 5.24916E-2 2.57025E-2 1.84235E-2 2.31146E-2 3.23774E-2 4.47673E-2 3.93706E-2 3.16154E-2 1.86704E-2 2.12668E-2 1.7548E-2 2.04563E-2 1.77837E-2 1.44955E-2 1.20487E-2 9.93113E-3 7.79779E-3 9.54095E-3 1.10639E-2 1.51832E-2 1.89629E-2 2.21293E-2 1.30922E-2 4.19837E-3 5.93363E-3 4.5729E-3 5.90142E-3 -9999 -9999 -9999 -9999 -9999 -9999 -9999 -9999 -9999 -9999 -9999 -9999 -9999 -9999 -9999 -9999 -9999 -9999 -9999 -9999 -9999
-9999 -9999 -9999 -9999 -9999 -9999 -9999 -9999 -9999 -9999 -9999 -9999 -9999 -9999 -9999 -9999 -9999 -9999 -9999 -9999 -9999 -9999 -9999 -9999 -9999 -9999 -9999 -9999 -9999 -9999 -9999 -9999 -9999 1.81176E-1 8.68119E-2 5.30434E-2 5.94621E-2 1.01954E-1 5.92662E-2 9.78067E-2 1.44568E-1 1.75436E-1 1.58632E-1 1.19792E-1 1.52795E-1 2.91353E-1 3.16448E-1 2.68617E-1 3.14428E-1 3.7114E-1 3.87073E-1 4.25935E-1 4.27362E-1 4.3481E-1 3.92411E-1 4.139E-1 4.42173E-1 4.40453E-1 3.9828E-1 3.85353E-1 3.64137E-1 3.02414E-1 3.19331E-1 2.77687E-1 2.91658E-1 3.23747E-1 3.13434E-1 2.97459E-1 2.58915E-1 2.25877E-1 1.78452E-1 2.47435E-1 2.41763E-1 3.10388E-1 3.99396E-1 4.36237E-1 4.54787E-1 4.29901E-1 3.98779E-1 3.67324E-1 2.80784E-1 1.92219E-1 1.68897E-1 1.44943E-1 1.23889E-1 1.30991E-1 1.68169E-1 2.71553E-1 2.63221E-1 2.69083E-1 2.88351E-1 3.17457E-1 3.56663E-1 2.35564E-1 1.30681E-1 2.80492E-1 2.74319E-1 2.35836E-1 1.29796E-1 1.12244E-1 8.83691E-2 9.67229E-2 7.87878E-2 7.85766E-2 8.66022E-2 5.21489E-2 2.34543E-2 2.17141E-2 3.12211E-2 3.32258E-2 2.43315E-2 2.37222E-2 2.75189E-2 2.69513E-2 3.79642E-2 6.0947E-2 5.0365E-2 5.09533E-2 5.56375E-2 4.04425E-2 3.44201E-2 4.95642E-2 4.86177E-2 2.4742E-2 2.12013E-2 2.45804E-2 3.76036E-2 6.07845E-2 3.36157E-2 3.05876E-2 1.82024E-2 1.22257E-2 1.18897E-2 1.24392E-2 1.36892E-2 1.13873E-2 1.04488E-2 8.96573E-3 5.47713E-3 3.30421E-3 6.0881E-3 1.48272E-2 1.50995E-2 1.14963E-2 1.38997E-2 5.94929E-3 7.88039E-3 2.7545E-3 -9999 -9999 -9999 -9999 -9999 -9999 -9999 -9999 -9999 -9999 -9999 -9999 -9999 -9999 -9999 -9999 -9999 -9999 -9999 -9999 -9999 -9999
-9999 -9999 -9999 -9999 -9999 -9999 -9999 -9999 -9999 -9999 -9999 -9999 -9999 -9999 -9999 -9999 -9999 -9999 -9999 -9999 -9999 -9999 -9999 -9999 -9999 -9999 -9999 -9999 -9999 -9999 -9999 -9999 -9999 2.25372E-1 1.21139E-1 7.23809E-2 5.83375E-2 8.61772E-2 5.76667E-2 7.01788E-2 1.17018E-1 9.48601E-2 1.07021E-1 8.70252E-2 1.17144E-1 1.85101E-1 2.48574E-1 2.54149E-1 3.57448E-1 4.17713E-1 4.27556E-1 4.12378E-1 4.22491E-1 3.98368E-1 3.79893E-1 3.98951E-1 4.29602E-1 4.29191E-1 4.14084E-1 4.07723E-1 3.85386E-1 3.08805E-1 2.58171E-1 2.21266E-1 2.38581E-1 3.08886E-1 2.56E-1 1.89819E-1 2.44998E-1 2.1825E-1 1.73118E-1 2.5588E-1 2.10558E-1 2.33634E-1 3.71154E-1 4.24111E-1 4.98031E-1 4.45783E-1 3.86948E-1 3.98145E-1 3.30937E-1 2.56543E-1 1.99999E-1 2.04279E-1 1.57728E-1 1.57251E-1 1.68898E-1 1.65579E-1 3.08116E-1 3.38025E-1 3.18477E-1 3.19457E-1 3.4925E-1 3.51649E-1 1.56715E-1 1.48508E-1 1.99357E-1 2.06167E-1 1.31684E-1 1.03659E-1 8.22398E-2 1.13283E-1 7.81517E-2 7.66646E-2 7.44496E-2 3.45739E-2 2.19018E-2 1.86433E-2 2.8872E-2 2.99486E-2 2.85306E-2 3.35685E-2 4.59974E-2 4.45689E-2 3.54895E-2 6.02386E-2 6.19376E-2 5.03477E-2 5.31074E-2 8.20537E-2 6.55674E-2 6.52995E-2 3.36544E-2 2.77421E-2 3.39284E-2 3.35142E-2 2.67222E-2 4.6036E-2 1.90963E-2 1.46098E-2 1.29875E-2 8.83084E-3 1.53592E-2 2.23905E-2 1.58178E-2 8.19767E-3 7.78432E-3 4.38553E-3 4.41259E-3 4.80618E-3 1.23443E-2 1.78449E-2 1.37921E-2 8.61092E-3 6.69384E-3 3.27358E-3 3.1449E-3 1.6554E-3 -9999 -9999 -9999 -9999 -9999 -9999 -9999 -9999 -9999 -9999 -9999 -9999 -9999 -9999 -9999 -9999 -9999 -9999 -9999 -9999 -9999 -9999
-9999 -9999 -9999 -9999 -9999 -9999 -9999 -9999 -9999 -9999 -9999 -9999 -9999 -9999 -9999 -9999 -9999 -9999 -9999 -9999 -9999 -9999 -9999 -9999 -9999 -9999 -9999 -9999 -9999 -9999 -9999 -9999 -9999 -9999 1.22993E-1 1.07021E-1 6.34149E-2 8.95474E-2 8.98439E-2 1.0108E-1 1.01828E-1 1.21454E-1 1.16143E-1 1.11411E-1 1.12949E-1 1.61938E-1 2.30838E-1 2.66297E-1 3.63145E-1 4.63324E-1 4.61394E-1 4.17727E-1 4.08547E-1 3.87104E-1 3.93356E-1 3.89546E-1 3.92455E-1 4.15976E-1 4.03643E-1 4.35244E-1 4.2571E-1 3.50896E-1 2.32653E-1 1.6942E-1 1.68965E-1 2.89998E-1 2.42995E-1 1.60151E-1 1.47702E-1 2.03386E-1 1.77206E-1 2.39224E-1 2.1745E-1 2.28038E-1 3.10507E-1 4.30233E-1 4.66641E-1 4.38186E-1 4.08508E-1 3.72761E-1 3.59479E-1 2.94019E-1 2.77407E-1 2.6584E-1 1.67999E-1 2.30108E-1 3.00255E-1 2.34417E-1 2.23302E-1 3.02179E-1 3.764E-1 3.10042E-1 3.35209E-1 3.49885E-1 2.18184E-1 1.29368E-1 1.69913E-1 1.93664E-1 1.51699E-1 1.4035E-1 8.92312E-2 6.63609E-2 4.62835E-2 6.36469E-2 6.87547E-2 4.46727E-2 1.95464E-2 1.69177E-2 2.10722E-2 2.73812E-2 2.4141E-2 2.28504E-2 2.64286E-2 2.66652E-2 4.59304E-2 5.48653E-2 4.92295E-2 4.72013E-2 6.46942E-2 1.04292E-1 9.40521E-2 7.28189E-2 5.79679E-2 5.10072E-2 5.54852E-2 6.10317E-2 3.30306E-2 3.90978E-2 1.96192E-2 1.21523E-2 1.21504E-2 1.30856E-2 2.2987E-2 2.29425E-2 1.80105E-2 7.63821E-3 8.47083E-3 9.77508E-3 6.55779E-3 1.67137E-2 1.61595E-2 1.343E-2 8.79096E-3 3.98664E-3 3.44456E-3 5.62869E-3 2.93961E-3 1.02597E-3 -9999 -9999 -9999 -9999 -9999 -9999 -9999 -9999 -9999 -9999 -9999 -9999 -9999 -9999 -9999 -9999 -9999 -9999 -9999 -9999 -9999 -9999
-9999 -9999 -9999 -9999 -9999 -9999 -9999 -9999 -9999 -9999 -9999 -9999 -9999 -9999 -9999 -9999 -9999 -9999 -9999 -9999 -9999 -9999 -9999 -9999 -9999 -9999 -9999 -9999 -9999 -9999 -9999 -9999 -9999 -9999 -9999 1.49683E-1 1.04111E-1 9.40865E-2 1.04641E-1 1.18159E-1 1.07584E-1 1.48195E-1 1.65754E-1 2.57425E-1 2.51914E-1 1.84942E-1 2.11605E-1 2.5463E-1 3.11182E-1 3.78625E-1 4.50925E-1 4.1691E-1 4.05961E-1 3.98156E-1 3.95317E-1 3.59229E-1 3.83945E-1 4.38416E-1 4.47768E-1 4.31992E-1 4.63684E-1 4.19612E-1 3.20192E-1 1.89942E-1 1.78842E-1 1.79427E-1 1.38295E-1 1.29327E-1 1.86086E-1 1.92158E-1 1.5237E-1 2.43875E-1 2.05971E-1 2.26599E-1 3.13485E-1 4.12673E-1 4.54028E-1 4.4655E-1 4.64052E-1 3.98399E-1 3.73181E-1 2.77493E-1 2.63245E-1 3.27043E-1 3.0324E-1 3.24732E-1 3.05946E-1 3.10805E-1 2.35797E-1 2.27002E-1 3.86657E-1 3.43733E-1 2.89257E-1 3.14054E-1 2.96221E-1 1.65927E-1 1.66073E-1 1.33228E-1 2.45169E-1 1.53173E-1 1.41661E-1 6.53058E-2 5.87927E-2 5.10992E-2 5.2119E-2 5.4345E-2 3.06999E-2 1.7562E-2 2.45666E-2 3.1249E-2 2.23104E-2 1.77982E-2 1.69092E-2 1.54693E-2 1.77749E-2 2.50042E-2 2.80693E-2 1.81653E-2 2.54888E-2 4.15148E-2 4.38981E-2 4.4165E-2 2.66442E-2 1.56795E-2 1.26929E-2 1.78767E-2 4.2299E-2 4.47437E-2 2.83701E-2 1.89278E-2 1.333E-2 1.23626E-2 1.81839E-2 2.09684E-2 9.74824E-3 6.03101E-3 3.0526E-3 5.63236E-3 1.34582E-2 1.11861E-2 8.96717E-3 9.36703E-3 7.8229E-3 6.53076E-3 4.35973E-3 1.8346E-3 1.58469E-3 1.14757E-3 -9999 -9999 -9999 -9999 -9999 -9999 -9999 -9999 -9999 -9999 -9999 -9999 -9999 -9999 -9999 -9999 -9999 -9999 -9999 -9999 -9999 -9999
-9999 -9999 -9999 -9999 -9999 -9999 -9999 -9999 -9999 -9999 -9999 -9999 -9999 -9999 -9999 -9999 -9999 -9999 -9999 -9999 -9999 -9999 -9999 -9999 -9999 -9999 -9999 -9999 -9999 -9999 -9999 -9999 -9999 -9999 -9999 6.19503E-2 1.04061E-1 1.28268E-1 1.23416E-1 1.1123E-1 1.13702E-1 1.07966E-1 1.51855E-1 3.02744E-1 3.06616E-1 1.94351E-1 1.75294E-1 3.22506E-1 4.17861E-1 3.68129E-1 4.61545E-1 4.06394E-1 4.07305E-1 4.15492E-1 4.06013E-1 3.67922E-1 3.77914E-1 3.98049E-1 4.22557E-1 4.22843E-1 4.80037E-1 5.25296E-1 4.62877E-1 2.23419E-1 1.51175E-1 1.50668E-1 1.41774E-1 1.23373E-1 2.02478E-1 1.951E-1 1.44018E-1 2.55774E-1 2.22909E-1 2.03374E-1 2.82449E-1 3.87694E-1 4.75083E-1 4.63051E-1 3.78401E-1 3.87479E-1 3.37541E-1 2.88531E-1 2.40233E-1 2.68817E-1 3.02522E-1 2.3449E-1 2.55758E-1 2.34439E-1 2.38635E-1 2.12494E-1 3.54408E-1 3.81555E-1 3.61349E-1 3.03178E-1 2.71067E-1 2.00037E-1 1.54212E-1 9.74781E-2 1.98921E-1 2.48772E-1 1.31875E-1 7.21004E-2 8.49883E-2 4.4164E-2 3.89368E-2 4.52727E-2 4.64184E-2 3.27918E-2 3.3183E-2 3.53833E-2 3.38174E-2 2.07143E-2 1.60291E-2 1.25958E-2 1.51855E-2 2.04548E-2 3.1994E-2 2.43594E-2 1.61684E-2 1.8001E-2 1.81432E-2 2.63321E-2 2.96276E-2 3.36031E-2 2.16404E-2 1.22054E-2 1.21488E-2 1.82339E-2 1.44229E-2 1.77853E-2 1.35289E-2 1.55923E-2 2.00706E-2 1.421E-2 6.58994E-3 5.93197E-3 6.99328E-3 8.06729E-3 5.19555E-3 5.04118E-3 4.35063E-3 5.49123E-3 6.21081E-3 2.58302E-3 2.04163E-3 1.87167E-3 1.60365E-3 -9999 -9999 -9999 -9999 -9999 -9999 -9999 -9999 -9999 -9999 -9999 -9999 -9999 -9999 -9999 -9999 -9999 -9999 -9999 -9999 -9999 -9999 -9999
-9999 -9999 -9999 -9999 -9999 -9999 -9999 -9999 -9999 -9999 -9999 -9999 -9999 -9999 -9999 -9999 -9999 -9999 -9999 -9999 -9999 -9999 -9999 -9999 -9999 -9999 -9999 -9999 -9999 -9999 -9999 -9999 -9999 -9999 9.25042E-2 9.42276E-2 8.21469E-2 9.02577E-2 9.94194E-2 8.83952E-2 1.34642E-1 1.14112E-1 1.29661E-1 2.11919E-1 3.29894E-1 2.77699E-1 1.55446E-1 1.96243E-1 3.76193E-1 4.51482E-1 4.34561E-1 4.28176E-1 4.19305E-1 4.2319E-1 4.01149E-1 3.62399E-1 3.48795E-1 3.67516E-1 4.02096E-1 4.32109E-1 4.62622E-1 5.48502E-1 5.168E-1 2.51049E-1 1.91002E-1 1.63565E-1 1.65171E-1 1.55679E-1 2.06254E-1 2.13749E-1 2.25742E-1 1.91181E-1 1.64005E-1 2.10808E-1 2.94361E-1 3.77065E-1 3.84722E-1 3.76112E-1 3.75391E-1 3.51151E-1 3.60016E-1 3.29434E-1 3.10052E-1 2.40634E-1 2.43866E-1 2.63338E-1 2.02971E-1 2.10446E-1 2.12516E-1 1.79227E-1 2.87597E-1 3.4603E-1 2.91326E-1 2.78729E-1 2.30494E-1 2.22991E-1 1.3058E-1 1.62319E-1 1.36785E-1 1.93465E-1 1.60607E-1 8.68569E-2 4.82151E-2 5.06578E-2 2.85793E-2 3.34022E-2 3.29069E-2 3.34775E-2 3.9574E-2 3.56347E-2 3.95521E-2 2.27668E-2 1.89912E-2 2.19327E-2 2.51697E-2 3.92293E-2 5.2993E-2 4.37755E-2 2.67329E-2 2.20975E-2 2.09242E-2 1.43339E-2 2.27864E-2 3.14795E-2 4.42401E-2 3.37716E-2 1.82867E-2 1.28076E-2 -9999 -9999 -9999 -9999 -9999 1.33666E-2 7.30193E-3 1.07915E-2 8.56955E-3 5.20539E-3 3.94043E-3 4.9612E-3 4.19904E-3 4.0167E-3 2.22355E-3 2.2318E-3 2.43375E-3 1.74332E-3 -9999 -9999 -9999 -9999 -9999 -9999 -9999 -9999 -9999 -9999 -9999 -9999 -9999 -9999 -9999 -9999 -9999 -9999 -9999 -9999 -9999 -9999 -9999 -9999
-9999 -9999 -9999 -9999 -9999 -9999 -9999 -9999 -9999 -9999 -9999 -9999 -9999 -9999 -9999 -9999 -9999 -9999 -9999 -9999 -9999 -9999 -9999 -9999 -9999 -9999 -9999 -9999 -9999 -9999 -9999 -9999 -9999 -9999 -9999 -9999 1.56617E-1 6.05734E-2 6.10198E-2 1.0806E-1 1.14104E-1 1.45635E-1 2.15428E-1 2.30472E-1 3.23034E-1 3.50247E-1 2.95021E-1 2.15012E-1 3.15277E-1 5.03526E-1 5.6969E-1 5.46318E-1 4.11467E-1 4.03993E-1 3.92103E-1 3.45138E-1 3.73732E-1 3.77171E-1 4.1013E-1 4.33539E-1 4.64325E-1 5.21503E-1 5.1726E-1 3.37368E-1 2.3078E-1 1.79625E-1 1.82739E-1 1.69425E-1 1.76926E-1 1.46099E-1 1.44974E-1 1.52764E-1 1.287E-1 1.87879E-1 3.80458E-1 3.46195E-1 3.62269E-1 3.43068E-1 3.16623E-1 3.36678E-1 3.68181E-1 3.83735E-1 3.14012E-1 2.98663E-1 1.94083E-1 1.72675E-1 1.78851E-1 2.20389E-1 1.98072E-1 1.87009E-1 2.37034E-1 2.45619E-1 2.02385E-1 2.2851E-1 2.22031E-1 1.76473E-1 1.69069E-1 2.22078E-1 1.10242E-1 1.17509E-1 1.31928E-1 1.06633E-1 7.01543E-2 3.69305E-2 3.21421E-2 2.34917E-2 2.35197E-2 3.16849E-2 3.3874E-2 4.004E-2 3.66762E-2 2.45167E-2 2.39675E-2 2.7288E-2 3.37801E-2 3.18109E-2 4.6984E-2 4.93166E-2 4.36867E-2 3.21389E-2 2.41081E-2 1.06543E-2 1.22219E-2 1.84512E-2 2.69482E-2 5.5103E-2 3.2551E-2 2.49967E-2 -9999 -9999 -9999 -9999 -9999 1.35161E-2 1.01422E-2 8.52601E-3 6.07269E-3 4.99044E-3 5.72719E-3 3.49085E-3 4.39677E-3 5.1399E-3 3.97029E-3 2.29471E-3 4.4096E-3 -9999 -9999 -9999 -9999 -9999 -9999 -9999 -9999 -9999 -9999 -9999 -9999 -9999 -9999 -9999 -9999 -9999 -9999 -9999 -9999 -9999 -9999 -9999 -9999 -9999
-9999 -9999 -9999 -9999 -9999 -9999 -9999 -9999 -9999 -9999 -9999 -9999 -9999 -9999 -9999 -9999 -9999 -9999 -9999 -9999 -9999 -9999 -9999 -9999 -9999 -9999 -9999 -9999 -9999 -9999 -9999 -9999 -9999 -9999 -9999 -9999 -9999 1.18171E-1 4.13765E-2 9.64178E-2 1.40806E-1 1.54571E-1 2.10663E-1 2.59058E-1 3.52329E-1 3.61483E-1 4.13379E-1 2.70021E-1 3.37299E-1 5.55688E-1 6.13726E-1 5.08898E-1 4.41146E-1 3.73067E-1 3.88239E-1 3.40947E-1 3.70543E-1 4.22504E-1 4.27179E-1 4.29314E-1 4.6638E-1 4.70692E-1 5.33231E-1 2.88084E-1 1.70253E-1 1.20273E-1 1.37967E-1 1.56761E-1 1.1855E-1 1.6154E-1 2.32896E-1 2.82956E-1 2.36269E-1 3.56555E-1 4.25527E-1 4.50561E-1 4.33659E-1 2.95182E-1 2.86762E-1 2.87017E-1 3.14597E-1 3.59419E-1 3.58356E-1 3.37905E-1 2.98293E-1 2.50513E-1 2.2203E-1 1.77066E-1 1.91886E-1 1.83978E-1 1.9272E-1 2.00709E-1 1.83027E-1 1.87611E-1 2.55957E-1 3.03167E-1 2.93018E-1 2.74828E-1 1.07608E-1 9.96597E-2 1.00738E-1 7.80891E-2 7.34665E-2 4.98636E-2 3.34695E-2 2.0512E-2 1.28244E-2 2.20186E-2 2.6046E-2 2.22E-2 1.90525E-2 2.3138E-2 1.89963E-2 2.47941E-2 1.71606E-2 1.88005E-2 2.89534E-2 2.61279E-2 5.00991E-2 4.62819E-2 4.30183E-2 2.9728E-2 2.86691E-2 2.83475E-2 3.57533E-2 -9999 -9999 -9999 -9999 -9999 -9999 -9999 -9999 1.09046E-2 5.78714E-3 3.70157E-3 3.06713E-3 2.18482E-3 3.1888E-3 -9999 -9999 -9999 -9999 -9999 -9999 -9999 -9999 -9999 -9999 -9999 -9999 -9999 -9999 -9999 -9999 -9999 -9999 -9999 -9999 -9999 -9999 -9999 -9999 -9999 -9999 -9999 -9999 -9999 -9999 -9999
-9999 -9999 -9999 -9999 -9999 -9999 -9999 -9999 -9999 -9999 -9999 -9999 -9999 -9999 -9999 -9999 -9999 -9999 -9999 -9999 -9999 -9999 -9999 -9999 -9999 -9999 -9999 -9999 -9999 -9999 -9999 -9999 -9999 -9999 -9999 -9999 -9999 -9999 1.02246E-1 9.74683E-2 1.03189E-1 1.14645E-1 1.27854E-1 1.9041E-1 2.85855E-1 2.85988E-1 3.51599E-1 3.58504E-1 3.0096E-1 3.81145E-1 5.11367E-1 5.94138E-1 5.13178E-1 3.74571E-1 3.17786E-1 3.26846E-1 3.4711E-1 4.13283E-1 4.57505E-1 4.81792E-1 4.67688E-1 5.11259E-1 4.37175E-1 2.25824E-1 1.03654E-1 8.37761E-2 7.95682E-2 1.00103E-1 1.0182E-1 1.30083E-1 3.19552E-1 3.91621E-1 4.68039E-1 4.4318E-1 4.60171E-1 4.66881E-1 3.62932E-1 3.29727E-1 3.2147E-1 2.69815E-1 3.03936E-1 3.4997E-1 3.45526E-1 3.29838E-1 3.15356E-1 3.43974E-1 2.76004E-1 1.35893E-1 1.15602E-1 1.3982E-1 1.74433E-1 2.22121E-1 2.41504E-1 2.33444E-1 3.0134E-1 3.17098E-1 3.20087E-1 2.55359E-1 1.62988E-1 1.29408E-1 8.8315E-2 6.20871E-2 4.70588E-2 2.86871E-2 2.1461E-2 1.60943E-2 2.35759E-2 2.40633E-2 1.38351E-2 1.09282E-2 8.5385E-3 1.05566E-2 1.55703E-2 1.85562E-2 1.11644E-2 1.24253E-2 1.15878E-2 1.3263E-2 4.05712E-2 6.73855E-2 7.13622E-2 7.05784E-2 5.66636E-2 -9999 -9999 -9999 -9999 -9999 -9999 -9999 -9999 -9999 -9999 4.36097E-3 2.94018E-3 -9999 -9999 -9999 -9999 -9999 -9999 -9999 -9999 -9999 -9999 -9999 -9999 -9999 -9999 -9999 -9999 -9999 -9999 -9999 -9999 -9999 -9999 -9999 -9999 -9999 -9999 -9999 -9999 -9999 -9999 -9999 -9999 -9999 -9999 -9999
-9999 -9999 -9999 -9999 -9999 -9999 -9999 -9999 -9999 -9999 -9999 -9999 -9999 -9999 -9999 -9999 -9999 -9999 -9999 -9999 -9999 -9999 -9999 -9999 -9999 -9999 -9999 -9999 -9999 -9999 -9999 -9999 -9999 -9999 -9999 -9999 -9999 -9999 -9999 7.4011E-2 6.54833E-2 7.10911E-2 9.60393E-2 9.32923E-2 1.91569E-1 2.21134E-1 2.62354E-1 3.27222E-1 3.16747E-1 2.66714E-1 3.12394E-1 4.89077E-1 4.8146E-1 3.28573E-1 3.34109E-1 3.38353E-1 3.70678E-1 3.68031E-1 4.82841E-1 5.29782E-1 5.6374E-1 6.17294E-1 4.85579E-1 3.77427E-1 1.91024E-1 1.34708E-1 1.60666E-1 8.34047E-2 1.20627E-1 8.31944E-2 1.8042E-1 3.32901E-1 3.94627E-1 3.9662E-1 4.12942E-1 4.14573E-1 4.01029E-1 4.03895E-1 3.54479E-1 2.96358E-1 2.76895E-1 3.31825E-1 3.48924E-1 3.32551E-1 2.95272E-1 2.68359E-1 2.56803E-1 1.6496E-1 1.2402E-1 1.20071E-1 1.52189E-1 1.90963E-1 2.21369E-1 2.69245E-1 2.88643E-1 3.19825E-1 2.86022E-1 2.49295E-1 2.13684E-1 1.28754E-1 1.18847E-1 7.8017E-2 7.08245E-2 5.49736E-2 2.79091E-2 1.84705E-2 3.32889E-2 2.67041E-2 1.95131E-2 9.27619E-3 8.53929E-3 6.76107E-3 1.1713E-2 1.38437E-2 8.59541E-3 1.15133E-2 6.31496E-3 1.57997E-2 4.30621E-2 5.7113E-2 7.02418E-2 6.10202E-2 3.7078E-2 -9999 -9999 -9999 -9999 -9999 -9999 -9999 -9999 -9999 -9999 -9999 -9999 -9999 -9999 -9999 -9999 -9999 -9999 -9999 -9999 -9999 -9999 -9999 -9999 -9999 -9999 -9999 -9999 -9999 -9999 -9999 -9999 -9999 -9999 -9999 -9999 -9999 -9999 -9999 -9999 -9999 -9999 -9999 -9999 -9999 -9999 -9999
-9999 -9999 -9999 -9999 -9999 -9999 -9999 -9999 -9999 -9999 -9999 -9999 -9999 -9999 -9999 -9999 -9999 -9999 -9999 -9999 -9999 -9999 -9999 -9999 -9999 -9999 -9999 -9999 -9999 -9999 -9999 -9999 -9999 -9999 -9999 -9999 -9999 2.05342E-1 8.35949E-2 9.55035E-2 1.32579E-1 9.66052E-2 5.01337E-2 8.64185E-2 1.52332E-1 1.10888E-1 1.77951E-1 3.15615E-1 3.19934E-1 2.28569E-1 2.72846E-1 3.77198E-1 4.13922E-1 3.50929E-1 4.18505E-1 3.68632E-1 3.79121E-1 4.10384E-1 5.11475E-1 5.36817E-1 6.19349E-1 5.88227E-1 4.85842E-1 4.53097E-1 2.8226E-1 2.61567E-1 2.61821E-1 1.11579E-1 1.54858E-1 1.12685E-1 1.11722E-1 1.6947E-1 2.85858E-1 2.83553E-1 3.50452E-1 3.90532E-1 3.2278E-1 3.52633E-1 3.06804E-1 2.869E-1 2.77524E-1 3.31564E-1 3.42461E-1 2.87612E-1 2.54041E-1 2.39395E-1 1.72446E-1 1.33502E-1 1.41939E-1 1.48697E-1 1.45444E-1 1.66862E-1 2.17368E-1 2.68528E-1 3.28444E-1 3.45265E-1 2.86413E-1 2.56246E-1 2.44355E-1 2.15149E-1 1.88813E-1 1.61663E-1 9.47845E-2 5.53334E-2 2.47999E-2 2.33287E-2 2.88473E-2 2.91469E-2 2.92337E-2 2.46277E-2 1.46149E-2 6.89952E-3 6.23615E-3 1.02985E-2 1.16607E-2 1.4625E-2 1.43421E-2 1.57324E-2 2.7756E-2 3.30661E-2 4.21011E-2 4.07844E-2 2.92477E-2 -9999 -9999 -9999 -9999 -9999 -9999 -9999 -9999 -9999 -9999 -9999 -9999 -9999 -9999 -9999 -9999 -9999 -9999 -9999 -9999 -9999 -9999 -9999 -9999 -9999 -9999 -9999 -9999 -9999 -9999 -9999 -9999 -9999 -9999 -9999 -9999 -9999 -9999 -9999 -9999 -9999 -9999 -9999 -9999 -9999 -9999 -9999
-9999 -9999 -9999 -9999 -9999 -9999 -9999 -9999 -9999 -9999 -9999 -9999 -9999 -9999 -9999 -9999 -9999 -9999 -9999 -9999 -9999 -9999 -9999 -9999 -9999 -9999 -9999 -9999 -9999 -9999 -9999 -9999 -9999 -9999 -9999 -9999 -9999 -9999 1.68005E-1 1.5806E-1 2.83474E-1 1.68972E-1 4.74679E-2 4.56934E-2 5.15035E-2 6.95598E-2 1.01181E-1 2.25022E-1 2.45431E-1 1.8783E-1 1.76373E-1 2.30917E-1 3.55256E-1 3.46152E-1 4.97981E-1 4.48145E-1 4.9611E-1 4.47348E-1 4.7321E-1 5.99134E-1 6.20917E-1 5.32111E-1 4.41986E-1 3.82892E-1 3.15461E-1 2.2186E-1 1.87939E-1 1.01153E-1 1.22593E-1 1.36015E-1 1.14552E-1 1.71204E-1 2.30779E-1 1.94398E-1 3.54944E-1 3.96629E-1 3.89461E-1 3.07931E-1 3.30593E-1 2.82344E-1 2.9554E-1 3.12635E-1 3.02534E-1 2.87704E-1 2.68728E-1 2.25262E-1 2.07461E-1 1.47765E-1 1.75882E-1 1.97041E-1 1.62516E-1 2.08021E-1 2.34801E-1 1.94923E-1 2.83036E-1 3.40716E-1 3.03766E-1 3.27382E-1 3.05263E-1 2.8546E-1 2.76392E-1 2.38461E-1 9.63986E-2 8.43428E-2 3.97945E-2 3.48347E-2 4.26679E-2 4.4467E-2 4.35753E-2 2.74001E-2 2.03655E-2 1.09871E-2 6.40578E-3 7.636E-3 1.11355E-2 2.00954E-2 1.79449E-2 1.57735E-2 1.63781E-2 2.76895E-2 2.76861E-2 2.26299E-2 1.25155E-2 -9999 -9999 -9999 -9999 -9999 -9999 -9999 -9999 -9999 -9999 -9999 -9999 -9999 -9999 -9999 -9999 -9999 -9999 -9999 -9999 -9999 -9999 -9999 -9999 -9999 -9999 -9999 -9999 -9999 -9999 -9999 -9999 -9999 -9999 -9999 -9999 -9999 -9999 -9999 -9999 -9999 -9999 -9999 -9999 -9999 -9999 -9999
-9999 -9999 -9999 -9999 -9999 -9999 -9999 -9999 -9999 -9999 -9999 -9999 -9999 -9999 -9999 -9999 -9999 -9999 -9999 -9999 -9999 -9999 -9999 -9999 -9999 -9999 -9999 -9999 -9999 -9999 -9999 -9999 -9999 -9999 -9999 -9999 -9999 -9999 2.45861E-1 1.02032E-1 1.87858E-1 1.80276E-1 6.49239E-2 5.32913E-2 4.46728E-2 6.57235E-2 1.15709E-1 1.862E-1 2.41854E-1 2.98967E-1 3.35494E-1 3.19927E-1 2.90512E-1 3.2185E-1 3.90468E-1 5.69568E-1 5.93235E-1 5.34541E-1 5.07586E-1 6.49241E-1 6.2054E-1 4.81726E-1 3.22967E-1 1.87531E-1 2.28502E-1 1.56865E-1 1.03627E-1 6.54506E-2 8.85948E-2 5.09157E-2 7.04796E-2 9.72763E-2 1.52261E-1 1.31444E-1 1.56225E-1 2.6363E-1 2.88315E-1 2.66049E-1 2.2753E-1 2.74242E-1 2.80474E-1 2.88948E-1 2.51946E-1 2.31836E-1 2.3893E-1 1.95348E-1 1.91311E-1 1.82058E-1 2.12152E-1 2.44938E-1 2.49634E-1 2.25678E-1 2.15831E-1 2.36262E-1 2.34193E-1 2.74373E-1 3.33321E-1 3.09933E-1 2.89012E-1 2.61288E-1 2.90118E-1 2.27202E-1 1.21376E-1 6.30277E-2 3.97368E-2 3.90937E-2 6.13967E-2 6.3411E-2 3.22202E-2 2.12956E-2 1.77143E-2 9.63998E-3 6.74401E-3 7.36378E-3 1.18135E-2 2.13454E-2 2.02564E-2 2.22682E-2 1.54826E-2 1.26438E-2 1.35659E-2 8.47108E-3 -9999 -9999 -9999 -9999 -9999 -9999 -9999 -9999 -9999 -9999 -9999 -9999 -9999 -9999 -9999 -9999 -9999 -9999 -9999 -9999 -9999 -9999 -9999 -9999 -9999 -9999 -9999 -9999 -9999 -9999 -9999 -9999 -9999 -9999 -9999 -9999 -9999 -9999 -9999 -9999 -9999 -9999 -9999 -9999 -9999 -9999 -9999 -9999
-9999 -9999 -9999 -9999 -9999 -9999 -9999 -9999 -9999 -9999 -9999 -9999 -9999 -9999 -9999 -9999 -9999 -9999 -9999 -9999 -9999 -9999 -9999 -9999 -9999 -9999 -9999 -9999 -9999 -9999 -9999 -9999 -9999 -9999 -9999 -9999 -9999 -9999 2.24895E-1 8.7165E-2 2.31757E-1 2.63789E-1 1.24737E-1 8.54534E-2 4.2491E-2 4.25498E-2 8.81484E-2 1.69024E-1 2.96902E-1 4.16806E-1 3.94187E-1 3.00092E-1 1.86133E-1 2.10774E-1 3.45944E-1 4.66726E-1 5.45388E-1 5.74267E-1 5.55281E-1 5.16259E-1 6.13013E-1 5.69577E-1 3.76728E-1 1.67552E-1 1.6021E-1 1.83888E-1 1.13035E-1 7.6543E-2 7.72314E-2 6.95691E-2 3.33879E-2 1.09765E-1 1.15789E-1 1.12494E-1 1.08972E-1 1.36844E-1 1.89738E-1 2.31369E-1 1.91387E-1 1.73251E-1 1.71359E-1 2.02875E-1 1.37075E-1 1.1718E-1 1.49851E-1 1.72794E-1 1.45495E-1 1.38728E-1 1.81813E-1 2.3639E-1 2.43377E-1 2.45359E-1 2.6868E-1 2.65278E-1 2.17272E-1 2.28292E-1 3.34532E-1 2.9818E-1 2.63159E-1 2.77377E-1 2.62679E-1 2.88363E-1 1.90622E-1 7.92342E-2 3.29173E-2 2.85172E-2 4.53353E-2 5.74534E-2 4.24133E-2 2.683E-2 1.36741E-2 1.13549E-2 8.05179E-3 8.22698E-3 1.12563E-2 1.22448E-2 1.6774E-2 1.46042E-2 1.01181E-2 7.87713E-3 1.12077E-2 6.38379E-3 -9999 -9999 -9999 -9999 -9999 -9999 -9999 -9999 -9999 -9999 -9999 -9999 -9999 -9999 -9999 -9999 -9999 -9999 -9999 -9999 -9999 -9999 -9999 -9999 -9999 -9999 -9999 -9999 -9999 -9999 -9999 -9999 -9999 -9999 -9999 -9999 -9999 -9999 -9999 -9999 -9999 -9999 -9999 -9999 -9999 -9999 -9999 -9999
-9999 -9999 -9999 -9999 -9999 -9999 -9999 -9999 -9999 -9999 -9999 -9999 -9999 -9999 -9999 -9999 -9999 -9999 -9999 -9999 -9999 -9999 -9999 -9999 -9999 -9999 -9999 -9999 -9999 -9999 -9999 -9999 -9999 -9999 -9999 -9999 -9999 -9999 2.25819E-1 5.81797E-2 1.40282E-1 2.64423E-1 2.51423E-1 1.18747E-1 8.73923E-2 4.37319E-2 6.03352E-2 1.64303E-1 3.44146E-1 4.95989E-1 4.39926E-1 3.32899E-1 3.53727E-1 2.78391E-1 3.8378E-1 5.08359E-1 5.7476E-1 5.25132E-1 4.29449E-1 4.76128E-1 6.394E-1 6.40594E-1 4.70973E-1 2.62098E-1 2.55388E-1 1.56493E-1 1.48354E-1 1.66537E-1 2.37478E-1 1.57678E-1 8.30712E-2 7.89509E-2 9.16016E-2 1.01512E-1 1.04943E-1 1.1712E-1 9.23639E-2 8.9438E-2 9.15613E-2 8.87809E-2 7.72577E-2 1.45465E-1 2.02213E-1 1.2783E-1 1.38288E-1 1.33937E-1 9.13169E-2 1.08284E-1 1.86635E-1 2.12268E-1 2.16522E-1 2.37889E-1 2.21452E-1 2.52062E-1 2.33468E-1 2.28974E-1 2.79398E-1 2.97968E-1 2.84263E-1 2.71759E-1 2.774E-1 3.28359E-1 2.37352E-1 1.02598E-1 2.5344E-2 3.2922E-2 4.17692E-2 5.10832E-2 4.83847E-2 2.85353E-2 1.6825E-2 6.24175E-3 4.97723E-3 8.02639E-3 1.25639E-2 1.28668E-2 1.37705E-2 1.04281E-2 8.52454E-3 5.54914E-3 5.71818E-3 1.40164E-2 -9999 -9999 -9999 -9999 -9999 -9999 -9999 -9999 -9999 -9999 -9999 -9999 -9999 -9999 -9999 -9999 -9999 -9999 -9999 -9999 -9999 -9999 -9999 -9999 -9999 -9999 -9999 -9999 -9999 -9999 -9999 -9999 -9999 -9999 -9999 -9999 -9999 -9999 -9999 -9999 -9999 -9999 -9999 -9999 -9999 -9999 -9999 -9999
-9999 -9999 -9999 -9999 -9999 -9999 -9999 -9999 -9999 -9999 -9999 -9999 -9999 -9999 -9999 -9999 -9999 -9999 -9999 -9999 -9999 -9999 -9999 -9999 -9999 -9999 -9999 -9999 -9999 -9999 -9999 -9999 -9999 -9999 -9999 -9999 -9999 -9999 1.45808E-1 8.17009E-2 6.25058E-2 1.48727E-1 2.36526E-1 2.11448E-1 1.48254E-1 8.37265E-2 4.84577E-2 1.00683E-1 2.84424E-1 4.35608E-1 4.20168E-1 4.19176E-1 2.86055E-1 3.1133E-1 4.04179E-1 4.36997E-1 4.71382E-1 5.13376E-1 5.32962E-1 4.55853E-1 6.11873E-1 6.01713E-1 5.15571E-1 4.04639E-1 3.17753E-1 2.10898E-1 1.38485E-1 1.6054E-1 1.95208E-1 7.5911E-2 5.00481E-2 5.73508E-2 4.7716E-2 4.25564E-2 9.29335E-2 1.11276E-1 8.52345E-2 6.95743E-2 5.11899E-2 6.21758E-2 5.42777E-2 8.20371E-2 1.85882E-1 1.41105E-1 1.34599E-1 1.45745E-1 8.81146E-2 7.77484E-2 1.13645E-1 1.40358E-1 1.0975E-1 1.27786E-1 1.56072E-1 2.0147E-1 2.08425E-1 1.81414E-1 1.96393E-1 2.09346E-1 2.47512E-1 2.89136E-1 2.76221E-1 2.96155E-1 2.39479E-1 1.84209E-1 4.80677E-2 3.37358E-2 6.36578E-2 5.14539E-2 7.6504E-2 4.00096E-2 2.38437E-2 1.42104E-2 9.90105E-3 6.00628E-3 5.37145E-3 7.4247E-3 1.02839E-2 9.34221E-3 4.6367E-3 6.09898E-3 1.49937E-2 1.26499E-2 -9999 -9999 -9999 -9999 -9999 -9999 -9999 -9999 -9999 -9999 -9999 -9999 -9999 -9999 -9999 -9999 -9999 -9999 -9999 -9999 -9999 -9999 -9999 -9999 -9999 -9999 -9999 -9999 -9999 -9999 -9999 -9999 -9999 -9999 -9999 -9999 -9999 -9999 -9999 -9999 -9999 -9999 -9999 -9999 -9999 -9999 -9999 -9999
-9999 -9999 -9999 -9999 -9999 -9999 -9999 -9999 -9999 -9999 -9999 -9999 -9999 -9999 -9999 -9999 -9999 -9999 -9999 -9999 -9999 -9999 -9999 -9999 -9999 -9999 -9999 -9999 -9999 -9999 -9999 -9999 -9999 -9999 -9999 -9999 -9999 -9999 -9999 1.17155E-1 4.41024E-2 9.8656E-2 2.06471E-1 1.79507E-1 1.22533E-1 1.36844E-1 6.65241E-2 8.84765E-2 1.32783E-1 1.99339E-1 1.60154E-1 2.65696E-1 2.87415E-1 3.88368E-1 3.3201E-1 3.58105E-1 4.37552E-1 5.20864E-1 4.97022E-1 4.24309E-1 5.06962E-1 6.3091E-1 5.56203E-1 4.21577E-1 2.64972E-1 1.96119E-1 1.7084E-1 1.27075E-1 1.93359E-1 8.66821E-2 5.49202E-2 5.16634E-2 1.42322E-1 8.67134E-2 4.52418E-2 6.65867E-2 9.4958E-2 9.9772E-2 9.97978E-2 6.3092E-2 3.50063E-2 6.21796E-2 1.69338E-1 1.54512E-1 1.35409E-1 1.57986E-1 8.08355E-2 5.73376E-2 9.02029E-2 1.00147E-1 8.50589E-2 8.79763E-2 1.36223E-1 2.22335E-1 2.49145E-1 3.17404E-1 3.35006E-1 3.07347E-1 2.94359E-1 3.00307E-1 2.95618E-1 3.10295E-1 2.55036E-1 1.71037E-1 1.20766E-1 8.37016E-2 7.7118E-2 4.56725E-2 4.65776E-2 3.07511E-2 2.17111E-2 1.2109E-2 7.20649E-3 4.76459E-3 4.36625E-3 6.67153E-3 1.36778E-2 1.11415E-2 6.22656E-3 6.24309E-3 1.40143E-2 1.00186E-2 -9999 -9999 -9999 -9999 -9999 -9999 -9999 -9999 -9999 -9999 -9999 -9999 -9999 -9999 -9999 -9999 -9999 -9999 -9999 -9999 -9999 -9999 -9999 -9999 -9999 -9999 -9999 -9999 -9999 -9999 -9999 -9999 -9999 -9999 -9999 -9999 -9999 -9999 -9999 -9999 -9999 -9999 -9999 -9999 -9999 -9999 -9999 -9999
-9999 -9999 -9999 -9999 -9999 -9999 -9999 -9999 -9999 -9999 -9999 -9999 -9999 -9999 -9999 -9999 -9999 -9999 -9999 -9999 -9999 -9999 -9999 -9999 -9999 -9999 -9999 -9999 -9999 -9999 -9999 -9999 -9999 -9999 -9999 -9999 -9999 -9999 -9999 1.25828E-1 5.77483E-2 1.206E-1 1.25369E-1 9.69322E-2 5.07459E-2 1.13648E-1 1.0187E-1 5.41839E-2 8.61845E-2 9.48716E-2 1.34711E-1 1.51898E-1 2.1342E-1 2.20359E-1 3.24983E-1 4.18891E-1 4.04457E-1 4.37062E-1 4.91239E-1 5.04304E-1 4.7888E-1 5.78664E-1 5.73902E-1 3.70302E-1 1.48052E-1 9.30561E-2 1.46854E-1 1.64347E-1 2.12849E-1 1.6906E-1 5.33912E-2 5.76687E-2 1.51719E-1 9.4044E-2 3.41442E-2 3.68307E-2 3.97476E-2 3.7975E-2 7.62424E-2 7.50408E-2 4.90389E-2 4.92368E-2 9.49647E-2 1.83256E-1 1.83908E-1 1.24361E-1 9.10326E-2 5.49557E-2 7.92115E-2 8.05975E-2 7.9041E-2 1.28622E-1 1.93943E-1 2.95257E-1 3.77957E-1 4.02476E-1 4.10333E-1 3.91287E-1 4.01877E-1 3.50492E-1 3.62426E-1 3.43933E-1 3.20788E-1 1.48901E-1 5.54393E-2 1.0349E-1 9.21226E-2 5.93087E-2 4.24672E-2 1.71922E-2 1.18968E-2 6.84662E-3 6.10154E-3 6.24872E-3 4.52896E-3 6.32057E-3 1.15421E-2 1.08323E-2 6.46189E-3 7.55924E-3 5.50511E-3 8.04085E-3 -9999 -9999 -9999 -9999 -9999 -9999 -9999 -9999 -9999 -9999 -9999 -9999 -9999 -9999 -9999 -9999 -9999 -9999 -9999 -9999 -9999 -9999 -9999 -9999 -9999 -9999 -9999 -9999 -9999 -9999 -9999 -9999 -9999 -9999 -9999 -9999 -9999 -9999 -9999 -9999 -9999 -9999 -9999 -9999 -9999 -9999 -9999 -9999
-9999 -9999 -9999 -9999 -9999 -9999 -9999 -9999 -9999 -9999 -9999 -9999 -9999 -9999 -9999 -9999 -9999 -9999 -9999 -9999 -9999 -9999 -9999 -9999 -9999 -9999 -9999 -9999 -9999 -9999 -9999 -9999 -9999 -9999 -9999 -9999 -9999 -9999 -9999 1.03407E-1 3.68076E-2 5.18288E-2 1.02876E-1 6.36448E-2 2.95611E-2 5.54567E-2 8.50951E-2 4.81875E-2 8.95701E-2 1.83984E-1 1.73529E-1 1.43178E-1 1.56208E-1 1.25371E-1 1.62627E-1 3.13316E-1 5.77617E-1 5.13659E-1 4.86201E-1 4.57674E-1 6.04168E-1 5.98652E-1 4.8142E-1 3.00375E-1 1.3555E-1 2.16083E-1 3.18761E-1 2.12472E-1 2.51871E-1 1.74141E-1 6.2865E-2 7.93888E-2 2.14449E-1 1.40277E-1 7.28707E-2 9.68131E-2 6.0239E-2 2.27569E-2 3.32094E-2 4.94998E-2 6.11282E-2 4.57245E-2 6.27953E-2 1.11602E-1 1.24052E-1 1.15793E-1 7.57326E-2 6.39169E-2 8.08489E-2 7.85706E-2 7.24479E-2 1.12563E-1 2.04269E-1 3.0221E-1 3.76296E-1 4.06381E-1 4.40137E-1 4.16148E-1 4.1221E-1 3.49904E-1 3.43848E-1 3.43882E-1 3.75893E-1 1.53161E-1 3.53927E-2 5.28786E-2 1.2552E-1 7.51159E-2 3.97352E-2 3.68073E-2 2.5506E-2 1.53179E-2 1.19104E-2 7.75339E-3 3.54633E-3 3.112E-3 9.1671E-3 9.13725E-3 4.85838E-3 3.89771E-3 8.85913E-3 1.06701E-2 -9999 -9999 -9999 -9999 -9999 -9999 -9999 -9999 -9999 -9999 -9999 -9999 -9999 -9999 -9999 -9999 -9999 -9999 -9999 -9999 -9999 -9999 -9999 -9999 -9999 -9999 -9999 -9999 -9999 -9999 -9999 -9999 -9999 -9999 -9999 -9999 -9999 -9999 -9999 -9999 -9999 -9999 -9999 -9999 -9999 -9999 -9999 -9999
-9999 -9999 -9999 -9999 -9999 -9999 -9999 -9999 -9999 -9999 -9999 -9999 -9999 -9999 -9999 -9999 -9999 -9999 -9999 -9999 -9999 -9999 -9999 -9999 -9999 -9999 -9999 -9999 -9999 -9999 -9999 -9999 -9999 -9999 -9999 -9999 -9999 -9999 -9999 9.49692E-2 4.33713E-2 8.93903E-2 8.82917E-2 4.2158E-2 2.88028E-2 8.05304E-2 1.15725E-1 5.94774E-2 9.75041E-2 1.43802E-1 2.59963E-1 2.79738E-1 3.08796E-1 3.02257E-1 3.13289E-1 3.32912E-1 3.81018E-1 4.39556E-1 4.7025E-1 4.74587E-1 5.86165E-1 5.37871E-1 3.39882E-1 2.32197E-1 2.56437E-1 3.97493E-1 4.24716E-1 3.94777E-1 3.38981E-1 1.92238E-1 8.78666E-2 1.2402E-1 3.24741E-1 2.75286E-1 2.42398E-1 1.60339E-1 8.10212E-2 3.75351E-2 4.00738E-2 3.28894E-2 3.08303E-2 4.92908E-2 5.94393E-2 6.36477E-2 6.49043E-2 8.10721E-2 6.35024E-2 6.88363E-2 5.607E-2 5.65427E-2 7.59659E-2 8.27367E-2 1.61837E-1 2.80332E-1 3.59749E-1 3.79418E-1 4.02525E-1 3.82198E-1 4.03854E-1 3.304E-1 3.5373E-1 3.59823E-1 3.81482E-1 2.3341E-1 4.10363E-2 6.187E-2 8.37944E-2 1.20729E-1 6.42124E-2 3.78285E-2 3.05343E-2 1.62139E-2 1.87869E-2 7.00251E-3 2.97585E-3 3.5498E-3 3.23757E-3 3.71574E-3 4.75322E-3 5.28294E-3 7.06038E-3 8.18285E-3 -9999 -9999 -9999 -9999 -9999 -9999 -9999 -9999 -9999 -9999 -9999 -9999 -9999 -9999 -9999 -9999 -9999 -9999 -9999 -9999 -9999 -9999 -9999 -9999 -9999 -9999 -9999 -9999 -9999 -9999 -9999 -9999 -9999 -9999 -9999 -9999 -9999 -9999 -9999 -9999 -9999 -9999 -9999 -9999 -9999 -9999 -9999 -9999
-9999 -9999 -9999 -9999 -9999 -9999 -9999 -9999 -9999 -9999 -9999 -9999 -9999 -9999 -9999 -9999 -9999 -9999 -9999 -9999 -9999 -9999 -9999 -9999 -9999 -9999 -9999 -9999 -9999 -9999 -9999 -9999 -9999 -9999 -9999 -9999 -9999 -9999 -9999 7.17871E-2 3.82637E-2 5.06295E-2 6.15976E-2 2.85559E-2 4.46629E-2 4.64954E-2 7.54183E-2 4.06402E-2 8.0219E-2 1.63292E-1 1.83929E-1 3.08619E-1 3.74776E-1 4.54087E-1 5.11139E-1 3.45553E-1 3.80974E-1 3.58979E-1 3.92045E-1 4.13905E-1 5.30157E-1 5.50138E-1 4.22029E-1 3.45336E-1 4.54481E-1 4.98449E-1 5.5203E-1 5.4097E-1 4.51386E-1 2.26071E-1 1.56931E-1 2.17197E-1 3.73865E-1 4.23875E-1 3.12205E-1 2.10989E-1 1.04865E-1 4.47367E-2 4.70686E-2 3.59517E-2 2.61331E-2 5.40634E-2 6.06169E-2 5.61439E-2 4.96754E-2 3.963E-2 4.45631E-2 4.75928E-2 3.81505E-2 5.00854E-2 6.99722E-2 1.05013E-1 1.38943E-1 2.27523E-1 3.10759E-1 3.51879E-1 3.57574E-1 3.92344E-1 3.62775E-1 3.48869E-1 3.25725E-1 3.68619E-1 3.74907E-1 2.68353E-1 1.47492E-1 6.69603E-2 7.80759E-2 9.46652E-2 8.92877E-2 7.53376E-2 2.78442E-2 2.26236E-2 1.95215E-2 1.04835E-2 7.00115E-3 2.83655E-3 1.68277E-3 4.60071E-3 5.94159E-3 6.61257E-3 6.94645E-3 -9999 -9999 -9999 -9999 -9999 -9999 -9999 -9999 -9999 -9999 -9999 -9999 -9999 -9999 -9999 -9999 -9999 -9999 -9999 -9999 -9999 -9999 -9999 -9999 -9999 -9999 -9999 -9999 -9999 -9999 -9999 -9999 -9999 -9999 -9999 -9999 -9999 -9999 -9999 -9999 -9999 -9999 -9999 -9999 -9999 -9999 -9999 -9999 -9999
-9999 -9999 -9999 -9999 -9999 -9999 -9999 -9999 -9999 -9999 -9999 -9999 -9999 -9999 -9999 -9999 -9999 -9999 -9999 -9999 -9999 -9999 -9999 -9999 -9999 -9999 -9999 -9999 -9999 -9999 -9999 -9999 -9999 -9999 -9999 -9999 -9999 -9999 -9999 7.23549E-2 2.52558E-2 5.61984E-2 7.43231E-2 1.90359E-2 2.26436E-2 9.24543E-2 6.70592E-2 5.30795E-2 6.7389E-2 1.28976E-1 1.60043E-1 2.13002E-1 2.86946E-1 4.51463E-1 6.43841E-1 5.71653E-1 4.78977E-1 3.68858E-1 3.10622E-1 3.61176E-1 4.06277E-1 5.05798E-1 5.42881E-1 4.647E-1 5.35748E-1 5.60553E-1 5.91732E-1 5.7873E-1 4.27277E-1 3.01336E-1 3.1447E-1 3.73758E-1 4.19638E-1 4.52461E-1 3.78521E-1 3.65178E-1 2.08804E-1 9.08022E-2 6.12657E-2 4.23938E-2 2.97452E-2 3.95185E-2 4.80545E-2 5.54602E-2 6.78881E-2 5.62649E-2 4.37685E-2 4.22096E-2 5.1934E-2 5.98465E-2 8.32695E-2 1.30101E-1 1.58392E-1 1.52159E-1 2.2218E-1 2.8219E-1 2.9921E-1 3.13502E-1 3.03951E-1 2.74552E-1 2.83509E-1 2.99174E-1 3.21292E-1 3.04789E-1 2.70328E-1 1.83149E-1 1.06888E-1 5.76492E-2 6.27739E-2 6.21734E-2 3.69043E-2 1.80122E-2 1.37162E-2 1.06812E-2 9.79429E-3 4.71106E-3 7.74259E-4 2.81142E-3 6.94752E-3 5.62071E-3 3.89103E-3 -9999 -9999 -9999 -9999 -9999 -9999 -9999 -9999 -9999 -9999 -9999 -9999 -9999 -9999 -9999 -9999 -9999 -9999 -9999 -9999 -9999 -9999 -9999 -9999 -9999 -9999 -9999 -9999 -9999 -9999 -9999 -9999 -9999 -9999 -9999 -9999 -9999 -9999 -9999 -9999 -9999 -9999 -9999 -9999 -9999 -9999 -9999 -9999 -9999
-9999 -9999 -9999 -9999 -9999 -9999 -9999 -9999 -9999 -9999 -9999 -9999 -9999 -9999 -9999 -9999 -9999 -9999 -9999 -9999 -9999 -9999 -9999 -9999 -9999 -9999 -9999 -9999 -9999 -9999 -9999 -9999 -9999 -9999 -9999 -9999 -9999 -9999 -9999 9.8462E-2 2.8577E-2 4.8513E-2 4.05492E-2 2.2033E-2 5.23967E-2 5.87515E-2 4.23314E-2 3.37023E-2 4.33641E-2 5.78877E-2 7.03804E-2 8.27675E-2 9.32552E-2 1.41643E-1 2.48905E-1 3.93395E-1 5.07897E-1 4.32761E-1 3.52459E-1 3.47181E-1 3.48309E-1 3.56716E-1 3.9568E-1 4.64573E-1 5.2299E-1 4.45829E-1 4.80906E-1 4.79135E-1 4.23175E-1 4.2678E-1 4.49062E-1 3.36857E-1 3.53465E-1 4.08436E-1 4.44565E-1 3.59508E-1 2.97382E-1 2.28392E-1 1.80523E-1 1.07313E-1 4.41387E-2 2.89807E-2 2.93332E-2 3.33548E-2 3.71448E-2 3.87743E-2 3.58303E-2 3.9242E-2 7.15619E-2 8.85457E-2 8.44106E-2 1.02202E-1 1.01336E-1 1.06641E-1 1.28357E-1 1.70841E-1 2.10697E-1 2.24164E-1 2.13756E-1 2.33825E-1 2.55192E-1 2.66077E-1 2.40303E-1 2.56918E-1 2.87828E-1 2.3804E-1 1.35946E-1 9.33041E-2 6.39882E-2 4.20838E-2 5.64727E-2 2.33758E-2 1.67225E-2 1.41744E-2 6.71787E-3 4.56528E-3 4.2533E-4 2.46031E-3 5.30539E-3 3.90922E-3 -9999 -9999 -9999 -9999 -9999 -9999 -9999 -9999 -9999 -9999 -9999 -9999 -9999 -9999 -9999 -9999 -9999 -9999 -9999 -9999 -9999 -9999 -9999 -9999 -9999 -9999 -9999 -9999 -9999 -9999 -9999 -9999 -9999 -9999 -9999 -9999 -9999 -9999 -9999 -9999 -9999 -9999 -9999 -9999 -9999 -9999 -9999 -9999 -9999 -9999
-9999 -9999 -9999 -9999 -9999 -9999 -9999 -9999 -9999 -9999 -9999 -9999 -9999 -9999 -9999 -9999 -9999 -9999 -9999 -9999 -9999 -9999 -9999 -9999 -9999 -9999 -9999 -9999 -9999 -9999 -9999 -9999 -9999 -9999 -9999 -9999 -9999 -9999 -9999 5.80259E-2 7.23043E-2 3.5946E-2 2.66817E-2 5.03901E-2 1.25617E-1 3.40543E-2 3.38278E-2 3.86788E-2 5.80728E-2 7.72537E-2 9.01014E-2 7.52666E-2 7.8134E-2 1.2569E-1 1.76868E-1 2.60133E-1 3.66479E-1 3.8037E-1 4.39043E-1 3.94744E-1 4.16559E-1 3.76163E-1 4.05257E-1 3.7033E-1 3.32365E-1 2.72654E-1 2.91724E-1 3.82052E-1 4.17433E-1 4.2446E-1 3.88719E-1 4.1164E-1 3.65512E-1 3.74975E-1 4.22505E-1 2.77437E-1 3.33184E-1 3.31389E-1 2.61573E-1 1.902E-1 1.02995E-1 5.43627E-2 2.54154E-2 2.63628E-2 2.14603E-2 2.00955E-2 1.80739E-2 3.42007E-2 6.90693E-2 8.3651E-2 9.21124E-2 9.73772E-2 1.06633E-1 1.08893E-1 1.05547E-1 1.65441E-1 1.94075E-1 1.78564E-1 1.71394E-1 2.21122E-1 2.46579E-1 2.45622E-1 2.39031E-1 2.38047E-1 2.56111E-1 1.93615E-1 8.46721E-2 1.50803E-1 1.27023E-1 5.31001E-2 4.36382E-2 3.6082E-2 1.76511E-2 7.52787E-3 6.09028E-3 3.08913E-3 5.37453E-4 2.50763E-3 4.15117E-3 -9999 -9999 -9999 -9999 -9999 -9999 -9999 -9999 -9999 -9999 -9999 -9999 -9999 -9999 -9999 -9999 -9999 -9999 -9999 -9999 -9999 -9999 -9999 -9999 -9999 -9999 -9999 -9999 -9999 -9999 -9999 -9999 -9999 -9999 -9999 -9999 -9999 -9999 -9999 -9999 -9999 -9999 -9999 -9999 -9999 -9999 -9999 -9999 -9999 -9999 -9999
-9999 -9999 -9999 -9999 -9999 -9999 -9999 -9999 -9999 -9999 -9999 -9999 -9999 -9999 -9999 -9999 -9999 -9999 -9999 -9999 -9999 -9999 -9999 -9999 -9999 -9999 -9999 -9999 -9999 -9999 -9999 -9999 -9999 -9999 -9999 -9999 -9999 -9999 -9999 -9999 9.24902E-2 5.86207E-2 4.28032E-2 1.12906E-1 1.2244E-1 5.68337E-2 6.59216E-2 3.73963E-2 7.59727E-2 2.08243E-1 2.00753E-1 1.74056E-1 1.8689E-1 1.97648E-1 1.8872E-1 2.40486E-1 3.20924E-1 4.16952E-1 4.20226E-1 4.68451E-1 4.28167E-1 4.23884E-1 4.83067E-1 4.1684E-1 4.21903E-1 3.31219E-1 2.59491E-1 2.97949E-1 3.31331E-1 3.59034E-1 3.44816E-1 3.49218E-1 3.49044E-1 3.38656E-1 3.56705E-1 3.56441E-1 3.07142E-1 2.77347E-1 1.80906E-1 1.31585E-1 1.2566E-1 1.2025E-1 5.88093E-2 2.76484E-2 2.68866E-2 1.87139E-2 2.01824E-2 3.16229E-2 4.3891E-2 6.6815E-2 6.74077E-2 7.37041E-2 8.21995E-2 9.71259E-2 1.1079E-1 1.87626E-1 2.35026E-1 1.6578E-1 2.16356E-1 2.31958E-1 2.52209E-1 2.58461E-1 2.25544E-1 2.005E-1 2.36126E-1 2.25937E-1 1.2344E-1 5.38898E-2 6.58626E-2 7.03094E-2 3.64913E-2 3.69149E-2 1.27999E-2 6.5861E-3 8.8091E-3 3.81911E-3 6.47259E-4 7.40275E-3 3.88617E-3 -9999 -9999 -9999 -9999 -9999 -9999 -9999 -9999 -9999 -9999 -9999 -9999 -9999 -9999 -9999 -9999 -9999 -9999 -9999 -9999 -9999 -9999 -9999 -9999 -9999 -9999 -9999 -9999 -9999 -9999 -9999 -9999 -9999 -9999 -9999 -9999 -9999 -9999 -9999 -9999 -9999 -9999 -9999 -9999 -9999 -9999 -9999 -9999 -9999 -9999 -9999
-9999 -9999 -9999 -9999 -9999 -9999 -9999 -9999 -9999 -9999 -9999 -9999 -9999 -9999 -9999 -9999 -9999 -9999 -9999 -9999 -9999 -9999 -9999 -9999 -9999 -9999 -9999 -9999 -9999 -9999 -9999 -9999 -9999 -9999 -9999 -9999 -9999 -9999 -9999 -9999 -9999 9.04314E-2 8.34827E-2 2.12536E-1 5.73122E-2 5.02526E-2 4.87632E-2 3.66975E-2 1.15419E-1 2.72133E-1 3.58906E-1 2.16884E-1 2.48115E-1 2.95407E-1 2.63885E-1 2.68752E-1 4.19472E-1 4.63165E-1 5.22526E-1 6.1349E-1 5.57045E-1 5.21399E-1 5.67286E-1 5.26059E-1 4.13662E-1 3.34051E-1 2.86861E-1 2.86726E-1 2.57208E-1 2.91467E-1 3.3254E-1 3.51903E-1 3.61417E-1 3.46926E-1 4.27485E-1 4.6302E-1 3.5741E-1 2.39117E-1 1.8198E-1 1.39049E-1 1.28088E-1 1.34655E-1 1.68095E-1 7.16148E-2 5.13473E-2 2.04815E-2 1.92003E-2 3.00836E-2 4.23935E-2 6.01823E-2 6.66083E-2 6.89541E-2 9.74213E-2 1.64338E-1 1.39152E-1 1.8494E-1 2.40561E-1 2.15841E-1 2.13651E-1 2.63809E-1 2.56615E-1 2.66345E-1 2.25715E-1 2.35179E-1 2.09739E-1 1.84547E-1 1.47864E-1 1.09873E-1 5.13484E-2 5.81492E-2 5.07475E-2 1.40664E-2 8.49149E-3 4.57215E-3 1.65633E-3 3.98679E-4 6.90927E-4 -9999 -9999 -9999 -9999 -9999 -9999 -9999 -9999 -9999 -9999 -9999 -9999 -9999 -9999 -9999 -9999 -9999 -9999 -9999 -9999 -9999 -9999 -9999 -9999 -9999 -9999 -9999 -9999 -9999 -9999 -9999 -9999 -9999 -9999 -9999 -9999 -9999 -9999 -9999 -9999 -9999 -9999 -9999 -9999 -9999 -9999 -9999 -9999 -9999 -9999 -9999 -9999 -9999
-9999 -9999 -9999 -9999 -9999 -9999 -9999 -9999 -9999 -9999 -9999 -9999 -9999 -9999 -9999 -9999 -9999 -9999 -9999 -9999 -9999 -9999 -9999 -9999 -9999 -9999 -9999 -9999 -9999 -9999 -9999 -9999 -9999 -9999 -9999 -9999 -9999 -9999 -9999 -9999 -9999 1.3495E-1 2.99109E-1 1.16902E-1 4.09807E-2 6.30356E-2 5.22635E-2 5.96651E-2 1.21863E-1 2.42294E-1 2.44305E-1 1.34314E-1 1.40202E-1 1.21535E-1 1.0169E-1 1.48759E-1 2.03976E-1 2.55429E-1 3.87599E-1 5.00068E-1 5.29788E-1 4.47882E-1 5.29151E-1 5.24517E-1 4.25319E-1 3.78199E-1 3.36433E-1 2.99052E-1 2.4171E-1 2.5787E-1 2.27396E-1 2.86556E-1 3.3381E-1 3.19437E-1 3.39418E-1 3.37322E-1 3.15457E-1 2.67398E-1 1.90266E-1 1.35433E-1 1.40186E-1 1.55253E-1 1.56958E-1 1.67045E-1 1.03254E-1 2.96948E-2 1.95471E-2 3.09363E-2 4.60689E-2 6.9285E-2 6.1729E-2 4.41368E-2 4.87904E-2 9.26639E-2 1.18368E-1 1.7624E-1 1.71357E-1 1.89926E-1 2.12955E-1 2.2607E-1 2.30224E-1 2.32924E-1 1.79102E-1 1.75444E-1 1.55785E-1 1.4383E-1 1.20871E-1 8.26444E-2 1.13568E-1 8.38798E-2 6.90125E-2 3.6063E-2 1.45398E-2 8.26748E-3 -9999 -9999 -9999 -9999 -9999 -9999 -9999 -9999 -9999 -9999 -9999 -9999 -9999 -9999 -9999 -9999 -9999 -9999 -9999 -9999 -9999 -9999 -9999 -9999 -9999 -9999 -9999 -9999 -9999 -9999 -9999 -9999 -9999 -9999 -9999 -9999 -9999 -9999 -9999 -9999 -9999 -9999 -9999 -9999 -9999 -9999 -9999 -9999 -9999 -9999 -9999 -9999 -9999 -9999 -9999 -9999
-9999 -9999 -9999 -9999 -9999 -9999 -9999 -9999 -9999 -9999 -9999 -9999 -9999 -9999 -9999 -9999 -9999 -9999 -9999 -9999 -9999 -9999 -9999 -9999 -9999 -9999 -9999 -9999 -9999 -9999 -9999 -9999 -9999 -9999 -9999 -9999 -9999 -9999 -9999 -9999 -9999 3.4413E-1 2.42594E-1 3.6707E-2 3.39177E-2 4.45251E-2 7.28841E-2 7.05287E-2 9.87197E-2 1.94233E-1 1.79526E-1 9.24348E-2 9.14636E-2 5.83079E-2 5.7531E-2 8.2765E-2 1.0331E-1 1.22909E-1 1.97103E-1 2.44543E-1 3.75154E-1 3.71598E-1 3.80299E-1 4.77212E-1 3.63483E-1 4.56331E-1 3.78478E-1 3.69561E-1 3.07363E-1 3.02174E-1 2.89043E-1 3.05229E-1 3.03254E-1 3.15585E-1 2.89932E-1 2.44306E-1 2.46432E-1 3.00484E-1 2.5203E-1 1.74189E-1 1.32706E-1 1.20322E-1 1.32211E-1 1.65276E-1 1.17702E-1 5.50022E-2 2.93449E-2 2.2199E-2 4.11249E-2 5.34993E-2 6.84186E-2 7.05129E-2 7.82636E-2 8.67984E-2 8.66934E-2 1.412E-1 2.05472E-1 2.36699E-1 2.40078E-1 1.87061E-1 1.80501E-1 2.14051E-1 2.05487E-1 1.67993E-1 1.33786E-1 1.36154E-1 1.19553E-1 7.33414E-2 9.17997E-2 8.41251E-2 5.71144E-2 5.38451E-2 1.65505E-2 -9999 -9999 -9999 -9999 -9999 -9999 -9999 -9999 -9999 -9999 -9999 -9999 -9999 -9999 -9999 -9999 -9999 -9999 -9999 -9999 -9999 -9999 -9999 -9999 -9999 -9999 -9999 -9999 -9999 -9999 -9999 -9999 -9999 -9999 -9999 -9999 -9999 -9999 -9999 -9999 -9999 -9999 -9999 -9999 -9999 -9999 -9999 -9999 -9999 -9999 -9999 -9999 -9999 -9999 -9999 -9999 -9999
-9999 -9999 -9999 -9999 -9999 -9999 -9999 -9999 -9999 -9999 -9999 -9999 -9999 -9999 -9999 -9999 -9999 -9999 -9999 -9999 -9999 -9999 -9999 -9999 -9999 -9999 -9999 -9999 -9999 -9999 -9999 -9999 -9999 -9999 -9999 -9999 -9999 -9999 -9999 -9999 -9999 3.85078E-1 5.11278E-2 2.15097E-2 1.55242E-2 1.71172E-2 4.2672E-2 9.7947E-2 1.18632E-1 1.12698E-1 1.15843E-1 7.88023E-2 6.19942E-2 6.56059E-2 3.44415E-2 3.21025E-2 5.05478E-2 8.02956E-2 1.14242E-1 1.64268E-1 1.96164E-1 2.79058E-1 3.78747E-1 4.59446E-1 4.50888E-1 4.65228E-1 4.37629E-1 4.0116E-1 3.77851E-1 3.90953E-1 3.65837E-1 3.26763E-1 3.54328E-1 3.43172E-1 2.74716E-1 2.1813E-1 2.53611E-1 3.0503E-1 2.87242E-1 1.86832E-1 1.07438E-1 8.69074E-2 7.48337E-2 1.00815E-1 9.80139E-2 6.5907E-2 3.64106E-2 2.50782E-2 3.63915E-2 5.6709E-2 5.58948E-2 5.95237E-2 1.02807E-1 1.43267E-1 1.67497E-1 1.83053E-1 2.14615E-1 2.45261E-1 2.01457E-1 1.78643E-1 1.63793E-1 1.70461E-1 1.45234E-1 1.23784E-1 1.16518E-1 1.0785E-1 1.49891E-1 5.78277E-2 3.68638E-2 3.06135E-2 6.64625E-2 6.21336E-2 8.88847E-3 -9999 -9999 -9999 -9999 -9999 -9999 -9999 -9999 -9999 -9999 -9999 -9999 -9999 -9999 -9999 -9999 -9999 -9999 -9999 -9999 -9999 -9999 -9999 -9999 -9999 -9999 -9999 -9999 -9999 -9999 -9999 -9999 -9999 -9999 -9999 -9999 -9999 -9999 -9999 -9999 -9999 -9999 -9999 -9999 -9999 -9999 -9999 -9999 -9999 -9999 -9999 -9999 -9999 -9999 -9999 -9999 -9999
-9999 -9999 -9999 -9999 -9999 -9999 -9999 -9999 -9999 -9999 -9999 -9999 -9999 -9999 -9999 -9999 -9999 -9999 -9999 -9999 -9999 -9999 -9999 -9999 -9999 -9999 -9999 -9999 -9999 -9999 -9999 -9999 -9999 -9999 -9999 -9999 -9999 -9999 -9999 -9999 -9999 1.70194E-1 2.60967E-2 4.46976E-2 2.66225E-2 1.6885E-2 3.87034E-2 9.56882E-2 1.34586E-1 1.12365E-1 1.24443E-1 7.96806E-2 4.85234E-2 6.37921E-2 4.6782E-2 2.37565E-2 4.40935E-2 7.5147E-2 1.33262E-1 1.62021E-1 1.61636E-1 2.48078E-1 3.20235E-1 4.27011E-1 4.47062E-1 3.22152E-1 3.72263E-1 4.59792E-1 3.5161E-1 3.50713E-1 3.57609E-1 3.58734E-1 3.18589E-1 2.72297E-1 2.83532E-1 2.27599E-1 2.5125E-1 3.09618E-1 3.24397E-1 2.3732E-1 1.42523E-1 1.22905E-1 6.04354E-2 5.19305E-2 7.18016E-2 6.93835E-2 5.23393E-2 2.91457E-2 2.42501E-2 4.17324E-2 6.89741E-2 9.90994E-2 1.44635E-1 1.57897E-1 1.93378E-1 2.54348E-1 2.57491E-1 2.6688E-1 2.02928E-1 1.4744E-1 1.39307E-1 1.63214E-1 1.06684E-1 1.07279E-1 1.15797E-1 1.20133E-1 1.24175E-1 2.03301E-2 8.2432E-3 1.85992E-2 5.82138E-2 4.42318E-2 -9999 -9999 -9999 -9999 -9999 -9999 -9999 -9999 -9999 -9999 -9999 -9999 -9999 -9999 -9999 -9999 -9999 -9999 -9999 -9999 -9999 -9999 -9999 -9999 -9999 -9999 -9999 -9999 -9999 -9999 -9999 -9999 -9999 -9999 -9999 -9999 -9999 -9999 -9999 -9999 -9999 -9999 -9999 -9999 -9999 -9999 -9999 -9999 -9999 -9999 -9999 -9999 -9999 -9999 -9999 -9999 -9999 -9999
-9999 -9999 -9999 -9999 -9999 -9999 -9999 -9999 -9999 -9999 -9999 -9999 -9999 -9999 -9999 -9999 -9999 -9999 -9999 -9999 -9999 -9999 -9999 -9999 -9999 -9999 -9999 -9999 -9999 -9999 -9999 -9999 -9999 -9999 -9999 -9999 -9999 -9999 -9999 -9999 1.4408E-1 3.34179E-2 1.75941E-2 2.99615E-2 5.56573E-2 3.83168E-2 4.10884E-2 9.32244E-2 9.96436E-2 7.23508E-2 8.35671E-2 7.45559E-2 4.74445E-2 3.40132E-2 4.9871E-2 2.41864E-2 6.97157E-2 1.80426E-1 1.78315E-1 1.53291E-1 1.36913E-1 2.41542E-1 3.48161E-1 4.23418E-1 4.08853E-1 3.37292E-1 3.34159E-1 4.01093E-1 3.26698E-1 2.89868E-1 2.7063E-1 2.72239E-1 2.24546E-1 1.9993E-1 2.18597E-1 2.83044E-1 2.98413E-1 2.96233E-1 2.76292E-1 3.34551E-1 2.57426E-1 2.44912E-1 1.21577E-1 4.73466E-2 3.58468E-2 5.41571E-2 3.84733E-2 3.27633E-2 1.89465E-2 3.37419E-2 5.15857E-2 8.67573E-2 1.17497E-1 1.50536E-1 2.02884E-1 2.71609E-1 2.83545E-1 2.36846E-1 1.73873E-1 1.30137E-1 1.34206E-1 1.748E-1 1.30167E-1 9.72998E-2 1.06007E-1 9.98042E-2 8.54331E-2 3.58339E-2 2.26863E-2 2.85037E-2 1.28471E-2 -9999 -9999 -9999 -9999 -9999 -9999 -9999 -9999 -9999 -9999 -9999 -9999 -9999 -9999 -9999 -9999 -9999 -9999 -9999 -9999 -9999 -9999 -9999 -9999 -9999 -9999 -9999 -9999 -9999 -9999 -9999 -9999 -9999 -9999 -9999 -9999 -9999 -9999 -9999 -9999 -9999 -9999 -9999 -9999 -9999 -9999 -9999 -9999 -9999 -9999 -9999 -9999 -9999 -9999 -9999 -9999 -9999 -9999 -9999
-9999 -9999 -9999 -9999 -9999 -9999 -9999 -9999 -9999 -9999 -9999 -9999 -9999 -9999 -9999 -9999 -9999 -9999 -9999 -9999 -9999 -9999 -9999 -9999 -9999 -9999 -9999 -9999 -9999 -9999 -9999 -9999 -9999 -9999 -9999 -9999 -9999 -9999 -9999 -9999 1.52043E-1 1.74668E-2 2.33138E-2 5.14083E-2 6.91762E-2 6.5685E-2 7.8778E-2 1.24837E-1 6.5315E-2 3.77824E-2 7.41477E-2 8.97636E-2 6.88513E-2 3.88582E-2 3.2063E-2 4.01197E-2 1.0589E-1 1.25577E-1 1.52483E-1 1.49729E-1 1.87751E-1 2.67274E-1 3.10624E-1 3.18829E-1 2.37659E-1 2.33077E-1 2.77332E-1 3.02187E-1 3.16663E-1 2.63516E-1 1.98571E-1 2.00736E-1 1.97149E-1 1.81596E-1 2.29345E-1 2.67184E-1 3.31016E-1 4.23993E-1 2.95452E-1 1.91107E-1 2.57961E-1 2.83807E-1 2.23267E-1 8.03723E-2 3.53043E-2 3.21078E-2 3.42912E-2 3.35386E-2 3.03834E-2 3.24344E-2 4.78977E-2 9.94088E-2 1.17839E-1 1.72799E-1 2.41775E-1 2.69102E-1 2.43618E-1 1.4934E-1 1.49228E-1 1.41276E-1 1.87334E-1 1.63322E-1 8.41126E-2 1.13154E-1 9.32332E-2 8.69686E-2 7.66623E-2 2.48238E-2 2.35323E-2 8.52502E-3 7.8367E-3 -9999 -9999 -9999 -9999 -9999 -9999 -9999 -9999 -9999 -9999 -9999 -9999 -9999 -9999 -9999 -9999 -9999 -9999 -9999 -9999 -9999 -9999 -9999 -9999 -9999 -9999 -9999 -9999 -9999 -9999 -9999 -9999 -9999 -9999 -9999 -9999 -9999 -9999 -9999 -9999 -9999 -9999 -9999 -9999 -9999 -9999 -9999 -9999 -9999 -9999 -9999 -9999 -9999 -9999 -9999 -9999 -9999 -9999 -9999
-9999 -9999 -9999 -9999 -9999 -9999 -9999 -9999 -9999 -9999 -9999 -9999 -9999 -9999 -9999 -9999 -9999 -9999 -9999 -9999 -9999 -9999 -9999 -9999 -9999 -9999 -9999 -9999 -9999 -9999 -9999 -9999 -9999 -9999 -9999 -9999 -9999 -9999 -9999 -9999 2.02341E-1 1.46516E-2 1.98004E-2 3.94029E-2 5.8068E-2 1.15868E-1 1.00343E-1 1.70494E-1 7.23026E-2 4.64823E-2 9.46334E-2 1.29894E-1 1.21289E-1 1.07999E-1 6.65205E-2 8.48358E-2 1.10018E-1 1.45845E-1 1.42091E-1 1.30221E-1 1.56712E-1 2.43802E-1 2.90571E-1 3.19865E-1 2.16696E-1 1.96203E-1 2.50054E-1 2.75301E-1 2.41954E-1 1.86819E-1 1.85595E-1 1.5888E-1 1.58554E-1 1.8285E-1 2.26932E-1 2.56242E-1 2.87075E-1 4.27976E-1 3.34494E-1 1.87879E-1 1.84225E-1 2.66559E-1 2.41191E-1 1.63226E-1 7.19532E-2 3.99301E-2 2.70827E-2 3.73929E-2 2.93771E-2 3.59965E-2 3.79102E-2 7.97332E-2 1.03799E-1 1.69303E-1 2.21216E-1 1.54212E-1 1.03671E-1 8.67135E-2 1.34688E-1 1.20071E-1 1.88162E-1 9.16647E-2 7.65982E-2 8.04151E-2 8.50625E-2 1.05833E-1 8.05046E-2 2.63009E-2 8.8169E-3 -9999 -9999 -9999 -9999 -9999 -9999 -9999 -9999 -9999 -9999 -9999 -9999 -9999 -9999 -9999 -9999 -9999 -9999 -9999 -9999 -9999 -9999 -9999 -9999 -9999 -9999 -9999 -9999 -9999 -9999 -9999 -9999 -9999 -9999 -9999 -9999 -9999 -9999 -9999 -9999 -9999 -9999 -9999 -9999 -9999 -9999 -9999 -9999 -9999 -9999 -9999 -9999 -9999 -9999 -9999 -9999 -9999 -9999 -9999 -9999 -9999
-9999 -9999 -9999 -9999 -9999 -9999 -9999 -9999 -9999 -9999 -9999 -9999 -9999 -9999 -9999 -9999 -9999 -9999 -9999 -9999 -9999 -9999 -9999 -9999 -9999 -9999 -9999 -9999 -9999 -9999 -9999 -9999 -9999 -9999 -9999 -9999 -9999 -9999 -9999 -9999 1.14095E-1 2.07598E-2 2.65971E-2 3.61447E-2 4.92759E-2 8.34257E-2 7.8495E-2 9.88416E-2 5.55029E-2 4.28846E-2 7.16632E-2 1.41026E-1 1.64947E-1 1.55868E-1 1.29769E-1 1.40711E-1 1.7134E-1 1.88988E-1 1.59142E-1 1.37419E-1 1.31787E-1 2.26784E-1 4.0538E-1 3.67483E-1 2.8489E-1 3.12972E-1 2.62876E-1 2.76148E-1 2.18501E-1 2.16804E-1 2.11142E-1 1.94038E-1 2.1853E-1 2.79505E-1 3.27858E-1 2.3629E-1 2.46875E-1 2.79945E-1 3.17191E-1 2.14792E-1 1.28301E-1 1.90204E-1 2.54399E-1 1.55301E-1 8.14206E-2 2.80705E-2 2.04445E-2 1.63961E-2 1.53259E-2 2.62502E-2 4.89232E-2 6.68988E-2 1.0519E-1 1.33814E-1 1.31526E-1 7.58753E-2 4.82867E-2 5.5326E-2 9.48649E-2 1.13591E-1 1.80821E-1 9.98465E-2 7.36937E-2 7.97462E-2 7.48514E-2 1.30704E-1 7.77497E-2 2.37942E-2 -9999 -9999 -9999 -9999 -9999 -9999 -9999 -9999 -9999 -9999 -9999 -9999 -9999 -9999 -9999 -9999 -9999 -9999 -9999 -9999 -9999 -9999 -9999 -9999 -9999 -9999 -9999 -9999 -9999 -9999 -9999 -9999 -9999 -9999 -9999 -9999 -9999 -9999 -9999 -9999 -9999 -9999 -9999 -9999 -9999 -9999 -9999 -9999 -9999 -9999 -9999 -9999 -9999 -9999 -9999 -9999 -9999 -9999 -9999 -9999 -9999 -9999
-9999 -9999 -9999 -9999 -9999 -9999 -9999 -9999 -9999 -9999 -9999 -9999 -9999 -9999 -9999 -9999 -9999 -9999 -9999 -9999 -9999 -9999 -9999 -9999 -9999 -9999 -9999 -9999 -9999 -9999 -9999 -9999 -9999 -9999 -9999 -9999 -9999 -9999 -9999 -9999 8.82165E-2 1.62586E-2 2.49925E-2 3.2553E-2 3.25423E-2 5.42128E-2 5.23375E-2 3.4567E-2 3.50457E-2 3.07338E-2 5.37349E-2 1.11304E-1 1.96733E-1 2.09036E-1 1.38734E-1 2.05407E-1 2.58922E-1 1.99797E-1 1.11668E-1 9.33938E-2 1.43373E-1 1.36543E-1 2.1276E-1 3.91183E-1 4.47341E-1 3.28841E-1 2.57634E-1 2.7075E-1 2.74629E-1 2.63279E-1 2.78914E-1 2.6142E-1 3.64375E-1 3.58205E-1 3.32138E-1 2.7654E-1 2.28627E-1 2.33538E-1 2.06567E-1 2.35626E-1 1.66688E-1 1.49578E-1 1.97285E-1 1.9171E-1 1.32294E-1 6.44908E-2 2.86072E-2 2.1071E-2 1.55465E-2 2.30861E-2 4.47127E-2 6.21143E-2 8.54555E-2 7.59949E-2 9.10689E-2 4.70531E-2 5.54642E-2 7.46251E-2 1.50663E-1 1.03408E-1 4.69617E-2 5.48588E-2 6.28714E-2 5.71988E-2 8.09257E-2 1.30504E-1 1.01667E-1 2.27793E-2 -9999 -9999 -9999 -9999 -9999 -9999 -9999 -9999 -9999 -9999 -9999 -9999 -9999 -9999 -9999 -9999 -9999 -9999 -9999 -9999 -9999 -9999 -9999 -9999 -9999 -9999 -9999 -9999 -9999 -9999 -9999 -9999 -9999 -9999 -9999 -9999 -9999 -9999 -9999 -9999 -9999 -9999 -9999 -9999 -9999 -9999 -9999 -9999 -9999 -9999 -9999 -9999 -9999 -9999 -9999 -9999 -9999 -9999 -9999 -9999 -9999 -9999
-9999 -9999 -9999 -9999 -9999 -9999 -9999 -9999 -9999 -9999 -9999 -9999 -9999 -9999 -9999 -9999 -9999 -9999 -9999 -9999 -9999 -9999 -9999 -9999 -9999 -9999 -9999 -9999 -9999 -9999 -9999 -9999 -9999 -9999 -9999 -9999 -9999 -9999 -9999 -9999 6.07042E-2 1.39562E-2 1.28256E-2 1.70208E-2 2.11365E-2 4.46993E-2 3.25965E-2 2.35803E-2 2.71465E-2 3.495E-2 5.20335E-2 7.8586E-2 1.093E-1 1.30458E-1 1.36935E-1 1.71086E-1 2.17609E-1 1.31866E-1 7.61928E-2 7.87695E-2 7.61212E-2 1.02608E-1 2.02909E-1 4.59637E-1 4.76704E-1 4.39835E-1 4.68374E-1 4.71151E-1 3.24653E-1 2.84946E-1 2.54246E-1 3.31634E-1 3.93678E-1 3.88419E-1 3.8539E-1 3.1888E-1 2.72096E-1 2.05077E-1 2.22332E-1 2.30421E-1 2.23025E-1 1.89146E-1 1.7879E-1 1.60857E-1 1.22079E-1 5.65192E-2 4.4242E-2 2.12209E-2 1.55326E-2 1.93606E-2 2.88485E-2 4.9463E-2 5.04518E-2 6.62157E-2 3.20262E-2 1.39872E-2 3.68462E-2 7.3678E-2 7.16909E-2 7.63113E-2 6.26146E-2 7.00276E-2 3.82292E-2 5.13155E-2 9.35513E-2 9.51587E-2 7.52133E-2 1.97369E-2 -9999 -9999 -9999 -9999 -9999 -9999 -9999 -9999 -9999 -9999 -9999 -9999 -9999 -9999 -9999 -9999 -9999 -9999 -9999 -9999 -9999 -9999 -9999 -9999 -9999 -9999 -9999 -9999 -9999 -9999 -9999 -9999 -9999 -9999 -9999 -9999 -9999 -9999 -9999 -9999 -9999 -9999 -9999 -9999 -9999 -9999 -9999 -9999 -9999 -9999 -9999 -9999 -9999 -9999 -9999 -9999 -9999 -9999 -9999 -9999 -9999 -9999
-9999 -9999 -9999 -9999 -9999 -9999 -9999 -9999 -9999 -9999 -9999 -9999 -9999 -9999 -9999 -9999 -9999 -9999 -9999 -9999 -9999 -9999 -9999 -9999 -9999 -9999 -9999 -9999 -9999 -9999 -9999 -9999 -9999 -9999 -9999 -9999 -9999 -9999 -9999 -9999 1.30078E-1 1.59833E-2 6.04068E-3 7.48937E-3 2.0649E-2 4.2249E-2 3.84813E-2 2.52902E-2 2.63915E-2 2.78358E-2 4.02458E-2 6.05997E-2 5.46955E-2 7.8173E-2 1.43729E-1 1.67952E-1 1.39652E-1 9.19326E-2 5.38521E-2 7.11913E-2 6.9754E-2 8.89804E-2 2.33686E-1 4.92558E-1 5.21554E-1 5.85224E-1 6.8427E-1 6.31223E-1 3.74564E-1 2.66534E-1 1.65494E-1 1.89875E-1 2.34528E-1 3.13501E-1 3.61141E-1 3.64564E-1 2.37101E-1 1.96023E-1 2.2787E-1 2.70012E-1 2.15799E-1 2.07143E-1 1.49719E-1 9.78724E-2 9.33317E-2 1.00909E-1 5.8462E-2 2.65826E-2 2.71776E-2 2.26109E-2 2.86136E-2 4.27386E-2 3.46956E-2 3.3569E-2 1.11542E-2 1.7582E-2 5.90106E-2 2.45754E-2 2.91495E-2 4.182E-2 4.94167E-2 2.78285E-2 3.57238E-2 5.72446E-2 9.0639E-2 5.20682E-2 3.77976E-2 2.06722E-2 -9999 -9999 -9999 -9999 -9999 -9999 -9999 -9999 -9999 -9999 -9999 -9999 -9999 -9999 -9999 -9999 -9999 -9999 -9999 -9999 -9999 -9999 -9999 -9999 -9999 -9999 -9999 -9999 -9999 -9999 -9999 -9999 -9999 -9999 -9999 -9999 -9999 -9999 -9999 -9999 -9999 -9999 -9999 -9999 -9999 -9999 -9999 -9999 -9999 -9999 -9999 -9999 -9999 -9999 -9999 -9999 -9999 -9999 -9999 -9999 -9999 -9999
-9999 -9999 -9999 -9999 -9999 -9999 -9999 -9999 -9999 -9999 -9999 -9999 -9999 -9999 -9999 -9999 -9999 -9999 -9999 -9999 -9999 -9999 -9999 -9999 -9999 -9999 -9999 -9999 -9999 -9999 -9999 -9999 -9999 -9999 -9999 -9999 -9999 -9999 -9999 -9999 -9999 6.01462E-2 7.19693E-3 1.09025E-2 2.41457E-2 3.97664E-2 2.94521E-2 2.10751E-2 2.44399E-2 2.21919E-2 2.57647E-2 3.56595E-2 2.56243E-2 3.73109E-2 9.88585E-2 1.13192E-1 1.25018E-1 1.07559E-1 7.48059E-2 6.30105E-2 6.49407E-2 9.38093E-2 1.77957E-1 4.27728E-1 5.24444E-1 5.72035E-1 6.24883E-1 6.33501E-1 6.27008E-1 4.45034E-1 2.60781E-1 2.28197E-1 2.88857E-1 3.82625E-1 4.42065E-1 3.95187E-1 2.45681E-1 1.71221E-1 1.7188E-1 2.2173E-1 2.59871E-1 2.73449E-1 1.75252E-1 1.2271E-1 1.0156E-1 6.83256E-2 3.0862E-2 2.47969E-2 2.24958E-2 1.83032E-2 2.22527E-2 2.70599E-2 3.59851E-2 1.97796E-2 1.04004E-2 2.14404E-2 3.07067E-2 2.35834E-2 2.20511E-2 2.24968E-2 4.37931E-2 3.67705E-2 3.72333E-2 7.5683E-2 8.83162E-2 6.44466E-2 5.97067E-2 1.52684E-2 1.10283E-2 -9999 -9999 -9999 -9999 -9999 -9999 -9999 -9999 -9999 -9999 -9999 -9999 -9999 -9999 -9999 -9999 -9999 -9999 -9999 -9999 -9999 -9999 -9999 -9999 -9999 -9999 -9999 -9999 -9999 -9999 -9999 -9999 -9999 -9999 -9999 -9999 -9999 -9999 -9999 -9999 -9999 -9999 -9999 -9999 -9999 -9999 -9999 -9999 -9999 -9999 -9999 -9999 -9999 -9999 -9999 -9999 -9999 -9999 -9999 -9999 -9999
-9999 -9999 -9999 -9999 -9999 -9999 -9999 -9999 -9999 -9999 -9999 -9999 -9999 -9999 -9999 -9999 -9999 -9999 -9999 -9999 -9999 -9999 -9999 -9999 -9999 -9999 -9999 -9999 -9999 -9999 -9999 -9999 -9999 -9999 -9999 -9999 -9999 -9999 -9999 -9999 -9999 4.26545E-2 5.12787E-3 1.09657E-2 1.93961E-2 2.95606E-2 2.16655E-2 1.29168E-2 1.45087E-2 1.57214E-2 1.27336E-2 1.72751E-2 1.94914E-2 4.17754E-2 5.4341E-2 6.05465E-2 8.49376E-2 1.36909E-1 8.14123E-2 4.52127E-2 4.57588E-2 7.14334E-2 8.36509E-2 2.38045E-1 4.24183E-1 4.81267E-1 5.94553E-1 5.91065E-1 6.07242E-1 5.05495E-1 3.73461E-1 2.29591E-1 2.85355E-1 4.36536E-1 4.4245E-1 3.40438E-1 2.57874E-1 1.61008E-1 1.72652E-1 1.91372E-1 2.90011E-1 2.43365E-1 1.58537E-1 1.22049E-1 9.32992E-2 3.83544E-2 2.76979E-2 2.90042E-2 2.93774E-2 2.22052E-2 2.58952E-2 2.20033E-2 1.81052E-2 1.04008E-2 6.43629E-3 1.65108E-2 1.04368E-2 1.97043E-2 2.54958E-2 1.49271E-2 4.50598E-2 3.19699E-2 2.84953E-2 1.15721E-1 7.8126E-2 5.36296E-2 6.28394E-2 2.05728E-2 5.00267E-3 7.93348E-3 -9999 -9999 -9999 -9999 -9999 -9999 -9999 -9999 -9999 -9999 -9999 -9999 -9999 -9999 -9999 -9999 -9999 -9999 -9999 -9999 -9999 -9999 -9999 -9999 -9999 -9999 -9999 -9999 -9999 -9999 -9999 -9999 -9999 -9999 -9999 -9999 -9999 -9999 -9999 -9999 -9999 -9999 -9999 -9999 -9999 -9999 -9999 -9999 -9999 -9999 -9999 -9999 -9999 -9999 -9999 -9999 -9999 -9999 -9999 -9999
-9999 -9999 -9999 -9999 -9999 -9999 -9999 -9999 -9999 -9999 -9999 -9999 -9999 -9999 -9999 -9999 -9999 -9999 -9999 -9999 -9999 -9999 -9999 -9999 -9999 -9999 -9999 -9999 -9999 -9999 -9999 -9999 -9999 -9999 -9999 -9999 -9999 -9999 -9999 -9999 -9999 1.93328E-1 8.04015E-3 8.40279E-3 1.13296E-2 1.59339E-2 1.11981E-2 8.71606E-3 1.06376E-2 1.26783E-2 9.46754E-3 1.27774E-2 1.54946E-2 2.24929E-2 2.87448E-2 3.77874E-2 5.46789E-2 6.79962E-2 6.14028E-2 4.3248E-2 4.54863E-2 4.33203E-2 8.36205E-2 2.34621E-1 3.4252E-1 4.73859E-1 5.15006E-1 4.99522E-1 4.93657E-1 4.99497E-1 4.45227E-1 2.28436E-1 2.92588E-1 4.00682E-1 4.54429E-1 3.46329E-1 2.36913E-1 1.60926E-1 1.56775E-1 2.20412E-1 2.19752E-1 1.70501E-1 8.88444E-2 7.20321E-2 4.19796E-2 3.98532E-2 4.21252E-2 4.22692E-2 4.30289E-2 4.00244E-2 1.32194E-2 1.36683E-2 1.4568E-2 7.26207E-3 4.32919E-3 3.16509E-2 1.81346E-2 1.67103E-2 3.48694E-2 3.26553E-2 5.58225E-2 5.51205E-2 4.33685E-2 1.19912E-1 6.3299E-2 5.09272E-2 1.77521E-2 2.80331E-2 4.10827E-2 6.87709E-3 -9999 -9999 -9999 -9999 -9999 -9999 -9999 -9999 -9999 -9999 -9999 -9999 -9999 -9999 -9999 -9999 -9999 -9999 -9999 -9999 -9999 -9999 -9999 -9999 -9999 -9999 -9999 -9999 -9999 -9999 -9999 -9999 -9999 -9999 -9999 -9999 -9999 -9999 -9999 -9999 -9999 -9999 -9999 -9999 -9999 -9999 -9999 -9999 -9999 -9999 -9999 -9999 -9999 -9999 -9999 -9999 -9999 -9999 -9999 -9999
-9999 -9999 -9999 -9999 -9999 -9999 -9999 -9999 -9999 -9999 -9999 -9999 -9999 -9999 -9999 -9999 -9999 -9999 -9999 -9999 -9999 -9999 -9999 -9999 -9999 -9999 -9999 -9999 -9999 -9999 -9999 -9999 -9999 -9999 -9999 -9999 -9999 -9999 -9999 -9999 -9999 2.30701E-1 6.17431E-3 5.32645E-3 6.11108E-3 6.44337E-3 7.12063E-3 5.1247E-3 1.45266E-2 1.51932E-2 9.35787E-3 8.387E-3 1.16955E-2 1.37687E-2 2.78197E-2 2.9774E-2 4.39138E-2 6.13612E-2 5.91429E-2 4.39186E-2 3.12069E-2 2.99144E-2 1.18674E-1 3.58373E-1 4.06567E-1 4.64457E-1 4.50331E-1 4.56197E-1 3.9965E-1 3.91509E-1 4.19792E-1 2.91454E-1 2.14125E-1 3.44973E-1 4.27595E-1 4.01653E-1 2.28804E-1 1.66863E-1 1.78536E-1 2.05309E-1 1.82399E-1 1.43207E-1 6.79572E-2 3.80907E-2 2.43662E-2 2.45713E-2 2.70533E-2 2.29387E-2 1.91926E-2 1.62647E-2 7.85616E-3 1.21047E-2 8.68521E-3 1.22764E-2 1.66117E-2 3.30219E-2 2.18967E-2 2.56595E-2 3.48704E-2 3.53307E-2 3.47123E-2 4.18127E-2 9.90508E-2 5.44997E-2 4.81645E-2 3.42371E-2 5.97933E-3 7.10828E-3 1.16805E-2 1.6265E-2 -9999 -9999 -9999 -9999 -9999 -9999 -9999 -9999 -9999 -9999 -9999 -9999 -9999 -9999 -9999 -9999 -9999 -9999 -9999 -9999 -9999 -9999 -9999 -9999 -9999 -9999 -9999 -9999 -9999 -9999 -9999 -9999 -9999 -9999 -9999 -9999 -9999 -9999 -9999 -9999 -9999 -9999 -9999 -9999 -9999 -9999 -9999 -9999 -9999 -9999 -9999 -9999 -9999 -9999 -9999 -9999 -9999 -9999 -9999 -9999
-9999 -9999 -9999 -9999 -9999 -9999 -9999 -9999 -9999 -9999 -9999 -9999 -9999 -9999 -9999 -9999 -9999 -9999 -9999 -9999 -9999 -9999 -9999 -9999 -9999 -9999 -9999 -9999 -9999 -9999 -9999 -9999 -9999 -9999 -9999 -9999 -9999 -9999 -9999 -9999 -9999 2.43568E-1 4.65559E-3 3.98732E-3 3.08015E-3 2.53384E-3 3.37547E-3 5.57685E-3 2.43117E-2 1.78808E-2 2.38097E-2 6.98114E-3 9.73724E-3 1.10748E-2 1.82265E-2 2.71682E-2 4.72444E-2 7.07128E-2 7.60824E-2 4.68398E-2 3.17837E-2 3.46547E-2 1.33276E-1 2.95E-1 4.08891E-1 3.60547E-1 4.1253E-1 4.90297E-1 3.39021E-1 2.02901E-1 2.61851E-1 3.31862E-1 2.83068E-1 3.53547E-1 4.14884E-1 3.87818E-1 2.24206E-1 2.16783E-1 1.95721E-1 1.55864E-1 1.53982E-1 1.37078E-1 8.26819E-2 4.43802E-2 1.69168E-2 1.80392E-2 1.45606E-2 1.17348E-2 1.14412E-2 1.3889E-2 1.39938E-2 1.09907E-2 1.31035E-2 1.51427E-2 8.57016E-3 1.88293E-2 1.73697E-2 1.94707E-2 2.60412E-2 2.60325E-2 3.1342E-2 5.8849E-2 4.5786E-2 4.77163E-2 3.57389E-2 2.4417E-2 8.86999E-3 7.14527E-3 5.31834E-3 1.0183E-2 6.95834E-3 -9999 -9999 -9999 -9999 -9999 -9999 -9999 -9999 -9999 -9999 -9999 -9999 -9999 -9999 -9999 -9999 -9999 -9999 -9999 -9999 -9999 -9999 -9999 -9999 -9999 -9999 -9999 -9999 -9999 -9999 -9999 -9999 -9999 -9999 -9999 -9999 -9999 -9999 -9999 -9999 -9999 -9999 -9999 -9999 -9999 -9999 -9999 -9999 -9999 -9999 -9999 -9999 -9999 -9999 -9999 -9999 -9999 -9999 -9999
-9999 -9999 -9999 -9999 -9999 -9999 -9999 -9999 -9999 -9999 -9999 -9999 -9999 -9999 -9999 -9999 -9999 -9999 -9999 -9999 -9999 -9999 -9999 -9999 -9999 -9999 -9999 -9999 -9999 -9999 -9999 -9999 -9999 -9999 -9999 -9999 -9999 -9999 -9999 -9999 -9999 1.56579E-1 8.89163E-3 2.97374E-3 3.08044E-3 1.24246E-2 8.35822E-3 2.95118E-2 3.2019E-2 3.08408E-2 4.90871E-2 1.74107E-2 7.13772E-3 1.48531E-2 1.51323E-2 3.16156E-2 4.56604E-2 5.51712E-2 8.05921E-2 6.06134E-2 3.58309E-2 3.3272E-2 8.14172E-2 2.92217E-1 3.72304E-1 4.83371E-1 4.73866E-1 4.69241E-1 3.87228E-1 2.74455E-1 1.72766E-1 2.63658E-1 3.43196E-1 3.424E-1 3.72919E-1 4.04485E-1 3.01589E-1 2.24631E-1 1.85325E-1 1.08548E-1 1.38395E-1 1.47161E-1 9.42603E-2 4.47879E-2 1.87123E-2 1.30112E-2 1.30085E-2 1.02625E-2 1.279E-2 1.83779E-2 2.20898E-2 1.10517E-2 9.1458E-3 1.48919E-2 9.05491E-3 1.59671E-2 1.40326E-2 1.17466E-2 3.02346E-2 3.39179E-2 5.52373E-2 4.75946E-2 5.69528E-2 3.86085E-2 3.73286E-2 1.93408E-2 2.12989E-2 1.02269E-2 2.13888E-2 1.31775E-2 7.21808E-3 -9999 -9999 -9999 -9999 -9999 -9999 -9999 -9999 -9999 -9999 -9999 -9999 -9999 -9999 -9999 -9999 -9999 -9999 -9999 -9999 -9999 -9999 -9999 -9999 -9999 -9999 -9999 -9999 -9999 -9999 -9999 -9999 -9999 -9999 -9999 -9999 -9999 -9999 -9999 -9999 -9999 -9999 -9999 -9999 -9999 -9999 -9999 -9999 -9999 -9999 -9999 -9999 -9999 -9999 -9999 -9999 -9999 -9999 -9999
-9999 -9999 -9999 -9999 -9999 -9999 -9999 -9999 -9999 -9999 -9999 -9999 -9999 -9999 -9999 -9999 -9999 -9999 -9999 -9999 -9999 -9999 -9999 -9999 -9999 -9999 -9999 -9999 -9999 -9999 -9999 -9999 -9999 -9999 -9999 -9999 -9999 -9999 -9999 -9999 -9999 2.12256E-1 1.10848E-2 2.01257E-2 1.66401E-2 7.34885E-3 8.64358E-3 4.14835E-2 2.39687E-2 3.9265E-2 3.0537E-2 1.0614E-2 6.83288E-3 2.28937E-2 1.08313E-2 2.00464E-2 2.64601E-2 4.32307E-2 5.96164E-2 4.49456E-2 3.0402E-2 3.06529E-2 7.77383E-2 2.03818E-1 2.66266E-1 3.61984E-1 3.90273E-1 4.45539E-1 3.66753E-1 2.9651E-1 1.76029E-1 1.9E-1 3.01107E-1 3.89497E-1 4.33817E-1 4.49919E-1 3.62357E-1 2.40521E-1 1.79135E-1 1.10726E-1 6.55481E-2 1.00157E-1 1.19687E-1 5.58819E-2 1.96017E-2 1.01943E-2 7.48653E-3 8.97756E-3 1.12054E-2 1.71841E-2 1.29632E-2 1.01503E-2 5.75332E-3 1.39397E-2 7.27339E-3 1.35347E-2 1.36245E-2 1.4017E-2 3.14116E-2 6.16029E-2 6.14746E-2 3.56932E-2 2.86137E-2 2.10283E-2 2.23845E-2 2.50775E-2 2.20556E-2 2.34258E-2 1.42793E-2 2.75132E-3 1.42065E-3 -9999 -9999 -9999 -9999 -9999 -9999 -9999 -9999 -9999 -9999 -9999 -9999 -9999 -9999 -9999 -9999 -9999 -9999 -9999 -9999 -9999 -9999 -9999 -9999 -9999 -9999 -9999 -9999 -9999 -9999 -9999 -9999 -9999 -9999 -9999 -9999 -9999 -9999 -9999 -9999 -9999 -9999 -9999 -9999 -9999 -9999 -9999 -9999 -9999 -9999 -9999 -9999 -9999 -9999 -9999 -9999 -9999 -9999 -9999
-9999 -9999 -9999 -9999 -9999 -9999 -9999 -9999 -9999 -9999 -9999 -9999 -9999 -9999 -9999 -9999 -9999 -9999 -9999 -9999 -9999 -9999 -9999 -9999 -9999 -9999 -9999 -9999 -9999 -9999 -9999 -9999 -9999 -9999 -9999 -9999 -9999 -9999 -9999 -9999 -9999 -9999 1.41307E-1 5.68996E-2 3.81453E-3 3.0492E-3 3.78725E-3 1.49507E-2 2.03637E-2 2.49322E-2 1.8679E-2 6.35273E-3 9.30708E-3 1.72567E-2 9.60303E-3 1.30274E-2 2.53511E-2 3.20272E-2 4.06886E-2 3.18994E-2 1.95053E-2 2.11116E-2 5.79499E-2 1.12157E-1 1.65432E-1 1.87823E-1 2.13036E-1 2.88669E-1 3.65063E-1 3.74688E-1 2.27119E-1 1.40156E-1 2.56388E-1 2.45972E-1 3.24959E-1 3.77697E-1 3.36698E-1 2.36138E-1 1.27356E-1 1.23394E-1 9.69663E-2 7.88783E-2 9.63507E-2 9.41202E-2 4.80162E-2 1.85664E-2 9.26681E-3 7.71864E-3 1.11849E-2 1.57989E-2 1.24465E-2 9.17402E-3 9.06672E-3 1.03267E-2 7.12188E-3 1.03428E-2 9.6334E-3 8.23614E-3 2.97471E-2 3.78897E-2 3.7927E-2 2.38967E-2 1.76479E-2 1.9461E-2 1.31003E-2 1.95035E-2 3.318E-2 3.13502E-2 3.06591E-3 1.09353E-3 1.60043E-3 3.1673E-3 3.53472E-3 2.64964E-3 -9999 -9999 -9999 -9999 -9999 -9999 -9999 -9999 -9999 -9999 -9999 -9999 -9999 -9999 -9999 -9999 -9999 -9999 -9999 -9999 -9999 -9999 -9999 -9999 -9999 -9999 -9999 -9999 -9999 -9999 -9999 -9999 -9999 -9999 -9999 -9999 -9999 -9999 -9999 -9999 -9999 -9999 -9999 -9999 -9999 -9999 -9999 -9999 -9999 -9999 -9999 -9999 -9999 -9999 -9999 -9999
-9999 -9999 -9999 -9999 -9999 -9999 -9999 -9999 -9999 -9999 -9999 -9999 -9999 -9999 -9999 -9999 -9999 -9999 -9999 -9999 -9999 -9999 -9999 -9999 -9999 -9999 -9999 -9999 -9999 -9999 -9999 -9999 -9999 -9999 -9999 -9999 -9999 -9999 -9999 -9999 -9999 -9999 1.97471E-1 1.67745E-2 4.70475E-3 3.44859E-3 2.84825E-3 3.36103E-3 1.70235E-2 3.12306E-2 1.71836E-2 6.73049E-3 1.23351E-2 6.74327E-3 6.15444E-3 1.23417E-2 2.02206E-2 2.72107E-2 3.49445E-2 1.99386E-2 1.26905E-2 1.25572E-2 3.20439E-2 7.16808E-2 1.50133E-1 1.40896E-1 1.26746E-1 2.0953E-1 3.21766E-1 3.0798E-1 2.41062E-1 1.78874E-1 2.29219E-1 1.97233E-1 2.17738E-1 2.33713E-1 3.1674E-1 2.40159E-1 1.46547E-1 1.57758E-1 1.3198E-1 1.00555E-1 8.2836E-2 9.56839E-2 5.09254E-2 2.35081E-2 1.25973E-2 9.31839E-3 9.0069E-3 1.22053E-2 1.2207E-2 8.5897E-3 1.30129E-2 8.76751E-3 8.45189E-3 7.97765E-3 4.67031E-3 7.7265E-3 2.87289E-2 1.93308E-2 1.95294E-2 1.20775E-2 1.0079E-2 1.10509E-2 1.10627E-2 2.06119E-2 2.07253E-2 9.20456E-3 7.10645E-3 7.97394E-3 5.6997E-3 3.23439E-3 1.47011E-3 9.63E-4 3.27819E-4 -9999 -9999 -9999 -9999 -9999 -9999 -9999 -9999 -9999 -9999 -9999 -9999 -9999 -9999 -9999 -9999 -9999 -9999 -9999 -9999 -9999 -9999 -9999 -9999 -9999 -9999 -9999 -9999 -9999 -9999 -9999 -9999 -9999 -9999 -9999 -9999 -9999 -9999 -9999 -9999 -9999 -9999 -9999 -9999 -9999 -9999 -9999 -9999 -9999 -9999 -9999 -9999 -9999 -9999 -9999
-9999 -9999 -9999 -9999 -9999 -9999 -9999 -9999 -9999 -9999 -9999 -9999 -9999 -9999 -9999 -9999 -9999 -9999 -9999 -9999 -9999 -9999 -9999 -9999 -9999 -9999 -9999 -9999 -9999 -9999 -9999 -9999 -9999 -9999 -9999 -9999 -9999 -9999 -9999 -9999 -9999 -9999 3.75302E-1 5.38854E-2 7.57316E-3 4.24198E-3 2.45259E-3 2.34491E-3 2.20321E-2 5.05339E-2 2.29609E-2 9.55865E-3 9.52461E-3 5.96444E-3 6.22926E-3 1.05232E-2 1.41328E-2 2.58341E-2 4.37724E-2 4.14365E-2 1.66953E-2 1.22731E-2 2.3267E-2 5.94756E-2 1.54446E-1 1.24168E-1 1.59212E-1 1.55537E-1 1.5966E-1 1.79618E-1 2.20317E-1 2.4292E-1 3.14762E-1 2.30905E-1 1.445E-1 1.51112E-1 1.59716E-1 1.89097E-1 1.80427E-1 1.27471E-1 1.0601E-1 6.31268E-2 3.54111E-2 3.71677E-2 4.44587E-2 2.38241E-2 9.68534E-3 4.54145E-3 4.80279E-3 7.77297E-3 1.17039E-2 8.22801E-3 8.72316E-3 5.93881E-3 1.30241E-2 3.89436E-3 4.90119E-3 7.26669E-3 1.28389E-2 1.60285E-2 1.00819E-2 6.9982E-3 5.18495E-3 7.75514E-3 1.32864E-2 1.46887E-2 2.04352E-2 1.86963E-2 1.65734E-2 3.68492E-3 2.67187E-3 5.09748E-3 3.47939E-3 -9999 -9999 -9999 -9999 -9999 -9999 -9999 -9999 -9999 -9999 -9999 -9999 -9999 -9999 -9999 -9999 -9999 -9999 -9999 -9999 -9999 -9999 -9999 -9999 -9999 -9999 -9999 -9999 -9999 -9999 -9999 -9999 -9999 -9999 -9999 -9999 -9999 -9999 -9999 -9999 -9999 -9999 -9999 -9999 -9999 -9999 -9999 -9999 -9999 -9999 -9999 -9999 -9999 -9999 -9999 -9999 -9999
-9999 -9999 -9999 -9999 -9999 -9999 -9999 -9999 -9999 -9999 -9999 -9999 -9999 -9999 -9999 -9999 -9999 -9999 -9999 -9999 -9999 -9999 -9999 -9999 -9999 -9999 -9999 -9999 -9999 -9999 -9999 -9999 -9999 -9999 -9999 -9999 -9999 -9999 -9999 -9999 -9999 -9999 3.34508E-1 1.58377E-2 3.88555E-3 5.71088E-3 6.62987E-3 4.52454E-3 1.28661E-2 3.49836E-2 1.74336E-2 4.40231E-3 6.05768E-3 9.58613E-3 5.01546E-3 8.26096E-3 9.89848E-3 1.75232E-2 2.60686E-2 3.23258E-2 1.41152E-2 1.17409E-2 1.71628E-2 5.5843E-2 1.17751E-1 1.10606E-1 1.38119E-1 1.70067E-1 1.84567E-1 1.32215E-1 1.63727E-1 2.2184E-1 2.84695E-1 2.6167E-1 1.12781E-1 8.32198E-2 1.1536E-1 1.57514E-1 1.78606E-1 1.06741E-1 1.08566E-1 6.21542E-2 3.58688E-2 2.60622E-2 3.14487E-2 2.26699E-2 1.28334E-2 6.6562E-3 6.31417E-3 4.62116E-3 7.41134E-3 1.14745E-2 4.84032E-3 7.93046E-3 6.63231E-3 4.10611E-3 6.47785E-3 1.90511E-2 4.9753E-3 2.11808E-2 3.02294E-2 5.97906E-3 4.77496E-3 7.03065E-3 1.94341E-2 1.71559E-2 2.76171E-2 1.07357E-2 1.25925E-2 2.34348E-3 4.9559E-3 5.19432E-3 3.19122E-3 1.55383E-3 4.3818E-4 -9999 -9999 -9999 -9999 -9999 -9999 -9999 -9999 -9999 -9999 -9999 -9999 -9999 -9999 -9999 -9999 -9999 -9999 -9999 -9999 -9999 -9999 -9999 -9999 -9999 -9999 -9999 -9999 -9999 -9999 -9999 -9999 -9999 -9999 -9999 -9999 -9999 -9999 -9999 -9999 -9999 -9999 -9999 -9999 -9999 -9999 -9999 -9999 -9999 -9999 -9999 -9999 -9999 -9999 -9999
-9999 -9999 -9999 -9999 -9999 -9999 -9999 -9999 -9999 -9999 -9999 -9999 -9999 -9999 -9999 -9999 -9999 -9999 -9999 -9999 -9999 -9999 -9999 -9999 -9999 -9999 -9999 -9999 -9999 -9999 -9999 -9999 -9999 -9999 -9999 -9999 -9999 -9999 -9999 -9999 -9999 -9999 1.62779E-1 2.08099E-2 3.90366E-3 2.86143E-3 6.78882E-3 4.9335E-3 7.24605E-3 1.21908E-2 8.02988E-3 6.19333E-3 7.76128E-3 4.46614E-3 3.13503E-3 5.23406E-3 5.96078E-3 8.80157E-3 1.48239E-2 1.56142E-2 1.01103E-2 1.46654E-2 1.25062E-2 4.01785E-2 9.91763E-2 1.05659E-1 1.35351E-1 1.57157E-1 1.98246E-1 2.18339E-1 2.30428E-1 2.80269E-1 2.21609E-1 2.09006E-1 1.23038E-1 1.18138E-1 1.25227E-1 1.4237E-1 1.57258E-1 1.44888E-1 1.26975E-1 6.81463E-2 3.1876E-2 1.78682E-2 3.39102E-2 2.66667E-2 1.65339E-2 1.45677E-2 5.12478E-3 2.74841E-3 5.16325E-3 1.24562E-2 5.83955E-3 3.11696E-3 4.35454E-3 3.82473E-3 1.18774E-2 1.96835E-2 3.97866E-3 1.96445E-2 2.47109E-2 6.24795E-3 6.23918E-3 9.76922E-3 1.0407E-2 1.50997E-2 2.7347E-2 4.48747E-3 6.19115E-3 7.45569E-3 6.17497E-3 2.30382E-3 4.82071E-3 1.05689E-3 3.49591E-3 -9999 -9999 -9999 -9999 -9999 -9999 -9999 -9999 -9999 -9999 -9999 -9999 -9999 -9999 -9999 -9999 -9999 -9999 -9999 -9999 -9999 -9999 -9999 -9999 -9999 -9999 -9999 -9999 -9999 -9999 -9999 -9999 -9999 -9999 -9999 -9999 -9999 -9999 -9999 -9999 -9999 -9999 -9999 -9999 -9999 -9999 -9999 -9999 -9999 -9999 -9999 -9999 -9999 -9999 -9999
-9999 -9999 -9999 -9999 -9999 -9999 -9999 -9999 -9999 -9999 -9999 -9999 -9999 -9999 -9999 -9999 -9999 -9999 -9999 -9999 -9999 -9999 -9999 -9999 -9999 -9999 -9999 -9999 -9999 -9999 -9999 -9999 -9999 -9999 -9999 -9999 -9999 -9999 -9999 -9999 -9999 -9999 4.46662E-2 4.42043E-3 2.12497E-3 2.95977E-3 2.97814E-3 2.25149E-3 5.08666E-3 2.04238E-2 2.04868E-2 4.18633E-3 2.00086E-3 1.91508E-3 2.33501E-3 5.10998E-3 6.64327E-3 9.18576E-3 1.11107E-2 8.52384E-3 8.64676E-3 2.40849E-2 2.05258E-2 2.95879E-2 7.50125E-2 8.39323E-2 1.23272E-1 1.20569E-1 1.97654E-1 1.99012E-1 2.66302E-1 3.98409E-1 3.96789E-1 3.17829E-1 1.83376E-1 2.02792E-1 1.47137E-1 9.62935E-2 1.11137E-1 1.38888E-1 1.5667E-1 4.48732E-2 1.92429E-2 1.47952E-2 2.02402E-2 2.23669E-2 2.00616E-2 1.67944E-2 6.79586E-3 1.01928E-2 8.13974E-3 7.22128E-3 2.93838E-3 7.78519E-3 5.68263E-3 9.00198E-3 9.54937E-3 2.20159E-2 1.24576E-2 2.08291E-2 2.16767E-2 6.23266E-3 1.11814E-2 1.22251E-2 8.85044E-3 1.02132E-2 1.29825E-2 5.85119E-3 6.37768E-3 5.36281E-3 3.35753E-3 5.23468E-3 3.54725E-3 1.87711E-3 4.98337E-3 1.3788E-3 -9999 -9999 -9999 -9999 -9999 -9999 -9999 -9999 -9999 -9999 -9999 -9999 -9999 -9999 -9999 -9999 -9999 -9999 -9999 -9999 -9999 -9999 -9999 -9999 -9999 -9999 -9999 -9999 -9999 -9999 -9999 -9999 -9999 -9999 -9999 -9999 -9999 -9999 -9999 -9999 -9999 -9999 -9999 -9999 -9999 -9999 -9999 -9999 -9999 -9999 -9999 -9999 -9999 -9999
-9999 -9999 -9999 -9999 -9999 -9999 -9999 -9999 -9999 -9999 -9999 -9999 -9999 -9999 -9999 -9999 -9999 -9999 -9999 -9999 -9999 -9999 -9999 -9999 -9999 -9999 -9999 -9999 -9999 -9999 -9999 -9999 -9999 -9999 -9999 -9999 -9999 -9999 -9999 -9999 -9999 -9999 -9999 1.3442E-2 2.73031E-3 4.11683E-3 3.53159E-3 3.22341E-3 1.16922E-2 8.31207E-3 1.64796E-2 1.87134E-3 1.27235E-3 1.65293E-3 3.36009E-3 4.79572E-3 6.77657E-3 1.05282E-2 8.9347E-3 5.48688E-3 1.18315E-2 1.631E-2 2.30179E-2 3.28877E-2 5.84962E-2 9.84299E-2 1.0274E-1 1.07766E-1 1.32805E-1 2.35874E-1 2.86251E-1 3.13983E-1 2.69772E-1 2.36941E-1 2.03029E-1 9.94319E-2 6.76125E-2 2.8304E-2 3.55361E-2 5.43849E-2 7.15254E-2 4.40842E-2 1.63778E-2 1.08475E-2 1.84685E-2 2.10297E-2 2.20945E-2 1.67125E-2 9.52416E-3 5.4372E-3 5.87281E-3 4.88415E-3 7.37733E-3 1.02929E-2 6.37313E-3 7.43336E-3 6.56618E-3 1.35994E-2 1.69849E-2 4.45891E-2 3.79335E-2 1.92051E-2 8.14495E-3 5.35381E-3 6.46917E-3 4.00183E-3 4.62316E-3 1.14554E-2 8.83579E-3 3.50991E-3 5.24329E-3 5.6374E-3 2.97171E-3 3.88786E-3 2.64556E-3 -9999 -9999 -9999 -9999 -9999 -9999 -9999 -9999 -9999 -9999 -9999 -9999 -9999 -9999 -9999 -9999 -9999 -9999 -9999 -9999 -9999 -9999 -9999 -9999 -9999 -9999 -9999 -9999 -9999 -9999 -9999 -9999 -9999 -9999 -9999 -9999 -9999 -9999 -9999 -9999 -9999 -9999 -9999 -9999 -9999 -9999 -9999 -9999 -9999 -9999 -9999 -9999 -9999 -9999 -9999
-9999 -9999 -9999 -9999 -9999 -9999 -9999 -9999 -9999 -9999 -9999 -9999 -9999 -9999 -9999 -9999 -9999 -9999 -9999 -9999 -9999 -9999 -9999 -9999 -9999 -9999 -9999 -9999 -9999 -9999 -9999 -9999 -9999 -9999 -9999 -9999 -9999 -9999 -9999 -9999 -9999 -9999 -9999 1.8862E-2 3.0186E-3 3.14996E-3 3.8252E-3 6.30942E-3 9.51763E-3 3.22263E-2 7.15374E-3 1.83666E-3 1.41214E-3 1.38611E-3 3.11999E-3 3.35375E-3 6.42412E-3 9.17903E-3 1.07652E-2 1.43262E-2 1.50329E-2 9.54714E-3 1.81772E-2 3.35148E-2 7.42087E-2 1.1068E-1 1.58173E-1 1.21164E-1 1.22001E-1 1.88592E-1 2.47628E-1 1.93644E-1 1.67165E-1 1.07926E-1 5.34713E-2 3.55439E-2 1.29447E-2 9.32888E-3 6.87401E-3 8.50909E-3 3.43185E-2 3.04103E-2 1.21333E-2 7.90891E-3 9.12578E-3 2.08434E-2 2.19471E-2 1.53828E-2 9.23872E-3 4.06901E-3 4.69027E-3 6.67463E-3 1.01824E-2 6.42947E-3 5.46505E-3 3.87385E-3 3.79992E-3 8.32571E-3 5.76563E-3 1.22273E-2 7.18193E-2 2.32818E-2 6.76059E-3 3.81457E-3 4.33145E-3 4.14569E-3 4.12727E-3 9.37407E-3 5.68111E-3 3.09875E-3 4.73978E-3 5.22299E-3 4.6878E-3 2.96215E-3 -9999 -9999 -9999 -9999 -9999 -9999 -9999 -9999 -9999 -9999 -9999 -9999 -9999 -9999 -9999 -9999 -9999 -9999 -9999 -9999 -9999 -9999 -9999 -9999 -9999 -9999 -9999 -9999 -9999 -9999 -9999 -9999 -9999 -9999 -9999 -9999 -9999 -9999 -9999 -9999 -9999 -9999 -9999 -9999 -9999 -9999 -9999 -9999 -9999 -9999 -9999 -9999 -9999 -9999 -9999 -9999
-9999 -9999 -9999 -9999 -9999 -9999 -9999 -9999 -9999 -9999 -9999 -9999 -9999 -9999 -9999 -9999 -9999 -9999 -9999 -9999 -9999 -9999 -9999 -9999 -9999 -9999 -9999 -9999 -9999 -9999 -9999 -9999 -9999 -9999 -9999 -9999 -9999 -9999 -9999 -9999 -9999 -9999 -9999 1.04142E-1 3.40174E-3 1.46388E-3 3.193E-3 2.55008E-3 9.58138E-3 4.64054E-2 4.87087E-3 1.48374E-3 1.33499E-3 1.94953E-3 3.59426E-3 4.30354E-3 6.62956E-3 7.56352E-3 4.12754E-3 1.94009E-2 1.17829E-2 1.15146E-2 2.01683E-2 4.27015E-2 9.00098E-2 1.45548E-1 1.76284E-1 9.84284E-2 1.29784E-1 1.28103E-1 1.02935E-1 1.30576E-1 1.33582E-1 6.94757E-2 2.33083E-2 1.58147E-2 7.13942E-3 5.79021E-3 4.48481E-3 9.08722E-3 4.04951E-2 2.92364E-2 1.03815E-2 9.42848E-3 1.6681E-2 1.62148E-2 1.82569E-2 1.10303E-2 6.2121E-3 3.64045E-3 5.50329E-3 7.03135E-3 6.76342E-3 9.10659E-3 4.76644E-3 2.80091E-3 4.13075E-3 6.91981E-3 7.99515E-3 1.42835E-2 4.31441E-2 1.61602E-2 3.694E-3 5.81046E-3 4.52279E-3 1.78093E-3 2.04906E-3 5.13164E-3 5.37301E-3 3.8857E-3 6.77252E-3 5.02724E-3 3.11341E-3 -9999 -9999 -9999 -9999 -9999 -9999 -9999 -9999 -9999 -9999 -9999 -9999 -9999 -9999 -9999 -9999 -9999 -9999 -9999 -9999 -9999 -9999 -9999 -9999 -9999 -9999 -9999 -9999 -9999 -9999 -9999 -9999 -9999 -9999 -9999 -9999 -9999 -9999 -9999 -9999 -9999 -9999 -9999 -9999 -9999 -9999 -9999 -9999 -9999 -9999 -9999 -9999 -9999 -9999 -9999 -9999 -9999
-9999 -9999 -9999 -9999 -9999 -9999 -9999 -9999 -9999 -9999 -9999 -9999 -9999 -9999 -9999 -9999 -9999 -9999 -9999 -9999 -9999 -9999 -9999 -9999 -9999 -9999 -9999 -9999 -9999 -9999 -9999 -9999 -9999 -9999 -9999 -9999 -9999 -9999 -9999 -9999 -9999 -9999 -9999 9.89415E-3 1.57757E-3 1.55452E-3 9.22622E-4 4.36557E-3 1.65854E-2 4.72024E-3 9.53295E-4 1.58385E-3 3.1336E-3 2.70838E-3 2.87386E-3 3.07104E-3 5.82981E-3 1.69871E-2 5.63913E-3 2.08391E-2 2.07793E-2 1.49079E-2 2.26787E-2 4.72341E-2 1.02052E-1 1.35027E-1 9.92468E-2 9.68979E-2 1.03548E-1 9.36951E-2 9.54011E-2 9.9637E-2 1.15552E-1 1.09373E-1 5.2407E-2 2.31641E-2 1.00075E-2 7.04284E-3 1.28948E-2 3.14761E-2 4.91923E-2 2.0251E-2 1.1045E-2 9.03788E-3 1.64215E-2 2.02952E-2 1.27608E-2 1.32189E-2 4.58902E-3 3.87269E-3 1.88675E-3 6.63435E-3 5.79672E-3 1.38688E-2 2.77216E-3 2.31318E-3 8.23569E-3 1.06445E-2 8.21116E-3 6.3137E-3 1.05538E-2 1.89043E-2 9.53736E-3 3.50233E-3 4.11407E-3 2.30414E-3 1.33592E-3 4.85201E-3 4.93371E-3 2.43193E-3 8.70357E-3 2.13468E-3 -9999 -9999 -9999 -9999 -9999 -9999 -9999 -9999 -9999 -9999 -9999 -9999 -9999 -9999 -9999 -9999 -9999 -9999 -9999 -9999 -9999 -9999 -9999 -9999 -9999 -9999 -9999 -9999 -9999 -9999 -9999 -9999 -9999 -9999 -9999 -9999 -9999 -9999 -9999 -9999 -9999 -9999 -9999 -9999 -9999 -9999 -9999 -9999 -9999 -9999 -9999 -9999 -9999 -9999 -9999 -9999 -9999 -9999
-9999 -9999 -9999 -9999 -9999 -9999 -9999 -9999 -9999 -9999 -9999 -9999 -9999 -9999 -9999 -9999 -9999 -9999 -9999 -9999 -9999 -9999 -9999 -9999 -9999 -9999 -9999 -9999 -9999 -9999 -9999 -9999 -9999 -9999 -9999 -9999 -9999 -9999 -9999 -9999 -9999 -9999 4.7946E-2 2.10717E-3 2.13715E-3 8.9216E-4 4.48363E-3 1.5776E-2 9.71706E-3 1.88555E-3 1.43557E-3 2.58404E-3 2.27157E-3 3.79479E-3 4.10481E-3 2.69381E-3 6.18276E-3 1.07558E-2 3.70117E-3 1.44521E-2 3.74768E-2 1.98573E-2 2.18858E-2 4.04524E-2 8.60587E-2 9.41798E-2 9.44845E-2 8.54557E-2 8.12339E-2 1.02178E-1 1.02914E-1 8.54309E-2 7.88768E-2 9.70669E-2 1.38581E-1 9.83584E-2 4.30611E-2 3.71115E-2 5.50962E-2 7.06775E-2 5.69396E-2 1.83138E-2 6.67732E-3 4.11198E-3 7.6965E-3 1.61201E-2 1.11804E-2 6.49997E-3 4.55554E-3 6.65367E-3 4.77514E-3 7.32406E-3 5.73181E-3 8.75599E-3 1.97595E-3 7.24718E-3 1.58233E-2 7.17389E-3 8.40372E-3 8.96877E-3 6.17343E-3 1.51857E-2 1.39518E-2 1.06153E-2 5.62069E-3 2.29121E-3 1.44473E-3 6.07952E-3 4.61404E-3 2.62164E-3 3.36531E-3 -9999 -9999 -9999 -9999 -9999 -9999 -9999 -9999 -9999 -9999 -9999 -9999 -9999 -9999 -9999 -9999 -9999 -9999 -9999 -9999 -9999 -9999 -9999 -9999 -9999 -9999 -9999 -9999 -9999 -9999 -9999 -9999 -9999 -9999 -9999 -9999 -9999 -9999 -9999 -9999 -9999 -9999 -9999 -9999 -9999 -9999 -9999 -9999 -9999 -9999 -9999 -9999 -9999 -9999 -9999 -9999 -9999 -9999 -9999
-9999 -9999 -9999 -9999 -9999 -9999 -9999 -9999 -9999 -9999 -9999 -9999 -9999 -9999 -9999 -9999 -9999 -9999 -9999 -9999 -9999 -9999 -9999 -9999 -9999 -9999 -9999 -9999 -9999 -9999 -9999 -9999 -9999 -9999 -9999 -9999 -9999 -9999 -9999 -9999 -9999 -9999 2.28162E-2 1.20723E-3 1.54999E-3 7.24386E-4 5.97937E-3 1.95905E-3 9.66747E-4 9.04215E-4 1.43192E-3 3.16575E-3 5.62583E-3 1.26354E-2 5.94071E-3 2.55397E-3 -9999 6.98889E-3 3.61121E-3 2.42253E-2 3.61242E-2 1.95903E-2 2.0495E-2 3.91246E-2 8.07643E-2 1.15263E-1 8.58457E-2 7.76392E-2 6.13427E-2 7.52268E-2 7.60996E-2 8.15382E-2 7.00757E-2 4.04949E-2 8.62121E-2 8.43749E-2 7.42953E-2 8.63399E-2 7.46059E-2 3.7875E-2 3.07077E-2 2.29822E-2 5.97375E-3 3.87657E-3 5.27876E-3 1.1526E-2 1.23863E-2 5.73105E-3 4.43167E-3 6.14697E-3 6.43366E-3 6.06638E-3 5.05761E-3 1.99872E-3 4.66579E-3 2.07001E-2 4.94149E-3 8.4125E-3 1.1995E-2 1.02788E-2 6.18261E-3 4.04162E-3 1.00355E-2 7.55956E-3 1.22576E-2 2.75797E-3 1.21353E-3 4.73361E-3 5.51869E-3 1.98476E-3 1.80715E-3 -9999 -9999 -9999 -9999 -9999 -9999 -9999 -9999 -9999 -9999 -9999 -9999 -9999 -9999 -9999 -9999 -9999 -9999 -9999 -9999 -9999 -9999 -9999 -9999 -9999 -9999 -9999 -9999 -9999 -9999 -9999 -9999 -9999 -9999 -9999 -9999 -9999 -9999 -9999 -9999 -9999 -9999 -9999 -9999 -9999 -9999 -9999 -9999 -9999 -9999 -9999 -9999 -9999 -9999 -9999 -9999 -9999 -9999 -9999
-9999 -9999 -9999 -9999 -9999 -9999 -9999 -9999 -9999 -9999 -9999 -9999 -9999 -9999 -9999 -9999 -9999 -9999 -9999 -9999 -9999 -9999 -9999 -9999 -9999 -9999 -9999 -9999 -9999 -9999 -9999 -9999 -9999 -9999 -9999 -9999 -9999 -9999 -9999 -9999 -9999 -9999 2.57077E-2 3.34121E-3 1.88694E-3 9.12618E-4 2.06493E-3 1.06566E-2 1.46069E-3 1.89272E-3 1.33375E-3 2.47099E-3 1.35718E-2 2.52078E-2 -9999 -9999 -9999 1.23234E-3 3.86567E-3 3.10115E-2 2.46809E-2 1.40761E-2 1.98754E-2 6.69645E-2 7.7691E-2 6.32606E-2 6.4765E-2 7.27478E-2 5.72863E-2 6.37074E-2 6.97918E-2 1.02707E-1 7.67087E-2 4.09544E-2 3.55998E-2 2.46599E-2 2.67436E-2 3.83491E-2 5.35273E-2 1.34286E-2 1.31868E-2 1.29357E-2 7.68538E-3 4.94055E-3 5.62048E-3 1.06594E-2 9.72892E-3 9.48369E-3 5.43039E-3 3.26184E-3 4.2168E-3 4.93786E-3 3.38286E-3 4.74746E-3 1.20399E-2 7.62479E-3 5.19799E-3 8.96911E-3 9.37827E-3 9.72836E-3 4.73606E-3 2.9447E-3 2.4096E-3 5.87959E-3 6.9835E-3 1.79541E-3 2.58287E-3 5.16879E-3 2.92478E-3 1.38714E-3 1.00868E-3 -9999 -9999 -9999 -9999 -9999 -9999 -9999 -9999 -9999 -9999 -9999 -9999 -9999 -9999 -9999 -9999 -9999 -9999 -9999 -9999 -9999 -9999 -9999 -9999 -9999 -9999 -9999 -9999 -9999 -9999 -9999 -9999 -9999 -9999 -9999 -9999 -9999 -9999 -9999 -9999 -9999 -9999 -9999 -9999 -9999 -9999 -9999 -9999 -9999 -9999 -9999 -9999 -9999 -9999 -9999 -9999 -9999 -9999 -9999
-9999 -9999 -9999 -9999 -9999 -9999 -9999 -9999 -9999 -9999 -9999 -9999 -9999 -9999 -9999 -9999 -9999 -9999 -9999 -9999 -9999 -9999 -9999 -9999 -9999 -9999 -9999 -9999 -9999 -9999 -9999 -9999 -9999 -9999 -9999 -9999 -9999 -9999 -9999 -9999 -9999 -9999 -9999 8.95329E-2 2.88687E-3 1.28243E-3 1.0279E-2 6.33392E-3 2.71197E-3 1.0247E-2 1.81308E-3 1.9038E-3 6.12948E-3 4.0573E-2 -9999 -9999 -9999 3.39112E-3 6.02799E-3 9.96017E-3 1.14796E-2 1.24116E-2 2.33729E-2 4.5433E-2 9.15724E-2 5.36818E-2 3.84032E-2 4.21246E-2 4.56217E-2 4.28641E-2 4.73093E-2 4.35294E-2 2.87905E-2 2.08505E-2 2.94903E-2 1.89621E-2 1.17895E-2 3.63223E-2 5.05305E-2 1.57413E-2 1.1611E-2 1.21485E-2 1.18E-2 5.67334E-3 4.1835E-3 9.12257E-3 8.27315E-3 8.85151E-3 7.24876E-3 2.60186E-3 3.87094E-3 1.42838E-3 3.15598E-3 8.27619E-3 1.10418E-2 5.60993E-3 7.08134E-3 5.84887E-3 6.68834E-3 1.20021E-2 3.98927E-3 3.3303E-3 2.64584E-3 5.59098E-3 3.77792E-3 3.48162E-3 3.28383E-3 1.55799E-3 6.58368E-4 8.8899E-4 8.39637E-4 1.01245E-3 -9999 -9999 -9999 -9999 -9999 -9999 -9999 -9999 -9999 -9999 -9999 -9999 -9999 -9999 -9999 -9999 -9999 -9999 -9999 -9999 -9999 -9999 -9999 -9999 -9999 -9999 -9999 -9999 -9999 -9999 -9999 -9999 -9999 -9999 -9999 -9999 -9999 -9999 -9999 -9999 -9999 -9999 -9999 -9999 -9999 -9999 -9999 -9999 -9999 -9999 -9999 -9999 -9999 -9999 -9999 -9999 -9999 -9999
-9999 -9999 -9999 -9999 -9999 -9999 -9999 -9999 -9999 -9999 -9999 -9999 -9999 -9999 -9999 -9999 -9999 -9999 -9999 -9999 -9999 -9999 -9999 -9999 -9999 -9999 -9999 -9999 -9999 -9999 -9999 -9999 -9999 -9999 -9999 -9999 -9999 -9999 -9999 -9999 -9999 -9999 -9999 1.02689E-1 5.51571E-3 1.39445E-3 9.39898E-3 3.03352E-3 3.14781E-2 5.44319E-3 1.33391E-3 3.89421E-3 7.31116E-3 -9999 -9999 -9999 -9999 -9999 -9999 3.04038E-3 3.89881E-3 6.94646E-3 1.57709E-2 6.99272E-2 7.85361E-2 1.04058E-1 4.2953E-2 2.36782E-2 2.01344E-2 2.0084E-2 2.81551E-2 2.43637E-2 2.46665E-2 1.74608E-2 1.48121E-2 1.18053E-2 2.11675E-2 4.61748E-2 2.79952E-2 1.69909E-2 1.79081E-2 1.6729E-2 1.16102E-2 5.81819E-3 2.53611E-3 6.43241E-3 8.61872E-3 3.83348E-3 4.53173E-3 3.07868E-3 4.3851E-3 1.75419E-3 3.17722E-3 7.09621E-3 5.39703E-3 5.09034E-3 5.3774E-3 6.00064E-3 9.55324E-3 7.40684E-3 8.0524E-3 6.53127E-3 3.33493E-3 2.51842E-3 5.10166E-3 2.60421E-3 1.75147E-3 6.79307E-4 5.92811E-4 3.0164E-4 1.00734E-3 -9999 -9999 -9999 -9999 -9999 -9999 -9999 -9999 -9999 -9999 -9999 -9999 -9999 -9999 -9999 -9999 -9999 -9999 -9999 -9999 -9999 -9999 -9999 -9999 -9999 -9999 -9999 -9999 -9999 -9999 -9999 -9999 -9999 -9999 -9999 -9999 -9999 -9999 -9999 -9999 -9999 -9999 -9999 -9999 -9999 -9999 -9999 -9999 -9999 -9999 -9999 -9999 -9999 -9999 -9999 -9999 -9999 -9999 -9999
-9999 -9999 -9999 -9999 -9999 -9999 -9999 -9999 -9999 -9999 -9999 -9999 -9999 -9999 -9999 -9999 -9999 -9999 -9999 -9999 -9999 -9999 -9999 -9999 -9999 -9999 -9999 -9999 -9999 -9999 -9999 -9999 -9999 -9999 -9999 -9999 -9999 -9999 -9999 -9999 -9999 -9999 -9999 9.83188E-2 8.79259E-3 1.62392E-3 7.3887E-3 5.47561E-3 5.66979E-3 1.27775E-3 7.25465E-4 9.8865E-4 1.6876E-3 -9999 -9999 -9999 -9999 -9999 -9999 -9999 6.73257E-3 1.83634E-2 3.54647E-2 6.90096E-2 6.69238E-2 6.05351E-2 4.66169E-2 1.90975E-2 1.14526E-2 1.23428E-2 4.105E-2 2.35661E-2 1.50898E-2 9.93919E-3 8.85084E-3 9.1684E-3 2.01461E-2 2.61403E-2 1.50656E-2 1.09072E-2 1.18066E-2 1.1681E-2 7.18498E-3 3.2509E-3 1.42954E-3 3.77451E-3 5.27128E-3 3.66579E-3 5.38829E-3 5.2037E-3 6.62797E-3 3.96888E-3 2.49408E-3 6.3306E-3 4.75515E-3 3.05033E-3 4.53914E-3 4.28985E-3 3.98379E-3 2.87202E-3 2.65525E-3 2.0402E-3 3.46478E-3 1.69676E-3 3.21876E-3 2.04622E-3 1.25182E-3 5.89286E-4 6.29185E-4 2.52171E-4 -9999 -9999 -9999 -9999 -9999 -9999 -9999 -9999 -9999 -9999 -9999 -9999 -9999 -9999 -9999 -9999 -9999 -9999 -9999 -9999 -9999 -9999 -9999 -9999 -9999 -9999 -9999 -9999 -9999 -9999 -9999 -9999 -9999 -9999 -9999 -9999 -9999 -9999 -9999 -9999 -9999 -9999 -9999 -9999 -9999 -9999 -9999 -9999 -9999 -9999 -9999 -9999 -9999 -9999 -9999 -9999 -9999 -9999 -9999 -9999
-9999 -9999 -9999 -9999 -9999 -9999 -9999 -9999 -9999 -9999 -9999 -9999 -9999 -9999 -9999 -9999 -9999 -9999 -9999 -9999 -9999 -9999 -9999 -9999 -9999 -9999 -9999 -9999 -9999 -9999 -9999 -9999 -9999 -9999 -9999 -9999 -9999 -9999 -9999 -9999 -9999 -9999 -9999 -9999 1.77628E-1 2.28004E-3 1.39351E-3 1.53356E-2 2.92005E-3 1.06385E-3 1.00854E-3 1.19823E-3 -9999 -9999 -9999 -9999 -9999 -9999 -9999 -9999 -9999 3.29967E-2 4.8219E-2 4.37671E-2 4.01452E-2 2.92205E-2 1.65014E-2 9.71579E-3 8.01533E-3 9.35341E-3 2.4892E-2 3.22443E-2 2.66523E-2 1.20988E-2 1.52582E-2 2.23413E-2 2.87256E-2 2.38129E-2 1.30003E-2 8.65369E-3 9.87257E-3 6.09892E-3 3.45887E-3 1.53571E-3 1.57624E-3 3.57579E-3 2.69177E-3 3.38119E-3 5.99893E-3 5.24141E-3 4.6055E-3 2.61794E-3 4.24002E-3 2.68901E-3 4.11112E-3 2.90092E-3 2.78878E-3 5.88846E-3 3.23852E-3 3.44657E-3 1.89884E-3 1.12297E-3 1.68645E-3 2.4458E-3 8.45859E-4 1.01343E-3 1.8546E-3 2.86283E-4 -9999 -9999 -9999 -9999 -9999 -9999 -9999 -9999 -9999 -9999 -9999 -9999 -9999 -9999 -9999 -9999 -9999 -9999 -9999 -9999 -9999 -9999 -9999 -9999 -9999 -9999 -9999 -9999 -9999 -9999 -9999 -9999 -9999 -9999 -9999 -9999 -9999 -9999 -9999 -9999 -9999 -9999 -9999 -9999 -9999 -9999 -9999 -9999 -9999 -9999 -9999 -9999 -9999 -9999 -9999 -9999 -9999 -9999 -9999 -9999 -9999 -9999
-9999 -9999 -9999 -9999 -9999 -9999 -9999 -9999 -9999 -9999 -9999 -9999 -9999 -9999 -9999 -9999 -9999 -9999 -9999 -9999 -9999 -9999 -9999 -9999 -9999 -9999 -9999 -9999 -9999 -9999 -9999 -9999 -9999 -9999 -9999 -9999 -9999 -9999 -9999 -9999 -9999 -9999 -9999 -9999 1.23902E-1 1.89785E-3 1.29457E-2 5.68184E-3 1.33087E-3 2.081E-3 1.51362E-3 -9999 -9999 -9999 -9999 -9999 -9999 -9999 -9999 -9999 -9999 -9999 -9999 4.92045E-2 3.60199E-2 1.75521E-2 8.61604E-3 6.37694E-3 6.9359E-3 8.57002E-3 1.43684E-2 5.08412E-2 4.80534E-2 3.93437E-2 4.08077E-2 3.34148E-2 1.69775E-2 1.79541E-2 1.38341E-2 1.26658E-2 9.3392E-3 8.92861E-3 2.72501E-3 1.62552E-3 3.33603E-3 5.08761E-3 3.69668E-3 3.49954E-3 5.62028E-3 3.84425E-3 3.55758E-3 2.26065E-3 3.24413E-3 2.34196E-3 4.96522E-3 3.07346E-3 2.00975E-3 2.60733E-3 5.7587E-3 5.02588E-3 2.6828E-3 1.13243E-3 6.47108E-4 1.16158E-3 2.01526E-3 4.82848E-4 3.39041E-4 -9999 -9999 -9999 -9999 -9999 -9999 -9999 -9999 -9999 -9999 -9999 -9999 -9999 -9999 -9999 -9999 -9999 -9999 -9999 -9999 -9999 -9999 -9999 -9999 -9999 -9999 -9999 -9999 -9999 -9999 -9999 -9999 -9999 -9999 -9999 -9999 -9999 -9999 -9999 -9999 -9999 -9999 -9999 -9999 -9999 -9999 -9999 -9999 -9999 -9999 -9999 -9999 -9999 -9999 -9999 -9999 -9999 -9999 -9999 -9999 -9999 -9999 -9999
-9999 -9999 -9999 -9999 -9999 -9999 -9999 -9999 -9999 -9999 -9999 -9999 -9999 -9999 -9999 -9999 -9999 -9999 -9999 -9999 -9999 -9999 -9999 -9999 -9999 -9999 -9999 -9999 -9999 -9999 -9999 -9999 -9999 -9999 -9999 -9999 -9999 -9999 -9999 -9999 -9999 -9999 -9999 -9999 1.26888E-1 8.81302E-3 3.99533E-2 2.64586E-3 1.2978E-3 -9999 -9999 -9999 -9999 -9999 -9999 -9999 -9999 -9999 -9999 -9999 -9999 -9999 -9999 1.62218E-2 1.29402E-2 1.14241E-2 7.61367E-3 7.07417E-3 7.53497E-3 8.33648E-3 8.91036E-3 1.4752E-2 1.79534E-2 3.1478E-2 1.92089E-2 1.00954E-2 3.83367E-3 1.08333E-2 1.80349E-2 6.42529E-3 6.41646E-3 4.79705E-3 2.56554E-3 1.77744E-3 4.01344E-3 8.15967E-3 5.2512E-3 3.29058E-3 3.02623E-3 3.22557E-3 2.04902E-3 1.35348E-3 2.31576E-3 1.59411E-3 3.26283E-3 9.61221E-4 1.07655E-3 1.83602E-3 1.6311E-3 4.15971E-3 2.35056E-3 1.62552E-3 5.11916E-4 5.65679E-4 1.1157E-3 3.85899E-4 -9999 -9999 -9999 -9999 -9999 -9999 -9999 -9999 -9999 -9999 -9999 -9999 -9999 -9999 -9999 -9999 -9999 -9999 -9999 -9999 -9999 -9999 -9999 -9999 -9999 -9999 -9999 -9999 -9999 -9999 -9999 -9999 -9999 -9999 -9999 -9999 -9999 -9999 -9999 -9999 -9999 -9999 -9999 -9999 -9999 -9999 -9999 -9999 -9999 -9999 -9999 -9999 -9999 -9999 -9999 -9999 -9999 -9999 -9999 -9999 -9999 -9999 -9999 -9999
-9999 -9999 -9999 -9999 -9999 -9999 -9999 -9999 -9999 -9999 -9999 -9999 -9999 -9999 -9999 -9999 -9999 -9999 -9999 -9999 -9999 -9999 -9999 -9999 -9999 -9999 -9999 -9999 -9999 -9999 -9999 -9999 -9999 -9999 -9999 -9999 -9999 -9999 -9999 -9999 -9999 -9999 -9999 -9999 1.39949E-1 1.6406E-2 3.70859E-2 2.29614E-3 1.5787E-3 -9999 -9999 -9999 -9999 -9999 -9999 -9999 -9999 -9999 -9999 -9999 -9999 -9999 -9999 8.19325E-3 4.20867E-3 3.12851E-3 4.79237E-3 6.18721E-3 5.42405E-3 4.67552E-3 5.80148E-3 6.79663E-3 8.1542E-3 8.57378E-3 8.99674E-3 5.21911E-3 3.50109E-3 8.56429E-3 1.39397E-2 5.19581E-3 3.37853E-3 3.88364E-3 2.12949E-3 1.19395E-3 2.88703E-3 6.90459E-3 5.77115E-3 3.08994E-3 2.61055E-3 3.22702E-3 1.88284E-3 1.98269E-3 2.09015E-3 1.7513E-3 2.45737E-3 1.64077E-3 1.15504E-3 1.92261E-3 1.16796E-3 1.0447E-3 1.10881E-3 9.92097E-4 1.03109E-3 2.3914E-4 6.39562E-4 4.92665E-4 -9999 -9999 -9999 -9999 -9999 -9999 -9999 -9999 -9999 -9999 -9999 -9999 -9999 -9999 -9999 -9999 -9999 -9999 -9999 -9999 -9999 -9999 -9999 -9999 -9999 -9999 -9999 -9999 -9999 -9999 -9999 -9999 -9999 -9999 -9999 -9999 -9999 -9999 -9999 -9999 -9999 -9999 -9999 -9999 -9999 -9999 -9999 -9999 -9999 -9999 -9999 -9999 -9999 -9999 -9999 -9999 -9999 -9999 -9999 -9999 -9999 -9999 -9999 -9999
-9999 -9999 -9999 -9999 -9999 -9999 -9999 -9999 -9999 -9999 -9999 -9999 -9999 -9999 -9999 -9999 -9999 -9999 -9999 -9999 -9999 -9999 -9999 -9999 -9999 -9999 -9999 -9999 -9999 -9999 -9999 -9999 -9999 -9999 -9999 -9999 -9999 -9999 -9999 -9999 -9999 -9999 -9999 -9999 9.73487E-2 1.08844E-2 1.35425E-1 4.43148E-2 1.56227E-2 -9999 -9999 -9999 -9999 -9999 -9999 -9999 -9999 -9999 -9999 -9999 -9999 -9999 -9999 -9999 -9999 3.11943E-3 3.52402E-3 4.00549E-3 3.72539E-3 5.40962E-3 4.24373E-3 8.96636E-3 7.50172E-3 5.16574E-3 3.8385E-3 3.09919E-3 4.38255E-3 1.3108E-2 1.33498E-2 2.90937E-3 2.36385E-3 2.42044E-3 1.59819E-3 1.12745E-3 2.51641E-3 4.63761E-3 2.19854E-3 1.84652E-3 2.33418E-3 2.49559E-3 1.06016E-3 8.96126E-4 2.03504E-3 1.6431E-3 1.2236E-3 1.73946E-3 1.91529E-3 1.178E-3 7.32471E-4 5.61198E-4 6.42809E-4 7.272E-4 1.05369E-3 8.39111E-4 8.80982E-4 -9999 -9999 -9999 -9999 -9999 -9999 -9999 -9999 -9999 -9999 -9999 -9999 -9999 -9999 -9999 -9999 -9999 -9999 -9999 -9999 -9999 -9999 -9999 -9999 -9999 -9999 -9999 -9999 -9999 -9999 -9999 -9999 -9999 -9999 -9999 -9999 -9999 -9999 -9999 -9999 -9999 -9999 -9999 -9999 -9999 -9999 -9999 -9999 -9999 -9999 -9999 -9999 -9999 -9999 -9999 -9999 -9999 -9999 -9999 -9999 -9999 -9999 -9999 -9999 -9999
-9999 -9999 -9999 -9999 -9999 -9999 -9999 -9999 -9999 -9999 -9999 -9999 -9999 -9999 -9999 -9999 -9999 -9999 -9999 -9999 -9999 -9999 -9999 -9999 -9999 -9999 -9999 -9999 -9999 -9999 -9999 -9999 -9999 -9999 -9999 -9999 -9999 -9999 -9999 -9999 -9999 -9999 -9999 -9999 5.49581E-2 3.13006E-2 3.21868E-2 8.3784E-3 1.75253E-3 1.49396E-3 -9999 -9999 -9999 -9999 -9999 -9999 -9999 -9999 -9999 -9999 -9999 -9999 -9999 -9999 -9999 4.21118E-3 4.07237E-3 5.24904E-3 2.28078E-3 4.71776E-3 4.65888E-3 6.87433E-3 3.95965E-3 4.23738E-3 4.1421E-3 4.35384E-3 3.66305E-3 6.04583E-3 1.30278E-2 6.03461E-3 4.26576E-3 2.47084E-3 1.6584E-3 8.30244E-4 2.04441E-3 3.42316E-3 2.37194E-3 2.32253E-3 3.35593E-3 2.66215E-3 1.14499E-3 8.18249E-4 9.14234E-4 9.90299E-4 8.1731E-4 1.47805E-3 2.09947E-3 1.32529E-3 6.49886E-4 5.82676E-4 1.04847E-3 1.03445E-3 7.43232E-4 1.15716E-3 7.86251E-4 -9999 -9999 -9999 -9999 -9999 -9999 -9999 -9999 -9999 -9999 -9999 -9999 -9999 -9999 -9999 -9999 -9999 -9999 -9999 -9999 -9999 -9999 -9999 -9999 -9999 -9999 -9999 -9999 -9999 -9999 -9999 -9999 -9999 -9999 -9999 -9999 -9999 -9999 -9999 -9999 -9999 -9999 -9999 -9999 -9999 -9999 -9999 -9999 -9999 -9999 -9999 -9999 -9999 -9999 -9999 -9999 -9999 -9999 -9999 -9999 -9999 -9999 -9999 -9999 -9999
-9999 -9999 -9999 -9999 -9999 -9999 -9999 -9999 -9999 -9999 -9999 -9999 -9999 -9999 -9999 -9999 -9999 -9999 -9999 -9999 -9999 -9999 -9999 -9999 -9999 -9999 -9999 -9999 -9999 -9999 -9999 -9999 -9999 -9999 -9999 -9999 -9999 -9999 -9999 -9999 -9999 -9999 -9999 -9999 -9999 6.08896E-2 4.2228E-3 3.6461E-3 2.23889E-3 -9999 -9999 -9999 -9999 -9999 -9999 -9999 -9999 -9999 -9999 -9999 -9999 -9999 -9999 -9999 -9999 -9999 4.0694E-3 2.27854E-3 5.03317E-3 9.3489E-3 6.37433E-3 6.95729E-3 4.42809E-3 3.95533E-3 4.86855E-3 5.08859E-3 3.87794E-3 1.91501E-3 5.87009E-3 1.36494E-2 5.80936E-3 4.06896E-3 1.6227E-3 8.25497E-4 1.28144E-3 2.10716E-3 2.14723E-3 2.08601E-3 2.80965E-3 2.19482E-3 1.06884E-3 8.40865E-4 1.18861E-3 1.11873E-3 1.39968E-3 1.25531E-3 9.90785E-4 1.55332E-3 8.76752E-4 7.07397E-4 1.23796E-3 8.68492E-4 1.08112E-3 8.48247E-4 -9999 -9999 -9999 -9999 -9999 -9999 -9999 -9999 -9999 -9999 -9999 -9999 -9999 -9999 -9999 -9999 -9999 -9999 -9999 -9999 -9999 -9999 -9999 -9999 -9999 -9999 -9999 -9999 -9999 -9999 -9999 -9999 -9999 -9999 -9999 -9999 -9999 -9999 -9999 -9999 -9999 -9999 -9999 -9999 -9999 -9999 -9999 -9999 -9999 -9999 -9999 -9999 -9999 -9999 -9999 -9999 -9999 -9999 -9999 -9999 -9999 -9999 -9999 -9999 -9999 -9999
-9999 -9999 -9999 -9999 -9999 -9999 -9999 -9999 -9999 -9999 -9999 -9999 -9999 -9999 -9999 -9999 -9999 -9999 -9999 -9999 -9999 -9999 -9999 -9999 -9999 -9999 -9999 -9999 -9999 -9999 -9999 -9999 -9999 -9999 -9999 -9999 -9999 -9999 -9999 -9999 -9999 -9999 -9999 -9999 -9999 4.58198E-2 9.70636E-2 5.82535E-3 1.36268E-3 -9999 -9999 -9999 -9999 -9999 -9999 -9999 -9999 -9999 -9999 -9999 -9999 -9999 -9999 -9999 -9999 -9999 -9999 -9999 6.47E-3 7.40762E-3 4.44671E-3 3.91496E-3 5.99473E-3 5.76591E-3 6.36686E-3 4.33611E-3 2.15331E-3 9.4919E-4 2.71239E-3 1.13693E-2 8.09976E-3 3.83009E-3 1.16685E-3 1.06888E-3 1.97058E-3 1.79254E-3 1.27905E-3 8.78757E-4 9.8555E-4 1.80507E-3 1.23143E-3 9.06911E-4 7.63209E-4 7.39447E-4 9.90632E-4 6.80031E-4 6.66753E-4 1.51235E-3 8.207E-4 4.13292E-4 3.9591E-4 4.63134E-4 4.12376E-4 -9999 -9999 -9999 -9999 -9999 -9999 -9999 -9999 -9999 -9999 -9999 -9999 -9999 -9999 -9999 -9999 -9999 -9999 -9999 -9999 -9999 -9999 -9999 -9999 -9999 -9999 -9999 -9999 -9999 -9999 -9999 -9999 -9999 -9999 -9999 -9999 -9999 -9999 -9999 -9999 -9999 -9999 -9999 -9999 -9999 -9999 -9999 -9999 -9999 -9999 -9999 -9999 -9999 -9999 -9999 -9999 -9999 -9999 -9999 -9999 -9999 -9999 -9999 -9999 -9999 -9999 -9999
-9999 -9999 -9999 -9999 -9999 -9999 -9999 -9999 -9999 -9999 -9999 -9999 -9999 -9999 -9999 -9999 -9999 -9999 -9999 -9999 -9999 -9999 -9999 -9999 -9999 -9999 -9999 -9999 -9999 -9999 -9999 -9999 -9999 -9999 -9999 -9999 -9999 -9999 -9999 -9999 -9999 -9999 -9999 -9999 -9999 -9999 -9999 6.23235E-2 2.12006E-3 5.30953E-3 -9999 -9999 -9999 -9999 -9999 -9999 -9999 -9999 -9999 -9999 -9999 -9999 -9999 -9999 -9999 -9999 -9999 8.59837E-3 2.0192E-2 1.03258E-2 3.14441E-3 3.76775E-3 4.56555E-3 4.26876E-3 3.30185E-3 2.91289E-3 1.01622E-3 1.12532E-3 3.69975E-3 5.96884E-3 4.26298E-3 2.68858E-3 1.02328E-3 1.07151E-3 2.76736E-3 2.59777E-3 9.77148E-4 7.37049E-4 6.29831E-4 1.26911E-3 1.3289E-3 1.24008E-3 1.03701E-3 6.2716E-4 3.92077E-4 3.60041E-4 5.64268E-4 5.85615E-4 6.85473E-4 5.64479E-4 3.74962E-4 3.4491E-4 2.04736E-4 -9999 -9999 -9999 -9999 -9999 -9999 -9999 -9999 -9999 -9999 -9999 -9999 -9999 -9999 -9999 -9999 -9999 -9999 -9999 -9999 -9999 -9999 -9999 -9999 -9999 -9999 -9999 -9999 -9999 -9999 -9999 -9999 -9999 -9999 -9999 -9999 -9999 -9999 -9999 -9999 -9999 -9999 -9999 -9999 -9999 -9999 -9999 -9999 -9999 -9999 -9999 -9999 -9999 -9999 -9999 -9999 -9999 -9999 -9999 -9999 -9999 -9999 -9999 -9999 -9999 -9999 -9999
-9999 -9999 -9999 -9999 -9999 -9999 -9999 -9999 -9999 -9999 -9999 -9999 -9999 -9999 -9999 -9999 -9999 -9999 -9999 -9999 -9999 -9999 -9999 -9999 -9999 -9999 -9999 -9999 -9999 -9999 -9999 -9999 -9999 -9999 -9999 -9999 -9999 -9999 -9999 -9999 -9999 -9999 -9999 -9999 -9999 -9999 -9999 1.11505E-1 3.30855E-2 -9999 -9999 -9999 -9999 -9999 -9999 -9999 -9999 -9999 -9999 -9999 -9999 -9999 -9999 -9999 -9999 -9999 -9999 -9999 1.39682E-2 1.29602E-2 5.58786E-3 3.36626E-3 3.10504E-3 3.25768E-3 3.22275E-3 2.16206E-3 1.97813E-3 3.57424E-3 7.34951E-3 5.45173E-3 3.29845E-3 2.65218E-3 1.13627E-3 1.06956E-3 2.12025E-3 1.16369E-3 7.56569E-4 7.9669E-4 6.80852E-4 8.06388E-4 1.3004E-3 1.21602E-3 1.39757E-3 9.07025E-4 4.25017E-4 1.43627E-4 2.0658E-4 3.64056E-4 3.75108E-4 3.8639E-4 3.55328E-4 3.26983E-4 2.10703E-4 -9999 -9999 -9999 -9999 -9999 -9999 -9999 -9999 -9999 -9999 -9999 -9999 -9999 -9999 -9999 -9999 -9999 -9999 -9999 -9999 -9999 -9999 -9999 -9999 -9999 -9999 -9999 -9999 -9999 -9999 -9999 -9999 -9999 -9999 -9999 -9999 -9999 -9999 -9999 -9999 -9999 -9999 -9999 -9999 -9999 -9999 -9999 -9999 -9999 -9999 -9999 -9999 -9999 -9999 -9999 -9999 -9999 -9999 -9999 -9999 -9999 -9999 -9999 -9999 -9999 -9999 -9999
-9999 -9999 -9999 -9999 -9999 -9999 -9999 -9999 -9999 -9999 -9999 -9999 -9999 -9999 -9999 -9999 -9999 -9999 -9999 -9999 -9999 -9999 -9999 -9999 -9999 -9999 -9999 -9999 -9999 -9999 -9999 -9999 -9999 -9999 -9999 -9999 -9999 -9999 -9999 -9999 -9999 -9999 -9999 -9999 -9999 -9999 -9999 -9999 1.11631E-1 -9999 -9999 -9999 -9999 -9999 -9999 -9999 -9999 -9999 -9999 -9999 -9999 -9999 -9999 -9999 -9999 -9999 3.31663E-3 1.67764E-3 5.53454E-3 2.34598E-2 1.43217E-2 3.16781E-3 3.74546E-3 2.36322E-3 1.60101E-3 2.30272E-3 2.33089E-3 4.26038E-3 4.95201E-3 4.19674E-3 1.44828E-3 1.56198E-3 1.19124E-3 6.99594E-4 1.84404E-3 2.10487E-3 1.28125E-3 7.92845E-4 7.13269E-4 7.51398E-4 1.32569E-3 1.51104E-3 1.47784E-3 9.31967E-4 5.85811E-4 1.80269E-4 2.16594E-4 2.73488E-4 2.58879E-4 2.15357E-4 2.53143E-4 2.50557E-4 2.40196E-4 -9999 -9999 -9999 -9999 -9999 -9999 -9999 -9999 -9999 -9999 -9999 -9999 -9999 -9999 -9999 -9999 -9999 -9999 -9999 -9999 -9999 -9999 -9999 -9999 -9999 -9999 -9999 -9999 -9999 -9999 -9999 -9999 -9999 -9999 -9999 -9999 -9999 -9999 -9999 -9999 -9999 -9999 -9999 -9999 -9999 -9999 -9999 -9999 -9999 -9999 -9999 -9999 -9999 -9999 -9999 -9999 -9999 -9999 -9999 -9999 -9999 -9999 -9999 -9999 -9999 -9999 -9999
-9999 -9999 -9999 -9999 -9999 -9999 -9999 -9999 -9999 -9999 -9999 -9999 -9999 -9999 -9999 -9999 -9999 -9999 -9999 -9999 -9999 -9999 -9999 -9999 -9999 -9999 -9999 -9999 -9999 -9999 -9999 -9999 -9999 -9999 -9999 -9999 -9999 -9999 -9999 -9999 -9999 -9999 -9999 -9999 -9999 -9999 -9999 -9999 -9999 -9999 -9999 -9999 -9999 -9999 -9999 -9999 -9999 -9999 -9999 -9999 -9999 -9999 -9999 -9999 1.2189E-2 6.86768E-3 3.2768E-3 1.95229E-3 4.00636E-3 1.44791E-2 2.16184E-2 3.80181E-3 2.94111E-3 2.68299E-3 1.45579E-3 1.55637E-3 2.09706E-3 3.68096E-3 4.92029E-3 4.00562E-3 2.18326E-3 1.68217E-3 1.19453E-3 1.40743E-3 3.23151E-3 4.24043E-3 3.3212E-3 1.06654E-3 8.84118E-4 8.77825E-4 1.32731E-3 1.9392E-3 1.52339E-3 7.48389E-4 5.08158E-4 2.26722E-4 1.89753E-4 3.2467E-4 3.04268E-4 2.24601E-4 2.36083E-4 2.51956E-4 -9999 -9999 -9999 -9999 -9999 -9999 -9999 -9999 -9999 -9999 -9999 -9999 -9999 -9999 -9999 -9999 -9999 -9999 -9999 -9999 -9999 -9999 -9999 -9999 -9999 -9999 -9999 -9999 -9999 -9999 -9999 -9999 -9999 -9999 -9999 -9999 -9999 -9999 -9999 -9999 -9999 -9999 -9999 -9999 -9999 -9999 -9999 -9999 -9999 -9999 -9999 -9999 -9999 -9999 -9999 -9999 -9999 -9999 -9999 -9999 -9999 -9999 -9999 -9999 -9999 -9999 -9999 -9999
-9999 -9999 -9999 -9999 -9999 -9999 -9999 -9999 -9999 -9999 -9999 -9999 -9999 -9999 -9999 -9999 -9999 -9999 -9999 -9999 -9999 -9999 -9999 -9999 -9999 -9999 -9999 -9999 -9999 -9999 -9999 -9999 -9999 -9999 -9999 -9999 -9999 -9999 -9999 -9999 -9999 -9999 -9999 -9999 -9999 -9999 -9999 -9999 -9999 -9999 -9999 -9999 -9999 -9999 -9999 -9999 -9999 -9999 -9999 -9999 -9999 -9999 -9999 -9999 -9999 9.43644E-3 5.75279E-3 2.59298E-3 3.17655E-3 1.71E-2 2.69132E-2 6.87137E-3 3.46191E-3 3.32835E-3 2.53252E-3 1.89834E-3 2.23587E-3 3.65892E-3 3.91438E-3 2.88583E-3 2.43991E-3 1.60651E-3 1.014E-3 1.73977E-3 2.24949E-3 2.40966E-3 2.93734E-3 2.17801E-3 1.82053E-3 2.02802E-3 1.33656E-3 9.09555E-4 7.44795E-4 5.90154E-4 3.73425E-4 2.07523E-4 2.09589E-4 2.53193E-4 3.11359E-4 3.75071E-4 2.94304E-4 -9999 -9999 -9999 -9999 -9999 -9999 -9999 -9999 -9999 -9999 -9999 -9999 -9999 -9999 -9999 -9999 -9999 -9999 -9999 -9999 -9999 -9999 -9999 -9999 -9999 -9999 -9999 -9999 -9999 -9999 -9999 -9999 -9999 -9999 -9999 -9999 -9999 -9999 -9999 -9999 -9999 -9999 -9999 -9999 -9999 -9999 -9999 -9999 -9999 -9999 -9999 -9999 -9999 -9999 -9999 -9999 -9999 -9999 -9999 -9999 -9999 -9999 -9999 -9999 -9999 -9999 -9999 -9999 -9999
-9999 -9999 -9999 -9999 -9999 -9999 -9999 -9999 -9999 -9999 -9999 -9999 -9999 -9999 -9999 -9999 -9999 -9999 -9999 -9999 -9999 -9999 -9999 -9999 -9999 -9999 -9999 -9999 -9999 -9999 -9999 -9999 -9999 -9999 -9999 -9999 -9999 -9999 -9999 -9999 -9999 -9999 -9999 -9999 -9999 -9999 -9999 -9999 -9999 -9999 -9999 -9999 -9999 -9999 -9999 -9999 -9999 -9999 -9999 -9999 -9999 -9999 -9999 -9999 -9999 1.49321E-2 1.10201E-2 5.56067E-3 2.90873E-3 8.29482E-3 2.02254E-2 1.95947E-2 9.89504E-3 3.12263E-3 2.21206E-3 2.50269E-3 2.1952E-3 3.08648E-3 1.90872E-3 1.72586E-3 1.53526E-3 1.32821E-3 9.23786E-4 9.82955E-4 5.00964E-4 5.9257E-4 1.32256E-3 2.07893E-3 3.00128E-3 3.13121E-3 1.2138E-3 4.61571E-4 4.66881E-4 4.06519E-4 2.91508E-4 2.84815E-4 2.47921E-4 2.98851E-4 5.60874E-4 7.38921E-4 -9999 -9999 -9999 -9999 -9999 -9999 -9999 -9999 -9999 -9999 -9999 -9999 -9999 -9999 -9999 -9999 -9999 -9999 -9999 -9999 -9999 -9999 -9999 -9999 -9999 -9999 -9999 -9999 -9999 -9999 -9999 -9999 -9999 -9999 -9999 -9999 -9999 -9999 -9999 -9999 -9999 -9999 -9999 -9999 -9999 -9999 -9999 -9999 -9999 -9999 -9999 -9999 -9999 -9999 -9999 -9999 -9999 -9999 -9999 -9999 -9999 -9999 -9999 -9999 -9999 -9999 -9999 -9999 -9999 -9999
-9999 -9999 -9999 -9999 -9999 -9999 -9999 -9999 -9999 -9999 -9999 -9999 -9999 -9999 -9999 -9999 -9999 -9999 -9999 -9999 -9999 -9999 -9999 -9999 -9999 -9999 -9999 -9999 -9999 -9999 -9999 -9999 -9999 -9999 -9999 -9999 -9999 -9999 -9999 -9999 -9999 -9999 -9999 -9999 -9999 -9999 -9999 -9999 -9999 -9999 -9999 -9999 -9999 -9999 -9999 -9999 -9999 -9999 -9999 -9999 -9999 -9999 -9999 -9999 -9999 -9999 6.257E-3 5.17957E-3 2.76813E-3 2.54617E-3 4.13161E-3 8.10112E-3 1.10857E-2 4.6394E-3 2.49326E-3 2.30342E-3 2.31634E-3 3.13137E-3 1.06744E-3 1.01823E-3 9.25675E-4 1.78338E-3 8.68557E-4 6.72134E-4 3.70553E-4 5.42435E-4 7.68374E-4 1.38244E-3 2.12093E-3 1.39655E-3 6.24151E-4 5.43925E-4 5.19867E-4 3.70635E-4 2.90782E-4 2.50459E-4 1.59569E-4 2.16004E-4 2.94063E-4 -9999 -9999 -9999 -9999 -9999 -9999 -9999 -9999 -9999 -9999 -9999 -9999 -9999 -9999 -9999 -9999 -9999 -9999 -9999 -9999 -9999 -9999 -9999 -9999 -9999 -9999 -9999 -9999 -9999 -9999 -9999 -9999 -9999 -9999 -9999 -9999 -9999 -9999 -9999 -9999 -9999 -9999 -9999 -9999 -9999 -9999 -9999 -9999 -9999 -9999 -9999 -9999 -9999 -9999 -9999 -9999 -9999 -9999 -9999 -9999 -9999 -9999 -9999 -9999 -9999 -9999 -9999 -9999 -9999 -9999 -9999
-9999 -9999 -9999 -9999 -9999 -9999 -9999 -9999 -9999 -9999 -9999 -9999 -9999 -9999 -9999 -9999 -9999 -9999 -9999 -9999 -9999 -9999 -9999 -9999 -9999 -9999 -9999 -9999 -9999 -9999 -9999 -9999 -9999 -9999 -9999 -9999 -9999 -9999 -9999 -9999 -9999 -9999 -9999 -9999 -9999 -9999 -9999 -9999 -9999 -9999 -9999 -9999 -9999 -9999 -9999 -9999 -9999 -9999 -9999 -9999 -9999 -9999 -9999 -9999 -9999 -9999 -9999 2.85666E-3 1.752E-3 1.75982E-3 1.98807E-3 3.03202E-3 7.97911E-3 7.61945E-3 5.28138E-3 3.22314E-3 3.88587E-3 3.95867E-3 1.89509E-3 1.38089E-3 1.35601E-3 3.14883E-3 2.73868E-3 1.18317E-3 4.61723E-4 5.6436E-4 8.38582E-4 1.26746E-3 1.53113E-3 1.96593E-3 9.48233E-4 6.07515E-4 5.89086E-4 7.12667E-4 5.23529E-4 2.62333E-4 1.60036E-4 1.21323E-4 1.38675E-4 3.03411E-4 -9999 -9999 -9999 -9999 -9999 -9999 -9999 -9999 -9999 -9999 -9999 -9999 -9999 -9999 -9999 -9999 -9999 -9999 -9999 -9999 -9999 -9999 -9999 -9999 -9999 -9999 -9999 -9999 -9999 -9999 -9999 -9999 -9999 -9999 -9999 -9999 -9999 -9999 -9999 -9999 -9999 -9999 -9999 -9999 -9999 -9999 -9999 -9999 -9999 -9999 -9999 -9999 -9999 -9999 -9999 -9999 -9999 -9999 -9999 -9999 -9999 -9999 -9999 -9999 -9999 -9999 -9999 -9999 -9999 -9999
-9999 -9999 -9999 -9999 -9999 -9999 -9999 -9999 -9999 -9999 -9999 -9999 -9999 -9999 -9999 -9999 -9999 -9999 -9999 -9999 -9999 -9999 -9999 -9999 -9999 -9999 -9999 -9999 -9999 -9999 -9999 -9999 -9999 -9999 -9999 -9999 -9999 -9999 -9999 -9999 -9999 -9999 -9999 -9999 -9999 -9999 -9999 -9999 -9999 -9999 -9999 -9999 -9999 -9999 -9999 -9999 -9999 -9999 -9999 -9999 -9999 -9999 -9999 -9999 -9999 -9999 -9999 -9999 2.49755E-3 2.79011E-3 2.62947E-3 3.38544E-3 5.02648E-3 7.30377E-3 6.76471E-3 7.86676E-3 7.84647E-3 4.28883E-3 4.04874E-3 3.10967E-3 2.70487E-3 5.57087E-3 4.47767E-3 2.42687E-3 1.32838E-3 7.83213E-4 1.5541E-3 1.64994E-3 1.34903E-3 1.44107E-3 1.03826E-3 7.82617E-4 5.80081E-4 7.23664E-4 1.05752E-3 6.05347E-4 4.6888E-4 2.63945E-4 -9999 -9999 -9999 -9999 -9999 -9999 -9999 -9999 -9999 -9999 -9999 -9999 -9999 -9999 -9999 -9999 -9999 -9999 -9999 -9999 -9999 -9999 -9999 -9999 -9999 -9999 -9999 -9999 -9999 -9999 -9999 -9999 -9999 -9999 -9999 -9999 -9999 -9999 -9999 -9999 -9999 -9999 -9999 -9999 -9999 -9999 -9999 -9999 -9999 -9999 -9999 -9999 -9999 -9999 -9999 -9999 -9999 -9999 -9999 -9999 -9999 -9999 -9999 -9999 -9999 -9999 -9999 -9999 -9999 -9999 -9999 -9999
-9999 -9999 -9999 -9999 -9999 -9999 -9999 -9999 -9999 -9999 -9999 -9999 -9999 -9999 -9999 -9999 -9999 -9999 -9999 -9999 -9999 -9999 -9999 -9999 -9999 -9999 -9999 -9999 -9999 -9999 -9999 -9999 -9999 -9999 -9999 -9999 -9999 -9999 -9999 -9999 -9999 -9999 -9999 -9999 -9999 -9999 -9999 -9999 -9999 -9999 -9999 -9999 -9999 -9999 -9999 -9999 -9999 -9999 -9999 -9999 -9999 -9999 -9999 -9999 -9999 -9999 -9999 -9999 1.80757E-3 2.33325E-3 2.74163E-3 2.81671E-3 3.30394E-3 4.76781E-3 9.34609E-3 9.46066E-3 7.99284E-3 4.44849E-3 4.52061E-3 -9999 8.35891E-3 -9999 7.56642E-3 -9999 4.20946E-3 3.23378E-3 3.42722E-3 1.94209E-3 8.85289E-4 5.6078E-4 7.59622E-4 7.18586E-4 5.45684E-4 8.88995E-4 1.40045E-3 7.93983E-4 5.01657E-4 -9999 -9999 -9999 -9999 -9999 -9999 -9999 -9999 -9999 -9999 -9999 -9999 -9999 -9999 -9999 -9999 -9999 -9999 -9999 -9999 -9999 -9999 -9999 -9999 -9999 -9999 -9999 -9999 -9999 -9999 -9999 -9999 -9999 -9999 -9999 -9999 -9999 -9999 -9999 -9999 -9999 -9999 -9999 -9999 -9999 -9999 -9999 -9999 -9999 -9999 -9999 -9999 -9999 -9999 -9999 -9999 -9999 -9999 -9999 -9999 -9999 -9999 -9999 -9999 -9999 -9999 -9999 -9999 -9999 -9999 -9999 -9999 -9999
-9999 -9999 -9999 -9999 -9999 -9999 -9999 -9999 -9999 -9999 -9999 -9999 -9999 -9999 -9999 -9999 -9999 -9999 -9999 -9999 -9999 -9999 -9999 -9999 -9999 -9999 -9999 -9999 -9999 -9999 -9999 -9999 -9999 -9999 -9999 -9999 -9999 -9999 -9999 -9999 -9999 -9999 -9999 -9999 -9999 -9999 -9999 -9999 -9999 -9999 -9999 -9999 -9999 -9999 -9999 -9999 -9999 -9999 -9999 -9999 -9999 -9999 -9999 -9999 -9999 -9999 -9999 -9999 -9999 -9999 -9999 1.67274E-3 3.19286E-3 7.43981E-3 -9999 7.87023E-3 4.44758E-3 2.99539E-3 -9999 -9999 -9999 -9999 -9999 -9999 -9999 -9999 3.22876E-3 1.89904E-3 8.70617E-4 5.05464E-4 7.73172E-4 9.53264E-4 8.47159E-4 1.06703E-3 1.02757E-3 5.16922E-4 2.58656E-4 2.65691E-4 -9999 -9999 -9999 -9999 -9999 -9999 -9999 -9999 -9999 -9999 -9999 -9999 -9999 -9999 -9999 -9999 -9999 -9999 -9999 -9999 -9999 -9999 -9999 -9999 -9999 -9999 -9999 -9999 -9999 -9999 -9999 -9999 -9999 -9999 -9999 -9999 -9999 -9999 -9999 -9999 -9999 -9999 -9999 -9999 -9999 -9999 -9999 -9999 -9999 -9999 -9999 -9999 -9999 -9999 -9999 -9999 -9999 -9999 -9999 -9999 -9999 -9999 -9999 -9999 -9999 -9999 -9999 -9999 -9999 -9999 -9999 -9999
-9999 -9999 -9999 -9999 -9999 -9999 -9999 -9999 -9999 -9999 -9999 -9999 -9999 -9999 -9999 -9999 -9999 -9999 -9999 -9999 -9999 -9999 -9999 -9999 -9999 -9999 -9999 -9999 -9999 -9999 -9999 -9999 -9999 -9999 -9999 -9999 -9999 -9999 -9999 -9999 -9999 -9999 -9999 -9999 -9999 -9999 -9999 -9999 -9999 -9999 -9999 -9999 -9999 -9999 -9999 -9999 -9999 -9999 -9999 -9999 -9999 -9999 -9999 -9999 -9999 -9999 -9999 -9999 -9999 -9999 -9999 3.60777E-3 6.94874E-3 1.26064E-2 -9999 -9999 -9999 -9999 -9999 -9999 -9999 -9999 -9999 -9999 -9999 -9999 -9999 -9999 1.20594E-3 6.91255E-4 5.35781E-4 5.85081E-4 7.197E-4 6.1866E-4 5.98918E-4 7.40195E-4 4.54787E-4 2.66188E-4 -9999 -9999 -9999 -9999 -9999 -9999 -9999 -9999 -9999 -9999 -9999 -9999 -9999 -9999 -9999 -9999 -9999 -9999 -9999 -9999 -9999 -9999 -9999 -9999 -9999 -9999 -9999 -9999 -9999 -9999 -9999 -9999 -9999 -9999 -9999 -9999 -9999 -9999 -9999 -9999 -9999 -9999 -9999 -9999 -9999 -9999 -9999 -9999 -9999 -9999 -9999 -9999 -9999 -9999 -9999 -9999 -9999 -9999 -9999 -9999 -9999 -9999 -9999 -9999 -9999 -9999 -9999 -9999 -9999 -9999 -9999 -9999
-9999 -9999 -9999 -9999 -9999 -9999 -9999 -9999 -9999 -9999 -9999 -9999 -9999 -9999 -9999 -9999 -9999 -9999 -9999 -9999 -9999 -9999 -9999 -9999 -9999 -9999 -9999 -9999 -9999 -9999 -9999 -9999 -9999 -9999 -9999 -9999 -9999 -9999 -9999 -9999 -9999 -9999 -9999 -9999 -9999 -9999 -9999 -9999 -9999 -9999 -9999 -9999 -9999 -9999 -9999 -9999 -9999 -9999 -9999 -9999 -9999 -9999 -9999 -9999 -9999 -9999 -9999 -9999 -9999 -9999 -9999 6.31856E-3 1.52582E-2 -9999 -9999 -9999 -9999 -9999 -9999 -9999 -9999 -9999 -9999 -9999 -9999 -9999 -9999 -9999 -9999 -9999 3.57162E-4 3.23599E-4 5.57216E-4 8.53574E-4 5.15809E-4 3.99311E-4 3.76732E-4 2.51422E-4 -9999 -9999 -9999 -9999 -9999 -9999 -9999 -9999 -9999 -9999 -9999 -9999 -9999 -9999 -9999 -9999 -9999 -9999 -9999 -9999 -9999 -9999 -9999 -9999 -9999 -9999 -9999 -9999 -9999 -9999 -9999 -9999 -9999 -9999 -9999 -9999 -9999 -9999 -9999 -9999 -9999 -9999 -9999 -9999 -9999 -9999 -9999 -9999 -9999 -9999 -9999 -9999 -9999 -9999 -9999 -9999 -9999 -9999 -9999 -9999 -9999 -9999 -9999 -9999 -9999 -9999 -9999 -9999 -9999 -9999 -9999 -9999
-9999 -9999 -9999 -9999 -9999 -9999 -9999 -9999 -9999 -9999 -9999 -9999 -9999 -9999 -9999 -9999 -9999 -9999 -9999 -9999 -9999 -9999 -9999 -9999 -9999 -9999 -9999 -9999 -9999 -9999 -9999 -9999 -9999 -9999 -9999 -9999 -9999 -9999 -9999 -9999 -9999 -9999 -9999 -9999 -9999 -9999 -9999 -9999 -9999 -9999 -9999 -9999 -9999 -9999 -9999 -9999 -9999 -9999 -9999 -9999 -9999 -9999 -9999 -9999 -9999 -9999 -9999 -9999 -9999 -9999 -9999 1.18487E-2 -9999 -9999 -9999 -9999 -9999 -9999 -9999 -9999 -9999 -9999 -9999 -9999 -9999 -9999 -9999 -9999 -9999 -9999 -9999 -9999 4.60115E-4 7.77536E-4 5.74014E-4 -9999 -9999 -9999 -9999 -9999 -9999 -9999 -9999 -9999 -9999 -9999 -9999 -9999 -9999 -9999 -9999 -9999 -9999 -9999 -9999 -9999 -9999 -9999 -9999 -9999 -9999 -9999 -9999 -9999 -9999 -9999 -9999 -9999 -9999 -9999 -9999 -9999 -9999 -9999 -9999 -9999 -9999 -9999 -9999 -9999 -9999 -9999 -9999 -9999 -9999 -9999 -9999 -9999 -9999 -9999 -9999 -9999 -9999 -9999 -9999 -9999 -9999 -9999 -9999 -9999 -9999 -9999 -9999 -9999 -9999 -9999 -9999 -9999 -9999 -9999
-9999 -9999 -9999 -9999 -9999 -9999 -9999 -9999 -9999 -9999 -9999 -9999 -9999 -9999 -9999 -9999 -9999 -9999 -9999 -9999 -9999 -9999 -9999 -9999 -9999 -9999 -9999 -9999 -9999 -9999 -9999 -9999 -9999 -9999 -9999 -9999 -9999 -9999 -9999 -9999 -9999 -9999 -9999 -9999 -9999 -9999 -9999 -9999 -9999 -9999 -9999 -9999 -9999 -9999 -9999 -9999 -9999 -9999 -9999 -9999 -9999 -9999 -9999 -9999 -9999 -9999 -9999 -9999 -9999 -9999 -9999 -9999 -9999 -9999 -9999 -9999 -9999 -9999 -9999 -9999 -9999 -9999 -9999 -9999 -9999 -9999 -9999 -9999 -9999 -9999 -9999 -9999 4.61424E-4 -9999 -9999 -9999 -9999 -9999 -9999 -9999 -9999 -9999 -9999 -9999 -9999 -9999 -9999 -9999 -9999 -9999 -9999 -9999 -9999 -9999 -9999 -9999 -9999 -9999 -9999 -9999 -9999 -9999 -9999 -9999 -9999 -9999 -9999 -9999 -9999 -9999 -9999 -9999 -9999 -9999 -9999 -9999 -9999 -9999 -9999 -9999 -9999 -9999 -9999 -9999 -9999 -9999 -9999 -9999 -9999 -9999 -9999 -9999 -9999 -9999 -9999 -9999 -9999 -9999 -9999 -9999 -9999 -9999 -9999 -9999 -9999 -9999 -9999 -9999 -9999 -9999
