# Supplementary material for: Spatiotemporal prediction of alpine wetlands under multi-climate scenarios in the west of Sichuan, China
Source: PeerJ. 2024 Nov 27;12:e18586. doi: 10.7717/peerj.18586 (PMC11608022; doi:10.7717/peerj.18586)
Supplement: Supplemental Information 2 [file peerj-12-18586-s002.zip › Maxent_data2/2.5mBIOssp245_2081-2100/RES/wetland_8.lambdas]

2.5mbiossp245_2081-2100_1	0.0	-4.254167079925537	19.024999618530273
2.5mbiossp245_2081-2100_10	0.0	4.683332920074463	25.433330535888672
2.5mbiossp245_2081-2100_11	0.0	-15.016670227050781	12.683329582214355
2.5mbiossp245_2081-2100_12	0.0	484.0	985.0
2.5mbiossp245_2081-2100_13	0.0	106.0	205.0
2.5mbiossp245_2081-2100_14	0.0	1.0	10.0
2.5mbiossp245_2081-2100_15	0.0	70.6949234008789	109.06430053710938
2.5mbiossp245_2081-2100_16	0.0	294.0	567.0
2.5mbiossp245_2081-2100_17	0.0	6.0	39.0
2.5mbiossp245_2081-2100_18	0.0	290.0	567.0
2.5mbiossp245_2081-2100_19	0.0	6.0	48.0
2.5mbiossp245_2081-2100_2	0.0	9.066666603088379	16.625
2.5mbiossp245_2081-2100_3	0.0	32.087860107421875	49.456520080566406
2.5mbiossp245_2081-2100_4	0.0	496.7554016113281	863.6826171875
2.5mbiossp245_2081-2100_5	0.0	10.300000190734863	31.200000762939453
2.5mbiossp245_2081-2100_6	0.0	-24.700000762939453	5.300000190734863
2.5mbiossp245_2081-2100_7	0.0	24.700000762939453	38.900001525878906
2.5mbiossp245_2081-2100_8	0.0	4.683332920074463	24.7166690826416
2.5mbiossp245_2081-2100_9	0.0	-13.75	13.016670227050781
wc2.1_2.5m_bioc_bcc-csm2-mr_ssp245_2081-2100	0.0	-4.254167079925537	19.024999618530273
wc2.1_2.5m_elev	0.0	1075.0	5259.0
2.5mbiossp245_2081-2100_2^2	0.4920589579998932	82.20444329155816	276.390625
2.5mbiossp245_2081-2100_7^2	0.25453333555673063	610.0900376892096	1513.2101187133812
2.5mbiossp245_2081-2100_9^2	2.068746580079106	0.0	189.0625
2.5mbiossp245_2081-2100_12*2.5mbiossp245_2081-2100_2	0.22564912134830975	6280.709894180298	12799.800178527832
2.5mbiossp245_2081-2100_12*2.5mbiossp245_2081-2100_7	1.2696465720813912	17160.0	29222.60124206543
2.5mbiossp245_2081-2100_16*2.5mbiossp245_2081-2100_7	0.6777561983353437	8762.0	15514.199325561523
2.5mbiossp245_2081-2100_17*2.5mbiossp245_2081-2100_4	0.3078984101298436	3478.4586181640625	25782.018310546875
2.5mbiossp245_2081-2100_18*2.5mbiossp245_2081-2100_4	0.06087116286763428	179386.72265625	358322.0489501953
2.5mbiossp245_2081-2100_18*2.5mbiossp245_2081-2100_7	0.9163730815401163	8762.0	15514.199325561523
2.5mbiossp245_2081-2100_2*2.5mbiossp245_2081-2100_6	-0.21513549992691178	-326.31251096725464	62.80500428199775
2.5mbiossp245_2081-2100_7*2.5mbiossp245_2081-2100_9	-0.4600077407985844	-528.1765009943701	325.41675567626953
2.5mbiossp245_2081-2100_8*wc2.1_2.5m_elev	2.083408832447605	24629.6478266716	57938.25
`2.5mbiossp245_2081-2100_7	-0.2607201851205433	24.700000762939453	33.85000038146973
`2.5mbiossp245_2081-2100_7	-0.015325512184760534	24.700000762939453	33.75
`2.5mbiossp245_2081-2100_7	-0.5893929892322317	24.700000762939453	33.35000038146973
`2.5mbiossp245_2081-2100_13	0.6206111335720649	106.0	143.5
`2.5mbiossp245_2081-2100_7	-0.5189661477113815	24.700000762939453	33.25
`2.5mbiossp245_2081-2100_7	-0.4271115295387522	24.700000762939453	33.14999961853027
`2.5mbiossp245_2081-2100_7	-0.8840923563483727	24.700000762939453	32.04999923706055
`2.5mbiossp245_2081-2100_15	0.4401056651891863	70.6949234008789	89.63876724243164
`2.5mbiossp245_2081-2100_2	-0.08937212097389428	9.066666603088379	12.837500095367432
`2.5mbiossp245_2081-2100_15	0.43825645538792896	70.6949234008789	88.01416397094727
'2.5mbiossp245_2081-2100_13	4.931427748882513	154.5	205.0
`2.5mbiossp245_2081-2100_15	0.30768099488684836	70.6949234008789	87.86735534667969
`2.5mbiossp245_2081-2100_3	0.25939181469015515	32.087860107421875	36.40285110473633
'2.5mbiossp245_2081-2100_12	-0.6119634439324869	760.5	985.0
`2.5mbiossp245_2081-2100_3	0.1890545764167785	32.087860107421875	36.425655364990234
`2.5mbiossp245_2081-2100_2	-0.7897319753967946	9.066666603088379	13.512500286102295
`2.5mbiossp245_2081-2100_3	0.2068563016439388	32.087860107421875	36.6363410949707
`2.5mbiossp245_2081-2100_15	0.20770561250761727	70.6949234008789	87.81697463989258
`2.5mbiossp245_2081-2100_2	-1.4626958979247888	9.066666603088379	13.745834827423096
`2.5mbiossp245_2081-2100_15	0.22411934050964485	70.6949234008789	87.3504638671875
'2.5mbiossp245_2081-2100_7	0.055112333527644025	34.54999923706055	38.900001525878906
'2.5mbiossp245_2081-2100_16	-2.4793831482152338	433.5	567.0
'2.5mbiossp245_2081-2100_9	1.2677382685852505	-0.8166666626930237	13.016670227050781
'2.5mbiossp245_2081-2100_7	0.2967246523383491	34.35000038146973	38.900001525878906
'2.5mbiossp245_2081-2100_7	0.014990552784440834	35.25	38.900001525878906
`2.5mbiossp245_2081-2100_17	0.22272300386244143	6.0	15.5
`2.5mbiossp245_2081-2100_14	-0.12091922542887158	1.0	1.5
'2.5mbiossp245_2081-2100_3	-0.358585143567174	45.41589546203613	49.456520080566406
`2.5mbiossp245_2081-2100_4	0.18380765569078558	496.7554016113281	650.5518493652344
'2.5mbiossp245_2081-2100_15	-0.178659986791249	98.56092071533203	109.06430053710938
`2.5mbiossp245_2081-2100_12	0.13719750950460155	484.0	542.5
`2.5mbiossp245_2081-2100_3	0.2247352275984166	32.087860107421875	37.042755126953125
'2.5mbiossp245_2081-2100_4	-0.13462688133603146	838.0195922851562	863.6826171875
'2.5mbiossp245_2081-2100_2	-0.2866696772997217	15.579164981842041	16.625
'2.5mbiossp245_2081-2100_12	-1.1047825885838716	753.5	985.0
`2.5mbiossp245_2081-2100_14	-0.07084376630977467	1.0	2.5
'2.5mbiossp245_2081-2100_18	0.8129898341708609	384.5	567.0
`2.5mbiossp245_2081-2100_15	0.862094855909222	70.6949234008789	87.7198600769043
`2.5mbiossp245_2081-2100_3	0.13027029143126345	32.087860107421875	36.969356536865234
'2.5mbiossp245_2081-2100_7	-0.21654549673132156	37.54999923706055	38.900001525878906
`2.5mbiossp245_2081-2100_4	-0.7698900903888904	496.7554016113281	614.0617065429688
`2.5mbiossp245_2081-2100_15	0.13004201684129402	70.6949234008789	87.69913482666016
'2.5mbiossp245_2081-2100_6	-0.3249939199657661	-14.150000095367432	5.300000190734863
'2.5mbiossp245_2081-2100_2	-0.21420762816971425	15.112499713897705	16.625
`2.5mbiossp245_2081-2100_15	-0.19808078602602858	70.6949234008789	80.98413848876953
'2.5mbiossp245_2081-2100_15	-0.5337376266170621	98.42854309082031	109.06430053710938
`2.5mbiossp245_2081-2100_17	0.06863060897505813	6.0	7.5
`2.5mbiossp245_2081-2100_15	0.10365536341672334	70.6949234008789	87.4201431274414
`2.5mbiossp245_2081-2100_19	0.22713953062202025	6.0	16.5
`2.5mbiossp245_2081-2100_4	-0.36051585239717043	496.7554016113281	615.2955017089844
'2.5mbiossp245_2081-2100_17	0.2361050029049889	16.5	39.0
'2.5mbiossp245_2081-2100_12	-0.3383404406014164	752.5	985.0
`2.5mbiossp245_2081-2100_13	0.10422160367851488	106.0	141.5
`2.5mbiossp245_2081-2100_4	-0.27680670466242147	496.7554016113281	615.3114318847656
`2.5mbiossp245_2081-2100_15	0.055150547183320686	70.6949234008789	87.70310974121094
`2.5mbiossp245_2081-2100_9	0.04747757582684584	-13.75	-1.8583335280418396
`2.5mbiossp245_2081-2100_3	0.14203654144041966	32.087860107421875	37.1748104095459
'wc2.1_2.5m_elev	-0.25893369733628635	4616.5	5259.0
`2.5mbiossp245_2081-2100_15	0.10763900718330681	70.6949234008789	87.82247161865234
`2.5mbiossp245_2081-2100_15	-0.2457455609343142	70.6949234008789	81.28145980834961
`2.5mbiossp245_2081-2100_15	0.1026619775283491	70.6949234008789	87.70403289794922
`2.5mbiossp245_2081-2100_3	0.10890694750056813	32.087860107421875	37.34904479980469
`2.5mbiossp245_2081-2100_15	0.12354908572784933	70.6949234008789	87.78680419921875
`2.5mbiossp245_2081-2100_9	0.07967523237170193	-13.75	-1.8416665196418762
`2.5mbiossp245_2081-2100_15	0.28228569179741153	70.6949234008789	87.82550048828125
`2.5mbiossp245_2081-2100_5	0.3872439911445383	10.300000190734863	17.550000190734863
'2.5mbiossp245_2081-2100_15	-0.18238269322974338	98.07928848266602	109.06430053710938
`2.5mbiossp245_2081-2100_15	0.044162113007716525	70.6949234008789	89.18955993652344
'2.5mbiossp245_2081-2100_12	-0.7441674237089508	751.5	985.0
`2.5mbiossp245_2081-2100_13	0.045619509086186026	106.0	127.5
'2.5mbiossp245_2081-2100_14	-0.25553915494084994	4.5	10.0
'2.5mbiossp245_2081-2100_12	-0.7505656174741837	750.5	985.0
`2.5mbiossp245_2081-2100_15	0.05579733040858572	70.6949234008789	89.2648696899414
`2.5mbiossp245_2081-2100_15	-0.10724375488610435	70.6949234008789	81.913330078125
`2.5mbiossp245_2081-2100_13	0.16053232095834058	106.0	128.5
`2.5mbiossp245_2081-2100_7	-0.8174862035862795	24.700000762939453	36.45000076293945
`2.5mbiossp245_2081-2100_15	0.26434262169751976	70.6949234008789	89.20688247680664
`2.5mbiossp245_2081-2100_15	0.23066128896521254	70.6949234008789	89.21246719360352
`2.5mbiossp245_2081-2100_13	0.2040015915278275	106.0	140.5
`2.5mbiossp245_2081-2100_2	-0.3261056047731498	9.066666603088379	12.995834827423096
'2.5mbiossp245_2081-2100_15	-0.18268167828232373	98.04387664794922	109.06430053710938
'2.5mbiossp245_2081-2100_4	-0.05760762382248754	828.8735046386719	863.6826171875
'2.5mbiossp245_2081-2100_16	-1.652308279219997	431.5	567.0
`2.5mbiossp245_2081-2100_4	-0.14251392757212794	496.7554016113281	615.6358337402344
`2.5mbiossp245_2081-2100_7	-0.4232672628103103	24.700000762939453	31.84999942779541
`2.5mbiossp245_2081-2100_3	0.015935803919570033	32.087860107421875	36.978370666503906
`2.5mbiossp245_2081-2100_2	-0.22880159738915573	9.066666603088379	13.612499713897705
`2.5mbiossp245_2081-2100_3	0.07585624688065944	32.087860107421875	36.98051643371582
'2.5mbiossp245_2081-2100_15	-0.20636583700428104	98.04264450073242	109.06430053710938
`2.5mbiossp245_2081-2100_12	0.06473719584804785	484.0	543.5
'2.5mbiossp245_2081-2100_9	0.23368012474543992	-0.9833333492279053	13.016670227050781
'2.5mbiossp245_2081-2100_6	-0.0750815951450153	-14.25	5.300000190734863
`2.5mbiossp245_2081-2100_3	0.020224284737963415	32.087860107421875	36.981985092163086
`2.5mbiossp245_2081-2100_7	-0.05967319483553066	24.700000762939453	36.54999923706055
`2.5mbiossp245_2081-2100_7	-0.05371147063382128	24.700000762939453	32.75
'2.5mbiossp245_2081-2100_4	-0.019286002623160454	834.0451354980469	863.6826171875
linearPredictorNormalizer	5.921085754460305
densityNormalizer	1620.673037099244
numBackgroundPoints	10586
entropy	8.65275214482656
