# Supplementary material for: Spatiotemporal prediction of alpine wetlands under multi-climate scenarios in the west of Sichuan, China
Source: PeerJ. 2024 Nov 27;12:e18586. doi: 10.7717/peerj.18586 (PMC11608022; doi:10.7717/peerj.18586)
Supplement: Supplemental Information 2 [file peerj-12-18586-s002.zip › Maxent_data2/2.5mBIOssp245_2081-2100/RES/wetland_8_omission.csv]

Raw value	Corresponding cumulative value	Corresponding Logistic value	Fractional area	Training omission	Test omission
2.11911E-8	0.000002119	0.000121323	1	0	0
2.42223E-8	0.000004541	0.000138675	0.999905536	0	0
2.79541E-8	0.000010124	0.000160036	0.999716607	0	0
3.6806E-8	0.000027538	0.000210703	0.999244285	0	0
4.37525E-8	0.000051954	0.000250459	0.998677499	0	0
4.97558E-8	0.00010218	0.000284815	0.99763839	0	0
6.74215E-8	0.000254751	0.000385899	0.995182316	0	0
9.86186E-8	0.000504875	0.00056436	0.992348385	0	0
1.32232E-7	0.001010213	0.000756569	0.988191952	0	0
2.08292E-7	0.002504961	0.001191237	0.97997355	0	0
3.13621E-7	0.005010376	0.001792536	0.97071604	0.0004329	0
4.77211E-7	0.010021373	0.002725007	0.958624599	0.0004329	0
7.96762E-7	0.025051988	0.004541446	0.936142074	0.0004329	0
1.21334E-6	0.050002458	0.006899519	0.912809371	0.000865801	0
1.98823E-6	0.100031201	0.011256254	0.883147553	0.001298701	0
3.27798E-6	0.200090993	0.018423532	0.846778764	0.001731602	0
4.37105E-6	0.300063419	0.02441702	0.822029095	0.002597403	0
5.44073E-6	0.400148302	0.030211786	0.802663896	0.004329004	0
6.39138E-6	0.500344979	0.035304269	0.78660495	0.004329004	0
7.27872E-6	0.600507274	0.04000962	0.772718685	0.004761905	0
8.12737E-6	0.700403125	0.044467025	0.760532779	0.005194805	0
8.60107E-6	0.750521393	0.046937108	0.754864916	0.005627706	0
9.00276E-6	0.800647701	0.049021747	0.749480446	0.006493506	0
9.79192E-6	0.900388281	0.053090733	0.739467221	0.007792208	0
1.0582E-5	1.000108075	0.057129854	0.730209711	0.008225108	0
1.14241E-5	1.100212726	0.061396727	0.721613452	0.009090909	0
1.23753E-5	1.201166731	0.066170547	0.713583979	0.00995671	0
1.32207E-5	1.301278118	0.070372815	0.706215757	0.010822511	0
1.39991E-5	1.400654989	0.074208655	0.699319856	0.012121212	0
1.48023E-5	1.501398858	0.078134009	0.692707349	0.012987013	0
1.66795E-5	1.750723121	0.087178865	0.677781976	0.014285714	0
1.8774E-5	2.000427983	0.097063558	0.664556962	0.017748918	0.00390625
2.03387E-5	2.250055464	0.10430926	0.65246552	0.02034632	0.00390625
2.22833E-5	2.500872429	0.113154106	0.641413187	0.022077922	0.0078125
2.4126E-5	2.751511418	0.121375541	0.631211033	0.022077922	0.01171875
2.60336E-5	3.000075933	0.129727562	0.621859059	0.023809524	0.01171875
2.7688E-5	3.252220849	0.136843531	0.612979407	0.026839827	0.015625
2.92457E-5	3.502165581	0.143437555	0.604666541	0.03030303	0.01953125
3.12329E-5	3.752859771	0.151705369	0.596825997	0.032467532	0.02734375
3.25678E-5	4.001775041	0.157170411	0.589457774	0.033766234	0.02734375
3.40913E-5	4.251216145	0.163321754	0.582372945	0.035930736	0.02734375
3.57322E-5	4.502594676	0.169847806	0.57557151	0.038961039	0.02734375
3.74252E-5	4.750819407	0.176474989	0.569147931	0.041125541	0.02734375
3.86937E-5	5.00201844	0.181371889	0.562913282	0.042424242	0.03515625
4.00516E-5	5.253951977	0.186549268	0.556867561	0.042857143	0.03515625
4.1336E-5	5.502428294	0.191386802	0.551105233	0.046753247	0.03515625
4.28736E-5	5.75126563	0.197102743	0.545531834	0.048051948	0.03515625
4.44814E-5	6.000498309	0.202993644	0.540147364	0.05021645	0.0390625
4.6173E-5	6.254170169	0.209099299	0.534857359	0.051948052	0.0390625
4.73861E-5	6.5022116	0.213420366	0.529850746	0.052380952	0.0390625
4.86622E-5	6.751912489	0.217915448	0.524938598	0.053679654	0.04296875
4.98456E-5	7.00359527	0.222038032	0.520120914	0.055411255	0.04296875
5.11695E-5	7.251153378	0.22659926	0.515492159	0.058008658	0.04296875
5.21988E-5	7.504175714	0.230108474	0.510863404	0.060606061	0.046875
5.33414E-5	7.751907034	0.233966985	0.506423578	0.063636364	0.0546875
5.45616E-5	8.000094302	0.238045038	0.502078217	0.067532468	0.0546875
5.56891E-5	8.253814349	0.241774671	0.497732855	0.07012987	0.05859375
5.68629E-5	8.501215201	0.245619146	0.493576422	0.071861472	0.05859375
5.81899E-5	8.754152128	0.249918445	0.489419989	0.073593074	0.05859375
5.96482E-5	9.001598408	0.25458716	0.485452484	0.074891775	0.0625
6.05644E-5	9.254181686	0.257490795	0.48148498	0.077489177	0.0625
6.17739E-5	9.504638895	0.26128951	0.47761194	0.079220779	0.06640625
6.27703E-5	9.753894806	0.264389846	0.473833365	0.081385281	0.06640625
6.36756E-5	10.000649943	0.267183933	0.470149254	0.083549784	0.0703125
6.47024E-5	10.251117263	0.270327778	0.466465143	0.084415584	0.0703125
6.6064E-5	10.506353752	0.274455155	0.462781032	0.086580087	0.0703125
6.70374E-5	10.752509351	0.27737738	0.459285849	0.09004329	0.0703125
6.82112E-5	11.002759051	0.280870001	0.455790667	0.093939394	0.07421875
6.92072E-5	11.250189748	0.283807347	0.452389949	0.096969697	0.07421875
7.00574E-5	11.501239058	0.286295783	0.448989231	0.099134199	0.07421875
7.09387E-5	11.755104828	0.288857002	0.445588513	0.1004329	0.07421875
7.19422E-5	12.005054016	0.291750927	0.44228226	0.101298701	0.078125
7.2969E-5	12.251488867	0.294688	0.43907047	0.103463203	0.08984375
7.37695E-5	12.500829355	0.296960811	0.435858681	0.106060606	0.09375
7.46913E-5	12.75351744	0.299559787	0.432646892	0.108658009	0.09375
7.5588E-5	13.001401703	0.302069869	0.429529567	0.112121212	0.09765625
7.63912E-5	13.252022256	0.304302769	0.426412243	0.113852814	0.10546875
7.72565E-5	13.505705932	0.306692715	0.423294918	0.116450216	0.10546875
7.83296E-5	13.754856457	0.309633533	0.420272057	0.118181818	0.10546875
7.88387E-5	14.006469646	0.311020107	0.417249197	0.119480519	0.10546875
7.97585E-5	14.252650895	0.313511189	0.414320801	0.122943723	0.10546875
8.05293E-5	14.501135264	0.315584789	0.411392405	0.123376623	0.10546875
8.13686E-5	14.752148851	0.31782864	0.408464009	0.125541126	0.10546875
8.21672E-5	15.005982672	0.319949806	0.405535613	0.126839827	0.10546875
8.29236E-5	15.253707261	0.321946929	0.402701681	0.12987013	0.109375
8.39557E-5	15.504059326	0.324653167	0.39986775	0.131168831	0.11328125
8.48739E-5	15.757056152	0.327042653	0.397033818	0.133333333	0.11328125
8.59375E-5	16.004585644	0.329789428	0.394294351	0.134632035	0.1171875
8.6746E-5	16.255136567	0.331862312	0.391554884	0.135064935	0.125
8.76377E-5	16.507984834	0.334133911	0.388815417	0.137662338	0.125
8.85846E-5	16.754482199	0.33652899	0.386170414	0.13982684	0.125
8.94505E-5	17.003700313	0.338704345	0.383525411	0.141558442	0.125
9.0349E-5	17.255485134	0.340946741	0.380880408	0.144155844	0.12890625
9.10285E-5	17.500335786	0.342632173	0.37832987	0.145454545	0.12890625
9.17864E-5	17.756371995	0.344502283	0.375684867	0.147619048	0.1328125
9.24586E-5	18.00516949	0.346152006	0.373134328	0.150649351	0.13671875
9.30792E-5	18.25573049	0.347667439	0.37058379	0.152813853	0.140625
9.37304E-5	18.508114529	0.349250364	0.368033251	0.154978355	0.14453125
9.45165E-5	18.752964765	0.351150997	0.365577177	0.157575758	0.1484375
9.54128E-5	19.00925532	0.353304303	0.363026639	0.159307359	0.1484375
9.62526E-5	19.258433349	0.355309116	0.360570565	0.161904762	0.1484375
9.74005E-5	19.500692907	0.358029457	0.358208955	0.164069264	0.15234375
9.79997E-5	19.754691234	0.359440392	0.355752881	0.165367965	0.15234375
9.85802E-5	20.000384991	0.360801408	0.353391271	0.168398268	0.15625
9.92787E-5	20.257666369	0.362431298	0.350935197	0.170995671	0.15625
1.00198E-4	20.507113484	0.364564226	0.348573588	0.171861472	0.15625
1.01148E-4	20.758780794	0.366753122	0.346211978	0.173160173	0.16015625
1.01856E-4	21.002380321	0.368373732	0.343944833	0.174025974	0.16015625
1.02634E-4	21.258087514	0.370145348	0.341583223	0.175757576	0.16015625
1.03078E-4	21.504909747	0.371154092	0.339316078	0.177056277	0.1640625
1.03841E-4	21.753209896	0.372875168	0.337048933	0.179220779	0.1640625
1.04281E-4	22.002808661	0.373865059	0.334781787	0.181385281	0.1640625
1.04962E-4	22.253881719	0.375390523	0.332514642	0.183549784	0.1640625
1.05562E-4	22.506531564	0.376728256	0.330247497	0.187012987	0.16796875
1.06345E-4	22.750345432	0.37846479	0.328074816	0.193073593	0.16796875
1.0709E-4	23.006346116	0.380109164	0.325807671	0.196103896	0.16796875
1.07521E-4	23.253222253	0.381055682	0.32363499	0.197835498	0.16796875
1.08361E-4	23.501288789	0.382892065	0.321462309	0.2004329	0.16796875
1.088E-4	23.751042291	0.383848362	0.319289628	0.201731602	0.16796875
1.09509E-4	24.002381574	0.385386391	0.317116947	0.204329004	0.16796875
1.10202E-4	24.254919661	0.386880985	0.314944266	0.206493506	0.171875
1.10638E-4	24.508952321	0.387818267	0.312771585	0.20995671	0.171875
1.1135E-4	24.753010128	0.389342584	0.310693369	0.211688312	0.17578125
1.11951E-4	25.009792203	0.390623368	0.308520688	0.214718615	0.1796875
1.12529E-4	25.256685645	0.391849486	0.306442471	0.217748918	0.18359375
1.13234E-4	25.504965863	0.393338892	0.304364255	0.220779221	0.18359375
1.13919E-4	25.754892287	0.394777446	0.302286038	0.222943723	0.18359375
1.148E-4	26.00660202	0.396620165	0.300207822	0.224675325	0.18359375
1.15508E-4	26.259959489	0.398093451	0.298129605	0.226406926	0.18359375
1.16025E-4	26.50307055	0.39916296	0.296145853	0.228138528	0.18359375
1.16846E-4	26.759396677	0.400855896	0.294067637	0.229437229	0.18359375
1.17993E-4	27.005996768	0.403204673	0.292083884	0.232034632	0.1875
1.18513E-4	27.254404587	0.404261723	0.290100132	0.233333333	0.1875
1.19186E-4	27.50398815	0.405627464	0.28811638	0.235064935	0.1875
1.19718E-4	27.754876658	0.406701725	0.286132628	0.237662338	0.19140625
1.20593E-4	28.00706639	0.408459422	0.284148876	0.238961039	0.1953125
1.21429E-4	28.261094738	0.41013035	0.282165124	0.241991342	0.1953125
1.22222E-4	28.504689577	0.411706169	0.280275836	0.243290043	0.1953125
1.22967E-4	28.762151095	0.413178253	0.278292084	0.245887446	0.1953125
1.23653E-4	29.008644708	0.414528363	0.276402796	0.248051948	0.1953125
1.24295E-4	29.256501285	0.41578521	0.274513508	0.250649351	0.1953125
1.2476E-4	29.505676748	0.416692494	0.272624221	0.253679654	0.19921875
1.25681E-4	29.756222698	0.418480857	0.270734933	0.255411255	0.203125
1.26346E-4	30.008315568	0.419765302	0.268845645	0.256277056	0.203125
1.27123E-4	30.261801166	0.421259107	0.266956357	0.26017316	0.203125
1.27773E-4	30.504069964	0.422503858	0.265161534	0.261904762	0.20703125
1.28377E-4	30.760323074	0.423654579	0.263272246	0.263203463	0.2109375
1.28939E-4	31.004740084	0.424722303	0.261477423	0.266233766	0.2109375
1.29594E-4	31.250350853	0.425959673	0.2596826	0.268831169	0.2109375
1.30338E-4	31.51042399	0.42736144	0.257793312	0.270995671	0.2109375
1.31088E-4	31.758770054	0.428766282	0.255998489	0.273160173	0.21484375
1.31875E-4	32.008671042	0.430232935	0.254203665	0.276623377	0.21875
1.32824E-4	32.260125809	0.431991544	0.252408842	0.279220779	0.2265625
1.33731E-4	32.500184587	0.433661493	0.250708483	0.281818182	0.2265625
1.34284E-4	32.754840309	0.434675566	0.24891366	0.283982684	0.2265625
1.34749E-4	33.010400446	0.43552439	0.247118836	0.287445887	0.23046875
1.35323E-4	33.253545512	0.436569824	0.245418477	0.288311688	0.23046875
1.36238E-4	33.51149064	0.43822863	0.243623654	0.28961039	0.234375
1.37129E-4	33.757515862	0.439834643	0.241923295	0.291774892	0.234375
1.37832E-4	34.004898244	0.441093483	0.240222936	0.293506494	0.234375
1.3843E-4	34.25349701	0.442161333	0.238522577	0.295238095	0.23828125
1.39512E-4	34.503570486	0.444083084	0.236822218	0.298268398	0.2421875
1.40246E-4	34.755276303	0.445378091	0.235121859	0.2995671	0.24609375
1.41133E-4	35.008371831	0.446936295	0.2334215	0.302597403	0.24609375
1.41876E-4	35.263215554	0.448235322	0.231721141	0.304761905	0.25
1.42826E-4	35.505130814	0.449885539	0.230115247	0.307359307	0.2578125
1.43529E-4	35.762895901	0.451101582	0.228414888	0.308658009	0.2578125
1.44319E-4	36.007675497	0.452461347	0.226808993	0.30995671	0.2578125
1.4547E-4	36.254221448	0.454429237	0.225203098	0.311688312	0.265625
1.46255E-4	36.502205685	0.455763516	0.223597204	0.313852814	0.26953125
1.47063E-4	36.751471663	0.457131676	0.221991309	0.316883117	0.2734375
1.47764E-4	37.001984435	0.458311701	0.220385415	0.319480519	0.2734375
1.48648E-4	37.253913263	0.459791889	0.21877952	0.322510823	0.27734375
1.49417E-4	37.507149083	0.461074216	0.217173626	0.324675325	0.28125
1.50315E-4	37.761844557	0.46256404	0.215567731	0.325974026	0.28515625
1.51045E-4	38.002967062	0.46376919	0.214056301	0.329004329	0.2890625
1.51701E-4	38.260340454	0.464846223	0.212450406	0.331601732	0.2890625
1.52828E-4	38.504176375	0.466688011	0.210938976	0.335497835	0.2890625
1.53533E-4	38.764682454	0.467833361	0.209333081	0.338961039	0.29296875
1.54455E-4	39.011188752	0.469324648	0.207821651	0.343722944	0.30078125
1.55305E-4	39.259049198	0.470691877	0.206310221	0.345454545	0.30859375
1.56124E-4	39.508052427	0.472002444	0.204798791	0.348484848	0.31640625
1.57148E-4	39.758843955	0.473631238	0.203287361	0.352380952	0.3203125
1.58165E-4	40.011116414	0.475240062	0.20177593	0.355411255	0.328125
1.5942E-4	40.265047858	0.47721216	0.2002645	0.359307359	0.33203125
1.60477E-4	40.50498759	0.478860133	0.198847534	0.360606061	0.33203125
1.61142E-4	40.762310063	0.479892302	0.197336104	0.361471861	0.33203125
1.62032E-4	41.004699432	0.481267006	0.195919138	0.364502165	0.33984375
1.63209E-4	41.26496226	0.483074098	0.194407708	0.367099567	0.33984375
1.63924E-4	41.510456634	0.484165915	0.192990742	0.368831169	0.33984375
1.64996E-4	41.757260967	0.485794265	0.191573777	0.371428571	0.34375
1.65839E-4	42.005243241	0.487067233	0.190156811	0.373593074	0.34765625
1.66744E-4	42.254773109	0.488427872	0.188739845	0.375757576	0.35546875
1.68073E-4	42.505913793	0.490411013	0.187322879	0.377489177	0.359375
1.68628E-4	42.758437216	0.491235636	0.185905913	0.38008658	0.36328125
1.69544E-4	43.012295871	0.492589159	0.184488948	0.383116883	0.36328125
1.7039E-4	43.250399429	0.493833284	0.183166446	0.386147186	0.36328125
1.71217E-4	43.506791581	0.495043219	0.18174948	0.388311688	0.3671875
1.72423E-4	43.764862839	0.496797842	0.180332515	0.391774892	0.37109375
1.7313E-4	44.006755412	0.497820839	0.179010013	0.393939394	0.37109375
1.73979E-4	44.267039048	0.499044553	0.177593047	0.396969697	0.375
1.75041E-4	44.511301679	0.500564842	0.176270546	0.398701299	0.37890625
1.7559E-4	44.756719319	0.501348694	0.174948045	0.401731602	0.37890625
1.76322E-4	45.003153474	0.50238821	0.173625543	0.405194805	0.37890625
1.77347E-4	45.250950481	0.503837483	0.172303042	0.406493506	0.37890625
1.78362E-4	45.517766135	0.505263658	0.170886076	0.40952381	0.38671875
1.79378E-4	45.75015463	0.506683611	0.169658039	0.412554113	0.38671875
1.81187E-4	46.002481877	0.509191136	0.168335538	0.414718615	0.38671875
1.81917E-4	46.25669076	0.510196798	0.167013036	0.418614719	0.390625
1.8285E-4	46.512101328	0.511475434	0.165690535	0.42034632	0.390625
1.8356E-4	46.750369982	0.512443022	0.164462498	0.422077922	0.390625
1.8459E-4	47.008343594	0.513841091	0.163139996	0.425108225	0.390625
1.85777E-4	47.26782552	0.51544163	0.161817495	0.429437229	0.390625
1.86914E-4	47.510001613	0.516965466	0.160589458	0.431601732	0.39453125
1.87873E-4	47.753626382	0.518243362	0.159361421	0.434199134	0.3984375
1.89498E-4	48.017730118	0.520394352	0.158038919	0.437662338	0.40234375
1.90691E-4	48.264821599	0.521960321	0.156810882	0.441991342	0.40234375
1.9148E-4	48.513271085	0.522989794	0.155582845	0.444588745	0.40625
1.92737E-4	48.763022173	0.524622218	0.154354808	0.447619048	0.41015625
1.94051E-4	49.014414338	0.526316914	0.153126771	0.45021645	0.4140625
1.95739E-4	49.267758539	0.528475017	0.151898734	0.452813853	0.4140625
1.97065E-4	49.502674151	0.530156704	0.150765162	0.456277056	0.41796875
1.98293E-4	49.760369708	0.531704365	0.149537125	0.458874459	0.42578125
1.99215E-4	50.018850999	0.532859697	0.148309087	0.461471861	0.4296875
2.00308E-4	50.258474209	0.534221295	0.147175515	0.465800866	0.4296875
2.01302E-4	50.519439916	0.535452316	0.145947478	0.468398268	0.4296875
2.02494E-4	50.761872497	0.536920768	0.144813905	0.471428571	0.4296875
2.03453E-4	51.005475726	0.53809463	0.143680333	0.474458874	0.43359375
2.04535E-4	51.250244794	0.539413094	0.14254676	0.477922078	0.43359375
2.06313E-4	51.517244097	0.541562284	0.141318723	0.480519481	0.44140625
2.07408E-4	51.765580137	0.542876887	0.14018515	0.483982684	0.4453125
2.088E-4	52.015511133	0.54453635	0.139051578	0.485714286	0.453125
2.10412E-4	52.26696579	0.546442602	0.137918005	0.489177489	0.453125
2.1185E-4	52.520278273	0.548130708	0.136784432	0.492640693	0.45703125
2.13038E-4	52.753958111	0.549515427	0.135745324	0.494805195	0.45703125
2.14891E-4	53.010369901	0.55165806	0.134611751	0.497835498	0.4609375
2.16632E-4	53.269160589	0.553652922	0.133478179	0.4995671	0.46484375
2.18483E-4	53.508576669	0.555754488	0.13243907	0.501298701	0.46875
2.20022E-4	53.771636452	0.557486481	0.131305498	0.503463203	0.47265625
2.21026E-4	54.014389923	0.558609422	0.13026639	0.506060606	0.4765625
2.22775E-4	54.258396789	0.560552741	0.129227281	0.50995671	0.48046875
2.24575E-4	54.504594345	0.562533499	0.128188173	0.512554113	0.484375
2.25417E-4	54.752125443	0.563453911	0.127149065	0.516450216	0.484375
2.27672E-4	55.001351449	0.565901627	0.126109957	0.519480519	0.4921875
2.28959E-4	55.252427863	0.567285918	0.125070848	0.522510823	0.49609375
2.30505E-4	55.505255704	0.568936812	0.12403174	0.525541126	0.5
2.31359E-4	55.759375283	0.569843487	0.122992632	0.528571429	0.5
2.32941E-4	56.014817976	0.571513401	0.121953524	0.531168831	0.50390625
2.34902E-4	56.272271007	0.573564262	0.120914415	0.534199134	0.5078125
2.36292E-4	56.507852031	0.575007391	0.119969771	0.537229437	0.5078125
2.38342E-4	56.769139175	0.577116979	0.118930663	0.53982684	0.5078125
2.396E-4	57.008278918	0.578400973	0.117986019	0.542424242	0.51953125
2.40657E-4	57.272385072	0.579473999	0.116946911	0.545021645	0.5234375
2.42197E-4	57.513719631	0.581027632	0.116002267	0.549350649	0.5234375
2.44045E-4	57.756902677	0.582877243	0.115057623	0.552380952	0.52734375
2.4577E-4	58.001856624	0.584588598	0.114112979	0.556277056	0.53125
2.47515E-4	58.273208595	0.586305324	0.113073871	0.56017316	0.54296875
2.48924E-4	58.521461201	0.587681162	0.112129227	0.563636364	0.54296875
2.5032E-4	58.771301412	0.589035542	0.111184583	0.567099567	0.546875
2.52342E-4	59.022732636	0.59098258	0.11023994	0.56969697	0.55859375
2.53212E-4	59.250252616	0.591813548	0.10938976	0.572294372	0.55859375
2.54422E-4	59.504105647	0.592964988	0.108445116	0.575757576	0.56640625
2.56103E-4	59.759762414	0.594553112	0.107500472	0.578354978	0.56640625
2.57023E-4	60.016409043	0.595417297	0.106555828	0.580952381	0.5703125
2.58996E-4	60.27455846	0.597258716	0.105611185	0.584848485	0.57421875
2.6004E-4	60.500444359	0.598225801	0.104761005	0.587445887	0.58203125
2.61537E-4	60.768894332	0.599604576	0.103816361	0.59004329	0.58984375
2.62784E-4	61.00483482	0.600745598	0.102966182	0.593939394	0.59765625
2.65349E-4	61.269146288	0.603073588	0.102021538	0.597402597	0.6015625
2.67731E-4	61.509435196	0.605210436	0.101171358	0.6004329	0.60546875
2.69172E-4	61.751314385	0.606492435	0.100321179	0.602597403	0.609375
2.70018E-4	62.020873111	0.607241503	0.099376535	0.606060606	0.609375
2.7113E-4	62.264585043	0.608221183	0.098526356	0.608225108	0.61328125
2.73114E-4	62.509533229	0.609956563	0.097676176	0.610822511	0.6171875
2.74923E-4	62.75629144	0.611526097	0.096825997	0.613852814	0.62109375
2.76734E-4	63.004540725	0.613084951	0.095975817	0.615584416	0.625
2.78024E-4	63.254195326	0.614187526	0.095125638	0.618181818	0.625
2.7923E-4	63.50527981	0.615212907	0.094275458	0.620779221	0.625
2.81573E-4	63.757703108	0.617188492	0.093425279	0.623376623	0.62890625
2.82407E-4	64.011380593	0.61788754	0.092575099	0.626406926	0.62890625
2.83241E-4	64.265881832	0.6185836	0.09172492	0.62987013	0.6328125
2.84813E-4	64.521491714	0.619888693	0.09087474	0.633333333	0.6328125
2.85733E-4	64.778281769	0.620648229	0.090024561	0.636363636	0.63671875
2.8699E-4	65.007271198	0.621681134	0.089268846	0.639393939	0.63671875
2.88791E-4	65.266302164	0.62315134	0.088418666	0.642857143	0.640625
2.90213E-4	65.526746334	0.624303747	0.087568487	0.645887446	0.64453125
2.90768E-4	65.759143218	0.624751976	0.086812772	0.649350649	0.64453125
2.92488E-4	66.021576054	0.626133387	0.085962592	0.653246753	0.64453125
2.94029E-4	66.256246709	0.627363047	0.085206877	0.656277056	0.6484375
2.9535E-4	66.521466959	0.62841051	0.084356698	0.659307359	0.65625
2.97471E-4	66.758949736	0.630079627	0.083600982	0.662770563	0.66015625
2.97909E-4	67.026916001	0.630422382	0.082750803	0.666666667	0.66015625
2.98651E-4	67.265689822	0.631001807	0.081995088	0.669264069	0.6640625
2.99681E-4	67.505082811	0.631802786	0.081239373	0.670995671	0.671875
3.0094E-4	67.775383872	0.632778019	0.080389193	0.674891775	0.671875
3.02694E-4	68.017058264	0.634126986	0.079633478	0.677489177	0.671875
3.04326E-4	68.260088529	0.635373518	0.078877763	0.680952381	0.67578125
3.05432E-4	68.504110549	0.636214053	0.078122048	0.683549784	0.68359375
3.06786E-4	68.779617728	0.637237231	0.077271869	0.687012987	0.68359375
3.07463E-4	69.025332452	0.637746282	0.076516153	0.68961039	0.6875
3.08641E-4	69.271813643	0.638629211	0.075760438	0.693073593	0.6875
3.10108E-4	69.519411842	0.639722745	0.075004723	0.696536797	0.6875
3.10812E-4	69.767742015	0.64024577	0.074249008	0.6995671	0.69140625
3.1193E-4	70.016797641	0.641072442	0.073493293	0.702597403	0.69140625
3.13457E-4	70.267133407	0.642194813	0.072737578	0.705627706	0.6953125
3.1432E-4	70.518306586	0.642826528	0.071981863	0.708225108	0.69921875
3.15564E-4	70.770463645	0.643732573	0.071226148	0.711688312	0.703125
3.16859E-4	71.02348701	0.644671669	0.070470433	0.714285714	0.703125
3.18702E-4	71.277942961	0.645998789	0.069714718	0.716883117	0.7109375
3.19348E-4	71.501289171	0.646462074	0.069053467	0.719480519	0.71484375
3.20732E-4	71.757434824	0.647449543	0.068297752	0.722510823	0.71484375
3.22633E-4	72.014726766	0.648797152	0.067542037	0.725541126	0.71875
3.23593E-4	72.273277695	0.64947436	0.066786322	0.729004329	0.71875
3.24377E-4	72.50016035	0.650024733	0.066125071	0.732034632	0.72265625
3.25578E-4	72.76012356	0.650865074	0.065369356	0.735497835	0.7265625
3.27184E-4	73.021225075	0.651982433	0.064613641	0.738095238	0.73046875
3.27871E-4	73.250578465	0.652457888	0.06395239	0.741125541	0.73046875
3.29338E-4	73.51361631	0.653469944	0.063196675	0.744588745	0.73046875
3.31027E-4	73.777757104	0.654626905	0.06244096	0.746753247	0.73828125
3.31734E-4	74.009839854	0.65510932	0.061779709	0.74978355	0.73828125
3.32819E-4	74.275780574	0.655847022	0.061023994	0.752380952	0.74609375
3.34179E-4	74.509281809	0.656766398	0.060362743	0.754978355	0.74609375
3.35443E-4	74.777242938	0.657617153	0.059607028	0.757142857	0.75
3.36383E-4	75.012407667	0.658246958	0.058945777	0.76017316	0.75
3.39248E-4	75.282817561	0.66015237	0.058190062	0.763636364	0.75
3.39643E-4	75.520414357	0.660413186	0.057528812	0.766233766	0.75
3.40887E-4	75.758749661	0.66123272	0.056867561	0.768831169	0.7578125
3.42298E-4	76.032084179	0.662157332	0.056111846	0.771861472	0.76171875
3.43954E-4	76.2723193	0.663236432	0.055450595	0.773160173	0.77734375
3.44874E-4	76.513437362	0.663832324	0.054789344	0.775757576	0.78125
3.46386E-4	76.755444523	0.664807873	0.054128094	0.778354978	0.78515625
3.47345E-4	77.032902627	0.665424081	0.053372379	0.781818182	0.78515625
3.48246E-4	77.276464052	0.666000737	0.052711128	0.784848485	0.78515625
3.49238E-4	77.520681621	0.666632725	0.052049877	0.787012987	0.79296875
3.50206E-4	77.765551048	0.667247977	0.051388626	0.79004329	0.79296875
3.51045E-4	78.010974633	0.667778971	0.050727376	0.792207792	0.79296875
3.52214E-4	78.257003305	0.668515833	0.050066125	0.795238095	0.79296875
3.53002E-4	78.503911714	0.669010984	0.049404874	0.797835498	0.796875
3.53797E-4	78.751337587	0.66950896	0.048743624	0.800865801	0.796875
3.55555E-4	79.03512395	0.670604607	0.047987909	0.803896104	0.80078125
3.56801E-4	79.284552285	0.671376809	0.047326658	0.806493506	0.80078125
3.57463E-4	79.534616033	0.671786149	0.046665407	0.80952381	0.80078125
3.58321E-4	79.785227734	0.672314159	0.046004156	0.811688312	0.8046875
3.59268E-4	80.00054376	0.672895233	0.04543737	0.813852814	0.80859375
3.60727E-4	80.252673414	0.673787123	0.044776119	0.816883117	0.80859375
3.621E-4	80.505819444	0.67462136	0.044114869	0.819480519	0.8125
3.63506E-4	80.759902815	0.675471729	0.043453618	0.822077922	0.8125
3.64125E-4	81.014632177	0.675844277	0.042792367	0.825108225	0.8125
3.6548E-4	81.269997563	0.676657328	0.042131117	0.828138528	0.81640625
3.66549E-4	81.526435198	0.677296195	0.041469866	0.831168831	0.81640625
3.67866E-4	81.783588808	0.678079513	0.040808615	0.834199134	0.8203125
3.68637E-4	82.004579762	0.678536308	0.040241829	0.836363636	0.8203125
3.70257E-4	82.263339901	0.679491879	0.039580578	0.838528139	0.828125
3.71636E-4	82.523151919	0.680301262	0.038919327	0.841125541	0.8359375
3.73495E-4	82.78404293	0.681385695	0.038258077	0.843722944	0.8359375
3.7517E-4	83.008785866	0.682356376	0.03769129	0.846320346	0.83984375
3.76076E-4	83.27176719	0.682878604	0.03703004	0.848917749	0.83984375
3.77224E-4	83.535620229	0.683538626	0.036368789	0.851948052	0.83984375
3.78105E-4	83.762251728	0.684042639	0.035802003	0.854112554	0.84375
3.79473E-4	84.027559109	0.684822632	0.035140752	0.856277056	0.8515625
3.80141E-4	84.255487193	0.685202311	0.034573966	0.858008658	0.85546875
3.81661E-4	84.522202781	0.686062399	0.033912715	0.861038961	0.85546875
3.82315E-4	84.751447238	0.686431212	0.033345929	0.863203463	0.859375
3.84105E-4	85.019851707	0.68743554	0.032684678	0.865800866	0.86328125
3.87204E-4	85.251183214	0.689159525	0.032117892	0.867965368	0.87109375
3.87559E-4	85.522357105	0.689355931	0.031456641	0.870562771	0.87109375
3.8928E-4	85.755498275	0.6903038	0.030889855	0.872727273	0.875
3.90704E-4	86.028581289	0.691084021	0.030228604	0.875324675	0.87890625
3.92124E-4	86.263562063	0.691858197	0.029661817	0.877489177	0.88671875
3.93677E-4	86.538588355	0.692700111	0.029000567	0.880519481	0.890625
3.95069E-4	86.775332453	0.693450858	0.02843378	0.882683983	0.89453125
3.9552E-4	87.012535963	0.693693226	0.027866994	0.885281385	0.89453125
3.96419E-4	87.25018441	0.694175371	0.027300208	0.887878788	0.89453125
3.98481E-4	87.528418808	0.695275574	0.026638957	0.89047619	0.8984375
3.99173E-4	87.767819128	0.695643037	0.026072171	0.893073593	0.8984375
4.00202E-4	88.00754428	0.696188304	0.025505384	0.895238095	0.90234375
4.01542E-4	88.288229617	0.696894705	0.024844134	0.898268398	0.90234375
4.03271E-4	88.529661876	0.697801698	0.024277347	0.9004329	0.90625
4.05082E-4	88.772376148	0.698745609	0.023710561	0.903030303	0.90625
4.05636E-4	89.015656764	0.699032863	0.023143775	0.905627706	0.90625
4.06128E-4	89.259220108	0.699288171	0.022576988	0.907792208	0.90625
4.07088E-4	89.503215494	0.699784086	0.022010202	0.90995671	0.90625
4.08639E-4	89.788758486	0.700582578	0.021348951	0.912554113	0.90625
4.10107E-4	90.034368715	0.701334459	0.020782165	0.914718615	0.91015625
4.11673E-4	90.281025288	0.702132029	0.020215379	0.916450216	0.91796875
4.14224E-4	90.529171825	0.703422606	0.019648592	0.919047619	0.91796875
4.16128E-4	90.778327219	0.704378394	0.019081806	0.920779221	0.92578125
4.18214E-4	91.028734519	0.705418444	0.01851502	0.923376623	0.92578125
4.19618E-4	91.280067361	0.706114503	0.017948234	0.925541126	0.93359375
4.20147E-4	91.532045432	0.706375887	0.017381447	0.928138528	0.93359375
4.23166E-4	91.785125487	0.707858717	0.016814661	0.930735931	0.93359375
4.25161E-4	92.039732354	0.708830198	0.016247875	0.932900433	0.93359375
4.25948E-4	92.252556682	0.709211864	0.015775553	0.934632035	0.93359375
4.27462E-4	92.508684441	0.709942844	0.015208766	0.937229437	0.93359375
4.28678E-4	92.765679943	0.710527639	0.01464198	0.93982684	0.93359375
4.31559E-4	93.024106373	0.711903335	0.014075194	0.941991342	0.94140625
4.33363E-4	93.283767127	0.712757977	0.013508407	0.944155844	0.9453125
4.35474E-4	93.501001157	0.713751791	0.013036085	0.946320346	0.9453125
4.36876E-4	93.762927572	0.714408096	0.012469299	0.948917749	0.9453125
4.39467E-4	94.026124348	0.715613258	0.011902513	0.951515152	0.9453125
4.4144E-4	94.290336814	0.716523988	0.011335726	0.953679654	0.953125
4.44391E-4	94.511985678	0.717875455	0.010863404	0.955411255	0.95703125
4.46067E-4	94.77923895	0.718636841	0.010296618	0.958008658	0.95703125
4.47934E-4	95.002696213	0.719480736	0.009824296	0.96017316	0.95703125
4.52447E-4	95.273048512	0.721499392	0.00925751	0.961904762	0.9609375
4.54651E-4	95.500049855	0.722474972	0.008785188	0.964069264	0.9609375
4.56786E-4	95.773503304	0.723413372	0.008218402	0.966233766	0.96484375
4.58624E-4	96.002486881	0.724215998	0.00774608	0.968398268	0.96484375
4.60545E-4	96.278238572	0.725050282	0.007179293	0.970562771	0.96875
4.65644E-4	96.510467304	0.727239781	0.006706971	0.972727273	0.96875
4.69641E-4	96.791336805	0.728931789	0.006140185	0.974891775	0.9765625
4.7372E-4	97.027238207	0.73063726	0.005667863	0.976623377	0.9765625
4.7774E-4	97.265323207	0.73229699	0.005195541	0.978787879	0.9765625
4.81005E-4	97.505448705	0.733630162	0.004723219	0.980952381	0.9765625
4.86727E-4	97.795753367	0.735934811	0.004156433	0.983549784	0.9765625
4.87786E-4	98.039342714	0.736356842	0.003684111	0.985281385	0.98046875
4.93615E-4	98.285218186	0.738656404	0.003211789	0.987445887	0.98046875
4.97432E-4	98.533137095	0.740140779	0.002739467	0.989177489	0.984375
5.02415E-4	98.783293487	0.742053272	0.002267145	0.990909091	0.98828125
5.07143E-4	99.036556274	0.743841954	0.001794823	0.992207792	0.99609375
5.13853E-4	99.29241352	0.746338728	0.001322501	0.993939394	1
5.24375E-4	99.50030655	0.750156839	0.000944644	0.995670996	1
5.3666E-4	99.76581374	0.75447183	0.000472322	0.997835498	1
6.17028E-4	100	0.779396916	0.000094464	0.9995671	1
6.17028E-4	100	0.779396916	0	0.9995671	1
