# Supplementary material for: Spatiotemporal prediction of alpine wetlands under multi-climate scenarios in the west of Sichuan, China
Source: PeerJ. 2024 Nov 27;12:e18586. doi: 10.7717/peerj.18586 (PMC11608022; doi:10.7717/peerj.18586)
Supplement: Supplemental Information 2 [file peerj-12-18586-s002.zip › Maxent_data2/2.5mBIOssp245_2081-2100/RES/wetland_8_sampleAverages.csv]

Predictor variable	Categorical	Sample average
2.5mbiossp245_2081-2100_1	false	2.726531383264165
2.5mbiossp245_2081-2100_10	false	11.107085205879047
2.5mbiossp245_2081-2100_11	false	-6.150432909076864
2.5mbiossp245_2081-2100_12	false	697.1597402597403
2.5mbiossp245_2081-2100_13	false	137.72987012987014
2.5mbiossp245_2081-2100_14	false	3.6593073593073595
2.5mbiossp245_2081-2100_15	false	90.11101279981209
2.5mbiossp245_2081-2100_16	false	377.5675324675325
2.5mbiossp245_2081-2100_17	false	16.293073593073593
2.5mbiossp245_2081-2100_18	false	376.0242424242424
2.5mbiossp245_2081-2100_19	false	17.00952380952381
2.5mbiossp245_2081-2100_2	false	14.166143630799793
2.5mbiossp245_2081-2100_3	false	40.64078000221418
2.5mbiossp245_2081-2100_4	false	699.3988861216095
2.5mbiossp245_2081-2100_5	false	18.679826825624936
2.5mbiossp245_2081-2100_6	false	-16.271168828307292
2.5mbiossp245_2081-2100_7	false	34.95099564672032
2.5mbiossp245_2081-2100_8	false	10.916197793101851
2.5mbiossp245_2081-2100_9	false	-5.424321795883891
wc2.1_2.5m_bioc_bcc-csm2-mr_ssp245_2081-2100	false	2.726531383264165
wc2.1_2.5m_elev	false	4095.7099567099567
