# Supplementary material for: Spatiotemporal prediction of alpine wetlands under multi-climate scenarios in the west of Sichuan, China
Source: PeerJ. 2024 Nov 27;12:e18586. doi: 10.7717/peerj.18586 (PMC11608022; doi:10.7717/peerj.18586)
Supplement: Supplemental Information 2 [file peerj-12-18586-s002.zip › Maxent_data2/2.5mBIOssp245_2081-2100/RES/wetland_8_samplePredictions.csv]

X	Y	Test or train	Raw prediction	Cumulative prediction	Logistic prediction
101.194681438	28.1482989818	train	2.66459487599578E-7	0.003888565666751766	0.0015233917282268085
100.289760198	29.08940812	train	6.338925843474993E-5	9.92260260823575	0.2663024895028579
100.331317082	29.1251002644	train	6.8008448904799E-5	10.959533287881307	0.2802692436242729
100.38306165	29.1516495211	train	6.950984425361918E-5	11.339555345561232	0.28469511540900455
100.270100613	29.16179269	train	3.419241729294574E-5	4.266706861411358	0.1637270271011839
100.342297416	29.1791374782	train	5.6037638436254796E-5	8.327275505997942	0.24292035382508217
100.301283292	29.1885668757	train	4.9349914759136086E-5	6.8981740768943	0.220316593567811
100.352697673	29.1880571989	train	8.022284891313712E-5	14.402344001741977	0.31476186752587365
100.39407234	29.2056812934	train	5.243388477572036E-5	7.555145311235348	0.23090548901299557
100.291452737	29.2247600013	train	5.5472856801634165E-5	8.205153387179326	0.24106224646442484
100.312025956	29.2245597833	train	3.804466265398809E-5	4.873490608940418	0.17887360506185065
100.188687839	29.2347373586	train	8.285473992755654E-5	15.231155260544467	0.3217656350937836
100.260813662	29.2431013186	train	7.77252815212328E-5	13.614546824857564	0.30798046375695415
100.137446541	29.253232403	train	2.5348441526510054E-5	2.910798262806475	0.1267460240448518
100.158128312	29.2620794835	train	7.087380163542519E-5	11.736410316148731	0.2886689179846221
100.199291569	29.2617164688	train	1.0041398379181448E-4	20.564330389146896	0.365062746224994
100.240454057	29.261340783	train	1.0464777594533151E-4	22.138032681844674	0.3746877255740759
100.055587951	29.2990277912	train	6.337755282221297E-5	9.9194120415449	0.2662664073781879
100.096767482	29.2986959704	train	4.038832012867904E-5	5.31909288126186	0.1878230749027202
100.076272463	29.3078874289	train	9.908688065973538E-5	20.1870127624283	0.3619844582113999
100.117455265	29.3075491379	train	1.1178696997670089E-4	24.939709058665485	0.390273336700589
100.230704188	29.3065533766	train	7.36102077097256E-5	12.451212843580066	0.29650958528187726
100.148544026	29.3253345326	train	1.40337142664175E-4	34.781282842698644	0.4455392376219344
100.210326899	29.3247886088	train	1.0114822186654941E-4	20.758857130986573	0.3667531220690086
100.004554611	29.3445454321	train	7.210446362844404E-5	12.043997737365727	0.29221667128646117
100.045753105	29.3442288966	train	1.0358706594005825E-4	21.67057311366748	0.372303838924967
100.107549577	29.3437302511	train	1.57295481963627E-4	39.79542766947624	0.47386575714914553
100.241436313	29.3425517137	train	6.606396283519115E-5	10.506346785331873	0.27445515471427323
100.056145686	29.3531717353	train	1.6340298226191305E-4	41.33156583196566	0.4833713898272996
100.190047217	29.3520444351	train	1.1036337351457707E-4	24.34894292513202	0.38722780131293333
100.159249729	29.3613401386	train	1.5440314951087306E-4	38.997325983969446	0.46924104594203797
100.427181135	29.3677662762	train	9.093452473474362E-5	17.466472791195148	0.34239966799243327
100.437481529	29.3676556373	train	1.0386001354045474E-4	21.763995705581323	0.3729190085724725
99.0671958158	29.3934373337	train	5.623520578184846E-5	8.368916611490574	0.24356819571405125
100.015301869	29.3895877497	train	1.2080842482622497E-4	28.072525735363772	0.40889086188772455
100.468641447	29.3853639207	train	1.238348135433084E-4	29.07883735986396	0.4148843084475863
99.994781196	29.3987671943	train	7.307864806426965E-5	12.285642148515617	0.29500005517144334
100.06691656	29.3982092495	train	9.847137045494686E-5	19.954323423736078	0.3605465938133143
100.489376788	29.3941577022	train	1.1063827217233832E-4	24.509045615640474	0.38781826684203397
100.551466448	29.4114967571	train	5.0473037928730567E-5	7.120920858431133	0.22420645695019553
99.0672195669	29.4295389628	train	5.237338632523283E-5	7.542028419062033	0.23070053241445074
100.077602249	29.4342215783	train	1.5146380350375679E-4	38.167279376547825	0.46445711607012413
100.118835909	29.4338815463	train	1.4308282845911394E-4	35.59930067190552	0.45033067335072813
100.026149953	29.4436525946	train	1.1965158586061452E-4	27.723556085931342	0.4065672982769034
100.139553247	29.4427303302	train	1.4651041128831675E-4	36.58099942828529	0.45619709793268404
100.252950981	29.4417115263	train	1.1236862311702702E-4	25.188180453556345	0.39150898803266676
100.428316143	29.4489697197	train	9.197801307445987E-5	17.827292633106012	0.3449733276716716
99.0672433613	29.4656403961	train	4.1855769395494E-5	5.586545120033467	0.19332802291793855
100.119232	29.469976069	train	1.8545313397596894E-4	47.19702739052945	0.515006439255224
100.232660882	29.4689737165	train	1.7429479801461464E-4	44.33967337371973	0.49949742365227445
100.56259958	29.4655084145	train	3.3495238855587676E-5	4.153623660645741	0.16092588694051974
99.9852599486	29.4800600485	train	5.353622246533598E-5	7.7915336980032475	0.2346209563264436
100.15026959	29.4787357872	train	1.7431171466060117E-4	44.34356424420594	0.49952168686754034
100.552427364	29.4746510873	train	5.42216800777817E-5	7.930954983171832	0.23691326756315906
100.202045767	29.4963266398	train	1.702701686396091E-4	43.21667333766542	0.49365733767764647
100.006243523	29.5160013017	train	5.4561628253428795E-5	8.000100659837058	0.23804503821710582
100.02687747	29.5158435295	train	1.2865463989835047E-4	30.88107025160058	0.4241825425137246
100.119728131	29.5150939401	train	2.5610288689140604E-4	59.75974521175286	0.5945532776992652
100.140361125	29.514918562	train	2.5242815501913063E-4	59.045263656953445	0.5910646338817692
100.563292079	29.510618109	train	3.351549289418723E-5	4.156939833766011	0.16100752873263108
100.057921951	29.5246245907	train	1.620315950115435E-4	41.00458913436357	0.4812670060625361
100.511854362	29.5202366559	train	9.014461939549778E-5	17.198211974377895	0.3404379560401327
100.099485352	29.55136044	train	2.9093122086009396E-4	65.78404700474931	0.6248834727372586
100.182046247	29.550651491	train	2.9358341735061255E-4	66.18839130848839	0.627008251073405
99.9758121916	29.5703754854	train	1.3053379024174339E-4	31.57525563787544	0.4277281548103186
100.017102401	29.5700656654	train	1.9259908781511188E-4	48.735620646966375	0.5244435865120703
100.068714233	29.5696603435	train	2.3343802693585346E-4	56.08007095464565	0.5720348672374671
100.171934598	29.5687895491	train	3.0187794090027293E-4	67.90461779264162	0.6335006674875309
99.9656613175	29.5884987329	train	3.7807397297627935E-5	4.826505328623453	0.1779565791428245
99.9760726718	29.5974470807	train	1.6952282957873526E-4	43.00642873708292	0.49255784775579164
100.027699103	29.5970573739	train	1.903810801972317E-4	48.20063170540633	0.5215539677826843
100.058674465	29.5968139143	train	2.464144122259861E-4	58.10206437623944	0.5852240591149783
100.461445007	29.602013691	train	9.872563979975881E-5	20.053955430653534	0.36114136536505376
100.430600173	29.6113735114	train	7.975456142684636E-5	14.251596749687714	0.3135005140696703
100.513198909	29.610457135	train	1.0019819069216554E-4	20.50716400082562	0.36456422628583407
99.9660914477	29.6336180085	train	4.445801806158132E-5	5.996873764185781	0.20290870307686826
99.9764205327	29.6335423659	train	1.4855459735908552E-4	37.2272946907628	0.4596365591264449
100.028065355	29.6331520901	train	1.5909615514228648E-4	40.199522445768	0.4767044669767673
100.090037761	29.632657223	train	1.3712943196726393E-4	33.75766786924139	0.4398346432851977
100.399998898	29.6387711617	train	1.1091862331965828E-4	24.605143770422558	0.3884192731149093
100.431110282	29.6474626812	train	1.0951100469745731E-4	24.003112111461594	0.38538970210090717
100.111091277	29.6685793781	train	1.5386626790538273E-4	38.85378509781574	0.46837363504322926
100.255737451	29.6672877329	train	6.959545015450712E-5	11.36483328292873	0.2849458281167109
100.266068951	29.6671894344	train	5.954092616891931E-5	8.983396041928364	0.25424580709325095
100.379711974	29.6660550248	train	1.1339559887684064E-4	25.563926197906856	0.39367848899266444
100.018190619	29.6783500118	train	1.4136379240269197E-4	35.08753198596923	0.44734056734530747
100.235184573	29.6765048691	train	6.241253037962773E-5	9.664396419153338	0.2632795046603007
100.266181993	29.6762122823	train	6.755230879102989E-5	10.86228594878718	0.2789137482071718
100.307511165	29.6758108925	train	6.181554590556316E-5	9.515056887905024	0.2614195339062099
100.431493474	29.6745294244	train	8.685387434657934E-5	16.285725152383364	0.33213793530593194
100.142393743	29.6953856188	train	6.484100095007257E-5	10.27709847618198	0.2707500876077964
100.380081684	29.6931222901	train	1.0011626943422775E-4	20.484936334169472	0.36437476873813696
100.008127303	29.7054999056	train	1.1221472230595728E-4	25.12244152453974	0.3911825320059066
99.9256838552	29.7331750242	train	5.122345073106719E-5	7.264415536752092	0.22678390423166542
100.256523361	29.7304476524	train	4.834519050049058E-5	6.689881649842452	0.21680359173301533
99.5640370912	29.7803338491	train	2.1145121774020655E-5	2.3540687633262247	0.10799862454390034
100.153761067	29.7855273887	train	6.634492200445576E-5	10.577393945424173	0.275301032507123
100.257198993	29.7845842311	train	4.012275084703191E-5	5.267716614513172	0.18681878676781313
99.1812886214	29.7994622467	train	1.2979159986255955E-5	1.2726752012837528	0.06917618117939
99.9366947119	29.805292044	train	7.869308384649847E-5	13.93450157538041	0.3106241116770099
100.278115307	29.8024311736	train	4.3272184736398916E-5	5.8130521343296495	0.19857120625252042
99.1709717943	29.8175256984	train	9.464798790319713E-6	0.8590439919029684	0.05140829700852691
99.9264310836	29.8143886595	train	6.37047590025088E-5	10.007762698368381	0.2672736734520954
99.9266808397	29.8414596456	train	5.5618393755760536E-5	8.237903403002989	0.24154192857954757
99.1606946188	29.8626626555	train	5.3942640025673145E-6	0.3958006990565696	0.029961508469439166
99.2021107499	29.8626057467	train	1.0293181561077185E-5	0.9636549117345273	0.05565725597284145
99.9371999163	29.8594338194	train	9.328197745353106E-5	18.334320466566805	0.3481612475533925
99.3574841928	29.8803258461	train	1.9328251173969504E-5	2.0888515302610084	0.09964362413324156
99.927097857	29.8865777047	train	5.762011151090159E-5	8.645545836008646	0.24807849135665572
101.500852415	29.8841736131	train	3.020273998276874E-5	3.622900465902286	0.14743956125032134
101.532347269	29.9016131775	train	2.8267265867067855E-5	3.3451684331953024	0.1393074540427641
100.18649945	29.9296188006	train	1.060678832696592E-4	22.664055646671898	0.37785113166333106
99.9275995294	29.940718961	train	6.76007535597701E-5	10.872614189410632	0.2790579520945685
100.279841942	29.9377691524	train	1.0074966761447903E-4	20.653257383526373	0.3658366818689152
101.284585294	29.9332029461	train	3.513803131074894E-5	4.41157069387426	0.16749658567418357
101.31564422	29.9326607529	train	3.913265086008528E-5	5.083457752725883	0.18305259004222244
101.253728878	29.9427555192	train	2.920505482597699E-5	3.4956437557908613	0.14326696165090072
99.9279347375	29.9768128804	train	1.0327469238607602E-4	21.568918592045662	0.37159832827696465
99.93829926	29.9767394477	train	1.0717689117160306E-4	23.05611724543101	0.3802993683678474
101.326837084	29.9685472467	train	2.871449544714362E-5	3.416929797729237	0.1412002899286298
101.399763696	29.9852795443	train	5.4157375925622035E-5	7.917875593034506	0.2366988050597345
99.2646883862	30.033963144	train	9.63093840145884E-6	0.8800420926379157	0.052263526396285474
101.390054448	30.0125181936	train	4.0946568473202536E-5	5.427089994792339	0.18992610378823954
99.9388939065	30.0399031357	train	1.9627067293664897E-4	49.361950298650626	0.5291509727318732
100.084183161	30.0478095709	train	1.0622487130369269E-4	22.712939247958516	0.3781988718490573
99.7730923109	30.0590303697	train	1.9112398963609263E-4	48.40116640575607	0.522525732919156
99.9079451328	30.0581683525	train	1.9026303841749003E-4	48.176183157060784	0.5213991985471518
100.042791644	30.0571680768	train	1.2321265959089195E-4	28.850421532503002	0.41366214284965136
100.063826173	30.0840707775	train	8.760498517228644E-5	16.49870829761716	0.33405075677142576
100.354315222	30.0813981813	train	9.884372985567288E-5	20.09745202666451	0.36141721842845476
99.6903538119	30.0955875006	train	8.253549270531801E-5	15.126600280483084	0.32092372059552793
99.7837502842	30.0950636016	train	1.2658499753663978E-4	30.086285237878585	0.4202263160737286
99.9187350542	30.1032129971	train	1.2849736441682735E-4	30.812670246368924	0.42388379902452594
99.960420238	30.1209625061	train	1.6320373021002334E-4	41.26379698349848	0.4830666997751489
101.734870938	30.1140334728	train	5.097641557133718E-5	7.215048222139263	0.22593730415524385
101.330848324	30.139871284	train	3.462141516311462E-5	4.332427413794307	0.16544138917168674
99.8882479962	30.1756136888	train	9.334271431638644E-5	18.357860108402846	0.3483089803021803
99.90901872	30.1754714049	train	9.684492870876351E-5	19.383441878641744	0.35671576419502876
99.9505597138	30.1751769739	train	1.1434955316379404E-4	25.87790525170023	0.39567991747958503
99.5559494675	30.1864669632	train	2.881947140283616E-5	3.433773982817518	0.14164337997795465
100.334902194	30.1808520846	train	8.871486885752085E-5	16.791975395655825	0.3368572766039004
99.5456119014	30.1955345178	train	1.7961613137186662E-5	1.903575775089082	0.09325517347962338
100.085860386	30.2011974364	train	1.405019842304703E-4	34.8283185397199	0.4458292547553598
101.663985988	30.1786281177	train	6.038313518271483E-5	9.204209560114867	0.2569181657433398
99.1093099578	30.2146726276	train	7.381037659356821E-6	0.6125512375347644	0.040549231342989336
101.612344153	30.1886870813	train	5.524275032205588E-5	8.153372786901183	0.24030258838342072
99.0989282524	30.223705176	train	1.4022381885410664E-5	1.403575192204538	0.07432308586367381
99.6600620502	30.2220804736	train	2.330739534198807E-4	56.03227297902402	0.5716527153548252
99.7224065746	30.2217516766	train	1.6055174356764744E-4	40.533909694763736	0.47897686883259155
99.7535784394	30.2215761594	train	1.020679130430316E-4	21.072030307367225	0.36885779593825097
99.8886531308	30.220729936	train	1.1950776504458251E-4	27.655730916845606	0.4062771503335609
100.16927869	30.227550179	train	2.3992405405342236E-4	57.08924833118589	0.5787304703903408
99.5978257247	30.2404272186	train	3.157126874579659E-4	70.79951491986319	0.6438409149492375
101.550776852	30.2169593779	train	6.910562188662561E-5	11.224955266682558	0.2835088964975366
101.73761122	30.2131881152	train	5.456010330529551E-5	7.999789876029063	0.23803996878775646
99.0054044464	30.2508152526	train	1.362208302947516E-5	1.3525219380690419	0.07235489074360506
101.436805733	30.2281492406	train	7.626437009569911E-5	13.212447827771882	0.30395121173744344
101.571772639	30.225568663	train	7.455412022207241E-5	12.71591308397348	0.29917424948707766
101.696341564	30.2230634305	train	6.470239433735558E-5	10.251115881711167	0.27032777829474713
98.9742184303	30.2598370863	train	1.3506924890373145E-5	1.337819914001543	0.07178712838835921
99.6395139699	30.2582783493	train	9.221437375051679E-5	17.91477544197163	0.34555349179995465
101.603153957	30.233968386	train	8.267504086588396E-5	15.172302965202684	0.321291992137224
101.675825409	30.2325035994	train	7.656674300731621E-5	13.30348694500043	0.30478901432929056
99.6916135666	30.2760614346	train	1.0748421519739745E-4	23.232151974654695	0.380974408457976
101.416702177	30.2555826035	train	7.975496450491751E-5	14.25170463212194	0.31350160177542447
99.837237503	30.2842349552	train	1.2333610281452974E-4	28.89477716835555	0.4139050418263626
101.323438586	30.2662916799	train	9.481872694849604E-5	18.839384392765268	0.3518786713832728
101.406536311	30.2647901884	train	1.1276298137604932E-4	25.339086988338245	0.39234390920349205
101.54155643	30.2622379711	train	8.436684203504478E-5	15.617343610362353	0.3257251354814114
101.593482567	30.2612193405	train	1.0196323325751663E-4	21.037624942177153	0.36861894656753635
101.614252274	30.2608061327	train	1.0474585931577544E-4	22.1741943437482	0.37490724820938615
101.437919227	30.273229597	train	9.942632657548618E-5	20.297724046964056	0.3627746588819394
101.365420863	30.2835805495	train	9.720780751921756E-5	19.460025954108392	0.3575744412117084
99.5254593527	30.312929763	train	7.802319948140841E-5	13.683716907966948	0.3087964137318306
99.5566612441	30.312800731	train	7.56550983345163E-5	13.022338234003309	0.30225691770715263
99.4734991599	30.3221521465	train	6.782960040374546E-5	10.921403467013954	0.27973837366097404
101.272330881	30.303271761	train	9.813133775991676E-5	19.810406265519397	0.3597494768811128
101.365853888	30.3016135269	train	1.176604912585269E-4	26.934508811674313	0.4025250256667834
101.397245982	30.310062213	train	1.0804303922073696E-4	23.407389468648045	0.38219810973751644
101.438811838	30.3092936317	train	1.1831226667317681E-4	27.158512802544692	0.40385429389293737
99.4424156132	30.3493330124	train	3.6669172047009164E-5	4.639971896509964	0.1735287256067354
101.335536241	30.338240283	train	1.0677648952289917E-4	22.898616053477877	0.37941767066186866
101.522631988	30.3347630935	train	9.559049201860214E-5	19.06197852429187	0.3537296362811426
101.626559591	30.3327158444	train	1.0771585169251672E-4	23.31076532966233	0.38148222901877216
101.346146445	30.3470706663	train	1.1955928038817375E-4	27.680025292207848	0.4063811113663526
101.418915735	30.3457439375	train	1.2448087998070397E-4	29.35610715651472	0.41614806714521346
101.46049599	30.3449676485	train	1.2247660589581588E-4	28.592677792340275	0.4122096218659164
101.616407181	30.3419389846	train	1.051872971164313E-4	22.348750521575525	0.37589333538920594
99.7235319967	30.3751508208	train	1.844554389176072E-4	46.97464144986457	0.5136589751372118
101.221591903	30.3582682581	train	4.483252963125744E-5	6.0531536096988585	0.204268838594171
101.252785623	30.3577341449	train	7.563838677961927E-5	13.01712376795527	0.3022103291301526
98.9741853247	30.3861754012	train	2.5138344865553675E-5	2.883422201455174	0.12582769297922683
99.1823619841	30.3860506841	train	9.336317693217658E-6	0.8428054862209835	0.050745861556140436
101.596096657	30.3603831956	train	9.153472174593984E-5	17.67134923994352	0.3438824592282757
99.4842563352	30.3943044374	train	3.127955402157957E-5	3.7615592229275343	0.1518977311984467
99.6716207864	30.3934754891	train	1.2589272325909758E-4	29.83648423789724	0.418890837493651
99.6925022076	30.4023901984	train	1.1860852557308435E-4	27.289830460533448	0.404456548026873
99.9527372878	30.400751104	train	2.352260433257521E-4	56.327190761317304	0.5739018146172369
101.295007974	30.3840609406	train	1.0611558405018596E-4	22.678908918455868	0.37795683357313636
99.8591341622	30.4104239317	train	1.6048966957107883E-4	40.50989009430354	0.4788803645337696
101.513622389	30.3890556945	train	9.424347774305459E-5	18.667925248340115	0.35049210941978537
99.8383907178	30.419582325	train	1.7767861503940863E-4	45.33812297717345	0.5043043865930926
101.305831914	30.4019112236	train	1.1763658885152784E-4	26.929369896468483	0.4024761650325613
101.378643962	30.4006047986	train	1.2153102195632832E-4	28.292433983934753	0.41033302114990905
101.441050441	30.3994527431	train	1.1734379756598037E-4	26.86642102318164	0.4018770000923571
99.6302747985	30.4388003697	train	8.680396011787153E-5	16.27157159599959	0.33201043144650577
101.389484686	30.4184472025	train	1.1226393509838785E-4	25.14346283200274	0.3912869607915131
101.306468243	30.4289613313	train	8.120945950414035E-5	14.704553918672238	0.31740423609346097
101.441723997	30.4265002046	train	7.285373602964263E-5	12.223825194073738	0.2943593948151919
101.847384539	30.418277542	train	1.1011049984558198E-5	1.0511113987926064	0.059308695710744194
101.285868593	30.4383443492	train	5.794997571257557E-5	8.708420619353578	0.24914485753883017
99.5575316294	30.4662027168	train	7.895276715848562E-5	14.0369993215228	0.31133002891470285
99.8596089364	30.464561867	train	1.795776612896112E-4	45.778004261586545	0.5069618887053263
101.359143188	30.45508029	train	8.798154039857198E-5	16.59749349619088	0.33500559612424563
99.5263780322	30.4843796858	train	6.997503490223355E-5	11.476918073570042	0.2860553981584916
99.807751959	30.4919638235	train	1.46307332911805E-4	36.51835025733003	0.4558530143581881
101.203428907	30.4758457133	train	3.229805936551455E-5	3.9514772187939045	0.15607179945151492
101.578149345	30.4689733123	train	7.348500189891975E-5	12.41221362063595	0.29615460645340724
99.9849615775	30.4997687663	train	1.1869856808617822E-4	27.323222928942723	0.40463935118624983
99.0262634359	30.5125111877	train	2.8497218862440458E-5	3.3820661283875744	0.14028173850025344
99.7974801069	30.5100740439	train	1.3145448305982842E-4	31.875141691530352	0.4294494437501391
101.245484915	30.4931691939	train	4.4063339175649035E-5	5.935692724202178	0.20147028360566302
101.391246238	30.4905760272	train	4.624178735944969E-5	6.268235056538219	0.20934559116662643
99.7454434865	30.5194055855	train	1.9313149254705949E-4	48.83849579208801	0.5251320158183285
99.8496632151	30.5187677161	train	3.096737684598617E-4	69.44612285271081	0.6394000102737906
101.006351017	30.5151126843	train	2.120779887509138E-5	2.3621529350147763	0.108284083355748
99.7143089533	30.5376270515	train	2.3605318035425368E-4	56.46737622042717	0.5747599657937268
101.246106858	30.5202200599	train	5.885716084562371E-5	8.867373834123047	0.25206201708579107
101.277351646	30.5196775006	train	5.319302295521909E-5	7.719736859694667	0.23346804474877209
100.933793223	30.5342526925	train	1.7550761208845343E-5	1.8545942883051705	0.09131685382801935
99.8082745518	30.5551247408	train	1.863854490586569E-4	47.39742254358404	0.5162588714009007
99.8604030937	30.5547907445	train	2.76649591816563E-4	62.99297017216379	0.613012582146351
100.902712796	30.543731939	train	2.7009061405601617E-5	3.148744715747015	0.1339372457091956
99.0158499411	30.5666560686	train	5.2685707863161093E-5	7.6097440035670205	0.23175744297548734
100.861204876	30.553353405	train	3.0783725159491916E-5	3.6961943509066257	0.14985073176019595
101.090450055	30.5498741311	train	5.4064977366313596E-5	7.899081832993613	0.23639043300638918
99.6728610586	30.5739419007	train	1.5285139886399906E-4	38.51282253998361	0.46672619629985695
99.693717255	30.5738324269	train	2.095183264972933E-4	52.12756233832934	0.5453879106538101
99.7771408456	30.5733611226	train	2.1806427582930232E-4	53.454417133857	0.5552809455639569
101.226099414	30.5566457493	train	6.305723054478041E-5	9.832102677298767	0.265277646420521
101.351121801	30.5544474293	train	8.779444843065163E-5	16.548789644564486	0.3345315254075081
99.7981442471	30.5912808023	train	1.8002685352897405E-4	45.84065956348383	0.5075863209973082
99.8398627302	30.591018237	train	3.232620864085924E-4	72.18415476116962	0.6492410873911403
99.6730480681	30.601011427	train	2.3109902543436785E-4	55.68201623479256	0.5695677704912859
99.8503710554	30.599973298	train	2.856015563447087E-4	64.74159326522647	0.6205396207579696
101.341353691	30.5816840047	train	5.1664961940595855E-5	7.372947740779225	0.22829237854582715
101.2477695	30.5923550964	train	5.4026517568792594E-5	7.891259154683032	0.23626200336739014
99.047160353	30.6207912323	train	4.0397607725268946E-5	5.320889632892538	0.18785815238297654
99.7567058005	30.6276219152	train	2.005661825324626E-4	50.32625769704743	0.5345413601135078
99.7672106611	30.6365837095	train	1.5688229542883342E-4	39.69376929152398	0.47321003064954814
99.8506865758	30.6360643374	train	2.8606019439476E-4	64.8378872245514	0.6209173780915558
99.8298948348	30.64522198	train	2.6102485016021485E-4	60.67705290871191	0.5991337907120718
99.0471778664	30.6568861353	train	6.909363367255544E-5	11.221977101860102	0.2834736561677694
99.0054274061	30.6659182816	train	3.27866509962716E-5	4.0376072918181745	0.1580596117628938
101.540981384	30.6410741381	train	6.670834221494331E-5	10.669296472238708	0.27639225280526664
99.8927552859	30.6718749943	train	1.98617564455271E-4	49.851360857035964	0.5321114357037436
99.9553830825	30.6714295755	train	1.3833171390691704E-4	34.21263781024183	0.4419864824079549
99.8719601015	30.6810393883	train	2.8416225999305776E-4	64.4156802786392	0.6193492400717359
99.8928382781	30.6808975714	train	2.494848404565939E-4	58.621834050579345	0.5882267673103039
101.332878986	30.663017407	train	9.025648083155288E-5	17.229558676274316	0.3407164724447819
99.6945546331	30.6911323757	train	1.0664214283136772E-4	22.852451160960847	0.3791212723872718
99.9346810895	30.6896263335	train	1.6502745366124598E-4	41.76651357725078	0.48584214383490787
101.291372213	30.6727764646	train	6.894469968354154E-5	11.184978265807192	0.2830355633756857
101.281153095	30.6819765911	train	8.541538292124874E-5	15.883074384816263	0.32844374758974687
101.333529505	30.6900659108	train	9.209695812976515E-5	17.87131707791796	0.3452654153044415
99.1412092809	30.7199835176	train	1.7969507158480536E-5	1.9045168949257074	0.09329233497458733
99.8827276672	30.7170591821	train	2.256786687335169E-4	54.78104546665831	0.5637397536240656
99.9036135383	30.7169154829	train	2.816986277934015E-4	63.795915269482244	0.6172942483731354
99.934942059	30.7166936354	train	1.6485345854915277E-4	41.72444394489067	0.48557863509065274
100.989387458	30.7048165844	train	2.6907733419610453E-5	3.133301451411793	0.1335018452081653
101.334180904	30.7171142894	train	8.211995329583899E-5	14.990965377425937	0.31982472961919506
99.4024312586	30.7465070375	train	6.352280335923095E-5	9.959002581875392	0.2667138858234528
99.8412689691	30.7534269768	train	1.967687762302778E-4	49.45019482358428	0.5297824278033433
99.9875234339	30.752396099	train	1.0587682803264573E-4	22.604564054924886	0.37742740502119027
99.162173829	30.7650768574	train	4.107546730504216E-5	5.452026390775764	0.19041014371557569
99.8622433247	30.7623123389	train	1.5344298008872448E-4	38.73141900134991	0.46768775013096436
99.8935868952	30.7621001916	train	1.8269175258948752E-4	46.46878079101873	0.5112585734916335
99.9458254215	30.761729786	train	1.356562807465825E-4	33.34749976865264	0.43717527026960806
99.8414259242	30.7714721377	train	1.6237290990362107E-4	41.08008275877114	0.48179235207199145
99.7998538067	30.7988045131	train	1.472844426812128E-4	36.83060749739334	0.45750458883190986
101.325261897	30.7804144603	train	8.109481512599472E-5	14.670266659542346	0.3170982391460427
99.7999285386	30.8078271305	train	1.3024097172715916E-4	31.476506722129827	0.42717853458371885
99.8208344682	30.8076964044	train	1.313820454843846E-4	31.85214013921557	0.42931439285466916
99.873098679	30.8073548383	train	1.526388367462954E-4	38.46324931538472	0.4663798497634668
99.9462670166	30.8068412457	train	1.9951300505983085E-4	50.084183962433585	0.5332311920971734
99.9776242863	30.8066084925	train	7.06722145548808E-5	11.678341486664497	0.28808438973256767
100.855780642	30.8150508883	train	7.424110325654444E-5	12.630107423752417	0.2982928427946498
101.315684298	30.8166658487	train	7.59818988969027E-5	13.124309022930088	0.30316672565170605
99.8106846948	30.8438524385	train	1.3366455645806731E-4	32.48259874854096	0.4335393475067958
99.852511914	30.8435838609	train	1.5138330431441302E-4	38.135696526830365	0.4643248861485943
99.9361645979	30.84300619	train	1.8713454731390688E-4	47.56602954668523	0.517260500986958
99.9884462561	30.8426177153	train	8.891798887919294E-5	16.850436174864463	0.33736833959806795
99.9153373183	30.8521779545	train	1.9034242412556358E-4	48.192625346648484	0.5215032953054675
100.84584904	30.8422564595	train	7.43723228307735E-5	12.666077941138465	0.2986626062915792
100.020101221	30.8694404781	train	5.2396807544507146E-5	7.547106459992223	0.23077989175866065
101.348120992	30.8611809708	train	3.553493960270972E-5	4.47237526659339	0.16906869891049509
99.863372851	30.8886265299	train	1.503501620795382E-4	37.77345876069762	0.46262200642742934
99.9052189319	30.8883405624	train	2.1216821688370096E-4	52.5828715977745	0.548502257532864
99.947064401	30.8880410663	train	1.8679010370026484E-4	47.483612235861024	0.516800456323203
99.9993703338	30.8876476727	train	5.8541484088052624E-5	8.813809382814382	0.2510494965909322
99.8216032173	30.8979214114	train	1.3288821290444503E-4	32.27712125704069	0.432109364368245
100.533252116	30.9094884649	train	1.092026883311367E-4	23.89379461317259	0.3847221114757546
100.596018703	30.9087291061	train	1.0528525992689276E-4	22.390001003040275	0.3761117438091084
99.8427657727	30.9248539454	train	1.279504551433779E-4	30.5793571036955	0.4228425317844629
99.9055586654	30.9244294644	train	1.9325824548769064E-4	48.86274594137674	0.5252956208595946
99.9474198337	30.9241295422	train	1.5050419367775773E-4	37.8243361371522	0.4628765758874607
99.9788152907	30.9238957102	train	5.024469427815633E-5	7.07822252614775	0.22341875030224068
100.627553789	30.9173577069	train	1.0496203107299317E-4	22.25389480331151	0.37539052339336143
100.020771152	30.9325939699	train	3.110433263593263E-5	3.7366404215659705	0.1511754675321077
100.5649294	30.9271525154	train	1.5061006872263655E-4	37.85930717282093	0.4630514167380089
100.50229092	30.9369173909	train	1.1058036489036346E-4	24.475371586572567	0.38769398016228335
100.554612271	30.9362987297	train	1.5806521738489867E-4	39.98636478599896	0.4750829830985375
100.617395717	30.9355284046	train	1.0631638947314589E-4	22.741436564544294	0.3784014121073118
98.8378938152	30.9726149418	train	3.074312726530852E-5	3.691072744526789	0.1496826880647575
99.7908088248	30.9702965736	train	1.41608323285127E-4	35.17140434191569	0.44776788955701613
99.8326912774	30.9700334426	train	1.3282442184952385E-4	32.26023746134972	0.4319915436128741
99.8536322938	30.9698967872	train	1.5099379703843754E-4	37.98605447795157	0.4636841485809166
99.8955138891	30.9696132969	train	1.2626610296086253E-4	29.978027637322306	0.4196118942340922
99.9583351351	30.969162614	train	8.225878520362757E-5	15.03597726074553	0.32019229848628555
101.465386645	30.9491937992	train	4.336731177903196E-5	5.827798226928717	0.19892089917975223
100.000309241	30.9778670774	train	4.095067377797823E-5	5.4278841952056265	0.18994152892133012
100.523792377	30.9727528151	train	1.4523446328384344E-4	36.2037691250806	0.45402795879127983
100.57613273	30.9721247982	train	1.409125763645238E-4	34.94547641228012	0.4465503205108096
99.7595395357	30.9885299309	train	1.3634170507342478E-4	33.54012595280792	0.43841575126092447
98.921647026	30.9997625966	train	1.8138354909529298E-5	1.9246468086877706	0.09408646538201967
100.471727318	30.9914001663	train	7.974871830070589E-5	14.250032857437958	0.31348474601273263
100.492668231	30.991159809	train	1.227108591483148E-4	28.673632420507804	0.4126726749899058
101.099830259	30.9827139869	train	1.100981737896018E-4	24.217084058468366	0.3866570880266073
98.8064052931	31.0086644554	train	2.0930713666824324E-5	2.32641413475563	0.10702073317657436
99.7073751989	31.0158948377	train	1.1281543202664789E-4	25.357558561338042	0.39245478323791977
99.7388026527	31.0157188111	train	1.2439300959826355E-4	29.309020826990896	0.4159765063436823
99.8540341452	31.015007939	train	1.2946113635089662E-4	31.200529871277215	0.4257096209322265
99.9064106825	31.0146508224	train	9.441091160166094E-5	18.72007665375184	0.35089629825506585
99.9797362072	31.0141151699	train	3.562385626468289E-5	4.485996900981981	0.16942007500337009
100.587197983	31.0080757161	train	1.3621452797648117E-4	33.50487370654537	0.43818599947662007
100.796619449	31.0053309365	train	6.240145208506338E-5	9.66162511204378	0.26324507432767574
100.828030128	31.004889947	train	8.487393710429711E-5	15.757064787208554	0.3270426530248561
100.922257933	31.0035211728	train	8.398580971933287E-5	15.512355626830939	0.3247317504297687
100.932727288	31.003364846	train	7.698566415371531E-5	13.426303836682687	0.3059464168395674
101.089757529	31.0009181892	train	5.1287112122983856E-5	7.280064768361697	0.22700177452728468
99.7703024081	31.0245575143	train	1.182086578403962E-4	27.109018102198213	0.403643383610599
100.545455917	31.0176038493	train	1.5279925784441865E-4	38.49795776809875	0.46664127987933374
100.911968545	31.0126948241	train	5.21988052104356E-5	7.504176843693759	0.2301084737465966
98.7853930152	31.035700735	train	2.4492572294090713E-5	2.79927660173511	0.12299289404244572
98.8692233405	31.0358129079	train	1.182501247648758E-5	1.142762894372466	0.06341490681521736
98.9425751745	31.0358663913	train	1.7239725776696428E-5	1.8175128561438647	0.0898439285394915
100.503704982	31.0271187386	train	1.3187540355625186E-4	32.00877797155036	0.43023293483384367
101.236722342	31.0164951905	train	9.399241253203274E-5	18.58972479525515	0.34988508857147155
100.608596056	31.0348753964	train	1.2061702345006342E-4	28.014366195422095	0.40850768055047754
100.943745813	31.0302616491	train	7.493909762226362E-5	12.822018757015691	0.30025525383876667
98.816794772	31.0537954138	train	1.3627354249379134E-5	1.3531949048475744	0.07238086273218308
99.4456384313	31.0531558383	train	1.3044220977177624E-4	31.54493077220129	0.42755637169152505
99.5085206354	31.0529233075	train	1.225618970747422E-4	28.622153223747492	0.41237830315944235
99.5190009298	31.0528815728	train	1.2776615313673408E-4	30.501517992717687	0.4224907885045376
99.9696268335	31.0502817766	train	6.078013140013036E-5	9.29885426505772	0.25817121805607846
99.1626768189	31.0628460581	train	1.6647297671182498E-5	1.7464461010238084	0.0870252027887521
99.4142361591	31.0622835188	train	1.2528467627867808E-4	29.648408036473253	0.41771275787146084
100.525084781	31.0539328283	train	1.7327511641490844E-4	44.05124472662386	0.49803055681445496
98.7328985483	31.0716951834	train	5.081170648101504E-5	7.184249014668495	0.22537180818406097
100.001252387	31.0680851951	train	4.962302562621589E-5	6.956258665831232	0.22126608024271058
100.095577589	31.0673184011	train	7.805583520718602E-5	13.691294215031759	0.30888568087969176
100.10605794	31.0672289449	train	6.009295408734249E-5	9.124210769149164	0.2559995762941597
101.237565879	31.0525602895	train	9.47231969606847E-5	18.812068278076755	0.35164881908428414
99.0578752942	31.0900050006	train	1.8303126673610224E-5	1.9442907860624778	0.0948600855195133
98.9530229854	31.0990325238	train	1.100267167142213E-5	1.0501154266842407	0.05926624226399959
99.0159376573	31.0990400982	train	2.9515159517667177E-5	3.536159107328182	0.14456827448984877
99.0893380703	31.0990101263	train	3.715803481285039E-5	4.711648109473256	0.17543629983177741
99.519246059	31.0979953131	train	1.3033853614351391E-4	31.510601522175225	0.42736178019223586
99.7499150426	31.0968597801	train	1.3747387149740033E-4	33.8788745142202	0.4404528140474941
99.9700847354	31.0953909069	train	8.193359545338925E-5	14.931731814663186	0.31933070660573454
99.9910523934	31.0952314074	train	6.714083769811319E-5	10.774561875213251	0.27768660648215815
100.022503563	31.0949857655	train	7.190983965978236E-5	11.996993786044044	0.29165796677704797
100.074921304	31.0945593157	train	8.360917813765254E-5	15.420005005869847	0.32374695776328755
100.599026656	31.0891232446	train	1.1023316515083122E-4	24.27307784027742	0.38694772398554944
98.8900979952	31.1080173072	train	1.9827361724154985E-5	2.168478110042005	0.10195436959244462
100.609811481	31.1070318328	train	1.1583930339213945E-4	26.415749661487276	0.3987791703761656
98.7327470147	31.1258331151	train	3.864277607870968E-5	4.99193405704005	0.18117624750228353
98.9949646695	31.1261101882	train	1.8933308818924344E-5	2.025843627640614	0.09780670405456729
100.588996593	31.1163116346	train	1.3169671148905945E-4	31.952057986049443	0.4299005848056749
98.7117425364	31.1348108242	train	5.505777929138539E-5	8.111748965530579	0.23969083398691615
98.9320257238	31.1351153956	train	2.8499785288813688E-5	3.382477930886165	0.14029259970838884
99.0054539411	31.1351332136	train	2.7234685604384643E-5	3.183131801487896	0.13490516972452601
99.015943689	31.1351323424	train	3.699478283828537E-5	4.687712387399056	0.1748002600982584
101.406706382	31.112649994	train	5.389914069371694E-5	7.865350845691553	0.23583634235155052
98.8271121865	31.1440403275	train	1.4027471103041483E-5	1.4042135232233526	0.07434805483690377
98.9215285571	31.1441324549	train	2.181586359714952E-5	2.440581891154955	0.11104401986848793
99.9915212426	31.140339933	train	1.0667164496146296E-4	22.862588832751236	0.37918638481627864
100.022987285	31.1400938558	train	1.1214480512452447E-4	25.09257631073544	0.39103410719789883
100.075429812	31.1396666505	train	1.1858738810171732E-4	27.281991581756934	0.40441361873205317
98.8795542656	31.153123051	train	2.76779704164464E-5	3.2506922534350595	0.13680056688038197
99.9076959231	31.1499804523	train	9.220439001911923E-5	17.91108022125984	0.34552900680855414
100.117488821	31.1483308198	train	1.0532053823415852E-4	22.40485610114454	0.37619035948293783
99.5720507853	31.1609316301	train	1.1466255118770954E-4	25.96733164106379	0.396333722194354
99.9392549033	31.1587765818	train	1.0780833100172934E-4	23.338076070005247	0.3816847403057869
99.8974609514	31.1771196216	train	1.2027079008437286E-4	27.914200067405996	0.40781326536149326
99.9604187365	31.1766652509	train	1.4058866818575245E-4	34.85305283671118	0.4459816421277038
100.00238978	31.1763452343	train	1.8860561403638882E-4	47.872694753726975	0.5192154624837214
100.044360139	31.1760115365	train	1.70260339268102E-4	43.21390689756052	0.4936429075664481
100.065345053	31.1758395574	train	1.4886440358455148E-4	37.325176122798226	0.46015403305024427
100.107314333	31.1754853392	train	1.269800192971082E-4	30.21515567182369	0.4209856125491879
99.8871361247	31.1952361153	train	1.0895530271105613E-4	23.806096835491967	0.3841854032541291
101.387558103	31.185161158	train	4.087750160261611E-5	5.413728517347593	0.1896665061624302
101.136065636	31.1986032765	train	7.278161804868724E-5	12.206516678402563	0.29415372064069234
99.9188829423	31.2220804942	train	1.397958729370146E-4	34.600917174740395	0.44458480599579786
99.9818701154	31.2216150397	train	2.1715074836980758E-4	53.336257672309415	0.5542440213156915
100.055353236	31.2210330336	train	2.073894007756626E-4	51.76136200209678	0.5428545419056527
100.097342608	31.2206816148	train	1.4713757663932398E-4	36.7781227338181	0.4572569867963483
100.107839835	31.2205916189	train	1.0396565830052076E-4	21.82392480022041	0.3731567873199081
101.440450323	31.2022067993	train	4.770097992067862E-5	6.563825733783952	0.2145344155804985
98.7849456138	31.2342061332	train	4.006450046533631E-5	5.256447663790993	0.18659817241384546
98.8164474655	31.2342549578	train	4.461808275951083E-5	6.020995217155028	0.20349058792485508
98.6379038472	31.2428989596	train	5.5891389995330766E-5	8.296450843458944	0.24244007624147687
98.7219157403	31.243108117	train	1.2854472557090898E-5	1.257909845860074	0.06855718372087334
98.9529472043	31.252423117	train	6.071447636438476E-5	9.285258748720691	0.25796428063014276
101.3152513	31.2315804212	train	5.44563897255511E-5	7.978694653925093	0.23769503234911976
101.44114548	31.2292509219	train	4.7995150875150817E-5	6.621387640256553	0.21557223649082705
99.7511960724	31.25925936	train	1.2711415947801456E-4	30.258917066898185	0.4212429997873064
99.8037083862	31.258941714	train	1.3267191143620982E-4	32.21982718479428	0.43170966178325954
100.003246863	31.2575390431	train	1.522896225315221E-4	38.387693885317695	0.4658098659709628
100.024250066	31.2573733783	train	1.0523466698829634E-4	22.36869717288281	0.3759989657709978
101.231525926	31.2420810521	train	9.063996523284936E-5	17.360331384143485	0.34166950209531916
99.8878107366	31.2674106339	train	1.4380722922215756E-4	35.84910455491788	0.45158103422906193
99.9088168364	31.2672637901	train	1.4172140649345154E-4	35.21019107922148	0.44796528116257056
99.9508285658	31.266959804	train	1.7221864488678335E-4	43.72113300388678	0.49650166898622605
101.326406297	31.2584372598	train	7.512130899494549E-5	12.872389373528977	0.30076573572661663
103.496015553	31.2008121166	train	8.700741847649864E-7	0.029442938714183776	0.004957246721257956
99.4888096768	31.2966158179	train	1.06345039126672E-4	22.750358876905764	0.37846478997735733
99.8251057563	31.3039181107	train	1.5337556734839187E-4	38.70650917346524	0.46757835281757926
99.8776418465	31.3035698205	train	1.534152769793577E-4	38.72118236532545	0.46764279900032935
99.9616976126	31.3029678648	train	1.5119019253901194E-4	38.059931538003966	0.4640074096931044
99.9827111513	31.302808782	train	9.022662939904325E-5	17.221193470274283	0.3406421703463596
100.014231142	31.3025637128	train	7.554853000294027E-5	12.990490594344083	0.30195971914749914
101.26408271	31.2866094913	train	1.1503954805285572E-4	26.092324178722322	0.3971193349393467
101.390054613	31.2843264557	train	6.675240137576355E-5	10.680438252722725	0.2765243233208938
98.8478190754	31.3155013367	train	3.3041524569072266E-5	4.079337482418649	0.15909284105461718
99.7411168301	31.3134527148	train	1.5413784677299343E-4	38.92639453520158	0.4688127645540438
99.8041677097	31.3130733111	train	1.5188033982884466E-4	38.299142133093454	0.4651402872399615
101.264729798	31.3136566917	train	9.769459300062957E-5	19.62535767693044	0.35872272382313336
101.422237308	31.3107805816	train	9.048149759447408E-5	17.303229243485518	0.34127601495171
101.432736996	31.3105819806	train	5.7177024934403356E-5	8.561089952772466	0.2466413304296096
99.7308173176	31.3405790295	train	2.053638876603976E-4	51.37471747543502	0.5404178809638654
99.131630762	31.3516150331	train	1.8423730401669203E-5	1.9586690802957807	0.09542549528124293
99.6993490774	31.3497767955	train	1.5170091550340936E-4	38.2603073028199	0.4648462229330732
99.9095967003	31.3484586707	train	1.574813969733183E-4	39.841544912996234	0.4741602718152252
101.254658384	31.331873098	train	9.235302614787163E-5	17.966094051221305	0.34589334597916654
101.727204081	31.3226982387	train	4.5263358999088E-5	6.117760660467482	0.20582777668403335
103.069905068	31.2871228993	train	2.427086716871475E-6	0.13407804093639286	0.013706730465038553
103.321372784	31.2788960107	train	1.7274403718699018E-6	0.08319400180684194	0.009794246285064244
99.6783883653	31.3589117576	train	1.1174604758408417E-4	24.922224637883314	0.3901862130722923
99.8571179465	31.3578422069	train	1.6479242554797547E-4	41.71039244382113	0.48548613901391396
101.359911959	31.3389994541	train	8.696743359867752E-5	16.317925735645492	0.33242783651607233
98.8897946359	31.3696806456	train	2.8690974507691026E-5	3.413155685314865	0.14110094832047956
101.34963274	31.3482073871	train	9.875887721699756E-5	20.066197905253883	0.3612190305743321
99.7941897375	31.376291801	train	1.750973522850744E-4	44.53649265315587	0.5006459258608884
99.8152205383	31.3761598488	train	1.8174040400891547E-4	46.19519450022482	0.5099539107377369
101.265810219	31.3587350786	train	9.328975216829918E-5	18.337333694323643	0.34818016204727437
99.8047820712	31.3852480537	train	1.61643458765446E-4	40.89888115708537	0.48066829757094454
99.8678798644	31.3848365371	train	1.551720181868228E-4	39.220271631501184	0.4704783479857393
101.087389753	31.3707833771	train	7.428609781078145E-5	12.642441539336685	0.29841967681818427
99.815376415	31.3942033847	train	1.6835413274689123E-4	42.633828394013264	0.4908288488991336
99.6997501899	31.4039089245	train	1.8137601013133562E-4	46.06830112955139	0.5094523405478626
99.7418249029	31.4036723539	train	1.6954406744004396E-4	43.012314851749906	0.49258915894570976
101.39256349	31.3834900409	train	8.352236283323522E-5	15.398946590275932	0.32351955104884045
99.2158843399	31.4146595524	train	3.2188357208931994E-5	3.931021347998093	0.15562419029995886
101.182591217	31.3962571675	train	7.645602660525538E-5	13.271027747186626	0.3044824799608614
101.634724142	31.3967773855	train	7.452548008679094E-5	12.708062117453174	0.29909369539779435
99.594732123	31.4315063948	train	1.2187327010259863E-4	28.397566243819703	0.41101362698687005
99.7315162941	31.430798496	train	1.234250994397302E-4	28.926755447787713	0.41408003549250944
99.8367313207	31.4301546154	train	1.3418550460987162E-4	32.70948332041625	0.4344948752577822
101.561413334	31.4072824482	train	7.505521528734041E-5	12.854118391039156	0.3005806542452411
99.6684497633	31.4401653578	train	1.7169686558848909E-4	43.609477746914	0.495743127714953
101.057042771	31.4253937598	train	1.237675783975193E-4	29.052879925145298	0.4147524766450174
103.084276136	31.3767877533	train	3.4748889930867863E-6	0.21810033342659962	0.019508649761756397
99.5527496717	31.4497392065	train	7.71240063495129E-5	13.466862205775309	0.30632778503713765
99.7106090378	31.4489607287	train	1.5681572482914314E-4	39.67746524619565	0.4731042302792497
101.046723563	31.4345790324	train	1.0979270321221487E-4	24.10576666272799	0.3859983924385712
101.183426735	31.4323214559	train	6.974698773255112E-5	11.409579700721036	0.28538920328864836
101.225486105	31.4315975071	train	6.0184328808601906E-5	9.149401477097253	0.25628907452851857
98.858098239	31.4688983617	train	3.59734286143124E-5	4.537963198089307	0.17079862026404904
99.7107453011	31.4670044998	train	1.179578899641254E-4	26.998448260553015	0.4031322922536559
99.5950172306	31.4766168925	train	1.2398898427745187E-4	29.138357968023428	0.41518637572213085
99.742393656	31.4758471398	train	1.1323082567310576E-4	25.5038479586407	0.3933314457788135
99.984497882	31.4742143499	train	5.686933467366978E-5	8.502441701817093	0.24564009398868958
101.110425748	31.4606045514	train	1.0567109157120477E-4	22.54050096111575	0.3769704721462515
103.117317768	31.4117773628	train	4.575158863406113E-6	0.3191609170491958	0.025528072293279372
99.3634509077	31.4865061367	train	7.55476505423864E-5	12.990247475763471	0.30195726544802115
101.121147753	31.4694470767	train	1.104184244729191E-4	24.381018020047566	0.38734613860358147
99.8267646903	31.4933743328	train	1.105371324630536E-4	24.450182484490504	0.3876011572863146
101.142392253	31.4781129094	train	9.366340920896942E-5	18.482151067058812	0.34908791065479206
99.6373088457	31.5034802026	train	1.5618381714443678E-4	39.5227024592792	0.4720978217413528
101.594928508	31.478754798	train	6.659399710799238E-5	10.6403806223371	0.27604927002767804
99.6479010711	31.5124492607	train	1.0338010762969586E-4	21.60322346845153	0.3718365908860241
99.7005556654	31.5121717952	train	9.863564080894812E-5	20.020805732193427	0.3609309716855866
101.184892508	31.4954334235	train	8.845517705909635E-5	16.72079077022896	0.3362027260166706
101.237501705	31.4945240977	train	7.859352473379312E-5	13.885296338998943	0.3103530885122856
100.090486795	31.5365078285	train	8.13499568203413E-5	14.746573143387446	0.31777886328590865
99.9747208297	31.5464644491	train	1.1070357585939003E-4	24.531430271048976	0.38795836794139915
103.193976509	31.481379921	train	8.590591619950953E-6	0.7494127625176189	0.04688263016664816
99.5744596124	31.5579114026	train	1.1338510462124782E-4	25.5600973048078	0.39365639796482493
100.101443099	31.572500677	train	9.221619524729386E-5	17.915449622030078	0.34555795880314166
102.911916935	31.5263767225	train	8.725209504303744E-6	0.7660125803028873	0.04758234179884733
99.6379222932	31.5936991373	train	6.509277715187079E-5	10.324294770072061	0.2715159550673419
99.9962681566	31.5914073989	train	1.1892501395906302E-4	27.407200889984676	0.4050985830869569
100.027884779	31.5911569475	train	1.2302497506944373E-4	28.782982704812113	0.41329245040142043
100.175423532	31.5898847661	train	9.851532424905788E-5	19.972926649936838	0.3606494870436962
99.0476490665	31.6043051648	train	6.160301517364515E-5	9.469252920077068	0.2607551021201156
103.679465333	31.5185762564	train	5.393465092644961E-6	0.3957259488451921	0.029957203994465324
99.9438459093	31.6188708741	train	1.0265728607337193E-4	21.27103238027807	0.37019921103874154
98.942212441	31.6313680434	train	5.480222608740999E-5	8.054242117704735	0.2388440205713591
98.5941911481	31.6397584847	train	6.034051097715053E-5	9.192458674321832	0.2567833778560711
99.4378663045	31.6396525595	train	1.342155706484759E-4	32.72332868889447	0.43454992427019307
99.8491284165	31.6375795812	train	1.0627013281516697E-4	22.72703296977725	0.3782990572854267
100.123273753	31.6354617878	train	1.283937972476582E-4	30.767628292948125	0.42368690470278014
99.4273618957	31.6487103605	train	2.1536670120018945E-4	53.0810804356809	0.5522049835225606
99.7015686313	31.647497778	train	8.242157452444938E-5	15.089291535724607	0.32062279087269024
99.9652096727	31.645776455	train	1.1174611436302365E-4	24.922253169721323	0.39018635526469864
99.9757548183	31.6456962789	train	1.2263101795279076E-4	28.64604042668424	0.41251493326720073
98.6046605175	31.6578357645	train	6.852863676589266E-5	11.081618087383783	0.28180886108427083
98.6468517624	31.6579594841	train	4.553323938442405E-5	6.158231847110726	0.20680121976433968
98.931640999	31.6674520562	train	6.678848288813018E-5	10.68956262737799	0.27663244435810036
99.385249372	31.6668888222	train	1.7117852777082416E-4	43.49486415943938	0.4949873231488344
99.7228003615	31.6654232702	train	9.29141528656311E-5	18.189094371671597	0.3472651397681925
103.220244459	31.5976623352	train	4.388290519533876E-6	0.30167653262314637	0.02451095749166533
99.3536370435	31.6760025486	train	1.9196441665147434E-4	48.609518965470194	0.5236203084208259
99.7228702351	31.6744448322	train	1.0624072661549221E-4	22.717876342336787	0.37823397093386363
99.8072617092	31.6739387722	train	9.4731007201444E-5	18.8143015603917	0.3516676172274079
98.667851162	31.6850824981	train	7.500382166529215E-5	12.839911108643333	0.3004366695228397
99.6490888066	31.6838635388	train	9.107107586090895E-5	17.514718899896344	0.3427376072170876
99.6281096973	31.7020125723	train	1.0263777097863024E-4	21.260183823383134	0.37015488589640183
100.018525585	31.6994919609	train	1.0583447340118151E-4	22.59137548975885	0.37733339178707387
100.081831177	31.6989706199	train	1.2147053409765277E-4	28.273853239678104	0.4102125694201852
99.0793669908	31.7125569354	train	5.124425113225244E-5	7.2695286875318725	0.22685510357704267
98.5621731579	31.7208520348	train	9.303758866491754E-5	18.238930332524017	0.3475661331505572
98.5199074054	31.7297219356	train	1.0389659510767775E-4	21.78474732831002	0.37300136453536975
99.5755703666	31.7383485506	train	1.0738695462623527E-4	23.17644126910729	0.38076093382463577
99.3961431802	31.7480546573	train	9.609588242403019E-5	19.2119334958328	0.35493602296049304
99.2694723101	31.7574076127	train	9.19925086349584E-5	17.83265779100642	0.34500893766407936
99.9980033008	31.7537837364	train	1.1300325250838711E-4	25.423703398431773	0.3928514803203256
101.285530732	31.7371908248	train	2.6077091433416066E-5	3.00670440484805	0.12991605243361878
100.198699656	31.7610747668	train	1.0574827702234013E-4	22.56453529495309	0.37714197669766336
100.473173181	31.7581961168	train	9.028474901677843E-5	17.237480212119625	0.34078681830519775
100.114346917	31.770862006	train	1.083754878357177E-4	23.509531130017983	0.38292380629435013
100.76905459	31.7724708462	train	1.1997362066576717E-4	27.828550837649697	0.4072159525817282
99.1322533734	31.7937124329	train	3.6462726897434366E-5	4.609703265842829	0.1727205100340661
99.6815317646	31.7919571219	train	7.883869187353999E-5	14.00646562964856	0.3110201073714923
99.1428306492	31.8027230953	train	7.061558545957007E-5	11.662029006367819	0.287920013346076
99.1956526784	31.802652874	train	9.251264801784824E-5	18.02699083289409	0.34628416210756985
100.748281905	31.7907982287	train	1.0947704840833639E-4	23.991054789600227	0.38531624829577865
99.2801946877	31.8115169141	train	8.926406560402329E-5	16.95004188991414	0.3382372787845102
99.6500336692	31.8191873152	train	6.495750672115434E-5	10.298937873919312	0.2711046816992231
99.8507753409	31.8180036682	train	1.25658730444272E-4	29.75016455793925	0.4184380454966695
99.1217372919	31.8298112111	train	3.545521612345772E-5	4.460161986624728	0.1687533990671201
99.9777430187	31.8351344873	train	1.1651588909724974E-4	26.65633206167424	0.40017625592188305
100.189065938	31.8333349105	train	1.0668195960661999E-4	22.866133203510184	0.37920914644548914
99.2485953501	31.8476706232	train	7.301157998452404E-5	12.264751720366968	0.29480913397675435
100.654059081	31.8371594	train	8.152867067935738E-5	14.803027078111633	0.31825479867950984
99.6608564533	31.8552186845	train	6.76572543614395E-5	10.88465994564468	0.27922606325642185
99.946227182	31.8534157598	train	1.2894449720503198E-4	31.00680141645077	0.4247323131877566
100.147137806	31.8607835469	train	1.2955861196213217E-4	31.23708110766547	0.4258936398091557
100.6226827	31.8556043788	train	9.748153846084305E-5	19.535044765272346	0.35822065310835677
99.7455585615	31.8727937068	train	7.333891900321204E-5	12.366711583778718	0.29573998460511147
99.9252697409	31.8716129202	train	1.2283554258453016E-4	28.71672126179299	0.4129188418699376
100.728678017	31.8722479222	train	9.002819608731445E-5	17.165586908366578	0.34014783131030785
101.700513934	31.8553155799	train	4.966634170776093E-5	6.965471030091228	0.22141645882392902
98.8574517717	31.8929435899	train	5.964816920910523E-5	9.001593183360098	0.2545871604671879
99.7668510544	31.8907103148	train	7.911909008810726E-5	14.081515071198375	0.31178139839337726
99.9465960012	31.8894988064	train	1.289900147486746E-4	31.02386950636994	0.4248185506917229
100.559739826	31.8834535482	train	1.1156901190315515E-4	24.846584721913278	0.3898090177142147
102.534587677	31.8438692648	train	1.8225201742878045E-5	1.9350006289486854	0.0944943848132125
100.750154046	31.8899942694	train	1.0850097209767507E-4	23.580920956600533	0.38319728079759585
100.834707222	31.8888016378	train	9.481161457714208E-5	18.837350661200308	0.35186156410088676
98.8151169132	31.9109329287	train	6.196109417824237E-5	9.55146673064	0.26187387075569984
100.549472176	31.9016201321	train	1.0378108206274363E-4	21.733711032633646	0.37274123667126835
102.482518602	31.863336302	train	1.5762251993017174E-5	1.6288968993245196	0.08278155075302013
98.7727878227	31.9198861944	train	6.608802463159006E-5	10.512429155307794	0.2745276743591272
100.634204219	31.9095789074	train	9.560163108316753E-5	19.065283609018362	0.35375627429321505
98.8679749648	31.9290426751	train	5.270010576242204E-5	7.612865665206388	0.23180609611368744
100.655510268	31.9183233087	train	8.398899799388105E-5	15.513234110103761	0.3247400746876986
98.6881053328	31.9377502437	train	4.9550502764476656E-5	6.940834670961697	0.2210141756478669
98.6457519821	31.9466609981	train	4.345683201006342E-5	5.841675181154783	0.19924970251519952
100.391430143	31.9395320834	train	9.542713608435889E-5	19.013508996165903	0.35333873372112284
100.676983962	31.9360820209	train	1.1507231139001913E-4	26.104048523608924	0.39718751293615967
98.4552492951	31.9550084039	train	1.0228681950756733E-4	21.143978838955896	0.3693566943356284
98.8256085247	31.9560572103	train	5.386651022190962E-5	7.8587138454855126	0.23572722328731263
99.6086602559	31.9547181288	train	9.807036591430796E-5	19.784600233101052	0.35960633430774264
99.9049221917	31.9529523106	train	1.2984446588270148E-4	31.33790387427103	0.42643260842123004
100.708875938	31.9446769499	train	1.339725594032971E-4	32.61142235237524	0.43410467906620703
101.977318138	31.9212650262	train	2.4949344352503903E-5	2.8587950150109678	0.12499992117488987
102.188564646	31.9161342033	train	4.273371558291438E-5	5.728627449917079	0.19658599064272628
100.804232614	31.9523775495	train	9.150740263756411E-5	17.662120211124705	0.3438151124378441
103.634366629	31.8805797062	train	3.4864728433581165E-5	4.369701917117292	0.16641059793682111
99.5452791148	31.9730495041	train	8.76089723373307E-5	16.499838888367062	0.3340608814764588
99.8945167785	31.9710688056	train	1.565236248693377E-4	39.60592599302344	0.4726394942736425
101.460032445	31.9503801315	train	6.844652203622224E-5	11.061218785379443	0.2815662613398794
98.5080121062	31.9822889425	train	5.01835114687784E-5	7.066781858021966	0.22320741896836077
101.39683554	31.9606078045	train	6.95095592810524E-5	11.339471198106208	0.28469428052055595
101.703412412	31.9544463047	train	5.2043396225530694E-5	7.465974386846166	0.2295806665032878
98.4550361169	31.9910941756	train	6.864726480497766E-5	11.111088186173486	0.2821590465648915
99.3548432529	31.9917682419	train	1.3907532890123633E-4	34.40264640140058	0.44330914616640615
100.339199154	31.9851975364	train	1.0524061373547438E-4	22.371201247470786	0.3760122239346778
101.418218113	31.9692204113	train	6.731085862004714E-5	10.8108096897538	0.27819417062037965
101.439365944	31.9688155571	train	7.237565886953999E-5	12.10908534822606	0.29299371987258505
100.296995975	31.9946567424	train	1.1722903117402174E-4	26.84174674009468	0.40164181544015065
100.720292673	31.9896230708	train	1.3673423004862144E-4	33.64851096309221	0.4391236837186729
101.270393694	31.9809705977	train	8.423742362398452E-5	15.581684225452518	0.32538805813341354
99.3125608836	32.0099229398	train	1.6636094660030658E-4	42.14915624241166	0.48785273866249745
99.7572388811	32.0080479169	train	1.1659642846155193E-4	26.68147742503919	0.4003421297617867
100.085417943	32.0056643782	train	1.4233818245460445E-4	35.38090922628744	0.44903941123336355
99.27023527	32.0190419129	train	1.8554189300584527E-4	47.216430393075534	0.5151259535814932
100.381934147	32.011801278	train	1.2556556953777472E-4	29.724821357264744	0.41825757636076316
100.434859777	32.0112135566	train	1.7516039187563003E-4	44.564673031189976	0.5007359159778006
98.4230536936	32.0270391899	train	3.327361164053491E-5	4.117336862352858	0.16003149284207624
99.852687644	32.025484941	train	1.721134737920982E-4	43.69862750080996	0.49634895926824096
100.403242052	32.0205879143	train	1.6114171914862553E-4	40.7622013872553	0.47989230239802966
100.826635608	32.015195821	train	1.1060748389047145E-4	24.491172301558745	0.38775219208587713
101.34511507	32.0066666936	train	7.886268626608516E-5	14.012889486121427	0.3110853188815176
99.2596970879	32.0371073934	train	1.812758272519057E-4	46.03341431054371	0.5093142637644781
99.683329888	32.0355320707	train	1.0299736454723564E-4	21.460084020625523	0.37097063969933275
99.842181412	32.0345764893	train	1.5434536351307114E-4	38.98187629590612	0.46914782015443424
101.398243026	32.0146912434	train	5.1813489647481056E-5	7.409458794268797	0.22879851851046112
101.313831215	32.0252785351	train	8.604030889758692E-5	16.036445711016718	0.3300536276595048
103.395783291	31.9701623298	train	1.9570240395208813E-5	2.127457754922043	0.1007654513189887
99.2703412858	32.0551285544	train	1.4135317973528936E-4	35.08389191642435	0.44732200653968557
99.8529385302	32.0525472075	train	1.8338563222269856E-4	46.69185396003016	0.512205775164408
98.6558948489	32.0639714345	train	6.31778921980368E-5	9.86499109305037	0.26565041379005727
98.7088659485	32.0641041823	train	6.243473694892894E-5	9.669951536236193	0.26334851096988926
99.2174176352	32.0732737635	train	1.458380829396654E-4	36.370500132007194	0.45505627798073334
99.9061642762	32.0792415548	train	1.9076243825252932E-4	48.28731690587155	0.5220532980138282
100.001515868	32.0785237122	train	1.5196413513226804E-4	38.31727195118193	0.46527751138191265
100.308733921	32.0757227424	train	1.6716095194492005E-4	42.33356437810636	0.48905143020391406
101.367664639	32.0603578624	train	6.85149153946177E-5	11.078209364032016	0.2817683340693164
101.558175264	32.0566538146	train	5.606979842689925E-5	8.334053840540241	0.2430258850606349
99.8320814136	32.0887710163	train	1.840960017867948E-4	46.884616891687294	0.5131716911067937
100.457315728	32.0921416214	train	2.3947906082266658E-4	56.985288962685104	0.578277799647555
100.160769203	32.104227385	train	1.8701642763953416E-4	47.53602237423121	0.5171028370960581
99.6309352109	32.1169967897	train	1.0648625906154137E-4	22.79888558820911	0.37877700354877314
99.9171195411	32.1152474017	train	1.68357493834148E-4	42.63535767916476	0.4908338382680807
101.379183706	32.0962151914	train	7.471053865669627E-5	12.758835785306417	0.299613870085229
100.033806925	32.1233694767	train	1.5070545706048213E-4	37.890814398806015	0.46320884251480404
100.330573413	32.1205982986	train	2.0679993371745006E-4	51.627676235021944	0.5421480918111662
101.220556525	32.1081155225	train	1.1599042652124112E-4	26.48681291923881	0.39909178954470137
99.7158739518	32.1345877292	train	2.013019549472423E-4	50.51942808780608	0.5354523161256994
99.779483566	32.1342120199	train	2.070898722183961E-4	51.69343164978768	0.5424958428789006
100.542673711	32.1272116123	train	1.855884323344627E-4	47.226604036398534	0.5151885954047167
103.252192944	32.0651714177	train	1.6087168042223783E-5	1.6720513072220848	0.08434404626613178
98.3268894346	32.1438436854	train	2.6057826791746596E-5	3.0037683062893468	0.1298325368651135
100.150625027	32.1404033307	train	1.8546684383384247E-4	47.200024408495935	0.5150249034712676
100.299034653	32.1389670727	train	1.898244306095471E-4	48.085339692817044	0.5208232442369343
100.436833578	32.1374776721	train	2.2195810646505126E-4	54.144430161602344	0.5596471704081131
100.532226631	32.13635872	train	1.9748934225883327E-4	49.59172229004616	0.53069291168445
103.125801454	32.0783680199	train	1.8962755875300023E-5	2.0305415214898668	0.09794392409067497
99.4827248106	32.1537344604	train	7.327339456516964E-5	12.34630197059019	0.2955538502039286
100.034112252	32.1504299109	train	1.7176540298509304E-4	43.62414402565499	0.49584289492586786
100.574776822	32.144856541	train	1.7263232352553021E-4	43.83648066952325	0.49710143801345513
100.331097422	32.1566749959	train	2.1397223168706582E-4	52.883233890360636	0.5505981694497274
100.426655466	32.1646539439	train	2.213960651429494E-4	54.06601853120293	0.559022244931564
99.4828675533	32.1807982225	train	7.84458082881447E-5	13.812290238120244	0.30995057695792894
100.140473267	32.1765784452	train	2.0137704145078948E-4	50.53470207421886	0.5355450798674906
101.25366076	32.1616418969	train	1.561078613259981E-4	39.5031457335467	0.47197659171835354
99.6208243537	32.1892176787	train	1.3712388148251725E-4	33.75610252372839	0.4398246705646857
99.7481210464	32.1885287441	train	1.8605882139223175E-4	47.327852260276615	0.515820830571605
100.129979369	32.1856934185	train	1.9913799943070066E-4	49.99726400706917	0.5327628971785417
100.416331908	32.1828106752	train	2.4065705160500537E-4	57.27239315905923	0.5794739994285154
103.624580976	32.1061584825	train	6.799758855191899E-6	0.5464424876950811	0.03747553138905023
100.321015947	32.1928627315	train	2.565727250156497E-4	59.89079865511248	0.5949950361880896
101.232905736	32.1800472063	train	1.9862096143888369E-4	49.85231319620051	0.5321156938136865
101.285903058	32.1791001147	train	1.7629927289761026E-4	44.995502197670746	0.5023561205663712
100.215068474	32.2029458385	train	2.1185015910225681E-4	52.52030956844579	0.5481307078054221
103.150199318	32.1496602838	train	2.8821506226660943E-5	3.434100485671439	0.1416519641912927
99.8863702647	32.2237195933	train	1.5816480952316803E-4	40.01106916517131	0.47524006237440203
100.172867368	32.2213857511	train	2.034551445580967E-4	51.0059608660061	0.5380977999801831
100.395672811	32.2191218039	train	2.4293338985336167E-4	57.61062305501731	0.5817664029946469
100.204817209	32.2301058564	train	2.4183697752178416E-4	57.45730023748681	0.5806653808436966
101.223183048	32.2162928425	train	1.561240560481845E-4	39.50806615396273	0.4720024441322454
101.308011754	32.214771838	train	1.2857727104912452E-4	30.84742209716117	0.4240356197461576
100.066972039	32.2403656587	train	1.9763798912530837E-4	49.622915805561306	0.5308802985101412
100.693038077	32.2335277971	train	1.2471173505684577E-4	29.47981343712447	0.41659831571204897
101.19158703	32.225863437	train	1.7318350414255134E-4	44.023158536575174	0.4978983465732362
102.463395078	32.1973962085	train	9.750959343039351E-5	19.546937147331512	0.35828681059747286
98.8887397741	32.2538428959	train	9.113209008305523E-5	17.535330920127794	0.3428884940851154
99.1329292341	32.2628433901	train	9.145355105487777E-5	17.643927896730116	0.3436823175640358
101.170805056	32.2442595652	train	1.8542117416268597E-4	47.190040875023755	0.5149633908333815
102.400521048	32.2171338321	train	1.536058799393533E-4	38.7841676644647	0.467951918331597
102.443233065	32.2249907599	train	1.6501086482492567E-4	41.761633699013856	0.4858170323384377
102.47501374	32.2241199892	train	1.4738577348779753E-4	36.86681956764517	0.45767529117017913
99.5683441526	32.2796772674	train	1.510564634854116E-4	38.00746461706788	0.4637873380267386
100.173563249	32.2755031212	train	2.1453029691566113E-4	52.96045704427369	0.5512425967596252
102.305827622	32.2376784025	train	1.230242227190547E-4	28.782712370168337	0.4132909675176549
98.9205573947	32.2899525974	train	8.22600302246627E-5	15.036385011041968	0.3201955929843362
99.5365406052	32.288837632	train	1.3232661892340926E-4	32.12833566914296	0.43107042986751876
100.69387531	32.2786152709	train	1.1323435896100166E-4	25.505096832108762	0.39333889171267167
101.33059923	32.2684666183	train	1.5006629636409372E-4	37.69130592622865	0.46215222623080726
102.263761826	32.2477881295	train	8.311875848760322E-5	15.301046017296624	0.3224603258015167
102.380335237	32.2447198501	train	1.519856072017331E-4	38.3219176138561	0.46531266295471096
99.6428027418	32.2973625269	train	1.754323068512035E-4	44.68622627633733	0.5011237079613694
99.8445916065	32.2961738116	train	1.4799596914030286E-4	37.06809270835822	0.4587009626165403
100.025128189	32.2948369039	train	1.878726370632943E-4	47.7535341814045	0.518243362266735
100.290598673	32.2924020608	train	2.770799534196191E-4	63.071493331929915	0.6133812673972133
100.948795765	32.2839568701	train	7.43850272301056E-5	12.669560529919437	0.2986983853147992
101.192887336	32.2799524024	train	1.6120026696360797E-4	40.778178931025266	0.4799829724881463
102.518428074	32.2499598208	train	1.2085925619843595E-4	28.087971440518473	0.40899254175680344
99.5472689721	32.3068340098	train	1.4941677683635475E-4	37.507075594015994	0.4610742155587293
100.16329206	32.3026599482	train	2.3820209555554454E-4	56.7513073541587	0.5769733847481358
100.503098543	32.2990707731	train	1.8488330481727003E-4	47.07246094774078	0.5142377569102694
101.384115943	32.2855033509	train	1.3460355004553374E-4	32.93046235935474	0.4352593296948544
102.359805428	32.2632974879	train	2.1991051725937097E-4	53.752580814860224	0.5573619141248668
102.402200855	32.2621614578	train	2.4205811883489846E-4	57.49195545909533	0.5808879183884592
102.476387052	32.2601392578	train	2.0354973476303777E-4	51.02735897719404	0.5382133260776831
102.5293726	32.2586682278	train	1.4658656688010908E-4	36.604493237775735	0.4563260191438929
100.099680962	32.3122508255	train	2.0882163291390988E-4	52.01888563482823	0.5445619590444489
101.702658713	32.2881005601	train	7.704532637747975E-5	13.44379526421406	0.3061109392212591
101.73448368	32.2874148618	train	7.55531173602761E-5	12.991758726040649	0.3019725176184574
102.275331376	32.2745336046	train	2.2099382121354167E-4	54.00660953245685	0.5585739057519626
102.317735694	32.2734255826	train	1.9727317769819514E-4	49.54636019977148	0.5304201435856074
102.43433539	32.2703053006	train	1.7307633814305824E-4	43.98839557515757	0.49774360156152875
98.4849186095	32.3250118679	train	1.0866779615522962E-4	23.675829595762487	0.38356047419701905
99.8554660035	32.3231634047	train	1.3966748302618478E-4	34.556889262751326	0.44435793118362094
101.151079028	32.3077277396	train	1.6698116488957125E-4	42.299590078591955	0.48878253453952436
101.384588099	32.3035304634	train	1.3254864237547293E-4	32.18716481077331	0.43148162160192366
101.395200972	32.3033294276	train	1.1946517353577914E-4	27.635644976813374	0.40619117062887866
102.57246458	32.2754831397	train	1.0680039940806456E-4	22.90683208966137	0.3794703914524216
98.2723670131	32.3329862986	train	6.0800788202790295E-5	9.30313177240875	0.25823630215024024
98.4636170006	32.3339442947	train	1.0583815688896681E-4	22.592522469841434	0.3773415690355239
98.5379942282	32.3342385652	train	1.1322911289945293E-4	25.503244770249342	0.39332783627058326
100.227375149	32.329114487	train	2.861655977185935E-4	64.85708869387464	0.6210040872993075
101.448506266	32.3113239948	train	1.1358305034607524E-4	25.63231900867963	0.39407281441116887
102.212356249	32.2941833737	train	1.0990051766264185E-4	24.14505563107112	0.3862310375410111
98.9523907866	32.3440967729	train	1.0934677084692318E-4	23.94487161770095	0.38503427058656614
100.280614942	32.3376056889	train	2.577584623906918E-4	60.11263772388318	0.596105639984742
102.329324616	32.3001647504	train	3.048238226064944E-4	68.36992548925174	0.6357524561761356
99.8769733835	32.3500784005	train	1.4207183711868377E-4	35.313085014509504	0.4485760776893424
100.248868177	32.3469443816	train	3.190614791693623E-4	71.4022282706765	0.6462567254492053
102.372072408	32.3080435154	train	2.1108737802704868E-4	52.385937754530836	0.5472371430311371
102.594727582	32.3018918056	train	1.2393095791302265E-4	29.11595576231754	0.41507272106699367
102.605328496	32.3015890988	train	1.5365928210491996E-4	38.79844528934433	0.46803846144077804
98.4422005273	32.360914832	train	1.1172740197230563E-4	24.914258150558624	0.3901465083739518
100.195862719	32.3564785444	train	2.767340018515331E-4	63.00454108332849	0.6130849505607578
100.333996288	32.3550930091	train	2.307521890885456E-4	55.57881025565644	0.5691995159791228
100.355246745	32.354866428	train	2.2690422927708088E-4	54.91649626904573	0.5650712532051265
100.461495344	32.3536798438	train	1.7669697605186542E-4	45.093805126047734	0.5029194299683662
101.311211244	32.3409687277	train	1.1094282355606579E-4	24.613439074673256	0.3884710973495479
102.436035368	32.3153309542	train	2.131434740762364E-4	52.768553252223086	0.549637736901634
102.510262203	32.3132858893	train	2.643757612576721E-4	61.16885850605101	0.6021934760546114
102.542071386	32.3123961062	train	1.7501051580463622E-4	44.50429023854475	0.5005219121336106
98.4846629596	32.3701166261	train	1.2652382673165158E-4	30.066329101350178	0.42010855767162575
101.353915337	32.3491967879	train	1.058035890522489E-4	22.581758589919872	0.3772648208732927
101.396388458	32.3483966077	train	9.304471664144631E-5	18.24180818126238	0.34758350596573373
102.203020737	32.3304819468	train	1.9625208949870928E-4	49.35865803643595	0.5291273813334176
99.0161585572	32.3801899078	train	1.0835035863465893E-4	23.49814620966849	0.3828690117478002
99.5902253137	32.3788094063	train	1.541180134656657E-4	38.92109189402321	0.4687807196400147
99.7815675834	32.3777684528	train	1.3030061490702574E-4	31.497355631926272	0.427290570408911
102.28821128	32.3373033203	train	2.870247011472027E-4	65.0122621317486	0.6217093454285896
100.259993215	32.3829151529	train	2.345642915001525E-4	56.22793440481734	0.5732127518604713
100.430047409	32.3811006234	train	1.8814565518619438E-4	47.797939768654594	0.5186059077088614
102.171823166	32.3493015897	train	1.9273708655264668E-4	48.76303873209987	0.5246222182180901
102.203656026	32.3484963168	train	2.1489093270538523E-4	53.01036058900181	0.5516580597351766
102.288537377	32.3463097413	train	3.590010172676488E-4	79.93984084454014	0.6727318200518535
102.309756268	32.3457541944	train	4.079397935670512E-4	89.66003282714131	0.7002232507941341
102.468879013	32.3414741241	train	2.8267936914888977E-4	64.09449604366885	0.6181149676322557
102.490092804	32.3408883236	train	3.3240465861694187E-4	74.17422274382832	0.6555655868552812
99.5584450384	32.3969963289	train	1.4256918177392794E-4	35.43973265828109	0.44944062692013553
99.6541371708	32.3965360241	train	1.283735126072274E-4	30.75884351233813	0.4236483252670827
99.7923548927	32.3957429012	train	1.4654811826668665E-4	36.59263193675162	0.456260938435048
100.366414678	32.390826629	train	2.006001984297417E-4	50.3351882631266	0.5345835537797254
102.352524817	32.3536382444	train	2.5197701406054935E-4	58.97734744238038	0.5906321966069499
102.394962653	32.352501837	train	2.2088023738643585E-4	53.9791465162423	0.5584471406496593
99.941291656	32.4037393229	train	1.6334517959698362E-4	41.31171935778051	0.483283036777824
100.430331717	32.3991374968	train	1.8421656545003758E-4	46.914813244777285	0.5133352464223284
101.13175141	32.3892234236	train	1.4888303592270444E-4	37.33131185157674	0.4601851233262487
101.907078462	32.3737196522	train	8.060353004133062E-5	14.523335608260169	0.31578383884611216
102.246742096	32.3654237081	train	2.792067818675921E-4	63.500445885625965	0.6151930279326234
102.798374575	32.3499975079	train	5.0742250634234425E-5	7.171261358487102	0.2251330975701149
98.3248877514	32.4144673525	train	9.80502286216759E-5	19.776077223484204	0.3595590442640269
99.8137805128	32.4136480778	train	1.5896571556553687E-4	40.17312984809566	0.47649986222361757
100.271001079	32.4098655261	train	2.2102565575506073E-4	54.01430668928099	0.5586094215984684
100.483628496	32.407541218	train	1.8456277289822574E-4	47.00152429905923	0.5138042972714588
102.045385991	32.3794680435	train	1.0445533458969784E-4	22.067082843893704	0.3742565698367706
102.109079338	32.3779120063	train	1.673939691608109E-4	42.37759756319485	0.48939951810395266
102.607830946	32.3646129709	train	1.6822866210647138E-4	42.576739609139715	0.49064252391258495
99.0799849798	32.4252717461	train	1.1438353462177138E-4	25.887614064088908	0.3957509680400745
99.5267043677	32.4241961552	train	1.4199270716658497E-4	35.292934758787645	0.4484382732723003
99.9733824266	32.4215368712	train	1.6901661012176598E-4	42.866135952714956	0.4918103779125083
100.207328391	32.4195120947	train	2.2138637334312333E-4	54.06466640673097	0.5590114532048738
102.109388171	32.3869199486	train	2.5607079093795576E-4	59.75486386273865	0.5945230647765093
102.162467425	32.3855982684	train	2.588866787921994E-4	60.2602547569795	0.5971567273677519
102.226157897	32.3839828183	train	3.134567678271521E-4	70.26709534467668	0.6421948127595697
102.268615358	32.3828880172	train	4.2109845939887036E-4	91.61180541775568	0.7068446554498505
102.640015959	32.372700339	train	9.835620342963775E-5	19.905579549264573	0.36027683748619876
100.047926592	32.4299594231	train	1.8176768443990189E-4	46.20469440144238	0.5099914196395934
100.33505751	32.4272434074	train	1.8159686882654273E-4	46.14521105038623	0.5097564641289821
102.332628217	32.3902250264	train	4.89318908193277E-4	98.10400295170022	0.736965529145101
102.396311031	32.3885234055	train	3.1015346565311657E-4	69.53544947481817	0.6397568154698636
102.438763235	32.3873711644	train	2.983126316175289E-4	67.15680368778408	0.6307378788079515
102.513048707	32.3853204347	train	2.97525985383695E-4	66.79258952572224	0.6301226814833063
102.608547368	32.3826196438	train	1.4462814878747867E-4	36.07389563758161	0.45299113434058763
99.5799986669	32.4420040718	train	1.3627957655635138E-4	33.52297086615751	0.43830353646983927
99.6544627317	32.4416391485	train	1.4028340974011613E-4	34.76595075387603	0.44544463597159384
99.7608374509	32.4410414717	train	1.582586201368279E-4	40.030059120400146	0.4753879369227252
100.292650791	32.4367059523	train	1.801603037942607E-4	45.859273791262275	0.5077715285916089
102.364804616	32.398383875	train	3.377288980584193E-4	75.13943878438639	0.6591447101767798
102.640738989	32.390706346	train	1.266224294826255E-4	30.098496897096723	0.4202983518016627
102.693791041	32.3891608516	train	1.3897728944821679E-4	34.3799873747816	0.44313512290558316
99.9311225051	32.448918342	train	1.7210733018453657E-4	43.69731283370209	0.49634003581110175
100.399137426	32.4445880002	train	1.9996377427050087E-4	50.183008084327376	0.5337928572804684
100.441678865	32.4441081303	train	1.9334796576954942E-4	48.879911067633124	0.5254113582583607
101.270994518	32.4318816573	train	8.939735946789407E-5	16.988405725647656	0.3385713491627688
102.216502028	32.4112752583	train	2.624829343061365E-4	60.947871238019076	0.6004709185901641
99.5056340886	32.4603666069	train	1.542422468040858E-4	38.95430697031619	0.46898138122738936
99.60139408	32.4599456417	train	1.386654111999373E-4	34.307905602474726	0.4425808044441169
100.175896383	32.4558909018	train	2.491395455904254E-4	58.56003710056447	0.5878912595509738
102.046899994	32.4245102911	train	1.6534156177914642E-4	41.8589136310572	0.4863171652618999
102.524710953	32.412036289	train	3.124592867780024E-4	70.10356870256183	0.6414621082643013
98.3564065588	32.4687579195	train	1.0955267535422659E-4	24.018297433170897	0.3854798195390805
100.239845474	32.4642976663	train	1.879526726483123E-4	47.76657520912388	0.5183496994558946
102.121555792	32.4316964215	train	2.996966413520477E-4	67.5084409317736	0.6318152916849041
102.259621033	32.4281960375	train	3.438230115904917E-4	76.25331687463296	0.6631511457503795
102.270240436	32.4279205242	train	3.5837654923077754E-4	79.797857765276	0.6723484053240252
102.312716593	32.4268095409	train	4.1671038778990407E-4	90.84823812696877	0.7046693383659017
102.355190396	32.4256842711	train	3.1813896473271335E-4	71.2002068381655	0.6455945023538455
102.397661817	32.4245447177	train	3.8075821948793583E-4	84.36379117895386	0.6855521150116567
100.133570959	32.4743198719	train	2.4067165201979203E-4	57.27468120104868	0.579488782958331
100.176130845	32.4739293873	train	2.3114381603446478E-4	55.69534430088131	0.5696152811461327
100.388917092	32.4717612242	train	2.2110001173146702E-4	54.0247154636761	0.5586923537441215
101.175981438	32.4606147344	train	1.403614426098353E-4	34.78821656037312	0.4455820092660479
101.824387483	32.4477328337	train	1.2669572365590104E-4	30.122408116327954	0.420439350591715
102.079375919	32.4417512029	train	2.457703103716034E-4	58.00190488757955	0.5845885979286983
102.153732991	32.4399095259	train	2.902973063375581E-4	65.56204819012603	0.6243720296254353
102.440473104	32.4323957727	train	3.1186311109269175E-4	70.00189687294802	0.6410227500443668
102.52541217	32.4300444605	train	2.940292282535938E-4	66.2562925360062	0.6273630467674732
102.578494017	32.4285458881	train	2.6455602863764493E-4	61.18743423152202	0.602356753113546
102.610341222	32.4276360389	train	2.9331697834659716E-4	66.14781673639894	0.6267958845975171
102.642186986	32.4267181621	train	1.1641671489317674E-4	26.62536867601244	0.3999718768168889
99.6228601076	32.4869040123	train	1.5278162147610216E-4	38.49414199160226	0.46661255131907675
99.9527778285	32.4848388143	train	1.662188354553193E-4	42.10997284434536	0.4876392172747117
101.18683219	32.4694450039	train	1.357882560368223E-4	33.38470455896273	0.43741454498417265
102.196537901	32.4478445719	train	3.064099425371162E-4	68.70309887220901	0.636953440915561
98.1114100151	32.494329031	train	8.763167878237626E-5	16.506277472284857	0.3341185346355097
100.197649391	32.4917670443	train	2.187306923223562E-4	53.55091447833709	0.556034341654171
100.984970634	32.4818099248	train	1.78507452237616E-4	45.55103525566336	0.5054677661387215
101.176415313	32.4786439627	train	1.3963623642818218E-4	34.54617407136343	0.44430268800421174
102.685379113	32.4434867961	train	1.0395954237075909E-4	21.820455417231003	0.3731430268777864
99.4845954875	32.5055542644	train	1.6557106648214508E-4	41.92642620299468	0.4866636875228561
100.272268211	32.5000548693	train	2.0073546037384832E-4	50.370700062798605	0.534751258415515
102.112173879	32.4679907309	train	2.872184098186641E-4	65.0401225116993	0.6218680029309428
97.8664007649	32.5104010471	train	9.032942394285281E-5	17.249999375463894	0.34089796201526346
99.8466100234	32.5126598184	train	1.775697235345874E-4	45.30949838793805	0.504151136443461
100.123379186	32.5104927284	train	2.2023631596906963E-4	53.823455122699585	0.5577271142889187
100.219176427	32.5096007697	train	2.3901266593894796E-4	56.896629540881456	0.5778023126983901
100.229820299	32.5094971621	train	2.2259411169591242E-4	54.233160660825924	0.5603522025075905
100.304325843	32.5087467049	train	2.2421217435829384E-4	54.45496835264323	0.5621357400114515
100.314969263	32.5086358964	train	2.4224598168715063E-4	57.52016525647593	0.581076781888103
100.357542353	32.5081836621	train	2.2787128336488528E-4	55.040228956867324	0.5661161775459481
102.356861222	32.4707125194	train	2.65306501828488E-4	61.26476704663561	0.6030350556793339
102.399353694	32.4695709971	train	3.9925736574774484E-4	87.78747373606775	0.6956880062824702
102.537437376	32.4657622667	train	3.3152903244176136E-4	73.94255635389136	0.6549697533101212
99.7402270305	32.5223515274	train	2.1227264374047946E-4	52.60341238142337	0.5486241140196271
99.9425121854	32.5209984116	train	1.7322744469794893E-4	44.03662968796121	0.4979617680710837
102.197812225	32.4838728071	train	2.77811509550434E-4	63.21307190088162	0.6140063727120653
102.261569598	32.4822350955	train	3.212460046800759E-4	71.82700308403884	0.6478150525098405
102.590897254	32.4732605305	train	2.865288608462586E-4	64.92326484039874	0.6213026191377231
102.612139082	32.4726520232	train	3.1823325968204514E-4	71.21322578065423	0.645662305328357
102.654620809	32.4714242869	train	1.3875367270690367E-4	34.3283047354175	0.44273778843384226
102.718338517	32.4695558836	train	7.664291008249019E-5	13.325817169916995	0.30499973705913697
103.599112395	32.4404159824	train	3.5103986889566557E-6	0.2213480581309946	0.01970407939841631
99.2185189751	32.5333608402	train	1.1557563910795976E-4	26.291765708151235	0.3982329646782655
99.2930620037	32.5332092302	train	1.275194188109141E-4	30.40955487188423	0.4220192204304515
99.6444677828	32.5318994347	train	2.0836167823059157E-4	51.93681127926671	0.5440150219322122
99.7083568766	32.5315558125	train	2.165171349968203E-4	53.2520864975583	0.5535219765760343
100.687785701	32.522225013	train	1.3383892054227433E-4	32.54988184488698	0.43385952698654007
102.049329435	32.496577085	train	2.5902850506452543E-4	60.28159144440841	0.5972884709222082
102.059959028	32.4963188183	train	2.3954131587566502E-4	56.99712334851539	0.5783411873137584
102.293774766	32.4904103248	train	3.119304655264368E-4	70.01687395921687	0.6410724415813636
102.442529988	32.4864247709	train	2.9785388838756614E-4	66.99319898515061	0.6303793672641987
102.485026024	32.4852538326	train	3.0802950362014843E-4	69.1438659723735	0.6381716022658558
98.1961557348	32.5400024059	train	9.653909708303395E-5	19.31889737609652	0.3559902929131027
100.145010973	32.5373585909	train	2.324117628019015E-4	55.92936299804927	0.5709558907217028
100.634732246	32.531945374	train	1.4709692760652817E-4	36.763596197605835	0.4571884164924061
101.198782038	32.5233464173	train	1.0478704835650267E-4	22.189380038919232	0.3749993883971186
98.2280252599	32.5492227851	train	1.1581125747981554E-4	26.402561515449015	0.3987211177258776
99.633946251	32.5499945225	train	2.6305805507336475E-4	61.03307493647325	0.6009958799483577
99.6445966659	32.5499403698	train	3.108662509582021E-4	69.77982744107882	0.6402856925330206
99.8149990648	32.5489512501	train	1.836044557982519E-4	46.761504373115905	0.5125037259774088
100.475202705	32.5429380315	train	1.2559507245340153E-4	29.732847237854852	0.41831474083864834
102.071201428	32.5140758425	train	2.991078908389735E-4	67.37188056334814	0.6313577352357173
102.103095315	32.5132924382	train	2.9968053044504713E-4	67.50497367686052	0.6318027859636078
102.177509525	32.5114331193	train	2.804888144759969E-4	63.64089829126388	0.6162769608092692
102.188139565	32.5111639171	train	2.5566212235957184E-4	59.69271104446136	0.594137978247515
102.230658298	32.510078147	train	2.979088819267122E-4	67.02684376433807	0.6304223818799767
102.783181462	32.4946595514	train	6.046408142561437E-5	9.226525285254956	0.25717400250248046
99.516841623	32.5595513148	train	1.7621314039055995E-4	44.966504941396195	0.5022339536718419
99.9322386675	32.5571571175	train	2.479990865385163E-4	58.358500110057626	0.5867792303946021
100.006791222	32.5565821313	train	2.858191735134236E-4	64.79398011715736	0.6207189550079228
100.070691663	32.5560541069	train	2.61649551450639E-4	60.79018979646582	0.5997077637987325
100.12394072	32.555589283	train	2.6052519933066184E-4	60.587452874174204	0.5986735273772559
100.187837926	32.5550017326	train	2.7176504785498103E-4	62.342989186195965	0.6087782357351276
102.34790701	32.516024002	train	3.8828617967930925E-4	85.62086699531632	0.6897571563925642
102.401049348	32.5145968753	train	3.70620589928024E-4	82.33184246294663	0.6797058758627608
102.464815152	32.5128547677	train	3.614277886708713E-4	80.38188089389806	0.6742133432376569
102.475442249	32.5125612824	train	3.8519266528307697E-4	85.10104281672758	0.6880428383980821
102.539201565	32.5107815701	train	4.601109588709496E-4	96.21593374362979	0.7248621516250398
102.560453415	32.5101811716	train	4.700111586413333E-4	96.81274424369893	0.7290875318693532
102.634829875	32.5080515881	train	2.851555133994359E-4	64.61709392560803	0.6201715145405736
98.1959144748	32.5670627991	train	9.823213407447054E-5	19.853067807663194	0.35998597440407
99.4636288518	32.5687797111	train	1.6959295864156477E-4	43.02607509883856	0.49266122504536464
99.4849347153	32.5686993165	train	1.6829324215725033E-4	42.6061233487437	0.4907384428746086
99.8045101285	32.567060082	train	1.815760533685748E-4	46.13796245542848	0.5097278172305064
100.262508545	32.5632940437	train	2.4835760854497417E-4	58.42166833036388	0.5871294612172879
100.283808551	32.5630782807	train	2.2507036653706674E-4	54.65022216309096	0.5630758369167509
100.50744403	32.5605949744	train	1.1802985419319418E-4	27.023602286754564	0.4032790525411092
101.688919658	32.5408691504	train	9.668058068878199E-5	19.348756907234044	0.35632611320381335
102.326981218	32.5255943964	train	3.6243005298939527E-4	80.56546451950084	0.674821310436346
102.656443759	32.5164377409	train	2.407474859073793E-4	57.28656518664487	0.5795655512203263
102.688319154	32.5155059533	train	1.1302786852606587E-4	25.432372434226913	0.3929034336063842
102.730817381	32.5142510441	train	7.253127153618552E-5	12.146432820293164	0.29343882284779754
98.8563771941	32.5785737041	train	9.695991333811124E-5	19.407708910162413	0.35698809967102546
99.9111199026	32.5753529995	train	2.2482727868474326E-4	54.578759214164485	0.5628099591087011
102.274155448	32.535996928	train	3.084406283530611E-4	69.22988847985897	0.6384795320188752
97.6844030445	32.5807895357	train	4.208768204343024E-5	5.624076679279798	0.19419119209718638
98.3768793183	32.5861317417	train	1.2726251593370882E-4	30.313801716094588	0.421527398751214
98.6432548477	32.5871703424	train	1.1391870527983927E-4	25.754784756553498	0.39477762263067817
98.8457073192	32.5875820233	train	9.571875515189672E-5	19.10003562687309	0.35403623247160465
100.3905834	32.579982015	train	1.4562625997554583E-4	36.30358451909474	0.45469586037354087
102.77406648	32.530984705	train	6.596424856158968E-5	10.487655010142959	0.27415447210801563
99.1227632285	32.5966377402	train	1.1195149912490174E-4	25.010005404842524	0.3906233675667073
99.463768159	32.5958417642	train	1.9185846709253608E-4	48.58846803657763	0.5234825958235874
99.6555750951	32.5949873288	train	2.929037934907206E-4	66.08489502272948	0.6264660749308163
99.7834412776	32.5942550502	train	1.957389453547031E-4	49.26775033753727	0.5284750172663781
99.9006475308	32.5934695	train	2.749227228842391E-4	62.756253639784745	0.6115260969788785
99.9432668111	32.5931567428	train	3.724422680363561E-4	82.63630312025977	0.6807723825359293
100.081774651	32.5920404663	train	3.064883438250409E-4	68.71905169175561	0.637012599746362
100.124390851	32.5916662872	train	2.976484840398187E-4	66.8675336064277	0.6302186163723682
101.955723262	32.5619243109	train	1.2469653172524355E-4	29.47166656144463	0.41656868523170554
102.072736183	32.5591160383	train	2.5303275641737604E-4	59.20337733285778	0.5916427387291244
102.157826109	32.557005395	train	2.24588394995145E-4	54.5085322046864	0.5625483641844509
102.200367706	32.5559285238	train	2.9473046035925396E-4	66.39708054082924	0.6279197539642705
102.253541489	32.5545622374	train	3.4064224731826217E-4	75.71185801726463	0.6610718478614441
102.327978678	32.5526117438	train	4.4511357219036786E-4	94.62720631173032	0.7182041636329326
102.349245118	32.5520463847	train	3.686367702729166E-4	82.00451391555731	0.6785363075349251
102.391776202	32.5509049018	train	3.5623045386470935E-4	79.17033850284412	0.6710238557455858
98.0250961986	32.6019356346	train	8.133210441282676E-5	14.741233935896906	0.3177312837796979
99.2080364462	32.6055464091	train	1.310273457098075E-4	31.738685715021305	0.4286521749475503
99.5916996589	32.6043251464	train	2.674807250154719E-4	61.4841882175231	0.6049871912157548
99.6023565834	32.6042744973	train	3.141297456186243E-4	70.46293370327832	0.6426874623545437
100.007295377	32.6016800676	train	3.9682891778264524E-4	87.3054963534936	0.6943948498927531
100.017950897	32.6015941704	train	3.5106150758646684E-4	78.0144488328087	0.6677892405047494
100.177777959	32.6001972927	train	2.829184972916916E-4	64.16746775664588	0.6183145450724462
100.263014313	32.5993691794	train	2.463455502044349E-4	58.09135615545149	0.5851562137123235
101.998575236	32.5699243115	train	1.466015620952653E-4	36.609119224126275	0.4563513968309061
102.264502243	32.5632926153	train	4.1612838818876107E-4	90.7783738178972	0.7043783940297654
102.434648233	32.5587538322	train	3.5557339263122623E-4	79.0388058467761	0.6706161798605454
102.562232104	32.5551990312	train	3.7789135744194664E-4	83.70729357455865	0.6839205882899623
102.604755021	32.5539854054	train	4.265978260229643E-4	92.3624896298215	0.7095260467440158
102.689793112	32.5515151333	train	3.0269367615511544E-4	68.01701364312453	0.63412698608568
102.732308227	32.550258493	train	1.2114709838534953E-4	28.175435645334698	0.40956766385010834
99.2826676014	32.61442154	train	1.8191351265741293E-4	46.25547635799494	0.5101918270560972
99.5171523123	32.6136749515	train	2.2317535921080305E-4	54.31315648856767	0.560994562405179
99.8263106999	32.6210420546	train	1.7781254136854755E-4	45.3733285349045	0.5044927400401378
99.8796021075	32.6206800945	train	2.022533418594095E-4	50.712926713307034	0.5366249505167492
102.509776897	32.5747039525	train	3.028233815886879E-4	68.03632520136823	0.6342263762577331
98.1420531398	32.6298503989	train	8.419475931790613E-5	15.569928688509233	0.32527686273279155
98.451188023	32.6315821017	train	1.5137047124545938E-4	38.13066163279627	0.4643038002033861
99.2720635926	32.632486714	train	1.8593466963225135E-4	47.3014084712079	0.5156541223190829
100.785535746	32.6200856271	train	1.2650011555882023E-4	30.05859365627368	0.42006289901400906
101.275535844	32.6121605322	train	7.95316869425275E-5	14.191945174432389	0.3128985591936958
102.159090312	32.5930343613	train	2.5136221652507633E-4	58.90089872979078	0.5900414131882444
102.786584108	32.5756713047	train	8.493296315028383E-5	15.770801800350581	0.32719567806887495
102.80784533	32.5750279895	train	9.440242244976227E-5	18.71743249798816	0.3508758173714827
99.5706146066	32.6405056299	train	2.828514073003262E-4	64.14699475193726	0.6182585725151825
99.6025982859	32.6403561887	train	2.4993545473030973E-4	58.70247987094093	0.58866378851495
99.9010991781	32.6385685673	train	2.48550481795095E-4	58.45565079095308	0.5873176285895768
100.316813241	32.6348964196	train	1.9141869812697173E-4	48.49396763906247	0.5229101346373213
102.319005338	32.597922156	train	4.34197361179649E-4	93.3696276867019	0.7131517226431535
102.350921112	32.5970740033	train	3.8560926162354127E-4	85.13214054478512	0.6882748046612523
102.393473381	32.5959305525	train	3.101076194474472E-4	69.51934761287478	0.6397227449683474
102.446660304	32.5944810239	train	3.1049430995463696E-4	69.65567948101508	0.6400099112267849
102.542387033	32.5918152872	train	2.1663189078087127E-4	53.26914435413874	0.5536529218646944
102.584928157	32.5906071698	train	2.2077915410922592E-4	53.95470596205628	0.558334265527889
98.1418809204	32.6478901679	train	1.0617952720095007E-4	22.698819808519602	0.3780984712157035
98.4190908003	32.6494791138	train	1.4307435775817492E-4	35.596194767261856	0.4503160186672538
99.9438345522	32.6472749363	train	3.0547800970768705E-4	68.51347244321822	0.6362487576943097
100.402218463	32.6429912922	train	1.4919107030712326E-4	37.432749224693126	0.46069859691085024
102.20229031	32.609969651	train	3.026379844204245E-4	68.00934017327226	0.6340842942642875
102.287417512	32.607768277	train	5.013934970915601E-4	98.73201203366007	0.7416635316932163
102.606558847	32.5990007636	train	3.7607585479208365E-4	83.2717250410264	0.6828786040511529
102.649100356	32.5977706802	train	4.605452814422443E-4	96.27825138999874	0.7250502818284729
102.681004779	32.5968386919	train	2.9678546407309873E-4	66.68219208599822	0.6295416801566386
102.734175526	32.5952674279	train	2.905950846207961E-4	65.68673782102222	0.6246124511344711
102.776709127	32.5939942651	train	1.975013667123698E-4	49.59424561924136	0.5307080754846365
102.819240032	32.5927067486	train	1.8562626299702497E-4	47.23487393798532	0.5152395034599343
98.3870424391	32.6583473726	train	1.4880492031070822E-4	37.30558796203362	0.4600547541504135
98.5150038938	32.6589070694	train	1.2125981752827115E-4	28.209686671249	0.4097925770732581
99.3148011795	32.6594493372	train	1.941560421249169E-4	49.03017963018508	0.5264512232760803
99.4747575635	32.6589462153	train	2.3495282415858374E-4	56.28088482521806	0.5736175893796096
100.02922567	32.6556240985	train	3.2016927673922635E-4	71.65328806309743	0.6470486903006022
102.032312612	32.6232079242	train	2.116945529003711E-4	52.492895316962354	0.5479487084057563
97.8218196238	32.6633342559	train	1.3737659957767273E-4	33.84464498476938	0.44027837697174926
98.0244112367	32.6650728064	train	1.814231420903832E-4	46.08471395511725	0.5095172731678801
98.1203813983	32.6657822048	train	1.1760351165925538E-4	26.922258441695675	0.4024085363750432
99.7200864859	32.6667990289	train	2.0224639392405543E-4	50.71151362110862	0.5366164082805536
102.139068148	32.6295975967	train	1.9926856494392785E-4	50.03059427787233	0.5329260497633745
102.490255839	32.6203177169	train	3.036904952106443E-4	68.16545194973169	0.6348894400262647
103.383382615	32.5922826464	train	1.9923233123578305E-5	2.1837731416378308	0.10239687067611788
97.864354925	32.6727465154	train	1.5854065402935708E-4	40.08712467704308	0.4758320080952335
98.0563061005	32.6743370525	train	2.3364808427673515E-4	56.107648669634834	0.5722550451027105
99.4535214106	32.6770662236	train	2.460085384181735E-4	58.038949959203784	0.5848238569046088
99.4748529725	32.6769873088	train	2.6171029355126756E-4	60.80168259587596	0.5997634857339674
99.5281814962	32.6767741571	train	3.040495287410847E-4	68.21891764461331	0.6351632822755646
99.5601783298	32.6766353877	train	2.6928284346139066E-4	61.78663214178239	0.6065907378721213
99.6028404205	32.6764376708	train	2.2520885510838066E-4	54.69093502308833	0.5632271645110281
99.9547833318	32.6742531569	train	2.6534921141565566E-4	61.26916761496769	0.6030735884322332
99.997440251	32.6739213049	train	2.7887054570652095E-4	63.4304428317249	0.6149077326053669
100.381316637	32.6702823613	train	1.6139259860053524E-4	40.830559991826995	0.48028060455943317
102.213898136	32.6367176971	train	3.550482032352248E-4	78.95331393256217	0.6702895970134591
102.224542586	32.6364444917	train	3.5336320391450197E-4	78.61632831007128	0.6692374140423819
102.277762662	32.6350649602	train	4.0637693229448387E-4	89.3224892030838	0.6994168973447445
102.309692953	32.6342264389	train	3.839155195159239E-4	84.99143974682441	0.6873295506306992
102.3522646	32.6330958101	train	4.086389462749425E-4	89.78874859508211	0.700582577558723
97.8535762173	32.681668578	train	2.2542267261991368E-4	54.7527523895209	0.563460598907213
97.9815542817	32.6827728061	train	2.1366000072496407E-4	52.840028439801586	0.5502368118265876
98.0242151397	32.6831118792	train	2.4071298673070614E-4	57.281158794704425	0.5795306304434009
99.2295589031	32.6866966492	train	1.882828193796246E-4	47.82023243076558	0.5187878445328983
99.6668997685	32.6851341276	train	1.9925888895167094E-4	50.02847296741987	0.5329139627068429
99.8588891299	32.6839666377	train	2.2977376534876926E-4	55.38567195358923	0.5681572674540867
100.285483374	32.6803207184	train	2.0905546018812953E-4	52.05536017393254	0.5448395028524096
101.585897002	32.6602533781	train	8.285098985398304E-5	15.22992709365563	0.32175575756725483
101.649814363	32.6589192957	train	6.79850414323431E-5	10.954542903693332	0.2801998085266412
102.480314028	32.6386217622	train	2.301079178302848E-4	55.44031816993228	0.568513784042693
102.618644667	32.6347061575	train	2.8631946701531075E-4	64.88511927652851	0.6211305954596287
102.693119141	32.6325348148	train	2.907680702872762E-4	65.75915394223793	0.6247519757732124
97.8961238134	32.6910703057	train	2.536038489246767E-4	59.33246091122584	0.5921873040694193
99.0588887006	32.69591367	train	1.1932540472937104E-4	27.569730714962496	0.40590884356955753
99.9016424874	32.6926870125	train	2.5234247885902884E-4	59.02285786588122	0.590982580028611
102.767963338	32.639320776	train	3.5199787801931524E-4	78.21151810063911	0.6683799102524164
102.81051611	32.6380346366	train	2.7219485149035735E-4	62.396053511206865	0.6091545413267927
98.0986920485	32.7017097638	train	1.5051142190143063E-4	37.826723654136735	0.46288851611556014
98.4614155614	32.7037919092	train	1.4143659939215214E-4	35.11250426625786	0.4474678680211148
98.5147600644	32.7040096378	train	1.2258591738634973E-4	28.63045430547811	0.4124257909205419
99.3683054813	32.7044075326	train	2.1153961595956757E-4	52.465602228517724	0.5477673460623563
99.3896437819	32.7043430565	train	2.307465587728654E-4	55.57713487690903	0.5691935327773052
100.083078538	32.7002717511	train	3.0432553382559607E-4	68.26001910835728	0.6353735179147968
100.445724741	32.6966156185	train	1.7279625723973216E-4	43.89256885612828	0.49733872100778265
102.395855795	32.6589657878	train	3.271841211068981E-4	73.02126550626294	0.6519824331956352
102.534230367	32.6551411037	train	2.6240334877848334E-4	60.932813139998046	0.6003981653265362
102.736421784	32.6492775975	train	3.769182770581244E-4	83.46535374179975	0.6833629543991989
102.555873319	32.663542634	train	2.2156758675063106E-4	54.089947890803664	0.5592131452553916
97.8957905868	32.7181276792	train	2.3696725593133663E-4	56.59391822308195	0.5757043036203727
98.3866108328	32.721489526	train	1.3841369669284793E-4	34.24671944806067	0.4421326129095767
98.3972816549	32.7215412743	train	1.4315933575054387E-4	35.62735317351515	0.4504629989223547
98.4613071395	32.7218326952	train	1.5485898654513523E-4	39.12899144053555	0.4699752986479285
98.4826491665	32.721922571	train	1.5716612969874136E-4	39.763341126762455	0.4736606508707536
98.5146623801	32.7220505738	train	1.4810508229061106E-4	37.099188577223075	0.4588839610054504
99.0375632903	32.7229842596	train	1.4069839419988896E-4	34.884361927447614	0.44617441649334705
99.3256942398	32.7225668854	train	2.0484582218627424E-4	51.29692044478299	0.5397904789873711
99.432407201	32.7222442834	train	2.69513305344535E-4	61.86006359758848	0.6067948671855312
99.4857629829	32.7220489266	train	2.8896395954331963E-4	65.29798029670285	0.6232917188151932
99.5284472183	32.7218762951	train	2.979027462092227E-4	67.0230899622861	0.6304175831664082
99.5604601471	32.7217372866	train	2.788885217212601E-4	63.43418536769932	0.6149229959007064
99.6351560772	32.7213811513	train	2.3239183964123195E-4	55.92614604115009	0.5709348904027443
99.9339241671	32.7195117161	train	2.705344795783523E-4	62.13406756772552	0.6076968190609171
101.672192887	32.6945114071	train	9.370942528312938E-5	18.499985407745875	0.34919952558001877
102.226161482	32.6814771557	train	3.64834174251517E-4	81.14828424820288	0.6762704270318949
102.268759118	32.6803734337	train	3.355826203744814E-4	74.81217249919979	0.6577109004342487
102.332651171	32.6786907989	train	3.660821117028996E-4	81.41443544990122	0.6770175577911505
102.353947333	32.6781227082	train	3.7133199015533205E-4	82.46587460845971	0.6801232141260818
97.8529993864	32.7267635413	train	2.3448888615548589E-4	56.218034693171234	0.5731340930193266
99.6565636303	32.7302914062	train	2.077452091379034E-4	51.826125406896914	0.5432799083107691
99.7205936865	32.7299397181	train	2.03116816109213E-4	50.920078977998436	0.5376841148846232
99.9126764443	32.7286884794	train	2.3502034231573054E-4	56.29232798823909	0.5736878626342431
100.051394776	32.727601829	train	2.724733225168703E-4	62.43043404185098	0.60939796459989
100.126086021	32.7269531549	train	3.008885907992125E-4	67.76434657135027	0.6327381645861154
102.215834858	32.6907574109	train	2.852927968544381E-4	64.65541243208695	0.6202848866233719
102.641750917	32.6791032967	train	3.712443167661445E-4	82.44935640674129	0.6800718398757989
102.684328678	32.6778585927	train	2.623041966648107E-4	60.91405291699392	0.600307488153527
102.737547167	32.6762824561	train	3.350365871172821E-4	74.69108561609079	0.6573441988699977
102.78011895	32.6750053452	train	3.0691529431154546E-4	68.82654463505489	0.637334423360891
102.812046014	32.6740380631	train	3.3263466266698823E-4	74.23059826702854	0.6557217555962549
99.1763292583	32.7409073964	train	1.7112392888219015E-4	43.47793704147846	0.4949075788866132
99.2083502757	32.7408582628	train	2.01237973774421E-4	50.50263040973767	0.5353732429425282
99.2830656326	32.7407118078	train	2.0598128163244273E-4	51.46743050142627	0.5411633440173358
101.448871855	32.7171077547	train	6.630344279301125E-5	10.566904588387834	0.27517627604699857
102.397220516	32.694985568	train	3.3102655839196114E-4	73.77768804141976	0.6546269051538425
102.471762957	32.6929422206	train	2.6153711228620903E-4	60.76891557727904	0.5996045764649198
102.588885623	32.6896419989	train	3.5326193134996287E-4	78.58480950165362	0.6691739613023012
97.7994086823	32.7443016198	train	2.3152250009455337E-4	55.78577534902937	0.5700165432300954
98.0875650968	32.7467307946	train	2.0052923603815212E-4	50.31655772923163	0.5344955226365324
98.9735256913	32.7500493666	train	1.3467797581275928E-4	32.97136614272784	0.43539521091959377
102.493410554	32.7013542911	train	2.4039922608924303E-4	57.207976674486694	0.5792127689714527
102.866030971	32.690408423	train	2.5027722129438167E-4	58.763645365554446	0.5889946273819076
97.959386452	32.7547521746	train	1.9601253142136638E-4	49.31621766513236	0.5288230541137652
98.493115983	32.7580477456	train	1.5282794971845104E-4	38.504165496164326	0.46668801056704934
98.9308194333	32.7590537998	train	1.2379386134070378E-4	29.063026966159615	0.41480401818921414
99.0055507283	32.7590727726	train	1.3783680053421716E-4	34.00689390768316	0.4411026937280154
99.3792037244	32.7584991565	train	2.0740807531236677E-4	51.76559365919457	0.5428768868838866
99.4432569961	32.7582889591	train	2.7417671866568274E-4	62.65449428855786	0.6108804000081386
99.4752833691	32.7581715835	train	2.897927885278692E-4	65.44978316375838	0.6239639862088453
99.5179848982	32.7580023517	train	2.9248774117442155E-4	66.02153656311012	0.6261333868903264
99.5606860543	32.7578185702	train	2.8049980358506993E-4	63.64208220383507	0.616286225485762
99.6781120599	32.7572381542	train	2.0300031537510572E-4	50.89048569853087	0.5375414941203227
99.8595811237	32.7561247559	train	1.9722963519265622E-4	49.537222813600444	0.5303651609326513
101.790530452	32.7279980942	train	1.7620312471956857E-4	44.963133078803956	0.5022197439526549
101.939750953	32.7245852739	train	2.1246225001540732E-4	52.64070797368677	0.5488451989560488
101.982380691	32.7235776251	train	2.028512371203334E-4	50.852617143540016	0.5373588634018384
102.025008287	32.7225555109	train	2.0315985727920285E-4	50.93101220843584	0.5377367838431312
102.216805163	32.7177770547	train	2.4543139222034155E-4	57.95377354451464	0.584253443925149
102.280727205	32.7161191933	train	3.249601871994925E-4	72.62639450188259	0.6504332754683821
97.7884927185	32.7622363558	train	2.6651584060489596E-4	61.386853615775195	0.6041232404687064
97.8311886905	32.7626419355	train	2.744505976932911E-4	62.691852994408094	0.6111177026469163
97.8632112234	32.7629365759	train	2.4728180543810165E-4	58.23694624313891	0.5860767505621904
97.8952342167	32.763223035	train	2.4340935678302423E-4	57.67325676051006	0.5822425733835759
97.9592815324	32.7637714077	train	2.2786382169634334E-4	55.03877328555422	0.5661081342614771
98.2795413258	32.7660222705	train	1.05199528500377E-4	22.353900950338883	0.37592061365563695
99.1763825916	32.7679694668	train	1.64697347119181E-4	41.68850273467812	0.4853419804890674
99.1870595011	32.7679539818	train	2.0328931015108523E-4	50.96389556359107	0.5378951214546374
99.8596677968	32.7651444613	train	2.0770188638908268E-4	51.81834688838957	0.5432281585966666
99.8916938842	32.764920629	train	2.2572767334450648E-4	54.78646153028249	0.5637931507124502
102.131882893	32.7289442143	train	2.1041165222342886E-4	52.266911540596524	0.5464426024941273
102.142539139	32.7286772969	train	2.2478768735449803E-4	54.567120157814266	0.5627666253691361
102.366287005	32.7228633169	train	3.4911228316959595E-4	77.48973176343583	0.6665528803019151
102.526066409	32.7184666634	train	4.3609104623943974E-4	93.61627983701833	0.7140411409500937
102.558018074	32.7175629671	train	4.4632275443858796E-4	94.80984965532778	0.7187528913667343
102.920033554	32.7067539543	train	1.531262845555285E-4	38.61439614803119	0.4671734261376985
97.7349964221	32.7707274409	train	2.1924004725895892E-4	53.63797802550584	0.5566084578675616
99.6141857989	32.775608775	train	2.3892777481863988E-4	56.880492147643416	0.5777156513164775
99.9665174701	32.773385952	train	2.698162867273045E-4	61.95660174834622	0.6070629078330543
99.998545532	32.7731347545	train	2.8017897194085946E-4	63.607517380218184	0.6160155551086289
100.094627239	32.772332049	train	3.144591556575623E-4	70.54651324303707	0.6429281109086599
100.105302744	32.7722383123	train	2.959857798921237E-4	66.5926535569926	0.6289122072595394
102.473159966	32.7289589317	train	3.214411439671137E-4	71.85341432345095	0.6479535870085237
102.643582005	32.7241159103	train	4.558593346457269E-4	95.65481485566521	0.7230068404367024
102.782019213	32.720010911	train	4.3152135955555816E-4	93.02073001559607	0.7118853940770737
102.813962232	32.7190419654	train	3.0313050699969584E-4	68.08206096731521	0.6344615039417087
102.856550528	32.7177374203	train	3.640890297909349E-4	80.99982980477681	0.67582266423145
102.931073377	32.7154197769	train	1.755902583382067E-4	44.7568062908001	0.5013486942516265
98.0338106153	32.782408647	train	1.5104946361308837E-4	38.00471830474563	0.46377581368595183
98.5783919919	32.785425483	train	1.4865869206864466E-4	37.25743421848859	0.45981054069084426
98.8240074935	32.7860113807	train	1.1549620151496805E-4	26.255737406647274	0.3980682075316984
99.7850973155	32.7836746167	train	1.7775738546066665E-4	45.358829559896414	0.5044151863335861
102.334998374	32.7417291513	train	3.105367741491399E-4	69.67065837415034	0.6400414183300295
102.622646071	32.7337366059	train	4.4662033680127215E-4	94.84546665601471	0.7188876069252488
102.697202445	32.7315570364	train	4.3892748139336515E-4	93.9713194240871	0.7153630761345844
98.3113607009	32.7932624699	train	1.287750747981468E-4	30.933448077415285	0.4244110982388449
99.3152770486	32.7947588703	train	1.939759677736695E-4	49.00005930464993	0.5262198911703765
101.812982402	32.7635607791	train	2.0187161181177066E-4	50.63528929661715	0.5361551600156105
102.44189437	32.7478501388	train	3.193749634256136E-4	71.50627946309602	0.6464811957847092
102.931864487	32.7334187302	train	1.8701618788489964E-4	47.5359614668616	0.5171025169714083
97.8520737755	32.7989147878	train	2.0716720391320917E-4	51.71096977477066	0.5425885049829243
97.8947882259	32.7992990796	train	1.8892904389257722E-4	47.92526031271362	0.5196431603544865
98.5249025236	32.8032751172	train	1.7019093474338395E-4	43.19437325184342	0.4935409941196821
98.9201032403	32.8041508765	train	1.3203091412926224E-4	32.049983319181926	0.43052185432098755
99.0055535297	32.8041762413	train	1.3486381518859362E-4	33.05903589305296	0.4357342178060746
99.283265583	32.8038559848	train	2.0912615336306876E-4	52.066387548657474	0.5449233462976514
99.3473520624	32.8036946193	train	2.174324461550227E-4	53.372693641775044	0.5545642853385401
99.4648424025	32.8033136046	train	2.6407973642326944E-4	61.13835450661809	0.6019250606755847
99.4755232264	32.8032735012	train	2.6773073732873565E-4	61.509408698522556	0.6052104357068656
99.550288367	32.8029672711	train	2.7277466335956724E-4	62.467638120876344	0.6096610379850159
100.009527078	32.8001070494	train	2.378474179518707E-4	56.70610115996128	0.5766096498900504
100.073601084	32.7995740912	train	2.464210097584537E-4	58.103090309442194	0.585230558082332
101.75994144	32.7737575648	train	1.7312981925495888E-4	44.00669357199568	0.4978208388649091
102.303696177	32.7605879588	train	2.2358077625109592E-4	54.36860797994592	0.5614414949145544
102.346328109	32.7594554917	train	2.633731456387131E-4	61.065543571904115	0.6012829052259044
102.420928186	32.7574388625	train	3.226327095986728E-4	72.01468746146479	0.6487971517730531
102.921611515	32.7427523197	train	2.693346131299552E-4	61.803127373347046	0.6066366107948978
97.7665228316	32.8071210786	train	2.647988738477021E-4	61.212458314939944	0.6025764982180027
98.332584395	32.8114181882	train	1.3294720438725532E-4	32.2927347336403	0.4322182769212254
98.5675822691	32.8124503182	train	1.6940536045355293E-4	42.97387354699251	0.49238459203618257
99.4221615435	32.8124853191	train	2.1868342659133027E-4	53.54283539260154	0.5559809909900445
99.8601017429	32.81024279	train	2.2523666424114928E-4	54.699110349891946	0.5632575391407427
99.9669078079	32.8094635175	train	2.3746952666755372E-4	56.65793621634095	0.5762214196661758
102.357324068	32.7681753012	train	2.7887690419876166E-4	63.431766644944865	0.6149131316903412
102.485216304	32.7646790556	train	3.9814931748278316E-4	87.48366348040302	0.6950993271517134
102.623740771	32.7607445624	train	5.102101881441581E-4	99.1535104187881	0.7449893019938465
97.7557180104	32.8160339287	train	2.8174174488852994E-4	63.80903018105621	0.6173304044208126
100.020412323	32.8180589374	train	2.556845861621712E-4	59.69612747702953	0.5941591647828345
101.995149643	32.7863820909	train	2.0967838947403658E-4	52.152530440634166	0.5455772471988393
102.133776927	32.7829874386	train	2.045348830310452E-4	51.25021833338812	0.5394130935729757
102.560168569	32.7715827086	train	5.454956147175656E-4	99.79156005153578	0.7574842986300091
102.688037566	32.7678791214	train	4.915065733107939E-4	98.19628176339133	0.7378293428721222
102.730655307	32.7666156793	train	4.0694658733187784E-4	89.46727378718359	0.6997113110268012
102.794576886	32.7646934209	train	4.3968805852491954E-4	94.0557271954401	0.7157154715381572
102.837187872	32.7633938561	train	3.372738690717336E-4	75.09649137075405	0.6588417346781028
102.84784019	32.763066708	train	4.2677381413765885E-4	92.3922620482015	0.7096110456110483
98.5140744399	32.8302950922	train	1.5734872014094086E-4	39.808633692980315	0.4739501273681046
98.7277587903	32.8309422366	train	1.1388410916220194E-4	25.742162152224477	0.39470505350341106
99.2619827236	32.8309641278	train	2.2485813340405233E-4	54.587829882275	0.5628437244455887
101.72877106	32.8014901498	train	1.9020535196881486E-4	48.16423526935183	0.5213235271387651
102.230061586	32.7895539357	train	1.9319380474130938E-4	48.850417251310525	0.5252124587257864
97.7020554778	32.8335283734	train	1.8949849994038019E-4	48.01783366452888	0.5203943524109038
98.599506849	32.8396181178	train	1.5533096844276762E-4	39.26694446796488	0.4707334194859765
98.7170458134	32.8399390486	train	1.0724965353196184E-4	23.097795413515414	0.38045932455828513
98.9414421321	32.8402452062	train	1.4398429884643937E-4	35.903969151241384	0.45188580273940443
99.1765251636	32.8401344149	train	1.786810833237211E-4	45.59074969147554	0.5057107882154699
99.3688631895	32.8397153368	train	1.954738841922842E-4	49.227968519759344	0.5281373344723875
99.8283102638	32.8375178706	train	1.8234394895182588E-4	46.37356886749502	0.5107824080777411
99.9244661382	32.8368445247	train	2.503195257657174E-4	58.77121653893895	0.5890355421924544
101.963753623	32.805160864	train	2.539975788076203E-4	59.41506382377172	0.5925619001829702
102.187732018	32.7996543992	train	2.446242482910785E-4	57.839157259720395	0.5834530826275913
97.7873911106	32.8434040986	train	2.00780829185101E-4	50.38261123372849	0.5348074819104031
97.84080971	32.8439103646	train	1.8995393380473748E-4	48.112162103792585	0.5209934444868385
97.8621775192	32.8441064883	train	1.469439166175501E-4	36.71473473751742	0.45693014888922623
97.90491375	32.8444877935	train	1.6025873477493508E-4	40.455441232755916	0.4785210240679551
97.9369664435	32.8447641974	train	1.7594264087254509E-4	44.87543893026245	0.5018498977213834
98.3216287195	32.8474407577	train	1.2644651707926333E-4	30.04110788710718	0.4199596623244342
98.5139761434	32.8483356621	train	1.6437963649298829E-4	41.615356877229885	0.48485967907088273
98.5246623457	32.8483767107	train	1.617593115844238E-4	40.93043339493806	0.4808471476739782
98.5567210797	32.8484943814	train	1.4584488840743183E-4	36.37265000300271	0.45506784961173524
98.7063306752	32.8489349187	train	1.1140919795128952E-4	24.778302927946545	0.3894681143115281
98.9841829568	32.8492785084	train	1.267141098822959E-4	30.12840637062997	0.42047471011460874
99.25134917	32.849027079	train	2.5147253212693885E-4	58.91461623068227	0.5901475453417258
99.3582140917	32.8487667998	train	2.1020563562264126E-4	52.23477516734134	0.5461998064209815
99.3902732749	32.8486709208	train	2.0151782748772362E-4	50.563335566083545	0.5357189106384513
99.4437048881	32.8484928717	train	2.560208508630507E-4	59.74726867053522	0.5944760456704926
99.7856527863	32.8468131817	train	1.6209647134980785E-4	41.0189555881818	0.48136694458049895
102.124059824	32.8102756762	train	2.0370251860284924E-4	51.06192160018491	0.5383998039524741
102.230713633	32.8075665106	train	2.3965116219198932E-4	57.02106250338932	0.5784529856155171
102.316026241	32.805333925	train	2.984982917276471E-4	67.21654866608624	0.6308827760717796
102.390666951	32.8033328508	train	2.678940465624697E-4	61.53680339190521	0.6053561238751628
102.550585966	32.7988954269	train	3.8211071137049654E-4	84.679838620352	0.6863159828868534
103.157937113	32.7801776566	train	1.4437135809110708E-4	36.018890679766756	0.4525508229025742
101.708253698	32.8289852517	train	1.8897995415484789E-4	47.93353452223142	0.5197104138703418
102.145709386	32.8187481054	train	2.2151713570270752E-4	54.0829093533021	0.5591570113480283
102.572266349	32.8072914619	train	4.869946881825496E-4	97.85732653941443	0.7360415375889341
102.60424814	32.8063737949	train	5.883341205795313E-4	99.91638821040252	0.771100664676789
102.678866626	32.8042008983	train	4.414402318591189E-4	94.2903542288798	0.7165239884619592
102.742818886	32.802303132	train	3.4037372135160815E-4	75.66041170062928	0.6608951340622581
102.94529394	32.7960787941	train	2.7756065013888597E-4	63.16452290375207	0.6137922444292162
97.7550887185	32.8611263103	train	2.375461773295653E-4	56.66770589076179	0.5763002250076038
98.4604362714	32.8661570991	train	1.69370732873271E-4	42.96427691931099	0.4923334970884576
99.0162463156	32.8673196194	train	1.2831675816359452E-4	30.734764865504943	0.4235403563243112
99.1765787594	32.8671960555	train	1.9206736649808365E-4	48.62997388687044	0.5237540457826622
99.3262207872	32.8668953398	train	1.8696440028752111E-4	47.52280532353688	0.5170333593020701
99.914059706	32.8639813175	train	2.4219707611343067E-4	57.51372964696099	0.581027632209748
101.900627713	32.8336878285	train	2.1351533577155995E-4	52.82001019929828	0.5500691881031883
102.444672688	32.8198849472	train	3.5059729249771964E-4	77.88001160529912	0.6674956291715963
102.508652702	32.8181060393	train	4.0602210902016597E-4	89.20679904875647	0.6992332227736842
102.849780984	32.808068082	train	3.3370908062836245E-4	74.42860037250898	0.6564493947622162
102.924379719	32.8057487976	train	3.2088274023786865E-4	71.7778368484812	0.6475568709396801
98.6421032163	32.875829221	train	1.206740774559675E-4	28.031702720382135	0.4086219533745992
102.274363149	32.8334750677	train	2.4521155747822955E-4	57.92255650812736	0.5840357614367833
102.349030575	32.8314973225	train	2.687866518847615E-4	61.68663174128274	0.6061505209297728
98.1289385862	32.8823283657	train	1.1049226958292567E-4	24.42404340932041	0.38750480396065523
98.1396280211	32.8824023607	train	1.0809716583393598E-4	23.42337399417387	0.3823163781267328
98.4389462177	32.8841033253	train	1.497393725817533E-4	37.59858208691343	0.4616101688671873
99.1979964195	32.8852050615	train	2.204983349027128E-4	53.88680771792827	0.558020384356682
99.807350333	32.8827558839	train	1.9189100660896194E-4	48.59493325505842	0.52352489896143
99.9356232628	32.8818620271	train	2.2232329906080977E-4	54.19537898994851	0.5600522742312609
101.548929139	32.8593840726	train	1.1062795979001859E-4	24.503102455751065	0.3877961370186634
102.082640061	32.8473640922	train	1.9829310196111598E-4	49.760398292643046	0.5317043652772175
102.157333251	32.8455000223	train	2.6980234348769036E-4	61.95215905105699	0.6070505805922728
102.189342494	32.8446875173	train	3.468234971765208E-4	76.88202130830011	0.6650893435471801
102.232019472	32.8435914701	train	3.599830425849378E-4	80.12411020245075	0.6733329582081846
102.296030563	32.8419201749	train	3.578392996244168E-4	79.64452872409646	0.6720178218437521
102.317366411	32.8413558181	train	3.1564345973699777E-4	70.78598887282796	0.6437906260748025
102.701305806	32.830577236	train	3.905868800282748E-4	86.00612098360793	0.6910199569643143
102.935830619	32.8234124644	train	2.9535036307040354E-4	66.52150761103567	0.6284105104869889
97.8509121063	32.8891026424	train	1.7092839405341695E-4	43.41731600696804	0.4946217842956646
99.8501947346	32.891492092	train	2.0431492955304037E-4	51.200460655186085	0.5391457630698968
99.892956719	32.8911940372	train	2.4307626738593918E-4	57.62942467491837	0.5819094555809596
99.9357180576	32.8908813629	train	2.3566435074148608E-4	56.40147630795428	0.5743569876471046
100.010548753	32.8902990068	train	2.0534334096174037E-4	51.37163201186897	0.5403930305119908
101.890833422	32.8609621327	train	2.4474501554871725E-4	57.85630648663459	0.5835730310352589
102.114967274	32.8555778752	train	2.106770197650111E-4	52.31365064029141	0.5467549626444431
102.445717113	32.8468977324	train	3.0798002679650145E-4	69.13351359001409	0.6381345090797653
102.552379486	32.843911699	train	3.44628145478369E-4	76.44900261657652	0.6636734299275852
102.605704706	32.8423846859	train	5.31212446602127E-4	99.6480795442292	0.7525769481189316
98.3639854971	32.9017851859	train	1.339021423322017E-4	32.578995390203595	0.43397552984940124
101.378559604	32.8807757739	train	9.92636484277881E-5	20.252122361498575	0.36239620264926437
102.680725236	32.8492107411	train	4.449105049027987E-4	94.59482540657578	0.7181118015020989
102.691389718	32.8488961691	train	3.773351147255028E-4	83.56420376679986	0.6836020683015448
102.734045977	32.84762882	train	3.2285376537536883E-4	72.07418415442983	0.6489532030843338
102.819350398	32.8450506368	train	4.567860608199272E-4	95.77351088112975	0.7234133718998086
102.861998499	32.8437398091	train	4.5814465112169547E-4	95.94276815369581	0.7240071989185992
103.213736439	32.8323730338	train	1.1254030996359329E-4	25.260668680782288	0.39187275910410385
99.1659740369	32.9123131847	train	1.5321370099759976E-4	38.646697587129225	0.46731549260411076
101.218554116	32.8927356596	train	1.0522026430901888E-4	22.36263244840442	0.3759668529271126
101.966151609	32.8772287997	train	2.5393247207699767E-4	59.40140469905514	0.5925000048871555
102.361055895	32.8672312971	train	2.5383149034484366E-4	59.38021914634198	0.5924039669369334
102.777081416	32.8553479113	train	3.635064583028365E-4	80.76009141465936	0.6754717290406689
102.926362296	32.8507457657	train	5.260996046032926E-4	99.5375792339301	0.7507716769907602
103.032970367	32.8473498615	train	2.448280198657481E-4	57.868093289576464	0.5836554325016717
97.7115638768	32.9148031708	train	1.7732233530143722E-4	45.244987711748855	0.5038026183423757
98.5563616697	32.9206565742	train	1.3002695575233791E-4	31.40169515500634	0.4267761584339036
101.592687149	32.8945513119	train	1.695434639790267E-4	43.01214731907496	0.4925882693104744
101.678132491	32.8927492858	train	2.308603411851516E-4	55.610992416379496	0.569314414376776
101.699492627	32.892289671	train	2.5251068541263665E-4	59.06684677589584	0.5911436438433857
102.083888007	32.8833939769	train	1.9490430382747655E-4	49.14248280742079	0.5274100612335351
102.404080724	32.8750805956	train	2.6015126065980453E-4	60.52039621011589	0.5983283742188367
102.478772962	32.8730231699	train	3.533001903846303E-4	78.59671676587088	0.6691979355182914
103.171955332	32.851796531	train	1.3805798514479546E-4	34.09884411043894	0.4414980186110136
103.182613816	32.8514400818	train	1.0363736561623538E-4	21.686941943404616	0.37241729510002713
103.299844627	32.8474594596	train	1.1937529596211774E-4	27.5932591678687	0.40600965254940746
103.321156824	32.8467239579	train	1.3459347426908298E-4	32.924924796322195	0.4352409290385608
97.6151992472	32.9227920535	train	1.293489060648258E-4	31.158445952396384	0.42549760135376885
98.1391917669	32.9274998349	train	1.2860703407236934E-4	30.860366205969108	0.42409214833951725
98.3530963712	32.9287901102	train	1.3880317495541862E-4	34.339745769942404	0.4428257955989431
98.5563166533	32.9296767894	train	1.1135039504294258E-4	24.753178913268737	0.3893425843770833
99.8826242076	32.9273476657	train	2.0720306810964614E-4	51.719103448305766	0.5426314662390845
99.9467922257	32.9268780099	train	2.2077974030789967E-4	53.95484769687974	0.5583349202757847
101.892004395	32.8969982564	train	2.0200122205831997E-4	50.6616498222841	0.5363147765335593
102.190956562	32.8897202406	train	3.6413973219824364E-4	81.01740862976096	0.6758531709514336
102.222980643	32.8888981582	train	4.082176196622893E-4	89.71118130843722	0.700366141630205
102.276351198	32.8875098393	train	3.740865372504557E-4	82.8634123738333	0.6817289443426038
102.329718058	32.8860987981	train	3.9915808773759946E-4	87.76266016789795	0.6956353550130596
102.383081164	32.88466504	train	3.042745736457958E-4	68.2524303424251	0.6353347193120656
102.468454176	32.8823237894	train	2.6917194476714496E-4	61.75130511388399	0.6064924349090066
103.087094028	32.8636131237	train	3.0455246948298985E-4	68.31005556399778	0.6355461954915209
97.6364457904	32.9320451131	train	1.9978667379699465E-4	50.14418156652859	0.5335723487251305
97.7647731971	32.9333795972	train	2.0530542530501245E-4	51.36593828075584	0.5403471659088069
99.7971455311	32.9369422338	train	1.788568603034961E-4	45.630954955044	0.5059565706079225
99.8292339117	32.936733412	train	1.7693404841214152E-4	45.15111812245636	0.5032546145726443
102.394097025	32.8933802277	train	2.3490160273300511E-4	56.27221885116525	0.5735642623927248
102.532835056	32.8895330566	train	3.539320606073438E-4	78.77313983873076	0.6695933816654009
102.650207789	32.8861578798	train	4.5071249763441044E-4	95.16914275038731	0.7207271245490228
102.948883435	32.8770711095	train	3.7581570159272716E-4	83.19621131827849	0.6827287294731508
97.593529173	32.9405887594	train	1.0762402443090067E-4	23.283647150258215	0.3812810142897858
97.8502126135	32.9432147124	train	1.5836720601447102E-4	40.052029932119616	0.47555899782835304
98.1069260393	32.9453134661	train	1.2974822588613402E-4	31.30426215678156	0.4262512639567626
98.3422673065	32.9467740346	train	1.334841881665726E-4	32.43486005874364	0.43320776138586775
99.9148941172	32.9451555893	train	2.306643020025504E-4	55.552658230723615	0.5691061015203436
101.208765782	32.9289799838	train	1.3141339603443835E-4	31.86209507369178	0.4293728499222457
102.682587989	32.8942201659	train	4.3442788492440045E-4	93.39334990464745	0.7132602897497847
102.725266382	32.8929542738	train	3.5863104383320393E-4	79.85572129899607	0.672504769892474
102.917285462	32.8870781005	train	3.500519084124756E-4	77.72657137987747	0.6671500155347468
102.949283157	32.8860701693	train	3.504861713420017E-4	77.84750653687762	0.6674252691658535
102.98127925	32.8850540792	train	3.4088694527422656E-4	75.7587391762059	0.6612327204136229
103.04526658	32.8829974277	train	2.530564116324561E-4	59.20956357890594	0.5916653240338928
97.7217369372	32.9509858261	train	2.8197501173712365E-4	63.879982875882504	0.6175258930622914
98.235214236	32.955184727	train	1.122797487551313E-4	25.150217655781283	0.39132050952199315
102.608259947	32.9054031072	train	4.8696348471893527E-4	97.85014917272325	0.7360290885170269
102.885679638	32.8970776017	train	3.4416983654025413E-4	76.32888678727703	0.6633763271791906
103.152317779	32.8884939856	train	1.6239883890401257E-4	41.08581628041014	0.48183221805787707
102.149532375	32.9268310012	train	3.5682895463548796E-4	79.29511186343518	0.6713943203290234
102.224287418	32.9249229244	train	4.0422493491333475E-4	88.65751036745523	0.6982994555648245
103.056751937	32.9006472061	train	3.277502476493533E-4	73.21026556693408	0.6523745980745823
103.184730325	32.8964222967	train	1.8118653803575124E-4	46.002417440202265	0.5091911356152115
103.291358277	32.892801875	train	1.9559658362775238E-4	49.24638391694052	0.5282937112851742
98.2671608516	32.9734164733	train	1.290071927550905E-4	31.030310885554208	0.42485108941006816
98.342066797	32.9738335523	train	1.3439170487329475E-4	32.81403401260167	0.4348721997033218
98.3527677695	32.973889468	train	1.4188476163610558E-4	35.26544668397527	0.44825017556549024
99.9044728782	32.9722913931	train	2.5017553084957404E-4	58.74544596570672	0.588896244033273
102.192574228	32.9347525685	train	3.5379703830476516E-4	78.75134377037314	0.6695089595076567
102.416827974	32.9288160487	train	2.345195947058484E-4	56.222066314470794	0.573166130043521
102.544942705	32.9252435697	train	3.510452572958477E-4	78.01102878368924	0.667778971119297
102.566292942	32.9246354237	train	3.354429158961174E-4	74.77722510843407	0.657617153320595
97.6357531226	32.9771345123	train	2.3629228347659355E-4	56.507888162116835	0.5750073906230353
97.6678504587	32.9774810758	train	2.8327610000906906E-4	64.271589153359	0.6186126130059819
98.1172642728	32.9814669005	train	1.3435687192973368E-4	32.794890116196115	0.434808494488585
98.5346410827	32.9837198709	train	1.0385908351803926E-4	21.76346813183967	0.3729169145340373
102.289024701	32.9412630686	train	3.4804395906230676E-4	77.22184764945514	0.6658713483415096
102.310384525	32.9406984012	train	3.4943149461376963E-4	77.56962884744769	0.6667559804767925
102.481241253	32.9360499603	train	2.890348450304124E-4	65.31096321642924	0.6233493083770487
102.620032796	32.932101574	train	4.0179305855102244E-4	88.32328666333581	0.6970266427639099
102.673406861	32.9305420389	train	4.398516245732595E-4	94.07763099117541	0.715791142021087
99.0269734658	32.9936044649	train	1.388280238297965E-4	34.34548887936048	0.4428699624875464
102.684454892	32.9392291723	train	3.769938104944235E-4	83.48271413092311	0.6834063100522201
102.897927202	32.9327434316	train	2.675383437466568E-4	61.49000061970478	0.6050386633246879
102.972626081	32.9303875627	train	2.2287109638284038E-4	54.27154050821986	0.5606585436705132
103.025977055	32.9286775583	train	3.2058493050755345E-4	71.7302157407781	0.6473449272079329
103.079323487	32.9269448606	train	3.428742182140691E-4	76.11567587729668	0.6625335848573701
97.7424905828	32.9962940889	train	2.3050512642855221E-4	55.50529332457432	0.5689368119450645
98.9734505092	33.0026249365	train	1.4716282017911364E-4	36.78714388806603	0.4572995610632129
99.0912070062	33.0025944419	train	1.3139345649997857E-4	31.855763549725122	0.4293356715234496
99.2089630022	33.0024528723	train	1.4776411629692268E-4	37.0020175781532	0.4583117009430362
102.941013056	32.9404017413	train	4.086458429598164E-4	89.78990337764003	0.700586117792098
103.133084383	32.9341864209	train	3.9917257003543595E-4	87.76767037994476	0.6956430367146139
103.143753266	32.9338325011	train	3.960001140603422E-4	87.13945293833169	0.6939509900547088
103.218430188	32.9313296569	train	3.9849831236945426E-4	87.5344080952649	0.6952849852129622
103.282431564	32.9291489853	train	3.4132752519551484E-4	75.84408682753643	0.6615219875721318
103.325095292	32.9276770686	train	2.2908932451080733E-4	55.27374071209237	0.5674251760981053
98.5452047979	33.0108195885	train	1.0122010878728179E-4	20.783591057381905	0.3669181377892449
98.9734478068	33.0116453035	train	1.5453590866838687E-4	39.034781762154864	0.46945510148087155
99.0376851846	33.0116424388	train	1.6317042085659897E-4	41.2564314894279	0.4830157290805218
102.001524864	32.9755534586	train	1.244856966874446E-4	29.358688242820598	0.4161574685156826
102.087017616	32.9734675941	train	2.2812532020288773E-4	55.08978813193303	0.5663898380467719
102.16181645	32.9715945586	train	3.293382691412726E-4	73.51365840069832	0.6534699440031603
102.225924164	32.9699535249	train	4.012785555772701E-4	88.23304679119798	0.6967559808911814
102.781293211	32.9543570954	train	3.5469000533749375E-4	78.89549158976845	0.6700664841409751
103.240194739	32.9396020959	train	3.1011113589069823E-4	69.52051800148806	0.6397253584331939
97.5281673409	33.011989359	train	2.74243047554331E-4	62.66354193803297	0.6109378972837325
97.6994192002	33.0138916077	train	2.0345254951583875E-4	51.00536129492983	0.5380946297559133
97.945619713	33.0162145441	train	1.567214711074626E-4	39.65438122775821	0.4729543605392969
99.1982983195	33.0205109471	train	1.5300032532107136E-4	38.56785267812725	0.4669685878192669
101.264045286	33.0001306102	train	1.3430589985778674E-4	32.766876288905934	0.43471524688165364
102.098018397	32.9822099396	train	3.244566477202749E-4	72.51740054736207	0.6500806009018371
102.375831135	32.975001513	train	2.7865190473508436E-4	63.3849226364559	0.6147219893387876
102.397197178	32.9744214837	train	2.403838339188398E-4	57.2041307265899	0.5791971632595978
102.54674205	32.9702592084	train	3.2557808314897634E-4	72.76013707825884	0.6508650740775451
102.55742264	32.9699550698	train	5.163639727781083E-4	99.34202516598826	0.7472602995621774
102.610823165	32.9684207154	train	4.1380745952351996E-4	90.48865317476134	0.7032124272249519
102.642861524	32.9674891751	train	3.991261742827745E-4	87.75161957353754	0.6956184261070707
97.6029458092	33.0218681548	train	2.1049665760223255E-4	52.281878743704006	0.5465427079071187
98.6843173705	33.0292895216	train	1.1252295101692964E-4	25.25410181411619	0.3918359986348864
98.8770668184	33.029628271	train	1.205749763319086E-4	28.001871665399282	0.40842343658240393
101.189390387	33.0104805184	train	9.254621787922268E-5	18.040544326345334	0.34636629469478647
102.888833621	32.9690748262	train	1.5604949315879997E-4	39.4853998701729	0.471883394797231
102.91018601	32.9684071651	train	2.5762161492976854E-4	60.09473245664787	0.5959777748034809
102.942213267	32.9673988521	train	3.781047959407815E-4	83.7621992350981	0.6840426388998109
101.959677841	33.0035994581	train	1.1506008152935851E-4	26.099672073689156	0.397162065336021
102.312402674	32.9947302839	train	3.3046432206613167E-4	73.68976054022365	0.6542424713585837
102.504730314	32.9894736199	train	2.820183159143848E-4	63.893154692162604	0.6175621620300303
102.793124563	32.9810348562	train	3.2430046699525217E-4	72.47801237638735	0.6499710686777364
102.825160822	32.98005623	train	2.4797297180429774E-4	58.35389893842898	0.586753696371922
103.006669848	32.9743559779	train	4.366439334570942E-4	93.71957211007079	0.7142997794605824
103.017345243	32.9740124819	train	3.9535985244314734E-4	86.92830633416769	0.69360721885902
103.081393783	32.9719324123	train	4.368675731998394E-4	93.76135324849358	0.7144042644222746
103.124089128	32.9705275181	train	5.068775988281724E-4	99.02233964107907	0.7437423216878333
103.348190076	32.9629133445	train	1.6322362165717622E-4	41.26998258807737	0.4830971333059398
103.710834717	32.9497372296	train	2.625152725808514E-5	3.033289938188581	0.13067153291806513
97.8489253392	33.0424189206	train	1.3119222873225875E-4	31.79186644938685	0.42896019955087467
98.8449101019	33.0476330666	train	1.2368650478890696E-4	29.021579882909016	0.4145934319494778
101.628464464	33.0200354331	train	1.5838170503876777E-4	40.054963603973206	0.47558183044349095
101.885131623	33.0143618001	train	1.2431117981413596E-4	29.265171419792654	0.4158166486993137
101.959978986	33.0126077513	train	1.4696473790828325E-4	36.72115805360383	0.45696530763931614
101.981362747	33.0120983663	train	1.9662962031948814E-4	49.425541810049914	0.5296061877469969
102.088273368	33.0094966027	train	2.561027110653134E-4	59.759718471044714	0.5945531122009414
102.109653829	33.0089652843	train	3.7057668549276293E-4	82.32357059933217	0.6796800839341218
102.141723462	33.0081614548	train	3.664526817743063E-4	81.50332984907176	0.6772387516939714
102.729426456	32.9919687589	train	2.9472380781579407E-4	66.39574489416793	0.6279144803347968
103.188551925	32.9773891608	train	4.4712423818438896E-4	94.90577754187072	0.7191154290701766
97.8380991534	33.0513381065	train	1.3306181535931776E-4	32.3230692098241	0.4324297571307284
97.8595169008	33.0515357834	train	1.4200091309871693E-4	35.295024380056326	0.44845256706306996
97.9344806238	33.052198701	train	1.6933240416354645E-4	42.95365456701998	0.4922769289201648
97.9773181131	33.0525572897	train	1.7289224902827027E-4	43.925411431398935	0.4974775587320009
98.1593853632	33.0539171997	train	1.2442579349934905E-4	29.326588447919768	0.41604052641694855
99.0162810192	33.0567487091	train	1.997808138204786E-4	50.14289685803517	0.5335650488780931
102.184805017	33.0160832784	train	3.950691115855231E-4	86.77539114142073	0.6934508583015296
102.248943453	33.0144284716	train	4.5465099072046223E-4	95.50004889925248	0.7224749719338429
102.270321759	33.0138695618	train	4.254436097315228E-4	92.11615703785972	0.7089673468053705
102.4306399	33.0095613172	train	2.4750395825907706E-4	58.271491575995576	0.5862945743869445
102.505443169	33.0074805209	train	2.433632378922877E-4	57.66718785773546	0.5821964822240104
102.516128719	33.0071796147	train	3.291152932594268E-4	73.47368427107202	0.6533165620006639
103.295712862	32.9827525604	train	3.089742994600154E-4	69.32806745760632	0.6388784673272627
97.5702506307	33.0575744958	train	2.0445768732383726E-4	51.232755189851254	0.5393193055760563
98.1164548296	33.0626403423	train	1.313290593944554E-4	31.835315137660853	0.4292155663529797
98.9841443443	33.0657690534	train	1.9892905263951604E-4	49.93868609347295	0.5325015633077728
102.388236508	33.0197348042	train	2.4943365230579946E-4	58.61267297723035	0.5881770645404137
102.430988991	33.0185654549	train	2.3386443942729397E-4	56.13605320267096	0.5724815874874968
102.559231397	33.0149697755	train	4.260055529726647E-4	92.26229308484835	0.7092396243976805
102.74086821	33.0096510099	train	3.0020634478910175E-4	67.61787173386341	0.6322104991564547
103.242778715	32.9935759293	train	3.930073700663007E-4	86.42000120903894	0.6923374576899982
97.9021290974	33.0699573662	train	1.5704894240719166E-4	39.7345834031832	0.473474695762321
101.907405209	33.040891293	train	1.3182125034371837E-4	31.991603580488643	0.4301322560056118
102.613026573	33.0224351601	train	4.1833837535327405E-4	91.05099919920877	0.7054801439117984
102.826716831	33.0160570738	train	3.098487706067981E-4	69.47565946920882	0.6395302610765007
102.944217182	33.0123936906	train	4.98596813168333E-4	98.59161300500287	0.7405903884956251
102.997619331	33.0106920747	train	4.961393025434282E-4	98.44917478347253	0.7396400064363898
103.018978927	33.0100050532	train	6.170276034145958E-4	99.99999884438019	0.7793969157674278
103.072374729	33.0082715654	train	4.375783824214787E-4	93.83427639054584	0.7147358491191331
98.834131894	33.083700273	train	1.2761424717137716E-4	30.444899414816067	0.4222005511025985
98.9198513494	33.0837848409	train	1.0913988835643191E-4	23.871532129936032	0.38458595425105524
101.308475521	33.0624379161	train	1.208051750179711E-4	28.071538243232137	0.4088843599864524
101.82212111	33.0518670381	train	1.3507890320453326E-4	33.150146676731445	0.4361260719579014
101.875609805	33.0506444793	train	1.3763271103934028E-4	33.934769399342386	0.44073742631062346
101.950488484	33.0488944374	train	1.8295344538969577E-4	46.54681653048636	0.5116162370170296
102.773684643	33.0266865172	train	3.2054317470863825E-4	71.72248773038817	0.6473151902733509
103.104827511	33.0162176957	train	3.5020637788171164E-4	77.76566158564528	0.6672479768054275
103.158221307	33.0144471936	train	4.278967013892092E-4	92.6005563996677	0.710152209424074
103.190255331	33.0133739697	train	4.080076446398067E-4	89.6725243798976	0.7002581603675906
103.318374239	33.0089991864	train	2.873777247063398E-4	65.06303616481026	0.6219983904281096
103.350399605	33.0078850263	train	1.7220328501433364E-4	43.717846153467356	0.4964793720381984
98.8448309626	33.0927342842	train	1.7339806904802802E-4	44.08893914170529	0.4982078865048476
101.180246659	33.0737641898	train	8.824205492247735E-5	16.665310735273042	0.33566458767153995
101.89729967	33.0591577771	train	1.5526058589167757E-4	39.246098020708835	0.4706205051457024
102.089846206	33.0545325107	train	3.2630312961222553E-4	72.8780142451329	0.6513703934055437
102.10054193	33.0542668544	train	3.4670067939510124E-4	76.84648763909244	0.6650104459114853
102.154018429	33.0529248454	train	3.7163605770653584E-4	82.52316001750268	0.6803012617704268
102.186102615	33.0521086596	train	4.10998206001028E-4	90.17474024632223	0.7017887775314908
102.228879504	33.0510076038	train	4.3631480014989544E-4	93.65808230464164	0.7141458685553427
102.27165405	33.0498919124	train	3.9897380568506603E-4	87.69890701421767	0.6955375742421053
102.65651442	33.039192559	train	4.00202432100661E-4	88.00763479068631	0.6961883038252018
102.848865475	33.0333990752	train	2.15445666304039E-4	53.09281819188608	0.5522956294528982
102.891602582	33.0320714952	train	4.524465832068494E-4	95.27302354391082	0.7214993923690187
98.4911574917	33.1008124853	train	1.4560079346543313E-4	36.29553955975799	0.45465249689957055
98.9198349785	33.101825311	train	1.886137888878352E-4	47.874023374532044	0.5192262821431191
102.325457758	33.0574817851	train	3.6981939862982063E-4	82.19344249891716	0.6792345565019606
102.35753811	33.0566214042	train	2.532117225134168E-4	59.25018004848062	0.5918135482767681
102.41100231	33.0551691463	train	2.0631250945923058E-4	51.51717043330848	0.5415622841895954
102.432386911	33.0545818428	train	2.609591922505105E-4	60.66527878440505	0.5990733688762975
102.517919048	33.0521960648	train	3.463856050837699E-4	76.75538131363777	0.6648078733689482
102.603440975	33.0497518018	train	3.9724021138465635E-4	87.36099394212444	0.694614637574965
103.276541117	33.0284623154	train	2.7311366106077476E-4	62.50949138295747	0.6099565629269608
97.9874077107	33.1067577415	train	1.750941599165101E-4	44.535065579277784	0.5006413678359749
98.7697720739	33.1106586674	train	1.724496558758722E-4	43.77398286502588	0.49683677488818945
98.9519815079	33.110862063	train	2.0631394527436889E-4	51.517458476628754	0.5415640120158975
101.74807218	33.080569781	train	1.3470849691312847E-4	32.988140285935884	0.4354509152505044
101.801581658	33.0793780584	train	1.3215878988347943E-4	32.08386632021631	0.4307592122757698
102.036984745	33.0738622152	train	3.003767569295589E-4	67.65445837593875	0.6323424420083281
102.486200971	33.0621011354	train	3.135199404037172E-4	70.28545199482062	0.6422411156561559
102.561044183	33.0599840678	train	3.640642318245503E-4	80.98962500646333	0.6758077416531895
102.796213418	33.053038951	train	3.03714486371299E-4	68.16902460790054	0.6349077513936143
102.881709122	33.0504038793	train	3.5555476400518524E-4	79.03508585437419	0.6706046069361139
102.913767122	33.04940067	train	4.443914794836915E-4	94.51206213598654	0.717875455150219
98.2123741155	33.1174024036	train	1.5271763132263563E-4	38.480297184144014	0.46650828930040583
98.2230921594	33.1174696877	train	1.3060835163226044E-4	31.599945008357142	0.42786793807341034
101.341541529	33.0978899695	train	1.0621390565212372E-4	22.70952471676545	0.37817459474279974
101.598494433	33.0927955604	train	1.5787309826227345E-4	39.93870857804853	0.4747797020602849
102.828665739	33.0610577443	train	3.158280481507986E-4	70.82205465012517	0.6439246845142252
102.967597765	33.0567090228	train	4.5872548792822804E-4	96.01705505790004	0.7242602998200705
102.978283599	33.0563681175	train	4.8672727521442954E-4	97.79581667134673	0.7359348112242251
103.021025125	33.0549953738	train	5.910052656474172E-4	99.92417172465403	0.7718992315025665
103.063763736	33.053608036	train	4.0534006256057105E-4	88.88570036948423	0.6988795296544712
103.117182853	33.0518533461	train	3.1240413011268475E-4	70.0945263410279	0.6414215051064293
98.8662083163	33.1288398906	train	1.7564341178760847E-4	44.77470086100319	0.50142436046117
101.737928761	33.098825213	train	1.7871902177351112E-4	45.59942730884693	0.5057638568269446
101.962695331	33.0936816936	train	2.2457482860314783E-4	54.504570901952164	0.5625334986092134
101.973397056	33.0934266745	train	3.170812198477895E-4	71.0541680532449	0.6448321468431625
102.016202598	33.092397429	train	3.5515661198355425E-4	78.97081388956204	0.6703570627498904
102.690080593	33.0742536761	train	4.196183461821091E-4	91.28023225759746	0.7061145032181567
103.171022231	33.0590721961	train	3.8471176167376446E-4	85.0651447345514	0.6877746353630988
103.288529204	33.0550801832	train	2.8920484839338125E-4	65.34209991457666	0.6234873526394854
103.331253218	33.0536012059	train	2.3845272598927786E-4	56.79018765243985	0.5772300388029495
103.406012673	33.0509779301	train	1.0431061398561868E-4	22.013726831233257	0.3739319382876594
97.8263122769	33.1324030243	train	1.5428163448378854E-4	38.9648376765096	0.46904496852916355
97.8477495995	33.1326031547	train	1.4834910086698998E-4	37.16873078758209	0.4592927676860697
101.577610598	33.1112624457	train	1.508673007646358E-4	37.944272151359456	0.4634757329700597
101.71679692	33.1083040255	train	1.707688445183253E-4	43.36785137740003	0.4943883462460892
101.834553694	33.1056795473	train	1.5535319439532284E-4	39.27370189647996	0.4707690664531077
102.08072125	33.0998332204	train	3.6706330120094444E-4	81.62685616265468	0.6776025712862068
102.144926931	33.0982283055	train	3.602842596858584E-4	80.17616350158303	0.6735169032791589
102.679764288	33.0835716443	train	4.032714641846623E-4	88.52972408706702	0.697801697863137
103.256917911	33.0651751754	train	3.128148909906836E-4	70.16186631420189	0.641723663003026
103.353057531	33.0618504423	train	1.8323364291881217E-4	46.64084792220001	0.5119986116607147
98.1799686651	33.1442528085	train	1.6142747920400846E-4	40.84005964066543	0.480334545594005
98.7911229473	33.1467769494	train	2.484334466621925E-4	58.43503029646294	0.5872034694416969
101.256568156	33.1265101305	train	7.175179705277687E-5	11.957628941708792	0.2912036265451787
102.123844559	33.1077737263	train	3.684117645982529E-4	81.9400207654933	0.6784031150433057
102.380648009	33.1010658613	train	2.4761208138199487E-4	58.29031342542889	0.5864005076388478
102.455532647	33.0990099901	train	2.8518445087217506E-4	64.62517094214743	0.620195417454149
102.509016975	33.0975140399	train	4.291346026448082E-4	92.8066373159352	0.7107464703490763
102.530409594	33.0969092514	train	3.8735938938453117E-4	85.36988052110821	0.6892455415590946
102.573192905	33.0956886908	train	3.8003510202689846E-4	84.21935377666988	0.685142180464646
102.605278685	33.094763661	train	4.324219505830403E-4	93.14831612857482	0.7123128151374557
102.680139754	33.0925732348	train	4.5976803965688297E-4	96.16670909336676	0.7247134315183213
102.744299875	33.0906600536	train	4.187917435019831E-4	91.132157536308	0.7057051481817527
103.203928782	33.0759862747	train	3.6547969755574807E-4	81.26994056389067	0.6766573280143122
101.663810461	33.1274811056	train	1.7843504658945745E-4	45.53447399620955	0.505366353235662
101.910076228	33.1219686961	train	1.7034176600326197E-4	43.236824149756636	0.4937624221241807
102.691210247	33.1012581233	train	4.257826448949435E-4	92.20784055860099	0.7091316800365906
102.808842531	33.0977142101	train	4.1165303121191895E-4	90.27788005630457	0.702121843715604
102.915762833	33.0943964572	train	3.92989504698167E-4	86.41683736747228	0.6923277745235584
102.937144776	33.0937219383	train	3.9551990220964254E-4	87.01248453014848	0.6936932256383905
102.990596498	33.0920196506	train	4.3295231481838096E-4	93.22465469689145	0.7125639335269102
98.2548654636	33.1627630608	train	1.437193840288172E-4	35.82188593347941	0.45142971111838426
98.2655891287	33.1628267668	train	1.6583872910279435E-4	42.00516355214463	0.4870672331683399
101.471288382	33.1404678574	train	1.4733424540525235E-4	36.84840524126252	0.45758850015425856
101.685502036	33.1360313072	train	2.977628450527543E-4	66.93749911669703	0.6303081333565342
101.76046546	33.1343916357	train	2.7333495062443575E-4	62.539672190196846	0.6101492332429941
101.781882457	33.133914887	train	2.4087512840605745E-4	57.306568138676134	0.5796947031690179
102.777148619	33.1076922798	train	3.2477816189951616E-4	72.58699410114731	0.6503058686430356
102.852005921	33.105397868	train	4.1740676219767454E-4	90.93183219947063	0.7050167075343056
103.097904401	33.0975436753	train	3.4869301710581087E-4	77.3865138815187	0.6662857433588447
103.204786445	33.0939780753	train	3.9402058853988114E-4	86.59702410137737	0.6928856341293234
103.236847361	33.0928905939	train	4.0057811470948655E-4	88.08632777550962	0.6963867253789818
103.268906547	33.0917948992	train	3.8410492495737027E-4	85.01984045461052	0.6874355397771839
101.514392011	33.1486214325	train	1.6430532345333422E-4	41.59824794049012	0.4847467374984057
101.942794372	33.1392303853	train	2.407208012480968E-4	57.2823834136059	0.5795385409669638
101.974916295	33.1384667756	train	2.91646978396717E-4	65.89325530720534	0.6254592754212375
102.081980496	33.135861713	train	3.8736871963460714E-4	85.37700762031132	0.6892507005328727
102.156917122	33.1339835393	train	3.6178311813701467E-4	80.44739454553405	0.6744291437879436
102.210438983	33.1326144511	train	3.002438182569807E-4	67.62591710171648	0.632239521386397
103.141082096	33.1051249994	train	3.631603204565007E-4	80.69743380810239	0.6752628590267652
103.365518949	33.0974525392	train	1.9180681043327774E-4	48.578204467085015	0.5234154239323565
98.0938292455	33.1797346784	train	1.750745642789754E-4	44.52630580674945	0.5006133876005278
98.1045545452	33.179812286	train	1.6661218123371183E-4	42.218427562754904	0.48822978252943
98.4048777457	33.1816101991	train	1.9492450375042028E-4	49.14551452148385	0.5274358920079802
101.675339723	33.1542824812	train	2.6038518091006446E-4	60.56234402899794	0.5985443569609764
102.039467271	33.1459222012	train	3.042941395207843E-4	68.25534400650808	0.6353496167942629
102.103709012	33.144336584	train	4.201473591340986E-4	91.53207553788852	0.7063758870298742
102.232177133	33.141066178	train	3.801099861656863E-4	84.24490497169367	0.6851846818110957
102.317810832	33.1388124756	train	2.2957351855789674E-4	55.352924240909104	0.5679433361207964
102.360624074	33.1376636033	train	2.4931838707684936E-4	58.59204411682788	0.5880651001436298
102.403434871	33.1365000538	train	2.842456926431467E-4	64.42924656988868	0.6194184475432538
102.44624319	33.1353218301	train	3.973488281684907E-4	87.37565006504532	0.6946726276146495
102.478347785	33.1344285341	train	4.1995483496827356E-4	91.44051164370494	0.7062808152133329
102.542552692	33.1326171891	train	4.272317775279278E-4	92.46973703951831	0.7098320001261732
103.323216889	33.1079394725	train	2.9187916125420046E-4	65.92868112450765	0.6256456791338951
98.4477264554	33.190827596	train	1.7764415661446174E-4	45.32906480260397	0.5042559012401768
101.332741202	33.1701922785	train	1.0244085963474269E-4	21.194607590279	0.36970728670111724
101.825581847	33.1599778635	train	2.0889140390257645E-4	52.02976915841614	0.5446448098967668
102.575018401	33.1407017142	train	4.2746178123385654E-4	92.50864743169876	0.7099428436807452
102.607120487	33.1397751039	train	4.586237438937368E-4	96.0024549745102	0.7242159981770858
102.660620677	33.1382124225	train	4.674860976855521E-4	96.63991165169435	0.7280222199310037
102.682019592	33.1375809353	train	4.848304501118054E-4	97.69953224252282	0.7351752908033226
102.724815407	33.1363069664	train	4.254641052645208E-4	92.12169953854244	0.7089772864379537
102.767608513	33.1350183408	train	3.8388969781541537E-4	84.98756786983354	0.6873150955306305
102.821096038	33.1333869527	train	3.9459790313605634E-4	86.69521075607115	0.6931971029910072
101.172203808	33.1821153719	train	9.448006387918317E-5	18.741615836389233	0.3510630865475528
101.322262414	33.1794053864	train	1.094806681197225E-4	23.99233797107336	0.38532407924463175
102.971243633	33.1376957697	train	3.7517043149487854E-4	83.00891111444864	0.6823563764027472
102.992634631	33.1370109461	train	4.0400954933163204E-4	88.62864390988358	0.6981871573255571
103.088885087	33.133883949	train	3.5161605942228737E-4	78.13116025429893	0.6681393099151789
103.110272045	33.1331789988	train	2.880547579406827E-4	65.1604112745859	0.6225514906864905
98.0506365712	33.2064715809	train	1.7631574687540443E-4	45.00104830531719	0.5023794797646972
101.708306187	33.1806176546	train	2.877855699124561E-4	65.12169498641978	0.6223317722925349
101.740449764	33.1799137372	train	2.292518222663918E-4	55.300315069603215	0.5675992114972234
101.794019887	33.17872213	train	2.459153269644347E-4	58.0244553393231	0.5847318388990524
101.997556796	33.1739842094	train	2.936429942835948E-4	66.19746396123715	0.6270557040921657
103.228318915	33.1382319516	train	3.990742489379513E-4	87.733655781389	0.6955908776093754
103.271086551	33.1367703592	train	3.820628177667132E-4	84.66305063381823	0.6862889966598312
97.696492017	33.212284918	train	1.8279708331652987E-4	46.497615282789084	0.5114025951805983
98.0612687151	33.2155718247	train	1.539492306728304E-4	38.875966057333486	0.46850785870992656
98.7265638333	33.2188125376	train	3.217277583083473E-4	71.89220630686023	0.6481568645656217
98.7694890012	33.2188994642	train	3.3935934823504737E-4	75.34979473539876	0.6602259208504191
101.44065115	33.1951731917	train	1.7850954642541786E-4	45.55151425679674	0.5054706986842867
101.815735442	33.1872482325	train	2.090756628394276E-4	52.05851157018108	0.5448634667325088
102.06213506	33.1814262368	train	3.8365380925098336E-4	84.9521971743701	0.6871829821871019
102.126401319	33.1798274169	train	3.9167215121323917E-4	86.1887903886028	0.691612075389732
102.17995262	33.1784697802	train	3.7260011168980406E-4	82.65845480951636	0.6808644582858309
102.190662448	33.1781954947	train	3.530019919440002E-4	78.50390918976892	0.6690109837095567
102.276335793	33.1759681215	train	2.756397540042688E-4	62.854543051861185	0.6121447000817634
102.854368599	33.1593962419	train	4.1990630430008004E-4	91.41739507630278	0.7062568402000122
103.04693633	33.1532780904	train	3.807781583756685E-4	84.36728987116813	0.6855634032248465
98.3723773226	33.2265499145	train	1.959106122684027E-4	49.29816155638954	0.5286934598393157
98.3938407586	33.2266563431	train	1.8745778201146156E-4	47.64814422710707	0.5176914226274304
101.19431657	33.208779677	train	6.406333092662067E-5	10.095229146420136	0.26837432418105556
101.430181445	33.2043949826	train	1.458219917433065E-4	36.36541686697346	0.4550289154691921
102.458713707	33.1800433526	train	3.4301537738940603E-4	76.1361537707552	0.6626256074142268
102.50154068	33.1788447467	train	5.055472313670936E-4	98.95107640695748	0.743241115422393
102.533659237	33.1779361501	train	5.366599576167813E-4	99.76581282400088	0.7544718298706786
102.565776346	33.1770192901	train	4.85488854159057E-4	97.73293625587424	0.7354394213544025
102.597891993	33.176094168	train	4.996879650120548E-4	98.64639097175976	0.7410101441140362
102.64071056	33.1748478219	train	4.231725482364773E-4	91.78596118924254	0.7078617378090349
98.0288809563	33.2333623155	train	1.688527962824932E-4	42.82073686875406	0.49156802304446856
98.6621071086	33.2366941644	train	2.2877918240190082E-4	55.21734786478335	0.5670926241697908
101.162371078	33.2183566134	train	7.793662801701638E-5	13.663616893240183	0.3085595066374186
101.183818217	33.2179818673	train	6.752953221100707E-5	10.857430068468782	0.27884593000104474
102.426942784	33.1899365916	train	3.3171166277740874E-4	74.00250734474069	0.655094197062224
102.780239371	33.1796962458	train	3.3331517788780197E-4	74.36097038986871	0.6561829853310613
102.812348209	33.1787157418	train	3.75470917083457E-4	83.09613197308802	0.6825298802683417
102.865859461	33.177063225	train	4.465713627338262E-4	94.83960505394215	0.7188654452337059
102.908665299	33.1757247062	train	3.9495018681699837E-4	86.755125326678	0.6933868545103559
103.218920573	33.1655819906	train	3.4748842801296705E-4	77.0716745817427	0.6655158479275438
103.069578099	33.1795719597	train	3.665391381032346E-4	81.524069471636	0.6772903140422178
103.219352306	33.1745775967	train	4.303573450908938E-4	92.91631762317276	0.7113310668514142
103.240745581	33.1738494647	train	4.213219870486971E-4	91.63054353962126	0.7069546082956528
97.6637603509	33.2480139177	train	1.7830904194821089E-4	45.503844916061404	0.5051897692244482
98.6190954479	33.254609778	train	1.794393164303165E-4	45.758707314387856	0.5067692532745763
101.763294072	33.224487696	train	1.874524880802421E-4	47.64679935456229	0.5176843711986375
102.331241655	33.2105654018	train	2.2856704164603996E-4	55.175962052627334	0.5668648601987688
102.9415749	33.1927086117	train	3.6633652567566634E-4	81.4754656814141	0.6771694505285016
103.102095635	33.1875137835	train	3.641109988695724E-4	81.00887046614201	0.6758358833330602
97.7709573583	33.2581387992	train	1.5417265745638363E-4	38.93570153378441	0.4688689992485447
98.2862315954	33.2621644654	train	1.9941989484253367E-4	50.06377099889054	0.5331150066881264
98.6083196808	33.2635962234	train	1.8976388776635917E-4	48.07280019509093	0.5207436339928929
102.14943581	33.2243192417	train	3.8857813517170395E-4	85.6604177478351	0.6899179754538893
102.224442863	33.2223959667	train	3.5704349419546193E-4	79.37615199404148	0.6715269145972398
102.449420098	33.2163555156	train	3.958560824723973E-4	87.10137854100793	0.6938737234468003
102.99549564	33.1999980257	train	3.816609898675904E-4	84.52220100305817	0.686062398862633
97.6634857281	33.2660490059	train	1.8520435340273433E-4	47.14264317629668	0.5146711411781674
97.6849543167	33.2662779589	train	1.5901387299447307E-4	40.182873820581	0.4765754195733532
98.6512304162	33.2727439115	train	2.1202766652058245E-4	52.5552253131917	0.5483381443458555
102.417635132	33.2262472444	train	3.0530066439386587E-4	68.4751333519776	0.6361143476747658
102.481911199	33.2244628279	train	4.580216700904392E-4	95.92744680633987	0.7239535500508347
102.589025218	33.2214152096	train	4.87418075879784E-4	97.95471344469975	0.7362103382351324
102.599735727	33.2211053898	train	4.54341783186892E-4	95.46820201840576	0.7223385417916615
102.67470467	33.2189109101	train	4.137507349481685E-4	90.4831353358996	0.7031838153015646
102.706831713	33.2179566314	train	3.5799189012496267E-4	79.68909861325525	0.6721117825048868
102.728248898	33.2173158508	train	3.629866857122099E-4	80.66605564227584	0.6751579812904194
102.781788876	33.2156978201	train	3.2772435439278703E-4	73.20162116202636	0.6523566806916197
103.883665946	33.1772668418	train	1.1838498482410322E-5	1.1441942088272121	0.06348263804017931
98.5867615248	33.2815662236	train	1.6505739995510652E-4	41.77532277066645	0.48588746909002545
98.6941502231	33.2818768306	train	2.791097173958939E-4	63.480237442183956	0.6151107124439484
102.514407589	33.2325612303	train	4.8088487331973787E-4	97.49661394882204	0.733581335418206
102.857133037	33.2223935629	train	4.547280503066494E-4	95.50991855387578	0.7225089516944706
102.910668024	33.2207198564	train	4.456370074727526E-4	94.71067277467637	0.7184419615278707
102.932080775	33.2200439452	train	3.768975700060229E-4	83.46059449212578	0.683351066625197
103.349481349	33.2061301005	train	8.77146698028198E-5	16.528021642089186	0.3343291694079058
98.1678826519	33.2884875552	train	1.8225233165035121E-4	46.34848845269516	0.5106568237029752
102.279024199	33.2480102574	train	2.7071865680983637E-4	62.174432845527136	0.6078590532837853
102.321892296	33.2468714125	train	2.3941006021539505E-4	56.972172279465894	0.5782075214333083
102.814693135	33.2327159935	train	3.661811706423298E-4	81.43819825640551	0.6770767159240001
103.007430627	33.2266472673	train	4.1538371263573993E-4	90.68093057430913	0.7040052901822936
103.060958435	33.2249087036	train	3.8739331473533044E-4	85.39579508274139	0.6892642990773604
103.157296787	33.2217214668	train	4.20047580001382E-4	91.48468879784009	0.7063266220248957
103.189406178	33.2206425395	train	4.286127885042261E-4	92.75189782039097	0.7104962681127026
103.232216025	33.2191911288	train	5.068019040262832E-4	99.01828492946997	0.7437138567277445
97.8563585597	33.2950306771	train	1.558874277997637E-4	39.43612661289686	0.47162445116218393
98.1248378185	33.2972114456	train	1.5666343343675887E-4	39.64016701279986	0.47286203433004825
98.2537172427	33.2980522281	train	1.959326238318492E-4	49.30206114907288	0.5287214544567181
102.118568032	33.2611562061	train	3.604263579328043E-4	80.20071948639212	0.6736036069094538
102.225766957	33.258418754	train	3.189121483149913E-4	71.35059904411328	0.6461496968544538
103.27546112	33.2267199206	train	2.570227849688606E-4	60.0163490571119	0.595417296766568
97.7488468468	33.3030138178	train	1.7210419400324914E-4	43.696641724041925	0.49633548045368764
97.8347616164	33.3038492407	train	1.6370633701187517E-4	41.435722313702556	0.48383458141927527
98.5006977885	33.3083097681	train	1.8446879535718663E-4	46.977986701283754	0.5136770634838479
102.397603307	33.2628511813	train	4.0071027178273E-4	88.11401027747996	0.6964564642105114
102.45119055	33.2613736563	train	4.660894835405646E-4	96.54177146705783	0.7274293882564651
102.579783737	33.257733631	train	4.75573229230859E-4	97.13699593869876	0.7314049584819492
98.2105943241	33.3158249643	train	1.9933380792501196E-4	50.04489778432919	0.5330075336671467
98.6080778091	33.3177146945	train	2.833613595685389E-4	64.28545250319071	0.618683609580255
101.786735851	33.2870745112	train	1.6400996181140838E-4	41.5302474432613	0.4842973544219332
102.376514211	33.2724400223	train	2.5248163997619035E-4	59.05925089414946	0.5911158408564368
102.494416455	33.2691782226	train	4.810050336001291E-4	97.50545040969664	0.7336301616419686
102.623015029	33.2654927355	train	4.3155910891296483E-4	93.02412204950919	0.7119033354460791
102.64444583	33.2648655928	train	4.2867816546792906E-4	92.76569478551517	0.7105276391245078
102.730162339	33.2623201938	train	3.245585100112467E-4	72.53944921358936	0.6501520017486625
102.815867945	33.2597158882	train	3.8877298585353873E-4	85.68681386401073	0.6900252131316162
102.869428303	33.2580582951	train	4.927160501523415E-4	98.24729920880024	0.7383044816046342
102.890851213	33.2573888192	train	5.164106066990603E-4	99.34294655613533	0.7472773549683561
98.7477153066	33.3270965899	train	4.1167307941417894E-4	90.28103301295236	0.7021320291700066
101.754837631	33.2968019051	train	1.5595458463888988E-4	39.456544524730624	0.4717317833423032
103.019786341	33.2622924705	train	4.3850629140572113E-4	93.9285344581159	0.7151675516053855
103.073335059	33.2605469405	train	3.825373762508715E-4	84.78479180757172	0.686556187585552
97.641038817	33.3289381719	train	1.9132696334502752E-4	48.46508112521917	0.5227905471415247
98.2319206347	33.3339978065	train	1.9785507510847622E-4	49.668471256171514	0.5311536921865367
101.755121096	33.3058113869	train	1.8990997671543107E-4	48.10305781016545	0.5209356872093172
101.776579996	33.3053333877	train	1.6807289148033818E-4	42.505893286075924	0.4904110133589151
102.988064531	33.2723268358	train	4.0154214219121866E-4	88.28824947214582	0.6968947048993065
103.202264377	33.2652596089	train	3.745782798296482E-4	82.92939187891028	0.6820139054553338
103.223680206	33.2645326669	train	4.2439322252913776E-4	91.94174668161432	0.7084570342924159
98.1351322703	33.3423810342	train	1.9101666377414043E-4	48.36737039151459	0.5223855889905259
98.1673683278	33.342601349	train	2.064185499726676E-4	51.541181870730036	0.5416898558304573
98.1888592249	33.3427435778	train	2.0400040591031477E-4	51.12930939927674	0.5387629528052303
98.2318414619	33.3430168804	train	1.921048538634355E-4	48.637422184629294	0.5238027252293932
98.5327311554	33.344513498	train	2.285500623876178E-4	55.17264962736159	0.5668466201349046
98.618703203	33.3448072122	train	3.243142383956852E-4	72.48199769767986	0.649980729553864
98.6401963999	33.3448713419	train	3.62032695003013E-4	80.49341012660275	0.6745805472718368
98.7369165468	33.3451138951	train	4.2846283886313554E-4	92.72020671571433	0.7104242893730992
101.658823535	33.3169267778	train	1.603083009095255E-4	40.46669277963378	0.4785981920064387
102.227425392	33.3034468784	train	3.527295959397463E-4	78.41855783947922	0.6688400236472173
102.334664439	33.300612407	train	2.5131380796868834E-4	58.89487923296353	0.5899948230532188
102.356110433	33.3000344342	train	3.323496313114649E-4	74.16073518508344	0.6555282032688519
102.399000575	33.2988674131	train	4.555595026250903E-4	95.61641199844567	0.7228750556784088
102.699160165	33.2902850079	train	3.533010229564381E-4	78.5969758851242	0.6691984571931996
103.127726977	33.2767714746	train	3.734953781363495E-4	82.78409366640203	0.6813856953160456
98.3392313248	33.352654334	train	1.684853421706431E-4	42.69352830899647	0.4910235502726109
101.862999802	33.3214016626	train	2.9406007798442953E-4	66.26248630839432	0.6273875733559235
102.560182363	33.3033620882	train	4.5251427735140204E-4	95.27997775388828	0.7215294530648407
102.635224895	33.3011866912	train	3.595974425774979E-4	80.05747470110857	0.6730971800721718
102.657040334	33.3095583598	train	3.996453228992874E-4	87.87785574493368	0.6958935815800134
102.69992118	33.30828718	train	3.241819159134233E-4	72.44370474348116	0.6498878809776751
102.742799317	33.3070012463	train	3.280642724707465E-4	73.28523284414315	0.6525917472187601
102.807111378	33.3050446888	train	3.858328701506804E-4	85.14883228326886	0.688399170579717
102.892851026	33.3023843362	train	4.654462013994286E-4	96.50145876934575	0.7271554590735101
102.978579283	33.2996650254	train	4.4793393958664847E-4	95.00268898225431	0.7194807360546692
103.150000635	33.2940496371	train	4.0712709057647234E-4	89.51041216722045	0.6998044798700359
97.8446680446	33.3670758655	train	1.7105278671454064E-4	43.4558810638949	0.49480363458805643
101.724053701	33.3425601918	train	1.744066910534915E-4	44.36540904986535	0.49965786598680045
101.777723933	33.3413705113	train	1.8960500244618185E-4	48.039892224368565	0.5205345833723627
102.507297504	33.3228942246	train	5.101604448129448E-4	99.15161366890268	0.7449707783799133
102.861097188	33.3123882723	train	3.9919838611078947E-4	87.77373330610271	0.6956567291177069
103.032568284	33.3069330657	train	4.597152643595135E-4	96.15913341533832	0.724690529203901
103.06471392	33.3058839637	train	4.4013399728810696E-4	94.11544467152055	0.7159216812183479
103.182566848	33.3019663744	train	4.2594821130429404E-4	92.2525924289586	0.7092118640603499
98.3497771622	33.3797688512	train	1.7874687029895386E-4	45.605797069590636	0.5058028043185988
101.713598962	33.3518050771	train	1.6735616254019917E-4	42.370453258785396	0.4893430737097673
98.113184393	33.3873233381	train	1.857765450421984E-4	47.267726064796456	0.5154416298073587
98.4249714617	33.3891596235	train	3.0593537106492625E-4	68.60653473074893	0.6365949340806738
98.4357232059	33.3892089745	train	2.9120469891800527E-4	65.8257735293548	0.6251036854399766
98.5862501245	33.3898020911	train	2.355297511377181E-4	56.37866399681352	0.5742173122874245
98.6077543062	33.3898719191	train	2.587548145985678E-4	60.243001505733076	0.5970341603158529
98.6400107127	33.3899696749	train	3.243769738242465E-4	72.50015277496881	0.6500247327971831
98.6830194844	33.3900869752	train	3.6769338981272566E-4	81.74988544218347	0.6779771321714895
98.7260284893	33.3901893715	train	4.2485781461558425E-4	92.00103908039283	0.7086829689006423
101.670931011	33.3617467894	train	1.7582741819997574E-4	44.836648217214	0.5016861242108087
101.810503898	33.3586635654	train	2.694582443860008E-4	61.84251967106977	0.606746116752742
102.239817596	33.3481948349	train	4.0555898541139645E-4	88.98183698682227	0.6989931484722147
102.304194922	33.3464968033	train	2.933926452241727E-4	66.15933964082623	0.6268562198249059
102.357838535	33.3450563449	train	3.6965846420960265E-4	82.16773668845698	0.6791397157500574
102.39002286	33.3441809747	train	4.2315492770543945E-4	91.78419730650435	0.7078531268566756
102.432933116	33.3430008726	train	4.7996832631635555E-4	97.42920619824697	0.7332083136375801
102.508019991	33.340900112	train	4.7034759259211706E-4	96.83220127744993	0.7292288421374513
102.518746049	33.3405963073	train	4.572014142265808E-4	95.82525685978844	0.723595189977928
103.226286192	33.3185048431	train	3.6141307856098843E-4	80.3791687264416	0.6742044032497784
97.9088152682	33.3947138391	train	1.4524192278135065E-4	36.20536696079467	0.4540406903847336
101.86447542	33.3664445532	train	2.992106134910474E-4	67.39575540093841	0.6314376495960506
102.336725428	33.3546398327	train	3.600302587469363E-4	80.13226962300448	0.6733618055285735
102.690720889	33.3446109343	train	3.636661412755994E-4	80.82580376001343	0.6755679960198336
102.72289343	33.3436493253	train	3.479663669463086E-4	77.20087268126282	0.6658217403074499
102.776510915	33.3420281786	train	3.464087932497894E-4	76.76203907135303	0.6648227902216437
102.808679334	33.3410444138	train	4.0216637415561017E-4	88.37541530979941	0.6972227286629249
102.894855287	33.3473794202	train	4.1900049800776544E-4	91.169527097005	0.7058086364100771
102.937742786	33.3460248307	train	4.050666339241896E-4	88.77031675213925	0.6987375023453728
102.980627401	33.3446554799	train	4.4124256908436514E-4	94.26389803595411	0.7164330098336598
103.0235091	33.3432713713	train	4.460666312837112E-4	94.77918015487195	0.7186368409644363
103.098544964	33.3408136804	train	4.542824640358257E-4	95.4620924326718	0.7223123533535968
103.109263627	33.3404588942	train	3.874802840270705E-4	85.46222832566723	0.6893123745488098
98.0268781283	33.4137344437	train	1.7388854930954528E-4	44.23930897192195	0.49891404161906316
98.5108345038	33.4165867432	train	2.577161267358231E-4	60.10709848180378	0.5960660917692326
102.68075502	33.3629320274	train	3.5356928270151853E-4	78.68046569847927	0.6693664584198745
103.184719983	33.3469453431	train	3.8221028776662657E-4	84.71474280515451	0.6863720755460229
98.2526386252	33.4243194244	train	1.845899583416529E-4	47.00833316025799	0.5138410905337255
98.3494411561	33.4248649077	train	3.6717635946713865E-4	81.64893159264115	0.6776698437508275
98.3924653036	33.4250830982	train	3.439543153273098E-4	76.2724019425107	0.6632364321482918
98.4892712239	33.4255194685	train	2.743938841354784E-4	62.68411693245933	0.6110685869175438
98.6721317574	33.4261375987	train	3.444945972822699E-4	76.41400165763412	0.6635869103082664
101.779443659	33.3954257386	train	2.440454447592278E-4	57.756965833828005	0.5828772430756426
101.865362368	33.3934701027	train	2.4210652598050144E-4	57.49954137931387	0.5809365996581954
103.174431656	33.3563025658	train	3.7025652620525923E-4	82.26326422248582	0.6794918787443244
104.159765547	33.3191941827	train	8.601065563487529E-6	0.7505209236094131	0.046937108107368966
97.9944091607	33.431513923	train	1.7147747099194796E-4	43.562529621269086	0.4954234978992313
98.3386167895	33.4338271808	train	3.536660627356207E-4	78.71058630782103	0.6694270263223888
98.4677035654	33.4344483895	train	3.316040704282225E-4	73.96718863430489	0.6550208948312879
102.38103787	33.3894942017	train	4.4400452778031274E-4	94.48295784727779	0.7176989925916137
102.391771331	33.3892009888	train	4.635230461878322E-4	96.41387063515704	0.7263332274325127
102.542023221	33.3849987991	train	3.8282752915520693E-4	84.82829925797225	0.6867193284405071
102.563485208	33.3843836776	train	3.016109671576495E-4	67.8678328913141	0.6332952200075429
98.5321999303	33.4437280528	train	2.3036698090198518E-4	55.482684506996215	0.568789780807597
98.5752346639	33.443882928	train	2.451414209143306E-4	57.912596955573115	0.5839662635596004
98.6182697107	33.4440228695	train	2.760488263479986E-4	62.91061810257582	0.6124967366051891
102.660433714	33.3905711945	train	3.1489986994176635E-4	70.6358454116578	0.6432495656297
102.703354128	33.3892961171	train	3.747935493041357E-4	82.95827563635953	0.6821384919677543
102.735542657	33.3883300969	train	3.5221382454492695E-4	78.25696637858545	0.6685158330650713
102.778458294	33.387029123	train	3.491461152333034E-4	77.49806077992059	0.6665744178811471
102.810643204	33.3860436842	train	3.925491717917184E-4	86.33885724737817	0.6920889179134084
102.896461906	33.3833751753	train	4.060134656988427E-4	89.20252019460045	0.6992287457503541
98.2954429941	33.4516283616	train	2.565182008222646E-4	59.87558838290461	0.5949438199862945
102.295845253	33.409816227	train	4.1625022816243757E-4	90.79299971379385	0.7044393498376319
102.86468002	33.3933820358	train	4.448370844446346E-4	94.58311785426308	0.7180783923958696
102.939773486	33.3910171766	train	3.338430338086511E-4	74.45159907326602	0.6565398976739119
103.014858101	33.3886070346	train	3.407439420557261E-4	75.73134149489216	0.6611387239054772
103.057759555	33.3872094864	train	3.6623572210156536E-4	81.45128436229155	0.6771092848771535
103.100658034	33.3857971613	train	4.145563511255252E-4	90.57266293614842	0.7035896522908622
98.3060584664	33.4697271242	train	3.984806114485103E-4	87.52836637910096	0.6952755741323335
98.359865961	33.4700166747	train	3.9212448438810167E-4	86.26364784501126	0.6918581965392786
98.3921508161	33.470179195	train	3.637315770178418E-4	80.85273171619016	0.6756074283219528
98.4674831027	33.4705257118	train	3.4594494657842225E-4	76.68485055050968	0.6645241469729147
98.5105306749	33.4707031681	train	3.186318665093339E-4	71.26825989856678	0.6459486379749536
98.5212926257	33.4707451965	train	3.470126450766832E-4	76.93674562295564	0.6652107787123278
98.6827242588	33.471263505	train	4.3647102476954526E-4	93.68726872016205	0.7142189437357629
102.511279146	33.4219257862	train	4.1782309665032094E-4	90.98180975756468	0.7052239956518052
97.5634749926	33.4723640012	train	2.0430891959561542E-4	51.19910108801638	0.5391384542381897
98.2736991051	33.4785611472	train	3.8184524328516926E-4	84.5867849703953	0.6861663432190083
98.5642955026	33.4799233934	train	3.64265579242826E-4	81.0411259575224	0.6759288660322504
102.62974094	33.4275243426	train	2.8505922341340447E-4	64.59021750081568	0.6200919554784062
102.64047621	33.4272093084	train	3.0175364626917287E-4	67.88749189218554	0.6334050462081567
102.726352304	33.4246556852	train	3.5108611801224496E-4	78.01962836263893	0.6678047918761986
101.802951771	33.4580049816	train	1.7033056100476717E-4	43.233670544545056	0.49374597927106156
101.921170188	33.4552737686	train	2.4476625776288617E-4	57.85932292965122	0.5835941220751033
102.565694457	33.4383973207	train	2.836799624518944E-4	64.33725787559489	0.6189486799326154
102.694531903	33.4346211904	train	3.127521736643773E-4	70.15158446094559	0.6416775607471589
102.769675845	33.4323568258	train	3.361253527297373E-4	74.94795069839478	0.6580746082593499
102.812611442	33.4310425252	train	3.7963043010119977E-4	84.08127578763829	0.6849123055866633
102.855544238	33.4297134085	train	4.3267277954661166E-4	93.18441947547393	0.7124316330234394
102.8984742	33.4283694787	train	3.7256021299477066E-4	82.65285544916948	0.680841188991477
102.973594723	33.425981968	train	3.4766758659697815E-4	77.12010534758367	0.6656305793107482
103.037976634	33.4238994452	train	3.579381447757458E-4	79.67340022935305	0.6720786938704083
97.8322310032	33.4932256529	train	1.617254366934965E-4	40.921207649503444	0.48079486537955507
98.2197256027	33.4962717843	train	1.8538409459030268E-4	47.18193516410777	0.514913436750402
98.2520192462	33.4964709386	train	2.705077422354477E-4	62.12820766709978	0.6076732560654807
101.79249293	33.4672566552	train	1.5685872869079258E-4	39.68799747683332	0.4731725809919718
103.070585721	33.431842629	train	3.483503765883671E-4	77.30216021799951	0.6660671106262573
103.134964191	33.4297094409	train	3.4905523090802276E-4	77.4756862345776	0.6665165543816876
98.6610592956	33.5072845812	train	4.459679189614833E-4	94.76343958738859	0.7185920884528997
101.825032138	33.4755341787	train	1.553811607705443E-4	39.282204604335355	0.47081391334275724
103.221227733	33.4358086132	train	3.086407213547584E-4	69.2717553401044	0.6386292108364761
103.231956381	33.4354423247	train	1.3460972859708E-4	32.933858039956085	0.4352706125402493
98.2410972406	33.5144431899	train	3.4734521725988504E-4	77.03296135744084	0.6654240805408945
98.2733977915	33.5146368657	train	3.962357711888806E-4	87.20174832278289	0.6940773256518383
98.3487668954	33.5150560265	train	4.197088290816723E-4	91.32333189179487	0.7061592435505843
98.3918356276	33.5152749606	train	4.306395592602708E-4	92.94163230567449	0.7114656587384219
98.4349048094	33.5154789221	train	4.2102608302198503E-4	91.60573817116978	0.7068090359557976
98.5641147335	33.5160009663	train	4.746723731661971E-4	97.08364262622239	0.731032312866373
98.6071853952	33.5161450328	train	5.119338372465592E-4	99.21923442957956	0.7456295032256863
102.459385525	33.4684518143	train	3.811761058679606E-4	84.43711802866801	0.685788528059274
97.8426338024	33.5203800145	train	1.5839044587597474E-4	40.056732188366624	0.47559559428311604
98.1979470999	33.5231905945	train	2.5357875726204156E-4	59.3271967834467	0.5921634084176834
102.502716405	33.4762465858	train	3.6118982963931134E-4	80.33800734390385	0.6740686646996926
102.620877859	33.4728467982	train	2.4645275676796354E-4	58.10802705076246	0.5852618279536013
102.728279887	33.4696586233	train	3.3931441616411067E-4	75.32276760605141	0.6601962166819277
102.792712903	33.467701187	train	3.7393854694797794E-4	82.84355579169696	0.6816430850710132
102.814189185	33.4670412887	train	3.963256847730458E-4	87.22551675842367	0.694125500766645
103.168443623	33.4556177789	train	3.641249489408059E-4	81.01461116524565	0.6758442767262441
102.535310335	33.4843329752	train	2.7062917472158E-4	62.15482146728221	0.6077802489189025
102.642736796	33.4812179921	train	2.71141928673368E-4	62.26605777833411	0.6082313881794772
102.857538933	33.4747095612	train	4.142244844613368E-4	90.52923522108995	0.7034226057273564
102.889753228	33.473701292	train	4.066880579532932E-4	89.40156547935015	0.6995777673112489
102.954176974	33.4716597201	train	3.307981505433222E-4	73.74196759707677	0.6544708325237554
102.986386399	33.4706264201	train	3.562094103359317E-4	79.16612594076905	0.6710108148593659
103.02932973	33.4692357125	train	3.072690682121187E-4	68.9549456045346	0.6376006564537282
103.115207469	33.466409827	train	3.1430172232702796E-4	70.51298693220497	0.6428131393739099
98.1654706713	33.5410144892	train	1.9133104268601923E-4	48.466365675501315	0.5227958663345941
101.836957744	33.5113228136	train	1.2856244642689868E-4	30.84097478428071	0.4240074593584425
103.061955743	33.4771799161	train	3.14105588742885E-4	70.45590292775788	0.6426698019254844
98.1761550032	33.5501052566	train	2.985598646861269E-4	67.23636269649931	0.6309308051928635
98.1869260727	33.5501764614	train	3.4083899464277574E-4	75.74955241710315	0.661201208110159
98.2407819744	33.5505184321	train	4.1010734819355E-4	90.03442355805733	0.7013344594719415
98.2730959409	33.5507123714	train	4.200157961715523E-4	91.46954923615866	0.706310925587006
98.3161816979	33.5509578397	train	4.13724608078891E-4	90.48059386505136	0.7031706350310652
98.3484963495	33.5511321024	train	4.542239087583992E-4	95.45606152222916	0.7222864973077765
98.3915829712	33.5513513344	train	4.6887993313903003E-4	96.73785657746228	0.7286113065956384
98.4346700432	33.5515555734	train	4.675455336352046E-4	96.64408822050103	0.7280473919684217
98.4993014258	33.551833819	train	4.833018954038242E-4	97.62198128868692	0.7345600455169868
98.5531615529	33.5520399193	train	4.937717198502806E-4	98.29539733567256	0.7387177923417542
98.5639336423	33.5520783278	train	5.269980867236492E-4	99.55699750523992	0.7510908236127091
98.6070221967	33.5522225904	train	4.944341623772073E-4	98.33842380372361	0.7389764826685059
103.191208158	33.481879549	train	2.3997300200517995E-4	57.10147865785087	0.5787802035274431
97.5298257513	33.5531355823	train	3.059255072866854E-4	68.60452768369028	0.6365874751481614
102.514915754	33.5119527385	train	2.816845599193776E-4	63.79163624921644	0.6172824502113522
102.654614405	33.5079051787	train	2.669666631165517E-4	61.4323312182217	0.6045273736771204
103.170169977	33.4916007493	train	3.2364209332884743E-4	72.2874848694792	0.649508585129792
101.848598406	33.5381011931	train	1.596147488252655E-4	40.3092559762039	0.4775163425414313
102.504531998	33.5212602887	train	3.0612085786014257E-4	68.64427693436178	0.6367351411372756
102.590513887	33.5187946753	train	2.594982504574949E-4	60.38322828386436	0.5977242064808783
102.68723084	33.5159497255	train	2.9136869244316137E-4	65.8507952071992	0.6252356139614603
102.730211757	33.5146611358	train	3.3169251927340343E-4	73.99622321878003	0.6550811569489107
102.773189924	33.5133576781	train	4.0230201901639826E-4	88.39435634228165	0.6972939139560067
102.826908718	33.5117074529	train	4.054787012213847E-4	88.94658141425707	0.6989514917206112
102.848395005	33.511040861	train	3.680720807499314E-4	81.84265752593565	0.6782018293948362
102.891365449	33.5096965332	train	3.68336416477845E-4	81.91842380957755	0.6783584879232236
102.934333025	33.5083373498	train	3.465976693107064E-4	76.81668473741458	0.6649442439891111
97.917324345	33.57516915	train	1.9896745079903892E-4	49.94945095881514	0.5325496105656763
98.0789299536	33.5764774296	train	1.945230157281922E-4	49.085257020179085	0.5269219564952321
101.784341217	33.5485792259	train	1.364896447050027E-4	33.58097542609811	0.4386827752810994
102.633877789	33.526540978	train	2.5907879218569377E-4	60.292471857792734	0.5973351623391454
102.97771006	33.5159611535	train	3.0831911623866527E-4	69.20446364906337	0.6383885748106656
103.085119928	33.51245992	train	2.904298624052946E-4	65.6175538065175	0.6244790913337515
103.139246975	33.5196705348	train	3.108967106054579E-4	69.78661290307795	0.6403082585836318
97.8847725057	33.5929178114	train	2.3012452175250143E-4	55.443033521682715	0.568531483878499
97.9386503315	33.5933917295	train	1.9972011686403954E-4	50.12958999660868	0.5334894244673914
98.2080566488	33.5954094693	train	3.669110056817163E-4	81.59711938015175	0.6775119072834765
98.2296102481	33.5955455516	train	3.897264859967779E-4	85.84112168912141	0.6905489120252287
98.2942718865	33.5959312739	train	4.089775392214305E-4	89.84539928688626	0.7007562866383341
98.3158260328	33.5960523395	train	4.2847767210269736E-4	92.72334164650995	0.7104314112112691
98.3481574888	33.5962268985	train	4.256047097157078E-4	92.15972247099185	0.7090454564873501
98.3912665173	33.5964465032	train	4.812439141434359E-4	97.51756997197958	0.7337271758135815
98.4343759971	33.5966510893	train	5.138534795358472E-4	99.29242299463982	0.7463387277147577
98.4774858961	33.5968406566	train	5.243751424465497E-4	99.50030962859854	0.750156838511062
98.5313738109	33.5970564946	train	4.974119450294771E-4	98.53183449966019	0.7401330374622554
98.5637068243	33.5971747324	train	4.814542336606052E-4	97.52824049563283	0.7338125323010846
98.6068177896	33.5973192402	train	4.777398684003526E-4	97.26531541299451	0.7322969902985152
97.4751890425	33.5975660619	train	3.9367727347118097E-4	86.53863486555177	0.6927001110642643
97.5829348449	33.5988472697	train	3.235487658375951E-4	72.26136437855904	0.6494429270435537
102.602756226	33.5544891801	train	2.8115617190113977E-4	63.7127960984339	0.6168387849858281
102.645760301	33.5532286264	train	2.891880377546811E-4	65.33902098852643	0.6234737067577848
102.688761685	33.5519531783	train	2.8991779721784176E-4	65.47267893345085	0.6240651732076281
102.785504795	33.5490289789	train	3.5126197908569794E-4	78.0566402243653	0.6679158764379968
97.539683693	33.6073626042	train	3.875591007902886E-4	85.52237075890227	0.6893559305627468
102.53861272	33.5653543897	train	2.9710942401584586E-4	66.71846502651701	0.6297960784484936
102.732147923	33.5596632221	train	3.0543220651041664E-4	68.50415256901648	0.6362140529612594
97.6580814089	33.617722333	train	2.1182297985010336E-4	52.515518508562344	0.5480989290992178
102.495960908	33.5755808199	train	3.918029119698755E-4	86.21042860254873	0.691683264636486
102.850792113	33.5650359392	train	3.9344428475582895E-4	86.49737598494447	0.6925740792226555
102.926035057	33.5626688048	train	3.7711111582511574E-4	83.50967525286914	0.6834736189416538
102.947531419	33.5619841081	train	3.4495600058902616E-4	76.5265621832636	0.6638856432814975
103.076494153	33.5577978138	train	2.8879126114747446E-4	65.26634999405431	0.6231513395526572
103.097985332	33.5570870831	train	2.9728113819357446E-4	66.73769141019322	0.6299307800142505
97.604048744	33.6261426654	train	2.6215642704860697E-4	60.88609394717941	0.6001722726233174
97.8196292491	33.6283884389	train	2.3153949736108863E-4	55.78851986706819	0.5700345363682325
98.3478858568	33.6323024962	train	4.182141755975976E-4	91.02876595307639	0.7054184441649073
98.3910128466	33.6325223993	train	4.731247454904891E-4	96.99281276612223	0.7303897056826847
98.4449222158	33.6327761296	train	5.217805792174805E-4	99.44904614346389	0.7492260378627809
98.4772681504	33.6329170883	train	5.341017979520212E-4	99.71052509228237	0.7535856180558272
98.5203964002	33.6330918734	train	5.124145103173306E-4	99.23756284807642	0.7458074629955702
98.5635250061	33.6332516181	train	4.793446439552243E-4	97.38333727403244	0.7329538858588518
103.033928544	33.5682052647	train	2.885715917628034E-4	65.23474551345619	0.6229726282996969
97.5392272408	33.6344122115	train	3.6210001176924234E-4	80.50582157086257	0.6746213602516618
97.8949726334	33.6381034783	train	2.514418220039729E-4	58.91079749487292	0.590118005344741
97.9596601378	33.6386646882	train	2.130599578696277E-4	52.7569965657522	0.5495407237089499
98.1860793778	33.6403624708	train	4.0400682271560755E-4	88.62827848270334	0.6981857351802563
98.2399913488	33.6407056047	train	4.1766835097957537E-4	90.96323380090212	0.7051469835953774
98.2831215634	33.6409631897	train	4.3306230301763606E-4	93.24048597114295	0.7126159561820501
98.3370350763	33.6412640174	train	4.1404586723375707E-4	90.51184409898299	0.7033326199867682
98.6281797515	33.6424822941	train	4.91598474976903E-4	98.20015830577118	0.7378655066796551
102.421381981	33.5956939644	train	4.656440823360979E-4	96.510473089764	0.7272397814359995
102.980601692	33.5789455377	train	3.4198077994079015E-4	75.9706332987845	0.6619499804188472
97.4420554293	33.6422440832	train	4.247001054369097E-4	91.98091184235801	0.7086063130171142
97.6145383994	33.6442974948	train	2.795114402621195E-4	63.535600799822525	0.6154511648331994
102.615385975	33.5991831422	train	3.2359344011868385E-4	72.27340506144836	0.6494743595206482
102.658411615	33.5979167197	train	3.2960956017884436E-4	73.55608529831187	0.6536563784072776
102.712189857	33.5963127125	train	3.076719872166565E-4	69.0690603111386	0.6379033980619377
102.722944992	33.5959891143	train	3.226685395400283E-4	72.02429841296932	0.6488224548522669
102.776718081	33.5943571424	train	3.104954313121474E-4	69.65607503059542	0.6400107433098632
102.808979845	33.5933667764	train	3.2083255177693876E-4	71.77104406227465	0.6475211709185542
97.4957976194	33.6519279274	train	3.77274122546689E-4	83.54851392694532	0.6835671034313575
97.5604855001	33.6526982191	train	3.277480682555752E-4	73.2095379812701	0.6523730900684469
102.86314771	33.6006964859	train	3.5725524683883275E-4	79.45613939532579	0.6716576815491054
102.906161812	33.599343866	train	3.503398800352914E-4	77.80471352502163	0.6673325946068359
102.981429525	33.5969409176	train	3.1082218873333857E-4	69.77001174787995	0.6402530439924816
103.088939156	33.5934289865	train	3.264650758599736E-4	72.90434326794461	0.6514830616573591
103.110438832	33.5927154307	train	3.3271836735442484E-4	74.25111484292188	0.6557785544789301
97.8729403507	33.6739795884	train	2.2642334868467882E-4	54.86334861964117	0.5645497747229385
98.1965264634	33.6765071031	train	3.497728888654361E-4	77.65598939991325	0.6669729209716361
98.2612481502	33.6769109505	train	3.679175158649861E-4	81.79835474853101	0.6781101558151227
98.2720352211	33.6769749635	train	3.56800634448372E-4	79.28447910768544	0.6713768092905639
98.347545636	33.6773966942	train	3.4947806233241003E-4	77.5814088170553	0.6667855887863197
98.3906951226	33.6776169706	train	3.952329136742599E-4	86.8615428717837	0.6935389707572824
98.433845062	33.6778221826	train	4.71810452410826E-4	96.91680306273133	0.7298415679127551
98.4769954224	33.6780123297	train	4.800521035257656E-4	97.43536762064534	0.7332424531572859
98.5201461717	33.6781874115	train	4.8778597690714824E-4	98.03933740222222	0.7363568416632329
98.5632972776	33.6783474275	train	4.550526033455216E-4	95.55148770978353	0.722651973497002
102.347461899	33.6337722139	train	3.562621903841959E-4	79.17669162259871	0.6710435212303534
97.4737578418	33.6787122508	train	3.470782267951808E-4	76.95571974106971	0.6652528623857547
97.5276804108	33.6793665726	train	3.231963428798049E-4	72.16644845862405	0.6491947672046886
97.5600347769	33.6797478773	train	2.8244827362813396E-4	64.0239755444366	0.6179218958415186
97.8188902428	33.6824934616	train	2.584003827536525E-4	60.19662726643703	0.596704347887881
98.325900685	33.6862996674	train	3.454553270479822E-4	76.60648320095152	0.6642083322123594
102.369340858	33.6421907426	train	3.279363015848048E-4	73.26228725037296	0.6525032877111979
102.412399287	33.6410085614	train	3.798166466354605E-4	84.14481467665502	0.6850181280218884
102.520034232	33.6379876804	train	3.583208425754443E-4	79.78518175214023	0.6723141585587951
102.573845625	33.6364422002	train	3.4626222809687696E-4	76.73563388352488	0.664728483124767
102.692216049	33.6329599536	train	3.3461967793707093E-4	74.60270313617004	0.6570636842282336
102.971917335	33.6242802795	train	2.9747103052944496E-4	66.75896841376561	0.6300796273827807
103.014937501	33.62288899	train	2.9849901391783144E-4	67.21678106515606	0.6308833394785351
97.9158563381	33.6924010582	train	2.13824967257328E-4	52.862855943230365	0.5504278066971179
97.9805849316	33.6929521112	train	2.0283066367614936E-4	50.84739111910323	0.5373336482449601
102.509637172	33.6472964485	train	3.801410535724361E-4	84.25549659339723	0.6852023111044477
102.724883348	33.6409909824	train	3.1676601769423297E-4	71.00531967726592	0.6446043343888729
102.90778854	33.635337672	train	2.975476720734618E-4	66.80585733681136	0.6301396690521991
97.9696890689	33.7018805243	train	1.9968766695452572E-4	50.12247585984572	0.5334489839565568
[truncated: 567 more rows]
