# Supplementary material for: Spatiotemporal prediction of alpine wetlands under multi-climate scenarios in the west of Sichuan, China
Source: PeerJ. 2024 Nov 27;12:e18586. doi: 10.7717/peerj.18586 (PMC11608022; doi:10.7717/peerj.18586)
Supplement: Supplemental Information 2 [file peerj-12-18586-s002.zip › Maxent_data2/2.5mBIOssp245_2081-2100/RES/wetland_9.asc]

ncols         170
nrows         159
xllcorner     97.34749306
yllcorner     27.673839575
cellsize      0.041666666666667
NODATA_value  -9999
-9999 -9999 -9999 -9999 -9999 -9999 -9999 -9999 -9999 -9999 -9999 -9999 -9999 -9999 -9999 -9999 -9999 -9999 -9999 -9999 -9999 -9999 -9999 -9999 -9999 -9999 -9999 -9999 -9999 -9999 -9999 -9999 -9999 -9999 -9999 -9999 -9999 -9999 -9999 -9999 -9999 -9999 -9999 -9999 -9999 -9999 -9999 -9999 -9999 -9999 -9999 -9999 -9999 -9999 -9999 -9999 -9999 -9999 -9999 -9999 -9999 -9999 -9999 -9999 -9999 -9999 -9999 -9999 -9999 -9999 -9999 -9999 -9999 -9999 -9999 -9999 -9999 -9999 -9999 -9999 -9999 -9999 -9999 -9999 -9999 -9999 -9999 -9999 -9999 -9999 -9999 -9999 -9999 -9999 -9999 -9999 -9999 -9999 -9999 -9999 -9999 -9999 -9999 -9999 -9999 -9999 -9999 -9999 -9999 -9999 -9999 -9999 -9999 -9999 -9999 -9999 -9999 -9999 -9999 -9999 -9999 -9999 -9999 -9999 -9999 -9999 -9999 -9999 -9999 -9999 -9999 -9999 1.39629E-1 1.70535E-1 1.31277E-1 -9999 -9999 -9999 -9999 -9999 -9999 -9999 -9999 -9999 -9999 -9999 -9999 -9999 -9999 -9999 -9999 -9999 -9999 -9999 -9999 -9999 -9999 -9999 -9999 -9999 -9999 -9999 -9999 -9999 -9999 -9999 -9999 -9999 -9999 -9999
-9999 -9999 -9999 -9999 -9999 -9999 -9999 -9999 -9999 -9999 -9999 -9999 -9999 -9999 -9999 -9999 -9999 -9999 -9999 -9999 -9999 -9999 -9999 -9999 -9999 -9999 -9999 -9999 -9999 -9999 -9999 -9999 -9999 -9999 -9999 -9999 -9999 -9999 -9999 -9999 -9999 -9999 -9999 -9999 -9999 -9999 -9999 -9999 -9999 -9999 -9999 -9999 -9999 -9999 -9999 -9999 -9999 -9999 -9999 -9999 -9999 -9999 -9999 -9999 -9999 -9999 -9999 -9999 -9999 -9999 -9999 -9999 -9999 -9999 -9999 -9999 -9999 -9999 -9999 -9999 -9999 -9999 -9999 -9999 -9999 -9999 -9999 -9999 -9999 -9999 -9999 -9999 -9999 -9999 -9999 -9999 -9999 -9999 -9999 -9999 -9999 -9999 -9999 -9999 -9999 -9999 -9999 -9999 -9999 -9999 -9999 -9999 -9999 -9999 -9999 -9999 -9999 -9999 -9999 -9999 -9999 -9999 -9999 -9999 -9999 -9999 -9999 -9999 -9999 4.03261E-1 3.5646E-1 2.02965E-1 1.44893E-1 1.47635E-1 1.63106E-1 -9999 -9999 -9999 -9999 -9999 -9999 -9999 -9999 -9999 -9999 -9999 -9999 -9999 -9999 -9999 -9999 -9999 -9999 -9999 -9999 -9999 -9999 -9999 -9999 -9999 -9999 -9999 -9999 -9999 -9999 -9999 -9999 -9999 -9999 -9999
-9999 -9999 -9999 -9999 -9999 -9999 -9999 -9999 -9999 -9999 -9999 6.73185E-1 6.7363E-1 6.87142E-1 -9999 -9999 -9999 -9999 -9999 -9999 -9999 -9999 -9999 -9999 -9999 -9999 -9999 -9999 -9999 -9999 -9999 -9999 -9999 -9999 -9999 -9999 -9999 -9999 -9999 -9999 -9999 -9999 -9999 -9999 -9999 -9999 -9999 -9999 -9999 -9999 -9999 -9999 -9999 -9999 -9999 -9999 -9999 -9999 -9999 -9999 -9999 -9999 -9999 -9999 -9999 -9999 -9999 -9999 -9999 -9999 -9999 -9999 -9999 -9999 -9999 -9999 -9999 -9999 -9999 -9999 -9999 -9999 -9999 -9999 -9999 -9999 -9999 -9999 -9999 -9999 -9999 -9999 -9999 -9999 -9999 -9999 -9999 -9999 -9999 -9999 -9999 -9999 -9999 -9999 -9999 -9999 -9999 -9999 -9999 -9999 -9999 -9999 -9999 -9999 -9999 -9999 -9999 -9999 -9999 -9999 -9999 -9999 -9999 -9999 -9999 -9999 -9999 -9999 4.33115E-1 4.01889E-1 3.38418E-1 2.3381E-1 1.70587E-1 1.58921E-1 1.29581E-1 -9999 -9999 -9999 -9999 -9999 -9999 -9999 -9999 -9999 -9999 -9999 -9999 -9999 -9999 -9999 -9999 -9999 -9999 -9999 -9999 -9999 -9999 -9999 -9999 -9999 -9999 -9999 -9999 -9999 -9999 -9999 -9999 -9999 -9999 -9999
-9999 -9999 -9999 -9999 -9999 -9999 -9999 -9999 -9999 6.77482E-1 6.71868E-1 6.76189E-1 6.69841E-1 6.78987E-1 6.93277E-1 6.86444E-1 -9999 -9999 -9999 -9999 -9999 -9999 -9999 -9999 -9999 -9999 -9999 -9999 -9999 -9999 -9999 -9999 -9999 -9999 -9999 -9999 -9999 -9999 -9999 -9999 -9999 -9999 -9999 -9999 -9999 -9999 -9999 -9999 -9999 -9999 -9999 -9999 -9999 -9999 -9999 -9999 -9999 -9999 -9999 -9999 -9999 -9999 -9999 -9999 -9999 -9999 -9999 -9999 -9999 -9999 -9999 -9999 -9999 -9999 -9999 -9999 -9999 -9999 -9999 -9999 -9999 -9999 -9999 -9999 -9999 -9999 -9999 -9999 -9999 -9999 -9999 -9999 -9999 -9999 -9999 -9999 -9999 -9999 -9999 -9999 -9999 -9999 -9999 -9999 -9999 -9999 -9999 -9999 -9999 -9999 -9999 -9999 -9999 -9999 -9999 -9999 -9999 -9999 -9999 -9999 -9999 -9999 -9999 -9999 -9999 -9999 3.99499E-1 3.90118E-1 4.13689E-1 4.08389E-1 3.73473E-1 2.32082E-1 1.28318E-1 1.43642E-1 1.68923E-1 2.03105E-1 2.15162E-1 2.36376E-1 2.31633E-1 -9999 -9999 -9999 -9999 -9999 -9999 -9999 -9999 -9999 -9999 -9999 -9999 -9999 -9999 -9999 -9999 -9999 -9999 -9999 -9999 -9999 -9999 -9999 -9999 -9999 -9999 -9999 -9999 -9999 -9999 -9999
-9999 -9999 -9999 -9999 -9999 -9999 -9999 -9999 6.8284E-1 6.61396E-1 6.37165E-1 6.45313E-1 6.64274E-1 6.65866E-1 6.77936E-1 6.80297E-1 6.8011E-1 6.78599E-1 6.79273E-1 -9999 -9999 -9999 -9999 -9999 -9999 -9999 -9999 -9999 -9999 -9999 -9999 -9999 -9999 -9999 -9999 -9999 -9999 -9999 -9999 -9999 -9999 -9999 -9999 -9999 -9999 -9999 -9999 -9999 -9999 -9999 -9999 -9999 -9999 -9999 -9999 -9999 -9999 -9999 -9999 -9999 -9999 -9999 -9999 -9999 -9999 -9999 -9999 -9999 -9999 -9999 -9999 -9999 -9999 -9999 -9999 -9999 -9999 -9999 -9999 -9999 -9999 -9999 -9999 -9999 -9999 -9999 -9999 -9999 -9999 -9999 -9999 -9999 -9999 -9999 -9999 -9999 -9999 -9999 -9999 -9999 -9999 -9999 -9999 -9999 -9999 -9999 -9999 -9999 -9999 -9999 -9999 -9999 -9999 -9999 -9999 -9999 -9999 -9999 -9999 -9999 -9999 -9999 -9999 -9999 -9999 -9999 -9999 3.98862E-1 4.61122E-1 4.8966E-1 4.5722E-1 2.90035E-1 1.21015E-1 1.1123E-1 1.40428E-1 1.70473E-1 1.70535E-1 2.19708E-1 2.9799E-1 -9999 -9999 -9999 -9999 -9999 -9999 -9999 -9999 -9999 -9999 -9999 -9999 -9999 -9999 -9999 -9999 -9999 -9999 -9999 -9999 -9999 -9999 -9999 -9999 -9999 -9999 -9999 -9999 -9999 -9999 -9999
-9999 -9999 -9999 -9999 -9999 -9999 -9999 -9999 6.80966E-1 6.52564E-1 6.46871E-1 6.70994E-1 6.69492E-1 6.90193E-1 6.97796E-1 6.97408E-1 7.0186E-1 6.91962E-1 6.76895E-1 6.58337E-1 6.7687E-1 6.75708E-1 6.65231E-1 6.79843E-1 6.87406E-1 -9999 -9999 -9999 -9999 -9999 -9999 -9999 -9999 -9999 -9999 -9999 -9999 -9999 -9999 -9999 -9999 -9999 -9999 -9999 -9999 -9999 -9999 -9999 -9999 -9999 -9999 -9999 -9999 -9999 -9999 -9999 -9999 -9999 -9999 -9999 -9999 -9999 -9999 -9999 -9999 -9999 -9999 -9999 -9999 -9999 -9999 -9999 -9999 -9999 -9999 -9999 -9999 -9999 -9999 -9999 -9999 -9999 -9999 -9999 -9999 -9999 -9999 -9999 -9999 -9999 -9999 -9999 -9999 -9999 -9999 -9999 -9999 -9999 -9999 -9999 -9999 -9999 -9999 -9999 -9999 -9999 -9999 -9999 -9999 -9999 -9999 -9999 -9999 -9999 -9999 -9999 -9999 -9999 -9999 -9999 -9999 -9999 4.4454E-1 4.57279E-1 4.37726E-1 3.51433E-1 2.77524E-1 3.34012E-1 4.44683E-1 5.31398E-1 4.82782E-1 3.39638E-1 1.68041E-1 1.5077E-1 1.01059E-1 1.29637E-1 1.6047E-1 2.18072E-1 2.49975E-1 2.35415E-1 -9999 -9999 -9999 -9999 -9999 -9999 -9999 -9999 -9999 -9999 -9999 -9999 -9999 -9999 -9999 -9999 -9999 -9999 -9999 -9999 -9999 -9999 -9999 -9999 -9999 -9999 -9999 -9999 -9999 -9999
-9999 -9999 -9999 -9999 -9999 -9999 -9999 -9999 6.83162E-1 6.63067E-1 6.62839E-1 6.76988E-1 6.97873E-1 6.98267E-1 6.92583E-1 6.98099E-1 6.97965E-1 6.96538E-1 6.59839E-1 6.45552E-1 6.47314E-1 6.64462E-1 6.55477E-1 6.67708E-1 6.80671E-1 6.96264E-1 -9999 -9999 -9999 -9999 -9999 -9999 -9999 -9999 -9999 -9999 -9999 -9999 -9999 -9999 -9999 -9999 -9999 -9999 -9999 -9999 -9999 -9999 -9999 -9999 -9999 -9999 -9999 -9999 -9999 -9999 -9999 -9999 -9999 -9999 -9999 -9999 -9999 -9999 -9999 -9999 -9999 -9999 -9999 -9999 -9999 -9999 -9999 -9999 -9999 -9999 -9999 -9999 -9999 -9999 -9999 -9999 -9999 -9999 -9999 -9999 -9999 -9999 -9999 -9999 -9999 -9999 -9999 -9999 -9999 -9999 -9999 -9999 -9999 -9999 -9999 -9999 -9999 -9999 -9999 -9999 -9999 -9999 -9999 -9999 -9999 -9999 -9999 -9999 -9999 -9999 -9999 -9999 -9999 -9999 -9999 5.2416E-1 5.26373E-1 5.12528E-1 5.00261E-1 4.60086E-1 4.10397E-1 4.18025E-1 4.38108E-1 4.29851E-1 4.06382E-1 3.80385E-1 3.08421E-1 2.66409E-1 1.43671E-1 1.13522E-1 1.19617E-1 1.96507E-1 2.27421E-1 -9999 -9999 -9999 -9999 -9999 -9999 -9999 -9999 -9999 -9999 -9999 -9999 -9999 -9999 -9999 -9999 -9999 -9999 -9999 -9999 -9999 -9999 -9999 -9999 -9999 -9999 -9999 -9999 -9999 -9999 -9999
-9999 -9999 -9999 -9999 -9999 -9999 -9999 7.29074E-1 7.28688E-1 7.18341E-1 7.13647E-1 6.83853E-1 6.82131E-1 6.79528E-1 6.7871E-1 6.55827E-1 6.63802E-1 6.51672E-1 6.37386E-1 6.10612E-1 6.3287E-1 6.54049E-1 6.63703E-1 6.55751E-1 6.65567E-1 6.72446E-1 -9999 -9999 -9999 -9999 -9999 -9999 -9999 -9999 -9999 -9999 -9999 -9999 -9999 -9999 -9999 -9999 -9999 -9999 -9999 -9999 -9999 -9999 -9999 -9999 -9999 -9999 -9999 -9999 -9999 -9999 -9999 -9999 -9999 -9999 -9999 -9999 -9999 -9999 -9999 -9999 -9999 -9999 -9999 -9999 -9999 -9999 -9999 -9999 -9999 -9999 -9999 -9999 -9999 -9999 -9999 -9999 -9999 -9999 -9999 -9999 -9999 -9999 -9999 -9999 -9999 -9999 -9999 -9999 -9999 -9999 -9999 -9999 -9999 -9999 -9999 -9999 -9999 -9999 -9999 -9999 -9999 -9999 -9999 -9999 -9999 -9999 -9999 -9999 -9999 -9999 -9999 6.27627E-1 -9999 -9999 -9999 5.69038E-1 5.7207E-1 5.81754E-1 5.89004E-1 5.44721E-1 5.01361E-1 4.74558E-1 5.10372E-1 4.92318E-1 4.89971E-1 5.05073E-1 5.00438E-1 4.59816E-1 3.47254E-1 1.76356E-1 1.40155E-1 1.30556E-1 1.23545E-1 -9999 -9999 -9999 -9999 -9999 -9999 -9999 -9999 -9999 -9999 -9999 -9999 -9999 -9999 -9999 -9999 -9999 -9999 -9999 -9999 -9999 -9999 -9999 -9999 -9999 -9999 -9999 -9999 -9999 -9999 -9999
-9999 -9999 -9999 -9999 -9999 -9999 -9999 7.23669E-1 7.20785E-1 7.03606E-1 7.026E-1 6.98479E-1 6.86969E-1 6.63729E-1 6.19777E-1 5.84218E-1 5.9059E-1 6.04118E-1 6.25838E-1 6.15657E-1 6.36113E-1 6.50287E-1 6.67256E-1 6.78237E-1 6.65224E-1 -9999 -9999 -9999 -9999 -9999 -9999 -9999 -9999 -9999 -9999 -9999 -9999 -9999 -9999 -9999 -9999 -9999 -9999 -9999 -9999 -9999 -9999 -9999 -9999 -9999 -9999 -9999 -9999 -9999 -9999 -9999 -9999 -9999 -9999 -9999 -9999 -9999 -9999 -9999 -9999 -9999 -9999 -9999 -9999 -9999 -9999 -9999 -9999 -9999 -9999 -9999 -9999 -9999 -9999 -9999 -9999 -9999 -9999 -9999 -9999 -9999 -9999 -9999 -9999 -9999 -9999 -9999 -9999 -9999 -9999 -9999 -9999 -9999 -9999 -9999 -9999 -9999 -9999 -9999 -9999 -9999 -9999 -9999 -9999 -9999 -9999 -9999 -9999 -9999 -9999 -9999 6.83183E-1 6.43364E-1 6.20498E-1 6.30567E-1 6.36678E-1 6.43331E-1 6.46275E-1 6.54106E-1 6.41344E-1 6.10822E-1 5.84678E-1 5.81993E-1 6.07886E-1 6.1603E-1 5.95087E-1 5.91273E-1 5.41097E-1 5.30778E-1 5.04127E-1 4.40178E-1 3.41444E-1 2.58795E-1 1.78548E-1 -9999 -9999 -9999 -9999 -9999 -9999 -9999 -9999 -9999 -9999 -9999 -9999 -9999 -9999 -9999 -9999 -9999 -9999 -9999 -9999 -9999 -9999 -9999 -9999 -9999 -9999 -9999 -9999 -9999 -9999 -9999
-9999 -9999 -9999 7.17648E-1 7.13808E-1 6.94371E-1 6.8674E-1 6.84155E-1 6.82399E-1 7.20129E-1 7.08748E-1 6.89583E-1 6.63408E-1 6.26601E-1 5.99112E-1 5.6707E-1 6.21822E-1 6.22635E-1 6.31286E-1 6.14493E-1 6.37018E-1 6.63597E-1 6.75702E-1 6.79664E-1 6.80841E-1 6.70016E-1 -9999 -9999 -9999 -9999 -9999 -9999 -9999 -9999 -9999 -9999 -9999 -9999 -9999 -9999 -9999 -9999 -9999 -9999 -9999 -9999 -9999 -9999 -9999 -9999 -9999 -9999 -9999 -9999 -9999 -9999 -9999 -9999 -9999 -9999 -9999 -9999 -9999 -9999 -9999 -9999 -9999 -9999 -9999 -9999 -9999 -9999 -9999 -9999 -9999 -9999 -9999 -9999 -9999 -9999 -9999 -9999 -9999 -9999 -9999 -9999 -9999 -9999 -9999 -9999 -9999 -9999 -9999 -9999 -9999 -9999 -9999 -9999 -9999 -9999 -9999 -9999 -9999 -9999 -9999 -9999 -9999 -9999 -9999 -9999 -9999 -9999 -9999 -9999 -9999 -9999 -9999 6.5728E-1 6.55101E-1 6.50475E-1 6.48136E-1 6.44698E-1 6.60454E-1 6.66162E-1 6.37893E-1 6.40557E-1 6.24845E-1 6.33893E-1 6.50826E-1 6.42691E-1 6.07335E-1 5.7655E-1 5.81695E-1 6.15484E-1 5.84234E-1 5.39006E-1 4.90593E-1 2.91315E-1 2.22253E-1 2.1985E-1 -9999 -9999 -9999 -9999 -9999 -9999 -9999 -9999 -9999 -9999 -9999 -9999 -9999 -9999 -9999 -9999 -9999 -9999 -9999 -9999 -9999 -9999 -9999 -9999 -9999 -9999 -9999 -9999 -9999 -9999
-9999 7.07262E-1 6.80687E-1 6.71196E-1 6.51961E-1 6.08802E-1 6.37745E-1 6.62481E-1 6.86267E-1 7.03659E-1 6.90085E-1 6.70404E-1 6.42131E-1 6.1195E-1 6.10617E-1 6.23655E-1 6.78427E-1 6.84911E-1 6.55734E-1 6.51189E-1 6.42854E-1 6.61549E-1 6.84614E-1 6.94705E-1 6.84339E-1 6.82115E-1 -9999 -9999 -9999 -9999 -9999 -9999 -9999 -9999 -9999 -9999 -9999 -9999 -9999 -9999 -9999 -9999 -9999 -9999 -9999 -9999 -9999 -9999 -9999 -9999 -9999 -9999 -9999 -9999 -9999 -9999 -9999 -9999 -9999 -9999 -9999 -9999 -9999 -9999 -9999 -9999 -9999 -9999 -9999 -9999 -9999 -9999 -9999 -9999 -9999 -9999 -9999 -9999 -9999 -9999 -9999 -9999 -9999 -9999 -9999 -9999 -9999 -9999 -9999 -9999 -9999 -9999 -9999 -9999 -9999 -9999 -9999 -9999 -9999 -9999 -9999 -9999 -9999 -9999 -9999 -9999 -9999 -9999 -9999 -9999 -9999 -9999 -9999 -9999 -9999 -9999 -9999 -9999 6.59444E-1 6.52437E-1 6.42422E-1 6.26648E-1 6.23877E-1 6.25999E-1 6.34022E-1 6.29566E-1 6.34646E-1 6.18081E-1 6.49904E-1 6.44522E-1 6.2337E-1 6.20384E-1 5.655E-1 6.26209E-1 6.37123E-1 6.24495E-1 5.40051E-1 4.4014E-1 1.82926E-1 1.45368E-1 -9999 -9999 -9999 -9999 -9999 -9999 -9999 -9999 -9999 -9999 -9999 -9999 -9999 -9999 -9999 -9999 -9999 -9999 -9999 -9999 -9999 -9999 -9999 -9999 -9999 -9999 -9999 -9999 -9999 -9999
-9999 7.20014E-1 6.84372E-1 6.09911E-1 5.81123E-1 5.87256E-1 6.34194E-1 7.01211E-1 6.93872E-1 6.7173E-1 6.74069E-1 6.54772E-1 6.41538E-1 6.70051E-1 6.1348E-1 6.22328E-1 6.94492E-1 6.73044E-1 6.64279E-1 6.41455E-1 6.31746E-1 6.50358E-1 6.61852E-1 6.57819E-1 6.73417E-1 6.8035E-1 6.83544E-1 -9999 -9999 -9999 -9999 -9999 -9999 -9999 -9999 -9999 -9999 -9999 -9999 -9999 -9999 -9999 -9999 -9999 -9999 -9999 -9999 -9999 -9999 -9999 -9999 -9999 -9999 -9999 -9999 -9999 -9999 -9999 -9999 -9999 -9999 -9999 -9999 -9999 -9999 -9999 -9999 -9999 -9999 -9999 -9999 -9999 -9999 -9999 -9999 -9999 -9999 -9999 -9999 -9999 -9999 -9999 -9999 -9999 -9999 -9999 -9999 -9999 -9999 -9999 -9999 -9999 -9999 -9999 -9999 -9999 -9999 -9999 -9999 -9999 -9999 -9999 -9999 -9999 -9999 -9999 -9999 -9999 -9999 -9999 -9999 -9999 -9999 -9999 -9999 -9999 -9999 -9999 6.80051E-1 6.52988E-1 6.49737E-1 6.29191E-1 6.46013E-1 6.54141E-1 6.71994E-1 6.90999E-1 6.69842E-1 6.35009E-1 6.31466E-1 6.21725E-1 6.04612E-1 6.36745E-1 6.29638E-1 6.65958E-1 6.65928E-1 6.32138E-1 6.23033E-1 5.70272E-1 4.25242E-1 -9999 -9999 -9999 -9999 -9999 -9999 -9999 -9999 -9999 -9999 -9999 -9999 -9999 -9999 -9999 -9999 -9999 -9999 -9999 -9999 -9999 -9999 -9999 -9999 -9999 -9999 -9999 -9999 -9999 -9999 -9999
-9999 -9999 6.99794E-1 6.51606E-1 5.65993E-1 5.75381E-1 6.03066E-1 6.54322E-1 6.78054E-1 6.7388E-1 6.6742E-1 6.40151E-1 6.30211E-1 6.26821E-1 6.2576E-1 6.06879E-1 6.54387E-1 6.24772E-1 5.88421E-1 5.87975E-1 5.92407E-1 6.15291E-1 6.09102E-1 6.41953E-1 6.90223E-1 7.04417E-1 7.20145E-1 -9999 -9999 -9999 -9999 -9999 -9999 -9999 -9999 -9999 -9999 -9999 -9999 -9999 -9999 -9999 -9999 -9999 -9999 -9999 -9999 -9999 -9999 -9999 -9999 -9999 -9999 -9999 -9999 -9999 -9999 -9999 -9999 -9999 -9999 -9999 -9999 -9999 -9999 -9999 -9999 -9999 -9999 -9999 -9999 -9999 -9999 -9999 -9999 -9999 -9999 -9999 -9999 -9999 -9999 -9999 -9999 -9999 -9999 -9999 -9999 -9999 -9999 -9999 -9999 -9999 -9999 -9999 -9999 -9999 -9999 -9999 -9999 -9999 -9999 -9999 -9999 -9999 -9999 -9999 -9999 -9999 -9999 -9999 -9999 -9999 -9999 -9999 -9999 -9999 -9999 -9999 -9999 6.92913E-1 6.61296E-1 6.5956E-1 6.60776E-1 6.67156E-1 6.96127E-1 6.79422E-1 6.74215E-1 6.48628E-1 6.7202E-1 6.31527E-1 6.37738E-1 5.95366E-1 6.1082E-1 6.46747E-1 6.43894E-1 6.54101E-1 6.55522E-1 5.93508E-1 5.55826E-1 4.63204E-1 3.05126E-1 2.19124E-1 -9999 -9999 -9999 -9999 1.28222E-1 1.41065E-1 -9999 -9999 -9999 -9999 -9999 -9999 -9999 -9999 -9999 -9999 -9999 -9999 -9999 -9999 -9999 -9999 -9999 -9999 -9999 -9999 -9999 -9999
-9999 -9999 7.07644E-1 6.49752E-1 5.91542E-1 5.54002E-1 5.53311E-1 5.66111E-1 5.91604E-1 6.42298E-1 6.55034E-1 6.03913E-1 5.77021E-1 5.53988E-1 5.62687E-1 5.93227E-1 6.28572E-1 6.22839E-1 5.58812E-1 5.60398E-1 5.95321E-1 6.16926E-1 5.98497E-1 6.3984E-1 6.80807E-1 6.99665E-1 6.97696E-1 6.97429E-1 7.11128E-1 6.91675E-1 -9999 -9999 -9999 -9999 -9999 -9999 -9999 -9999 -9999 -9999 -9999 -9999 -9999 -9999 -9999 -9999 -9999 -9999 -9999 -9999 -9999 -9999 -9999 -9999 -9999 -9999 -9999 -9999 -9999 -9999 -9999 -9999 -9999 -9999 -9999 -9999 -9999 -9999 -9999 -9999 -9999 -9999 -9999 -9999 -9999 -9999 -9999 -9999 -9999 -9999 -9999 -9999 -9999 -9999 -9999 -9999 -9999 -9999 -9999 -9999 -9999 -9999 -9999 -9999 -9999 -9999 -9999 -9999 -9999 -9999 -9999 -9999 -9999 -9999 -9999 -9999 -9999 -9999 -9999 -9999 -9999 -9999 -9999 -9999 -9999 -9999 -9999 -9999 -9999 -9999 7.17639E-1 6.69052E-1 6.50453E-1 6.28932E-1 5.85284E-1 5.96482E-1 6.28323E-1 6.67953E-1 6.68015E-1 6.51405E-1 6.44251E-1 6.3888E-1 6.34978E-1 6.47184E-1 6.48901E-1 6.80181E-1 6.75341E-1 6.24332E-1 5.80514E-1 4.92916E-1 4.54294E-1 4.33089E-1 2.91558E-1 1.95591E-1 2.07147E-1 2.0494E-1 1.85093E-1 1.54895E-1 1.3055E-1 -9999 -9999 -9999 -9999 -9999 -9999 -9999 -9999 -9999 -9999 -9999 -9999 -9999 -9999 -9999 -9999 -9999 -9999 -9999 -9999 -9999
-9999 -9999 7.15603E-1 6.57582E-1 6.40668E-1 6.12645E-1 5.43125E-1 5.39076E-1 5.34278E-1 5.53928E-1 5.91025E-1 5.92157E-1 5.59173E-1 5.50205E-1 5.33968E-1 5.34575E-1 5.50712E-1 5.57854E-1 5.58884E-1 6.21095E-1 6.57731E-1 6.69097E-1 6.66016E-1 6.58608E-1 6.60771E-1 6.9078E-1 7.2363E-1 7.31363E-1 7.33268E-1 7.05228E-1 -9999 -9999 -9999 -9999 -9999 -9999 -9999 -9999 -9999 -9999 -9999 -9999 -9999 -9999 -9999 -9999 -9999 -9999 -9999 -9999 -9999 -9999 -9999 -9999 -9999 -9999 -9999 -9999 -9999 -9999 -9999 -9999 -9999 -9999 -9999 -9999 -9999 -9999 -9999 -9999 -9999 -9999 -9999 -9999 -9999 -9999 -9999 -9999 -9999 -9999 -9999 -9999 -9999 -9999 -9999 -9999 -9999 -9999 -9999 -9999 -9999 -9999 -9999 -9999 -9999 -9999 -9999 -9999 -9999 -9999 -9999 -9999 -9999 -9999 -9999 -9999 -9999 -9999 -9999 -9999 -9999 -9999 -9999 -9999 -9999 -9999 -9999 -9999 -9999 6.94324E-1 7.05687E-1 6.91447E-1 6.86647E-1 6.76947E-1 6.56844E-1 5.84209E-1 6.3988E-1 6.58573E-1 6.51092E-1 6.60405E-1 6.69595E-1 6.66962E-1 6.30284E-1 6.39607E-1 6.63373E-1 6.64278E-1 6.78747E-1 6.50323E-1 6.07936E-1 4.6139E-1 4.14203E-1 3.71408E-1 2.86847E-1 1.78595E-1 2.30699E-1 2.03973E-1 2.09018E-1 1.86191E-1 -9999 1.44998E-1 1.43874E-1 1.1121E-1 -9999 -9999 -9999 -9999 -9999 -9999 -9999 -9999 -9999 -9999 -9999 -9999 -9999 -9999 -9999 -9999 -9999 -9999
-9999 -9999 6.95479E-1 6.74228E-1 6.74738E-1 6.53614E-1 6.08929E-1 5.61282E-1 5.10555E-1 5.10871E-1 5.24346E-1 5.5065E-1 5.78701E-1 5.83695E-1 5.48641E-1 5.16598E-1 5.0952E-1 5.38048E-1 6.10828E-1 6.48724E-1 6.9456E-1 6.95723E-1 6.9714E-1 6.79529E-1 6.85768E-1 7.1518E-1 7.38024E-1 7.44195E-1 7.35195E-1 7.23276E-1 7.21772E-1 -9999 -9999 -9999 -9999 -9999 -9999 -9999 -9999 -9999 -9999 -9999 -9999 -9999 -9999 -9999 -9999 -9999 -9999 -9999 -9999 -9999 -9999 -9999 -9999 -9999 -9999 -9999 -9999 -9999 -9999 -9999 -9999 -9999 -9999 -9999 -9999 -9999 -9999 -9999 -9999 -9999 -9999 -9999 -9999 -9999 -9999 -9999 -9999 -9999 -9999 -9999 -9999 -9999 -9999 -9999 -9999 -9999 -9999 -9999 -9999 -9999 -9999 -9999 -9999 -9999 -9999 -9999 -9999 -9999 -9999 -9999 -9999 -9999 -9999 -9999 -9999 -9999 -9999 -9999 -9999 -9999 -9999 -9999 -9999 -9999 -9999 -9999 -9999 6.85867E-1 6.68609E-1 6.95294E-1 6.92802E-1 6.93559E-1 6.74438E-1 6.644E-1 6.52556E-1 6.45147E-1 6.43177E-1 6.37996E-1 6.62138E-1 6.50641E-1 6.57704E-1 6.33549E-1 6.29173E-1 6.56942E-1 6.42155E-1 6.38408E-1 6.08865E-1 4.90531E-1 2.52197E-1 1.97254E-1 1.74441E-1 1.49653E-1 1.67678E-1 1.51514E-1 1.12976E-1 1.56292E-1 1.78869E-1 1.30599E-1 1.00864E-1 9.66876E-2 6.36376E-2 5.8859E-2 5.68474E-2 5.76196E-2 6.55434E-2 6.98935E-2 3.90742E-2 3.66731E-2 3.81772E-2 4.53456E-2 -9999 -9999 -9999 -9999 -9999 -9999 -9999 -9999
-9999 -9999 7.12156E-1 7.11044E-1 7.03859E-1 6.67243E-1 6.24446E-1 5.54555E-1 5.03113E-1 4.70912E-1 4.97163E-1 5.56987E-1 5.57087E-1 5.6225E-1 5.19852E-1 4.88201E-1 5.03084E-1 5.40497E-1 6.0802E-1 6.29665E-1 6.7887E-1 6.84554E-1 6.88649E-1 6.8822E-1 6.87971E-1 7.15632E-1 7.29069E-1 7.40397E-1 7.31041E-1 7.25547E-1 7.23208E-1 -9999 -9999 -9999 -9999 -9999 -9999 -9999 -9999 -9999 -9999 -9999 -9999 -9999 -9999 -9999 -9999 -9999 -9999 -9999 -9999 -9999 -9999 -9999 -9999 -9999 -9999 -9999 -9999 -9999 -9999 -9999 -9999 -9999 -9999 -9999 -9999 -9999 -9999 -9999 -9999 -9999 -9999 -9999 -9999 -9999 -9999 -9999 -9999 -9999 -9999 -9999 -9999 -9999 -9999 -9999 -9999 -9999 -9999 -9999 -9999 -9999 -9999 -9999 -9999 -9999 -9999 -9999 -9999 -9999 -9999 -9999 -9999 -9999 -9999 -9999 -9999 -9999 -9999 -9999 -9999 -9999 -9999 -9999 -9999 -9999 -9999 -9999 -9999 -9999 7.01057E-1 7.26872E-1 7.25191E-1 6.94019E-1 6.34928E-1 6.22038E-1 6.48247E-1 6.44302E-1 6.19085E-1 6.30433E-1 6.27095E-1 6.51023E-1 6.71758E-1 6.65978E-1 6.34141E-1 6.35244E-1 6.19932E-1 6.34636E-1 6.36856E-1 5.17669E-1 3.10508E-1 2.41135E-1 1.15253E-1 9.37145E-2 1.50485E-1 1.02931E-1 1.43449E-1 1.18441E-1 1.06881E-1 1.03139E-1 1.07408E-1 6.99512E-2 1.05081E-1 1.07191E-1 9.00951E-2 9.59772E-2 9.04718E-2 9.63745E-2 5.75996E-2 3.89047E-2 2.81475E-2 4.59508E-2 5.0208E-2 2.89156E-2 -9999 -9999 -9999 -9999 -9999 -9999
-9999 -9999 -9999 -9999 6.52298E-1 6.311E-1 5.62139E-1 4.91878E-1 4.91522E-1 4.82915E-1 4.7435E-1 4.89917E-1 4.79542E-1 5.29647E-1 5.15698E-1 4.86455E-1 4.97249E-1 5.11956E-1 5.83592E-1 6.24055E-1 6.58665E-1 7.04695E-1 7.00294E-1 6.88957E-1 7.02087E-1 7.09001E-1 7.14371E-1 7.30462E-1 7.36779E-1 7.43767E-1 7.27924E-1 -9999 -9999 -9999 -9999 -9999 -9999 -9999 -9999 -9999 -9999 -9999 -9999 -9999 -9999 -9999 -9999 -9999 -9999 -9999 -9999 -9999 -9999 -9999 -9999 -9999 -9999 -9999 -9999 -9999 -9999 -9999 -9999 -9999 -9999 -9999 -9999 -9999 -9999 -9999 -9999 -9999 -9999 -9999 -9999 -9999 -9999 -9999 -9999 -9999 -9999 -9999 -9999 -9999 -9999 -9999 -9999 -9999 -9999 -9999 -9999 -9999 -9999 -9999 -9999 -9999 -9999 -9999 -9999 -9999 -9999 -9999 -9999 -9999 -9999 -9999 -9999 -9999 5.62974E-1 -9999 -9999 -9999 -9999 -9999 -9999 -9999 -9999 -9999 -9999 -9999 -9999 -9999 6.9392E-1 6.9396E-1 6.35977E-1 6.09505E-1 6.1829E-1 6.17235E-1 6.06587E-1 6.23454E-1 6.60267E-1 6.53168E-1 6.89481E-1 6.83154E-1 6.67566E-1 6.56204E-1 6.08048E-1 6.02987E-1 6.14524E-1 5.35132E-1 2.92291E-1 2.34787E-1 1.41803E-1 1.08614E-1 1.47082E-1 1.29253E-1 1.3862E-1 1.13002E-1 9.79811E-2 9.7199E-2 9.61607E-2 8.94836E-2 1.03019E-1 7.35063E-2 8.22191E-2 5.26987E-2 5.1226E-2 7.56123E-2 8.41448E-2 6.53563E-2 5.03015E-2 6.0148E-2 4.12192E-2 2.9558E-2 -9999 -9999 -9999 -9999 -9999 -9999
-9999 -9999 -9999 -9999 6.10092E-1 5.59259E-1 5.26146E-1 4.74651E-1 4.67161E-1 4.74589E-1 4.64628E-1 4.81332E-1 4.78113E-1 4.98207E-1 4.78855E-1 4.84255E-1 4.89853E-1 4.9423E-1 4.92444E-1 5.10605E-1 6.01979E-1 6.69527E-1 6.83315E-1 6.90028E-1 6.97135E-1 6.989E-1 6.96203E-1 6.94904E-1 7.27231E-1 7.36624E-1 7.41178E-1 7.12184E-1 -9999 -9999 -9999 -9999 -9999 -9999 -9999 -9999 -9999 -9999 -9999 -9999 -9999 -9999 -9999 -9999 -9999 -9999 -9999 -9999 -9999 -9999 -9999 -9999 -9999 -9999 -9999 -9999 -9999 -9999 -9999 -9999 -9999 -9999 -9999 -9999 -9999 -9999 -9999 -9999 -9999 -9999 -9999 -9999 -9999 -9999 -9999 -9999 -9999 -9999 -9999 -9999 -9999 -9999 -9999 -9999 -9999 -9999 -9999 -9999 -9999 -9999 -9999 -9999 -9999 -9999 -9999 -9999 -9999 -9999 -9999 -9999 -9999 -9999 4.39716E-1 4.16352E-1 4.68956E-1 -9999 -9999 -9999 -9999 -9999 -9999 -9999 -9999 -9999 -9999 -9999 -9999 -9999 7.1283E-1 6.59374E-1 6.32367E-1 6.04031E-1 6.00877E-1 6.01236E-1 6.1728E-1 6.48447E-1 6.94523E-1 6.91998E-1 6.78041E-1 6.84001E-1 6.65357E-1 6.34226E-1 6.13198E-1 6.14607E-1 6.44994E-1 6.21483E-1 4.00509E-1 2.33977E-1 1.55415E-1 1.18247E-1 1.41121E-1 1.17983E-1 1.42127E-1 1.12375E-1 9.05989E-2 1.04329E-1 8.933E-2 7.27486E-2 1.05304E-1 7.90947E-2 7.97917E-2 6.01072E-2 5.6881E-2 5.79567E-2 6.30706E-2 8.74288E-2 7.40906E-2 6.20915E-2 3.31845E-2 -9999 -9999 -9999 -9999 -9999 -9999 -9999
-9999 -9999 -9999 -9999 -9999 5.39706E-1 5.38471E-1 5.02234E-1 4.78522E-1 4.82955E-1 4.83827E-1 4.81587E-1 4.80415E-1 4.82642E-1 4.80193E-1 4.86857E-1 4.9222E-1 4.90919E-1 4.98989E-1 4.92992E-1 5.0608E-1 6.09916E-1 6.86888E-1 6.81823E-1 6.83464E-1 6.7565E-1 6.6155E-1 6.44554E-1 6.62781E-1 6.74504E-1 7.02306E-1 7.0808E-1 7.24715E-1 -9999 -9999 -9999 -9999 -9999 -9999 -9999 -9999 -9999 -9999 -9999 -9999 -9999 -9999 -9999 -9999 -9999 -9999 -9999 -9999 -9999 -9999 -9999 -9999 -9999 -9999 -9999 -9999 -9999 -9999 -9999 -9999 -9999 -9999 -9999 -9999 -9999 -9999 -9999 -9999 -9999 -9999 -9999 -9999 -9999 -9999 -9999 -9999 -9999 -9999 -9999 -9999 -9999 -9999 -9999 -9999 -9999 -9999 -9999 -9999 -9999 -9999 -9999 -9999 -9999 -9999 -9999 -9999 -9999 -9999 -9999 -9999 -9999 4.77233E-1 4.74224E-1 4.94342E-1 -9999 -9999 -9999 -9999 -9999 -9999 -9999 -9999 -9999 -9999 -9999 -9999 -9999 6.88843E-1 6.80647E-1 6.29934E-1 5.96967E-1 5.90121E-1 6.06912E-1 6.27354E-1 6.57354E-1 6.73994E-1 7.02498E-1 6.94383E-1 6.95515E-1 6.42698E-1 6.69887E-1 6.31645E-1 6.30898E-1 6.33597E-1 6.34858E-1 5.59609E-1 3.33285E-1 1.97053E-1 1.33966E-1 1.23063E-1 1.37341E-1 1.20523E-1 1.26987E-1 1.3525E-1 9.90812E-2 8.55215E-2 7.80287E-2 7.20311E-2 7.63718E-2 8.42341E-2 6.84134E-2 4.85021E-2 4.58973E-2 6.03842E-2 5.66521E-2 8.16099E-2 7.24771E-2 4.12394E-2 2.61774E-2 -9999 -9999 -9999 -9999 -9999 -9999
-9999 -9999 -9999 -9999 -9999 -9999 -9999 -9999 4.97873E-1 5.04342E-1 4.92056E-1 4.93574E-1 4.70406E-1 4.80382E-1 4.8361E-1 5.12855E-1 5.16451E-1 5.16201E-1 5.16364E-1 5.11749E-1 5.1879E-1 4.99071E-1 6.01539E-1 6.79427E-1 6.78561E-1 6.71027E-1 6.50764E-1 6.04472E-1 5.65047E-1 5.83258E-1 6.11795E-1 6.62599E-1 6.92049E-1 -9999 -9999 -9999 -9999 -9999 -9999 -9999 -9999 -9999 -9999 -9999 -9999 -9999 -9999 -9999 -9999 -9999 -9999 -9999 -9999 -9999 -9999 -9999 -9999 -9999 -9999 -9999 -9999 -9999 -9999 -9999 -9999 -9999 -9999 -9999 -9999 -9999 -9999 -9999 -9999 -9999 -9999 -9999 -9999 -9999 -9999 -9999 -9999 -9999 -9999 -9999 -9999 -9999 -9999 -9999 -9999 -9999 -9999 -9999 -9999 -9999 -9999 -9999 -9999 -9999 -9999 -9999 -9999 -9999 -9999 -9999 -9999 5.24921E-1 5.1293E-1 5.5301E-1 5.76542E-1 5.84578E-1 -9999 -9999 -9999 -9999 -9999 -9999 -9999 -9999 -9999 -9999 -9999 -9999 7.20264E-1 6.75948E-1 6.36281E-1 6.25768E-1 6.25636E-1 6.35666E-1 6.39667E-1 6.58896E-1 6.53611E-1 6.86389E-1 7.17385E-1 6.84191E-1 6.36072E-1 6.61144E-1 6.75272E-1 6.53083E-1 6.60696E-1 6.62258E-1 6.18239E-1 4.20075E-1 2.70684E-1 1.49137E-1 1.14642E-1 1.32256E-1 1.48621E-1 1.16036E-1 1.31758E-1 1.21534E-1 7.70465E-2 6.27742E-2 7.53167E-2 1.00111E-1 9.89134E-2 6.71487E-2 5.81561E-2 5.13445E-2 5.02926E-2 4.84958E-2 5.55788E-2 7.31017E-2 4.15699E-2 2.27786E-2 1.88791E-2 -9999 -9999 -9999 -9999 -9999
-9999 -9999 -9999 -9999 -9999 -9999 -9999 -9999 -9999 -9999 4.97997E-1 4.95862E-1 4.79761E-1 4.64732E-1 4.84123E-1 4.95816E-1 5.0942E-1 5.36272E-1 5.30987E-1 5.40618E-1 5.50136E-1 5.17052E-1 4.91846E-1 5.34928E-1 6.21418E-1 6.53562E-1 6.37179E-1 5.90671E-1 5.62319E-1 5.70757E-1 5.94197E-1 6.48469E-1 6.7661E-1 7.22036E-1 -9999 -9999 -9999 -9999 -9999 -9999 -9999 -9999 -9999 -9999 -9999 -9999 -9999 -9999 -9999 -9999 -9999 -9999 -9999 -9999 -9999 -9999 -9999 -9999 -9999 -9999 -9999 -9999 -9999 -9999 -9999 -9999 -9999 -9999 -9999 -9999 -9999 -9999 -9999 -9999 -9999 -9999 -9999 -9999 -9999 -9999 -9999 -9999 -9999 -9999 -9999 -9999 -9999 -9999 -9999 -9999 -9999 -9999 -9999 -9999 -9999 -9999 -9999 -9999 -9999 -9999 -9999 -9999 -9999 -9999 4.64641E-1 5.24175E-1 5.79046E-1 5.42709E-1 5.82283E-1 -9999 -9999 -9999 -9999 -9999 -9999 -9999 -9999 -9999 7.09662E-1 -9999 7.23813E-1 7.306E-1 7.24383E-1 7.10189E-1 6.905E-1 6.41823E-1 6.3662E-1 6.50159E-1 6.87099E-1 6.7146E-1 6.6998E-1 6.90149E-1 7.24554E-1 7.08447E-1 6.62125E-1 6.9035E-1 6.61688E-1 6.67086E-1 6.9117E-1 6.7799E-1 6.60508E-1 4.77049E-1 2.89574E-1 1.6896E-1 1.39347E-1 1.5109E-1 1.68658E-1 1.54368E-1 1.52221E-1 1.0993E-1 8.68427E-2 6.7255E-2 7.27309E-2 1.02933E-1 9.35587E-2 8.2545E-2 6.44189E-2 6.332E-2 4.2882E-2 3.70235E-2 4.41729E-2 4.76473E-2 3.24364E-2 2.66302E-2 2.62171E-2 2.57351E-2 -9999 -9999 -9999 -9999
-9999 -9999 -9999 -9999 -9999 -9999 -9999 -9999 5.25304E-1 5.15257E-1 5.13098E-1 5.07584E-1 5.04952E-1 4.72642E-1 4.79419E-1 4.74682E-1 4.75741E-1 5.01807E-1 5.36265E-1 5.54881E-1 5.54115E-1 5.4345E-1 5.10017E-1 4.97493E-1 4.97408E-1 5.35242E-1 5.84013E-1 5.66208E-1 5.57334E-1 5.79568E-1 6.44949E-1 6.87213E-1 6.92496E-1 7.04066E-1 -9999 -9999 -9999 -9999 -9999 -9999 -9999 -9999 -9999 -9999 -9999 -9999 -9999 -9999 -9999 -9999 -9999 -9999 -9999 -9999 -9999 -9999 -9999 -9999 -9999 -9999 -9999 -9999 -9999 -9999 -9999 -9999 -9999 -9999 -9999 -9999 -9999 -9999 -9999 -9999 -9999 -9999 -9999 -9999 -9999 -9999 -9999 -9999 -9999 -9999 -9999 -9999 -9999 -9999 -9999 -9999 -9999 -9999 -9999 -9999 -9999 -9999 -9999 -9999 -9999 -9999 -9999 -9999 -9999 4.88992E-1 5.06125E-1 5.13759E-1 5.36585E-1 6.04807E-1 6.25987E-1 -9999 -9999 -9999 -9999 -9999 -9999 -9999 -9999 7.04224E-1 6.47371E-1 6.7895E-1 6.95382E-1 7.21351E-1 7.37953E-1 7.31599E-1 7.2236E-1 6.84974E-1 6.66332E-1 6.83852E-1 6.81758E-1 6.67971E-1 6.56232E-1 6.87833E-1 6.97701E-1 7.03378E-1 7.06586E-1 7.17963E-1 7.2057E-1 7.43537E-1 7.08705E-1 6.68864E-1 6.71809E-1 5.94591E-1 4.26857E-1 2.04936E-1 1.42508E-1 1.23774E-1 1.82449E-1 2.1264E-1 1.58766E-1 9.77195E-2 7.71437E-2 5.9523E-2 6.56708E-2 7.5155E-2 8.89567E-2 6.46351E-2 5.00867E-2 4.24894E-2 3.44169E-2 4.0129E-2 4.72622E-2 5.75009E-2 5.40729E-2 3.81122E-2 2.94536E-2 3.10096E-2 -9999 -9999 -9999 -9999
-9999 -9999 -9999 -9999 -9999 -9999 -9999 5.34223E-1 5.07201E-1 5.0295E-1 4.97684E-1 4.82948E-1 4.90557E-1 4.8122E-1 4.66363E-1 4.45634E-1 4.45989E-1 4.80644E-1 5.05225E-1 5.40526E-1 5.47592E-1 5.42626E-1 5.28688E-1 5.22276E-1 5.09019E-1 4.94027E-1 5.02169E-1 5.06141E-1 5.01155E-1 5.56591E-1 6.26599E-1 6.74544E-1 6.97995E-1 7.02494E-1 -9999 -9999 -9999 -9999 -9999 -9999 -9999 -9999 -9999 -9999 -9999 -9999 -9999 -9999 -9999 -9999 -9999 -9999 -9999 -9999 -9999 -9999 -9999 -9999 -9999 -9999 -9999 -9999 -9999 -9999 -9999 -9999 -9999 -9999 -9999 -9999 -9999 -9999 -9999 -9999 -9999 -9999 -9999 -9999 -9999 -9999 -9999 -9999 -9999 -9999 -9999 -9999 -9999 -9999 -9999 -9999 -9999 -9999 -9999 -9999 -9999 -9999 -9999 -9999 -9999 -9999 -9999 -9999 -9999 4.62584E-1 4.66485E-1 5.11877E-1 5.04815E-1 5.79563E-1 6.2473E-1 -9999 -9999 -9999 -9999 -9999 -9999 -9999 -9999 6.75617E-1 6.22415E-1 6.04602E-1 6.72265E-1 7.37208E-1 7.41361E-1 7.45486E-1 7.4181E-1 7.31461E-1 6.85353E-1 6.98091E-1 6.55571E-1 6.51869E-1 6.79607E-1 6.94524E-1 6.92165E-1 7.22912E-1 7.19426E-1 7.20068E-1 7.29604E-1 7.15135E-1 6.77574E-1 6.84029E-1 7.07918E-1 6.56061E-1 4.66972E-1 2.17444E-1 1.4699E-1 1.63608E-1 2.24942E-1 2.1698E-1 1.65772E-1 1.09932E-1 9.46632E-2 9.6498E-2 6.13565E-2 6.68884E-2 7.55524E-2 7.6733E-2 7.21795E-2 5.417E-2 5.44384E-2 4.76593E-2 3.93199E-2 4.22762E-2 4.10517E-2 4.6229E-2 3.71111E-2 3.85279E-2 2.93577E-2 2.92622E-2 4.00924E-2 -9999
-9999 -9999 -9999 -9999 -9999 -9999 5.39498E-1 5.26145E-1 4.77615E-1 4.8267E-1 4.666E-1 4.54903E-1 4.7826E-1 4.99696E-1 4.88331E-1 4.77173E-1 4.69206E-1 4.54955E-1 4.82478E-1 5.12822E-1 5.22515E-1 5.46815E-1 5.42949E-1 5.45702E-1 5.29818E-1 5.15652E-1 4.85266E-1 4.79438E-1 4.74098E-1 4.82941E-1 5.08505E-1 5.5389E-1 6.40261E-1 6.85166E-1 6.96671E-1 -9999 -9999 -9999 -9999 -9999 -9999 -9999 -9999 -9999 -9999 -9999 -9999 -9999 -9999 -9999 -9999 -9999 -9999 -9999 -9999 -9999 -9999 -9999 -9999 -9999 -9999 -9999 -9999 -9999 -9999 -9999 -9999 -9999 -9999 -9999 -9999 -9999 -9999 -9999 -9999 -9999 -9999 -9999 -9999 -9999 -9999 -9999 -9999 -9999 -9999 -9999 -9999 -9999 -9999 -9999 -9999 -9999 -9999 -9999 -9999 -9999 -9999 -9999 -9999 -9999 -9999 -9999 -9999 -9999 -9999 4.49435E-1 4.71643E-1 -9999 -9999 -9999 -9999 -9999 -9999 -9999 6.78395E-1 -9999 -9999 6.55113E-1 5.87613E-1 5.8955E-1 6.07432E-1 7.11461E-1 7.41346E-1 7.3511E-1 7.50741E-1 7.4114E-1 7.24483E-1 7.11317E-1 6.70743E-1 6.65094E-1 6.80713E-1 6.98602E-1 7.44951E-1 7.5133E-1 7.29119E-1 7.04063E-1 7.13334E-1 6.85107E-1 6.68041E-1 7.00682E-1 6.83417E-1 6.8603E-1 5.89306E-1 3.33531E-1 2.27015E-1 1.824E-1 2.25149E-1 2.47225E-1 1.81461E-1 1.24051E-1 1.09152E-1 1.0043E-1 6.87523E-2 7.97861E-2 6.78199E-2 6.92671E-2 5.56349E-2 6.49578E-2 6.30618E-2 5.09871E-2 3.82812E-2 3.54044E-2 3.46142E-2 3.83868E-2 3.43961E-2 3.75327E-2 3.22758E-2 -9999 -9999 -9999
-9999 -9999 -9999 -9999 -9999 -9999 5.08902E-1 5.21414E-1 4.9896E-1 4.50761E-1 4.37746E-1 4.65754E-1 4.87126E-1 5.0107E-1 5.12853E-1 5.05926E-1 4.95693E-1 4.71364E-1 4.64582E-1 4.6585E-1 4.99082E-1 5.00113E-1 5.28678E-1 5.46137E-1 5.50027E-1 5.39148E-1 5.25989E-1 4.88081E-1 4.77773E-1 4.67976E-1 5.00934E-1 5.8288E-1 6.19021E-1 6.73696E-1 6.68228E-1 -9999 -9999 -9999 -9999 -9999 -9999 -9999 -9999 -9999 -9999 -9999 -9999 -9999 -9999 -9999 -9999 -9999 -9999 -9999 -9999 -9999 -9999 -9999 -9999 -9999 -9999 -9999 -9999 -9999 -9999 -9999 -9999 -9999 -9999 -9999 -9999 -9999 -9999 -9999 -9999 -9999 -9999 -9999 -9999 -9999 -9999 -9999 -9999 -9999 -9999 -9999 -9999 -9999 -9999 -9999 -9999 3.22884E-1 2.88675E-1 3.17969E-1 3.9125E-1 4.45554E-1 -9999 -9999 -9999 -9999 -9999 -9999 -9999 -9999 -9999 5.12308E-1 -9999 -9999 -9999 -9999 -9999 -9999 -9999 -9999 6.87309E-1 6.93796E-1 -9999 6.7192E-1 6.09865E-1 5.83308E-1 5.5547E-1 6.55126E-1 6.98089E-1 7.2749E-1 7.32878E-1 7.46272E-1 7.32882E-1 7.1581E-1 6.87594E-1 6.86301E-1 6.6447E-1 6.8601E-1 7.30789E-1 7.24436E-1 6.87273E-1 6.99096E-1 6.94306E-1 6.78141E-1 6.71917E-1 6.91286E-1 6.94784E-1 7.2117E-1 5.96115E-1 4.19196E-1 3.16095E-1 2.53011E-1 2.66871E-1 2.48022E-1 1.73374E-1 1.33581E-1 1.29209E-1 1.14611E-1 9.14415E-2 7.53395E-2 6.70564E-2 7.29731E-2 7.18589E-2 5.83759E-2 5.13803E-2 4.47932E-2 3.98966E-2 4.16906E-2 2.79658E-2 3.10994E-2 4.52808E-2 4.97082E-2 4.01271E-2 -9999 -9999 -9999
-9999 -9999 -9999 -9999 5.23338E-1 4.71703E-1 4.80147E-1 5.15623E-1 5.21158E-1 4.98174E-1 4.75938E-1 4.57225E-1 4.64324E-1 4.83269E-1 4.89915E-1 4.97995E-1 5.0309E-1 5.03408E-1 4.90728E-1 4.64949E-1 4.57847E-1 4.63E-1 5.054E-1 5.13585E-1 5.24363E-1 5.21204E-1 5.07634E-1 4.88715E-1 4.84847E-1 4.56809E-1 4.71363E-1 5.35184E-1 5.53836E-1 6.11983E-1 6.4693E-1 6.60369E-1 -9999 -9999 -9999 -9999 -9999 -9999 -9999 -9999 -9999 -9999 -9999 -9999 -9999 -9999 -9999 -9999 -9999 -9999 -9999 -9999 -9999 -9999 -9999 -9999 -9999 -9999 -9999 -9999 -9999 -9999 -9999 -9999 -9999 -9999 -9999 -9999 -9999 -9999 -9999 -9999 -9999 -9999 -9999 -9999 -9999 -9999 -9999 -9999 -9999 -9999 -9999 -9999 -9999 -9999 3.83011E-1 3.75095E-1 2.75121E-1 2.84795E-1 3.48491E-1 3.82216E-1 -9999 4.18886E-1 4.89621E-1 5.18509E-1 -9999 -9999 -9999 -9999 6.15381E-1 5.83953E-1 5.77621E-1 5.36671E-1 -9999 -9999 -9999 6.21905E-1 6.42006E-1 6.81752E-1 6.9209E-1 6.88034E-1 6.79261E-1 6.36404E-1 6.13497E-1 5.73638E-1 5.8452E-1 6.53123E-1 6.77258E-1 7.55541E-1 7.64077E-1 7.4527E-1 7.50415E-1 7.21132E-1 6.98612E-1 6.73264E-1 6.68845E-1 6.93602E-1 7.26857E-1 6.95526E-1 6.74587E-1 6.82903E-1 6.89484E-1 6.66614E-1 6.71493E-1 6.75625E-1 6.953E-1 7.06547E-1 6.01597E-1 4.56579E-1 3.33663E-1 3.49606E-1 3.33973E-1 2.18967E-1 1.6848E-1 1.50265E-1 1.38286E-1 1.29993E-1 1.09014E-1 7.2799E-2 8.95847E-2 7.83955E-2 5.41989E-2 4.07335E-2 4.48986E-2 4.85945E-2 3.66982E-2 4.83587E-2 3.44533E-2 4.7012E-2 3.8053E-2 3.8864E-2 4.42065E-2 3.14777E-2 -9999 -9999
-9999 -9999 -9999 4.91046E-1 4.61275E-1 4.34379E-1 4.49521E-1 4.73821E-1 4.77179E-1 4.95827E-1 4.98143E-1 4.74046E-1 4.61776E-1 4.68706E-1 4.78118E-1 5.04455E-1 4.98618E-1 5.0148E-1 4.86275E-1 4.80727E-1 4.65284E-1 4.54035E-1 4.73996E-1 4.75251E-1 4.87569E-1 5.05349E-1 4.85084E-1 4.80462E-1 4.98195E-1 4.89136E-1 4.63457E-1 4.82487E-1 4.82598E-1 5.99296E-1 6.10127E-1 6.28087E-1 -9999 -9999 -9999 -9999 -9999 -9999 -9999 -9999 -9999 -9999 -9999 -9999 -9999 -9999 -9999 -9999 -9999 -9999 -9999 -9999 -9999 -9999 -9999 -9999 -9999 -9999 -9999 -9999 -9999 -9999 -9999 -9999 -9999 -9999 -9999 -9999 -9999 -9999 -9999 -9999 -9999 -9999 -9999 -9999 -9999 -9999 -9999 -9999 -9999 -9999 -9999 -9999 -9999 -9999 -9999 4.19893E-1 3.15095E-1 2.68643E-1 3.72153E-1 3.65579E-1 4.07893E-1 4.1709E-1 4.36477E-1 4.82706E-1 4.75034E-1 -9999 -9999 5.80589E-1 6.18492E-1 5.96335E-1 5.6622E-1 5.32058E-1 -9999 -9999 5.80776E-1 6.2203E-1 6.38198E-1 6.82098E-1 7.07047E-1 6.82204E-1 6.46065E-1 6.91514E-1 6.18904E-1 5.7181E-1 5.94696E-1 6.24844E-1 6.94319E-1 7.18615E-1 7.23801E-1 7.11104E-1 7.227E-1 7.38072E-1 7.45449E-1 7.17146E-1 6.92859E-1 6.99817E-1 7.11913E-1 6.8946E-1 6.79898E-1 6.90226E-1 6.76348E-1 6.5321E-1 6.12146E-1 6.82781E-1 6.63334E-1 6.91578E-1 6.82244E-1 5.68439E-1 4.39866E-1 3.54732E-1 3.12552E-1 2.30399E-1 1.88697E-1 1.48981E-1 1.42353E-1 1.30781E-1 7.78447E-2 7.40613E-2 9.5399E-2 7.23701E-2 5.45423E-2 3.89764E-2 5.40003E-2 3.68217E-2 4.84558E-2 4.60993E-2 3.39003E-2 3.90898E-2 3.11535E-2 3.63764E-2 3.80765E-2 2.84796E-2 -9999 -9999
-9999 -9999 -9999 3.72416E-1 4.60683E-1 4.42327E-1 4.57513E-1 4.52657E-1 4.42883E-1 4.32829E-1 4.73359E-1 4.85511E-1 4.95415E-1 4.77255E-1 4.84341E-1 5.05431E-1 4.92994E-1 4.85615E-1 4.62731E-1 4.54334E-1 4.73545E-1 4.33749E-1 4.19108E-1 4.31676E-1 4.34604E-1 4.39276E-1 4.32004E-1 4.54812E-1 4.62492E-1 4.62499E-1 4.48258E-1 4.43035E-1 4.5655E-1 4.6593E-1 5.18916E-1 5.1174E-1 5.27966E-1 5.55022E-1 5.59969E-1 -9999 -9999 -9999 -9999 -9999 -9999 -9999 -9999 -9999 -9999 -9999 -9999 -9999 -9999 -9999 -9999 -9999 -9999 -9999 -9999 -9999 -9999 -9999 -9999 -9999 -9999 -9999 -9999 -9999 -9999 -9999 -9999 -9999 -9999 -9999 -9999 -9999 -9999 -9999 -9999 -9999 -9999 -9999 -9999 -9999 -9999 -9999 -9999 -9999 -9999 -9999 -9999 -9999 2.9932E-1 2.95609E-1 3.55904E-1 3.75277E-1 3.53359E-1 4.09539E-1 4.19299E-1 4.85755E-1 4.55957E-1 4.54459E-1 4.74255E-1 4.99292E-1 4.74062E-1 4.82942E-1 4.79309E-1 4.50298E-1 -9999 4.96202E-1 5.65342E-1 6.43054E-1 6.61048E-1 6.70461E-1 6.79034E-1 6.80123E-1 6.63173E-1 6.57503E-1 6.68987E-1 6.21922E-1 5.94042E-1 5.94761E-1 6.25645E-1 7.08192E-1 6.94282E-1 6.97944E-1 7.21641E-1 7.32487E-1 7.15531E-1 6.986E-1 6.5198E-1 6.91895E-1 6.97897E-1 6.8789E-1 6.86725E-1 7.02312E-1 6.93942E-1 6.74672E-1 6.53965E-1 6.76605E-1 6.93718E-1 6.93696E-1 6.77024E-1 6.14049E-1 5.22988E-1 3.70274E-1 2.86333E-1 2.37536E-1 1.95714E-1 1.82531E-1 1.48444E-1 1.28164E-1 9.56452E-2 6.63164E-2 8.76549E-2 7.50353E-2 5.08872E-2 4.19204E-2 4.79506E-2 3.15009E-2 3.56153E-2 3.80419E-2 2.46446E-2 2.91236E-2 3.25594E-2 2.8474E-2 2.98411E-2 2.25388E-2 2.56186E-2 -9999
-9999 -9999 -9999 -9999 4.92892E-1 5.24812E-1 4.56107E-1 4.5111E-1 4.87884E-1 4.41811E-1 4.3258E-1 4.29063E-1 4.52683E-1 4.74381E-1 4.9477E-1 5.01209E-1 4.61802E-1 4.52582E-1 4.2903E-1 4.23491E-1 4.50059E-1 4.44985E-1 4.22064E-1 4.26001E-1 4.16359E-1 4.16957E-1 3.79938E-1 3.97309E-1 3.98203E-1 3.80735E-1 3.92118E-1 4.07133E-1 4.09441E-1 4.59617E-1 4.2925E-1 4.30444E-1 4.22723E-1 4.01003E-1 4.60775E-1 5.61057E-1 5.56223E-1 5.3614E-1 -9999 -9999 -9999 -9999 -9999 -9999 -9999 -9999 -9999 -9999 -9999 -9999 -9999 -9999 -9999 -9999 -9999 -9999 -9999 -9999 -9999 -9999 -9999 -9999 -9999 -9999 -9999 -9999 -9999 -9999 -9999 -9999 -9999 -9999 -9999 -9999 -9999 -9999 -9999 -9999 -9999 -9999 -9999 -9999 -9999 -9999 -9999 -9999 -9999 3.62983E-1 3.19352E-1 3.29267E-1 3.88281E-1 4.09559E-1 3.75626E-1 3.75912E-1 3.91838E-1 4.66014E-1 4.64753E-1 4.35891E-1 4.41908E-1 4.17554E-1 4.02789E-1 4.29594E-1 4.12991E-1 4.18301E-1 4.28304E-1 4.65916E-1 5.15612E-1 6.12752E-1 6.5115E-1 6.53335E-1 6.716E-1 6.85737E-1 6.95651E-1 7.09957E-1 6.94836E-1 6.81541E-1 5.99086E-1 5.53992E-1 6.05744E-1 6.44949E-1 6.70755E-1 6.88931E-1 7.04421E-1 6.93599E-1 7.04013E-1 6.8044E-1 6.31577E-1 6.39535E-1 6.61235E-1 7.27821E-1 7.28243E-1 7.2062E-1 7.50582E-1 7.01439E-1 6.54579E-1 6.93231E-1 6.73934E-1 6.36287E-1 6.12633E-1 5.92024E-1 5.14974E-1 3.86883E-1 2.56376E-1 2.48486E-1 1.99419E-1 1.87297E-1 1.93375E-1 1.11517E-1 1.19275E-1 1.18866E-1 9.37914E-2 8.47397E-2 6.12364E-2 5.40567E-2 4.12792E-2 3.44327E-2 3.73142E-2 3.01969E-2 2.43866E-2 2.55813E-2 2.52479E-2 3.22529E-2 2.29933E-2 1.94075E-2 -9999 -9999
-9999 -9999 -9999 -9999 6.18053E-1 5.79787E-1 5.33421E-1 5.13252E-1 5.17968E-1 5.05113E-1 4.26399E-1 4.16232E-1 4.26736E-1 4.5139E-1 4.76361E-1 4.87365E-1 4.62834E-1 4.53743E-1 4.40468E-1 4.48777E-1 4.62887E-1 4.68461E-1 4.34234E-1 4.34186E-1 4.27117E-1 4.00328E-1 3.98369E-1 3.69714E-1 3.73655E-1 3.79392E-1 3.88018E-1 3.92724E-1 3.96815E-1 4.25954E-1 4.49693E-1 4.25951E-1 4.12337E-1 4.09075E-1 4.61601E-1 4.80235E-1 4.83876E-1 4.53799E-1 4.86709E-1 5.0987E-1 4.84109E-1 -9999 -9999 -9999 -9999 -9999 -9999 -9999 -9999 -9999 -9999 -9999 -9999 -9999 -9999 -9999 -9999 -9999 -9999 -9999 -9999 -9999 -9999 -9999 -9999 -9999 -9999 -9999 -9999 -9999 -9999 -9999 -9999 -9999 -9999 -9999 -9999 -9999 -9999 -9999 -9999 -9999 -9999 -9999 -9999 -9999 -9999 -9999 3.5356E-1 3.89391E-1 4.14775E-1 4.2764E-1 4.1747E-1 4.16326E-1 4.18909E-1 4.62551E-1 4.67927E-1 4.64012E-1 4.7761E-1 4.52577E-1 4.35055E-1 4.29999E-1 4.24824E-1 4.08591E-1 3.98377E-1 4.1382E-1 4.57028E-1 5.35816E-1 6.15602E-1 5.96324E-1 6.77542E-1 6.78488E-1 6.93605E-1 7.17706E-1 7.06242E-1 6.64993E-1 5.92929E-1 5.93333E-1 5.77564E-1 6.06377E-1 6.64523E-1 7.14376E-1 7.14915E-1 6.9416E-1 6.73533E-1 6.46329E-1 6.61711E-1 6.42702E-1 5.56743E-1 7.0458E-1 7.2971E-1 7.18462E-1 7.65959E-1 7.15438E-1 6.76938E-1 7.15267E-1 6.96917E-1 6.3564E-1 5.98743E-1 6.19011E-1 5.00822E-1 3.58029E-1 2.24937E-1 1.86851E-1 1.66448E-1 1.63922E-1 1.41123E-1 1.0027E-1 1.78591E-1 2.06393E-1 1.41137E-1 8.52502E-2 8.94647E-2 6.61515E-2 5.23236E-2 -9999 -9999 3.52744E-2 2.95051E-2 2.6453E-2 2.63209E-2 2.272E-2 2.42169E-2 2.85E-2 2.12188E-2 2.28034E-2
-9999 -9999 -9999 -9999 4.56531E-1 5.45859E-1 5.70915E-1 6.08621E-1 5.60039E-1 5.65828E-1 4.91101E-1 4.28932E-1 4.27702E-1 4.40248E-1 4.6506E-1 4.67747E-1 4.43862E-1 4.35146E-1 4.3921E-1 4.60434E-1 4.57919E-1 4.36479E-1 4.35136E-1 4.42989E-1 4.55789E-1 4.10512E-1 4.03118E-1 3.79747E-1 3.70088E-1 3.80567E-1 3.90831E-1 3.73579E-1 3.66069E-1 3.86514E-1 4.04656E-1 4.40734E-1 4.39753E-1 4.2626E-1 4.32999E-1 4.65337E-1 4.53127E-1 4.38052E-1 4.5606E-1 4.44546E-1 4.65335E-1 -9999 -9999 -9999 -9999 -9999 -9999 -9999 -9999 -9999 -9999 -9999 -9999 -9999 -9999 -9999 5.60717E-1 5.94469E-1 -9999 -9999 -9999 -9999 -9999 -9999 -9999 -9999 -9999 -9999 -9999 -9999 -9999 -9999 -9999 -9999 -9999 -9999 -9999 -9999 -9999 -9999 -9999 -9999 -9999 -9999 -9999 -9999 -9999 -9999 4.48189E-1 4.355E-1 4.33477E-1 3.98613E-1 4.27394E-1 4.19463E-1 4.24498E-1 4.43758E-1 4.7844E-1 4.85033E-1 5.16649E-1 4.93753E-1 4.56103E-1 4.28895E-1 4.16575E-1 4.47747E-1 4.31262E-1 4.08168E-1 3.89933E-1 4.12513E-1 5.44433E-1 5.70789E-1 6.52528E-1 6.54271E-1 6.63297E-1 6.96072E-1 6.92089E-1 6.54672E-1 6.15697E-1 5.82843E-1 5.38163E-1 6.36123E-1 6.61471E-1 7.43926E-1 7.03447E-1 6.90321E-1 6.59637E-1 6.47025E-1 6.69297E-1 5.90367E-1 4.761E-1 5.72523E-1 6.66529E-1 6.94614E-1 7.06672E-1 7.27674E-1 7.36676E-1 7.40713E-1 7.15844E-1 6.81638E-1 6.25559E-1 6.14627E-1 5.09807E-1 3.45989E-1 2.14512E-1 1.71131E-1 1.58859E-1 1.33217E-1 1.11806E-1 1.1178E-1 1.83695E-1 1.71782E-1 1.14838E-1 8.08239E-2 8.84181E-2 8.00608E-2 7.29529E-2 -9999 -9999 -9999 -9999 3.04444E-2 2.52425E-2 2.38343E-2 2.02386E-2 2.30733E-2 2.04843E-2 -9999
2.57076E-1 2.52581E-1 2.3857E-1 2.32168E-1 2.7386E-1 3.78865E-1 5.40083E-1 6.59267E-1 6.02948E-1 5.96477E-1 5.26876E-1 4.77256E-1 4.66785E-1 4.6572E-1 4.8046E-1 4.52317E-1 4.34814E-1 4.19182E-1 4.1758E-1 4.14626E-1 3.99903E-1 3.91561E-1 4.12773E-1 4.47576E-1 4.51196E-1 4.6124E-1 4.29667E-1 4.11813E-1 3.88766E-1 4.00846E-1 3.99062E-1 3.7236E-1 3.65716E-1 3.6633E-1 3.86666E-1 4.04354E-1 4.25069E-1 4.08156E-1 4.28606E-1 4.25517E-1 4.14832E-1 4.20791E-1 4.32797E-1 4.52473E-1 4.85469E-1 4.89562E-1 -9999 -9999 -9999 -9999 -9999 -9999 -9999 -9999 -9999 -9999 -9999 -9999 5.04672E-1 5.01841E-1 5.45019E-1 5.77225E-1 5.6244E-1 -9999 -9999 -9999 -9999 -9999 -9999 -9999 -9999 -9999 -9999 -9999 -9999 -9999 -9999 -9999 -9999 -9999 -9999 -9999 -9999 -9999 -9999 -9999 -9999 -9999 -9999 -9999 -9999 4.52041E-1 4.3348E-1 4.41943E-1 3.88991E-1 4.03115E-1 4.11961E-1 4.37524E-1 4.24778E-1 5.00634E-1 5.21637E-1 4.99549E-1 5.16842E-1 5.37593E-1 5.25139E-1 5.21502E-1 5.12088E-1 4.64499E-1 4.60953E-1 4.46785E-1 4.32641E-1 4.41398E-1 4.69963E-1 4.92696E-1 6.08294E-1 6.73226E-1 6.71834E-1 6.98696E-1 6.65367E-1 6.68068E-1 6.07266E-1 5.89191E-1 5.86095E-1 6.42684E-1 6.79868E-1 6.70653E-1 7.01114E-1 7.1142E-1 6.86173E-1 6.93826E-1 6.77393E-1 6.59405E-1 5.57091E-1 5.98946E-1 6.86371E-1 5.62433E-1 6.47779E-1 6.69582E-1 6.90491E-1 6.84882E-1 6.80521E-1 6.29766E-1 6.52213E-1 5.65666E-1 4.81137E-1 4.17812E-1 2.91219E-1 2.01789E-1 1.34903E-1 7.26093E-2 7.35209E-2 8.9809E-2 1.1617E-1 1.15331E-1 8.78372E-2 6.31943E-2 8.45563E-2 8.30692E-2 7.45995E-2 -9999 -9999 -9999 -9999 -9999 3.91898E-2 2.35179E-2 2.16721E-2 -9999 -9999 -9999
2.37383E-1 2.61475E-1 3.00702E-1 3.69821E-1 2.28175E-1 3.13732E-1 4.3247E-1 4.65912E-1 4.91327E-1 6.01268E-1 5.14502E-1 4.84934E-1 4.77425E-1 4.742E-1 4.92763E-1 4.508E-1 4.12975E-1 4.14547E-1 3.79409E-1 3.76017E-1 3.79751E-1 3.67344E-1 3.89477E-1 4.45746E-1 4.47059E-1 4.74405E-1 4.65535E-1 4.54997E-1 4.20081E-1 4.34591E-1 4.34868E-1 4.1133E-1 3.74427E-1 3.58691E-1 3.95488E-1 4.33354E-1 4.35914E-1 4.46515E-1 4.19695E-1 4.22E-1 4.26068E-1 4.24043E-1 4.41761E-1 4.72663E-1 5.52422E-1 5.34545E-1 -9999 -9999 -9999 -9999 -9999 -9999 -9999 -9999 -9999 -9999 -9999 -9999 4.98177E-1 5.25925E-1 5.38113E-1 5.88582E-1 5.7991E-1 5.41421E-1 -9999 -9999 -9999 -9999 -9999 -9999 -9999 -9999 -9999 -9999 -9999 -9999 -9999 -9999 -9999 -9999 -9999 -9999 -9999 -9999 -9999 -9999 -9999 -9999 -9999 -9999 -9999 -9999 3.76057E-1 3.7668E-1 3.72792E-1 3.68499E-1 3.71923E-1 4.12675E-1 4.11639E-1 4.25953E-1 4.48024E-1 4.89457E-1 5.58391E-1 5.8658E-1 5.98075E-1 5.55489E-1 5.38696E-1 5.70374E-1 5.48578E-1 5.4143E-1 5.15003E-1 5.22538E-1 5.26231E-1 5.46248E-1 5.55914E-1 6.02104E-1 6.78219E-1 7.00564E-1 6.83566E-1 7.02607E-1 6.45488E-1 5.90252E-1 6.34606E-1 6.53031E-1 6.81432E-1 7.06624E-1 7.30725E-1 7.15192E-1 7.09689E-1 6.89366E-1 6.8521E-1 6.86927E-1 6.63242E-1 6.60785E-1 6.51928E-1 6.40949E-1 5.93738E-1 6.50398E-1 5.86482E-1 4.8048E-1 5.02441E-1 5.5742E-1 5.3799E-1 5.08437E-1 4.93011E-1 3.84317E-1 2.67236E-1 2.01189E-1 1.21862E-1 6.10934E-2 4.75412E-2 7.40708E-2 9.60857E-2 7.62054E-2 5.77177E-2 5.15623E-2 7.5479E-2 6.9767E-2 7.44734E-2 -9999 -9999 -9999 -9999 -9999 -9999 2.78168E-2 -9999 -9999 -9999 -9999
-9999 2.31538E-1 2.67562E-1 3.53623E-1 2.61656E-1 2.64103E-1 2.96826E-1 3.63989E-1 4.54024E-1 5.70688E-1 5.30988E-1 5.29178E-1 4.50984E-1 4.61745E-1 4.81099E-1 4.57802E-1 4.15899E-1 4.28969E-1 3.99542E-1 3.60454E-1 3.63569E-1 3.65338E-1 3.82954E-1 4.30988E-1 4.38186E-1 4.78866E-1 4.93865E-1 4.84275E-1 4.82136E-1 4.6427E-1 4.66328E-1 4.02672E-1 3.90409E-1 3.93322E-1 4.15752E-1 4.24646E-1 4.43167E-1 4.43396E-1 4.40479E-1 4.39108E-1 4.37095E-1 4.34492E-1 4.20807E-1 5.33347E-1 5.87882E-1 5.87172E-1 5.55485E-1 5.12059E-1 5.45565E-1 5.37826E-1 6.03711E-1 -9999 -9999 -9999 -9999 -9999 -9999 -9999 4.84375E-1 4.99618E-1 5.5828E-1 5.81939E-1 5.62997E-1 5.65297E-1 5.53098E-1 5.56881E-1 -9999 -9999 -9999 -9999 -9999 -9999 -9999 -9999 -9999 -9999 -9999 -9999 -9999 -9999 -9999 -9999 -9999 -9999 -9999 -9999 -9999 -9999 -9999 -9999 -9999 -9999 -9999 3.78674E-1 3.35688E-1 3.13516E-1 3.67393E-1 3.91594E-1 3.42195E-1 3.84089E-1 3.84757E-1 4.20608E-1 4.95709E-1 5.42836E-1 5.77833E-1 5.91233E-1 5.61208E-1 5.54588E-1 5.66549E-1 5.91081E-1 5.99396E-1 5.6928E-1 5.2948E-1 5.57335E-1 5.63905E-1 6.16097E-1 6.69279E-1 6.7663E-1 6.76517E-1 6.50689E-1 6.03688E-1 6.22604E-1 6.54753E-1 6.80913E-1 6.74218E-1 7.16944E-1 7.47086E-1 7.18506E-1 6.86693E-1 6.67699E-1 6.92423E-1 7.46317E-1 7.30835E-1 7.4915E-1 6.67068E-1 5.92221E-1 5.91389E-1 6.33436E-1 4.92245E-1 4.55611E-1 3.92162E-1 3.97149E-1 4.17996E-1 4.22412E-1 3.69073E-1 2.95866E-1 2.05677E-1 1.50243E-1 9.27324E-2 6.90383E-2 6.03426E-2 1.39884E-1 1.34038E-1 8.06647E-2 4.00641E-2 6.05644E-2 8.03305E-2 5.67149E-2 5.67929E-2 4.14529E-2 -9999 -9999 -9999 -9999 -9999 -9999 -9999 -9999 -9999 -9999
-9999 2.30708E-1 2.81809E-1 3.97487E-1 3.90545E-1 2.92312E-1 3.1234E-1 3.72103E-1 5.34575E-1 6.26195E-1 6.06195E-1 5.82374E-1 5.48837E-1 4.97006E-1 5.18084E-1 4.34319E-1 4.31412E-1 4.39303E-1 4.25496E-1 3.75112E-1 3.46844E-1 3.58014E-1 3.78012E-1 4.45484E-1 4.53451E-1 4.68886E-1 4.78583E-1 4.80389E-1 4.92938E-1 4.91219E-1 4.75652E-1 4.15381E-1 3.73775E-1 3.94144E-1 4.26453E-1 4.37911E-1 4.27433E-1 4.44525E-1 4.64019E-1 4.53602E-1 4.43531E-1 4.12128E-1 4.23005E-1 5.22737E-1 5.76377E-1 5.60616E-1 5.46751E-1 5.50216E-1 5.23913E-1 5.5688E-1 6.09083E-1 6.1708E-1 6.16735E-1 -9999 -9999 -9999 -9999 -9999 4.92942E-1 5.14417E-1 5.62143E-1 5.89235E-1 5.8203E-1 5.82128E-1 6.0133E-1 5.89388E-1 -9999 -9999 -9999 -9999 -9999 -9999 -9999 -9999 -9999 -9999 -9999 -9999 -9999 -9999 -9999 -9999 -9999 -9999 -9999 -9999 -9999 -9999 -9999 -9999 -9999 -9999 -9999 3.46907E-1 3.65569E-1 3.57353E-1 3.21367E-1 3.07033E-1 3.73377E-1 3.85855E-1 3.51285E-1 3.78442E-1 4.42674E-1 4.73705E-1 5.33498E-1 5.38343E-1 5.34854E-1 5.8278E-1 5.42667E-1 5.45912E-1 5.99568E-1 5.81174E-1 5.46574E-1 5.57417E-1 5.59064E-1 5.69567E-1 5.89041E-1 5.87303E-1 5.93675E-1 6.50852E-1 6.22684E-1 6.30545E-1 6.73825E-1 6.99111E-1 6.87259E-1 7.35377E-1 7.63181E-1 7.1723E-1 6.96052E-1 6.809E-1 7.20312E-1 7.35206E-1 6.97676E-1 6.72973E-1 6.45853E-1 5.83888E-1 5.09303E-1 4.89785E-1 4.56027E-1 4.37851E-1 4.23593E-1 3.3994E-1 2.82386E-1 2.97902E-1 3.47729E-1 2.96993E-1 2.0411E-1 1.13351E-1 6.46538E-2 6.46089E-2 1.223E-1 2.506E-1 1.54582E-1 6.41329E-2 5.10794E-2 5.96073E-2 4.94262E-2 4.52134E-2 3.93814E-2 -9999 2.3678E-2 2.06456E-2 -9999 -9999 -9999 -9999 -9999 -9999 -9999 -9999
-9999 2.41691E-1 2.58206E-1 3.37468E-1 4.88986E-1 5.63147E-1 4.52526E-1 3.71652E-1 4.41327E-1 5.68168E-1 6.1091E-1 6.10679E-1 5.94396E-1 5.72323E-1 5.77673E-1 5.02934E-1 4.46096E-1 4.58209E-1 4.45841E-1 3.79049E-1 3.65133E-1 3.60885E-1 3.95694E-1 4.40659E-1 4.56676E-1 4.60342E-1 4.68076E-1 4.75955E-1 4.75374E-1 4.67319E-1 4.52726E-1 4.01676E-1 4.2686E-1 3.81087E-1 4.27752E-1 3.90633E-1 4.04825E-1 4.29781E-1 4.58662E-1 4.50746E-1 4.50439E-1 4.44235E-1 4.38145E-1 4.9175E-1 5.38323E-1 5.43532E-1 5.44653E-1 5.2293E-1 5.41564E-1 5.80448E-1 6.10923E-1 6.3367E-1 6.38436E-1 6.24365E-1 5.85407E-1 5.45542E-1 -9999 -9999 5.04278E-1 5.3056E-1 5.48861E-1 5.65112E-1 6.12221E-1 6.19328E-1 6.10401E-1 6.45638E-1 6.31472E-1 -9999 -9999 -9999 -9999 -9999 -9999 -9999 -9999 -9999 -9999 -9999 -9999 -9999 -9999 -9999 -9999 -9999 -9999 -9999 -9999 -9999 -9999 -9999 -9999 -9999 -9999 3.23927E-1 3.20019E-1 3.6901E-1 2.86608E-1 3.21835E-1 3.15111E-1 3.41347E-1 3.27317E-1 3.44797E-1 4.00821E-1 4.36959E-1 4.81469E-1 5.09556E-1 4.92268E-1 5.48407E-1 5.92935E-1 5.63581E-1 5.74311E-1 5.43323E-1 5.48909E-1 5.57665E-1 5.57166E-1 5.70985E-1 5.51541E-1 5.43054E-1 5.8382E-1 6.18927E-1 6.33123E-1 6.58435E-1 6.81839E-1 6.96133E-1 7.34635E-1 7.50475E-1 7.37107E-1 7.10018E-1 7.54117E-1 7.1965E-1 7.18981E-1 6.92138E-1 7.30927E-1 6.81511E-1 6.27938E-1 4.92937E-1 4.07077E-1 3.64572E-1 4.22711E-1 4.41192E-1 4.24816E-1 3.6003E-1 2.71972E-1 2.26135E-1 2.08991E-1 2.40565E-1 1.5352E-1 1.09481E-1 5.51617E-2 4.72336E-2 8.01234E-2 1.83694E-1 1.26226E-1 6.92337E-2 5.97398E-2 6.18958E-2 4.42482E-2 2.82377E-2 3.39358E-2 3.56613E-2 2.10078E-2 2.62806E-2 3.20144E-2 -9999 -9999 -9999 -9999 -9999 -9999 -9999
-9999 -9999 2.78844E-1 4.07057E-1 4.50157E-1 4.64938E-1 4.94588E-1 5.11247E-1 5.47244E-1 5.78603E-1 5.80414E-1 5.98205E-1 5.83448E-1 5.83982E-1 5.458E-1 5.09808E-1 5.54936E-1 5.44654E-1 5.00556E-1 3.97521E-1 3.45104E-1 3.81266E-1 4.16833E-1 4.54447E-1 4.53236E-1 4.58261E-1 4.74482E-1 4.8221E-1 4.66032E-1 4.37038E-1 4.14643E-1 4.072E-1 4.28375E-1 4.09504E-1 3.73629E-1 3.72593E-1 4.03043E-1 4.05975E-1 4.27594E-1 4.3972E-1 4.54294E-1 4.54287E-1 4.42026E-1 4.97495E-1 5.26527E-1 5.48727E-1 5.34222E-1 5.40104E-1 5.74127E-1 5.88465E-1 6.02464E-1 6.27072E-1 6.36372E-1 6.21197E-1 5.68781E-1 5.47705E-1 5.4313E-1 5.29628E-1 5.11652E-1 5.42775E-1 5.35552E-1 5.70728E-1 6.08581E-1 6.1698E-1 6.11019E-1 6.1558E-1 6.27312E-1 -9999 -9999 -9999 -9999 -9999 4.92549E-1 -9999 -9999 -9999 -9999 -9999 -9999 -9999 -9999 -9999 -9999 -9999 -9999 -9999 -9999 -9999 -9999 -9999 -9999 -9999 -9999 2.91235E-1 3.11355E-1 3.5109E-1 3.44955E-1 2.55436E-1 2.78581E-1 3.08072E-1 2.81293E-1 3.13348E-1 3.34427E-1 4.0418E-1 4.24378E-1 4.67838E-1 5.26436E-1 5.07282E-1 4.77584E-1 5.13117E-1 5.35304E-1 5.25944E-1 5.27313E-1 5.35596E-1 5.60445E-1 5.73542E-1 5.99193E-1 6.07333E-1 6.5066E-1 6.51024E-1 6.6683E-1 6.80684E-1 6.55755E-1 6.56623E-1 7.07031E-1 7.13103E-1 7.18653E-1 7.39655E-1 7.32661E-1 7.37338E-1 7.11386E-1 6.78077E-1 6.92565E-1 6.18859E-1 5.38962E-1 4.32479E-1 4.3403E-1 3.57887E-1 4.17576E-1 3.94815E-1 4.38008E-1 3.63149E-1 2.26578E-1 1.67283E-1 1.79194E-1 1.91056E-1 1.30394E-1 7.52852E-2 5.14278E-2 6.07085E-2 1.21183E-1 1.85686E-1 1.52929E-1 1.49937E-1 1.07833E-1 6.77473E-2 4.66378E-2 2.64682E-2 2.26504E-2 3.19493E-2 3.76333E-2 4.13029E-2 3.44892E-2 -9999 -9999 -9999 -9999 -9999 -9999 -9999
-9999 -9999 2.25854E-1 2.51421E-1 3.12945E-1 4.08062E-1 3.51212E-1 3.64077E-1 4.33974E-1 3.23723E-1 3.13077E-1 4.96726E-1 5.73044E-1 5.98831E-1 5.82592E-1 5.65317E-1 5.96793E-1 5.80517E-1 4.78683E-1 3.88043E-1 3.53148E-1 3.78929E-1 4.16432E-1 4.48066E-1 4.62996E-1 4.65708E-1 4.56847E-1 4.46119E-1 4.01758E-1 3.90095E-1 4.00077E-1 4.13311E-1 4.08931E-1 4.13748E-1 4.05905E-1 3.71217E-1 3.71788E-1 3.86881E-1 3.81666E-1 3.71632E-1 4.01437E-1 4.13143E-1 4.10994E-1 4.51756E-1 4.89005E-1 5.17664E-1 5.33224E-1 5.34757E-1 5.45754E-1 5.65915E-1 5.81499E-1 5.99735E-1 6.36562E-1 6.05006E-1 5.58503E-1 5.24912E-1 5.43355E-1 5.53345E-1 5.39796E-1 5.4203E-1 5.63363E-1 5.79312E-1 5.95327E-1 6.12601E-1 6.13931E-1 6.32866E-1 -9999 -9999 -9999 5.61397E-1 5.44848E-1 5.36449E-1 5.05004E-1 4.75294E-1 4.86113E-1 -9999 -9999 -9999 -9999 -9999 -9999 -9999 -9999 -9999 -9999 -9999 -9999 -9999 -9999 -9999 -9999 -9999 3.14416E-1 3.02529E-1 2.98536E-1 2.86721E-1 3.49635E-1 3.29132E-1 2.76745E-1 2.85773E-1 2.99094E-1 2.91912E-1 3.37762E-1 3.60031E-1 3.76829E-1 3.72257E-1 3.91636E-1 4.15505E-1 4.17238E-1 3.97698E-1 4.56899E-1 5.14415E-1 5.38912E-1 5.41777E-1 5.40947E-1 5.94313E-1 6.30684E-1 6.712E-1 6.57954E-1 6.76214E-1 6.78847E-1 6.63284E-1 6.18521E-1 5.95443E-1 6.45655E-1 6.6748E-1 6.97669E-1 6.98865E-1 6.51723E-1 6.88963E-1 6.83587E-1 6.77827E-1 5.96824E-1 4.91769E-1 5.23008E-1 4.73392E-1 4.12146E-1 3.55769E-1 3.08247E-1 3.19965E-1 2.93577E-1 2.56522E-1 1.98128E-1 1.71762E-1 1.57093E-1 1.71479E-1 1.4218E-1 5.89184E-2 5.432E-2 7.61053E-2 1.70208E-1 1.84393E-1 1.21468E-1 1.31979E-1 8.91357E-2 5.61374E-2 3.29483E-2 3.61334E-2 2.47597E-2 2.4684E-2 3.34456E-2 3.86139E-2 3.5747E-2 -9999 -9999 -9999 -9999 -9999 -9999 -9999
-9999 -9999 -9999 2.42862E-1 2.43346E-1 2.71563E-1 2.76973E-1 2.71015E-1 2.39064E-1 1.92485E-1 3.38831E-1 4.52462E-1 4.92005E-1 4.52415E-1 4.28694E-1 5.12136E-1 5.28321E-1 4.42287E-1 4.14718E-1 3.8831E-1 3.89594E-1 3.78066E-1 4.12348E-1 4.51657E-1 4.68122E-1 4.63931E-1 4.62596E-1 4.33856E-1 4.13879E-1 3.92079E-1 3.78462E-1 3.83745E-1 3.97846E-1 3.94003E-1 3.89695E-1 3.64122E-1 3.68803E-1 3.7462E-1 3.73052E-1 3.65717E-1 3.70136E-1 3.82432E-1 3.9999E-1 4.17647E-1 4.72481E-1 5.01433E-1 5.1773E-1 5.24157E-1 5.29995E-1 5.44578E-1 5.49095E-1 5.70889E-1 5.92534E-1 6.11016E-1 5.79559E-1 5.4999E-1 5.34105E-1 5.59525E-1 5.40097E-1 5.17623E-1 5.27009E-1 5.80976E-1 6.23564E-1 6.30599E-1 6.36511E-1 6.37098E-1 -9999 -9999 -9999 5.69869E-1 5.45003E-1 5.17985E-1 4.77316E-1 4.52664E-1 4.53854E-1 4.6308E-1 -9999 -9999 -9999 -9999 -9999 4.07733E-1 -9999 -9999 -9999 -9999 -9999 -9999 3.045E-1 2.75664E-1 2.94572E-1 3.25251E-1 3.20738E-1 2.74497E-1 2.90697E-1 2.89293E-1 2.90365E-1 2.92677E-1 2.65049E-1 2.68916E-1 3.09709E-1 3.32344E-1 3.27139E-1 2.9391E-1 3.18908E-1 3.46182E-1 3.9267E-1 4.01863E-1 4.12301E-1 3.84113E-1 4.28236E-1 5.0632E-1 5.27931E-1 5.40288E-1 5.40749E-1 5.80559E-1 6.68944E-1 6.70978E-1 6.96914E-1 6.79748E-1 7.07662E-1 6.69264E-1 6.17081E-1 5.89402E-1 6.18092E-1 5.72974E-1 6.38508E-1 6.41928E-1 6.70806E-1 7.07337E-1 6.9069E-1 5.9795E-1 5.53133E-1 4.61018E-1 4.81041E-1 4.71483E-1 3.8993E-1 3.09246E-1 3.06589E-1 2.65101E-1 2.77316E-1 2.38735E-1 1.26109E-1 1.05109E-1 1.14118E-1 1.50237E-1 1.33716E-1 5.37965E-2 4.51253E-2 1.24232E-1 1.95935E-1 1.54818E-1 9.59829E-2 8.51666E-2 7.35443E-2 7.04003E-2 3.72082E-2 2.47726E-2 1.7352E-2 1.43555E-2 1.98063E-2 2.69338E-2 3.44964E-2 3.29329E-2 -9999 -9999 -9999 -9999 -9999 -9999
-9999 -9999 -9999 -9999 -9999 -9999 2.25437E-1 2.21627E-1 2.02585E-1 1.96545E-1 3.31889E-1 3.17255E-1 3.48992E-1 2.35105E-1 2.66152E-1 2.55911E-1 3.30744E-1 2.80255E-1 2.84287E-1 3.31994E-1 3.62787E-1 4.22002E-1 3.97952E-1 4.32823E-1 4.71673E-1 4.7525E-1 4.78447E-1 4.43972E-1 4.29283E-1 4.18985E-1 3.82526E-1 3.59921E-1 3.89394E-1 3.90422E-1 3.7245E-1 3.79076E-1 3.67568E-1 3.53899E-1 3.55673E-1 3.49876E-1 3.69826E-1 3.72968E-1 4.02594E-1 3.90953E-1 4.36128E-1 4.75254E-1 5.09787E-1 5.34912E-1 5.17859E-1 5.14518E-1 5.22518E-1 5.29679E-1 5.58023E-1 5.95946E-1 6.23858E-1 6.02424E-1 5.38449E-1 5.37693E-1 5.35473E-1 5.18388E-1 5.50447E-1 6.0542E-1 6.62616E-1 6.82771E-1 6.58147E-1 6.22195E-1 6.15297E-1 6.014E-1 6.08699E-1 5.73424E-1 5.57926E-1 5.19525E-1 4.87986E-1 4.47296E-1 4.34608E-1 4.10209E-1 -9999 -9999 -9999 4.42767E-1 4.44882E-1 4.26359E-1 4.12558E-1 4.30817E-1 4.02507E-1 3.54161E-1 3.05772E-1 3.14305E-1 2.93368E-1 2.81063E-1 2.67104E-1 2.71838E-1 2.77779E-1 2.81664E-1 3.0554E-1 3.07087E-1 3.11591E-1 3.24971E-1 3.18249E-1 3.1048E-1 3.20734E-1 3.23945E-1 2.81311E-1 3.05372E-1 3.54867E-1 3.67345E-1 3.18675E-1 3.37064E-1 3.89097E-1 4.38426E-1 4.61261E-1 5.07183E-1 5.52072E-1 5.52051E-1 5.46095E-1 6.04031E-1 6.52159E-1 6.96024E-1 7.40691E-1 7.03064E-1 6.84064E-1 6.51089E-1 6.57881E-1 6.47687E-1 5.76511E-1 5.81627E-1 6.85818E-1 7.17792E-1 6.74707E-1 6.34717E-1 5.43982E-1 5.04912E-1 4.35883E-1 4.56288E-1 4.05356E-1 4.1859E-1 4.57036E-1 3.70927E-1 2.70267E-1 2.46606E-1 3.15634E-1 2.80346E-1 1.70181E-1 9.70441E-2 9.14799E-2 1.04923E-1 8.79948E-2 4.8191E-2 4.07858E-2 8.64985E-2 1.61372E-1 1.38966E-1 9.22818E-2 5.76595E-2 4.65624E-2 5.8259E-2 -9999 -9999 -9999 -9999 -9999 1.8443E-2 2.85176E-2 3.09981E-2 -9999 -9999 -9999 -9999 -9999 -9999
-9999 -9999 -9999 -9999 -9999 -9999 -9999 1.87264E-1 1.78705E-1 2.18194E-1 2.79939E-1 2.89132E-1 2.99041E-1 2.6257E-1 2.83182E-1 2.3942E-1 2.31221E-1 2.31289E-1 2.215E-1 2.93372E-1 3.58586E-1 3.88765E-1 3.94133E-1 3.92611E-1 4.34152E-1 4.64514E-1 4.61448E-1 4.36017E-1 4.33508E-1 4.42139E-1 4.08557E-1 3.94743E-1 3.91815E-1 3.98799E-1 3.61857E-1 3.52611E-1 3.54104E-1 3.54967E-1 3.78939E-1 3.7526E-1 3.64176E-1 3.83226E-1 3.69467E-1 3.58549E-1 3.98735E-1 4.27068E-1 4.45829E-1 4.88586E-1 5.0498E-1 4.8707E-1 4.94183E-1 4.95746E-1 5.03958E-1 5.61133E-1 5.90696E-1 6.17198E-1 5.67354E-1 5.4352E-1 4.97426E-1 5.15798E-1 5.25264E-1 5.70868E-1 5.93822E-1 6.22995E-1 6.08568E-1 5.99891E-1 5.92397E-1 5.92848E-1 6.05818E-1 5.84298E-1 5.59345E-1 5.49295E-1 5.1015E-1 4.41596E-1 4.03084E-1 3.9158E-1 3.85621E-1 -9999 -9999 4.10114E-1 3.94306E-1 3.71767E-1 4.04774E-1 4.20733E-1 4.36425E-1 4.40917E-1 4.25456E-1 3.69226E-1 3.34541E-1 3.60782E-1 3.33524E-1 3.17825E-1 2.62986E-1 2.62579E-1 2.66207E-1 2.76393E-1 2.43172E-1 2.83065E-1 3.0097E-1 2.99872E-1 3.03368E-1 2.68085E-1 3.01201E-1 3.52332E-1 3.59417E-1 3.21961E-1 3.08064E-1 3.30831E-1 3.6264E-1 4.36516E-1 4.41534E-1 4.6927E-1 5.45233E-1 5.83562E-1 5.94982E-1 5.70707E-1 6.49556E-1 6.7307E-1 7.08461E-1 7.2051E-1 6.70376E-1 6.81993E-1 6.85099E-1 6.51342E-1 6.48221E-1 6.90779E-1 7.04562E-1 7.10517E-1 6.17056E-1 4.12305E-1 3.18068E-1 3.37584E-1 3.46452E-1 3.19743E-1 3.30179E-1 3.44994E-1 3.32976E-1 2.776E-1 1.96709E-1 2.15998E-1 2.67337E-1 2.08987E-1 1.1755E-1 8.01944E-2 7.17141E-2 6.51521E-2 5.53334E-2 3.6797E-2 3.19985E-2 5.74736E-2 1.02394E-1 1.01373E-1 7.74189E-2 5.94784E-2 5.86434E-2 8.82014E-2 -9999 -9999 -9999 -9999 -9999 -9999 3.44035E-2 2.92975E-2 -9999 -9999 -9999 -9999 -9999 -9999
-9999 -9999 -9999 -9999 -9999 -9999 -9999 -9999 -9999 -9999 2.63322E-1 3.24533E-1 3.23933E-1 3.16489E-1 3.20191E-1 2.91831E-1 2.71998E-1 2.45179E-1 2.56089E-1 3.0121E-1 3.59138E-1 3.80438E-1 3.89407E-1 3.6987E-1 3.97255E-1 4.18491E-1 4.19307E-1 4.15219E-1 4.16871E-1 4.51796E-1 4.59891E-1 4.37286E-1 4.06445E-1 3.99202E-1 3.85912E-1 3.37301E-1 3.37448E-1 3.75622E-1 3.7902E-1 4.04446E-1 3.82873E-1 3.98078E-1 3.89085E-1 3.70344E-1 3.95271E-1 4.00732E-1 4.20292E-1 4.68949E-1 4.92547E-1 4.96467E-1 4.75083E-1 4.73259E-1 4.76301E-1 4.80166E-1 5.14759E-1 5.42293E-1 5.45576E-1 5.34291E-1 5.42103E-1 4.9038E-1 5.04569E-1 5.0404E-1 5.11201E-1 5.20634E-1 5.3416E-1 5.72996E-1 5.63997E-1 5.83709E-1 5.91944E-1 5.63536E-1 5.60671E-1 5.69119E-1 5.50465E-1 5.09336E-1 4.46952E-1 4.03171E-1 3.74359E-1 3.46349E-1 4.08812E-1 -9999 3.95445E-1 3.95566E-1 3.93375E-1 4.0534E-1 3.88368E-1 4.21582E-1 4.56872E-1 4.53049E-1 4.44128E-1 4.1155E-1 4.02276E-1 4.26351E-1 3.76693E-1 2.87928E-1 2.75938E-1 2.55219E-1 2.48598E-1 2.73547E-1 2.44889E-1 2.76826E-1 2.83177E-1 2.73875E-1 3.07441E-1 3.28203E-1 3.52454E-1 3.62309E-1 3.77213E-1 4.11488E-1 4.15321E-1 4.26182E-1 4.61893E-1 5.03775E-1 5.58857E-1 6.19915E-1 6.17346E-1 6.20116E-1 6.25346E-1 6.47418E-1 6.42305E-1 6.82764E-1 6.91933E-1 6.87596E-1 6.85076E-1 6.9486E-1 7.25329E-1 7.24178E-1 6.4354E-1 5.65756E-1 3.82845E-1 2.86308E-1 2.57477E-1 2.71316E-1 2.59515E-1 2.59504E-1 2.94889E-1 2.04884E-1 1.59429E-1 1.33236E-1 1.13398E-1 1.25842E-1 1.4554E-1 8.69805E-2 5.71478E-2 4.65976E-2 5.24124E-2 3.61391E-2 4.29738E-2 3.50716E-2 2.78216E-2 3.27276E-2 5.10068E-2 6.80884E-2 5.98079E-2 4.14709E-2 5.04807E-2 4.81039E-2 4.90065E-2 -9999 -9999 -9999 -9999 -9999 -9999 1.56067E-2 -9999 -9999 -9999 -9999 -9999 -9999
-9999 -9999 -9999 -9999 -9999 -9999 -9999 -9999 -9999 -9999 -9999 -9999 -9999 -9999 3.35645E-1 3.47532E-1 3.2602E-1 2.95443E-1 3.4414E-1 3.4285E-1 3.30758E-1 3.56031E-1 3.96253E-1 3.71274E-1 3.72376E-1 3.90719E-1 3.92367E-1 4.03863E-1 3.98867E-1 4.111E-1 4.53594E-1 4.32065E-1 4.08538E-1 3.88603E-1 3.8107E-1 3.57411E-1 3.32162E-1 3.42238E-1 3.75203E-1 3.99422E-1 4.00094E-1 4.16611E-1 3.92212E-1 3.7014E-1 4.07306E-1 4.16537E-1 4.08862E-1 4.38028E-1 4.71649E-1 4.80238E-1 4.79469E-1 4.90882E-1 4.52686E-1 4.72374E-1 4.73465E-1 4.99846E-1 5.17908E-1 5.27323E-1 5.1823E-1 5.16478E-1 4.97327E-1 4.90839E-1 4.94638E-1 5.0801E-1 5.33707E-1 5.7142E-1 5.96675E-1 5.81578E-1 5.69065E-1 5.45752E-1 5.40132E-1 5.29907E-1 5.47371E-1 5.42313E-1 5.07017E-1 4.68324E-1 4.1503E-1 3.90424E-1 3.95978E-1 3.89755E-1 3.64396E-1 3.8691E-1 4.28042E-1 3.80223E-1 3.56044E-1 3.86771E-1 4.54749E-1 4.88211E-1 4.56826E-1 4.51699E-1 4.62694E-1 4.44839E-1 4.4157E-1 3.65011E-1 2.97313E-1 2.72249E-1 2.65909E-1 2.44628E-1 2.74353E-1 2.85362E-1 2.82366E-1 2.68976E-1 2.81376E-1 2.96638E-1 3.5178E-1 3.29337E-1 3.61102E-1 4.10589E-1 4.61979E-1 4.92539E-1 5.13669E-1 5.81202E-1 5.90792E-1 5.7504E-1 6.0635E-1 6.02401E-1 6.3371E-1 6.55211E-1 6.49758E-1 6.7684E-1 6.35881E-1 6.99063E-1 6.57934E-1 6.76495E-1 6.79576E-1 6.55707E-1 6.39401E-1 4.52343E-1 2.98525E-1 2.82431E-1 2.51834E-1 2.72364E-1 3.065E-1 3.26249E-1 2.73238E-1 1.82429E-1 1.65257E-1 8.21953E-2 7.6814E-2 7.34521E-2 5.49886E-2 5.75466E-2 4.14597E-2 3.49562E-2 3.57595E-2 3.52135E-2 3.7824E-2 3.57952E-2 3.11688E-2 2.6989E-2 2.74225E-2 3.72624E-2 5.16294E-2 8.13071E-2 5.02047E-2 3.39986E-2 5.04294E-2 -9999 -9999 -9999 -9999 -9999 1.54424E-2 -9999 -9999 -9999 -9999 -9999 -9999 -9999
-9999 -9999 -9999 -9999 -9999 -9999 -9999 -9999 -9999 -9999 -9999 -9999 -9999 -9999 -9999 -9999 2.64237E-1 3.1078E-1 3.04753E-1 3.03367E-1 3.23917E-1 3.31606E-1 3.93772E-1 4.08088E-1 4.13715E-1 4.02542E-1 4.05789E-1 3.95676E-1 3.84002E-1 3.8802E-1 4.17791E-1 4.13369E-1 4.03357E-1 4.00681E-1 3.71837E-1 3.57006E-1 3.43363E-1 3.57322E-1 3.90744E-1 4.12402E-1 4.25181E-1 4.0862E-1 4.0022E-1 3.60664E-1 4.0772E-1 4.44861E-1 4.04117E-1 4.07853E-1 4.35471E-1 4.6656E-1 4.78202E-1 4.78344E-1 4.58615E-1 4.46497E-1 4.63112E-1 4.58498E-1 4.86642E-1 4.78181E-1 4.86279E-1 5.01518E-1 4.78623E-1 4.81649E-1 5.03614E-1 5.04084E-1 5.1673E-1 5.66971E-1 6.08864E-1 5.96446E-1 5.6384E-1 5.33183E-1 5.27986E-1 5.18012E-1 5.3191E-1 5.38113E-1 5.27673E-1 5.08818E-1 4.47327E-1 4.27084E-1 4.15083E-1 4.19358E-1 4.16856E-1 3.63014E-1 3.57964E-1 3.69435E-1 3.89137E-1 3.58802E-1 4.07861E-1 4.51328E-1 4.58097E-1 4.51965E-1 4.49432E-1 4.33628E-1 4.2733E-1 3.85225E-1 3.43217E-1 3.0211E-1 2.745E-1 2.5686E-1 2.43271E-1 2.24679E-1 2.4437E-1 1.88461E-1 1.96639E-1 3.03922E-1 3.47365E-1 3.82053E-1 3.84701E-1 4.30328E-1 4.6747E-1 4.82814E-1 4.90174E-1 5.31134E-1 5.16519E-1 5.97143E-1 6.18576E-1 6.08268E-1 6.43049E-1 6.71341E-1 6.74999E-1 7.01562E-1 6.73404E-1 7.03315E-1 6.67518E-1 6.79036E-1 6.59065E-1 6.33748E-1 6.22352E-1 4.34749E-1 3.71856E-1 3.5926E-1 2.91282E-1 2.83196E-1 2.28391E-1 2.43541E-1 2.44545E-1 1.93788E-1 1.63914E-1 8.94608E-2 6.19461E-2 4.89041E-2 4.74364E-2 4.93838E-2 3.65443E-2 2.71471E-2 3.21349E-2 3.43972E-2 3.92433E-2 3.16865E-2 2.95918E-2 2.84712E-2 2.08631E-2 2.00664E-2 4.24559E-2 7.11433E-2 6.68096E-2 3.47461E-2 2.53796E-2 1.16837E-2 -9999 -9999 -9999 -9999 -9999 -9999 -9999 -9999 -9999 -9999 -9999 -9999
-9999 -9999 -9999 -9999 -9999 -9999 -9999 -9999 -9999 -9999 -9999 -9999 -9999 -9999 -9999 -9999 -9999 -9999 2.33153E-1 2.5786E-1 2.7828E-1 2.97035E-1 3.25438E-1 3.70458E-1 3.94745E-1 3.91325E-1 4.07003E-1 4.05893E-1 3.95683E-1 3.80146E-1 3.91951E-1 4.07832E-1 4.04328E-1 3.95472E-1 3.61034E-1 3.52025E-1 3.40125E-1 3.61309E-1 3.98834E-1 4.0455E-1 4.15375E-1 3.9763E-1 3.72989E-1 3.49154E-1 3.49708E-1 3.70689E-1 4.19472E-1 4.22619E-1 4.29375E-1 4.62989E-1 4.64118E-1 4.73754E-1 4.80567E-1 4.63098E-1 4.57641E-1 4.34438E-1 4.71835E-1 4.41548E-1 4.69799E-1 4.83486E-1 4.71982E-1 4.88073E-1 4.93232E-1 4.99722E-1 5.18725E-1 5.31304E-1 5.84647E-1 6.02622E-1 5.70606E-1 5.71767E-1 5.60649E-1 5.51566E-1 5.4949E-1 5.29704E-1 5.19774E-1 5.14385E-1 4.7823E-1 4.17114E-1 4.10511E-1 3.67548E-1 3.87052E-1 3.45025E-1 2.89278E-1 3.26894E-1 3.2557E-1 3.22229E-1 3.47325E-1 4.03272E-1 4.56205E-1 4.74132E-1 4.53122E-1 4.37806E-1 4.25264E-1 4.18473E-1 3.722E-1 3.45445E-1 2.85154E-1 2.82075E-1 2.64535E-1 1.73635E-1 1.78212E-1 1.44492E-1 1.48337E-1 2.63464E-1 3.40495E-1 3.94485E-1 4.00973E-1 4.58121E-1 4.52518E-1 4.82306E-1 4.33105E-1 4.31094E-1 4.91495E-1 5.72922E-1 5.83236E-1 5.86318E-1 6.06173E-1 6.44606E-1 7.05977E-1 7.28728E-1 6.80338E-1 6.65417E-1 6.55907E-1 6.61E-1 6.72319E-1 6.39471E-1 4.8858E-1 4.55682E-1 4.44543E-1 3.94432E-1 2.97918E-1 2.72995E-1 2.54402E-1 1.92423E-1 1.17765E-1 1.36861E-1 1.50977E-1 1.21351E-1 6.30082E-2 5.28789E-2 4.20282E-2 4.35254E-2 2.92164E-2 2.53548E-2 2.90632E-2 2.28288E-2 3.86345E-2 4.19396E-2 2.13637E-2 1.82829E-2 2.29202E-2 2.51029E-2 3.18565E-2 5.93138E-2 6.62467E-2 3.88141E-2 2.4708E-2 -9999 -9999 -9999 -9999 -9999 -9999 -9999 -9999 -9999 -9999 -9999 -9999 -9999
-9999 -9999 -9999 -9999 -9999 -9999 -9999 -9999 -9999 -9999 -9999 -9999 -9999 -9999 -9999 -9999 -9999 -9999 -9999 -9999 1.77989E-1 2.48733E-1 3.09608E-1 3.31104E-1 3.67848E-1 3.75359E-1 4.03424E-1 4.32649E-1 4.24869E-1 4.07607E-1 4.03471E-1 3.97203E-1 3.86806E-1 3.74686E-1 3.50415E-1 3.41963E-1 3.50118E-1 3.66884E-1 3.94653E-1 3.92073E-1 3.90578E-1 3.53059E-1 3.35791E-1 3.3627E-1 3.23071E-1 3.38E-1 3.68306E-1 3.71511E-1 4.00534E-1 4.37276E-1 4.44119E-1 4.69782E-1 4.95617E-1 4.7517E-1 4.504E-1 4.48979E-1 4.5184E-1 4.2472E-1 4.40175E-1 4.60845E-1 4.59487E-1 4.78878E-1 5.09373E-1 5.00493E-1 5.14693E-1 5.259E-1 5.4869E-1 5.92726E-1 6.14986E-1 6.21731E-1 5.91766E-1 5.69029E-1 5.70056E-1 5.40597E-1 5.16853E-1 5.0422E-1 4.68643E-1 4.05869E-1 3.68607E-1 3.76837E-1 3.87221E-1 3.45065E-1 3.35413E-1 3.27929E-1 3.42443E-1 3.24722E-1 2.87887E-1 3.46448E-1 4.50409E-1 4.80068E-1 4.90169E-1 4.62185E-1 4.44435E-1 4.27231E-1 4.25958E-1 3.99245E-1 3.92355E-1 3.53106E-1 3.50135E-1 2.46303E-1 1.72996E-1 1.69925E-1 1.7522E-1 2.6316E-1 3.20447E-1 3.56545E-1 3.5442E-1 3.87853E-1 3.94816E-1 3.32769E-1 3.31598E-1 3.79545E-1 3.88189E-1 4.49458E-1 5.0985E-1 5.43533E-1 5.67303E-1 6.1741E-1 6.7056E-1 6.93577E-1 6.21776E-1 5.95637E-1 6.5453E-1 6.83359E-1 6.45622E-1 5.52467E-1 4.97743E-1 3.54208E-1 3.07087E-1 2.75716E-1 2.59174E-1 2.03856E-1 1.76466E-1 2.06221E-1 1.18573E-1 1.03278E-1 1.07899E-1 5.8471E-2 4.19491E-2 4.96037E-2 4.16566E-2 4.31874E-2 4.15345E-2 2.10477E-2 2.70898E-2 2.68415E-2 2.82521E-2 1.92983E-2 1.77465E-2 2.2818E-2 2.35752E-2 3.29642E-2 4.50213E-2 7.14637E-2 2.78932E-2 1.71947E-2 1.93375E-2 -9999 -9999 -9999 -9999 -9999 -9999 -9999 -9999 -9999 -9999 -9999 -9999 -9999
-9999 -9999 -9999 -9999 -9999 -9999 -9999 -9999 -9999 -9999 -9999 -9999 -9999 -9999 -9999 -9999 -9999 -9999 -9999 -9999 -9999 1.78705E-1 2.42761E-1 3.23777E-1 3.65738E-1 3.645E-1 3.79971E-1 3.95516E-1 4.09943E-1 4.08778E-1 4.04487E-1 4.06303E-1 4.10644E-1 3.90451E-1 3.50007E-1 3.35585E-1 3.4025E-1 3.65618E-1 3.76344E-1 3.70355E-1 3.39655E-1 3.3369E-1 3.31429E-1 3.37696E-1 3.41914E-1 3.45245E-1 3.51503E-1 3.71451E-1 3.92162E-1 4.05809E-1 4.21018E-1 4.41661E-1 4.64307E-1 4.74028E-1 4.76514E-1 4.73418E-1 4.5954E-1 4.57541E-1 4.59298E-1 4.64248E-1 4.52354E-1 4.94526E-1 4.99098E-1 5.13319E-1 5.23025E-1 5.32173E-1 5.40387E-1 5.74762E-1 6.10089E-1 6.15009E-1 5.90824E-1 5.90733E-1 5.7148E-1 5.53636E-1 5.45225E-1 5.29135E-1 5.05329E-1 4.44037E-1 3.88007E-1 3.48838E-1 3.98741E-1 3.65826E-1 3.4754E-1 3.25398E-1 3.05522E-1 3.03108E-1 3.02354E-1 3.17995E-1 3.68209E-1 4.33591E-1 4.90513E-1 4.70927E-1 4.72267E-1 4.69679E-1 4.40584E-1 4.19394E-1 4.17904E-1 4.08902E-1 4.1159E-1 3.77924E-1 3.25321E-1 2.61009E-1 2.35444E-1 1.83565E-1 3.52144E-1 3.80862E-1 3.5946E-1 3.29505E-1 3.53571E-1 3.23273E-1 2.98876E-1 2.82104E-1 3.3542E-1 3.63244E-1 4.42271E-1 5.19738E-1 5.29323E-1 5.55153E-1 6.28355E-1 6.44223E-1 5.817E-1 6.40066E-1 6.13184E-1 6.41189E-1 5.56125E-1 4.47264E-1 4.71716E-1 3.27838E-1 2.62335E-1 2.0055E-1 1.71408E-1 1.84143E-1 1.08718E-1 2.15498E-1 1.90762E-1 1.54759E-1 1.11532E-1 8.2671E-2 6.84476E-2 7.76806E-2 1.09908E-1 7.98737E-2 4.95374E-2 2.64423E-2 2.48785E-2 2.85576E-2 2.893E-2 1.93568E-2 1.51408E-2 1.31585E-2 1.01927E-2 1.10403E-2 1.36002E-2 4.91191E-2 3.48931E-2 1.94735E-2 1.46756E-2 9.99806E-3 -9999 -9999 -9999 -9999 -9999 -9999 -9999 -9999 -9999 -9999 -9999 -9999
-9999 -9999 -9999 -9999 -9999 -9999 -9999 -9999 -9999 -9999 -9999 -9999 -9999 -9999 -9999 -9999 -9999 -9999 -9999 -9999 -9999 1.90885E-1 1.98138E-1 2.47672E-1 2.65262E-1 2.77191E-1 2.86575E-1 2.98207E-1 3.18785E-1 3.64983E-1 3.96322E-1 4.18315E-1 4.23578E-1 4.36636E-1 3.93704E-1 3.29883E-1 3.1141E-1 3.11271E-1 3.22433E-1 3.22915E-1 3.31905E-1 3.45089E-1 3.38223E-1 3.44451E-1 3.51232E-1 3.60163E-1 3.70585E-1 3.72513E-1 3.71187E-1 3.62915E-1 3.70411E-1 4.04744E-1 4.19992E-1 4.59303E-1 4.93801E-1 5.00758E-1 4.8301E-1 4.73694E-1 4.75457E-1 4.65142E-1 4.62417E-1 4.87753E-1 5.05073E-1 5.24861E-1 5.17311E-1 5.15036E-1 5.29998E-1 5.46678E-1 5.88381E-1 5.91681E-1 6.05731E-1 6.04508E-1 5.99887E-1 5.907E-1 5.52293E-1 5.2259E-1 5.00265E-1 4.77241E-1 4.33869E-1 3.83659E-1 3.7156E-1 3.79869E-1 3.56371E-1 3.25824E-1 3.12041E-1 2.70538E-1 2.85843E-1 3.07565E-1 3.10747E-1 3.57208E-1 4.78897E-1 4.8505E-1 4.66892E-1 4.67848E-1 4.71546E-1 4.69062E-1 4.4145E-1 4.44311E-1 4.04105E-1 3.12069E-1 2.70007E-1 2.9341E-1 3.11433E-1 2.14719E-1 2.96571E-1 2.92203E-1 2.69921E-1 2.98495E-1 2.44577E-1 2.80232E-1 2.75875E-1 2.62578E-1 2.93755E-1 3.06285E-1 3.26689E-1 3.33067E-1 3.91675E-1 4.47204E-1 5.57931E-1 5.26504E-1 5.53562E-1 5.79391E-1 5.33799E-1 5.91752E-1 4.90139E-1 4.17741E-1 3.81064E-1 3.36255E-1 2.40579E-1 1.53064E-1 1.3227E-1 1.03168E-1 1.14903E-1 1.4005E-1 1.31372E-1 1.24706E-1 9.07791E-2 6.13257E-2 6.62292E-2 9.9279E-2 9.70614E-2 9.6737E-2 4.08964E-2 2.56914E-2 3.66943E-2 4.53107E-2 3.19147E-2 2.59156E-2 1.46701E-2 1.23307E-2 1.24947E-2 1.51887E-2 1.66049E-2 2.61154E-2 4.06404E-2 3.23004E-2 1.83034E-2 9.93524E-3 1.41109E-2 1.57974E-2 -9999 -9999 -9999 -9999 1.50586E-2 -9999 -9999 -9999 -9999 -9999
-9999 -9999 -9999 -9999 -9999 -9999 -9999 -9999 -9999 -9999 -9999 -9999 -9999 -9999 -9999 -9999 -9999 -9999 -9999 -9999 -9999 1.64853E-1 1.90337E-1 1.93623E-1 1.92892E-1 2.29016E-1 2.50177E-1 2.95998E-1 2.95417E-1 2.99939E-1 3.3721E-1 3.7252E-1 4.1094E-1 4.32353E-1 3.94409E-1 3.55893E-1 3.47339E-1 3.33017E-1 3.15808E-1 2.83244E-1 3.04628E-1 3.55436E-1 3.5015E-1 3.70634E-1 3.54026E-1 3.26863E-1 3.78507E-1 3.70567E-1 3.69089E-1 3.66848E-1 3.3449E-1 3.57452E-1 3.77802E-1 4.18876E-1 4.9212E-1 5.08042E-1 5.04799E-1 4.97264E-1 4.87169E-1 4.81762E-1 4.75989E-1 4.81061E-1 4.96693E-1 5.03285E-1 5.11475E-1 5.26984E-1 5.1133E-1 5.30975E-1 5.74018E-1 5.8394E-1 5.96007E-1 5.99415E-1 5.82738E-1 5.76075E-1 5.58878E-1 5.1104E-1 4.81271E-1 4.77201E-1 4.41986E-1 4.09211E-1 3.97149E-1 3.76382E-1 3.1638E-1 3.32607E-1 3.41385E-1 3.50488E-1 2.55687E-1 2.86824E-1 3.06378E-1 3.40131E-1 4.1954E-1 4.91332E-1 4.98919E-1 4.77634E-1 4.65518E-1 4.62943E-1 4.52624E-1 3.80742E-1 3.00699E-1 2.81083E-1 2.7172E-1 3.08573E-1 3.36093E-1 3.11905E-1 2.14309E-1 2.11314E-1 2.11115E-1 3.01725E-1 2.78166E-1 2.71266E-1 2.58333E-1 2.49317E-1 2.22762E-1 2.7511E-1 2.59102E-1 2.56413E-1 2.23546E-1 3.11163E-1 4.58826E-1 4.39077E-1 4.84717E-1 4.83174E-1 4.76436E-1 4.90836E-1 4.5773E-1 3.73351E-1 3.36348E-1 2.6091E-1 2.04443E-1 1.63612E-1 1.49144E-1 5.82078E-2 8.60131E-2 1.07713E-1 1.6354E-1 1.13309E-1 6.7763E-2 5.68949E-2 1.12579E-1 1.65199E-1 1.90263E-1 1.11068E-1 4.70871E-2 4.6114E-2 5.39417E-2 6.36055E-2 6.82817E-2 7.29675E-2 6.17363E-2 5.35447E-2 3.64591E-2 3.20448E-2 2.66402E-2 2.88287E-2 4.32355E-2 3.01851E-2 1.9123E-2 2.24289E-2 1.9309E-2 1.87323E-2 1.68741E-2 1.76072E-2 -9999 1.44153E-2 1.62089E-2 1.41395E-2 -9999 -9999 -9999 -9999
-9999 -9999 -9999 -9999 -9999 -9999 -9999 -9999 -9999 -9999 -9999 -9999 -9999 -9999 -9999 -9999 -9999 -9999 -9999 -9999 -9999 -9999 1.38442E-1 1.55718E-1 1.8274E-1 2.06776E-1 2.28937E-1 2.67567E-1 2.87509E-1 3.28073E-1 3.31384E-1 3.17245E-1 3.33281E-1 3.89926E-1 3.95808E-1 3.8032E-1 3.67309E-1 3.40723E-1 3.14146E-1 3.03602E-1 3.2197E-1 3.35034E-1 3.66528E-1 4.4306E-1 4.22064E-1 3.72571E-1 3.62742E-1 3.28658E-1 3.41757E-1 3.44628E-1 3.32543E-1 3.1833E-1 3.41022E-1 3.88593E-1 4.27753E-1 4.54046E-1 4.96033E-1 5.10375E-1 5.03205E-1 4.87779E-1 4.71522E-1 4.80109E-1 4.6775E-1 4.85356E-1 5.0891E-1 5.14001E-1 5.28272E-1 5.30617E-1 5.48509E-1 5.49219E-1 5.51291E-1 5.88205E-1 6.00572E-1 5.70413E-1 5.48674E-1 5.35274E-1 5.21727E-1 4.75191E-1 4.33635E-1 4.14841E-1 3.57717E-1 2.67159E-1 2.72657E-1 2.68952E-1 3.3272E-1 3.14994E-1 3.10037E-1 2.66291E-1 2.66499E-1 2.50808E-1 3.85744E-1 4.53343E-1 5.04078E-1 5.09666E-1 4.84166E-1 4.29978E-1 4.1717E-1 3.54214E-1 2.97391E-1 3.09469E-1 2.95747E-1 2.28359E-1 2.04914E-1 2.76915E-1 2.53864E-1 2.32795E-1 2.12894E-1 2.43489E-1 1.59384E-1 1.02637E-1 1.80879E-1 2.32547E-1 2.25298E-1 2.02433E-1 2.32547E-1 2.56216E-1 2.52537E-1 3.32709E-1 3.92256E-1 4.17618E-1 3.59873E-1 3.49861E-1 3.50446E-1 3.87232E-1 3.77749E-1 2.91512E-1 2.35521E-1 2.46013E-1 1.79149E-1 1.30397E-1 1.07172E-1 7.20968E-2 6.25778E-2 7.23285E-2 1.23008E-1 9.47884E-2 8.70759E-2 9.71411E-2 1.49302E-1 2.03068E-1 2.11137E-1 1.16487E-1 5.12003E-2 6.70219E-2 9.90191E-2 6.43424E-2 6.35096E-2 5.18181E-2 8.1632E-2 1.07199E-1 7.95703E-2 4.99839E-2 3.22642E-2 4.4404E-2 3.9632E-2 2.70289E-2 1.57707E-2 2.60549E-2 2.33062E-2 2.22286E-2 1.85967E-2 1.5303E-2 8.40267E-3 1.33108E-2 -9999 -9999 -9999 -9999 -9999 -9999
-9999 -9999 -9999 -9999 -9999 -9999 -9999 -9999 -9999 -9999 -9999 -9999 -9999 -9999 -9999 -9999 -9999 -9999 -9999 -9999 -9999 -9999 -9999 1.23103E-1 1.47424E-1 1.943E-1 1.90714E-1 2.3011E-1 2.49397E-1 2.71739E-1 2.73545E-1 2.7449E-1 3.18934E-1 3.24895E-1 3.87686E-1 4.26525E-1 4.15267E-1 3.70514E-1 3.87193E-1 4.115E-1 4.33769E-1 4.11131E-1 4.5463E-1 4.49064E-1 3.79991E-1 3.44226E-1 3.40172E-1 3.30413E-1 3.18171E-1 3.263E-1 3.10698E-1 3.01323E-1 3.43805E-1 4.03256E-1 3.97171E-1 4.0294E-1 5.21494E-1 5.45166E-1 5.34394E-1 5.11025E-1 4.84161E-1 4.72087E-1 4.73296E-1 4.78296E-1 5.00178E-1 5.17345E-1 5.14037E-1 5.10501E-1 5.08661E-1 5.20431E-1 5.1697E-1 5.43689E-1 5.55862E-1 5.5055E-1 5.50281E-1 5.43517E-1 5.29589E-1 4.96368E-1 4.88797E-1 4.24829E-1 3.65082E-1 3.46074E-1 3.2052E-1 3.4511E-1 3.21635E-1 2.80216E-1 2.83679E-1 2.60352E-1 2.80247E-1 2.79626E-1 3.15357E-1 4.88294E-1 5.29801E-1 4.70149E-1 4.51946E-1 3.81497E-1 3.22228E-1 3.12125E-1 3.19312E-1 2.85587E-1 2.58382E-1 2.21971E-1 1.60029E-1 2.14047E-1 2.55958E-1 2.21838E-1 1.5024E-1 1.60271E-1 1.7742E-1 1.44787E-1 1.07843E-1 9.59637E-2 2.17242E-1 2.22187E-1 1.91126E-1 1.56915E-1 2.48167E-1 2.90199E-1 2.63119E-1 2.74138E-1 3.3685E-1 3.29064E-1 2.42924E-1 1.92176E-1 2.98367E-1 2.66765E-1 1.99786E-1 1.4748E-1 1.51108E-1 1.65663E-1 1.93922E-1 1.92885E-1 1.30886E-1 1.02028E-1 1.1389E-1 9.81621E-2 5.07348E-2 4.98255E-2 6.54263E-2 1.30528E-1 1.70053E-1 1.05373E-1 6.96783E-2 6.6409E-2 6.03057E-2 5.27674E-2 4.72276E-2 3.83689E-2 3.38618E-2 3.68588E-2 5.10132E-2 4.61707E-2 3.85837E-2 4.04778E-2 1.61619E-2 1.10899E-2 -9999 1.11181E-2 1.37394E-2 8.86542E-3 8.83968E-3 1.79704E-2 1.59629E-2 -9999 -9999 -9999 -9999 -9999 -9999 -9999
-9999 -9999 -9999 -9999 -9999 -9999 -9999 -9999 -9999 -9999 -9999 -9999 -9999 -9999 -9999 -9999 -9999 -9999 -9999 -9999 -9999 -9999 -9999 -9999 1.38388E-1 1.27184E-1 1.30037E-1 1.5691E-1 1.99276E-1 2.25454E-1 2.48755E-1 2.43907E-1 2.58152E-1 2.86501E-1 3.44127E-1 3.43902E-1 3.76851E-1 3.83718E-1 3.6493E-1 4.10444E-1 4.29863E-1 4.27655E-1 4.75697E-1 4.63514E-1 4.24971E-1 3.58792E-1 3.54305E-1 3.27358E-1 3.09539E-1 2.97549E-1 3.08086E-1 3.26211E-1 3.65688E-1 4.06019E-1 3.77904E-1 3.88693E-1 4.50663E-1 4.85369E-1 5.11716E-1 5.11482E-1 5.08459E-1 4.87367E-1 4.60391E-1 4.60659E-1 4.68984E-1 4.89401E-1 5.00425E-1 5.13111E-1 5.04087E-1 5.06584E-1 5.14027E-1 5.36801E-1 5.43972E-1 5.65243E-1 5.67406E-1 5.584E-1 5.0909E-1 4.47391E-1 4.84637E-1 4.59782E-1 4.01885E-1 4.0665E-1 3.41175E-1 3.52998E-1 2.98896E-1 2.68296E-1 2.76652E-1 2.79055E-1 2.57138E-1 3.00566E-1 2.92077E-1 3.88376E-1 3.94036E-1 4.25344E-1 3.87633E-1 3.62551E-1 3.07326E-1 3.15241E-1 3.09541E-1 2.46075E-1 2.4778E-1 2.13699E-1 2.32949E-1 2.12161E-1 1.10353E-1 1.3635E-1 1.27976E-1 1.18395E-1 1.6514E-1 2.17782E-1 1.96752E-1 1.81091E-1 2.15556E-1 1.44177E-1 1.64747E-1 1.39011E-1 9.20694E-2 1.62406E-1 1.59278E-1 2.20868E-1 2.27142E-1 2.57143E-1 2.65125E-1 2.25723E-1 1.90698E-1 2.73107E-1 2.28008E-1 1.61052E-1 1.22944E-1 1.30374E-1 1.96441E-1 1.55811E-1 9.92055E-2 5.42485E-2 1.18729E-1 1.41891E-1 9.13892E-2 5.97655E-2 8.96689E-2 1.39484E-1 1.41793E-1 1.01506E-1 5.50432E-2 6.98025E-2 8.64551E-2 1.03604E-1 4.53338E-2 5.83634E-2 5.04785E-2 4.54762E-2 3.38446E-2 2.60561E-2 2.56182E-2 2.33872E-2 1.38429E-2 -9999 -9999 -9999 -9999 -9999 -9999 -9999 -9999 -9999 -9999 -9999 -9999 -9999 -9999 -9999
-9999 -9999 -9999 -9999 -9999 -9999 -9999 -9999 -9999 -9999 -9999 -9999 -9999 -9999 -9999 -9999 -9999 -9999 -9999 -9999 -9999 -9999 -9999 -9999 -9999 2.05815E-1 1.025E-1 1.26226E-1 1.90543E-1 2.25708E-1 2.01456E-1 2.57292E-1 2.62386E-1 2.84269E-1 2.48413E-1 2.42349E-1 2.46966E-1 2.98254E-1 3.71766E-1 4.34618E-1 4.20765E-1 3.88516E-1 4.0821E-1 4.30856E-1 4.54766E-1 4.56685E-1 4.43406E-1 3.6957E-1 3.53113E-1 3.41754E-1 3.74227E-1 3.58178E-1 3.90036E-1 3.69927E-1 3.58702E-1 3.81103E-1 4.1271E-1 4.26482E-1 4.95963E-1 4.94336E-1 5.04995E-1 5.14523E-1 4.94255E-1 4.65733E-1 4.68322E-1 4.61411E-1 4.61804E-1 5.12044E-1 4.62E-1 4.50088E-1 4.41638E-1 4.85195E-1 5.01058E-1 5.45766E-1 5.44029E-1 5.32214E-1 4.31117E-1 3.9572E-1 4.21106E-1 4.69749E-1 4.1382E-1 3.95243E-1 3.86199E-1 3.58719E-1 3.36159E-1 3.02894E-1 2.50356E-1 2.89252E-1 2.76746E-1 2.99679E-1 3.41205E-1 3.71554E-1 3.73705E-1 3.96496E-1 3.82296E-1 3.31836E-1 2.96088E-1 2.81157E-1 2.80549E-1 2.60885E-1 2.61732E-1 2.49693E-1 2.27644E-1 1.59673E-1 9.0701E-2 1.03616E-1 1.46283E-1 1.42492E-1 1.31863E-1 1.4872E-1 1.61235E-1 1.83733E-1 2.21201E-1 1.74732E-1 2.00435E-1 2.27847E-1 1.75132E-1 1.33623E-1 1.59078E-1 2.76325E-1 3.24808E-1 3.10632E-1 3.64112E-1 2.78679E-1 1.63326E-1 1.97425E-1 2.57092E-1 1.65743E-1 8.61322E-2 1.11792E-1 8.96708E-2 8.77624E-2 6.25546E-2 5.38585E-2 1.06447E-1 1.70255E-1 1.41509E-1 8.31777E-2 9.05884E-2 8.07548E-2 8.83421E-2 7.16928E-2 7.10305E-2 5.21801E-2 6.86793E-2 7.51616E-2 7.42649E-2 4.6265E-2 2.43282E-2 2.38465E-2 2.16014E-2 2.33749E-2 2.0983E-2 1.56235E-2 9.6745E-3 -9999 -9999 -9999 -9999 -9999 -9999 -9999 -9999 -9999 -9999 -9999 -9999 -9999 -9999 -9999
-9999 -9999 -9999 -9999 -9999 -9999 -9999 -9999 -9999 -9999 -9999 -9999 -9999 -9999 -9999 -9999 -9999 -9999 -9999 -9999 -9999 -9999 -9999 -9999 -9999 1.45032E-1 1.58359E-1 1.45327E-1 2.09334E-1 2.3766E-1 2.14422E-1 2.34375E-1 2.78744E-1 2.70213E-1 2.37884E-1 2.00161E-1 2.10598E-1 2.58422E-1 2.68236E-1 3.51392E-1 3.74811E-1 4.03203E-1 4.24741E-1 4.38074E-1 4.64482E-1 5.13927E-1 5.12208E-1 4.72937E-1 3.99422E-1 3.72863E-1 3.89978E-1 3.67641E-1 3.81631E-1 3.65219E-1 3.46688E-1 3.47403E-1 3.7616E-1 4.01598E-1 4.32193E-1 4.5623E-1 4.81132E-1 5.00651E-1 4.71575E-1 4.433E-1 4.39154E-1 4.49085E-1 4.35867E-1 4.18374E-1 4.02531E-1 4.36832E-1 3.92768E-1 4.14283E-1 4.11352E-1 4.69186E-1 4.88746E-1 5.22841E-1 4.40644E-1 3.82379E-1 4.30513E-1 4.50016E-1 4.58181E-1 4.10946E-1 3.64142E-1 3.71283E-1 3.79695E-1 3.47859E-1 2.92757E-1 2.9914E-1 3.43624E-1 3.38909E-1 3.75067E-1 4.0862E-1 3.84812E-1 3.91029E-1 3.73399E-1 3.19187E-1 2.70571E-1 2.29143E-1 2.50624E-1 2.5596E-1 2.58325E-1 2.61031E-1 1.799E-1 1.32965E-1 1.22959E-1 1.39337E-1 1.90983E-1 2.42379E-1 1.97682E-1 1.82213E-1 1.29007E-1 1.365E-1 2.63332E-1 1.7338E-1 1.89148E-1 2.72718E-1 2.23845E-1 2.59313E-1 2.59546E-1 4.1213E-1 4.49028E-1 4.26563E-1 4.15125E-1 3.36446E-1 2.25637E-1 1.48468E-1 2.11338E-1 2.13211E-1 1.38159E-1 1.27414E-1 1.09151E-1 7.18615E-2 5.71635E-2 7.13272E-2 9.03974E-2 5.46081E-2 5.04186E-2 2.86583E-2 3.47335E-2 2.49846E-2 2.59751E-2 7.13977E-2 8.86862E-2 9.31945E-2 8.87545E-2 8.46532E-2 8.33275E-2 3.34648E-2 2.06227E-2 1.57619E-2 1.43626E-2 2.20281E-2 2.59363E-2 1.48283E-2 -9999 -9999 -9999 -9999 -9999 -9999 -9999 -9999 -9999 -9999 -9999 -9999 -9999 -9999 -9999 -9999
-9999 -9999 -9999 -9999 -9999 -9999 -9999 -9999 -9999 -9999 -9999 -9999 -9999 -9999 -9999 -9999 -9999 -9999 -9999 -9999 -9999 -9999 -9999 -9999 -9999 -9999 2.66771E-1 2.17463E-1 2.4946E-1 2.50779E-1 2.08115E-1 1.93247E-1 2.32782E-1 2.56963E-1 2.37912E-1 2.0242E-1 1.76974E-1 2.60965E-1 2.92568E-1 2.57909E-1 2.97194E-1 3.43994E-1 4.21062E-1 4.21721E-1 4.42235E-1 4.56947E-1 4.74513E-1 4.89191E-1 4.40336E-1 3.79912E-1 3.72992E-1 3.60441E-1 3.33282E-1 3.37446E-1 3.63846E-1 3.84753E-1 3.86693E-1 4.07585E-1 3.82225E-1 3.84742E-1 4.18408E-1 4.59565E-1 4.46236E-1 4.29893E-1 4.2423E-1 4.31E-1 4.35349E-1 4.50077E-1 4.06589E-1 4.00039E-1 3.94268E-1 3.67458E-1 3.63326E-1 3.68608E-1 4.42471E-1 4.36374E-1 4.33201E-1 3.72633E-1 4.27035E-1 4.13559E-1 4.3063E-1 4.42329E-1 3.54269E-1 3.59915E-1 3.63489E-1 3.84785E-1 3.33492E-1 3.07139E-1 3.11668E-1 3.00984E-1 3.21003E-1 3.24673E-1 3.23469E-1 3.40746E-1 3.28568E-1 3.09255E-1 2.90931E-1 2.81367E-1 2.97446E-1 2.87144E-1 2.83311E-1 2.64397E-1 2.37915E-1 1.92921E-1 2.2725E-1 2.21895E-1 2.26874E-1 2.59179E-1 2.68479E-1 1.76621E-1 1.37724E-1 1.24192E-1 2.48401E-1 1.77265E-1 1.68554E-1 2.212E-1 2.25422E-1 1.89809E-1 2.21476E-1 2.20131E-1 2.61622E-1 2.42986E-1 2.47253E-1 2.32603E-1 2.01347E-1 1.83051E-1 1.53239E-1 1.67763E-1 1.19425E-1 1.20764E-1 1.53437E-1 6.5754E-2 4.96512E-2 6.89498E-2 4.91514E-2 5.97611E-2 5.18738E-2 4.61508E-2 3.01102E-2 1.7179E-2 2.93258E-2 4.07332E-2 4.27598E-2 5.14484E-2 6.60821E-2 8.59149E-2 9.42078E-2 5.13049E-2 4.16722E-2 1.24175E-2 1.14336E-2 2.42952E-2 2.6982E-2 1.79382E-2 -9999 -9999 -9999 -9999 -9999 -9999 -9999 -9999 -9999 -9999 -9999 -9999 -9999 -9999 -9999 -9999
-9999 -9999 -9999 -9999 -9999 -9999 -9999 -9999 -9999 -9999 -9999 -9999 -9999 -9999 -9999 -9999 -9999 -9999 -9999 -9999 -9999 -9999 -9999 -9999 -9999 -9999 3.6488E-1 2.75165E-1 2.63133E-1 2.40276E-1 2.18251E-1 1.96617E-1 2.21123E-1 2.39809E-1 2.45825E-1 2.30039E-1 2.41523E-1 2.31755E-1 2.74691E-1 2.521E-1 2.33171E-1 2.97835E-1 3.65205E-1 3.74948E-1 3.99742E-1 4.00084E-1 4.09304E-1 4.16181E-1 4.4187E-1 4.2042E-1 3.82924E-1 3.72878E-1 3.32695E-1 3.04919E-1 3.65082E-1 3.76322E-1 3.67914E-1 3.57747E-1 3.4319E-1 3.53609E-1 3.78667E-1 4.11085E-1 4.12478E-1 3.99361E-1 4.43542E-1 4.83596E-1 4.69751E-1 4.51982E-1 4.54709E-1 3.93837E-1 3.98467E-1 3.61911E-1 3.49637E-1 3.69266E-1 3.46544E-1 3.83166E-1 4.14238E-1 3.79944E-1 3.85345E-1 3.9031E-1 4.24268E-1 4.46122E-1 3.56594E-1 3.63814E-1 3.68764E-1 3.54315E-1 3.05827E-1 3.16692E-1 2.8683E-1 2.55761E-1 2.99443E-1 2.64332E-1 2.80747E-1 2.69643E-1 2.63025E-1 2.53356E-1 2.73164E-1 2.94268E-1 2.92707E-1 2.79815E-1 2.86676E-1 3.25133E-1 2.96087E-1 2.46557E-1 2.42576E-1 2.08001E-1 1.70592E-1 2.35121E-1 2.34953E-1 1.65204E-1 1.33231E-1 1.0401E-1 1.44125E-1 1.4722E-1 2.29971E-1 3.15737E-1 3.14847E-1 1.47745E-1 1.75569E-1 1.00979E-1 9.6857E-2 8.6407E-2 8.07663E-2 1.02948E-1 1.37675E-1 1.26875E-1 1.2634E-1 1.22465E-1 1.48696E-1 1.52701E-1 1.54063E-1 1.24721E-1 8.50354E-2 4.98381E-2 8.03192E-2 5.82967E-2 5.15105E-2 8.6784E-2 5.70311E-2 3.52031E-2 2.44342E-2 2.19144E-2 1.89141E-2 2.88053E-2 3.76775E-2 8.88369E-2 1.04431E-1 8.45981E-2 1.0057E-1 4.58392E-2 1.86222E-2 2.59868E-2 4.48885E-2 2.63986E-2 9.01733E-3 -9999 -9999 -9999 -9999 -9999 -9999 -9999 -9999 -9999 -9999 -9999 -9999 -9999 -9999 -9999
-9999 -9999 -9999 -9999 -9999 -9999 -9999 -9999 -9999 -9999 -9999 -9999 -9999 -9999 -9999 -9999 -9999 -9999 -9999 -9999 -9999 -9999 -9999 -9999 -9999 3.40425E-1 3.66677E-1 2.83612E-1 2.73807E-1 2.55558E-1 3.02639E-1 2.70961E-1 2.8009E-1 2.90494E-1 2.83748E-1 2.57952E-1 2.61806E-1 2.40946E-1 2.45188E-1 2.11431E-1 2.03644E-1 2.4063E-1 3.03853E-1 3.28078E-1 3.28704E-1 3.19181E-1 3.35542E-1 3.65593E-1 3.98277E-1 4.14288E-1 4.14294E-1 3.65873E-1 3.50398E-1 3.44232E-1 3.12258E-1 2.90042E-1 3.06444E-1 3.28162E-1 3.05879E-1 3.49611E-1 3.89135E-1 3.90118E-1 4.02922E-1 4.20439E-1 4.04594E-1 4.3638E-1 4.24853E-1 4.0207E-1 3.92939E-1 3.99042E-1 4.21673E-1 3.61217E-1 3.63213E-1 3.76586E-1 3.56192E-1 4.00995E-1 3.70069E-1 3.76752E-1 3.44737E-1 3.21771E-1 3.77994E-1 3.83125E-1 3.7049E-1 3.58574E-1 3.01062E-1 2.99349E-1 3.37038E-1 3.2843E-1 3.08552E-1 3.22959E-1 2.95517E-1 3.00391E-1 2.57363E-1 2.34585E-1 2.5144E-1 2.00263E-1 2.45534E-1 2.61587E-1 2.56583E-1 2.15009E-1 2.20845E-1 2.24767E-1 2.37163E-1 2.29132E-1 2.09112E-1 1.53924E-1 1.4578E-1 1.41556E-1 1.47569E-1 1.38942E-1 9.5986E-2 1.22839E-1 1.59509E-1 1.1737E-1 1.9926E-1 2.06812E-1 1.9106E-1 2.19065E-1 1.76728E-1 9.74062E-2 5.4683E-2 6.95216E-2 7.9653E-2 9.57718E-2 1.06768E-1 7.76924E-2 9.69481E-2 1.21584E-1 1.41756E-1 1.79476E-1 2.37774E-1 1.87297E-1 1.36096E-1 1.07668E-1 8.8353E-2 6.64087E-2 5.23089E-2 3.35805E-2 2.01299E-2 2.55052E-2 2.75526E-2 3.62642E-2 2.61278E-2 3.60867E-2 4.14354E-2 6.82633E-2 5.96378E-2 4.86205E-2 6.37656E-2 8.33804E-2 8.22299E-2 5.16587E-2 7.92836E-2 5.96389E-2 1.47771E-2 1.65069E-2 1.55849E-2 1.2808E-2 1.3631E-2 -9999 -9999 -9999 -9999 -9999 -9999 -9999 -9999 -9999 -9999 -9999
-9999 -9999 -9999 -9999 -9999 -9999 -9999 -9999 -9999 -9999 -9999 -9999 -9999 -9999 -9999 -9999 -9999 -9999 -9999 -9999 -9999 -9999 -9999 -9999 -9999 -9999 3.44221E-1 3.07936E-1 2.71456E-1 2.76304E-1 2.84997E-1 2.51865E-1 2.38965E-1 2.47896E-1 3.30728E-1 3.27871E-1 3.0452E-1 2.92879E-1 2.33052E-1 2.19437E-1 2.06063E-1 1.74416E-1 2.07682E-1 2.86652E-1 3.21173E-1 2.87998E-1 3.03556E-1 3.21096E-1 3.32588E-1 3.60092E-1 3.57547E-1 3.81803E-1 3.43232E-1 3.39204E-1 3.22857E-1 2.67813E-1 2.7871E-1 2.86301E-1 3.29094E-1 3.83643E-1 3.99108E-1 3.93982E-1 3.97654E-1 4.20636E-1 3.64903E-1 4.08432E-1 3.88732E-1 4.19309E-1 3.9612E-1 3.98374E-1 4.33279E-1 3.71558E-1 3.19E-1 3.50336E-1 3.60351E-1 3.34584E-1 3.50204E-1 3.81619E-1 3.49849E-1 3.30728E-1 3.26426E-1 3.36588E-1 3.31758E-1 2.93468E-1 3.16857E-1 3.3789E-1 3.29998E-1 3.91027E-1 3.63833E-1 3.28978E-1 3.02496E-1 2.53994E-1 2.25953E-1 2.59451E-1 2.09686E-1 1.81136E-1 2.19022E-1 2.03056E-1 1.81968E-1 2.07396E-1 1.94302E-1 1.74454E-1 1.90764E-1 2.16289E-1 2.20277E-1 1.99224E-1 1.40209E-1 1.28801E-1 1.50218E-1 1.288E-1 1.79384E-1 1.59786E-1 1.0092E-1 1.354E-1 9.08962E-2 1.03705E-1 7.47429E-2 4.01065E-2 9.70583E-2 1.21952E-1 8.58826E-2 7.33891E-2 8.56282E-2 8.66979E-2 9.87277E-2 7.96106E-2 8.36386E-2 1.30678E-1 2.03673E-1 2.11743E-1 2.18174E-1 2.17918E-1 2.89431E-1 1.6652E-1 8.5709E-2 5.21225E-2 5.14526E-2 2.58107E-2 3.40404E-2 2.3157E-2 1.95212E-2 3.35301E-2 3.21627E-2 2.00128E-2 1.44647E-2 2.13075E-2 2.20926E-2 1.55607E-2 2.1522E-2 5.53615E-2 1.35147E-1 1.58884E-1 8.68711E-2 9.71932E-2 3.35578E-2 3.74176E-2 3.36694E-2 2.23609E-2 2.03598E-2 2.02255E-2 -9999 -9999 -9999 -9999 -9999 -9999 -9999 -9999 -9999 -9999
-9999 -9999 -9999 -9999 -9999 -9999 -9999 -9999 -9999 -9999 -9999 -9999 -9999 -9999 -9999 -9999 -9999 -9999 -9999 -9999 -9999 -9999 -9999 -9999 -9999 -9999 3.51956E-1 3.68594E-1 2.6752E-1 3.13549E-1 2.74711E-1 2.14792E-1 2.18254E-1 3.03554E-1 3.3818E-1 3.65936E-1 3.73753E-1 3.07803E-1 1.96962E-1 1.90221E-1 1.93879E-1 1.82379E-1 1.79121E-1 3.03539E-1 3.44811E-1 3.1153E-1 3.34448E-1 3.14389E-1 2.93708E-1 3.10738E-1 2.98305E-1 3.02733E-1 3.21697E-1 3.13148E-1 2.86775E-1 2.5725E-1 2.83271E-1 2.97453E-1 3.25587E-1 3.68246E-1 4.02615E-1 3.79812E-1 3.68111E-1 3.97796E-1 3.75045E-1 3.84303E-1 3.81723E-1 4.0866E-1 3.71979E-1 4.01581E-1 3.73255E-1 3.45966E-1 2.85773E-1 2.82836E-1 3.31141E-1 3.25709E-1 3.14347E-1 3.1362E-1 3.3402E-1 3.15156E-1 3.42471E-1 3.5879E-1 3.6585E-1 3.67475E-1 3.36291E-1 3.53116E-1 3.40555E-1 3.46308E-1 3.72883E-1 3.38536E-1 2.90021E-1 2.2446E-1 2.61044E-1 2.45077E-1 1.82687E-1 1.97995E-1 1.5188E-1 1.38422E-1 1.31941E-1 2.19108E-1 2.43894E-1 2.20896E-1 2.01902E-1 2.03544E-1 1.50323E-1 1.09225E-1 5.9535E-2 6.04734E-2 1.26303E-1 1.55615E-1 9.68105E-2 9.39696E-2 1.52783E-1 2.26361E-1 1.88714E-1 1.06766E-1 7.40909E-2 4.31886E-2 6.70984E-2 5.28871E-2 5.72888E-2 7.86019E-2 5.37659E-2 5.29937E-2 4.99388E-2 5.75143E-2 8.11153E-2 1.25097E-1 2.23539E-1 1.56081E-1 1.63696E-1 1.54281E-1 1.79123E-1 9.94878E-2 7.59801E-2 4.76788E-2 4.97924E-2 2.79877E-2 2.71341E-2 2.61867E-2 2.58694E-2 1.63486E-2 1.465E-2 1.11585E-2 1.1876E-2 1.28165E-2 1.00388E-2 1.27874E-2 3.35227E-2 6.65781E-2 6.92828E-2 4.72333E-2 3.86484E-2 4.78899E-2 8.33038E-2 8.21049E-2 7.13618E-2 3.59372E-2 1.55315E-2 1.48114E-2 1.3404E-2 1.14648E-2 1.40431E-2 -9999 -9999 -9999 -9999 -9999 -9999 -9999
-9999 -9999 -9999 -9999 -9999 -9999 -9999 -9999 -9999 -9999 -9999 -9999 -9999 -9999 -9999 -9999 -9999 -9999 -9999 -9999 -9999 -9999 -9999 -9999 -9999 -9999 -9999 3.50029E-1 2.58406E-1 2.95211E-1 2.55624E-1 2.83993E-1 3.18592E-1 3.57174E-1 3.54571E-1 3.42773E-1 3.59741E-1 2.88439E-1 2.17451E-1 1.96804E-1 2.30558E-1 1.76977E-1 2.06376E-1 2.98909E-1 3.27292E-1 3.03273E-1 3.4215E-1 2.97018E-1 3.06178E-1 2.86412E-1 2.86522E-1 2.88514E-1 3.19909E-1 3.47478E-1 3.85534E-1 3.75848E-1 3.13929E-1 2.78775E-1 3.05707E-1 4.04022E-1 3.92554E-1 3.68854E-1 3.07785E-1 3.93934E-1 3.80295E-1 3.32967E-1 3.80508E-1 4.09047E-1 3.70842E-1 3.89144E-1 3.95888E-1 3.42178E-1 2.85094E-1 2.81159E-1 3.22511E-1 3.47081E-1 3.46779E-1 2.70407E-1 3.29391E-1 3.65612E-1 3.95314E-1 3.99288E-1 4.18861E-1 4.35716E-1 4.22622E-1 4.1762E-1 4.02148E-1 3.70823E-1 3.4683E-1 3.18754E-1 2.66487E-1 2.44223E-1 2.20064E-1 1.48969E-1 1.41606E-1 1.78811E-1 1.43639E-1 1.35261E-1 1.61118E-1 1.13886E-1 1.56884E-1 1.17647E-1 1.28054E-1 1.0771E-1 7.69315E-2 9.82748E-2 9.08669E-2 7.1813E-2 4.92743E-2 3.95797E-2 6.35939E-2 1.425E-1 1.43781E-1 1.43357E-1 1.0297E-1 1.19432E-1 1.6572E-1 7.25273E-2 7.6311E-2 6.44986E-2 9.5976E-2 1.10056E-1 6.19433E-2 5.89555E-2 6.64424E-2 8.21774E-2 1.11453E-1 1.19523E-1 1.94712E-1 1.65494E-1 1.31312E-1 9.17398E-2 1.07041E-1 6.37087E-2 8.28956E-2 7.00203E-2 6.76714E-2 4.25545E-2 4.29492E-2 3.0962E-2 2.68869E-2 2.70141E-2 2.22274E-2 1.75875E-2 1.34387E-2 1.16276E-2 1.15485E-2 1.45609E-2 1.92813E-2 1.47532E-2 1.37076E-2 1.64826E-2 3.2583E-2 3.90812E-2 2.9404E-2 4.28246E-2 6.52563E-2 3.24298E-2 1.61039E-2 1.1292E-2 1.24091E-2 1.14905E-2 9.50904E-3 8.22164E-3 -9999 -9999 -9999 -9999 -9999 -9999
-9999 -9999 -9999 -9999 -9999 -9999 -9999 -9999 -9999 -9999 -9999 -9999 -9999 -9999 -9999 -9999 -9999 -9999 -9999 -9999 -9999 -9999 -9999 -9999 -9999 -9999 -9999 -9999 3.63638E-1 3.37491E-1 2.57208E-1 2.5796E-1 2.71948E-1 3.14748E-1 2.98897E-1 2.92844E-1 2.93082E-1 2.47636E-1 2.31893E-1 2.6468E-1 2.42272E-1 2.83607E-1 2.90111E-1 3.22369E-1 2.60992E-1 2.44992E-1 3.15848E-1 3.8985E-1 3.97716E-1 3.48785E-1 3.37287E-1 2.64486E-1 3.07719E-1 3.67921E-1 3.59576E-1 3.53968E-1 3.3969E-1 3.51766E-1 3.1201E-1 3.67588E-1 3.78679E-1 3.82431E-1 4.13259E-1 4.02521E-1 4.09491E-1 4.11244E-1 3.82891E-1 3.85435E-1 3.88076E-1 3.82093E-1 3.91685E-1 3.55647E-1 2.82315E-1 2.38525E-1 3.00205E-1 3.4619E-1 3.65898E-1 3.38831E-1 3.23581E-1 3.2404E-1 3.85105E-1 4.40834E-1 4.91119E-1 4.68933E-1 4.21967E-1 4.12938E-1 3.92963E-1 4.18369E-1 3.51566E-1 3.05399E-1 3.33072E-1 2.92052E-1 2.02604E-1 1.26702E-1 1.20762E-1 1.4367E-1 1.41958E-1 1.26899E-1 1.37385E-1 1.20428E-1 1.31179E-1 1.05238E-1 1.00497E-1 8.37481E-2 8.65211E-2 1.1825E-1 1.57723E-1 1.25539E-1 9.58802E-2 5.20665E-2 4.03335E-2 5.3421E-2 1.63445E-1 1.61595E-1 1.017E-1 8.41208E-2 1.46506E-1 1.16287E-1 9.19158E-2 1.28333E-1 1.54763E-1 1.67082E-1 1.23081E-1 8.51876E-2 1.06183E-1 1.17069E-1 1.16044E-1 9.87105E-2 1.28708E-1 1.54288E-1 1.30759E-1 1.45705E-1 7.08298E-2 6.1905E-2 5.33585E-2 4.70808E-2 5.9841E-2 5.53937E-2 8.00802E-2 5.37295E-2 2.72398E-2 2.62444E-2 2.77088E-2 2.06289E-2 2.4304E-2 1.99054E-2 1.12615E-2 1.19736E-2 1.04374E-2 1.00278E-2 9.98115E-3 1.76001E-2 1.70389E-2 1.10669E-2 1.31242E-2 2.43702E-2 3.08615E-2 3.67061E-2 1.01633E-2 1.02379E-2 8.30635E-3 7.34278E-3 5.96501E-3 6.85618E-3 -9999 -9999 -9999 -9999 -9999 -9999
-9999 -9999 -9999 -9999 -9999 -9999 -9999 -9999 -9999 -9999 -9999 -9999 -9999 -9999 -9999 -9999 -9999 -9999 -9999 -9999 -9999 -9999 -9999 -9999 -9999 -9999 -9999 -9999 -9999 2.61987E-1 2.74026E-1 2.94022E-1 2.25884E-1 2.62384E-1 2.72196E-1 2.77808E-1 2.83666E-1 2.56732E-1 2.63257E-1 2.89174E-1 2.23151E-1 2.21461E-1 3.26956E-1 3.52167E-1 3.62326E-1 3.87848E-1 4.61904E-1 4.84514E-1 4.9671E-1 4.43591E-1 3.37698E-1 2.70586E-1 2.57454E-1 3.13638E-1 3.42802E-1 3.34331E-1 3.61918E-1 3.72447E-1 3.62481E-1 3.58473E-1 3.54494E-1 3.92091E-1 3.78019E-1 3.72961E-1 3.70212E-1 4.22507E-1 4.39087E-1 4.23282E-1 4.14102E-1 4.14482E-1 3.96634E-1 4.09889E-1 3.40751E-1 2.51271E-1 2.51315E-1 2.76732E-1 3.4619E-1 3.59526E-1 3.31712E-1 3.22545E-1 3.2509E-1 3.74221E-1 4.68604E-1 4.83241E-1 4.38642E-1 4.3104E-1 3.9881E-1 4.48622E-1 4.07909E-1 3.58358E-1 3.26323E-1 2.54461E-1 1.82296E-1 2.09531E-1 2.04263E-1 2.00732E-1 1.98486E-1 1.33296E-1 1.6688E-1 1.72E-1 1.65253E-1 9.70925E-2 1.10786E-1 8.69487E-2 9.47374E-2 1.39019E-1 1.63323E-1 1.37011E-1 1.09897E-1 8.56239E-2 6.46664E-2 4.20797E-2 1.59634E-1 1.49297E-1 9.55313E-2 1.26288E-1 1.92295E-1 2.39166E-1 2.23727E-1 2.6162E-1 3.51951E-1 2.96338E-1 2.97681E-1 1.79176E-1 1.39604E-1 1.74847E-1 1.56778E-1 1.09562E-1 1.62902E-1 1.20948E-1 1.53451E-1 1.31778E-1 6.07089E-2 4.97865E-2 3.74676E-2 5.43783E-2 3.53406E-2 3.01115E-2 4.42266E-2 6.86802E-2 4.65541E-2 2.59027E-2 3.52983E-2 2.00497E-2 1.65752E-2 3.45596E-2 1.42594E-2 9.39723E-3 1.49465E-2 1.42338E-2 8.44161E-3 8.11795E-3 7.08173E-3 7.1087E-3 1.36367E-2 2.76825E-2 1.44432E-2 3.15061E-2 2.09952E-2 9.23397E-3 -9999 5.90347E-3 -9999 -9999 -9999 -9999 -9999 -9999 -9999 -9999
-9999 -9999 -9999 -9999 -9999 -9999 -9999 -9999 -9999 -9999 -9999 -9999 -9999 -9999 -9999 -9999 -9999 -9999 -9999 -9999 -9999 -9999 -9999 -9999 -9999 -9999 -9999 -9999 -9999 2.33298E-1 2.60703E-1 1.95091E-1 2.05045E-1 2.49632E-1 2.69964E-1 2.68015E-1 2.76827E-1 2.6307E-1 2.72058E-1 3.24145E-1 2.39012E-1 2.14842E-1 3.08972E-1 3.51751E-1 3.87293E-1 4.55059E-1 4.36664E-1 3.94398E-1 4.78168E-1 5.22295E-1 4.19501E-1 2.80804E-1 2.37031E-1 1.91569E-1 2.04548E-1 2.88315E-1 3.07864E-1 3.37922E-1 3.71762E-1 3.88293E-1 3.72605E-1 3.63396E-1 3.78593E-1 3.96083E-1 3.80925E-1 3.73916E-1 4.18257E-1 4.38495E-1 4.2602E-1 4.06057E-1 4.09633E-1 3.92645E-1 3.78126E-1 3.18238E-1 2.73099E-1 2.60362E-1 2.96692E-1 3.08517E-1 3.0867E-1 2.85469E-1 3.00397E-1 3.14227E-1 3.76952E-1 4.55118E-1 4.65908E-1 4.55346E-1 4.27851E-1 4.3454E-1 4.49766E-1 3.91096E-1 3.40039E-1 2.1441E-1 2.26539E-1 2.7522E-1 2.73061E-1 2.55636E-1 1.83748E-1 1.74772E-1 1.9966E-1 1.80092E-1 1.35265E-1 1.48449E-1 1.40492E-1 1.04675E-1 1.0186E-1 1.48663E-1 1.97261E-1 1.45279E-1 8.42043E-2 7.92918E-2 6.68107E-2 8.97474E-2 1.58077E-1 2.06741E-1 1.15229E-1 1.21755E-1 1.93216E-1 2.80527E-1 2.30139E-1 1.54677E-1 2.04515E-1 3.44229E-1 3.37428E-1 2.58461E-1 1.18233E-1 1.11723E-1 1.6434E-1 1.56634E-1 1.25122E-1 8.44289E-2 7.91778E-2 1.28592E-1 1.04645E-1 6.60519E-2 8.16663E-2 4.05244E-2 2.00549E-2 2.55765E-2 2.76737E-2 3.39226E-2 5.26118E-2 4.02673E-2 3.82249E-2 2.48151E-2 2.36209E-2 3.41397E-2 2.19261E-2 1.10619E-2 1.07784E-2 1.95488E-2 1.00287E-2 6.01272E-3 8.62073E-3 1.24616E-2 2.25239E-2 1.34934E-2 2.96065E-2 1.60758E-2 -9999 -9999 -9999 -9999 -9999 -9999 -9999 -9999 -9999 -9999 -9999 -9999
-9999 -9999 -9999 -9999 -9999 -9999 -9999 -9999 -9999 -9999 -9999 -9999 -9999 -9999 -9999 -9999 -9999 -9999 -9999 -9999 -9999 -9999 -9999 -9999 -9999 -9999 -9999 -9999 -9999 -9999 2.40269E-1 2.92515E-1 2.55547E-1 2.78879E-1 2.42461E-1 2.2976E-1 2.74944E-1 2.43875E-1 2.2305E-1 2.39075E-1 2.46694E-1 2.47755E-1 2.9262E-1 3.55848E-1 3.8433E-1 3.96771E-1 3.97034E-1 3.5199E-1 4.05076E-1 4.43225E-1 4.12344E-1 4.05216E-1 3.96831E-1 3.25599E-1 2.8801E-1 2.27093E-1 2.52179E-1 3.2317E-1 3.61068E-1 3.38744E-1 3.37873E-1 3.53453E-1 3.61952E-1 3.92711E-1 3.97162E-1 3.86479E-1 3.75038E-1 3.719E-1 4.26627E-1 4.56032E-1 4.23797E-1 3.62818E-1 3.33495E-1 3.14078E-1 2.88586E-1 3.36069E-1 3.04449E-1 2.63771E-1 2.79359E-1 3.40254E-1 3.19239E-1 2.92927E-1 3.32458E-1 4.19165E-1 4.88989E-1 4.72275E-1 4.44707E-1 4.3203E-1 4.63009E-1 4.27935E-1 3.41854E-1 2.68885E-1 2.8209E-1 2.97435E-1 3.2181E-1 2.94068E-1 2.22784E-1 1.50268E-1 1.21529E-1 1.42724E-1 1.67265E-1 1.68244E-1 1.59738E-1 1.26318E-1 1.44282E-1 1.67676E-1 1.5027E-1 1.01057E-1 7.68073E-2 5.52739E-2 7.00284E-2 5.96028E-2 7.34737E-2 1.86281E-1 1.66267E-1 8.25413E-2 1.44802E-1 2.29033E-1 2.26528E-1 1.46187E-1 1.35149E-1 1.7745E-1 2.20512E-1 2.57991E-1 1.37341E-1 1.26241E-1 1.4805E-1 1.54387E-1 1.17012E-1 7.68438E-2 8.6187E-2 9.96578E-2 7.95753E-2 5.26752E-2 7.73243E-2 3.78219E-2 2.42526E-2 3.66889E-2 2.08127E-2 2.3371E-2 2.32111E-2 4.86569E-2 4.46428E-2 3.98613E-2 5.01062E-2 4.93603E-2 5.86714E-2 4.93145E-2 4.29744E-2 3.26344E-2 1.41582E-2 1.28452E-2 1.22987E-2 2.12613E-2 1.60041E-2 2.58736E-2 1.2103E-2 6.80005E-3 -9999 -9999 -9999 -9999 -9999 -9999 -9999 -9999 -9999 -9999 -9999 -9999
-9999 -9999 -9999 -9999 -9999 -9999 -9999 -9999 -9999 -9999 -9999 -9999 -9999 -9999 -9999 -9999 -9999 -9999 -9999 -9999 -9999 -9999 -9999 -9999 -9999 -9999 -9999 -9999 -9999 -9999 -9999 1.93018E-1 3.01015E-1 2.22185E-1 1.82097E-1 1.58723E-1 2.02805E-1 2.45597E-1 2.17028E-1 1.71308E-1 1.71784E-1 2.00761E-1 2.89434E-1 3.48838E-1 3.71796E-1 3.74271E-1 3.64567E-1 3.42602E-1 3.63203E-1 3.88131E-1 4.31144E-1 4.24423E-1 4.17812E-1 3.84705E-1 3.55203E-1 3.45818E-1 2.97723E-1 3.13217E-1 3.51305E-1 2.79692E-1 2.86863E-1 3.35037E-1 3.78612E-1 3.47234E-1 3.50212E-1 3.39499E-1 3.40733E-1 3.50276E-1 3.79837E-1 3.95407E-1 3.83559E-1 3.83496E-1 3.04628E-1 2.78913E-1 3.37109E-1 3.67382E-1 3.43129E-1 2.75488E-1 3.14757E-1 3.58867E-1 3.27808E-1 3.04021E-1 2.94196E-1 3.35848E-1 3.92843E-1 4.14967E-1 4.35483E-1 4.36818E-1 4.41764E-1 4.53224E-1 3.7374E-1 3.13873E-1 3.20242E-1 3.03488E-1 3.05563E-1 2.86902E-1 2.15664E-1 1.59149E-1 1.26999E-1 1.66271E-1 1.85586E-1 2.37529E-1 2.15897E-1 1.62107E-1 1.67421E-1 1.70471E-1 1.44615E-1 8.73312E-2 5.72254E-2 7.5009E-2 4.61091E-2 3.18146E-2 4.96115E-2 1.88063E-1 1.53668E-1 9.76738E-2 7.9803E-2 1.7633E-1 1.79856E-1 1.27104E-1 8.22457E-2 8.30184E-2 1.09278E-1 1.42584E-1 1.52737E-1 1.32619E-1 1.32338E-1 1.17129E-1 8.30612E-2 8.68875E-2 6.52533E-2 5.76459E-2 8.59434E-2 6.97864E-2 8.37123E-2 6.3725E-2 2.88284E-2 3.25109E-2 1.80005E-2 1.27691E-2 2.23096E-2 4.58174E-2 9.69706E-2 1.05052E-1 9.41475E-2 7.60045E-2 9.29328E-2 1.15564E-1 8.70319E-2 4.11817E-2 1.93586E-2 2.58536E-2 1.79127E-2 1.46559E-2 3.40203E-2 1.17234E-2 5.1153E-3 -9999 -9999 -9999 -9999 -9999 -9999 -9999 -9999 -9999 -9999 -9999 -9999 -9999
-9999 -9999 -9999 -9999 -9999 -9999 -9999 -9999 -9999 -9999 -9999 -9999 -9999 -9999 -9999 -9999 -9999 -9999 -9999 -9999 -9999 -9999 -9999 -9999 -9999 -9999 -9999 -9999 -9999 -9999 -9999 -9999 -9999 2.77692E-1 2.12695E-1 1.25082E-1 1.55747E-1 1.87699E-1 1.84803E-1 1.20363E-1 1.33986E-1 1.74768E-1 2.67884E-1 3.2818E-1 3.52958E-1 3.62082E-1 3.77381E-1 3.5396E-1 3.20299E-1 2.89898E-1 3.0036E-1 3.78914E-1 3.96293E-1 3.84057E-1 3.84264E-1 3.67883E-1 3.50138E-1 3.13578E-1 3.63102E-1 2.7147E-1 1.8758E-1 1.67267E-1 1.91203E-1 3.64593E-1 3.47557E-1 2.89793E-1 2.31401E-1 3.53436E-1 3.64302E-1 3.69768E-1 2.81048E-1 3.45503E-1 2.84787E-1 2.35267E-1 2.64871E-1 3.20524E-1 3.09635E-1 2.69252E-1 2.60103E-1 3.24439E-1 3.19878E-1 2.98184E-1 3.01782E-1 3.18998E-1 3.10231E-1 3.48257E-1 3.75466E-1 4.28065E-1 4.53962E-1 4.58305E-1 4.05073E-1 3.59429E-1 3.37368E-1 3.1163E-1 2.78013E-1 2.51366E-1 1.63426E-1 1.51096E-1 1.24622E-1 1.6674E-1 1.61916E-1 2.17905E-1 2.15545E-1 1.79563E-1 1.90139E-1 1.85918E-1 1.22453E-1 6.34257E-2 5.51891E-2 4.40505E-2 4.61522E-2 5.05626E-2 1.08119E-1 2.25504E-1 1.98404E-1 1.43174E-1 5.54659E-2 1.05428E-1 1.70796E-1 1.60586E-1 8.63084E-2 5.6199E-2 7.47128E-2 8.84372E-2 8.54782E-2 8.28779E-2 8.30259E-2 8.28237E-2 7.00546E-2 7.493E-2 3.9735E-2 5.83909E-2 3.51704E-2 4.6082E-2 4.98742E-2 7.60644E-2 4.78433E-2 2.26084E-2 1.81304E-2 2.11692E-2 5.96717E-2 1.03816E-1 1.12229E-1 4.97146E-2 3.42741E-2 2.42932E-2 2.2817E-2 3.40822E-2 6.5666E-2 6.66837E-2 8.61551E-2 2.98782E-2 1.70053E-2 2.9763E-2 1.55458E-2 7.94048E-3 -9999 -9999 -9999 -9999 -9999 -9999 -9999 -9999 -9999 -9999 -9999 -9999 -9999 -9999
-9999 -9999 -9999 -9999 -9999 -9999 -9999 -9999 -9999 -9999 -9999 -9999 -9999 -9999 -9999 -9999 -9999 -9999 -9999 -9999 -9999 -9999 -9999 -9999 -9999 -9999 -9999 -9999 -9999 -9999 -9999 -9999 -9999 -9999 2.65196E-1 1.87397E-1 1.58841E-1 1.45451E-1 1.24689E-1 1.3467E-1 1.47888E-1 1.56539E-1 1.62008E-1 2.13633E-1 2.8704E-1 2.79575E-1 3.51101E-1 3.91829E-1 2.8795E-1 1.46148E-1 2.02468E-1 3.03299E-1 3.79491E-1 4.13637E-1 4.49104E-1 4.22256E-1 3.89511E-1 3.80161E-1 3.58162E-1 3.77613E-1 3.11455E-1 2.29497E-1 1.55018E-1 2.40812E-1 1.34348E-1 1.47373E-1 1.566E-1 2.75844E-1 1.62447E-1 2.77865E-1 3.02206E-1 2.93395E-1 2.50808E-1 2.11815E-1 2.32845E-1 2.34744E-1 2.62524E-1 2.63244E-1 2.10236E-1 2.48501E-1 2.70948E-1 2.65391E-1 2.93176E-1 3.08061E-1 2.76416E-1 2.62314E-1 3.11183E-1 3.54579E-1 4.42618E-1 4.32164E-1 4.11868E-1 3.75977E-1 3.63248E-1 3.30177E-1 2.59145E-1 2.39208E-1 1.78726E-1 2.05398E-1 2.03783E-1 1.84003E-1 2.04043E-1 2.54415E-1 2.12416E-1 1.65271E-1 2.43377E-1 2.33998E-1 1.43244E-1 8.24187E-2 6.32023E-2 8.57123E-2 8.59866E-2 5.1761E-2 9.5962E-2 2.21801E-1 2.18785E-1 1.2877E-1 5.34366E-2 6.84548E-2 1.81696E-1 1.88478E-1 1.04963E-1 6.64595E-2 4.97597E-2 7.90502E-2 6.62694E-2 8.08752E-2 1.00432E-1 8.79502E-2 8.40579E-2 6.44098E-2 5.64743E-2 6.1782E-2 3.27185E-2 3.12809E-2 2.50398E-2 4.18575E-2 4.5162E-2 4.29082E-2 2.51988E-2 3.27359E-2 4.50101E-2 5.02936E-2 4.19094E-2 2.69648E-2 1.21282E-2 7.61822E-3 4.86737E-3 1.26879E-2 5.62135E-2 4.49258E-2 1.85399E-2 2.44755E-2 1.88471E-2 1.37299E-2 7.89736E-3 -9999 -9999 -9999 -9999 -9999 -9999 -9999 -9999 -9999 -9999 -9999 -9999 -9999 -9999 -9999
-9999 -9999 -9999 -9999 -9999 -9999 -9999 -9999 -9999 -9999 -9999 -9999 -9999 -9999 -9999 -9999 -9999 -9999 -9999 -9999 -9999 -9999 -9999 -9999 -9999 -9999 -9999 -9999 -9999 -9999 -9999 -9999 -9999 -9999 -9999 2.55116E-1 2.28686E-1 1.86861E-1 1.8302E-1 1.07872E-1 1.59365E-1 1.68722E-1 1.87146E-1 1.86232E-1 1.89211E-1 2.15891E-1 1.71179E-1 1.82547E-1 1.61115E-1 1.07443E-1 1.47141E-1 2.30347E-1 2.96677E-1 4.02448E-1 4.52233E-1 4.59787E-1 4.42943E-1 4.04463E-1 3.97995E-1 4.32333E-1 3.98073E-1 3.67061E-1 2.49986E-1 1.45425E-1 1.17649E-1 1.02129E-1 1.3702E-1 1.73766E-1 2.15104E-1 1.17457E-1 2.53853E-1 2.91809E-1 1.7967E-1 2.09633E-1 1.87215E-1 2.034E-1 1.91366E-1 2.61814E-1 3.06845E-1 3.17524E-1 3.32895E-1 2.56644E-1 2.61538E-1 2.89263E-1 2.61793E-1 2.10371E-1 2.29745E-1 3.16418E-1 4.01025E-1 4.30591E-1 3.99209E-1 3.25149E-1 2.97336E-1 2.61568E-1 2.43367E-1 2.09402E-1 2.16013E-1 2.63696E-1 3.01355E-1 3.34475E-1 3.29804E-1 3.08562E-1 2.33121E-1 2.74111E-1 3.14686E-1 3.50441E-1 2.46496E-1 1.21133E-1 9.50184E-2 1.13491E-1 6.3699E-2 4.13812E-2 7.1513E-2 1.64287E-1 1.45761E-1 6.34853E-2 3.6519E-2 7.46838E-2 1.378E-1 1.53088E-1 1.29405E-1 1.15659E-1 8.00921E-2 5.14629E-2 7.45543E-2 8.85213E-2 8.90364E-2 8.73717E-2 8.24951E-2 6.43154E-2 6.18926E-2 4.20485E-2 4.42863E-2 2.40836E-2 2.17893E-2 3.76949E-2 5.38417E-2 5.19701E-2 4.81639E-2 4.0374E-2 4.73259E-2 3.27505E-2 1.65055E-2 1.52668E-2 1.05025E-2 4.13307E-3 5.96525E-3 1.72557E-2 2.55126E-2 1.29237E-2 4.37193E-2 2.66394E-2 1.01797E-2 6.44614E-3 4.04162E-3 -9999 -9999 -9999 -9999 -9999 -9999 -9999 -9999 -9999 -9999 -9999 -9999 -9999 -9999 -9999
-9999 -9999 -9999 -9999 -9999 -9999 -9999 -9999 -9999 -9999 -9999 -9999 -9999 -9999 -9999 -9999 -9999 -9999 -9999 -9999 -9999 -9999 -9999 -9999 -9999 -9999 -9999 -9999 -9999 -9999 -9999 -9999 -9999 -9999 -9999 -9999 2.69211E-1 2.33091E-1 2.09835E-1 1.77752E-1 1.44263E-1 1.67656E-1 1.88575E-1 1.99911E-1 1.42316E-1 1.59959E-1 1.06655E-1 1.41976E-1 1.99234E-1 2.13215E-1 2.25226E-1 2.46018E-1 2.62162E-1 3.30553E-1 4.35593E-1 4.6123E-1 4.76337E-1 4.72621E-1 4.67007E-1 4.78196E-1 4.55859E-1 4.66612E-1 3.88875E-1 2.05607E-1 1.76339E-1 1.222E-1 1.02853E-1 1.34448E-1 1.43587E-1 1.45803E-1 1.86028E-1 2.54788E-1 2.60617E-1 1.76417E-1 2.43675E-1 2.63509E-1 2.27882E-1 2.61499E-1 2.89331E-1 3.48638E-1 3.90747E-1 3.07415E-1 3.31366E-1 3.2685E-1 2.98685E-1 2.3493E-1 2.38845E-1 2.7893E-1 3.55713E-1 3.60893E-1 3.63571E-1 2.9872E-1 3.00626E-1 2.33819E-1 2.51636E-1 2.66102E-1 2.67768E-1 3.29226E-1 3.50905E-1 3.43192E-1 3.3564E-1 3.10504E-1 3.0946E-1 3.23984E-1 3.3022E-1 3.15297E-1 2.51302E-1 1.16508E-1 5.42491E-2 5.36386E-2 3.76287E-2 6.05061E-2 6.73637E-2 9.34034E-2 5.29347E-2 5.55574E-2 3.5782E-2 7.02974E-2 1.10064E-1 7.51202E-2 7.38302E-2 6.24824E-2 6.77421E-2 4.50738E-2 6.47156E-2 4.44568E-2 5.21911E-2 6.56447E-2 7.32844E-2 7.93341E-2 7.81819E-2 6.18052E-2 4.9624E-2 4.1129E-2 3.84574E-2 2.57696E-2 3.082E-2 2.92986E-2 2.38444E-2 2.97662E-2 2.37862E-2 1.89174E-2 1.22584E-2 1.0541E-2 9.39098E-3 6.34443E-3 1.21838E-2 2.84431E-2 9.33159E-3 1.88827E-2 1.38532E-2 7.07022E-3 4.90607E-3 -9999 -9999 -9999 -9999 -9999 -9999 -9999 -9999 -9999 -9999 -9999 -9999 -9999 -9999 -9999 -9999 -9999
-9999 -9999 -9999 -9999 -9999 -9999 -9999 -9999 -9999 -9999 -9999 -9999 -9999 -9999 -9999 -9999 -9999 -9999 -9999 -9999 -9999 -9999 -9999 -9999 -9999 -9999 -9999 -9999 -9999 -9999 -9999 -9999 -9999 -9999 -9999 -9999 -9999 1.28378E-1 1.65212E-1 1.40611E-1 7.76962E-2 5.31646E-2 8.96684E-2 1.15821E-1 1.02209E-1 1.20732E-1 1.40145E-1 2.25347E-1 3.96758E-1 4.30214E-1 3.39071E-1 2.93898E-1 2.8255E-1 2.95048E-1 3.89236E-1 3.87546E-1 4.44691E-1 5.18375E-1 4.8446E-1 4.88198E-1 4.66112E-1 4.53591E-1 4.10896E-1 3.38693E-1 2.17875E-1 1.69735E-1 1.16956E-1 1.19155E-1 9.90947E-2 1.2491E-1 1.58597E-1 2.47834E-1 2.87339E-1 3.15208E-1 3.07385E-1 3.12941E-1 3.37641E-1 2.87227E-1 2.76664E-1 3.44968E-1 3.58357E-1 3.9457E-1 3.43698E-1 4.19488E-1 3.50009E-1 2.79624E-1 2.72629E-1 2.52618E-1 2.70792E-1 2.9955E-1 3.21175E-1 3.26079E-1 3.0929E-1 3.53136E-1 3.57227E-1 3.64106E-1 3.53135E-1 3.42777E-1 3.07673E-1 2.92391E-1 3.11909E-1 3.24502E-1 3.04165E-1 2.95885E-1 2.38803E-1 2.40864E-1 1.96963E-1 8.66468E-2 5.32929E-2 2.19943E-2 2.03091E-2 4.36412E-2 6.73088E-2 6.49403E-2 4.69155E-2 3.22585E-2 4.31733E-2 7.18392E-2 9.95442E-2 6.49016E-2 4.89214E-2 5.17193E-2 5.11735E-2 5.91235E-2 6.19845E-2 4.15812E-2 4.12083E-2 6.42297E-2 6.17131E-2 5.57463E-2 4.67256E-2 3.31922E-2 3.2473E-2 2.88227E-2 2.33789E-2 2.61219E-2 1.9014E-2 2.19108E-2 1.6364E-2 1.58605E-2 1.79502E-2 1.46542E-2 1.08915E-2 1.15293E-2 1.97924E-2 2.41395E-2 3.35959E-2 9.81966E-3 1.30752E-2 6.54684E-3 3.63654E-3 2.61112E-3 -9999 -9999 -9999 -9999 -9999 -9999 -9999 -9999 -9999 -9999 -9999 -9999 -9999 -9999 -9999 -9999 -9999 -9999
-9999 -9999 -9999 -9999 -9999 -9999 -9999 -9999 -9999 -9999 -9999 -9999 -9999 -9999 -9999 -9999 -9999 -9999 -9999 -9999 -9999 -9999 -9999 -9999 -9999 -9999 -9999 -9999 -9999 -9999 -9999 1.44466E-1 1.46906E-1 -9999 -9999 2.68182E-1 1.48351E-1 1.15893E-1 1.07394E-1 9.99016E-2 8.65697E-2 6.3644E-2 7.27473E-2 6.65073E-2 9.66154E-2 1.0724E-1 2.06374E-1 2.94505E-1 3.58565E-1 4.3311E-1 3.80419E-1 3.38741E-1 3.49184E-1 3.13089E-1 3.59044E-1 3.89646E-1 4.32537E-1 4.43797E-1 4.40092E-1 4.43223E-1 4.38753E-1 4.30312E-1 4.42732E-1 3.30425E-1 2.81782E-1 1.89268E-1 1.64619E-1 1.71693E-1 1.45285E-1 1.00639E-1 1.36756E-1 2.0569E-1 3.05462E-1 3.52336E-1 3.74543E-1 3.94129E-1 3.94696E-1 3.46039E-1 2.9699E-1 2.88088E-1 3.41436E-1 3.9312E-1 3.98861E-1 3.50577E-1 3.85929E-1 3.30355E-1 2.7636E-1 2.48887E-1 2.54856E-1 2.83903E-1 3.31735E-1 3.1381E-1 3.50306E-1 3.60137E-1 3.61157E-1 3.48626E-1 3.42955E-1 3.49721E-1 2.62897E-1 2.24385E-1 2.39814E-1 2.83484E-1 2.81077E-1 2.31175E-1 1.89229E-1 2.04726E-1 1.75457E-1 1.32627E-1 6.87386E-2 2.86148E-2 1.65605E-2 3.40768E-2 8.57976E-2 1.27803E-1 8.59259E-2 6.01786E-2 5.44443E-2 8.78339E-2 8.72993E-2 6.58759E-2 4.60669E-2 3.36639E-2 6.48911E-2 8.84992E-2 4.03742E-2 5.36724E-2 4.42143E-2 4.92547E-2 5.16508E-2 5.82212E-2 5.42069E-2 3.8598E-2 2.47921E-2 2.06867E-2 3.43253E-2 2.02324E-2 1.36732E-2 2.12067E-2 1.35675E-2 1.30282E-2 1.12254E-2 1.3377E-2 1.05611E-2 1.30589E-2 1.56538E-2 2.65568E-2 3.06379E-2 7.66776E-3 1.40125E-2 -9999 -9999 -9999 -9999 -9999 -9999 -9999 -9999 -9999 -9999 -9999 -9999 -9999 -9999 -9999 -9999 -9999 -9999 -9999 -9999 -9999
-9999 -9999 -9999 -9999 -9999 -9999 -9999 -9999 -9999 -9999 -9999 -9999 -9999 -9999 -9999 -9999 -9999 -9999 -9999 -9999 -9999 -9999 -9999 -9999 -9999 -9999 -9999 -9999 -9999 -9999 2.53211E-1 9.40789E-2 1.0307E-1 -9999 -9999 1.93283E-1 1.41858E-1 2.42331E-1 1.34067E-1 9.10989E-2 1.22809E-1 1.0878E-1 1.00359E-1 8.93016E-2 8.70277E-2 1.18688E-1 2.61291E-1 3.84327E-1 4.04057E-1 4.43784E-1 4.3105E-1 3.89565E-1 3.82281E-1 3.37139E-1 3.4689E-1 3.87092E-1 4.30485E-1 4.20277E-1 4.08047E-1 4.28718E-1 4.27209E-1 4.27651E-1 4.74768E-1 4.45605E-1 3.65194E-1 2.90158E-1 2.52892E-1 2.02994E-1 1.44489E-1 1.2516E-1 1.44827E-1 1.94431E-1 2.82014E-1 3.46055E-1 3.92453E-1 4.04967E-1 4.01869E-1 3.652E-1 2.79029E-1 2.35019E-1 2.51277E-1 2.75878E-1 3.85063E-1 4.03488E-1 3.5461E-1 3.78244E-1 2.77573E-1 2.40519E-1 2.2306E-1 2.38684E-1 3.10198E-1 2.9429E-1 3.39251E-1 4.00357E-1 3.40227E-1 3.00435E-1 2.94343E-1 2.83146E-1 2.88677E-1 2.02311E-1 1.99083E-1 2.23343E-1 2.46074E-1 2.19002E-1 1.76135E-1 1.97027E-1 1.57616E-1 1.42323E-1 8.16507E-2 3.69023E-2 1.96412E-2 2.69493E-2 7.44913E-2 8.61041E-2 1.04772E-1 6.01674E-2 3.81984E-2 6.33365E-2 6.82455E-2 3.79144E-2 3.60384E-2 3.73226E-2 5.56758E-2 8.38786E-2 3.63937E-2 3.17881E-2 3.44484E-2 3.83644E-2 4.18201E-2 4.78566E-2 3.72959E-2 3.13895E-2 2.86604E-2 2.40779E-2 2.73034E-2 2.23864E-2 2.12817E-2 1.64157E-2 9.51678E-3 1.42288E-2 1.14366E-2 9.67312E-3 1.03284E-2 1.01765E-2 1.26847E-2 2.00252E-2 7.37587E-3 7.33923E-3 9.89E-3 -9999 -9999 -9999 -9999 -9999 -9999 -9999 -9999 -9999 -9999 -9999 -9999 -9999 -9999 -9999 -9999 -9999 -9999 -9999 -9999 -9999
-9999 -9999 -9999 -9999 -9999 -9999 -9999 -9999 -9999 -9999 -9999 -9999 -9999 -9999 -9999 -9999 -9999 -9999 -9999 -9999 -9999 -9999 -9999 -9999 -9999 -9999 -9999 -9999 -9999 -9999 2.17392E-1 8.14844E-2 7.06336E-2 9.32961E-2 1.70737E-1 1.85443E-1 1.2245E-1 2.22592E-1 2.59749E-1 1.44149E-1 1.87155E-1 2.52176E-1 1.79297E-1 1.27423E-1 1.10176E-1 1.22832E-1 2.19209E-1 3.56369E-1 4.15778E-1 4.47974E-1 4.29266E-1 4.34439E-1 3.73719E-1 3.35343E-1 3.66989E-1 4.16616E-1 4.10839E-1 3.96634E-1 4.06143E-1 4.18167E-1 4.17055E-1 4.17975E-1 4.72416E-1 5.24009E-1 5.15744E-1 4.35565E-1 3.65209E-1 2.1235E-1 1.81886E-1 1.5357E-1 1.28688E-1 1.47906E-1 2.32994E-1 3.33156E-1 3.9573E-1 4.21176E-1 4.33409E-1 3.76329E-1 2.59187E-1 2.34068E-1 2.24945E-1 1.96397E-1 2.33327E-1 3.58484E-1 3.95834E-1 3.86475E-1 3.20804E-1 2.32068E-1 2.10682E-1 2.35203E-1 2.68812E-1 2.81559E-1 3.13809E-1 3.43679E-1 3.39667E-1 2.41146E-1 2.71005E-1 2.78007E-1 2.16236E-1 1.69321E-1 1.69822E-1 1.78826E-1 1.92794E-1 1.65116E-1 1.48746E-1 1.40528E-1 9.98541E-2 7.91274E-2 4.5902E-2 2.82912E-2 1.95786E-2 3.34699E-2 6.15197E-2 4.14798E-2 4.13285E-2 5.15447E-2 3.53112E-2 5.34416E-2 9.53436E-2 7.75959E-2 2.66133E-2 2.05024E-2 5.61333E-2 4.63055E-2 2.72239E-2 2.60645E-2 2.45978E-2 2.98793E-2 2.90535E-2 3.65708E-2 4.01681E-2 3.91151E-2 2.87506E-2 3.53969E-2 3.17441E-2 2.59044E-2 2.44305E-2 1.23007E-2 8.86194E-3 6.99917E-3 5.99424E-3 5.59444E-3 5.68287E-3 6.72038E-3 1.0707E-2 7.64785E-3 1.47279E-2 6.74945E-3 8.06599E-3 5.42445E-3 -9999 -9999 -9999 -9999 -9999 -9999 -9999 -9999 -9999 -9999 -9999 -9999 -9999 -9999 -9999 -9999 -9999 -9999 -9999 -9999
-9999 -9999 -9999 -9999 -9999 -9999 -9999 -9999 -9999 -9999 -9999 -9999 -9999 -9999 -9999 -9999 -9999 -9999 -9999 -9999 -9999 -9999 -9999 -9999 -9999 -9999 -9999 -9999 -9999 -9999 1.40225E-1 1.12681E-1 7.27633E-2 8.28181E-2 8.86262E-2 1.48479E-1 1.39404E-1 1.08865E-1 1.98257E-1 2.03173E-1 1.13699E-1 1.53668E-1 2.39426E-1 2.25022E-1 1.61923E-1 1.66126E-1 3.24781E-1 4.00596E-1 3.96972E-1 4.07628E-1 4.19206E-1 4.19255E-1 4.05335E-1 3.68484E-1 4.1566E-1 4.55568E-1 4.25778E-1 4.02494E-1 3.72211E-1 3.76268E-1 3.76837E-1 4.00786E-1 4.29679E-1 4.90408E-1 4.70956E-1 4.48541E-1 4.23546E-1 2.26408E-1 1.72621E-1 1.38798E-1 1.14295E-1 1.65791E-1 2.0087E-1 2.6899E-1 4.01999E-1 4.68254E-1 4.35387E-1 3.7129E-1 2.94071E-1 2.67743E-1 2.72969E-1 2.4776E-1 2.15805E-1 2.68167E-1 3.24318E-1 3.82727E-1 3.65501E-1 2.60901E-1 2.04148E-1 2.28516E-1 2.80665E-1 3.16123E-1 3.03059E-1 3.33575E-1 3.60462E-1 2.55795E-1 1.95248E-1 2.77076E-1 2.0727E-1 1.64036E-1 1.3093E-1 1.16222E-1 1.58211E-1 1.51473E-1 1.3314E-1 1.31193E-1 7.81568E-2 3.6099E-2 2.32826E-2 2.53067E-2 2.62463E-2 2.70341E-2 4.09657E-2 4.85711E-2 3.16818E-2 1.93556E-2 2.07218E-2 4.77115E-2 6.96107E-2 6.83138E-2 3.1132E-2 2.56645E-2 5.06635E-2 2.76696E-2 2.23689E-2 2.63606E-2 2.89416E-2 2.49945E-2 2.80546E-2 3.44958E-2 3.03566E-2 3.69908E-2 3.20624E-2 2.95688E-2 2.46857E-2 2.41537E-2 2.37543E-2 1.54492E-2 1.2976E-2 6.39528E-3 6.49499E-3 8.74562E-3 5.30439E-3 7.33562E-3 8.89402E-3 5.35696E-3 9.79469E-3 5.37114E-3 5.84612E-3 5.88371E-3 -9999 -9999 -9999 -9999 -9999 -9999 -9999 -9999 -9999 -9999 -9999 -9999 -9999 -9999 -9999 -9999 -9999 -9999 -9999 -9999
-9999 -9999 -9999 -9999 -9999 -9999 -9999 -9999 -9999 -9999 -9999 -9999 -9999 -9999 -9999 -9999 -9999 -9999 -9999 -9999 -9999 -9999 -9999 -9999 -9999 -9999 -9999 -9999 -9999 -9999 -9999 -9999 2.1984E-1 1.31971E-1 6.41873E-2 6.55666E-2 1.25002E-1 1.0115E-1 1.24529E-1 1.19049E-1 1.53469E-1 1.1549E-1 1.15556E-1 1.33381E-1 1.73787E-1 2.22275E-1 3.13347E-1 4.08312E-1 3.6196E-1 3.8048E-1 4.0433E-1 4.20796E-1 4.20844E-1 4.0337E-1 4.12057E-1 4.61331E-1 4.50961E-1 4.38655E-1 3.76665E-1 3.33212E-1 3.43277E-1 3.48932E-1 3.64642E-1 3.62426E-1 3.74871E-1 3.94409E-1 3.74052E-1 2.62137E-1 2.1919E-1 1.82781E-1 1.54741E-1 1.96098E-1 1.96904E-1 2.55426E-1 3.88675E-1 4.56736E-1 4.56029E-1 4.25679E-1 3.76066E-1 2.74737E-1 1.90953E-1 1.83977E-1 1.59758E-1 1.4483E-1 1.3795E-1 2.45409E-1 3.26713E-1 2.81304E-1 2.15719E-1 2.38804E-1 3.11863E-1 3.12275E-1 3.33598E-1 2.14596E-1 2.80377E-1 3.29004E-1 2.22129E-1 2.3502E-1 1.62873E-1 1.26324E-1 9.86147E-2 8.63701E-2 1.33906E-1 1.02729E-1 1.04794E-1 9.67949E-2 3.43736E-2 1.82137E-2 2.1908E-2 3.27385E-2 1.99056E-2 1.82323E-2 2.2878E-2 3.3455E-2 4.25605E-2 7.44937E-2 8.08942E-2 6.66032E-2 6.98307E-2 4.92734E-2 2.82608E-2 2.79578E-2 5.64128E-2 2.87096E-2 2.04453E-2 2.58297E-2 3.96988E-2 5.49648E-2 5.02748E-2 4.01612E-2 2.42562E-2 2.6666E-2 2.31157E-2 2.3553E-2 2.14756E-2 1.88556E-2 1.4885E-2 1.18747E-2 8.73443E-3 9.85385E-3 1.10751E-2 1.52043E-2 1.8976E-2 2.02639E-2 1.31057E-2 4.2845E-3 5.93425E-3 5.73307E-3 6.305E-3 -9999 -9999 -9999 -9999 -9999 -9999 -9999 -9999 -9999 -9999 -9999 -9999 -9999 -9999 -9999 -9999 -9999 -9999 -9999 -9999 -9999
-9999 -9999 -9999 -9999 -9999 -9999 -9999 -9999 -9999 -9999 -9999 -9999 -9999 -9999 -9999 -9999 -9999 -9999 -9999 -9999 -9999 -9999 -9999 -9999 -9999 -9999 -9999 -9999 -9999 -9999 -9999 -9999 -9999 1.60139E-1 8.57905E-2 5.51291E-2 5.24716E-2 9.24373E-2 5.33652E-2 8.84368E-2 1.28076E-1 1.5846E-1 1.4214E-1 1.09179E-1 1.51129E-1 2.90136E-1 3.24839E-1 2.67973E-1 3.29241E-1 3.9008E-1 4.0245E-1 4.30846E-1 4.32205E-1 4.39041E-1 3.81611E-1 4.15176E-1 4.52722E-1 4.52766E-1 4.02576E-1 3.76463E-1 3.56946E-1 3.17609E-1 3.12609E-1 2.75525E-1 2.9327E-1 3.1141E-1 3.00609E-1 2.72373E-1 2.63766E-1 2.05786E-1 1.55932E-1 2.26278E-1 2.30528E-1 2.97081E-1 4.07588E-1 4.44806E-1 4.69395E-1 4.52448E-1 4.22568E-1 3.74292E-1 2.73413E-1 1.8403E-1 1.55113E-1 1.36886E-1 1.20091E-1 1.26633E-1 1.598E-1 2.62747E-1 2.56306E-1 2.73293E-1 3.09513E-1 3.37917E-1 3.48434E-1 2.38071E-1 1.40644E-1 2.60604E-1 2.70015E-1 2.29141E-1 1.25216E-1 1.04609E-1 8.09281E-2 8.76568E-2 7.73276E-2 7.45234E-2 8.1112E-2 5.355E-2 2.43055E-2 1.93651E-2 2.81675E-2 3.0292E-2 2.2433E-2 2.22814E-2 2.8286E-2 2.69527E-2 3.88216E-2 6.10142E-2 5.29422E-2 5.55978E-2 5.89293E-2 4.42933E-2 3.80594E-2 5.35682E-2 5.24935E-2 2.64632E-2 2.37056E-2 2.7471E-2 4.26665E-2 7.72012E-2 4.84416E-2 3.90426E-2 2.27056E-2 1.53774E-2 1.56089E-2 1.61367E-2 1.75026E-2 1.44618E-2 1.38578E-2 1.18543E-2 7.16669E-3 4.52825E-3 6.62499E-3 1.41911E-2 1.48447E-2 1.16727E-2 1.41147E-2 6.14795E-3 7.36896E-3 4.29995E-3 -9999 -9999 -9999 -9999 -9999 -9999 -9999 -9999 -9999 -9999 -9999 -9999 -9999 -9999 -9999 -9999 -9999 -9999 -9999 -9999 -9999 -9999
-9999 -9999 -9999 -9999 -9999 -9999 -9999 -9999 -9999 -9999 -9999 -9999 -9999 -9999 -9999 -9999 -9999 -9999 -9999 -9999 -9999 -9999 -9999 -9999 -9999 -9999 -9999 -9999 -9999 -9999 -9999 -9999 -9999 2.02475E-1 1.03781E-1 6.97869E-2 5.46236E-2 7.38253E-2 5.69788E-2 6.15534E-2 1.0456E-1 9.08437E-2 9.8256E-2 8.17381E-2 1.07633E-1 1.75019E-1 2.4718E-1 2.52136E-1 3.77948E-1 4.26368E-1 4.35405E-1 4.27639E-1 4.30959E-1 3.92087E-1 3.81181E-1 3.98499E-1 4.35576E-1 4.28994E-1 4.24836E-1 4.05471E-1 3.74814E-1 3.31742E-1 2.74586E-1 2.21972E-1 2.42473E-1 3.07001E-1 2.42947E-1 1.66545E-1 2.35989E-1 2.06577E-1 1.53088E-1 2.3951E-1 1.95398E-1 2.29584E-1 3.72085E-1 4.33769E-1 4.83671E-1 4.6775E-1 4.01433E-1 3.85136E-1 3.29813E-1 2.53896E-1 1.92333E-1 1.87801E-1 1.55025E-1 1.53778E-1 1.61366E-1 1.52792E-1 3.08304E-1 3.52264E-1 3.26415E-1 3.5091E-1 3.81279E-1 3.35359E-1 1.67465E-1 1.41411E-1 1.9964E-1 1.97324E-1 1.25206E-1 9.56457E-2 7.65827E-2 1.02815E-1 7.19539E-2 7.21054E-2 7.72673E-2 3.55455E-2 2.2232E-2 1.67187E-2 2.59229E-2 2.71292E-2 2.74606E-2 3.554E-2 5.16044E-2 4.78232E-2 3.79157E-2 6.15744E-2 6.32078E-2 5.29441E-2 5.56397E-2 8.37929E-2 6.86097E-2 6.81722E-2 3.7248E-2 3.18135E-2 3.80478E-2 3.83181E-2 3.25325E-2 5.49328E-2 2.55713E-2 2.00137E-2 1.68538E-2 1.26897E-2 1.9526E-2 2.88937E-2 2.43367E-2 1.25262E-2 1.0757E-2 6.58766E-3 5.39078E-3 5.69322E-3 1.32301E-2 1.71022E-2 1.33498E-2 8.00459E-3 6.66882E-3 3.58268E-3 3.58195E-3 3.00085E-3 -9999 -9999 -9999 -9999 -9999 -9999 -9999 -9999 -9999 -9999 -9999 -9999 -9999 -9999 -9999 -9999 -9999 -9999 -9999 -9999 -9999 -9999
-9999 -9999 -9999 -9999 -9999 -9999 -9999 -9999 -9999 -9999 -9999 -9999 -9999 -9999 -9999 -9999 -9999 -9999 -9999 -9999 -9999 -9999 -9999 -9999 -9999 -9999 -9999 -9999 -9999 -9999 -9999 -9999 -9999 -9999 1.11186E-1 9.23169E-2 6.30577E-2 8.14441E-2 9.40216E-2 1.06852E-1 9.37379E-2 1.15649E-1 1.18757E-1 1.09345E-1 1.04457E-1 1.46957E-1 2.22267E-1 2.67372E-1 3.73656E-1 4.63968E-1 4.67684E-1 4.29649E-1 4.1105E-1 3.89561E-1 3.98622E-1 3.96378E-1 3.9775E-1 4.19493E-1 4.15061E-1 4.36588E-1 4.09967E-1 3.42467E-1 2.53041E-1 1.73405E-1 1.7963E-1 2.79582E-1 2.32121E-1 1.49607E-1 1.31173E-1 1.80023E-1 1.62274E-1 2.19921E-1 2.03646E-1 2.18954E-1 3.20844E-1 4.45873E-1 4.68704E-1 4.60764E-1 4.26852E-1 3.84418E-1 3.4428E-1 2.93521E-1 2.7384E-1 2.43244E-1 1.74523E-1 2.26851E-1 2.78766E-1 2.2687E-1 2.12948E-1 3.04723E-1 3.82564E-1 3.31645E-1 3.5674E-1 3.58206E-1 2.18858E-1 1.45455E-1 1.58896E-1 1.78643E-1 1.43817E-1 1.34985E-1 8.53755E-2 6.21264E-2 4.30999E-2 6.08131E-2 6.66943E-2 4.68174E-2 1.90718E-2 1.55194E-2 1.85673E-2 2.54862E-2 2.44349E-2 2.2798E-2 2.71822E-2 2.89791E-2 4.69989E-2 5.50774E-2 5.02352E-2 4.87008E-2 6.50437E-2 1.02006E-1 9.33488E-2 7.33946E-2 5.98958E-2 5.41417E-2 5.88698E-2 6.49407E-2 3.75108E-2 4.68426E-2 2.31448E-2 1.60818E-2 1.51199E-2 1.70746E-2 2.91932E-2 3.008E-2 2.30835E-2 1.05989E-2 1.00699E-2 1.13183E-2 7.55043E-3 1.79878E-2 1.67909E-2 1.30234E-2 8.75493E-3 3.96744E-3 3.50355E-3 5.51792E-3 3.50392E-3 2.0298E-3 -9999 -9999 -9999 -9999 -9999 -9999 -9999 -9999 -9999 -9999 -9999 -9999 -9999 -9999 -9999 -9999 -9999 -9999 -9999 -9999 -9999 -9999
-9999 -9999 -9999 -9999 -9999 -9999 -9999 -9999 -9999 -9999 -9999 -9999 -9999 -9999 -9999 -9999 -9999 -9999 -9999 -9999 -9999 -9999 -9999 -9999 -9999 -9999 -9999 -9999 -9999 -9999 -9999 -9999 -9999 -9999 -9999 1.34331E-1 9.20953E-2 9.85197E-2 1.02578E-1 1.21065E-1 1.06413E-1 1.36991E-1 1.68429E-1 2.5499E-1 2.47877E-1 1.74066E-1 2.07686E-1 2.58688E-1 3.22815E-1 3.94018E-1 4.55352E-1 4.29445E-1 4.07657E-1 3.94773E-1 3.96851E-1 3.65489E-1 3.90327E-1 4.40972E-1 4.52475E-1 4.37705E-1 4.65692E-1 4.07028E-1 3.3201E-1 1.88123E-1 1.76261E-1 1.78028E-1 1.19438E-1 1.15675E-1 1.68619E-1 1.79313E-1 1.36892E-1 2.28166E-1 1.85581E-1 2.22269E-1 3.28594E-1 4.39646E-1 4.7007E-1 4.59945E-1 4.7011E-1 4.21517E-1 3.59698E-1 2.7917E-1 2.62084E-1 3.1012E-1 2.81414E-1 3.07624E-1 3.08631E-1 2.9671E-1 2.18173E-1 2.18927E-1 3.92824E-1 3.5129E-1 3.04758E-1 3.33477E-1 2.94963E-1 1.62436E-1 1.53297E-1 1.34354E-1 2.31817E-1 1.48698E-1 1.32326E-1 6.34618E-2 5.68255E-2 4.90718E-2 5.05145E-2 5.34232E-2 3.23413E-2 1.64955E-2 2.16584E-2 2.89233E-2 2.21941E-2 1.77528E-2 1.68121E-2 1.57237E-2 1.802E-2 2.57666E-2 2.68415E-2 1.96315E-2 2.79976E-2 4.36052E-2 4.59907E-2 4.68977E-2 2.8803E-2 1.74298E-2 1.37715E-2 1.93342E-2 4.68178E-2 4.97446E-2 3.27438E-2 2.24105E-2 1.54981E-2 1.44196E-2 2.20791E-2 2.52128E-2 1.25722E-2 7.68041E-3 4.48706E-3 6.49121E-3 1.412E-2 1.17136E-2 9.3109E-3 9.0954E-3 7.64599E-3 6.59011E-3 4.33037E-3 2.16716E-3 2.81011E-3 2.13147E-3 -9999 -9999 -9999 -9999 -9999 -9999 -9999 -9999 -9999 -9999 -9999 -9999 -9999 -9999 -9999 -9999 -9999 -9999 -9999 -9999 -9999 -9999
-9999 -9999 -9999 -9999 -9999 -9999 -9999 -9999 -9999 -9999 -9999 -9999 -9999 -9999 -9999 -9999 -9999 -9999 -9999 -9999 -9999 -9999 -9999 -9999 -9999 -9999 -9999 -9999 -9999 -9999 -9999 -9999 -9999 -9999 -9999 5.88796E-2 9.52056E-2 1.30396E-1 1.29002E-1 1.08241E-1 1.18259E-1 1.01535E-1 1.4582E-1 3.06264E-1 3.11465E-1 1.83776E-1 1.61138E-1 3.20152E-1 4.22813E-1 3.85484E-1 4.63487E-1 4.16119E-1 4.12552E-1 4.05298E-1 3.9741E-1 3.72408E-1 3.88737E-1 4.00137E-1 4.20142E-1 4.29476E-1 5.01263E-1 5.30663E-1 4.54188E-1 2.242E-1 1.47775E-1 1.46949E-1 1.36505E-1 1.10563E-1 1.89195E-1 1.88273E-1 1.31592E-1 2.43423E-1 2.12948E-1 1.90094E-1 2.92846E-1 4.19013E-1 4.81162E-1 4.60742E-1 3.90234E-1 3.89114E-1 3.53496E-1 2.90757E-1 2.37986E-1 2.50459E-1 2.77671E-1 2.32076E-1 2.50421E-1 2.32865E-1 2.18583E-1 2.01668E-1 3.63871E-1 3.81715E-1 3.68817E-1 3.14458E-1 2.80275E-1 1.87727E-1 1.54706E-1 1.04046E-1 1.85642E-1 2.39899E-1 1.27443E-1 7.43656E-2 8.52653E-2 4.23081E-2 3.61554E-2 4.34191E-2 4.60105E-2 3.13132E-2 2.99457E-2 3.23196E-2 3.16545E-2 1.88417E-2 1.44143E-2 1.15631E-2 1.45079E-2 2.00176E-2 3.29867E-2 2.63391E-2 1.81884E-2 1.94162E-2 1.95617E-2 2.80873E-2 3.39001E-2 3.76097E-2 2.32436E-2 1.37075E-2 1.39614E-2 2.06344E-2 1.69935E-2 2.11962E-2 1.72911E-2 2.08442E-2 2.41443E-2 1.78384E-2 8.70119E-3 7.6715E-3 8.20456E-3 8.45226E-3 5.39843E-3 5.29289E-3 4.5225E-3 5.40005E-3 6.21811E-3 2.88639E-3 2.85538E-3 3.46491E-3 3.06194E-3 -9999 -9999 -9999 -9999 -9999 -9999 -9999 -9999 -9999 -9999 -9999 -9999 -9999 -9999 -9999 -9999 -9999 -9999 -9999 -9999 -9999 -9999 -9999
-9999 -9999 -9999 -9999 -9999 -9999 -9999 -9999 -9999 -9999 -9999 -9999 -9999 -9999 -9999 -9999 -9999 -9999 -9999 -9999 -9999 -9999 -9999 -9999 -9999 -9999 -9999 -9999 -9999 -9999 -9999 -9999 -9999 -9999 8.70318E-2 8.99394E-2 8.80306E-2 9.42597E-2 9.59684E-2 8.51283E-2 1.37314E-1 1.1272E-1 1.24915E-1 2.15561E-1 3.4391E-1 2.77679E-1 1.44722E-1 1.8661E-1 3.81393E-1 4.71096E-1 4.42366E-1 4.36191E-1 4.26734E-1 4.16869E-1 3.89922E-1 3.63066E-1 3.62285E-1 3.77034E-1 4.10886E-1 4.31633E-1 4.68159E-1 5.58187E-1 5.10228E-1 2.53097E-1 1.84056E-1 1.47947E-1 1.48735E-1 1.38525E-1 1.93808E-1 2.07769E-1 2.14203E-1 1.79191E-1 1.47449E-1 1.91672E-1 3.02688E-1 4.04382E-1 4.13086E-1 4.04192E-1 3.83094E-1 3.77786E-1 3.88276E-1 3.41371E-1 2.9434E-1 2.26517E-1 2.15951E-1 2.35672E-1 1.89305E-1 1.96525E-1 2.03056E-1 1.69039E-1 2.86853E-1 3.58965E-1 2.87635E-1 2.92051E-1 2.2479E-1 2.09362E-1 1.26247E-1 1.55513E-1 1.30949E-1 1.82338E-1 1.56339E-1 8.8523E-2 4.96448E-2 5.01754E-2 2.72838E-2 3.10397E-2 2.98543E-2 3.00322E-2 3.43234E-2 3.13367E-2 3.52128E-2 2.11706E-2 1.86221E-2 2.20322E-2 2.63836E-2 4.27512E-2 5.9824E-2 4.98949E-2 2.89519E-2 2.29648E-2 2.17911E-2 1.54977E-2 2.53897E-2 3.87717E-2 5.43002E-2 4.09505E-2 2.3548E-2 1.48301E-2 -9999 -9999 -9999 -9999 -9999 1.70285E-2 1.05676E-2 1.23229E-2 9.10264E-3 5.79199E-3 4.26664E-3 5.38759E-3 4.18767E-3 4.08501E-3 2.72914E-3 3.15126E-3 4.22902E-3 2.99065E-3 -9999 -9999 -9999 -9999 -9999 -9999 -9999 -9999 -9999 -9999 -9999 -9999 -9999 -9999 -9999 -9999 -9999 -9999 -9999 -9999 -9999 -9999 -9999 -9999
-9999 -9999 -9999 -9999 -9999 -9999 -9999 -9999 -9999 -9999 -9999 -9999 -9999 -9999 -9999 -9999 -9999 -9999 -9999 -9999 -9999 -9999 -9999 -9999 -9999 -9999 -9999 -9999 -9999 -9999 -9999 -9999 -9999 -9999 -9999 -9999 1.42661E-1 6.39029E-2 6.01197E-2 9.92511E-2 1.08484E-1 1.44413E-1 2.196E-1 2.36879E-1 3.35679E-1 3.52497E-1 2.88981E-1 2.00807E-1 3.08282E-1 5.07095E-1 5.70381E-1 5.5262E-1 4.24785E-1 3.99014E-1 3.87307E-1 3.4446E-1 3.89483E-1 3.95557E-1 4.22226E-1 4.31287E-1 4.58343E-1 5.22769E-1 5.21231E-1 3.22468E-1 2.04734E-1 1.62318E-1 1.69777E-1 1.49821E-1 1.61407E-1 1.34009E-1 1.30003E-1 1.31518E-1 1.16898E-1 1.73573E-1 3.52627E-1 3.60304E-1 3.77896E-1 3.5019E-1 3.22334E-1 3.50981E-1 3.8468E-1 3.89504E-1 3.23632E-1 2.78641E-1 1.8124E-1 1.59755E-1 1.65641E-1 1.95271E-1 1.97627E-1 1.75809E-1 2.18699E-1 2.41258E-1 1.88504E-1 2.13258E-1 2.18447E-1 1.79573E-1 1.58494E-1 2.08277E-1 1.09808E-1 1.12285E-1 1.25616E-1 1.08159E-1 7.07596E-2 3.71008E-2 3.22222E-2 2.18801E-2 2.10847E-2 2.79254E-2 2.91583E-2 3.51737E-2 3.22992E-2 2.2861E-2 2.41449E-2 2.92968E-2 3.71899E-2 3.36438E-2 5.31597E-2 5.752E-2 4.79025E-2 3.75944E-2 2.69344E-2 1.21323E-2 1.35705E-2 2.10583E-2 3.30716E-2 6.37748E-2 4.0977E-2 3.16318E-2 -9999 -9999 -9999 -9999 -9999 1.76771E-2 1.29175E-2 9.16451E-3 6.61117E-3 5.64192E-3 5.84383E-3 3.50037E-3 4.33733E-3 5.04931E-3 4.03418E-3 2.62011E-3 4.35495E-3 -9999 -9999 -9999 -9999 -9999 -9999 -9999 -9999 -9999 -9999 -9999 -9999 -9999 -9999 -9999 -9999 -9999 -9999 -9999 -9999 -9999 -9999 -9999 -9999 -9999
-9999 -9999 -9999 -9999 -9999 -9999 -9999 -9999 -9999 -9999 -9999 -9999 -9999 -9999 -9999 -9999 -9999 -9999 -9999 -9999 -9999 -9999 -9999 -9999 -9999 -9999 -9999 -9999 -9999 -9999 -9999 -9999 -9999 -9999 -9999 -9999 -9999 1.09037E-1 3.89023E-2 8.90266E-2 1.2743E-1 1.36544E-1 2.15105E-1 2.66077E-1 3.51728E-1 3.59603E-1 4.16972E-1 2.62458E-1 3.30006E-1 5.56079E-1 6.11509E-1 5.0551E-1 4.57945E-1 3.8909E-1 3.81853E-1 3.47433E-1 3.89058E-1 4.52354E-1 4.45011E-1 4.24273E-1 4.51208E-1 4.71502E-1 5.28288E-1 2.73246E-1 1.46544E-1 1.06958E-1 1.17729E-1 1.43671E-1 1.08979E-1 1.61297E-1 2.32369E-1 2.50903E-1 2.25247E-1 3.17817E-1 4.23919E-1 4.59434E-1 4.21116E-1 2.96289E-1 2.7743E-1 2.81196E-1 3.14141E-1 3.68757E-1 3.6092E-1 3.35439E-1 2.84875E-1 2.33543E-1 2.02208E-1 1.6929E-1 1.70474E-1 1.63578E-1 1.72816E-1 2.00837E-1 1.70694E-1 1.75344E-1 2.48754E-1 3.07968E-1 2.9065E-1 2.68852E-1 1.05831E-1 9.68346E-2 9.49655E-2 7.49836E-2 7.09137E-2 4.75154E-2 3.05848E-2 1.84008E-2 1.17934E-2 2.02067E-2 2.45337E-2 2.02106E-2 1.64115E-2 2.07095E-2 1.83067E-2 2.65237E-2 1.88216E-2 2.05803E-2 2.85944E-2 2.88225E-2 5.39375E-2 5.21207E-2 5.01927E-2 3.42931E-2 3.21345E-2 3.04176E-2 4.14184E-2 -9999 -9999 -9999 -9999 -9999 -9999 -9999 -9999 1.3369E-2 7.11036E-3 4.62345E-3 3.49778E-3 2.59948E-3 3.48228E-3 -9999 -9999 -9999 -9999 -9999 -9999 -9999 -9999 -9999 -9999 -9999 -9999 -9999 -9999 -9999 -9999 -9999 -9999 -9999 -9999 -9999 -9999 -9999 -9999 -9999 -9999 -9999 -9999 -9999 -9999 -9999
-9999 -9999 -9999 -9999 -9999 -9999 -9999 -9999 -9999 -9999 -9999 -9999 -9999 -9999 -9999 -9999 -9999 -9999 -9999 -9999 -9999 -9999 -9999 -9999 -9999 -9999 -9999 -9999 -9999 -9999 -9999 -9999 -9999 -9999 -9999 -9999 -9999 -9999 9.18726E-2 8.97484E-2 9.591E-2 9.93988E-2 1.16361E-1 1.90769E-1 2.87386E-1 3.12656E-1 3.58511E-1 3.62361E-1 2.86537E-1 3.78361E-1 5.18146E-1 5.92949E-1 5.17092E-1 3.83732E-1 3.20228E-1 3.32964E-1 3.53634E-1 4.36151E-1 4.7233E-1 5.02041E-1 4.77946E-1 5.09151E-1 4.22565E-1 2.11383E-1 9.31136E-2 7.63706E-2 7.30062E-2 9.20807E-2 9.36627E-2 1.33973E-1 3.08409E-1 3.95195E-1 4.76162E-1 4.47584E-1 4.71354E-1 4.50703E-1 3.77148E-1 3.3626E-1 3.10704E-1 2.64628E-1 2.89629E-1 3.48023E-1 3.48726E-1 3.41701E-1 3.26693E-1 3.39157E-1 2.56749E-1 1.25515E-1 1.05781E-1 1.25155E-1 1.56671E-1 2.06921E-1 2.31097E-1 2.26726E-1 2.85138E-1 3.3051E-1 3.39818E-1 2.50162E-1 1.57723E-1 1.24401E-1 8.41253E-2 6.00063E-2 4.57911E-2 2.70506E-2 1.99588E-2 1.465E-2 2.23517E-2 2.36053E-2 1.37311E-2 1.00031E-2 7.40999E-3 9.07571E-3 1.40775E-2 1.70368E-2 1.10256E-2 1.27103E-2 1.18066E-2 1.43118E-2 4.25755E-2 7.97239E-2 8.49294E-2 8.51149E-2 6.99498E-2 -9999 -9999 -9999 -9999 -9999 -9999 -9999 -9999 -9999 -9999 5.42654E-3 3.59388E-3 -9999 -9999 -9999 -9999 -9999 -9999 -9999 -9999 -9999 -9999 -9999 -9999 -9999 -9999 -9999 -9999 -9999 -9999 -9999 -9999 -9999 -9999 -9999 -9999 -9999 -9999 -9999 -9999 -9999 -9999 -9999 -9999 -9999 -9999 -9999
-9999 -9999 -9999 -9999 -9999 -9999 -9999 -9999 -9999 -9999 -9999 -9999 -9999 -9999 -9999 -9999 -9999 -9999 -9999 -9999 -9999 -9999 -9999 -9999 -9999 -9999 -9999 -9999 -9999 -9999 -9999 -9999 -9999 -9999 -9999 -9999 -9999 -9999 -9999 7.08934E-2 6.62596E-2 6.8448E-2 8.42059E-2 8.74597E-2 1.92767E-1 2.26989E-1 2.69365E-1 3.3382E-1 3.13503E-1 2.64251E-1 3.07097E-1 4.97437E-1 4.80921E-1 3.32881E-1 3.2673E-1 3.56266E-1 3.6832E-1 3.69488E-1 5.05778E-1 5.28251E-1 5.67488E-1 6.11604E-1 4.83419E-1 3.64159E-1 1.69255E-1 1.1732E-1 1.56529E-1 7.33547E-2 1.08705E-1 7.68998E-2 1.82938E-1 3.32384E-1 4.02194E-1 4.04079E-1 4.27519E-1 3.99477E-1 3.83603E-1 3.93754E-1 3.47988E-1 3.06087E-1 2.84149E-1 3.26707E-1 3.5336E-1 3.29267E-1 2.84597E-1 2.56616E-1 2.37418E-1 1.48382E-1 1.12382E-1 1.1159E-1 1.45107E-1 1.79015E-1 2.20788E-1 2.61273E-1 2.71373E-1 3.18752E-1 2.93681E-1 2.45864E-1 2.06163E-1 1.28813E-1 1.15058E-1 7.55512E-2 7.0978E-2 5.5568E-2 2.63737E-2 1.73961E-2 3.31802E-2 2.7801E-2 1.83495E-2 8.52333E-3 7.72367E-3 5.94997E-3 1.00307E-2 1.18655E-2 8.36783E-3 1.09726E-2 6.58982E-3 1.57806E-2 4.84633E-2 6.81816E-2 8.11597E-2 7.0859E-2 4.44929E-2 -9999 -9999 -9999 -9999 -9999 -9999 -9999 -9999 -9999 -9999 -9999 -9999 -9999 -9999 -9999 -9999 -9999 -9999 -9999 -9999 -9999 -9999 -9999 -9999 -9999 -9999 -9999 -9999 -9999 -9999 -9999 -9999 -9999 -9999 -9999 -9999 -9999 -9999 -9999 -9999 -9999 -9999 -9999 -9999 -9999 -9999 -9999
-9999 -9999 -9999 -9999 -9999 -9999 -9999 -9999 -9999 -9999 -9999 -9999 -9999 -9999 -9999 -9999 -9999 -9999 -9999 -9999 -9999 -9999 -9999 -9999 -9999 -9999 -9999 -9999 -9999 -9999 -9999 -9999 -9999 -9999 -9999 -9999 -9999 1.81714E-1 7.84255E-2 9.91425E-2 1.37078E-1 1.00681E-1 4.41996E-2 8.12256E-2 1.56434E-1 1.09148E-1 1.91008E-1 3.16518E-1 3.32185E-1 2.34957E-1 2.71391E-1 3.94126E-1 4.22586E-1 3.52992E-1 4.08804E-1 3.68808E-1 3.82323E-1 3.99141E-1 5.08024E-1 5.4807E-1 6.25802E-1 5.81841E-1 4.78083E-1 4.47916E-1 2.6026E-1 2.3264E-1 2.3945E-1 9.87601E-2 1.37855E-1 1.051E-1 1.10397E-1 1.68216E-1 2.89203E-1 2.83017E-1 3.59069E-1 4.02554E-1 3.13606E-1 3.45989E-1 3.16386E-1 2.96184E-1 2.90535E-1 3.29431E-1 3.44299E-1 2.96465E-1 2.55671E-1 2.15697E-1 1.63588E-1 1.32254E-1 1.28014E-1 1.3491E-1 1.43157E-1 1.62275E-1 2.01274E-1 2.52237E-1 3.19464E-1 3.4503E-1 2.80641E-1 2.63592E-1 2.49652E-1 2.09092E-1 1.86318E-1 1.543E-1 9.66331E-2 5.76491E-2 2.45891E-2 2.21855E-2 2.85797E-2 3.00839E-2 2.88032E-2 2.34043E-2 1.43723E-2 6.3168E-3 5.48727E-3 8.88115E-3 1.05157E-2 1.4578E-2 1.49141E-2 1.60521E-2 3.04846E-2 3.7717E-2 4.94223E-2 4.82461E-2 3.5013E-2 -9999 -9999 -9999 -9999 -9999 -9999 -9999 -9999 -9999 -9999 -9999 -9999 -9999 -9999 -9999 -9999 -9999 -9999 -9999 -9999 -9999 -9999 -9999 -9999 -9999 -9999 -9999 -9999 -9999 -9999 -9999 -9999 -9999 -9999 -9999 -9999 -9999 -9999 -9999 -9999 -9999 -9999 -9999 -9999 -9999 -9999 -9999
-9999 -9999 -9999 -9999 -9999 -9999 -9999 -9999 -9999 -9999 -9999 -9999 -9999 -9999 -9999 -9999 -9999 -9999 -9999 -9999 -9999 -9999 -9999 -9999 -9999 -9999 -9999 -9999 -9999 -9999 -9999 -9999 -9999 -9999 -9999 -9999 -9999 -9999 1.53708E-1 1.55309E-1 2.90211E-1 1.77113E-1 4.16868E-2 4.05902E-2 4.91822E-2 6.64214E-2 9.81643E-2 2.3351E-1 2.68827E-1 1.98124E-1 1.91623E-1 2.5403E-1 3.55538E-1 3.43481E-1 4.98548E-1 4.43036E-1 5.0007E-1 4.50901E-1 4.79098E-1 6.05046E-1 6.17254E-1 5.162E-1 4.00804E-1 3.78497E-1 3.10878E-1 2.14752E-1 1.86438E-1 8.70792E-2 1.10949E-1 1.26466E-1 1.08879E-1 1.51561E-1 2.18025E-1 1.81848E-1 3.37801E-1 4.03378E-1 3.78695E-1 2.9184E-1 3.2138E-1 2.75659E-1 2.92992E-1 3.09413E-1 3.00443E-1 2.82691E-1 2.63605E-1 2.17588E-1 1.82295E-1 1.40178E-1 1.64728E-1 1.78494E-1 1.56202E-1 1.97217E-1 2.1765E-1 1.75674E-1 2.68179E-1 3.451E-1 3.0797E-1 3.41754E-1 3.25651E-1 2.9852E-1 2.77961E-1 2.32978E-1 9.73747E-2 8.22946E-2 3.82351E-2 3.36865E-2 4.29133E-2 4.39227E-2 4.39074E-2 2.97829E-2 2.16491E-2 1.00701E-2 5.57534E-3 6.56717E-3 9.99319E-3 1.90875E-2 1.92672E-2 1.68065E-2 1.83338E-2 3.16604E-2 2.96214E-2 2.36669E-2 1.46163E-2 -9999 -9999 -9999 -9999 -9999 -9999 -9999 -9999 -9999 -9999 -9999 -9999 -9999 -9999 -9999 -9999 -9999 -9999 -9999 -9999 -9999 -9999 -9999 -9999 -9999 -9999 -9999 -9999 -9999 -9999 -9999 -9999 -9999 -9999 -9999 -9999 -9999 -9999 -9999 -9999 -9999 -9999 -9999 -9999 -9999 -9999 -9999
-9999 -9999 -9999 -9999 -9999 -9999 -9999 -9999 -9999 -9999 -9999 -9999 -9999 -9999 -9999 -9999 -9999 -9999 -9999 -9999 -9999 -9999 -9999 -9999 -9999 -9999 -9999 -9999 -9999 -9999 -9999 -9999 -9999 -9999 -9999 -9999 -9999 -9999 2.21143E-1 9.84023E-2 1.96377E-1 1.87956E-1 6.6676E-2 4.62412E-2 4.38461E-2 6.94616E-2 1.13884E-1 1.91738E-1 2.55049E-1 3.18361E-1 3.66403E-1 3.46426E-1 3.06654E-1 3.31139E-1 3.79587E-1 5.6642E-1 5.95475E-1 5.45731E-1 5.11039E-1 6.33543E-1 6.23079E-1 4.7712E-1 2.9299E-1 1.85089E-1 2.29662E-1 1.3959E-1 9.14626E-2 5.87274E-2 8.02363E-2 4.84177E-2 6.59371E-2 9.50046E-2 1.35075E-1 1.14863E-1 1.56207E-1 2.48984E-1 2.76438E-1 2.64379E-1 2.15459E-1 2.66806E-1 2.69389E-1 2.75472E-1 2.46938E-1 2.27776E-1 2.17478E-1 1.75621E-1 1.66335E-1 1.62638E-1 1.93905E-1 2.26599E-1 2.32335E-1 2.13126E-1 1.97855E-1 2.24077E-1 2.24226E-1 2.72335E-1 3.4045E-1 3.21636E-1 3.09437E-1 2.82856E-1 3.11886E-1 2.30881E-1 1.21358E-1 6.20361E-2 3.75857E-2 3.73036E-2 5.83286E-2 6.73166E-2 3.25387E-2 2.29005E-2 1.69547E-2 8.66723E-3 5.83882E-3 6.21685E-3 1.01715E-2 2.17044E-2 2.21928E-2 2.56196E-2 1.75712E-2 1.42767E-2 1.45557E-2 9.00154E-3 -9999 -9999 -9999 -9999 -9999 -9999 -9999 -9999 -9999 -9999 -9999 -9999 -9999 -9999 -9999 -9999 -9999 -9999 -9999 -9999 -9999 -9999 -9999 -9999 -9999 -9999 -9999 -9999 -9999 -9999 -9999 -9999 -9999 -9999 -9999 -9999 -9999 -9999 -9999 -9999 -9999 -9999 -9999 -9999 -9999 -9999 -9999 -9999
-9999 -9999 -9999 -9999 -9999 -9999 -9999 -9999 -9999 -9999 -9999 -9999 -9999 -9999 -9999 -9999 -9999 -9999 -9999 -9999 -9999 -9999 -9999 -9999 -9999 -9999 -9999 -9999 -9999 -9999 -9999 -9999 -9999 -9999 -9999 -9999 -9999 -9999 2.05478E-1 8.91755E-2 2.54625E-1 2.84866E-1 1.34588E-1 8.7046E-2 3.77955E-2 4.37523E-2 9.5184E-2 1.78734E-1 3.10824E-1 4.42778E-1 4.00343E-1 3.19403E-1 2.16412E-1 2.23944E-1 3.49469E-1 4.82397E-1 5.37672E-1 5.87992E-1 5.54955E-1 5.27049E-1 6.19368E-1 5.74016E-1 3.66935E-1 1.70263E-1 1.38841E-1 1.65278E-1 9.35397E-2 7.00573E-2 7.23181E-2 6.6854E-2 3.4467E-2 1.06322E-1 1.03619E-1 9.95947E-2 9.70344E-2 1.24582E-1 1.77264E-1 2.19305E-1 1.68452E-1 1.60847E-1 1.49645E-1 1.95428E-1 1.31222E-1 1.07095E-1 1.31814E-1 1.52781E-1 1.33519E-1 1.33346E-1 1.74502E-1 2.15997E-1 2.25274E-1 2.34759E-1 2.48626E-1 2.53572E-1 2.11106E-1 2.3062E-1 3.42784E-1 3.07201E-1 2.93398E-1 2.99498E-1 2.86477E-1 3.06965E-1 1.845E-1 7.54882E-2 3.14303E-2 2.73299E-2 4.34509E-2 5.97382E-2 4.51977E-2 2.86073E-2 1.40505E-2 1.01501E-2 6.95758E-3 6.9237E-3 9.70675E-3 1.25677E-2 1.83217E-2 1.60424E-2 1.07663E-2 8.69651E-3 1.10938E-2 6.69631E-3 -9999 -9999 -9999 -9999 -9999 -9999 -9999 -9999 -9999 -9999 -9999 -9999 -9999 -9999 -9999 -9999 -9999 -9999 -9999 -9999 -9999 -9999 -9999 -9999 -9999 -9999 -9999 -9999 -9999 -9999 -9999 -9999 -9999 -9999 -9999 -9999 -9999 -9999 -9999 -9999 -9999 -9999 -9999 -9999 -9999 -9999 -9999 -9999
-9999 -9999 -9999 -9999 -9999 -9999 -9999 -9999 -9999 -9999 -9999 -9999 -9999 -9999 -9999 -9999 -9999 -9999 -9999 -9999 -9999 -9999 -9999 -9999 -9999 -9999 -9999 -9999 -9999 -9999 -9999 -9999 -9999 -9999 -9999 -9999 -9999 -9999 2.03104E-1 5.85016E-2 1.50834E-1 2.93854E-1 2.62957E-1 1.28685E-1 9.13082E-2 4.37309E-2 6.46989E-2 1.7469E-1 3.54583E-1 5.01381E-1 4.51706E-1 3.43285E-1 3.62082E-1 3.06716E-1 4.11807E-1 5.28976E-1 5.78913E-1 5.31416E-1 4.575E-1 4.98441E-1 6.37734E-1 6.30309E-1 4.43575E-1 2.74044E-1 2.2947E-1 1.4285E-1 1.3707E-1 1.54745E-1 2.25832E-1 1.55492E-1 7.34415E-2 7.6379E-2 8.18593E-2 9.19831E-2 9.6593E-2 1.07446E-1 8.66889E-2 7.85377E-2 8.23787E-2 7.93756E-2 7.21144E-2 1.29508E-1 1.92669E-1 1.21854E-1 1.28317E-1 1.18586E-1 8.01541E-2 9.8503E-2 1.64197E-1 1.87609E-1 1.89578E-1 2.2263E-1 2.1763E-1 2.47834E-1 2.29203E-1 2.15671E-1 2.83003E-1 3.02917E-1 3.14296E-1 3.03015E-1 2.9074E-1 3.37063E-1 2.2942E-1 9.75102E-2 2.47351E-2 3.11759E-2 4.08296E-2 5.47977E-2 5.1761E-2 2.98102E-2 1.54625E-2 5.44253E-3 4.19829E-3 6.78588E-3 1.06665E-2 1.15337E-2 1.41982E-2 1.06848E-2 7.84889E-3 5.54841E-3 5.71933E-3 1.38944E-2 -9999 -9999 -9999 -9999 -9999 -9999 -9999 -9999 -9999 -9999 -9999 -9999 -9999 -9999 -9999 -9999 -9999 -9999 -9999 -9999 -9999 -9999 -9999 -9999 -9999 -9999 -9999 -9999 -9999 -9999 -9999 -9999 -9999 -9999 -9999 -9999 -9999 -9999 -9999 -9999 -9999 -9999 -9999 -9999 -9999 -9999 -9999 -9999
-9999 -9999 -9999 -9999 -9999 -9999 -9999 -9999 -9999 -9999 -9999 -9999 -9999 -9999 -9999 -9999 -9999 -9999 -9999 -9999 -9999 -9999 -9999 -9999 -9999 -9999 -9999 -9999 -9999 -9999 -9999 -9999 -9999 -9999 -9999 -9999 -9999 -9999 1.31066E-1 7.6848E-2 6.31629E-2 1.50861E-1 2.6601E-1 2.36839E-1 1.61939E-1 8.54693E-2 4.8053E-2 1.09151E-1 2.98075E-1 4.44718E-1 4.21717E-1 4.03894E-1 2.99641E-1 3.2935E-1 4.16358E-1 4.63432E-1 4.99435E-1 5.19242E-1 5.3626E-1 4.81256E-1 6.15756E-1 6.13128E-1 5.17956E-1 4.0428E-1 3.10943E-1 1.98049E-1 1.28329E-1 1.44979E-1 1.88999E-1 6.82384E-2 4.88428E-2 5.2127E-2 4.80431E-2 3.83133E-2 8.47339E-2 1.01108E-1 7.17931E-2 6.03245E-2 4.3959E-2 5.46275E-2 5.16591E-2 7.2355E-2 1.80493E-1 1.37609E-1 1.23031E-1 1.37762E-1 8.46421E-2 6.96428E-2 1.00895E-1 1.23335E-1 1.08958E-1 1.27075E-1 1.45947E-1 1.85967E-1 1.91079E-1 1.73161E-1 1.96221E-1 2.13921E-1 2.64792E-1 3.13146E-1 3.0299E-1 3.14019E-1 2.36226E-1 1.72168E-1 4.70742E-2 3.37353E-2 6.54225E-2 5.43942E-2 7.53337E-2 4.16009E-2 2.42841E-2 1.29614E-2 8.85287E-3 5.11738E-3 4.58731E-3 6.34654E-3 9.60247E-3 8.50495E-3 4.43295E-3 6.01447E-3 1.45926E-2 1.34529E-2 -9999 -9999 -9999 -9999 -9999 -9999 -9999 -9999 -9999 -9999 -9999 -9999 -9999 -9999 -9999 -9999 -9999 -9999 -9999 -9999 -9999 -9999 -9999 -9999 -9999 -9999 -9999 -9999 -9999 -9999 -9999 -9999 -9999 -9999 -9999 -9999 -9999 -9999 -9999 -9999 -9999 -9999 -9999 -9999 -9999 -9999 -9999 -9999
-9999 -9999 -9999 -9999 -9999 -9999 -9999 -9999 -9999 -9999 -9999 -9999 -9999 -9999 -9999 -9999 -9999 -9999 -9999 -9999 -9999 -9999 -9999 -9999 -9999 -9999 -9999 -9999 -9999 -9999 -9999 -9999 -9999 -9999 -9999 -9999 -9999 -9999 -9999 1.08683E-1 4.66585E-2 1.09765E-1 2.34895E-1 1.95086E-1 1.3151E-1 1.49466E-1 6.41209E-2 9.16091E-2 1.38384E-1 1.94991E-1 1.62282E-1 2.49458E-1 2.8841E-1 3.90559E-1 3.48135E-1 3.82018E-1 4.67131E-1 5.40826E-1 5.11913E-1 4.52011E-1 5.36331E-1 6.28663E-1 5.58498E-1 4.18951E-1 2.53013E-1 1.81974E-1 1.5884E-1 1.18834E-1 1.89035E-1 7.93347E-2 4.7882E-2 4.55881E-2 1.34548E-1 7.85349E-2 4.06922E-2 5.95498E-2 8.24338E-2 8.89898E-2 8.7659E-2 5.56105E-2 3.57396E-2 5.52074E-2 1.64739E-1 1.50791E-1 1.22247E-1 1.39581E-1 7.28224E-2 5.06611E-2 8.53029E-2 9.3003E-2 8.48839E-2 8.28358E-2 1.27235E-1 2.04535E-1 2.3542E-1 3.12446E-1 3.33738E-1 3.09676E-1 3.09357E-1 3.21754E-1 3.21053E-1 3.22797E-1 2.55458E-1 1.62496E-1 1.16885E-1 8.2632E-2 7.87276E-2 4.81006E-2 4.82262E-2 2.91128E-2 2.08814E-2 1.08279E-2 6.2483E-3 4.00158E-3 3.66347E-3 5.57214E-3 1.28445E-2 1.03444E-2 5.44392E-3 6.19558E-3 1.42896E-2 1.11136E-2 -9999 -9999 -9999 -9999 -9999 -9999 -9999 -9999 -9999 -9999 -9999 -9999 -9999 -9999 -9999 -9999 -9999 -9999 -9999 -9999 -9999 -9999 -9999 -9999 -9999 -9999 -9999 -9999 -9999 -9999 -9999 -9999 -9999 -9999 -9999 -9999 -9999 -9999 -9999 -9999 -9999 -9999 -9999 -9999 -9999 -9999 -9999 -9999
-9999 -9999 -9999 -9999 -9999 -9999 -9999 -9999 -9999 -9999 -9999 -9999 -9999 -9999 -9999 -9999 -9999 -9999 -9999 -9999 -9999 -9999 -9999 -9999 -9999 -9999 -9999 -9999 -9999 -9999 -9999 -9999 -9999 -9999 -9999 -9999 -9999 -9999 -9999 1.14002E-1 5.94425E-2 1.36756E-1 1.52351E-1 1.07576E-1 5.19825E-2 1.26646E-1 9.26545E-2 5.23348E-2 8.1732E-2 9.47847E-2 1.3883E-1 1.6084E-1 2.24527E-1 2.47632E-1 3.30501E-1 4.21572E-1 4.20626E-1 4.63098E-1 5.15359E-1 5.21277E-1 5.01829E-1 5.86717E-1 5.74834E-1 3.76584E-1 1.41477E-1 8.07667E-2 1.32888E-1 1.66079E-1 2.12714E-1 1.68752E-1 5.18786E-2 5.14874E-2 1.55043E-1 8.64512E-2 3.10229E-2 3.52344E-2 3.49008E-2 3.24636E-2 6.57163E-2 6.49922E-2 4.38272E-2 4.25483E-2 8.14528E-2 1.77813E-1 1.80013E-1 1.15312E-1 8.1595E-2 4.94593E-2 7.14384E-2 7.54558E-2 7.85063E-2 1.14319E-1 1.84106E-1 2.8976E-1 3.78485E-1 4.12417E-1 4.23265E-1 4.04595E-1 4.11133E-1 3.77106E-1 3.68883E-1 3.54168E-1 3.25498E-1 1.4038E-1 5.37997E-2 1.01511E-1 9.37131E-2 6.16293E-2 4.15756E-2 1.57283E-2 1.07284E-2 5.94052E-3 5.28963E-3 5.35242E-3 3.80448E-3 5.31806E-3 1.01901E-2 1.01927E-2 5.71232E-3 6.73919E-3 5.61207E-3 8.04862E-3 -9999 -9999 -9999 -9999 -9999 -9999 -9999 -9999 -9999 -9999 -9999 -9999 -9999 -9999 -9999 -9999 -9999 -9999 -9999 -9999 -9999 -9999 -9999 -9999 -9999 -9999 -9999 -9999 -9999 -9999 -9999 -9999 -9999 -9999 -9999 -9999 -9999 -9999 -9999 -9999 -9999 -9999 -9999 -9999 -9999 -9999 -9999 -9999
-9999 -9999 -9999 -9999 -9999 -9999 -9999 -9999 -9999 -9999 -9999 -9999 -9999 -9999 -9999 -9999 -9999 -9999 -9999 -9999 -9999 -9999 -9999 -9999 -9999 -9999 -9999 -9999 -9999 -9999 -9999 -9999 -9999 -9999 -9999 -9999 -9999 -9999 -9999 9.49559E-2 3.72217E-2 5.7738E-2 1.19921E-1 7.08883E-2 2.84034E-2 5.65986E-2 7.59964E-2 4.69972E-2 8.89198E-2 1.77182E-1 1.87274E-1 1.65422E-1 1.74129E-1 1.4641E-1 1.8224E-1 3.48289E-1 5.73182E-1 5.25464E-1 4.98541E-1 4.90604E-1 6.07982E-1 5.7938E-1 4.70524E-1 2.92961E-1 1.28041E-1 2.12302E-1 3.0226E-1 2.21143E-1 2.72532E-1 1.83768E-1 6.12852E-2 7.07462E-2 2.11279E-1 1.32632E-1 7.24964E-2 1.0165E-1 5.58048E-2 2.06716E-2 2.77434E-2 4.4387E-2 5.42042E-2 3.95501E-2 5.44623E-2 1.0171E-1 1.16467E-1 1.12276E-1 7.19182E-2 5.76866E-2 7.1792E-2 7.25261E-2 6.63507E-2 1.06248E-1 1.9835E-1 3.05657E-1 3.87124E-1 4.21206E-1 4.50775E-1 4.29759E-1 4.21476E-1 3.73725E-1 3.61853E-1 3.62888E-1 3.87284E-1 1.46082E-1 3.52937E-2 5.68195E-2 1.18167E-1 7.78403E-2 4.28986E-2 3.63846E-2 2.45932E-2 1.52537E-2 1.15122E-2 6.86774E-3 3.00337E-3 2.53162E-3 7.9622E-3 8.05967E-3 4.235E-3 3.76152E-3 8.46135E-3 1.16731E-2 -9999 -9999 -9999 -9999 -9999 -9999 -9999 -9999 -9999 -9999 -9999 -9999 -9999 -9999 -9999 -9999 -9999 -9999 -9999 -9999 -9999 -9999 -9999 -9999 -9999 -9999 -9999 -9999 -9999 -9999 -9999 -9999 -9999 -9999 -9999 -9999 -9999 -9999 -9999 -9999 -9999 -9999 -9999 -9999 -9999 -9999 -9999 -9999
-9999 -9999 -9999 -9999 -9999 -9999 -9999 -9999 -9999 -9999 -9999 -9999 -9999 -9999 -9999 -9999 -9999 -9999 -9999 -9999 -9999 -9999 -9999 -9999 -9999 -9999 -9999 -9999 -9999 -9999 -9999 -9999 -9999 -9999 -9999 -9999 -9999 -9999 -9999 8.96335E-2 4.44424E-2 9.9391E-2 1.04951E-1 4.6718E-2 2.56334E-2 7.84744E-2 1.02778E-1 5.66755E-2 1.00305E-1 1.48542E-1 2.60137E-1 2.78802E-1 2.96832E-1 3.06435E-1 3.14963E-1 3.41558E-1 4.10187E-1 4.73894E-1 4.95777E-1 4.9047E-1 5.8581E-1 5.14892E-1 3.32459E-1 2.30041E-1 2.54925E-1 3.9952E-1 4.31334E-1 3.90314E-1 3.63687E-1 2.04962E-1 8.78374E-2 1.18238E-1 3.13031E-1 2.67861E-1 2.35803E-1 1.54158E-1 7.43493E-2 3.58628E-2 3.53911E-2 2.78007E-2 2.64025E-2 4.33484E-2 5.13148E-2 5.7436E-2 6.25848E-2 7.19207E-2 5.76267E-2 6.25965E-2 5.0316E-2 5.16545E-2 6.89097E-2 8.2795E-2 1.59118E-1 2.74543E-1 3.64359E-1 3.90253E-1 4.09534E-1 4.08044E-1 4.12514E-1 3.52017E-1 3.7284E-1 3.77531E-1 3.8963E-1 2.33008E-1 4.46364E-2 6.32705E-2 8.13421E-2 1.15415E-1 6.73286E-2 4.09569E-2 3.12242E-2 1.63813E-2 1.781E-2 6.04318E-3 2.52791E-3 2.917E-3 2.64878E-3 3.12094E-3 4.05682E-3 4.61219E-3 6.60705E-3 9.06311E-3 -9999 -9999 -9999 -9999 -9999 -9999 -9999 -9999 -9999 -9999 -9999 -9999 -9999 -9999 -9999 -9999 -9999 -9999 -9999 -9999 -9999 -9999 -9999 -9999 -9999 -9999 -9999 -9999 -9999 -9999 -9999 -9999 -9999 -9999 -9999 -9999 -9999 -9999 -9999 -9999 -9999 -9999 -9999 -9999 -9999 -9999 -9999 -9999
-9999 -9999 -9999 -9999 -9999 -9999 -9999 -9999 -9999 -9999 -9999 -9999 -9999 -9999 -9999 -9999 -9999 -9999 -9999 -9999 -9999 -9999 -9999 -9999 -9999 -9999 -9999 -9999 -9999 -9999 -9999 -9999 -9999 -9999 -9999 -9999 -9999 -9999 -9999 6.90668E-2 4.10914E-2 5.53903E-2 7.44593E-2 2.82645E-2 4.271E-2 4.33074E-2 6.82104E-2 3.98493E-2 7.77393E-2 1.57108E-1 1.9345E-1 3.01098E-1 3.85544E-1 4.61879E-1 5.0035E-1 3.7887E-1 4.04313E-1 3.87083E-1 4.24869E-1 4.4263E-1 5.28058E-1 5.2806E-1 3.94443E-1 3.26601E-1 4.47434E-1 4.98956E-1 5.65804E-1 5.30226E-1 4.5168E-1 2.27428E-1 1.47164E-1 2.00166E-1 3.78903E-1 4.27822E-1 3.12101E-1 2.09246E-1 1.03002E-1 4.21236E-2 4.14696E-2 3.13756E-2 2.25663E-2 4.78747E-2 5.29652E-2 4.89806E-2 5.001E-2 3.65894E-2 4.22329E-2 4.24126E-2 3.45702E-2 4.51347E-2 6.32204E-2 1.04511E-1 1.39289E-1 2.21756E-1 3.06196E-1 3.55798E-1 3.63773E-1 3.95839E-1 3.65026E-1 3.53953E-1 3.36958E-1 3.70193E-1 3.77266E-1 2.70153E-1 1.44008E-1 6.74905E-2 7.5512E-2 8.84813E-2 8.23955E-2 7.2901E-2 3.03598E-2 2.382E-2 1.74585E-2 9.18804E-3 6.23295E-3 2.43754E-3 1.30922E-3 3.77922E-3 5.07726E-3 5.82444E-3 6.33722E-3 -9999 -9999 -9999 -9999 -9999 -9999 -9999 -9999 -9999 -9999 -9999 -9999 -9999 -9999 -9999 -9999 -9999 -9999 -9999 -9999 -9999 -9999 -9999 -9999 -9999 -9999 -9999 -9999 -9999 -9999 -9999 -9999 -9999 -9999 -9999 -9999 -9999 -9999 -9999 -9999 -9999 -9999 -9999 -9999 -9999 -9999 -9999 -9999 -9999
-9999 -9999 -9999 -9999 -9999 -9999 -9999 -9999 -9999 -9999 -9999 -9999 -9999 -9999 -9999 -9999 -9999 -9999 -9999 -9999 -9999 -9999 -9999 -9999 -9999 -9999 -9999 -9999 -9999 -9999 -9999 -9999 -9999 -9999 -9999 -9999 -9999 -9999 -9999 6.98064E-2 2.6851E-2 6.57E-2 8.73819E-2 1.99441E-2 2.23804E-2 8.29564E-2 6.24178E-2 5.05625E-2 6.73865E-2 1.4152E-1 1.73277E-1 2.36946E-1 3.11267E-1 4.69703E-1 6.12717E-1 5.52592E-1 4.94116E-1 4.05166E-1 3.50238E-1 3.9668E-1 4.3272E-1 5.15396E-1 5.4261E-1 4.81803E-1 5.31723E-1 5.59308E-1 5.89738E-1 5.86596E-1 4.52198E-1 3.21343E-1 3.08929E-1 3.65544E-1 4.22445E-1 4.68605E-1 4.13642E-1 3.90014E-1 2.15706E-1 8.5387E-2 5.22279E-2 3.74487E-2 2.55443E-2 3.37983E-2 4.23581E-2 4.82975E-2 5.80287E-2 4.92343E-2 3.74859E-2 3.69173E-2 4.57906E-2 5.34484E-2 7.36116E-2 1.18281E-1 1.41247E-1 1.41217E-1 2.00551E-1 2.58704E-1 2.86118E-1 3.09258E-1 2.99616E-1 2.81563E-1 2.87286E-1 2.99576E-1 3.25411E-1 3.15217E-1 2.72624E-1 1.77529E-1 1.02509E-1 5.84475E-2 6.14924E-2 5.88456E-2 3.85515E-2 1.84386E-2 1.35077E-2 1.06933E-2 8.99537E-3 4.04271E-3 6.60291E-4 2.35081E-3 6.25322E-3 5.54328E-3 4.12792E-3 -9999 -9999 -9999 -9999 -9999 -9999 -9999 -9999 -9999 -9999 -9999 -9999 -9999 -9999 -9999 -9999 -9999 -9999 -9999 -9999 -9999 -9999 -9999 -9999 -9999 -9999 -9999 -9999 -9999 -9999 -9999 -9999 -9999 -9999 -9999 -9999 -9999 -9999 -9999 -9999 -9999 -9999 -9999 -9999 -9999 -9999 -9999 -9999 -9999
-9999 -9999 -9999 -9999 -9999 -9999 -9999 -9999 -9999 -9999 -9999 -9999 -9999 -9999 -9999 -9999 -9999 -9999 -9999 -9999 -9999 -9999 -9999 -9999 -9999 -9999 -9999 -9999 -9999 -9999 -9999 -9999 -9999 -9999 -9999 -9999 -9999 -9999 -9999 9.32781E-2 3.01779E-2 5.30298E-2 5.02444E-2 2.28073E-2 5.12338E-2 5.66919E-2 4.18269E-2 3.37005E-2 4.39243E-2 5.97483E-2 7.87077E-2 8.76489E-2 9.91867E-2 1.59499E-1 2.83133E-1 4.00175E-1 4.92316E-1 4.44497E-1 3.83528E-1 3.62142E-1 3.62375E-1 3.63719E-1 4.0324E-1 4.86864E-1 5.32485E-1 4.67248E-1 4.9844E-1 4.99525E-1 4.57093E-1 4.42582E-1 4.62526E-1 3.64033E-1 3.80369E-1 4.36833E-1 4.65642E-1 3.80514E-1 3.17423E-1 2.16075E-1 1.54508E-1 9.54341E-2 4.04447E-2 2.43389E-2 2.47052E-2 2.86523E-2 3.30516E-2 3.41754E-2 3.14451E-2 3.44066E-2 6.27292E-2 7.47196E-2 7.4812E-2 8.69003E-2 8.91024E-2 9.49913E-2 1.15902E-1 1.61014E-1 2.05178E-1 2.13619E-1 2.08486E-1 2.37027E-1 2.6379E-1 2.65553E-1 2.49477E-1 2.71559E-1 2.98274E-1 2.31769E-1 1.27301E-1 9.07741E-2 6.12391E-2 3.75853E-2 5.13064E-2 2.54588E-2 1.78974E-2 1.35485E-2 6.08954E-3 3.72543E-3 3.94573E-4 2.07219E-3 4.61965E-3 4.14877E-3 -9999 -9999 -9999 -9999 -9999 -9999 -9999 -9999 -9999 -9999 -9999 -9999 -9999 -9999 -9999 -9999 -9999 -9999 -9999 -9999 -9999 -9999 -9999 -9999 -9999 -9999 -9999 -9999 -9999 -9999 -9999 -9999 -9999 -9999 -9999 -9999 -9999 -9999 -9999 -9999 -9999 -9999 -9999 -9999 -9999 -9999 -9999 -9999 -9999 -9999
-9999 -9999 -9999 -9999 -9999 -9999 -9999 -9999 -9999 -9999 -9999 -9999 -9999 -9999 -9999 -9999 -9999 -9999 -9999 -9999 -9999 -9999 -9999 -9999 -9999 -9999 -9999 -9999 -9999 -9999 -9999 -9999 -9999 -9999 -9999 -9999 -9999 -9999 -9999 5.70847E-2 7.00268E-2 3.81856E-2 3.09548E-2 4.98081E-2 1.22738E-1 3.37343E-2 3.49379E-2 3.75048E-2 6.31605E-2 7.74597E-2 9.88105E-2 9.52685E-2 9.91583E-2 1.43481E-1 2.07019E-1 2.96417E-1 3.88592E-1 3.99399E-1 4.50664E-1 4.26979E-1 4.32816E-1 3.93596E-1 4.22097E-1 3.64587E-1 3.57214E-1 3.06113E-1 3.2543E-1 4.19956E-1 4.5406E-1 4.40484E-1 4.12949E-1 4.11796E-1 3.92995E-1 4.03865E-1 4.39861E-1 3.13878E-1 3.45278E-1 3.40099E-1 2.71418E-1 1.86706E-1 9.86228E-2 5.36301E-2 2.07616E-2 2.17193E-2 1.71872E-2 1.66802E-2 1.45549E-2 2.88366E-2 6.03044E-2 7.14179E-2 7.87756E-2 8.3763E-2 9.19863E-2 9.33661E-2 1.0048E-1 1.69121E-1 1.94391E-1 1.70294E-1 1.6874E-1 2.24611E-1 2.54593E-1 2.54068E-1 2.48744E-1 2.51054E-1 2.62201E-1 1.90352E-1 8.15386E-2 1.34017E-1 1.16809E-1 4.86357E-2 3.82724E-2 3.64804E-2 1.68959E-2 7.36671E-3 5.01257E-3 2.45312E-3 4.59039E-4 1.98827E-3 3.58737E-3 -9999 -9999 -9999 -9999 -9999 -9999 -9999 -9999 -9999 -9999 -9999 -9999 -9999 -9999 -9999 -9999 -9999 -9999 -9999 -9999 -9999 -9999 -9999 -9999 -9999 -9999 -9999 -9999 -9999 -9999 -9999 -9999 -9999 -9999 -9999 -9999 -9999 -9999 -9999 -9999 -9999 -9999 -9999 -9999 -9999 -9999 -9999 -9999 -9999 -9999 -9999
-9999 -9999 -9999 -9999 -9999 -9999 -9999 -9999 -9999 -9999 -9999 -9999 -9999 -9999 -9999 -9999 -9999 -9999 -9999 -9999 -9999 -9999 -9999 -9999 -9999 -9999 -9999 -9999 -9999 -9999 -9999 -9999 -9999 -9999 -9999 -9999 -9999 -9999 -9999 -9999 8.69862E-2 5.82934E-2 4.37298E-2 1.09422E-1 1.23233E-1 5.95501E-2 7.77893E-2 4.12233E-2 8.43553E-2 2.25074E-1 2.21617E-1 2.10988E-1 2.23479E-1 2.32364E-1 2.24255E-1 2.69478E-1 3.25863E-1 4.1678E-1 4.25151E-1 4.75627E-1 4.31936E-1 4.22061E-1 4.7577E-1 4.17662E-1 4.22385E-1 3.36931E-1 2.79445E-1 3.24235E-1 3.60997E-1 3.84972E-1 3.75974E-1 3.77049E-1 3.49566E-1 3.64426E-1 3.60956E-1 3.82828E-1 3.14281E-1 2.804E-1 1.98219E-1 1.3624E-1 1.14468E-1 1.14741E-1 5.51587E-2 2.31211E-2 2.31129E-2 1.75714E-2 1.65966E-2 2.60359E-2 3.65438E-2 5.66186E-2 5.76527E-2 6.49298E-2 7.10376E-2 8.99312E-2 1.06362E-1 1.88303E-1 2.33653E-1 1.589E-1 2.07336E-1 2.33663E-1 2.57728E-1 2.65869E-1 2.35358E-1 2.13121E-1 2.38906E-1 2.22096E-1 1.17259E-1 5.3137E-2 6.48961E-2 6.45857E-2 3.01874E-2 3.30049E-2 1.01806E-2 4.96099E-3 6.94699E-3 2.95337E-3 5.81018E-4 6.07599E-3 4.09709E-3 -9999 -9999 -9999 -9999 -9999 -9999 -9999 -9999 -9999 -9999 -9999 -9999 -9999 -9999 -9999 -9999 -9999 -9999 -9999 -9999 -9999 -9999 -9999 -9999 -9999 -9999 -9999 -9999 -9999 -9999 -9999 -9999 -9999 -9999 -9999 -9999 -9999 -9999 -9999 -9999 -9999 -9999 -9999 -9999 -9999 -9999 -9999 -9999 -9999 -9999 -9999
-9999 -9999 -9999 -9999 -9999 -9999 -9999 -9999 -9999 -9999 -9999 -9999 -9999 -9999 -9999 -9999 -9999 -9999 -9999 -9999 -9999 -9999 -9999 -9999 -9999 -9999 -9999 -9999 -9999 -9999 -9999 -9999 -9999 -9999 -9999 -9999 -9999 -9999 -9999 -9999 -9999 8.59871E-2 8.26371E-2 2.08679E-1 5.99316E-2 5.66848E-2 6.60823E-2 4.84056E-2 1.20214E-1 2.91843E-1 3.80483E-1 2.36272E-1 2.68805E-1 3.25887E-1 2.9292E-1 2.86536E-1 4.24829E-1 4.5761E-1 4.97937E-1 5.89584E-1 5.27411E-1 4.97484E-1 5.31981E-1 4.98123E-1 3.95398E-1 3.31607E-1 3.00357E-1 2.89183E-1 2.87369E-1 3.24758E-1 3.63215E-1 3.79466E-1 3.62729E-1 3.71605E-1 4.42312E-1 4.79809E-1 3.73144E-1 2.42879E-1 1.80275E-1 1.26814E-1 1.12709E-1 1.30449E-1 1.5057E-1 6.90326E-2 5.13532E-2 1.9972E-2 1.6896E-2 2.4079E-2 3.42043E-2 4.97221E-2 5.67313E-2 6.01389E-2 8.3797E-2 1.39202E-1 1.28698E-1 1.83062E-1 2.4114E-1 2.02357E-1 2.02835E-1 2.59179E-1 2.61074E-1 2.71286E-1 2.3328E-1 2.33834E-1 2.07152E-1 1.79606E-1 1.41241E-1 1.03757E-1 5.20682E-2 5.67636E-2 4.25876E-2 1.11664E-2 6.44814E-3 3.57128E-3 1.3924E-3 3.94221E-4 6.15693E-4 -9999 -9999 -9999 -9999 -9999 -9999 -9999 -9999 -9999 -9999 -9999 -9999 -9999 -9999 -9999 -9999 -9999 -9999 -9999 -9999 -9999 -9999 -9999 -9999 -9999 -9999 -9999 -9999 -9999 -9999 -9999 -9999 -9999 -9999 -9999 -9999 -9999 -9999 -9999 -9999 -9999 -9999 -9999 -9999 -9999 -9999 -9999 -9999 -9999 -9999 -9999 -9999 -9999
-9999 -9999 -9999 -9999 -9999 -9999 -9999 -9999 -9999 -9999 -9999 -9999 -9999 -9999 -9999 -9999 -9999 -9999 -9999 -9999 -9999 -9999 -9999 -9999 -9999 -9999 -9999 -9999 -9999 -9999 -9999 -9999 -9999 -9999 -9999 -9999 -9999 -9999 -9999 -9999 -9999 1.27833E-1 2.88137E-1 1.14172E-1 4.33702E-2 7.77679E-2 6.96037E-2 7.51049E-2 1.45602E-1 2.78845E-1 2.65898E-1 1.51063E-1 1.63724E-1 1.47414E-1 1.23514E-1 1.63353E-1 2.35492E-1 2.94843E-1 4.01631E-1 5.18225E-1 5.04838E-1 4.26684E-1 4.94102E-1 5.20491E-1 4.09528E-1 3.72705E-1 3.3031E-1 2.91382E-1 2.45458E-1 2.62256E-1 2.57062E-1 3.11254E-1 3.60431E-1 3.46622E-1 3.60349E-1 3.63324E-1 3.34465E-1 2.81497E-1 1.82415E-1 1.23373E-1 1.20838E-1 1.34426E-1 1.47564E-1 1.5785E-1 1.04134E-1 3.07827E-2 1.77479E-2 2.4497E-2 3.62435E-2 5.69246E-2 5.15591E-2 4.36962E-2 4.84018E-2 8.01268E-2 1.13303E-1 1.71871E-1 1.73028E-1 1.9228E-1 2.11025E-1 2.28234E-1 2.31411E-1 2.36281E-1 1.88988E-1 1.86853E-1 1.59666E-1 1.41581E-1 1.17934E-1 8.04283E-2 1.00328E-1 7.4883E-2 5.81647E-2 2.98186E-2 1.39993E-2 8.1826E-3 -9999 -9999 -9999 -9999 -9999 -9999 -9999 -9999 -9999 -9999 -9999 -9999 -9999 -9999 -9999 -9999 -9999 -9999 -9999 -9999 -9999 -9999 -9999 -9999 -9999 -9999 -9999 -9999 -9999 -9999 -9999 -9999 -9999 -9999 -9999 -9999 -9999 -9999 -9999 -9999 -9999 -9999 -9999 -9999 -9999 -9999 -9999 -9999 -9999 -9999 -9999 -9999 -9999 -9999 -9999 -9999
-9999 -9999 -9999 -9999 -9999 -9999 -9999 -9999 -9999 -9999 -9999 -9999 -9999 -9999 -9999 -9999 -9999 -9999 -9999 -9999 -9999 -9999 -9999 -9999 -9999 -9999 -9999 -9999 -9999 -9999 -9999 -9999 -9999 -9999 -9999 -9999 -9999 -9999 -9999 -9999 -9999 3.16281E-1 2.29425E-1 3.66447E-2 3.61915E-2 5.50086E-2 8.41128E-2 9.13485E-2 1.29688E-1 2.27679E-1 1.98199E-1 1.06998E-1 1.16869E-1 7.62006E-2 7.69057E-2 1.05997E-1 1.25107E-1 1.53496E-1 2.2431E-1 2.86805E-1 3.61852E-1 3.65058E-1 3.65128E-1 4.51236E-1 3.64235E-1 4.38348E-1 3.86734E-1 3.56901E-1 2.96233E-1 2.97989E-1 2.88088E-1 3.08881E-1 3.27033E-1 3.41276E-1 2.96215E-1 2.73929E-1 2.66988E-1 2.95249E-1 2.66281E-1 1.59529E-1 1.18654E-1 1.02068E-1 1.147E-1 1.59351E-1 1.22457E-1 5.53888E-2 2.79351E-2 1.79745E-2 3.22954E-2 4.44862E-2 5.85202E-2 6.23907E-2 7.81737E-2 9.01672E-2 9.0366E-2 1.42141E-1 2.04191E-1 2.32613E-1 2.37072E-1 1.94252E-1 1.81376E-1 2.13478E-1 2.08742E-1 1.74004E-1 1.35042E-1 1.35117E-1 1.12845E-1 7.14253E-2 8.0328E-2 7.01336E-2 4.64184E-2 4.45119E-2 1.6933E-2 -9999 -9999 -9999 -9999 -9999 -9999 -9999 -9999 -9999 -9999 -9999 -9999 -9999 -9999 -9999 -9999 -9999 -9999 -9999 -9999 -9999 -9999 -9999 -9999 -9999 -9999 -9999 -9999 -9999 -9999 -9999 -9999 -9999 -9999 -9999 -9999 -9999 -9999 -9999 -9999 -9999 -9999 -9999 -9999 -9999 -9999 -9999 -9999 -9999 -9999 -9999 -9999 -9999 -9999 -9999 -9999 -9999
-9999 -9999 -9999 -9999 -9999 -9999 -9999 -9999 -9999 -9999 -9999 -9999 -9999 -9999 -9999 -9999 -9999 -9999 -9999 -9999 -9999 -9999 -9999 -9999 -9999 -9999 -9999 -9999 -9999 -9999 -9999 -9999 -9999 -9999 -9999 -9999 -9999 -9999 -9999 -9999 -9999 3.503E-1 5.30847E-2 2.54677E-2 1.68936E-2 1.88559E-2 4.93262E-2 1.14848E-1 1.55433E-1 1.31676E-1 1.24372E-1 1.00681E-1 7.70764E-2 8.70832E-2 4.84931E-2 4.41137E-2 6.29605E-2 8.15621E-2 1.32306E-1 1.83511E-1 1.98467E-1 2.75816E-1 3.75989E-1 4.37336E-1 4.29235E-1 4.47725E-1 4.23967E-1 3.97674E-1 3.56053E-1 3.74861E-1 3.4919E-1 3.18526E-1 3.5893E-1 3.70718E-1 3.00642E-1 2.23079E-1 2.52337E-1 2.94804E-1 2.82402E-1 1.80595E-1 9.38129E-2 7.76914E-2 6.40417E-2 8.92306E-2 9.28229E-2 6.90548E-2 3.59072E-2 2.06225E-2 2.84619E-2 4.52344E-2 4.99431E-2 6.08555E-2 1.03218E-1 1.47097E-1 1.71689E-1 1.90435E-1 2.19394E-1 2.4654E-1 2.02016E-1 1.71132E-1 1.53649E-1 1.58845E-1 1.39893E-1 1.15835E-1 1.11739E-1 1.09644E-1 1.41067E-1 5.86607E-2 3.45527E-2 2.93377E-2 5.80612E-2 5.24134E-2 9.46844E-3 -9999 -9999 -9999 -9999 -9999 -9999 -9999 -9999 -9999 -9999 -9999 -9999 -9999 -9999 -9999 -9999 -9999 -9999 -9999 -9999 -9999 -9999 -9999 -9999 -9999 -9999 -9999 -9999 -9999 -9999 -9999 -9999 -9999 -9999 -9999 -9999 -9999 -9999 -9999 -9999 -9999 -9999 -9999 -9999 -9999 -9999 -9999 -9999 -9999 -9999 -9999 -9999 -9999 -9999 -9999 -9999 -9999
-9999 -9999 -9999 -9999 -9999 -9999 -9999 -9999 -9999 -9999 -9999 -9999 -9999 -9999 -9999 -9999 -9999 -9999 -9999 -9999 -9999 -9999 -9999 -9999 -9999 -9999 -9999 -9999 -9999 -9999 -9999 -9999 -9999 -9999 -9999 -9999 -9999 -9999 -9999 -9999 -9999 1.55633E-1 2.82826E-2 5.47185E-2 2.95831E-2 1.8865E-2 4.81447E-2 1.25863E-1 1.52142E-1 1.18907E-1 1.32843E-1 9.9722E-2 6.5148E-2 8.1756E-2 6.34269E-2 3.51134E-2 5.55696E-2 7.53209E-2 1.38719E-1 1.64233E-1 1.68004E-1 2.61848E-1 3.39253E-1 4.22605E-1 4.24974E-1 3.30084E-1 3.70078E-1 4.4253E-1 3.41396E-1 3.43975E-1 3.27338E-1 3.34492E-1 3.08712E-1 2.72076E-1 2.97194E-1 2.44163E-1 2.45208E-1 2.94344E-1 3.10907E-1 2.36135E-1 1.38357E-1 1.26032E-1 6.46967E-2 4.66063E-2 6.3511E-2 6.75746E-2 5.32484E-2 2.76975E-2 2.02334E-2 3.29604E-2 5.85231E-2 8.48947E-2 1.41893E-1 1.69159E-1 1.9623E-1 2.50128E-1 2.58684E-1 2.6338E-1 1.90539E-1 1.40246E-1 1.30943E-1 1.42374E-1 9.87506E-2 1.00304E-1 1.07148E-1 1.18624E-1 1.20401E-1 2.16199E-2 8.30296E-3 1.83128E-2 4.91474E-2 3.92903E-2 -9999 -9999 -9999 -9999 -9999 -9999 -9999 -9999 -9999 -9999 -9999 -9999 -9999 -9999 -9999 -9999 -9999 -9999 -9999 -9999 -9999 -9999 -9999 -9999 -9999 -9999 -9999 -9999 -9999 -9999 -9999 -9999 -9999 -9999 -9999 -9999 -9999 -9999 -9999 -9999 -9999 -9999 -9999 -9999 -9999 -9999 -9999 -9999 -9999 -9999 -9999 -9999 -9999 -9999 -9999 -9999 -9999 -9999
-9999 -9999 -9999 -9999 -9999 -9999 -9999 -9999 -9999 -9999 -9999 -9999 -9999 -9999 -9999 -9999 -9999 -9999 -9999 -9999 -9999 -9999 -9999 -9999 -9999 -9999 -9999 -9999 -9999 -9999 -9999 -9999 -9999 -9999 -9999 -9999 -9999 -9999 -9999 -9999 1.31171E-1 3.50048E-2 1.84185E-2 3.73154E-2 6.63547E-2 4.69466E-2 4.98827E-2 1.20577E-1 1.308E-1 8.78519E-2 1.00938E-1 9.94445E-2 5.84985E-2 4.66888E-2 6.18916E-2 3.5023E-2 8.30706E-2 1.82175E-1 1.8843E-1 1.68923E-1 1.48666E-1 2.5035E-1 3.52675E-1 4.19273E-1 3.92168E-1 3.33197E-1 3.43874E-1 3.88419E-1 3.22837E-1 2.78432E-1 2.51559E-1 2.53362E-1 2.18419E-1 1.93603E-1 2.12645E-1 2.88264E-1 2.80981E-1 2.73639E-1 2.7407E-1 3.27613E-1 2.55097E-1 2.48707E-1 1.30226E-1 4.79704E-2 3.20477E-2 4.83596E-2 3.89253E-2 3.37559E-2 1.82461E-2 2.70349E-2 4.22614E-2 7.40959E-2 1.18624E-1 1.58971E-1 2.08445E-1 2.71835E-1 2.87613E-1 2.41323E-1 1.60357E-1 1.19751E-1 1.16341E-1 1.63343E-1 1.24633E-1 9.10055E-2 9.61696E-2 9.98176E-2 8.68699E-2 3.85559E-2 2.25341E-2 2.54708E-2 1.30738E-2 -9999 -9999 -9999 -9999 -9999 -9999 -9999 -9999 -9999 -9999 -9999 -9999 -9999 -9999 -9999 -9999 -9999 -9999 -9999 -9999 -9999 -9999 -9999 -9999 -9999 -9999 -9999 -9999 -9999 -9999 -9999 -9999 -9999 -9999 -9999 -9999 -9999 -9999 -9999 -9999 -9999 -9999 -9999 -9999 -9999 -9999 -9999 -9999 -9999 -9999 -9999 -9999 -9999 -9999 -9999 -9999 -9999 -9999 -9999
-9999 -9999 -9999 -9999 -9999 -9999 -9999 -9999 -9999 -9999 -9999 -9999 -9999 -9999 -9999 -9999 -9999 -9999 -9999 -9999 -9999 -9999 -9999 -9999 -9999 -9999 -9999 -9999 -9999 -9999 -9999 -9999 -9999 -9999 -9999 -9999 -9999 -9999 -9999 -9999 1.3973E-1 1.7614E-2 2.8677E-2 6.27465E-2 9.64999E-2 9.0797E-2 1.04816E-1 1.38459E-1 8.63846E-2 4.49245E-2 9.12795E-2 1.20395E-1 8.59765E-2 5.29761E-2 4.59746E-2 4.82006E-2 1.09577E-1 1.40068E-1 1.62698E-1 1.57467E-1 1.99369E-1 2.75074E-1 3.11394E-1 3.11943E-1 2.54467E-1 2.35534E-1 2.7134E-1 2.97342E-1 3.07917E-1 2.57703E-1 1.90147E-1 2.04251E-1 1.89631E-1 1.73816E-1 2.17806E-1 2.59702E-1 3.24651E-1 4.10953E-1 2.87544E-1 1.89754E-1 2.55574E-1 2.86434E-1 2.26371E-1 8.81101E-2 3.87876E-2 2.85197E-2 2.97781E-2 3.20513E-2 2.84503E-2 2.71798E-2 3.94142E-2 8.48672E-2 1.159E-1 1.78204E-1 2.43859E-1 2.7037E-1 2.44641E-1 1.49247E-1 1.41364E-1 1.2644E-1 1.66721E-1 1.45246E-1 7.43817E-2 1.00971E-1 8.7063E-2 8.82616E-2 7.83208E-2 2.68707E-2 2.2446E-2 9.53125E-3 9.21828E-3 -9999 -9999 -9999 -9999 -9999 -9999 -9999 -9999 -9999 -9999 -9999 -9999 -9999 -9999 -9999 -9999 -9999 -9999 -9999 -9999 -9999 -9999 -9999 -9999 -9999 -9999 -9999 -9999 -9999 -9999 -9999 -9999 -9999 -9999 -9999 -9999 -9999 -9999 -9999 -9999 -9999 -9999 -9999 -9999 -9999 -9999 -9999 -9999 -9999 -9999 -9999 -9999 -9999 -9999 -9999 -9999 -9999 -9999 -9999
-9999 -9999 -9999 -9999 -9999 -9999 -9999 -9999 -9999 -9999 -9999 -9999 -9999 -9999 -9999 -9999 -9999 -9999 -9999 -9999 -9999 -9999 -9999 -9999 -9999 -9999 -9999 -9999 -9999 -9999 -9999 -9999 -9999 -9999 -9999 -9999 -9999 -9999 -9999 -9999 1.85589E-1 1.49413E-2 2.22629E-2 4.80956E-2 8.28738E-2 1.48151E-1 1.30436E-1 1.8545E-1 9.59885E-2 5.53349E-2 1.12443E-1 1.55163E-1 1.3466E-1 1.19538E-1 8.15646E-2 9.45546E-2 1.17963E-1 1.52827E-1 1.49352E-1 1.38398E-1 1.76837E-1 2.51073E-1 3.04197E-1 3.30133E-1 2.34131E-1 2.07047E-1 2.46847E-1 2.67978E-1 2.33301E-1 1.84532E-1 1.79568E-1 1.63938E-1 1.50989E-1 1.80056E-1 2.139E-1 2.34634E-1 2.94904E-1 4.28976E-1 3.34421E-1 1.84172E-1 1.79038E-1 2.67876E-1 2.49133E-1 1.71699E-1 7.61155E-2 3.8739E-2 2.23046E-2 3.05548E-2 2.67854E-2 3.17783E-2 3.25243E-2 6.76496E-2 9.85737E-2 1.68506E-1 2.21094E-1 1.54923E-1 1.07145E-1 8.85117E-2 1.23431E-1 1.07859E-1 1.69252E-1 8.59127E-2 7.00007E-2 7.19578E-2 8.28563E-2 1.07867E-1 8.16923E-2 2.85816E-2 1.09472E-2 -9999 -9999 -9999 -9999 -9999 -9999 -9999 -9999 -9999 -9999 -9999 -9999 -9999 -9999 -9999 -9999 -9999 -9999 -9999 -9999 -9999 -9999 -9999 -9999 -9999 -9999 -9999 -9999 -9999 -9999 -9999 -9999 -9999 -9999 -9999 -9999 -9999 -9999 -9999 -9999 -9999 -9999 -9999 -9999 -9999 -9999 -9999 -9999 -9999 -9999 -9999 -9999 -9999 -9999 -9999 -9999 -9999 -9999 -9999 -9999 -9999
-9999 -9999 -9999 -9999 -9999 -9999 -9999 -9999 -9999 -9999 -9999 -9999 -9999 -9999 -9999 -9999 -9999 -9999 -9999 -9999 -9999 -9999 -9999 -9999 -9999 -9999 -9999 -9999 -9999 -9999 -9999 -9999 -9999 -9999 -9999 -9999 -9999 -9999 -9999 -9999 1.08024E-1 2.18975E-2 3.12767E-2 5.03734E-2 6.87903E-2 9.74919E-2 9.11934E-2 1.1117E-1 6.96623E-2 4.7038E-2 7.38919E-2 1.55227E-1 1.82222E-1 1.66531E-1 1.3534E-1 1.45115E-1 1.74338E-1 1.90086E-1 1.46903E-1 1.28209E-1 1.35737E-1 2.36225E-1 3.9329E-1 3.75698E-1 2.99868E-1 3.03846E-1 2.57889E-1 2.67338E-1 2.1423E-1 2.11143E-1 2.06163E-1 1.88292E-1 2.10638E-1 2.65106E-1 3.0364E-1 2.15494E-1 2.33067E-1 3.05607E-1 3.31057E-1 2.14026E-1 1.27103E-1 1.83848E-1 2.59814E-1 1.59992E-1 8.76968E-2 2.96482E-2 1.9003E-2 1.45237E-2 1.30392E-2 2.20025E-2 4.33932E-2 6.29779E-2 1.03362E-1 1.34115E-1 1.32956E-1 8.01095E-2 5.33192E-2 5.69442E-2 8.67424E-2 1.02966E-1 1.60028E-1 9.05276E-2 6.82445E-2 7.32048E-2 7.51203E-2 1.30049E-1 8.1288E-2 2.76695E-2 -9999 -9999 -9999 -9999 -9999 -9999 -9999 -9999 -9999 -9999 -9999 -9999 -9999 -9999 -9999 -9999 -9999 -9999 -9999 -9999 -9999 -9999 -9999 -9999 -9999 -9999 -9999 -9999 -9999 -9999 -9999 -9999 -9999 -9999 -9999 -9999 -9999 -9999 -9999 -9999 -9999 -9999 -9999 -9999 -9999 -9999 -9999 -9999 -9999 -9999 -9999 -9999 -9999 -9999 -9999 -9999 -9999 -9999 -9999 -9999 -9999 -9999
-9999 -9999 -9999 -9999 -9999 -9999 -9999 -9999 -9999 -9999 -9999 -9999 -9999 -9999 -9999 -9999 -9999 -9999 -9999 -9999 -9999 -9999 -9999 -9999 -9999 -9999 -9999 -9999 -9999 -9999 -9999 -9999 -9999 -9999 -9999 -9999 -9999 -9999 -9999 -9999 8.62724E-2 1.80189E-2 2.92747E-2 4.59467E-2 4.66965E-2 7.64958E-2 6.19735E-2 4.01711E-2 4.14293E-2 3.93347E-2 5.66763E-2 1.25321E-1 2.05957E-1 2.25645E-1 1.56168E-1 2.10566E-1 2.62469E-1 2.03405E-1 1.04968E-1 8.93254E-2 1.35495E-1 1.36501E-1 2.23132E-1 3.79378E-1 4.28816E-1 3.195E-1 2.51415E-1 2.54967E-1 2.59653E-1 2.5705E-1 2.6135E-1 2.49623E-1 3.43536E-1 3.41392E-1 3.11651E-1 2.81252E-1 2.31484E-1 2.31179E-1 2.22388E-1 2.41413E-1 1.64216E-1 1.43684E-1 1.89317E-1 1.93272E-1 1.35671E-1 6.9507E-2 2.76553E-2 1.82978E-2 1.32155E-2 1.99284E-2 4.00428E-2 5.84567E-2 8.793E-2 8.15479E-2 9.64339E-2 5.2089E-2 5.63863E-2 6.75161E-2 1.35561E-1 9.25389E-2 4.61545E-2 5.4648E-2 5.8865E-2 5.81767E-2 8.30077E-2 1.33143E-1 1.02037E-1 2.8281E-2 -9999 -9999 -9999 -9999 -9999 -9999 -9999 -9999 -9999 -9999 -9999 -9999 -9999 -9999 -9999 -9999 -9999 -9999 -9999 -9999 -9999 -9999 -9999 -9999 -9999 -9999 -9999 -9999 -9999 -9999 -9999 -9999 -9999 -9999 -9999 -9999 -9999 -9999 -9999 -9999 -9999 -9999 -9999 -9999 -9999 -9999 -9999 -9999 -9999 -9999 -9999 -9999 -9999 -9999 -9999 -9999 -9999 -9999 -9999 -9999 -9999 -9999
-9999 -9999 -9999 -9999 -9999 -9999 -9999 -9999 -9999 -9999 -9999 -9999 -9999 -9999 -9999 -9999 -9999 -9999 -9999 -9999 -9999 -9999 -9999 -9999 -9999 -9999 -9999 -9999 -9999 -9999 -9999 -9999 -9999 -9999 -9999 -9999 -9999 -9999 -9999 -9999 5.93912E-2 1.49168E-2 1.38461E-2 1.93007E-2 2.80439E-2 5.72303E-2 4.39968E-2 2.74044E-2 3.00992E-2 3.91899E-2 5.34232E-2 8.9189E-2 1.22292E-1 1.4634E-1 1.73293E-1 1.92046E-1 2.37927E-1 1.37454E-1 7.2871E-2 7.41071E-2 7.42724E-2 1.04011E-1 2.14546E-1 4.51486E-1 4.76278E-1 4.22844E-1 4.48515E-1 4.42984E-1 3.13448E-1 2.70266E-1 2.46839E-1 3.2042E-1 3.6457E-1 3.68194E-1 3.6239E-1 3.27446E-1 2.85732E-1 2.15968E-1 2.27626E-1 2.28913E-1 2.25236E-1 1.88774E-1 1.67659E-1 1.53483E-1 1.22033E-1 5.91084E-2 4.20905E-2 2.03633E-2 1.40123E-2 1.71284E-2 2.62683E-2 4.96983E-2 5.49606E-2 7.19475E-2 3.6484E-2 1.60486E-2 3.50301E-2 6.9709E-2 6.43165E-2 7.08121E-2 6.16741E-2 6.54822E-2 3.90024E-2 5.53239E-2 9.6629E-2 9.6359E-2 7.46092E-2 2.94108E-2 -9999 -9999 -9999 -9999 -9999 -9999 -9999 -9999 -9999 -9999 -9999 -9999 -9999 -9999 -9999 -9999 -9999 -9999 -9999 -9999 -9999 -9999 -9999 -9999 -9999 -9999 -9999 -9999 -9999 -9999 -9999 -9999 -9999 -9999 -9999 -9999 -9999 -9999 -9999 -9999 -9999 -9999 -9999 -9999 -9999 -9999 -9999 -9999 -9999 -9999 -9999 -9999 -9999 -9999 -9999 -9999 -9999 -9999 -9999 -9999 -9999 -9999
-9999 -9999 -9999 -9999 -9999 -9999 -9999 -9999 -9999 -9999 -9999 -9999 -9999 -9999 -9999 -9999 -9999 -9999 -9999 -9999 -9999 -9999 -9999 -9999 -9999 -9999 -9999 -9999 -9999 -9999 -9999 -9999 -9999 -9999 -9999 -9999 -9999 -9999 -9999 -9999 1.19967E-1 1.69064E-2 6.47206E-3 8.20803E-3 2.39578E-2 5.4776E-2 4.84406E-2 2.94945E-2 2.83054E-2 2.96262E-2 4.46425E-2 7.25171E-2 6.60809E-2 8.95269E-2 1.6103E-1 1.84626E-1 1.53216E-1 9.71999E-2 5.13331E-2 6.43333E-2 6.64566E-2 9.00777E-2 2.34099E-1 4.85591E-1 5.0505E-1 5.61022E-1 6.53326E-1 6.24031E-1 3.74521E-1 2.62139E-1 1.60658E-1 1.89401E-1 2.33435E-1 2.95245E-1 3.19731E-1 3.47364E-1 2.52223E-1 2.07276E-1 2.24681E-1 2.6057E-1 2.17117E-1 2.1319E-1 1.52386E-1 9.58122E-2 8.39034E-2 8.99581E-2 5.70459E-2 2.5189E-2 2.43799E-2 1.93214E-2 2.75718E-2 4.05877E-2 3.87011E-2 3.83762E-2 1.29711E-2 1.72106E-2 5.73961E-2 2.37045E-2 3.26644E-2 4.41855E-2 4.8663E-2 2.9597E-2 3.87889E-2 6.14782E-2 9.0737E-2 5.1862E-2 4.00983E-2 2.52124E-2 -9999 -9999 -9999 -9999 -9999 -9999 -9999 -9999 -9999 -9999 -9999 -9999 -9999 -9999 -9999 -9999 -9999 -9999 -9999 -9999 -9999 -9999 -9999 -9999 -9999 -9999 -9999 -9999 -9999 -9999 -9999 -9999 -9999 -9999 -9999 -9999 -9999 -9999 -9999 -9999 -9999 -9999 -9999 -9999 -9999 -9999 -9999 -9999 -9999 -9999 -9999 -9999 -9999 -9999 -9999 -9999 -9999 -9999 -9999 -9999 -9999 -9999
-9999 -9999 -9999 -9999 -9999 -9999 -9999 -9999 -9999 -9999 -9999 -9999 -9999 -9999 -9999 -9999 -9999 -9999 -9999 -9999 -9999 -9999 -9999 -9999 -9999 -9999 -9999 -9999 -9999 -9999 -9999 -9999 -9999 -9999 -9999 -9999 -9999 -9999 -9999 -9999 -9999 5.98582E-2 7.88719E-3 1.2601E-2 3.22372E-2 5.39544E-2 4.1203E-2 2.52762E-2 2.7029E-2 2.45377E-2 2.85059E-2 4.26993E-2 3.3704E-2 4.30229E-2 1.10774E-1 1.25068E-1 1.31593E-1 1.133E-1 7.75765E-2 5.99152E-2 6.11845E-2 9.0931E-2 1.86035E-1 4.1544E-1 5.04442E-1 5.502E-1 6.0909E-1 6.18491E-1 6.0596E-1 4.24908E-1 2.54929E-1 2.24905E-1 2.82968E-1 3.6338E-1 4.19671E-1 3.77787E-1 2.45811E-1 1.82194E-1 1.71369E-1 2.02556E-1 2.39376E-1 2.54069E-1 1.79769E-1 1.26469E-1 9.95872E-2 7.3197E-2 3.48441E-2 2.32454E-2 2.06641E-2 1.87458E-2 2.23099E-2 2.71483E-2 3.8947E-2 2.26632E-2 1.13265E-2 1.96382E-2 2.93973E-2 2.23369E-2 2.47388E-2 2.55146E-2 4.58846E-2 3.94501E-2 4.16362E-2 7.96002E-2 8.88658E-2 6.4422E-2 5.51925E-2 1.85054E-2 1.58311E-2 -9999 -9999 -9999 -9999 -9999 -9999 -9999 -9999 -9999 -9999 -9999 -9999 -9999 -9999 -9999 -9999 -9999 -9999 -9999 -9999 -9999 -9999 -9999 -9999 -9999 -9999 -9999 -9999 -9999 -9999 -9999 -9999 -9999 -9999 -9999 -9999 -9999 -9999 -9999 -9999 -9999 -9999 -9999 -9999 -9999 -9999 -9999 -9999 -9999 -9999 -9999 -9999 -9999 -9999 -9999 -9999 -9999 -9999 -9999 -9999 -9999
-9999 -9999 -9999 -9999 -9999 -9999 -9999 -9999 -9999 -9999 -9999 -9999 -9999 -9999 -9999 -9999 -9999 -9999 -9999 -9999 -9999 -9999 -9999 -9999 -9999 -9999 -9999 -9999 -9999 -9999 -9999 -9999 -9999 -9999 -9999 -9999 -9999 -9999 -9999 -9999 -9999 4.27817E-2 5.72885E-3 1.33818E-2 2.60463E-2 4.11049E-2 2.91521E-2 1.71184E-2 1.59471E-2 1.76541E-2 1.41315E-2 1.8378E-2 2.09785E-2 4.73882E-2 6.37468E-2 6.8488E-2 9.58531E-2 1.45705E-1 8.68857E-2 4.37685E-2 4.24571E-2 6.74349E-2 9.05204E-2 2.29183E-1 4.16339E-1 4.70493E-1 5.71239E-1 5.73659E-1 5.88527E-1 4.88917E-1 3.55211E-1 2.3111E-1 2.79959E-1 4.13465E-1 4.29769E-1 3.36729E-1 2.63321E-1 1.69688E-1 1.65259E-1 1.81922E-1 2.75091E-1 2.42913E-1 1.65076E-1 1.27132E-1 9.74948E-2 4.31617E-2 3.06309E-2 2.79258E-2 3.18459E-2 2.48837E-2 2.52991E-2 2.0897E-2 1.96183E-2 1.19685E-2 6.82233E-3 1.47908E-2 1.02691E-2 1.94833E-2 2.48128E-2 1.79177E-2 4.64699E-2 3.52568E-2 3.25322E-2 1.16274E-1 7.82239E-2 5.47183E-2 5.83055E-2 2.17693E-2 7.52435E-3 1.05059E-2 -9999 -9999 -9999 -9999 -9999 -9999 -9999 -9999 -9999 -9999 -9999 -9999 -9999 -9999 -9999 -9999 -9999 -9999 -9999 -9999 -9999 -9999 -9999 -9999 -9999 -9999 -9999 -9999 -9999 -9999 -9999 -9999 -9999 -9999 -9999 -9999 -9999 -9999 -9999 -9999 -9999 -9999 -9999 -9999 -9999 -9999 -9999 -9999 -9999 -9999 -9999 -9999 -9999 -9999 -9999 -9999 -9999 -9999 -9999 -9999
-9999 -9999 -9999 -9999 -9999 -9999 -9999 -9999 -9999 -9999 -9999 -9999 -9999 -9999 -9999 -9999 -9999 -9999 -9999 -9999 -9999 -9999 -9999 -9999 -9999 -9999 -9999 -9999 -9999 -9999 -9999 -9999 -9999 -9999 -9999 -9999 -9999 -9999 -9999 -9999 -9999 1.71222E-1 8.30432E-3 1.06041E-2 1.64092E-2 2.1632E-2 1.76898E-2 1.09083E-2 1.26516E-2 1.41616E-2 1.04909E-2 1.33459E-2 1.55465E-2 2.63042E-2 3.29369E-2 4.34087E-2 5.91997E-2 7.83731E-2 6.70685E-2 4.19718E-2 4.09159E-2 4.03202E-2 7.83138E-2 2.18226E-1 3.37978E-1 4.62385E-1 4.95709E-1 4.79585E-1 4.90068E-1 4.90394E-1 4.32917E-1 2.40322E-1 2.85367E-1 3.87154E-1 4.52483E-1 3.46589E-1 2.53479E-1 1.70997E-1 1.58044E-1 2.04176E-1 2.04339E-1 1.74461E-1 9.44254E-2 7.4324E-2 4.58108E-2 4.31615E-2 4.47252E-2 4.62113E-2 4.81434E-2 4.46917E-2 1.27495E-2 1.22331E-2 1.40433E-2 7.83444E-3 4.40783E-3 2.89716E-2 1.91849E-2 1.85371E-2 3.51404E-2 3.22499E-2 5.25143E-2 5.17109E-2 4.36899E-2 1.13476E-1 6.61235E-2 5.32358E-2 1.76759E-2 2.67312E-2 3.89296E-2 8.08474E-3 -9999 -9999 -9999 -9999 -9999 -9999 -9999 -9999 -9999 -9999 -9999 -9999 -9999 -9999 -9999 -9999 -9999 -9999 -9999 -9999 -9999 -9999 -9999 -9999 -9999 -9999 -9999 -9999 -9999 -9999 -9999 -9999 -9999 -9999 -9999 -9999 -9999 -9999 -9999 -9999 -9999 -9999 -9999 -9999 -9999 -9999 -9999 -9999 -9999 -9999 -9999 -9999 -9999 -9999 -9999 -9999 -9999 -9999 -9999 -9999
-9999 -9999 -9999 -9999 -9999 -9999 -9999 -9999 -9999 -9999 -9999 -9999 -9999 -9999 -9999 -9999 -9999 -9999 -9999 -9999 -9999 -9999 -9999 -9999 -9999 -9999 -9999 -9999 -9999 -9999 -9999 -9999 -9999 -9999 -9999 -9999 -9999 -9999 -9999 -9999 -9999 1.99705E-1 6.84481E-3 7.17391E-3 8.07345E-3 9.11095E-3 1.06803E-2 6.32909E-3 1.68835E-2 1.69889E-2 1.05442E-2 8.65193E-3 1.22692E-2 1.49721E-2 3.12716E-2 3.61014E-2 4.62154E-2 6.62033E-2 6.6141E-2 4.68637E-2 2.90306E-2 2.72543E-2 1.188E-1 3.57916E-1 4.00137E-1 4.49574E-1 4.34522E-1 4.36426E-1 3.82594E-1 3.75029E-1 4.1106E-1 2.84208E-1 2.13919E-1 3.33691E-1 4.23236E-1 4.16984E-1 2.48914E-1 1.68968E-1 1.76854E-1 1.91842E-1 1.60785E-1 1.35417E-1 7.4231E-2 4.23505E-2 2.46176E-2 2.45919E-2 3.00581E-2 2.51118E-2 2.1766E-2 1.81155E-2 7.5797E-3 1.08826E-2 8.15604E-3 1.14063E-2 1.62095E-2 3.30191E-2 2.40177E-2 2.90051E-2 3.34678E-2 3.48378E-2 3.67268E-2 4.45384E-2 9.19096E-2 5.79461E-2 5.30417E-2 3.71708E-2 7.63051E-3 7.78321E-3 1.16859E-2 1.51611E-2 -9999 -9999 -9999 -9999 -9999 -9999 -9999 -9999 -9999 -9999 -9999 -9999 -9999 -9999 -9999 -9999 -9999 -9999 -9999 -9999 -9999 -9999 -9999 -9999 -9999 -9999 -9999 -9999 -9999 -9999 -9999 -9999 -9999 -9999 -9999 -9999 -9999 -9999 -9999 -9999 -9999 -9999 -9999 -9999 -9999 -9999 -9999 -9999 -9999 -9999 -9999 -9999 -9999 -9999 -9999 -9999 -9999 -9999 -9999 -9999
-9999 -9999 -9999 -9999 -9999 -9999 -9999 -9999 -9999 -9999 -9999 -9999 -9999 -9999 -9999 -9999 -9999 -9999 -9999 -9999 -9999 -9999 -9999 -9999 -9999 -9999 -9999 -9999 -9999 -9999 -9999 -9999 -9999 -9999 -9999 -9999 -9999 -9999 -9999 -9999 -9999 2.10998E-1 5.15827E-3 4.76987E-3 3.56831E-3 2.61017E-3 3.84962E-3 5.95303E-3 2.69774E-2 1.94783E-2 2.7155E-2 6.74344E-3 1.0114E-2 1.16861E-2 2.07036E-2 3.00101E-2 4.84932E-2 7.44202E-2 8.29757E-2 4.9882E-2 2.85664E-2 3.16017E-2 1.3557E-1 3.00778E-1 3.96923E-1 3.56832E-1 3.93664E-1 4.70707E-1 3.27669E-1 2.06314E-1 2.59873E-1 3.20145E-1 2.76564E-1 3.41406E-1 4.05661E-1 3.93403E-1 2.39247E-1 2.14435E-1 1.91395E-1 1.56892E-1 1.44497E-1 1.24657E-1 8.006E-2 4.77868E-2 1.77085E-2 1.72481E-2 1.53289E-2 1.18879E-2 1.14421E-2 1.33988E-2 1.29132E-2 1.02425E-2 1.25055E-2 1.44687E-2 8.2442E-3 1.84161E-2 1.84936E-2 2.17549E-2 2.8528E-2 2.92225E-2 3.48031E-2 5.94351E-2 4.85343E-2 5.26161E-2 4.24143E-2 2.85614E-2 1.08823E-2 8.81169E-3 6.55422E-3 9.60922E-3 6.5025E-3 -9999 -9999 -9999 -9999 -9999 -9999 -9999 -9999 -9999 -9999 -9999 -9999 -9999 -9999 -9999 -9999 -9999 -9999 -9999 -9999 -9999 -9999 -9999 -9999 -9999 -9999 -9999 -9999 -9999 -9999 -9999 -9999 -9999 -9999 -9999 -9999 -9999 -9999 -9999 -9999 -9999 -9999 -9999 -9999 -9999 -9999 -9999 -9999 -9999 -9999 -9999 -9999 -9999 -9999 -9999 -9999 -9999 -9999 -9999
-9999 -9999 -9999 -9999 -9999 -9999 -9999 -9999 -9999 -9999 -9999 -9999 -9999 -9999 -9999 -9999 -9999 -9999 -9999 -9999 -9999 -9999 -9999 -9999 -9999 -9999 -9999 -9999 -9999 -9999 -9999 -9999 -9999 -9999 -9999 -9999 -9999 -9999 -9999 -9999 -9999 1.35607E-1 9.51138E-3 3.3058E-3 3.20584E-3 1.3479E-2 9.32586E-3 3.06814E-2 3.44394E-2 3.56025E-2 6.09029E-2 1.85033E-2 6.98936E-3 1.57311E-2 1.6662E-2 3.32674E-2 4.66326E-2 5.93844E-2 8.66734E-2 6.57124E-2 3.48076E-2 2.98309E-2 8.55627E-2 2.95162E-1 3.67453E-1 4.66291E-1 4.58046E-1 4.54479E-1 3.75144E-1 2.70913E-1 1.7555E-1 2.5755E-1 3.30425E-1 3.42483E-1 3.68354E-1 3.93304E-1 3.21748E-1 2.29383E-1 1.86751E-1 1.15551E-1 1.26841E-1 1.32556E-1 8.63372E-2 4.81508E-2 2.01694E-2 1.2352E-2 1.21945E-2 9.4951E-3 1.11191E-2 1.68897E-2 2.2009E-2 1.07372E-2 9.17656E-3 1.58386E-2 1.03137E-2 1.62336E-2 1.47942E-2 1.36797E-2 3.34467E-2 3.74238E-2 5.83296E-2 5.06215E-2 5.86784E-2 4.26958E-2 4.17849E-2 2.44787E-2 2.50024E-2 1.21568E-2 2.14069E-2 1.18597E-2 6.43712E-3 -9999 -9999 -9999 -9999 -9999 -9999 -9999 -9999 -9999 -9999 -9999 -9999 -9999 -9999 -9999 -9999 -9999 -9999 -9999 -9999 -9999 -9999 -9999 -9999 -9999 -9999 -9999 -9999 -9999 -9999 -9999 -9999 -9999 -9999 -9999 -9999 -9999 -9999 -9999 -9999 -9999 -9999 -9999 -9999 -9999 -9999 -9999 -9999 -9999 -9999 -9999 -9999 -9999 -9999 -9999 -9999 -9999 -9999 -9999
-9999 -9999 -9999 -9999 -9999 -9999 -9999 -9999 -9999 -9999 -9999 -9999 -9999 -9999 -9999 -9999 -9999 -9999 -9999 -9999 -9999 -9999 -9999 -9999 -9999 -9999 -9999 -9999 -9999 -9999 -9999 -9999 -9999 -9999 -9999 -9999 -9999 -9999 -9999 -9999 -9999 1.82848E-1 1.16256E-2 2.07147E-2 1.75809E-2 7.71791E-3 9.09954E-3 4.2627E-2 2.44113E-2 4.81387E-2 4.00161E-2 1.25868E-2 6.45897E-3 2.37128E-2 1.14034E-2 2.2411E-2 2.95403E-2 4.70848E-2 6.50242E-2 4.92539E-2 2.85587E-2 2.69983E-2 7.85116E-2 2.06304E-1 2.69278E-1 3.50228E-1 3.75092E-1 4.34695E-1 3.5507E-1 2.91096E-1 1.80374E-1 1.92203E-1 2.91376E-1 3.81657E-1 4.21552E-1 4.27909E-1 3.58469E-1 2.59642E-1 1.9198E-1 1.20223E-1 6.86316E-2 9.05043E-2 1.07934E-1 5.67151E-2 2.26514E-2 1.00506E-2 6.92097E-3 8.00891E-3 1.01883E-2 1.58267E-2 1.20386E-2 1.07807E-2 6.58252E-3 1.55091E-2 8.9222E-3 1.47606E-2 1.49068E-2 1.58893E-2 3.57803E-2 6.48081E-2 6.35619E-2 3.95474E-2 3.21504E-2 2.48688E-2 2.62834E-2 2.92366E-2 2.55951E-2 2.53887E-2 1.47499E-2 3.16219E-3 1.68134E-3 -9999 -9999 -9999 -9999 -9999 -9999 -9999 -9999 -9999 -9999 -9999 -9999 -9999 -9999 -9999 -9999 -9999 -9999 -9999 -9999 -9999 -9999 -9999 -9999 -9999 -9999 -9999 -9999 -9999 -9999 -9999 -9999 -9999 -9999 -9999 -9999 -9999 -9999 -9999 -9999 -9999 -9999 -9999 -9999 -9999 -9999 -9999 -9999 -9999 -9999 -9999 -9999 -9999 -9999 -9999 -9999 -9999 -9999 -9999
-9999 -9999 -9999 -9999 -9999 -9999 -9999 -9999 -9999 -9999 -9999 -9999 -9999 -9999 -9999 -9999 -9999 -9999 -9999 -9999 -9999 -9999 -9999 -9999 -9999 -9999 -9999 -9999 -9999 -9999 -9999 -9999 -9999 -9999 -9999 -9999 -9999 -9999 -9999 -9999 -9999 -9999 1.24238E-1 5.41812E-2 4.0921E-3 3.30212E-3 3.83898E-3 1.64027E-2 2.17536E-2 3.2578E-2 2.55946E-2 7.86701E-3 9.75973E-3 1.76514E-2 9.69187E-3 1.4143E-2 2.78858E-2 3.58186E-2 4.55133E-2 3.17533E-2 1.79271E-2 1.87981E-2 5.47171E-2 1.18251E-1 1.72397E-1 1.85673E-1 2.08727E-1 2.83349E-1 3.53821E-1 3.60153E-1 2.24858E-1 1.45037E-1 2.46181E-1 2.38978E-1 3.05744E-1 3.50327E-1 3.25843E-1 2.50995E-1 1.45574E-1 1.31371E-1 1.02851E-1 7.97185E-2 8.72605E-2 8.59475E-2 4.71386E-2 2.16159E-2 9.75174E-3 7.1481E-3 1.00598E-2 1.51075E-2 1.16505E-2 1.00543E-2 1.0102E-2 1.15717E-2 8.86301E-3 1.16846E-2 1.06831E-2 9.8611E-3 3.42047E-2 3.98812E-2 4.05525E-2 2.69699E-2 2.02778E-2 2.23796E-2 1.64946E-2 2.30809E-2 3.67053E-2 3.40119E-2 4.1151E-3 1.77416E-3 2.09878E-3 3.86615E-3 3.88808E-3 2.78114E-3 -9999 -9999 -9999 -9999 -9999 -9999 -9999 -9999 -9999 -9999 -9999 -9999 -9999 -9999 -9999 -9999 -9999 -9999 -9999 -9999 -9999 -9999 -9999 -9999 -9999 -9999 -9999 -9999 -9999 -9999 -9999 -9999 -9999 -9999 -9999 -9999 -9999 -9999 -9999 -9999 -9999 -9999 -9999 -9999 -9999 -9999 -9999 -9999 -9999 -9999 -9999 -9999 -9999 -9999 -9999 -9999
-9999 -9999 -9999 -9999 -9999 -9999 -9999 -9999 -9999 -9999 -9999 -9999 -9999 -9999 -9999 -9999 -9999 -9999 -9999 -9999 -9999 -9999 -9999 -9999 -9999 -9999 -9999 -9999 -9999 -9999 -9999 -9999 -9999 -9999 -9999 -9999 -9999 -9999 -9999 -9999 -9999 -9999 1.65734E-1 1.7172E-2 5.12301E-3 3.96001E-3 2.94096E-3 3.48956E-3 1.92329E-2 3.8966E-2 2.20998E-2 7.77631E-3 1.26859E-2 7.07227E-3 6.53451E-3 1.27594E-2 2.07485E-2 3.08142E-2 4.08386E-2 2.12445E-2 1.23616E-2 1.18292E-2 2.92763E-2 7.46996E-2 1.54864E-1 1.39416E-1 1.26059E-1 2.08436E-1 3.1313E-1 2.99153E-1 2.33983E-1 1.77705E-1 2.25576E-1 1.95468E-1 2.1252E-1 2.182E-1 2.90281E-1 2.31798E-1 1.55302E-1 1.58985E-1 1.21937E-1 9.26932E-2 7.55094E-2 8.66259E-2 4.91699E-2 2.64862E-2 1.30244E-2 9.03441E-3 8.14016E-3 1.09925E-2 1.18371E-2 9.54957E-3 1.4099E-2 1.15809E-2 1.06301E-2 8.89096E-3 5.9062E-3 8.91917E-3 2.95558E-2 2.18203E-2 2.17731E-2 1.38062E-2 1.13408E-2 1.32348E-2 1.3917E-2 2.41772E-2 2.46393E-2 1.18027E-2 8.99468E-3 8.88904E-3 6.29181E-3 3.56143E-3 1.61835E-3 1.0233E-3 3.91047E-4 -9999 -9999 -9999 -9999 -9999 -9999 -9999 -9999 -9999 -9999 -9999 -9999 -9999 -9999 -9999 -9999 -9999 -9999 -9999 -9999 -9999 -9999 -9999 -9999 -9999 -9999 -9999 -9999 -9999 -9999 -9999 -9999 -9999 -9999 -9999 -9999 -9999 -9999 -9999 -9999 -9999 -9999 -9999 -9999 -9999 -9999 -9999 -9999 -9999 -9999 -9999 -9999 -9999 -9999 -9999
-9999 -9999 -9999 -9999 -9999 -9999 -9999 -9999 -9999 -9999 -9999 -9999 -9999 -9999 -9999 -9999 -9999 -9999 -9999 -9999 -9999 -9999 -9999 -9999 -9999 -9999 -9999 -9999 -9999 -9999 -9999 -9999 -9999 -9999 -9999 -9999 -9999 -9999 -9999 -9999 -9999 -9999 3.11418E-1 5.08356E-2 8.48316E-3 4.88864E-3 2.75207E-3 2.62845E-3 2.55648E-2 5.77221E-2 2.78632E-2 1.08823E-2 1.00216E-2 6.23743E-3 6.4679E-3 1.08142E-2 1.43295E-2 2.9265E-2 5.2939E-2 4.63074E-2 1.86215E-2 1.20097E-2 2.33944E-2 6.85946E-2 1.5786E-1 1.28556E-1 1.53109E-1 1.5365E-1 1.702E-1 1.81763E-1 2.197E-1 2.36578E-1 3.05897E-1 2.3073E-1 1.45413E-1 1.50959E-1 1.46734E-1 1.66396E-1 1.67582E-1 1.29694E-1 9.75434E-2 5.94218E-2 3.46729E-2 3.503E-2 4.23047E-2 2.63851E-2 1.07638E-2 4.71082E-3 4.40441E-3 7.04964E-3 1.16722E-2 9.21506E-3 9.97581E-3 8.0418E-3 1.47759E-2 5.40974E-3 5.74265E-3 8.28754E-3 1.44427E-2 1.71355E-2 1.1363E-2 7.82821E-3 6.00809E-3 1.01178E-2 1.6395E-2 1.82351E-2 2.38756E-2 2.14841E-2 1.73679E-2 4.36208E-3 3.0012E-3 5.23558E-3 3.31104E-3 -9999 -9999 -9999 -9999 -9999 -9999 -9999 -9999 -9999 -9999 -9999 -9999 -9999 -9999 -9999 -9999 -9999 -9999 -9999 -9999 -9999 -9999 -9999 -9999 -9999 -9999 -9999 -9999 -9999 -9999 -9999 -9999 -9999 -9999 -9999 -9999 -9999 -9999 -9999 -9999 -9999 -9999 -9999 -9999 -9999 -9999 -9999 -9999 -9999 -9999 -9999 -9999 -9999 -9999 -9999 -9999 -9999
-9999 -9999 -9999 -9999 -9999 -9999 -9999 -9999 -9999 -9999 -9999 -9999 -9999 -9999 -9999 -9999 -9999 -9999 -9999 -9999 -9999 -9999 -9999 -9999 -9999 -9999 -9999 -9999 -9999 -9999 -9999 -9999 -9999 -9999 -9999 -9999 -9999 -9999 -9999 -9999 -9999 -9999 2.74944E-1 1.6118E-2 4.0118E-3 7.53514E-3 8.40901E-3 6.12184E-3 1.54836E-2 4.22254E-2 1.93484E-2 5.06227E-3 6.35954E-3 1.00819E-2 5.06167E-3 8.44748E-3 1.00148E-2 1.87703E-2 3.28257E-2 3.95429E-2 1.57279E-2 1.1336E-2 1.79168E-2 6.3901E-2 1.25289E-1 1.26537E-1 1.45243E-1 1.68228E-1 1.776E-1 1.37043E-1 1.6639E-1 2.19545E-1 2.75287E-1 2.54229E-1 1.19718E-1 8.8337E-2 1.11423E-1 1.36118E-1 1.59541E-1 1.06273E-1 1.0469E-1 6.29189E-2 3.89858E-2 2.49208E-2 3.0067E-2 2.50271E-2 1.49098E-2 7.42738E-3 6.35266E-3 4.2652E-3 7.24763E-3 1.22139E-2 5.91131E-3 9.27326E-3 8.11489E-3 4.99258E-3 7.43636E-3 2.05394E-2 5.77988E-3 2.20399E-2 3.09862E-2 6.81633E-3 5.69982E-3 9.37127E-3 2.25455E-2 1.99855E-2 3.02873E-2 1.30264E-2 1.49165E-2 3.07011E-3 5.85995E-3 5.26515E-3 3.19735E-3 1.85203E-3 5.24683E-4 -9999 -9999 -9999 -9999 -9999 -9999 -9999 -9999 -9999 -9999 -9999 -9999 -9999 -9999 -9999 -9999 -9999 -9999 -9999 -9999 -9999 -9999 -9999 -9999 -9999 -9999 -9999 -9999 -9999 -9999 -9999 -9999 -9999 -9999 -9999 -9999 -9999 -9999 -9999 -9999 -9999 -9999 -9999 -9999 -9999 -9999 -9999 -9999 -9999 -9999 -9999 -9999 -9999 -9999 -9999
-9999 -9999 -9999 -9999 -9999 -9999 -9999 -9999 -9999 -9999 -9999 -9999 -9999 -9999 -9999 -9999 -9999 -9999 -9999 -9999 -9999 -9999 -9999 -9999 -9999 -9999 -9999 -9999 -9999 -9999 -9999 -9999 -9999 -9999 -9999 -9999 -9999 -9999 -9999 -9999 -9999 -9999 1.37823E-1 2.20324E-2 4.47002E-3 3.63074E-3 8.9224E-3 6.57763E-3 9.48242E-3 1.39429E-2 9.18706E-3 6.63137E-3 7.96301E-3 4.65693E-3 3.1046E-3 5.62301E-3 6.51292E-3 1.0716E-2 1.84038E-2 1.93334E-2 1.048E-2 1.42223E-2 1.27002E-2 4.43184E-2 1.05959E-1 1.1596E-1 1.45832E-1 1.7015E-1 2.07428E-1 2.23013E-1 2.32992E-1 2.85156E-1 2.37472E-1 2.2762E-1 1.36454E-1 1.22654E-1 1.10644E-1 1.22287E-1 1.36899E-1 1.27489E-1 1.16982E-1 6.99635E-2 3.48506E-2 1.68025E-2 3.31795E-2 2.95834E-2 1.97386E-2 1.525E-2 5.27706E-3 2.66435E-3 5.01345E-3 1.26939E-2 6.40574E-3 3.66404E-3 5.22732E-3 4.77711E-3 1.34546E-2 2.0925E-2 4.85099E-3 2.00378E-2 2.53451E-2 7.43735E-3 7.63764E-3 1.19748E-2 1.3313E-2 1.76537E-2 2.85809E-2 5.9259E-3 7.89555E-3 8.99152E-3 7.32946E-3 2.53725E-3 5.11617E-3 1.23824E-3 3.5433E-3 -9999 -9999 -9999 -9999 -9999 -9999 -9999 -9999 -9999 -9999 -9999 -9999 -9999 -9999 -9999 -9999 -9999 -9999 -9999 -9999 -9999 -9999 -9999 -9999 -9999 -9999 -9999 -9999 -9999 -9999 -9999 -9999 -9999 -9999 -9999 -9999 -9999 -9999 -9999 -9999 -9999 -9999 -9999 -9999 -9999 -9999 -9999 -9999 -9999 -9999 -9999 -9999 -9999 -9999 -9999
-9999 -9999 -9999 -9999 -9999 -9999 -9999 -9999 -9999 -9999 -9999 -9999 -9999 -9999 -9999 -9999 -9999 -9999 -9999 -9999 -9999 -9999 -9999 -9999 -9999 -9999 -9999 -9999 -9999 -9999 -9999 -9999 -9999 -9999 -9999 -9999 -9999 -9999 -9999 -9999 -9999 -9999 3.97999E-2 4.54287E-3 2.34104E-3 3.83125E-3 3.82746E-3 3.09768E-3 6.33434E-3 2.20567E-2 2.0641E-2 4.30667E-3 2.11921E-3 2.02962E-3 2.35281E-3 4.98035E-3 7.23152E-3 1.03746E-2 1.34809E-2 1.00646E-2 8.61519E-3 2.35842E-2 2.08204E-2 3.06089E-2 8.18608E-2 9.9283E-2 1.329E-1 1.36843E-1 2.06089E-1 2.0149E-1 2.66664E-1 3.85602E-1 3.80491E-1 3.11665E-1 1.84268E-1 1.89383E-1 1.2561E-1 8.56434E-2 9.55919E-2 1.18183E-1 1.3625E-1 4.75398E-2 2.15508E-2 1.45829E-2 1.94395E-2 2.39499E-2 2.32359E-2 1.91469E-2 7.83102E-3 1.07566E-2 7.97394E-3 7.41875E-3 3.05039E-3 8.19101E-3 6.54237E-3 1.06103E-2 1.11706E-2 2.31553E-2 1.32852E-2 2.1024E-2 2.28578E-2 7.4305E-3 1.31108E-2 1.50244E-2 1.15484E-2 1.26948E-2 1.50027E-2 6.9718E-3 7.68768E-3 6.45203E-3 4.09091E-3 6.08187E-3 4.15043E-3 2.05946E-3 4.6838E-3 1.54954E-3 -9999 -9999 -9999 -9999 -9999 -9999 -9999 -9999 -9999 -9999 -9999 -9999 -9999 -9999 -9999 -9999 -9999 -9999 -9999 -9999 -9999 -9999 -9999 -9999 -9999 -9999 -9999 -9999 -9999 -9999 -9999 -9999 -9999 -9999 -9999 -9999 -9999 -9999 -9999 -9999 -9999 -9999 -9999 -9999 -9999 -9999 -9999 -9999 -9999 -9999 -9999 -9999 -9999 -9999
-9999 -9999 -9999 -9999 -9999 -9999 -9999 -9999 -9999 -9999 -9999 -9999 -9999 -9999 -9999 -9999 -9999 -9999 -9999 -9999 -9999 -9999 -9999 -9999 -9999 -9999 -9999 -9999 -9999 -9999 -9999 -9999 -9999 -9999 -9999 -9999 -9999 -9999 -9999 -9999 -9999 -9999 -9999 1.35233E-2 3.15671E-3 5.2829E-3 4.79563E-3 4.1062E-3 1.3737E-2 8.73685E-3 1.66854E-2 1.85287E-3 1.33058E-3 1.72016E-3 3.80418E-3 5.17073E-3 7.60015E-3 1.17411E-2 9.83245E-3 5.42765E-3 1.19879E-2 1.61782E-2 2.22724E-2 3.3899E-2 6.31059E-2 1.13708E-1 1.23181E-1 1.27373E-1 1.49603E-1 2.32619E-1 2.80153E-1 3.053E-1 2.63156E-1 2.20824E-1 1.84746E-1 9.94851E-2 6.72421E-2 2.68047E-2 3.04994E-2 4.79982E-2 6.38495E-2 4.32877E-2 1.91268E-2 1.06942E-2 1.81489E-2 2.05701E-2 2.3927E-2 1.97681E-2 1.06525E-2 5.71855E-3 5.90693E-3 4.8629E-3 7.51261E-3 1.08086E-2 7.08057E-3 8.61681E-3 7.99113E-3 1.48995E-2 1.82723E-2 4.5919E-2 3.91972E-2 1.95286E-2 9.68392E-3 7.04395E-3 8.31032E-3 5.12313E-3 5.53814E-3 1.20112E-2 9.97639E-3 4.43656E-3 6.25827E-3 6.23084E-3 3.45435E-3 3.97872E-3 2.86334E-3 -9999 -9999 -9999 -9999 -9999 -9999 -9999 -9999 -9999 -9999 -9999 -9999 -9999 -9999 -9999 -9999 -9999 -9999 -9999 -9999 -9999 -9999 -9999 -9999 -9999 -9999 -9999 -9999 -9999 -9999 -9999 -9999 -9999 -9999 -9999 -9999 -9999 -9999 -9999 -9999 -9999 -9999 -9999 -9999 -9999 -9999 -9999 -9999 -9999 -9999 -9999 -9999 -9999 -9999 -9999
-9999 -9999 -9999 -9999 -9999 -9999 -9999 -9999 -9999 -9999 -9999 -9999 -9999 -9999 -9999 -9999 -9999 -9999 -9999 -9999 -9999 -9999 -9999 -9999 -9999 -9999 -9999 -9999 -9999 -9999 -9999 -9999 -9999 -9999 -9999 -9999 -9999 -9999 -9999 -9999 -9999 -9999 -9999 1.93881E-2 3.13421E-3 4.08953E-3 5.29583E-3 7.78707E-3 1.07373E-2 3.33366E-2 7.49088E-3 1.96959E-3 1.40517E-3 1.50819E-3 3.33639E-3 3.51103E-3 7.3254E-3 1.00352E-2 1.17594E-2 1.5017E-2 1.5206E-2 9.00702E-3 1.89294E-2 4.06276E-2 8.46292E-2 1.3111E-1 1.85622E-1 1.37596E-1 1.37611E-1 1.94748E-1 2.49642E-1 2.01152E-1 1.73167E-1 1.12143E-1 6.04955E-2 4.01129E-2 1.56709E-2 1.06822E-2 7.10257E-3 7.4341E-3 3.08023E-2 2.89326E-2 1.30212E-2 8.11847E-3 8.84598E-3 2.05308E-2 2.36744E-2 1.78234E-2 1.10089E-2 4.88521E-3 4.75439E-3 6.35019E-3 1.03379E-2 6.72269E-3 6.28251E-3 4.93365E-3 4.85732E-3 9.95682E-3 7.14556E-3 1.27282E-2 7.52353E-2 2.40183E-2 8.15059E-3 5.16462E-3 5.4547E-3 4.78367E-3 4.57809E-3 9.96197E-3 6.61037E-3 3.99455E-3 5.73482E-3 5.90733E-3 4.94729E-3 3.04055E-3 -9999 -9999 -9999 -9999 -9999 -9999 -9999 -9999 -9999 -9999 -9999 -9999 -9999 -9999 -9999 -9999 -9999 -9999 -9999 -9999 -9999 -9999 -9999 -9999 -9999 -9999 -9999 -9999 -9999 -9999 -9999 -9999 -9999 -9999 -9999 -9999 -9999 -9999 -9999 -9999 -9999 -9999 -9999 -9999 -9999 -9999 -9999 -9999 -9999 -9999 -9999 -9999 -9999 -9999 -9999 -9999
-9999 -9999 -9999 -9999 -9999 -9999 -9999 -9999 -9999 -9999 -9999 -9999 -9999 -9999 -9999 -9999 -9999 -9999 -9999 -9999 -9999 -9999 -9999 -9999 -9999 -9999 -9999 -9999 -9999 -9999 -9999 -9999 -9999 -9999 -9999 -9999 -9999 -9999 -9999 -9999 -9999 -9999 -9999 9.03973E-2 3.76004E-3 1.78484E-3 4.51647E-3 3.08173E-3 1.08219E-2 4.87828E-2 5.14081E-3 1.56576E-3 1.41028E-3 2.04936E-3 3.88187E-3 4.5493E-3 7.18632E-3 8.9504E-3 4.67823E-3 1.93583E-2 1.20395E-2 1.20761E-2 2.44256E-2 5.19956E-2 1.07735E-1 1.7625E-1 2.05168E-1 1.21527E-1 1.48083E-1 1.42089E-1 1.09873E-1 1.30699E-1 1.33307E-1 7.19865E-2 2.73055E-2 1.85333E-2 8.60974E-3 6.33484E-3 4.69521E-3 8.04642E-3 3.78534E-2 2.6997E-2 9.95404E-3 9.04813E-3 1.59756E-2 1.56352E-2 1.94358E-2 1.25643E-2 7.65512E-3 4.47374E-3 5.77303E-3 6.66971E-3 6.98038E-3 9.64076E-3 5.35434E-3 3.50833E-3 5.16279E-3 8.0658E-3 9.74698E-3 1.51617E-2 4.5667E-2 1.70002E-2 4.37921E-3 7.39046E-3 5.94319E-3 2.23921E-3 2.34808E-3 5.31043E-3 5.6625E-3 4.54146E-3 7.53296E-3 5.21617E-3 3.15589E-3 -9999 -9999 -9999 -9999 -9999 -9999 -9999 -9999 -9999 -9999 -9999 -9999 -9999 -9999 -9999 -9999 -9999 -9999 -9999 -9999 -9999 -9999 -9999 -9999 -9999 -9999 -9999 -9999 -9999 -9999 -9999 -9999 -9999 -9999 -9999 -9999 -9999 -9999 -9999 -9999 -9999 -9999 -9999 -9999 -9999 -9999 -9999 -9999 -9999 -9999 -9999 -9999 -9999 -9999 -9999 -9999 -9999
-9999 -9999 -9999 -9999 -9999 -9999 -9999 -9999 -9999 -9999 -9999 -9999 -9999 -9999 -9999 -9999 -9999 -9999 -9999 -9999 -9999 -9999 -9999 -9999 -9999 -9999 -9999 -9999 -9999 -9999 -9999 -9999 -9999 -9999 -9999 -9999 -9999 -9999 -9999 -9999 -9999 -9999 -9999 1.01823E-2 1.90617E-3 2.2044E-3 1.21123E-3 5.12552E-3 1.74687E-2 4.95841E-3 1.04351E-3 1.7221E-3 3.32005E-3 2.89562E-3 3.0189E-3 3.09417E-3 6.46296E-3 2.21738E-2 6.52193E-3 2.08781E-2 2.06733E-2 1.64473E-2 2.86124E-2 6.15069E-2 1.17509E-1 1.64249E-1 1.24503E-1 1.16756E-1 1.19589E-1 1.13806E-1 1.06609E-1 9.60653E-2 1.01892E-1 9.4439E-2 4.88817E-2 2.38129E-2 1.04296E-2 6.85685E-3 1.1451E-2 2.8783E-2 4.54589E-2 1.84913E-2 1.03023E-2 8.4539E-3 1.58318E-2 1.96433E-2 1.26849E-2 1.39745E-2 5.30273E-3 4.17135E-3 1.8325E-3 6.44048E-3 5.97543E-3 1.46736E-2 3.30147E-3 2.78559E-3 8.9976E-3 1.11834E-2 9.94536E-3 7.81005E-3 1.15096E-2 2.03634E-2 9.93524E-3 4.29068E-3 5.47418E-3 2.9965E-3 1.60397E-3 5.12342E-3 5.22725E-3 2.98697E-3 9.44064E-3 2.52848E-3 -9999 -9999 -9999 -9999 -9999 -9999 -9999 -9999 -9999 -9999 -9999 -9999 -9999 -9999 -9999 -9999 -9999 -9999 -9999 -9999 -9999 -9999 -9999 -9999 -9999 -9999 -9999 -9999 -9999 -9999 -9999 -9999 -9999 -9999 -9999 -9999 -9999 -9999 -9999 -9999 -9999 -9999 -9999 -9999 -9999 -9999 -9999 -9999 -9999 -9999 -9999 -9999 -9999 -9999 -9999 -9999 -9999 -9999
-9999 -9999 -9999 -9999 -9999 -9999 -9999 -9999 -9999 -9999 -9999 -9999 -9999 -9999 -9999 -9999 -9999 -9999 -9999 -9999 -9999 -9999 -9999 -9999 -9999 -9999 -9999 -9999 -9999 -9999 -9999 -9999 -9999 -9999 -9999 -9999 -9999 -9999 -9999 -9999 -9999 -9999 4.13792E-2 2.41189E-3 2.95665E-3 1.15875E-3 5.20558E-3 1.62847E-2 1.09686E-2 2.29096E-3 1.84119E-3 2.95418E-3 2.4682E-3 4.34399E-3 4.78577E-3 3.18784E-3 8.02649E-3 1.48218E-2 4.45913E-3 1.50085E-2 3.55956E-2 1.94692E-2 2.65199E-2 5.68377E-2 1.08718E-1 1.1769E-1 1.16884E-1 1.02273E-1 9.55297E-2 1.20822E-1 1.16424E-1 9.13057E-2 6.91538E-2 8.83445E-2 1.1939E-1 8.17185E-2 3.7221E-2 3.24942E-2 4.75159E-2 6.0021E-2 5.07599E-2 1.72036E-2 7.31323E-3 3.91357E-3 7.35128E-3 1.54044E-2 1.08637E-2 7.3078E-3 5.43397E-3 7.30956E-3 4.81408E-3 7.28471E-3 6.04197E-3 9.26974E-3 2.32703E-3 7.83825E-3 1.69403E-2 8.33897E-3 1.03291E-2 1.09548E-2 6.73211E-3 1.64709E-2 1.49048E-2 1.15406E-2 6.51134E-3 2.95738E-3 1.68446E-3 6.54142E-3 5.0795E-3 3.21963E-3 3.53722E-3 -9999 -9999 -9999 -9999 -9999 -9999 -9999 -9999 -9999 -9999 -9999 -9999 -9999 -9999 -9999 -9999 -9999 -9999 -9999 -9999 -9999 -9999 -9999 -9999 -9999 -9999 -9999 -9999 -9999 -9999 -9999 -9999 -9999 -9999 -9999 -9999 -9999 -9999 -9999 -9999 -9999 -9999 -9999 -9999 -9999 -9999 -9999 -9999 -9999 -9999 -9999 -9999 -9999 -9999 -9999 -9999 -9999 -9999 -9999
-9999 -9999 -9999 -9999 -9999 -9999 -9999 -9999 -9999 -9999 -9999 -9999 -9999 -9999 -9999 -9999 -9999 -9999 -9999 -9999 -9999 -9999 -9999 -9999 -9999 -9999 -9999 -9999 -9999 -9999 -9999 -9999 -9999 -9999 -9999 -9999 -9999 -9999 -9999 -9999 -9999 -9999 2.07206E-2 1.42405E-3 2.15896E-3 9.20173E-4 6.60514E-3 2.12035E-3 1.11435E-3 1.12549E-3 1.69787E-3 3.73142E-3 7.18716E-3 1.66262E-2 8.40059E-3 3.12571E-3 -9999 9.15332E-3 4.16741E-3 2.46355E-2 3.38806E-2 2.00519E-2 2.1743E-2 4.81721E-2 9.76119E-2 1.36752E-1 1.0568E-1 9.05705E-2 7.33329E-2 8.45695E-2 9.12481E-2 9.58602E-2 6.75904E-2 3.92217E-2 7.5878E-2 7.29502E-2 6.25124E-2 6.98046E-2 6.27116E-2 3.26781E-2 2.74929E-2 2.18335E-2 6.74589E-3 3.97741E-3 4.95745E-3 1.10609E-2 1.21442E-2 5.98646E-3 5.06068E-3 6.65021E-3 6.61909E-3 5.93837E-3 5.328E-3 2.18344E-3 4.93111E-3 2.2318E-2 5.6757E-3 1.00834E-2 1.47821E-2 1.30479E-2 7.98282E-3 4.79908E-3 1.08772E-2 8.21894E-3 1.40557E-2 3.04436E-3 1.35033E-3 5.10372E-3 6.0113E-3 2.71156E-3 2.36437E-3 -9999 -9999 -9999 -9999 -9999 -9999 -9999 -9999 -9999 -9999 -9999 -9999 -9999 -9999 -9999 -9999 -9999 -9999 -9999 -9999 -9999 -9999 -9999 -9999 -9999 -9999 -9999 -9999 -9999 -9999 -9999 -9999 -9999 -9999 -9999 -9999 -9999 -9999 -9999 -9999 -9999 -9999 -9999 -9999 -9999 -9999 -9999 -9999 -9999 -9999 -9999 -9999 -9999 -9999 -9999 -9999 -9999 -9999 -9999
-9999 -9999 -9999 -9999 -9999 -9999 -9999 -9999 -9999 -9999 -9999 -9999 -9999 -9999 -9999 -9999 -9999 -9999 -9999 -9999 -9999 -9999 -9999 -9999 -9999 -9999 -9999 -9999 -9999 -9999 -9999 -9999 -9999 -9999 -9999 -9999 -9999 -9999 -9999 -9999 -9999 -9999 2.29134E-2 3.79906E-3 2.33094E-3 1.15613E-3 2.39182E-3 1.16092E-2 1.6922E-3 2.12332E-3 1.50006E-3 3.08545E-3 1.9638E-2 3.29906E-2 -9999 -9999 -9999 1.4722E-3 4.16478E-3 2.91515E-2 2.34666E-2 1.46264E-2 2.26885E-2 8.02259E-2 9.71083E-2 7.96669E-2 7.96573E-2 8.01949E-2 6.57288E-2 6.95729E-2 7.97239E-2 1.17077E-1 8.29418E-2 4.44878E-2 3.29793E-2 2.14943E-2 2.28861E-2 3.22925E-2 4.73998E-2 1.21297E-2 1.22306E-2 1.31582E-2 9.34838E-3 5.49648E-3 5.46599E-3 1.03185E-2 9.55429E-3 9.86273E-3 5.57532E-3 3.36845E-3 4.21835E-3 4.70248E-3 3.56192E-3 5.20215E-3 1.28545E-2 8.26184E-3 6.40278E-3 1.08201E-2 1.13757E-2 1.19268E-2 6.5786E-3 4.21483E-3 2.90259E-3 6.30178E-3 8.00053E-3 1.95339E-3 2.76199E-3 5.61296E-3 3.17114E-3 1.94164E-3 1.33737E-3 -9999 -9999 -9999 -9999 -9999 -9999 -9999 -9999 -9999 -9999 -9999 -9999 -9999 -9999 -9999 -9999 -9999 -9999 -9999 -9999 -9999 -9999 -9999 -9999 -9999 -9999 -9999 -9999 -9999 -9999 -9999 -9999 -9999 -9999 -9999 -9999 -9999 -9999 -9999 -9999 -9999 -9999 -9999 -9999 -9999 -9999 -9999 -9999 -9999 -9999 -9999 -9999 -9999 -9999 -9999 -9999 -9999 -9999 -9999
-9999 -9999 -9999 -9999 -9999 -9999 -9999 -9999 -9999 -9999 -9999 -9999 -9999 -9999 -9999 -9999 -9999 -9999 -9999 -9999 -9999 -9999 -9999 -9999 -9999 -9999 -9999 -9999 -9999 -9999 -9999 -9999 -9999 -9999 -9999 -9999 -9999 -9999 -9999 -9999 -9999 -9999 -9999 7.89372E-2 3.33179E-3 1.5E-3 1.11714E-2 7.0821E-3 3.11595E-3 1.09801E-2 2.11097E-3 2.45316E-3 8.76489E-3 6.00002E-2 -9999 -9999 -9999 3.7394E-3 6.16748E-3 1.00367E-2 1.16164E-2 1.30382E-2 2.78345E-2 6.20348E-2 1.10149E-1 5.86295E-2 4.31423E-2 5.08807E-2 4.94134E-2 4.43984E-2 4.89747E-2 5.12732E-2 3.77822E-2 2.71455E-2 3.15313E-2 2.01052E-2 1.13149E-2 3.08541E-2 4.53511E-2 1.54118E-2 1.28859E-2 1.47872E-2 1.46485E-2 6.49076E-3 4.08795E-3 8.82649E-3 7.83542E-3 8.74876E-3 7.41665E-3 2.62993E-3 4.00283E-3 1.3782E-3 3.1456E-3 8.69925E-3 1.17192E-2 6.75297E-3 8.75688E-3 7.55017E-3 8.20931E-3 1.40658E-2 5.08921E-3 4.37658E-3 3.07944E-3 6.18589E-3 3.95337E-3 3.61785E-3 3.55188E-3 1.65516E-3 8.11441E-4 1.19778E-3 1.10102E-3 1.23632E-3 -9999 -9999 -9999 -9999 -9999 -9999 -9999 -9999 -9999 -9999 -9999 -9999 -9999 -9999 -9999 -9999 -9999 -9999 -9999 -9999 -9999 -9999 -9999 -9999 -9999 -9999 -9999 -9999 -9999 -9999 -9999 -9999 -9999 -9999 -9999 -9999 -9999 -9999 -9999 -9999 -9999 -9999 -9999 -9999 -9999 -9999 -9999 -9999 -9999 -9999 -9999 -9999 -9999 -9999 -9999 -9999 -9999 -9999
-9999 -9999 -9999 -9999 -9999 -9999 -9999 -9999 -9999 -9999 -9999 -9999 -9999 -9999 -9999 -9999 -9999 -9999 -9999 -9999 -9999 -9999 -9999 -9999 -9999 -9999 -9999 -9999 -9999 -9999 -9999 -9999 -9999 -9999 -9999 -9999 -9999 -9999 -9999 -9999 -9999 -9999 -9999 8.78131E-2 6.3401E-3 1.63871E-3 9.93524E-3 3.39919E-3 3.2705E-2 6.36254E-3 1.74391E-3 5.45768E-3 1.08586E-2 -9999 -9999 -9999 -9999 -9999 -9999 3.13878E-3 4.17152E-3 7.85729E-3 1.92086E-2 9.04079E-2 1.02385E-1 1.21232E-1 5.06934E-2 2.49758E-2 2.44067E-2 2.13026E-2 2.91283E-2 2.9868E-2 3.13913E-2 2.28967E-2 1.86951E-2 1.18418E-2 1.94636E-2 3.89905E-2 2.49432E-2 1.78469E-2 2.00175E-2 2.0916E-2 1.45983E-2 6.72325E-3 2.49414E-3 6.10578E-3 8.52581E-3 3.71092E-3 4.65578E-3 3.46204E-3 4.68035E-3 1.7374E-3 3.09499E-3 7.20457E-3 5.51176E-3 6.42529E-3 6.99543E-3 7.46492E-3 1.11341E-2 8.4401E-3 9.20315E-3 7.57532E-3 3.61414E-3 2.65262E-3 5.16417E-3 2.88558E-3 1.86953E-3 7.54783E-4 7.08591E-4 3.62144E-4 1.17765E-3 -9999 -9999 -9999 -9999 -9999 -9999 -9999 -9999 -9999 -9999 -9999 -9999 -9999 -9999 -9999 -9999 -9999 -9999 -9999 -9999 -9999 -9999 -9999 -9999 -9999 -9999 -9999 -9999 -9999 -9999 -9999 -9999 -9999 -9999 -9999 -9999 -9999 -9999 -9999 -9999 -9999 -9999 -9999 -9999 -9999 -9999 -9999 -9999 -9999 -9999 -9999 -9999 -9999 -9999 -9999 -9999 -9999 -9999 -9999
-9999 -9999 -9999 -9999 -9999 -9999 -9999 -9999 -9999 -9999 -9999 -9999 -9999 -9999 -9999 -9999 -9999 -9999 -9999 -9999 -9999 -9999 -9999 -9999 -9999 -9999 -9999 -9999 -9999 -9999 -9999 -9999 -9999 -9999 -9999 -9999 -9999 -9999 -9999 -9999 -9999 -9999 -9999 7.93282E-2 9.71298E-3 1.87876E-3 7.69033E-3 5.92292E-3 6.27238E-3 1.4821E-3 9.26414E-4 1.30296E-3 2.34E-3 -9999 -9999 -9999 -9999 -9999 -9999 -9999 8.12533E-3 2.35465E-2 4.65779E-2 9.3718E-2 9.10991E-2 7.9559E-2 6.02283E-2 2.08797E-2 1.25682E-2 1.31542E-2 4.15522E-2 2.62807E-2 1.82838E-2 1.28061E-2 1.01043E-2 8.56485E-3 1.801E-2 2.26788E-2 1.36202E-2 1.14009E-2 1.20023E-2 1.32772E-2 9.85481E-3 4.01974E-3 1.41978E-3 3.55296E-3 5.06356E-3 3.83964E-3 6.1496E-3 6.16077E-3 7.19495E-3 3.77648E-3 2.45304E-3 6.78289E-3 5.15834E-3 4.11486E-3 6.1869E-3 5.6141E-3 5.26863E-3 3.80949E-3 3.11673E-3 2.1492E-3 3.58046E-3 1.81276E-3 3.25164E-3 2.2012E-3 1.31407E-3 6.47457E-4 6.58214E-4 2.80084E-4 -9999 -9999 -9999 -9999 -9999 -9999 -9999 -9999 -9999 -9999 -9999 -9999 -9999 -9999 -9999 -9999 -9999 -9999 -9999 -9999 -9999 -9999 -9999 -9999 -9999 -9999 -9999 -9999 -9999 -9999 -9999 -9999 -9999 -9999 -9999 -9999 -9999 -9999 -9999 -9999 -9999 -9999 -9999 -9999 -9999 -9999 -9999 -9999 -9999 -9999 -9999 -9999 -9999 -9999 -9999 -9999 -9999 -9999 -9999 -9999
-9999 -9999 -9999 -9999 -9999 -9999 -9999 -9999 -9999 -9999 -9999 -9999 -9999 -9999 -9999 -9999 -9999 -9999 -9999 -9999 -9999 -9999 -9999 -9999 -9999 -9999 -9999 -9999 -9999 -9999 -9999 -9999 -9999 -9999 -9999 -9999 -9999 -9999 -9999 -9999 -9999 -9999 -9999 -9999 1.50158E-1 2.5417E-3 1.51363E-3 1.51134E-2 3.14885E-3 1.22116E-3 1.27757E-3 1.6301E-3 -9999 -9999 -9999 -9999 -9999 -9999 -9999 -9999 -9999 4.84728E-2 6.97892E-2 6.80634E-2 5.39405E-2 3.89842E-2 2.09079E-2 1.20214E-2 8.82275E-3 1.05656E-2 2.48158E-2 3.17418E-2 2.68185E-2 1.28432E-2 1.57578E-2 2.0376E-2 2.49093E-2 2.04191E-2 1.16125E-2 8.02164E-3 9.61148E-3 7.56309E-3 4.62744E-3 1.8205E-3 1.55647E-3 3.38493E-3 2.58328E-3 4.00342E-3 7.12477E-3 6.28756E-3 5.02681E-3 2.45276E-3 4.0293E-3 2.83822E-3 4.41038E-3 3.55773E-3 3.88672E-3 7.12629E-3 4.34742E-3 4.51035E-3 2.62538E-3 1.39006E-3 1.79494E-3 2.57777E-3 8.87894E-4 1.08403E-3 1.95532E-3 3.00656E-4 -9999 -9999 -9999 -9999 -9999 -9999 -9999 -9999 -9999 -9999 -9999 -9999 -9999 -9999 -9999 -9999 -9999 -9999 -9999 -9999 -9999 -9999 -9999 -9999 -9999 -9999 -9999 -9999 -9999 -9999 -9999 -9999 -9999 -9999 -9999 -9999 -9999 -9999 -9999 -9999 -9999 -9999 -9999 -9999 -9999 -9999 -9999 -9999 -9999 -9999 -9999 -9999 -9999 -9999 -9999 -9999 -9999 -9999 -9999 -9999 -9999 -9999
-9999 -9999 -9999 -9999 -9999 -9999 -9999 -9999 -9999 -9999 -9999 -9999 -9999 -9999 -9999 -9999 -9999 -9999 -9999 -9999 -9999 -9999 -9999 -9999 -9999 -9999 -9999 -9999 -9999 -9999 -9999 -9999 -9999 -9999 -9999 -9999 -9999 -9999 -9999 -9999 -9999 -9999 -9999 -9999 1.03919E-1 2.02776E-3 1.34312E-2 5.96633E-3 1.58667E-3 2.86908E-3 2.1774E-3 -9999 -9999 -9999 -9999 -9999 -9999 -9999 -9999 -9999 -9999 -9999 -9999 6.88495E-2 4.88063E-2 2.22027E-2 1.00437E-2 7.15199E-3 7.80025E-3 9.6586E-3 1.52383E-2 4.76668E-2 4.30483E-2 3.54254E-2 3.48915E-2 2.92756E-2 1.42053E-2 1.52846E-2 1.21342E-2 1.13748E-2 8.67035E-3 9.13097E-3 3.56848E-3 1.83475E-3 3.4343E-3 5.1675E-3 3.72277E-3 4.07838E-3 6.66817E-3 4.67298E-3 3.9435E-3 2.15898E-3 3.03388E-3 2.39086E-3 5.34716E-3 3.35825E-3 2.72707E-3 3.29186E-3 6.84909E-3 6.10476E-3 3.35907E-3 1.47382E-3 8.66253E-4 1.21393E-3 1.92061E-3 4.78161E-4 3.42396E-4 -9999 -9999 -9999 -9999 -9999 -9999 -9999 -9999 -9999 -9999 -9999 -9999 -9999 -9999 -9999 -9999 -9999 -9999 -9999 -9999 -9999 -9999 -9999 -9999 -9999 -9999 -9999 -9999 -9999 -9999 -9999 -9999 -9999 -9999 -9999 -9999 -9999 -9999 -9999 -9999 -9999 -9999 -9999 -9999 -9999 -9999 -9999 -9999 -9999 -9999 -9999 -9999 -9999 -9999 -9999 -9999 -9999 -9999 -9999 -9999 -9999 -9999 -9999
-9999 -9999 -9999 -9999 -9999 -9999 -9999 -9999 -9999 -9999 -9999 -9999 -9999 -9999 -9999 -9999 -9999 -9999 -9999 -9999 -9999 -9999 -9999 -9999 -9999 -9999 -9999 -9999 -9999 -9999 -9999 -9999 -9999 -9999 -9999 -9999 -9999 -9999 -9999 -9999 -9999 -9999 -9999 -9999 1.04558E-1 9.07966E-3 3.98275E-2 3.05395E-3 1.73199E-3 -9999 -9999 -9999 -9999 -9999 -9999 -9999 -9999 -9999 -9999 -9999 -9999 -9999 -9999 2.4258E-2 1.83116E-2 1.43233E-2 9.42256E-3 8.56552E-3 8.33547E-3 9.13427E-3 9.4376E-3 1.48686E-2 1.74814E-2 3.01095E-2 1.828E-2 1.00163E-2 3.60571E-3 9.55861E-3 1.53552E-2 5.65763E-3 6.35708E-3 5.54448E-3 3.19493E-3 2.00394E-3 4.17332E-3 7.97166E-3 5.32071E-3 3.48977E-3 3.24869E-3 3.54884E-3 2.20783E-3 1.32703E-3 2.2143E-3 1.59259E-3 3.28904E-3 1.05072E-3 1.41681E-3 2.24753E-3 1.93914E-3 4.96658E-3 2.60465E-3 1.82169E-3 6.25278E-4 6.16178E-4 1.13132E-3 3.85666E-4 -9999 -9999 -9999 -9999 -9999 -9999 -9999 -9999 -9999 -9999 -9999 -9999 -9999 -9999 -9999 -9999 -9999 -9999 -9999 -9999 -9999 -9999 -9999 -9999 -9999 -9999 -9999 -9999 -9999 -9999 -9999 -9999 -9999 -9999 -9999 -9999 -9999 -9999 -9999 -9999 -9999 -9999 -9999 -9999 -9999 -9999 -9999 -9999 -9999 -9999 -9999 -9999 -9999 -9999 -9999 -9999 -9999 -9999 -9999 -9999 -9999 -9999 -9999 -9999
-9999 -9999 -9999 -9999 -9999 -9999 -9999 -9999 -9999 -9999 -9999 -9999 -9999 -9999 -9999 -9999 -9999 -9999 -9999 -9999 -9999 -9999 -9999 -9999 -9999 -9999 -9999 -9999 -9999 -9999 -9999 -9999 -9999 -9999 -9999 -9999 -9999 -9999 -9999 -9999 -9999 -9999 -9999 -9999 1.18302E-1 1.62594E-2 3.74354E-2 2.79143E-3 1.87441E-3 -9999 -9999 -9999 -9999 -9999 -9999 -9999 -9999 -9999 -9999 -9999 -9999 -9999 -9999 1.14579E-2 5.62871E-3 3.98317E-3 6.07605E-3 8.18027E-3 6.00341E-3 5.53405E-3 7.39085E-3 8.77554E-3 8.632E-3 9.76627E-3 1.04731E-2 5.82506E-3 3.3854E-3 7.48472E-3 1.25198E-2 4.71538E-3 3.68801E-3 4.71405E-3 2.51723E-3 1.30444E-3 2.96994E-3 6.81998E-3 5.71508E-3 3.03841E-3 2.66715E-3 3.53948E-3 2.0196E-3 1.98445E-3 1.97402E-3 1.65151E-3 2.52605E-3 1.72191E-3 1.29158E-3 2.22552E-3 1.52313E-3 1.25149E-3 1.21654E-3 1.01006E-3 1.05896E-3 2.65058E-4 6.90276E-4 5.18922E-4 -9999 -9999 -9999 -9999 -9999 -9999 -9999 -9999 -9999 -9999 -9999 -9999 -9999 -9999 -9999 -9999 -9999 -9999 -9999 -9999 -9999 -9999 -9999 -9999 -9999 -9999 -9999 -9999 -9999 -9999 -9999 -9999 -9999 -9999 -9999 -9999 -9999 -9999 -9999 -9999 -9999 -9999 -9999 -9999 -9999 -9999 -9999 -9999 -9999 -9999 -9999 -9999 -9999 -9999 -9999 -9999 -9999 -9999 -9999 -9999 -9999 -9999 -9999 -9999
-9999 -9999 -9999 -9999 -9999 -9999 -9999 -9999 -9999 -9999 -9999 -9999 -9999 -9999 -9999 -9999 -9999 -9999 -9999 -9999 -9999 -9999 -9999 -9999 -9999 -9999 -9999 -9999 -9999 -9999 -9999 -9999 -9999 -9999 -9999 -9999 -9999 -9999 -9999 -9999 -9999 -9999 -9999 -9999 7.83402E-2 1.09084E-2 1.19224E-1 4.28105E-2 1.56865E-2 -9999 -9999 -9999 -9999 -9999 -9999 -9999 -9999 -9999 -9999 -9999 -9999 -9999 -9999 -9999 -9999 3.7425E-3 4.00964E-3 5.04117E-3 4.43847E-3 5.79551E-3 5.24379E-3 1.13643E-2 8.6256E-3 7.33798E-3 6.11294E-3 3.60446E-3 4.16663E-3 1.1463E-2 1.21115E-2 3.00735E-3 2.34065E-3 2.74863E-3 1.75188E-3 1.16319E-3 2.42431E-3 4.36605E-3 2.09865E-3 1.89908E-3 2.51126E-3 2.81239E-3 1.20113E-3 9.16705E-4 1.95219E-3 1.51962E-3 1.20106E-3 1.81598E-3 2.01022E-3 1.32519E-3 1.02415E-3 7.56637E-4 7.66328E-4 7.62308E-4 1.08538E-3 8.96154E-4 9.34892E-4 -9999 -9999 -9999 -9999 -9999 -9999 -9999 -9999 -9999 -9999 -9999 -9999 -9999 -9999 -9999 -9999 -9999 -9999 -9999 -9999 -9999 -9999 -9999 -9999 -9999 -9999 -9999 -9999 -9999 -9999 -9999 -9999 -9999 -9999 -9999 -9999 -9999 -9999 -9999 -9999 -9999 -9999 -9999 -9999 -9999 -9999 -9999 -9999 -9999 -9999 -9999 -9999 -9999 -9999 -9999 -9999 -9999 -9999 -9999 -9999 -9999 -9999 -9999 -9999 -9999
-9999 -9999 -9999 -9999 -9999 -9999 -9999 -9999 -9999 -9999 -9999 -9999 -9999 -9999 -9999 -9999 -9999 -9999 -9999 -9999 -9999 -9999 -9999 -9999 -9999 -9999 -9999 -9999 -9999 -9999 -9999 -9999 -9999 -9999 -9999 -9999 -9999 -9999 -9999 -9999 -9999 -9999 -9999 -9999 4.32791E-2 2.97575E-2 3.08675E-2 8.60212E-3 1.9543E-3 1.91454E-3 -9999 -9999 -9999 -9999 -9999 -9999 -9999 -9999 -9999 -9999 -9999 -9999 -9999 -9999 -9999 5.18688E-3 4.58831E-3 5.8259E-3 2.68728E-3 5.01226E-3 5.20512E-3 9.02514E-3 5.89358E-3 5.59354E-3 5.61228E-3 4.77081E-3 3.70454E-3 5.42343E-3 1.21235E-2 5.85404E-3 4.25738E-3 2.45658E-3 1.73499E-3 8.85642E-4 1.99037E-3 3.11744E-3 2.36155E-3 2.67606E-3 3.9691E-3 3.46865E-3 1.40493E-3 8.68649E-4 8.99125E-4 9.26911E-4 7.6392E-4 1.45865E-3 2.19584E-3 1.48659E-3 8.31187E-4 7.70988E-4 1.24412E-3 1.10558E-3 7.85211E-4 1.24779E-3 8.30269E-4 -9999 -9999 -9999 -9999 -9999 -9999 -9999 -9999 -9999 -9999 -9999 -9999 -9999 -9999 -9999 -9999 -9999 -9999 -9999 -9999 -9999 -9999 -9999 -9999 -9999 -9999 -9999 -9999 -9999 -9999 -9999 -9999 -9999 -9999 -9999 -9999 -9999 -9999 -9999 -9999 -9999 -9999 -9999 -9999 -9999 -9999 -9999 -9999 -9999 -9999 -9999 -9999 -9999 -9999 -9999 -9999 -9999 -9999 -9999 -9999 -9999 -9999 -9999 -9999 -9999
-9999 -9999 -9999 -9999 -9999 -9999 -9999 -9999 -9999 -9999 -9999 -9999 -9999 -9999 -9999 -9999 -9999 -9999 -9999 -9999 -9999 -9999 -9999 -9999 -9999 -9999 -9999 -9999 -9999 -9999 -9999 -9999 -9999 -9999 -9999 -9999 -9999 -9999 -9999 -9999 -9999 -9999 -9999 -9999 -9999 4.86526E-2 4.3566E-3 4.59522E-3 3.07365E-3 -9999 -9999 -9999 -9999 -9999 -9999 -9999 -9999 -9999 -9999 -9999 -9999 -9999 -9999 -9999 -9999 -9999 5.28189E-3 2.62264E-3 5.18676E-3 9.7247E-3 7.72459E-3 1.01951E-2 6.88036E-3 6.16621E-3 6.93097E-3 7.16511E-3 4.29374E-3 1.77068E-3 5.29845E-3 1.28177E-2 5.57912E-3 4.12363E-3 1.56655E-3 8.44736E-4 1.18718E-3 1.90329E-3 2.08091E-3 2.23333E-3 3.4935E-3 2.80247E-3 1.34088E-3 9.3461E-4 1.23135E-3 1.08989E-3 1.3462E-3 1.21309E-3 1.03403E-3 1.66558E-3 9.8106E-4 8.39825E-4 1.39747E-3 9.35061E-4 1.1704E-3 8.9594E-4 -9999 -9999 -9999 -9999 -9999 -9999 -9999 -9999 -9999 -9999 -9999 -9999 -9999 -9999 -9999 -9999 -9999 -9999 -9999 -9999 -9999 -9999 -9999 -9999 -9999 -9999 -9999 -9999 -9999 -9999 -9999 -9999 -9999 -9999 -9999 -9999 -9999 -9999 -9999 -9999 -9999 -9999 -9999 -9999 -9999 -9999 -9999 -9999 -9999 -9999 -9999 -9999 -9999 -9999 -9999 -9999 -9999 -9999 -9999 -9999 -9999 -9999 -9999 -9999 -9999 -9999
-9999 -9999 -9999 -9999 -9999 -9999 -9999 -9999 -9999 -9999 -9999 -9999 -9999 -9999 -9999 -9999 -9999 -9999 -9999 -9999 -9999 -9999 -9999 -9999 -9999 -9999 -9999 -9999 -9999 -9999 -9999 -9999 -9999 -9999 -9999 -9999 -9999 -9999 -9999 -9999 -9999 -9999 -9999 -9999 -9999 3.62941E-2 7.78531E-2 6.07676E-3 1.66257E-3 -9999 -9999 -9999 -9999 -9999 -9999 -9999 -9999 -9999 -9999 -9999 -9999 -9999 -9999 -9999 -9999 -9999 -9999 -9999 6.8826E-3 7.8524E-3 5.34559E-3 5.63331E-3 7.89251E-3 8.46375E-3 9.03542E-3 6.22923E-3 3.05396E-3 1.17391E-3 2.61894E-3 1.01534E-2 7.53206E-3 3.84686E-3 1.1885E-3 1.05208E-3 1.878E-3 1.60096E-3 1.23826E-3 9.39717E-4 1.19501E-3 2.23456E-3 1.53627E-3 1.06153E-3 8.51687E-4 8.15296E-4 1.06382E-3 7.14345E-4 6.99062E-4 1.64693E-3 9.51859E-4 5.49353E-4 4.8836E-4 5.491E-4 4.61173E-4 -9999 -9999 -9999 -9999 -9999 -9999 -9999 -9999 -9999 -9999 -9999 -9999 -9999 -9999 -9999 -9999 -9999 -9999 -9999 -9999 -9999 -9999 -9999 -9999 -9999 -9999 -9999 -9999 -9999 -9999 -9999 -9999 -9999 -9999 -9999 -9999 -9999 -9999 -9999 -9999 -9999 -9999 -9999 -9999 -9999 -9999 -9999 -9999 -9999 -9999 -9999 -9999 -9999 -9999 -9999 -9999 -9999 -9999 -9999 -9999 -9999 -9999 -9999 -9999 -9999 -9999 -9999
-9999 -9999 -9999 -9999 -9999 -9999 -9999 -9999 -9999 -9999 -9999 -9999 -9999 -9999 -9999 -9999 -9999 -9999 -9999 -9999 -9999 -9999 -9999 -9999 -9999 -9999 -9999 -9999 -9999 -9999 -9999 -9999 -9999 -9999 -9999 -9999 -9999 -9999 -9999 -9999 -9999 -9999 -9999 -9999 -9999 -9999 -9999 5.50397E-2 2.33062E-3 5.1247E-3 -9999 -9999 -9999 -9999 -9999 -9999 -9999 -9999 -9999 -9999 -9999 -9999 -9999 -9999 -9999 -9999 -9999 8.68583E-3 2.02159E-2 1.15485E-2 3.97261E-3 4.8261E-3 5.8233E-3 6.0226E-3 4.84028E-3 3.6917E-3 1.29375E-3 1.25428E-3 3.56913E-3 5.3834E-3 4.02934E-3 2.63747E-3 1.02827E-3 1.071E-3 2.77146E-3 2.60356E-3 1.00784E-3 8.3378E-4 7.57783E-4 1.59157E-3 1.58087E-3 1.53308E-3 1.25756E-3 8.11189E-4 4.71607E-4 4.05191E-4 5.70678E-4 6.3987E-4 7.9815E-4 6.97042E-4 4.71056E-4 3.86083E-4 2.08204E-4 -9999 -9999 -9999 -9999 -9999 -9999 -9999 -9999 -9999 -9999 -9999 -9999 -9999 -9999 -9999 -9999 -9999 -9999 -9999 -9999 -9999 -9999 -9999 -9999 -9999 -9999 -9999 -9999 -9999 -9999 -9999 -9999 -9999 -9999 -9999 -9999 -9999 -9999 -9999 -9999 -9999 -9999 -9999 -9999 -9999 -9999 -9999 -9999 -9999 -9999 -9999 -9999 -9999 -9999 -9999 -9999 -9999 -9999 -9999 -9999 -9999 -9999 -9999 -9999 -9999 -9999 -9999
-9999 -9999 -9999 -9999 -9999 -9999 -9999 -9999 -9999 -9999 -9999 -9999 -9999 -9999 -9999 -9999 -9999 -9999 -9999 -9999 -9999 -9999 -9999 -9999 -9999 -9999 -9999 -9999 -9999 -9999 -9999 -9999 -9999 -9999 -9999 -9999 -9999 -9999 -9999 -9999 -9999 -9999 -9999 -9999 -9999 -9999 -9999 9.37368E-2 2.94281E-2 -9999 -9999 -9999 -9999 -9999 -9999 -9999 -9999 -9999 -9999 -9999 -9999 -9999 -9999 -9999 -9999 -9999 -9999 -9999 1.27405E-2 1.31047E-2 5.7896E-3 3.77246E-3 4.20825E-3 3.94275E-3 3.48963E-3 2.35963E-3 1.99882E-3 3.37144E-3 6.87488E-3 4.76196E-3 2.97218E-3 2.4946E-3 1.17653E-3 1.06456E-3 2.13056E-3 1.17897E-3 8.02008E-4 8.42811E-4 7.64182E-4 9.17749E-4 1.63741E-3 1.53517E-3 1.79894E-3 1.23312E-3 5.84252E-4 1.73692E-4 2.14594E-4 3.72711E-4 4.06502E-4 4.58077E-4 4.52727E-4 4.0872E-4 2.19461E-4 -9999 -9999 -9999 -9999 -9999 -9999 -9999 -9999 -9999 -9999 -9999 -9999 -9999 -9999 -9999 -9999 -9999 -9999 -9999 -9999 -9999 -9999 -9999 -9999 -9999 -9999 -9999 -9999 -9999 -9999 -9999 -9999 -9999 -9999 -9999 -9999 -9999 -9999 -9999 -9999 -9999 -9999 -9999 -9999 -9999 -9999 -9999 -9999 -9999 -9999 -9999 -9999 -9999 -9999 -9999 -9999 -9999 -9999 -9999 -9999 -9999 -9999 -9999 -9999 -9999 -9999 -9999
-9999 -9999 -9999 -9999 -9999 -9999 -9999 -9999 -9999 -9999 -9999 -9999 -9999 -9999 -9999 -9999 -9999 -9999 -9999 -9999 -9999 -9999 -9999 -9999 -9999 -9999 -9999 -9999 -9999 -9999 -9999 -9999 -9999 -9999 -9999 -9999 -9999 -9999 -9999 -9999 -9999 -9999 -9999 -9999 -9999 -9999 -9999 -9999 8.571E-2 -9999 -9999 -9999 -9999 -9999 -9999 -9999 -9999 -9999 -9999 -9999 -9999 -9999 -9999 -9999 -9999 -9999 4.32603E-3 1.81956E-3 5.4189E-3 2.09548E-2 1.36574E-2 3.60789E-3 5.38321E-3 3.45848E-3 1.83705E-3 2.18296E-3 2.10866E-3 3.79803E-3 4.27668E-3 3.99746E-3 1.52545E-3 1.60761E-3 1.34803E-3 7.81488E-4 1.96051E-3 2.24867E-3 1.36708E-3 8.18984E-4 7.55431E-4 8.40124E-4 1.49096E-3 1.85026E-3 1.78835E-3 1.16665E-3 7.47692E-4 2.10069E-4 2.25734E-4 2.91724E-4 3.10422E-4 2.66392E-4 3.0284E-4 2.79135E-4 2.3918E-4 -9999 -9999 -9999 -9999 -9999 -9999 -9999 -9999 -9999 -9999 -9999 -9999 -9999 -9999 -9999 -9999 -9999 -9999 -9999 -9999 -9999 -9999 -9999 -9999 -9999 -9999 -9999 -9999 -9999 -9999 -9999 -9999 -9999 -9999 -9999 -9999 -9999 -9999 -9999 -9999 -9999 -9999 -9999 -9999 -9999 -9999 -9999 -9999 -9999 -9999 -9999 -9999 -9999 -9999 -9999 -9999 -9999 -9999 -9999 -9999 -9999 -9999 -9999 -9999 -9999 -9999 -9999
-9999 -9999 -9999 -9999 -9999 -9999 -9999 -9999 -9999 -9999 -9999 -9999 -9999 -9999 -9999 -9999 -9999 -9999 -9999 -9999 -9999 -9999 -9999 -9999 -9999 -9999 -9999 -9999 -9999 -9999 -9999 -9999 -9999 -9999 -9999 -9999 -9999 -9999 -9999 -9999 -9999 -9999 -9999 -9999 -9999 -9999 -9999 -9999 -9999 -9999 -9999 -9999 -9999 -9999 -9999 -9999 -9999 -9999 -9999 -9999 -9999 -9999 -9999 -9999 1.76786E-2 9.93032E-3 4.30061E-3 2.2097E-3 4.08342E-3 1.39662E-2 1.97204E-2 4.07401E-3 3.90244E-3 3.87311E-3 1.9185E-3 1.63451E-3 1.91358E-3 3.155E-3 4.36378E-3 3.94261E-3 2.8046E-3 2.18182E-3 1.51702E-3 1.65067E-3 3.39381E-3 4.40924E-3 3.49299E-3 1.10353E-3 9.08776E-4 9.50184E-4 1.58552E-3 2.32533E-3 1.82716E-3 8.75036E-4 5.76378E-4 2.49213E-4 1.99555E-4 3.37176E-4 3.43287E-4 2.58448E-4 2.60658E-4 2.76127E-4 -9999 -9999 -9999 -9999 -9999 -9999 -9999 -9999 -9999 -9999 -9999 -9999 -9999 -9999 -9999 -9999 -9999 -9999 -9999 -9999 -9999 -9999 -9999 -9999 -9999 -9999 -9999 -9999 -9999 -9999 -9999 -9999 -9999 -9999 -9999 -9999 -9999 -9999 -9999 -9999 -9999 -9999 -9999 -9999 -9999 -9999 -9999 -9999 -9999 -9999 -9999 -9999 -9999 -9999 -9999 -9999 -9999 -9999 -9999 -9999 -9999 -9999 -9999 -9999 -9999 -9999 -9999 -9999
-9999 -9999 -9999 -9999 -9999 -9999 -9999 -9999 -9999 -9999 -9999 -9999 -9999 -9999 -9999 -9999 -9999 -9999 -9999 -9999 -9999 -9999 -9999 -9999 -9999 -9999 -9999 -9999 -9999 -9999 -9999 -9999 -9999 -9999 -9999 -9999 -9999 -9999 -9999 -9999 -9999 -9999 -9999 -9999 -9999 -9999 -9999 -9999 -9999 -9999 -9999 -9999 -9999 -9999 -9999 -9999 -9999 -9999 -9999 -9999 -9999 -9999 -9999 -9999 -9999 1.35394E-2 7.5357E-3 3.16454E-3 3.22829E-3 1.55029E-2 2.56517E-2 7.52326E-3 4.31354E-3 4.31381E-3 3.22654E-3 2.09795E-3 2.07064E-3 3.12608E-3 3.58493E-3 3.03998E-3 3.19618E-3 2.20167E-3 1.14817E-3 1.84574E-3 2.22473E-3 2.42063E-3 2.93711E-3 2.29563E-3 1.87845E-3 2.17562E-3 1.5185E-3 1.07748E-3 9.5329E-4 7.56933E-4 4.80701E-4 2.51535E-4 2.34355E-4 2.7029E-4 3.32939E-4 4.02454E-4 3.23867E-4 -9999 -9999 -9999 -9999 -9999 -9999 -9999 -9999 -9999 -9999 -9999 -9999 -9999 -9999 -9999 -9999 -9999 -9999 -9999 -9999 -9999 -9999 -9999 -9999 -9999 -9999 -9999 -9999 -9999 -9999 -9999 -9999 -9999 -9999 -9999 -9999 -9999 -9999 -9999 -9999 -9999 -9999 -9999 -9999 -9999 -9999 -9999 -9999 -9999 -9999 -9999 -9999 -9999 -9999 -9999 -9999 -9999 -9999 -9999 -9999 -9999 -9999 -9999 -9999 -9999 -9999 -9999 -9999 -9999
-9999 -9999 -9999 -9999 -9999 -9999 -9999 -9999 -9999 -9999 -9999 -9999 -9999 -9999 -9999 -9999 -9999 -9999 -9999 -9999 -9999 -9999 -9999 -9999 -9999 -9999 -9999 -9999 -9999 -9999 -9999 -9999 -9999 -9999 -9999 -9999 -9999 -9999 -9999 -9999 -9999 -9999 -9999 -9999 -9999 -9999 -9999 -9999 -9999 -9999 -9999 -9999 -9999 -9999 -9999 -9999 -9999 -9999 -9999 -9999 -9999 -9999 -9999 -9999 -9999 2.15346E-2 1.64289E-2 7.81856E-3 3.28312E-3 8.02016E-3 1.80023E-2 1.86307E-2 1.05151E-2 3.68716E-3 2.54055E-3 2.50902E-3 1.97809E-3 2.69142E-3 1.83031E-3 1.84931E-3 1.94688E-3 1.82948E-3 1.05479E-3 9.90652E-4 5.22274E-4 6.18507E-4 1.31857E-3 2.03789E-3 3.12628E-3 3.3501E-3 1.33891E-3 5.15475E-4 5.64847E-4 5.20517E-4 4.03779E-4 3.57188E-4 2.97014E-4 3.3362E-4 5.8225E-4 7.78912E-4 -9999 -9999 -9999 -9999 -9999 -9999 -9999 -9999 -9999 -9999 -9999 -9999 -9999 -9999 -9999 -9999 -9999 -9999 -9999 -9999 -9999 -9999 -9999 -9999 -9999 -9999 -9999 -9999 -9999 -9999 -9999 -9999 -9999 -9999 -9999 -9999 -9999 -9999 -9999 -9999 -9999 -9999 -9999 -9999 -9999 -9999 -9999 -9999 -9999 -9999 -9999 -9999 -9999 -9999 -9999 -9999 -9999 -9999 -9999 -9999 -9999 -9999 -9999 -9999 -9999 -9999 -9999 -9999 -9999 -9999
-9999 -9999 -9999 -9999 -9999 -9999 -9999 -9999 -9999 -9999 -9999 -9999 -9999 -9999 -9999 -9999 -9999 -9999 -9999 -9999 -9999 -9999 -9999 -9999 -9999 -9999 -9999 -9999 -9999 -9999 -9999 -9999 -9999 -9999 -9999 -9999 -9999 -9999 -9999 -9999 -9999 -9999 -9999 -9999 -9999 -9999 -9999 -9999 -9999 -9999 -9999 -9999 -9999 -9999 -9999 -9999 -9999 -9999 -9999 -9999 -9999 -9999 -9999 -9999 -9999 -9999 8.32999E-3 6.81116E-3 2.97524E-3 2.48457E-3 4.02588E-3 7.161E-3 1.02061E-2 4.91679E-3 2.62251E-3 2.14253E-3 2.06055E-3 3.06649E-3 1.29399E-3 1.30779E-3 1.18423E-3 2.26779E-3 1.04955E-3 8.20614E-4 4.49089E-4 5.90261E-4 7.6115E-4 1.35857E-3 2.17002E-3 1.50579E-3 6.78409E-4 5.9446E-4 5.94807E-4 4.26345E-4 3.46357E-4 3.33564E-4 1.95266E-4 2.35529E-4 3.04215E-4 -9999 -9999 -9999 -9999 -9999 -9999 -9999 -9999 -9999 -9999 -9999 -9999 -9999 -9999 -9999 -9999 -9999 -9999 -9999 -9999 -9999 -9999 -9999 -9999 -9999 -9999 -9999 -9999 -9999 -9999 -9999 -9999 -9999 -9999 -9999 -9999 -9999 -9999 -9999 -9999 -9999 -9999 -9999 -9999 -9999 -9999 -9999 -9999 -9999 -9999 -9999 -9999 -9999 -9999 -9999 -9999 -9999 -9999 -9999 -9999 -9999 -9999 -9999 -9999 -9999 -9999 -9999 -9999 -9999 -9999 -9999
-9999 -9999 -9999 -9999 -9999 -9999 -9999 -9999 -9999 -9999 -9999 -9999 -9999 -9999 -9999 -9999 -9999 -9999 -9999 -9999 -9999 -9999 -9999 -9999 -9999 -9999 -9999 -9999 -9999 -9999 -9999 -9999 -9999 -9999 -9999 -9999 -9999 -9999 -9999 -9999 -9999 -9999 -9999 -9999 -9999 -9999 -9999 -9999 -9999 -9999 -9999 -9999 -9999 -9999 -9999 -9999 -9999 -9999 -9999 -9999 -9999 -9999 -9999 -9999 -9999 -9999 -9999 3.40729E-3 2.07003E-3 1.988E-3 2.0849E-3 2.84757E-3 6.75908E-3 7.02065E-3 5.17592E-3 2.91425E-3 3.41325E-3 3.83421E-3 2.13291E-3 1.6288E-3 1.57008E-3 3.73124E-3 3.22563E-3 1.41402E-3 5.56078E-4 6.39211E-4 8.37295E-4 1.21261E-3 1.54387E-3 2.14352E-3 1.08282E-3 6.9347E-4 6.67111E-4 8.09326E-4 6.04687E-4 3.14372E-4 2.0682E-4 1.46313E-4 1.52979E-4 3.10098E-4 -9999 -9999 -9999 -9999 -9999 -9999 -9999 -9999 -9999 -9999 -9999 -9999 -9999 -9999 -9999 -9999 -9999 -9999 -9999 -9999 -9999 -9999 -9999 -9999 -9999 -9999 -9999 -9999 -9999 -9999 -9999 -9999 -9999 -9999 -9999 -9999 -9999 -9999 -9999 -9999 -9999 -9999 -9999 -9999 -9999 -9999 -9999 -9999 -9999 -9999 -9999 -9999 -9999 -9999 -9999 -9999 -9999 -9999 -9999 -9999 -9999 -9999 -9999 -9999 -9999 -9999 -9999 -9999 -9999 -9999
-9999 -9999 -9999 -9999 -9999 -9999 -9999 -9999 -9999 -9999 -9999 -9999 -9999 -9999 -9999 -9999 -9999 -9999 -9999 -9999 -9999 -9999 -9999 -9999 -9999 -9999 -9999 -9999 -9999 -9999 -9999 -9999 -9999 -9999 -9999 -9999 -9999 -9999 -9999 -9999 -9999 -9999 -9999 -9999 -9999 -9999 -9999 -9999 -9999 -9999 -9999 -9999 -9999 -9999 -9999 -9999 -9999 -9999 -9999 -9999 -9999 -9999 -9999 -9999 -9999 -9999 -9999 -9999 2.83582E-3 3.02936E-3 2.6053E-3 3.05764E-3 4.38692E-3 6.31003E-3 6.05791E-3 6.54527E-3 6.64758E-3 4.07034E-3 3.94016E-3 3.21953E-3 3.01503E-3 6.44517E-3 4.99352E-3 2.84548E-3 1.53683E-3 8.91502E-4 1.69818E-3 1.66223E-3 1.39847E-3 1.52683E-3 1.1288E-3 8.60678E-4 6.46314E-4 7.97823E-4 1.24815E-3 6.98219E-4 5.36396E-4 3.03593E-4 -9999 -9999 -9999 -9999 -9999 -9999 -9999 -9999 -9999 -9999 -9999 -9999 -9999 -9999 -9999 -9999 -9999 -9999 -9999 -9999 -9999 -9999 -9999 -9999 -9999 -9999 -9999 -9999 -9999 -9999 -9999 -9999 -9999 -9999 -9999 -9999 -9999 -9999 -9999 -9999 -9999 -9999 -9999 -9999 -9999 -9999 -9999 -9999 -9999 -9999 -9999 -9999 -9999 -9999 -9999 -9999 -9999 -9999 -9999 -9999 -9999 -9999 -9999 -9999 -9999 -9999 -9999 -9999 -9999 -9999 -9999 -9999
-9999 -9999 -9999 -9999 -9999 -9999 -9999 -9999 -9999 -9999 -9999 -9999 -9999 -9999 -9999 -9999 -9999 -9999 -9999 -9999 -9999 -9999 -9999 -9999 -9999 -9999 -9999 -9999 -9999 -9999 -9999 -9999 -9999 -9999 -9999 -9999 -9999 -9999 -9999 -9999 -9999 -9999 -9999 -9999 -9999 -9999 -9999 -9999 -9999 -9999 -9999 -9999 -9999 -9999 -9999 -9999 -9999 -9999 -9999 -9999 -9999 -9999 -9999 -9999 -9999 -9999 -9999 -9999 2.10377E-3 2.43282E-3 2.57235E-3 2.51773E-3 3.038E-3 4.37431E-3 7.80213E-3 7.75296E-3 7.00845E-3 4.32396E-3 4.6654E-3 -9999 9.48812E-3 -9999 8.32395E-3 -9999 4.55817E-3 3.49227E-3 3.64576E-3 2.05229E-3 9.76074E-4 6.07901E-4 8.42161E-4 7.85632E-4 5.95021E-4 9.44695E-4 1.56635E-3 8.70798E-4 5.2241E-4 -9999 -9999 -9999 -9999 -9999 -9999 -9999 -9999 -9999 -9999 -9999 -9999 -9999 -9999 -9999 -9999 -9999 -9999 -9999 -9999 -9999 -9999 -9999 -9999 -9999 -9999 -9999 -9999 -9999 -9999 -9999 -9999 -9999 -9999 -9999 -9999 -9999 -9999 -9999 -9999 -9999 -9999 -9999 -9999 -9999 -9999 -9999 -9999 -9999 -9999 -9999 -9999 -9999 -9999 -9999 -9999 -9999 -9999 -9999 -9999 -9999 -9999 -9999 -9999 -9999 -9999 -9999 -9999 -9999 -9999 -9999 -9999 -9999
-9999 -9999 -9999 -9999 -9999 -9999 -9999 -9999 -9999 -9999 -9999 -9999 -9999 -9999 -9999 -9999 -9999 -9999 -9999 -9999 -9999 -9999 -9999 -9999 -9999 -9999 -9999 -9999 -9999 -9999 -9999 -9999 -9999 -9999 -9999 -9999 -9999 -9999 -9999 -9999 -9999 -9999 -9999 -9999 -9999 -9999 -9999 -9999 -9999 -9999 -9999 -9999 -9999 -9999 -9999 -9999 -9999 -9999 -9999 -9999 -9999 -9999 -9999 -9999 -9999 -9999 -9999 -9999 -9999 -9999 -9999 1.73168E-3 2.969E-3 5.97744E-3 -9999 6.75591E-3 4.34869E-3 3.18093E-3 -9999 -9999 -9999 -9999 -9999 -9999 -9999 -9999 3.42121E-3 2.10023E-3 1.03849E-3 6.04468E-4 9.02031E-4 1.04195E-3 9.15727E-4 1.1564E-3 1.11338E-3 5.47788E-4 2.73717E-4 2.69188E-4 -9999 -9999 -9999 -9999 -9999 -9999 -9999 -9999 -9999 -9999 -9999 -9999 -9999 -9999 -9999 -9999 -9999 -9999 -9999 -9999 -9999 -9999 -9999 -9999 -9999 -9999 -9999 -9999 -9999 -9999 -9999 -9999 -9999 -9999 -9999 -9999 -9999 -9999 -9999 -9999 -9999 -9999 -9999 -9999 -9999 -9999 -9999 -9999 -9999 -9999 -9999 -9999 -9999 -9999 -9999 -9999 -9999 -9999 -9999 -9999 -9999 -9999 -9999 -9999 -9999 -9999 -9999 -9999 -9999 -9999 -9999 -9999
-9999 -9999 -9999 -9999 -9999 -9999 -9999 -9999 -9999 -9999 -9999 -9999 -9999 -9999 -9999 -9999 -9999 -9999 -9999 -9999 -9999 -9999 -9999 -9999 -9999 -9999 -9999 -9999 -9999 -9999 -9999 -9999 -9999 -9999 -9999 -9999 -9999 -9999 -9999 -9999 -9999 -9999 -9999 -9999 -9999 -9999 -9999 -9999 -9999 -9999 -9999 -9999 -9999 -9999 -9999 -9999 -9999 -9999 -9999 -9999 -9999 -9999 -9999 -9999 -9999 -9999 -9999 -9999 -9999 -9999 -9999 3.30039E-3 6.02634E-3 9.83605E-3 -9999 -9999 -9999 -9999 -9999 -9999 -9999 -9999 -9999 -9999 -9999 -9999 -9999 -9999 1.54739E-3 8.49532E-4 6.02095E-4 6.41726E-4 7.82776E-4 6.75492E-4 6.49079E-4 8.42025E-4 5.21803E-4 2.98932E-4 -9999 -9999 -9999 -9999 -9999 -9999 -9999 -9999 -9999 -9999 -9999 -9999 -9999 -9999 -9999 -9999 -9999 -9999 -9999 -9999 -9999 -9999 -9999 -9999 -9999 -9999 -9999 -9999 -9999 -9999 -9999 -9999 -9999 -9999 -9999 -9999 -9999 -9999 -9999 -9999 -9999 -9999 -9999 -9999 -9999 -9999 -9999 -9999 -9999 -9999 -9999 -9999 -9999 -9999 -9999 -9999 -9999 -9999 -9999 -9999 -9999 -9999 -9999 -9999 -9999 -9999 -9999 -9999 -9999 -9999 -9999 -9999
-9999 -9999 -9999 -9999 -9999 -9999 -9999 -9999 -9999 -9999 -9999 -9999 -9999 -9999 -9999 -9999 -9999 -9999 -9999 -9999 -9999 -9999 -9999 -9999 -9999 -9999 -9999 -9999 -9999 -9999 -9999 -9999 -9999 -9999 -9999 -9999 -9999 -9999 -9999 -9999 -9999 -9999 -9999 -9999 -9999 -9999 -9999 -9999 -9999 -9999 -9999 -9999 -9999 -9999 -9999 -9999 -9999 -9999 -9999 -9999 -9999 -9999 -9999 -9999 -9999 -9999 -9999 -9999 -9999 -9999 -9999 4.73201E-3 1.13342E-2 -9999 -9999 -9999 -9999 -9999 -9999 -9999 -9999 -9999 -9999 -9999 -9999 -9999 -9999 -9999 -9999 -9999 4.67382E-4 3.52079E-4 6.32578E-4 9.87871E-4 6.17294E-4 5.02707E-4 5.63359E-4 3.38145E-4 -9999 -9999 -9999 -9999 -9999 -9999 -9999 -9999 -9999 -9999 -9999 -9999 -9999 -9999 -9999 -9999 -9999 -9999 -9999 -9999 -9999 -9999 -9999 -9999 -9999 -9999 -9999 -9999 -9999 -9999 -9999 -9999 -9999 -9999 -9999 -9999 -9999 -9999 -9999 -9999 -9999 -9999 -9999 -9999 -9999 -9999 -9999 -9999 -9999 -9999 -9999 -9999 -9999 -9999 -9999 -9999 -9999 -9999 -9999 -9999 -9999 -9999 -9999 -9999 -9999 -9999 -9999 -9999 -9999 -9999 -9999 -9999
-9999 -9999 -9999 -9999 -9999 -9999 -9999 -9999 -9999 -9999 -9999 -9999 -9999 -9999 -9999 -9999 -9999 -9999 -9999 -9999 -9999 -9999 -9999 -9999 -9999 -9999 -9999 -9999 -9999 -9999 -9999 -9999 -9999 -9999 -9999 -9999 -9999 -9999 -9999 -9999 -9999 -9999 -9999 -9999 -9999 -9999 -9999 -9999 -9999 -9999 -9999 -9999 -9999 -9999 -9999 -9999 -9999 -9999 -9999 -9999 -9999 -9999 -9999 -9999 -9999 -9999 -9999 -9999 -9999 -9999 -9999 8.20024E-3 -9999 -9999 -9999 -9999 -9999 -9999 -9999 -9999 -9999 -9999 -9999 -9999 -9999 -9999 -9999 -9999 -9999 -9999 -9999 -9999 5.37163E-4 9.58727E-4 8.19259E-4 -9999 -9999 -9999 -9999 -9999 -9999 -9999 -9999 -9999 -9999 -9999 -9999 -9999 -9999 -9999 -9999 -9999 -9999 -9999 -9999 -9999 -9999 -9999 -9999 -9999 -9999 -9999 -9999 -9999 -9999 -9999 -9999 -9999 -9999 -9999 -9999 -9999 -9999 -9999 -9999 -9999 -9999 -9999 -9999 -9999 -9999 -9999 -9999 -9999 -9999 -9999 -9999 -9999 -9999 -9999 -9999 -9999 -9999 -9999 -9999 -9999 -9999 -9999 -9999 -9999 -9999 -9999 -9999 -9999 -9999 -9999 -9999 -9999 -9999 -9999
-9999 -9999 -9999 -9999 -9999 -9999 -9999 -9999 -9999 -9999 -9999 -9999 -9999 -9999 -9999 -9999 -9999 -9999 -9999 -9999 -9999 -9999 -9999 -9999 -9999 -9999 -9999 -9999 -9999 -9999 -9999 -9999 -9999 -9999 -9999 -9999 -9999 -9999 -9999 -9999 -9999 -9999 -9999 -9999 -9999 -9999 -9999 -9999 -9999 -9999 -9999 -9999 -9999 -9999 -9999 -9999 -9999 -9999 -9999 -9999 -9999 -9999 -9999 -9999 -9999 -9999 -9999 -9999 -9999 -9999 -9999 -9999 -9999 -9999 -9999 -9999 -9999 -9999 -9999 -9999 -9999 -9999 -9999 -9999 -9999 -9999 -9999 -9999 -9999 -9999 -9999 -9999 5.23481E-4 -9999 -9999 -9999 -9999 -9999 -9999 -9999 -9999 -9999 -9999 -9999 -9999 -9999 -9999 -9999 -9999 -9999 -9999 -9999 -9999 -9999 -9999 -9999 -9999 -9999 -9999 -9999 -9999 -9999 -9999 -9999 -9999 -9999 -9999 -9999 -9999 -9999 -9999 -9999 -9999 -9999 -9999 -9999 -9999 -9999 -9999 -9999 -9999 -9999 -9999 -9999 -9999 -9999 -9999 -9999 -9999 -9999 -9999 -9999 -9999 -9999 -9999 -9999 -9999 -9999 -9999 -9999 -9999 -9999 -9999 -9999 -9999 -9999 -9999 -9999 -9999 -9999
