# Supplementary material for: Spatiotemporal prediction of alpine wetlands under multi-climate scenarios in the west of Sichuan, China
Source: PeerJ. 2024 Nov 27;12:e18586. doi: 10.7717/peerj.18586 (PMC11608022; doi:10.7717/peerj.18586)
Supplement: Supplemental Information 2 [file peerj-12-18586-s002.zip › Maxent_data2/2.5mBIOssp245_2081-2100/RES/wetland_9.lambdas]

2.5mbiossp245_2081-2100_1	0.0	-4.254167079925537	19.024999618530273
2.5mbiossp245_2081-2100_10	0.0	4.683332920074463	25.433330535888672
2.5mbiossp245_2081-2100_11	0.0	-15.016670227050781	12.683329582214355
2.5mbiossp245_2081-2100_12	0.0	484.0	985.0
2.5mbiossp245_2081-2100_13	0.0	106.0	205.0
2.5mbiossp245_2081-2100_14	0.0	1.0	10.0
2.5mbiossp245_2081-2100_15	0.0	70.6949234008789	109.06430053710938
2.5mbiossp245_2081-2100_16	0.0	294.0	567.0
2.5mbiossp245_2081-2100_17	0.0	6.0	39.0
2.5mbiossp245_2081-2100_18	0.0	290.0	567.0
2.5mbiossp245_2081-2100_19	0.0	6.0	48.0
2.5mbiossp245_2081-2100_2	0.0	9.066666603088379	16.625
2.5mbiossp245_2081-2100_3	0.0	32.087860107421875	49.456520080566406
2.5mbiossp245_2081-2100_4	0.0	496.7554016113281	863.6826171875
2.5mbiossp245_2081-2100_5	0.0	10.300000190734863	31.200000762939453
2.5mbiossp245_2081-2100_6	0.0	-24.700000762939453	5.300000190734863
2.5mbiossp245_2081-2100_7	0.41560222905879274	24.700000762939453	38.900001525878906
2.5mbiossp245_2081-2100_8	0.0	4.683332920074463	24.7166690826416
2.5mbiossp245_2081-2100_9	0.0	-13.75	13.016670227050781
wc2.1_2.5m_bioc_bcc-csm2-mr_ssp245_2081-2100	0.0	-4.254167079925537	19.024999618530273
wc2.1_2.5m_elev	0.0	1075.0	5259.0
2.5mbiossp245_2081-2100_4^2	0.007374638025534444	246765.9290300319	745947.6632318497
2.5mbiossp245_2081-2100_6^2	0.1553311393521682	0.0	610.0900376892096
2.5mbiossp245_2081-2100_9^2	1.0663641325131636	0.0	189.0625
2.5mbiossp245_2081-2100_12*2.5mbiossp245_2081-2100_2	0.1353949795375703	6280.709894180298	12799.800178527832
2.5mbiossp245_2081-2100_12*2.5mbiossp245_2081-2100_4	0.12268253121484986	370853.6484375	668721.5194702148
2.5mbiossp245_2081-2100_12*2.5mbiossp245_2081-2100_7	1.0542009289103924	17160.0	29222.60124206543
2.5mbiossp245_2081-2100_16*2.5mbiossp245_2081-2100_7	0.8204607662525438	8762.0	15514.199325561523
2.5mbiossp245_2081-2100_18*2.5mbiossp245_2081-2100_7	0.7861587063496766	8762.0	15514.199325561523
2.5mbiossp245_2081-2100_2*2.5mbiossp245_2081-2100_3	0.21247663678594472	303.3966397244367	795.9766864192061
2.5mbiossp245_2081-2100_2*2.5mbiossp245_2081-2100_6	-0.6531731317581322	-326.31251096725464	62.80500428199775
2.5mbiossp245_2081-2100_3*2.5mbiossp245_2081-2100_6	-0.27035510672389057	-842.0000543404458	251.220017127991
2.5mbiossp245_2081-2100_6*2.5mbiossp245_2081-2100_9	0.17394323353814986	-29.213335684140475	337.97825112024657
2.5mbiossp245_2081-2100_8*wc2.1_2.5m_elev	1.365295325182984	24629.6478266716	57938.25
`2.5mbiossp245_2081-2100_7	-0.37187495804057946	24.700000762939453	33.85000038146973
`2.5mbiossp245_2081-2100_7	-0.5882969081024388	24.700000762939453	33.75
`2.5mbiossp245_2081-2100_7	-1.0488068759746898	24.700000762939453	33.35000038146973
`2.5mbiossp245_2081-2100_13	0.20244861594332822	106.0	144.5
`2.5mbiossp245_2081-2100_7	-0.40887683424843757	24.700000762939453	33.25
`2.5mbiossp245_2081-2100_13	0.4346177738494393	106.0	143.5
`2.5mbiossp245_2081-2100_15	0.4313904412691218	70.6949234008789	89.93826293945312
`2.5mbiossp245_2081-2100_7	-0.8236936442887979	24.700000762939453	31.84999942779541
`2.5mbiossp245_2081-2100_15	0.3641458825094149	70.6949234008789	88.13369369506836
'2.5mbiossp245_2081-2100_13	4.740297076934553	154.5	205.0
'2.5mbiossp245_2081-2100_3	0.24538220402979533	40.21798324584961	49.456520080566406
`2.5mbiossp245_2081-2100_15	0.286765529014591	70.6949234008789	88.119384765625
`2.5mbiossp245_2081-2100_3	0.003122134628582419	32.087860107421875	36.29907989501953
`2.5mbiossp245_2081-2100_2	-0.32188915998033873	9.066666603088379	12.8125
`2.5mbiossp245_2081-2100_15	0.22475729088744123	70.6949234008789	88.00085830688477
`2.5mbiossp245_2081-2100_3	0.23075048047268787	32.087860107421875	36.45003890991211
'2.5mbiossp245_2081-2100_12	-0.5917581875105147	759.5	985.0
`2.5mbiossp245_2081-2100_2	-0.6486401495688503	9.066666603088379	12.837500095367432
`2.5mbiossp245_2081-2100_3	0.1799246270522184	32.087860107421875	36.5148811340332
`2.5mbiossp245_2081-2100_3	0.18864179122467958	32.087860107421875	36.80892562866211
`2.5mbiossp245_2081-2100_14	-0.10498208505074257	1.0	1.5
`2.5mbiossp245_2081-2100_15	0.4839418192398766	70.6949234008789	87.77882766723633
'2.5mbiossp245_2081-2100_7	0.2311642786790928	34.45000076293945	38.900001525878906
`2.5mbiossp245_2081-2100_2	-1.2842471873669776	9.066666603088379	13.754165172576904
`2.5mbiossp245_2081-2100_3	0.42216677359722443	32.087860107421875	36.94568634033203
'2.5mbiossp245_2081-2100_7	0.344655123434743	34.75	38.900001525878906
'2.5mbiossp245_2081-2100_4	-0.32466118427430424	830.2611389160156	863.6826171875
'2.5mbiossp245_2081-2100_3	-0.22924312292714996	45.65642547607422	49.456520080566406
'2.5mbiossp245_2081-2100_17	1.0499810326440768	16.5	39.0
'2.5mbiossp245_2081-2100_12	-1.913755199540209	753.5	985.0
'2.5mbiossp245_2081-2100_14	-0.5122793243985458	4.5	10.0
'2.5mbiossp245_2081-2100_9	0.6847233014378844	-0.8333333432674408	13.016670227050781
`2.5mbiossp245_2081-2100_3	0.20590389986390079	32.087860107421875	36.98051643371582
`2.5mbiossp245_2081-2100_15	0.3643146189223985	70.6949234008789	88.80130004882812
'2.5mbiossp245_2081-2100_15	-0.5002200051752559	98.3611946105957	109.06430053710938
`2.5mbiossp245_2081-2100_15	0.33725793945658356	70.6949234008789	88.04641342163086
`2.5mbiossp245_2081-2100_12	0.24000771276878466	484.0	543.5
`2.5mbiossp245_2081-2100_17	0.21977688831182418	6.0	15.5
`2.5mbiossp245_2081-2100_15	-0.8851714322102703	70.6949234008789	81.0455093383789
`2.5mbiossp245_2081-2100_15	0.35622452116624276	70.6949234008789	87.20833587646484
'2.5mbiossp245_2081-2100_2	-0.18007330918136338	15.57083511352539	16.625
`2.5mbiossp245_2081-2100_4	-0.6579400651390772	496.7554016113281	615.0609130859375
`2.5mbiossp245_2081-2100_15	0.1867799090852973	70.6949234008789	87.83088684082031
'2.5mbiossp245_2081-2100_9	1.0975605045154142	-1.0916665196418762	13.016670227050781
`2.5mbiossp245_2081-2100_4	-0.48857558023683917	496.7554016113281	615.2731018066406
`2.5mbiossp245_2081-2100_2	-0.11651075921916801	9.066666603088379	14.520834922790527
`2.5mbiossp245_2081-2100_15	0.07628612578174339	70.6949234008789	87.79104614257812
'2.5mbiossp245_2081-2100_15	-0.20149584893879166	98.09056091308594	109.06430053710938
'2.5mbiossp245_2081-2100_16	-1.5301777306752256	432.5	567.0
'2.5mbiossp245_2081-2100_7	-0.09803538709140625	38.14999961853027	38.900001525878906
`2.5mbiossp245_2081-2100_2	-0.20211351935329158	9.066666603088379	14.737499713897705
`2.5mbiossp245_2081-2100_3	0.10786101197500558	32.087860107421875	37.027278900146484
`2.5mbiossp245_2081-2100_15	0.12475848030825898	70.6949234008789	87.67470932006836
'2.5mbiossp245_2081-2100_18	0.32158997485341634	382.5	567.0
`2.5mbiossp245_2081-2100_15	0.12738014368343548	70.6949234008789	87.81697463989258
'2.5mbiossp245_2081-2100_15	-0.4663196915891287	98.07928848266602	109.06430053710938
`2.5mbiossp245_2081-2100_15	0.1715522931912035	70.6949234008789	87.82550048828125
`2.5mbiossp245_2081-2100_7	-0.18147798150132083	24.700000762939453	36.45000076293945
'2.5mbiossp245_2081-2100_2	-0.3368561211201261	15.104165077209473	16.625
'2.5mbiossp245_2081-2100_6	-0.5976586236834136	-14.349999904632568	5.300000190734863
`2.5mbiossp245_2081-2100_15	0.1479050017056116	70.6949234008789	87.79917526245117
'2.5mbiossp245_2081-2100_2	-0.0649998797698972	15.112499713897705	16.625
`2.5mbiossp245_2081-2100_13	0.13444197088109527	106.0	138.5
`2.5mbiossp245_2081-2100_5	0.4193038369728619	10.300000190734863	18.050000190734863
`2.5mbiossp245_2081-2100_2	-0.4624789267663966	9.066666603088379	13.504165172576904
`2.5mbiossp245_2081-2100_4	-0.17095789100085007	496.7554016113281	615.390869140625
'2.5mbiossp245_2081-2100_7	-0.04504701556911597	37.35000038146973	38.900001525878906
'2.5mbiossp245_2081-2100_12	-0.4142714550435038	751.5	985.0
'2.5mbiossp245_2081-2100_7	-0.05410750101174167	37.04999923706055	38.900001525878906
`2.5mbiossp245_2081-2100_19	0.11077665282836946	6.0	16.5
`2.5mbiossp245_2081-2100_15	0.14140212227295396	70.6949234008789	87.81957244873047
'2.5mbiossp245_2081-2100_12	-0.5215453053204083	750.5	985.0
`2.5mbiossp245_2081-2100_13	0.13816152576740362	106.0	129.5
'2.5mbiossp245_2081-2100_9	0.3074890380630783	-1.1833335161209106	13.016670227050781
`2.5mbiossp245_2081-2100_3	0.06329663865264497	32.087860107421875	37.122188568115234
'wc2.1_2.5m_elev	-0.12466549281376464	4566.5	5259.0
`2.5mbiossp245_2081-2100_7	-0.31946105848438566	24.700000762939453	36.54999923706055
`2.5mbiossp245_2081-2100_2	-0.11619004883750271	9.066666603088379	13.462500095367432
'2.5mbiossp245_2081-2100_16	-1.7252492457555262	431.5	567.0
`2.5mbiossp245_2081-2100_1	0.01777962343216878	-4.254167079925537	0.2291666492819786
`2.5mbiossp245_2081-2100_4	-0.19136396632297964	496.7554016113281	615.6358337402344
`2.5mbiossp245_2081-2100_5	0.05029966572560707	10.300000190734863	17.949999809265137
`2.5mbiossp245_2081-2100_15	0.04378093800376584	70.6949234008789	88.02932739257812
`2.5mbiossp245_2081-2100_3	0.04997676873009574	32.087860107421875	37.11210060119629
`2.5mbiossp245_2081-2100_4	0.05387735061186755	496.7554016113281	650.3369445800781
'2.5mbiossp245_2081-2100_7	-0.03407144152784105	37.25	38.900001525878906
`2.5mbiossp245_2081-2100_15	0.06057153698680037	70.6949234008789	87.69913482666016
`2.5mbiossp245_2081-2100_13	0.06774968171179319	106.0	139.5
'2.5mbiossp245_2081-2100_15	-0.09144945163354748	98.04439544677734	109.06430053710938
`2.5mbiossp245_2081-2100_3	0.05853449297807251	32.087860107421875	37.042755126953125
`2.5mbiossp245_2081-2100_19	0.04842484404416268	6.0	17.5
`2.5mbiossp245_2081-2100_3	0.035670185753256034	32.087860107421875	37.02827453613281
`2.5mbiossp245_2081-2100_4	-0.11294778138366314	496.7554016113281	615.6582336425781
`2.5mbiossp245_2081-2100_15	0.04190527373962183	70.6949234008789	87.83256149291992
'2.5mbiossp245_2081-2100_6	-0.08233101187790882	-14.449999809265137	5.300000190734863
linearPredictorNormalizer	5.097554481392534
densityNormalizer	1751.5595688871504
numBackgroundPoints	10583
entropy	8.653893849855331
