# Supplementary material for: Spatiotemporal prediction of alpine wetlands under multi-climate scenarios in the west of Sichuan, China
Source: PeerJ. 2024 Nov 27;12:e18586. doi: 10.7717/peerj.18586 (PMC11608022; doi:10.7717/peerj.18586)
Supplement: Supplemental Information 2 [file peerj-12-18586-s002.zip › Maxent_data2/2.5mBIOssp245_2081-2100/RES/wetland_9_omission.csv]

Raw value	Corresponding cumulative value	Corresponding Logistic value	Fractional area	Training omission	Test omission
2.55275E-8	0.000002553	0.000146313	1	0	0
3.48186E-8	0.000012111	0.000199555	0.999716527	0	0
3.82925E-8	0.000026958	0.000219461	0.999338562	0	0
4.62507E-8	0.000052643	0.000265058	0.998771615	0	0
5.41122E-8	0.000102945	0.000310098	0.997826703	0	0
7.13288E-8	0.000255552	0.00040872	0.995558915	0	0
1.0198E-7	0.000507722	0.000584252	0.992913163	0	0
1.41624E-7	0.001011432	0.000811189	0.989039025	0	0
2.18591E-7	0.002521496	0.001251488	0.981196258	0	0
3.23369E-7	0.005028974	0.001850259	0.972503071	0.0004329	0
4.99536E-7	0.010029797	0.002855377	0.960786166	0.0004329	0
8.29406E-7	0.02502459	0.004732011	0.93914769	0.0004329	0
1.24926E-6	0.050077789	0.00711036	0.916280828	0.000865801	0
2.00019E-6	0.100141232	0.011335987	0.886894075	0.001298701	0
3.28693E-6	0.200051862	0.0184936	0.850325995	0.001731602	0
4.38746E-6	0.300270165	0.024533743	0.825569309	0.003463203	0
5.27253E-6	0.400396867	0.029337658	0.806009638	0.003463203	0
6.24659E-6	0.500035799	0.034570229	0.789662667	0.004329004	0
7.18347E-6	0.600358793	0.039550076	0.775583483	0.004761905	0
8.10498E-6	0.700176013	0.044398377	0.763299631	0.004761905	0
8.54919E-6	0.750177886	0.046718051	0.757630162	0.005627706	0.00390625
8.92215E-6	0.800060013	0.048656943	0.752244165	0.005627706	0.00390625
9.73955E-6	0.900696936	0.052878919	0.742039119	0.006493506	0.00390625
1.05091E-5	1.000369053	0.056819483	0.732684494	0.007359307	0.00390625
1.14272E-5	1.101038563	0.0614782	0.723991307	0.007359307	0.00390625
1.22404E-5	1.200397066	0.06556657	0.716054049	0.008658009	0.00390625
1.30717E-5	1.300523076	0.069708972	0.708589247	0.01038961	0.00390625
1.3848E-5	1.400305291	0.07354428	0.701596901	0.012121212	0.00390625
1.47261E-5	1.500275208	0.077844678	0.694982519	0.012121212	0.00390625
1.64913E-5	1.75013328	0.086370067	0.679863933	0.013419913	0.00390625
1.82561E-5	2.001756637	0.09473735	0.666068223	0.017748918	0.0078125
2.01622E-5	2.250770901	0.10360382	0.653784371	0.02034632	0.0078125
2.22183E-5	2.502172133	0.112975728	0.642539923	0.021645022	0.0078125
2.38383E-5	2.751453345	0.120222866	0.632334877	0.023809524	0.0078125
2.54896E-5	3.001215634	0.127489062	0.622791269	0.026406926	0.01171875
2.69968E-5	3.251021414	0.134016887	0.613814608	0.029004329	0.015625
2.87316E-5	3.501572562	0.141410879	0.605310403	0.02987013	0.01953125
3.01155E-5	3.751638352	0.147219585	0.597278654	0.032034632	0.01953125
3.18494E-5	4.002410906	0.154387265	0.58962487	0.033766234	0.01953125
3.32348E-5	4.25007467	0.160027876	0.582443542	0.036363636	0.01953125
3.47898E-5	4.502364222	0.166270505	0.575451195	0.038095238	0.01953125
3.66546E-5	4.752379112	0.173635302	0.568836814	0.041125541	0.02734375
3.81823E-5	5.00001786	0.179572912	0.562600397	0.043290043	0.02734375
3.97508E-5	5.253211893	0.185580558	0.556458471	0.044155844	0.02734375
4.1063E-5	5.503852131	0.190539468	0.550600019	0.047619048	0.03125
4.26992E-5	5.750751784	0.19663873	0.54502504	0.05021645	0.03515625
4.44228E-5	6.003230055	0.202965022	0.539544553	0.051082251	0.0390625
4.55494E-5	6.250568545	0.207046935	0.534347539	0.052380952	0.0390625
4.72731E-5	6.501155777	0.213211458	0.529245016	0.053679654	0.0390625
4.86804E-5	6.750604849	0.218174015	0.524331475	0.055844156	0.04296875
4.98546E-5	7.001750427	0.222266799	0.519512426	0.06017316	0.04296875
5.08939E-5	7.254067678	0.22585368	0.514787867	0.061038961	0.046875
5.21481E-5	7.501517671	0.230138719	0.510252291	0.062770563	0.0546875
5.30904E-5	7.754602665	0.233326928	0.505716715	0.065367965	0.0546875
5.42347E-5	8.001296024	0.237163319	0.501370122	0.067532468	0.0546875
5.57944E-5	8.254316452	0.24233082	0.497023528	0.069264069	0.05859375
5.71278E-5	8.50247913	0.246693566	0.492865917	0.070995671	0.05859375
5.83996E-5	8.751116884	0.250808042	0.488802797	0.074458874	0.05859375
5.98852E-5	9.005630965	0.255557753	0.484739677	0.077489177	0.06640625
6.07219E-5	9.252797081	0.258206214	0.480865539	0.079220779	0.0703125
6.17985E-5	9.504080019	0.261586911	0.476991401	0.081385281	0.0703125
6.26802E-5	9.752850393	0.26433232	0.473211755	0.083982684	0.0703125
6.39647E-5	10.006369133	0.268296064	0.469432108	0.086147186	0.0703125
6.49988E-5	10.251614634	0.271455985	0.465841444	0.087445887	0.0703125
6.60024E-5	10.500458281	0.274497001	0.46225078	0.089177489	0.0703125
6.70618E-5	10.753135921	0.277679209	0.458660115	0.092207792	0.0703125
6.80641E-5	11.003196159	0.280664777	0.455163942	0.094805195	0.0703125
6.89726E-5	11.250005518	0.283349327	0.45176226	0.097402597	0.0703125
7.02684E-5	11.501116684	0.287144214	0.448360578	0.1004329	0.07421875
7.12173E-5	11.755884516	0.289897712	0.444958896	0.103030303	0.078125
7.21929E-5	12.006780816	0.292706552	0.441651706	0.104329004	0.08203125
7.30826E-5	12.253644565	0.295248835	0.438439006	0.106926407	0.0859375
7.40488E-5	12.503933513	0.297989022	0.435226306	0.10952381	0.08984375
7.49178E-5	12.757110793	0.300435368	0.432013607	0.112121212	0.08984375
7.60108E-5	13.006259543	0.303488449	0.428895398	0.114285714	0.08984375
7.68801E-5	13.251059789	0.305897462	0.425871681	0.116450216	0.08984375
7.77546E-5	13.506348974	0.308304185	0.422753473	0.11991342	0.08984375
7.86453E-5	13.756579241	0.310738412	0.419729755	0.122943723	0.08984375
7.91465E-5	14.001253913	0.312100685	0.416800529	0.125108225	0.08984375
7.99008E-5	14.255851936	0.314140716	0.413776812	0.127272727	0.08984375
8.09119E-5	14.504973843	0.316856602	0.410847586	0.128138528	0.08984375
8.21643E-5	14.758007775	0.320190667	0.40791836	0.131168831	0.09375
8.30433E-5	15.005878476	0.322511414	0.405083625	0.131601732	0.09765625
8.4027E-5	15.25666254	0.325089817	0.40224889	0.132467532	0.09765625
8.47199E-5	15.501330748	0.326894225	0.399508646	0.133766234	0.09765625
8.58487E-5	15.757408739	0.329813231	0.396673911	0.135064935	0.1015625
8.66367E-5	16.007637969	0.331835875	0.393933667	0.137229437	0.1015625
8.72794E-5	16.251167973	0.333476665	0.391287915	0.139393939	0.1015625
8.81505E-5	16.505354415	0.335687671	0.388547671	0.141558442	0.10546875
8.89475E-5	16.753494061	0.337697862	0.385901918	0.143722944	0.10546875
8.99059E-5	17.003856415	0.340098944	0.383256166	0.145021645	0.109375
9.07302E-5	17.25664156	0.342150173	0.380610413	0.145887446	0.109375
9.14755E-5	17.502684146	0.343994094	0.378059151	0.14978355	0.109375
9.22867E-5	17.750647282	0.345989171	0.37550789	0.151082251	0.1171875
9.28647E-5	18.000615517	0.347403386	0.372956629	0.153246753	0.1171875
9.40109E-5	18.253267452	0.350189494	0.370405367	0.154545455	0.1328125
9.46697E-5	18.507875364	0.351780389	0.367854106	0.155844156	0.1328125
9.53839E-5	18.755013529	0.353496086	0.365397335	0.158008658	0.13671875
9.61016E-5	19.003826463	0.355211037	0.362940565	0.160606061	0.13671875
9.70851E-5	19.255059518	0.357546532	0.360483795	0.162770563	0.13671875
9.79457E-5	19.508740854	0.359576287	0.358027024	0.164502165	0.140625
9.86198E-5	19.75453002	0.3611572	0.355664745	0.166233766	0.140625
9.94738E-5	20.002448747	0.363148993	0.353302466	0.17012987	0.14453125
9.99704E-5	20.251793676	0.364301569	0.350940187	0.172727273	0.14453125
1.00519E-4	20.502414033	0.365569128	0.348577908	0.176623377	0.15625
1.01379E-4	20.754732718	0.367547648	0.346215629	0.178787879	0.15625
1.0213E-4	21.009203536	0.369266088	0.34385335	0.18008658	0.16015625
1.02815E-4	21.255274059	0.370823042	0.341585562	0.181818182	0.16796875
1.03325E-4	21.50278054	0.371978732	0.339317774	0.183116883	0.171875
1.03773E-4	21.751379079	0.372988881	0.337049986	0.185281385	0.17578125
1.04585E-4	22.001464772	0.374813948	0.334782198	0.186580087	0.1796875
1.05259E-4	22.253244292	0.376322	0.33251441	0.191774892	0.18359375
1.05917E-4	22.50655052	0.377785827	0.330246622	0.194805195	0.18359375
1.06422E-4	22.750736624	0.378902875	0.328073325	0.196536797	0.1875
1.07138E-4	23.007104143	0.380482743	0.325805537	0.198268398	0.1875
1.07872E-4	23.254419058	0.382093319	0.32363224	0.199134199	0.1875
1.08563E-4	23.503312133	0.383602827	0.321458944	0.200865801	0.19140625
1.09407E-4	23.753946172	0.385434568	0.319285647	0.201731602	0.19140625
1.10239E-4	24.00678913	0.387231684	0.31711235	0.202597403	0.19140625
1.10912E-4	24.250123666	0.388675453	0.315033544	0.204329004	0.19140625
1.11416E-4	24.505818659	0.389754926	0.312860248	0.206060606	0.19140625
1.1188E-4	24.751480149	0.390743939	0.310781442	0.208658009	0.1953125
1.12645E-4	25.009946452	0.392367208	0.308608145	0.211255411	0.1953125
1.1341E-4	25.258643046	0.393981839	0.30652934	0.212121212	0.19921875
1.14024E-4	25.508720401	0.39527082	0.304450534	0.214718615	0.203125
1.14675E-4	25.76016258	0.396633738	0.302371728	0.217748918	0.203125
1.15308E-4	26.001620714	0.397951643	0.300387414	0.21991342	0.2109375
1.16006E-4	26.256213502	0.399398535	0.298308608	0.222077922	0.2109375
1.16688E-4	26.500605901	0.400803778	0.296324294	0.222943723	0.21484375
1.17551E-4	26.758412818	0.402576106	0.294245488	0.226406926	0.22265625
1.18288E-4	27.005940492	0.404079166	0.292261174	0.229437229	0.2265625
1.18916E-4	27.254984426	0.405356389	0.290276859	0.232034632	0.2265625
1.20056E-4	27.506008806	0.407657066	0.288292545	0.232900433	0.2265625
1.20631E-4	27.758728155	0.408812223	0.28630823	0.234199134	0.2265625
1.21424E-4	28.000744639	0.410396863	0.284418407	0.236796537	0.2265625
1.22134E-4	28.256498509	0.411807098	0.282434092	0.238961039	0.2265625
1.22724E-4	28.501347566	0.412974997	0.280544269	0.241558442	0.23046875
1.23571E-4	28.759944679	0.414643381	0.278559955	0.244588745	0.23046875
1.24437E-4	29.007885487	0.416339382	0.276670131	0.245454545	0.234375
1.25093E-4	29.257327069	0.417617736	0.274780308	0.247186147	0.234375
1.25746E-4	29.508086211	0.418885758	0.272890485	0.24978355	0.23828125
1.26268E-4	29.760044998	0.419892889	0.271000661	0.251948052	0.23828125
1.26898E-4	30.000591917	0.421105493	0.269205329	0.253246753	0.24609375
1.27596E-4	30.255183587	0.422444568	0.267315506	0.255844156	0.24609375
1.28305E-4	30.510955552	0.42379699	0.265425683	0.258874459	0.25390625
1.2887E-4	30.755467679	0.424869367	0.263630351	0.25974026	0.2578125
1.29657E-4	31.001164567	0.426358783	0.261835018	0.26017316	0.26171875
1.30227E-4	31.260987725	0.427432554	0.259945195	0.261904762	0.26171875
1.30853E-4	31.50889038	0.42860634	0.258149863	0.263636364	0.265625
1.31588E-4	31.758204966	0.429977932	0.256354531	0.267099567	0.26953125
1.3268E-4	32.009327434	0.432003835	0.254559199	0.270995671	0.2734375
1.33279E-4	32.262084761	0.433110435	0.252763867	0.273593074	0.2734375
1.33936E-4	32.502644925	0.434318833	0.251063026	0.275324675	0.2734375
1.34623E-4	32.757752842	0.435576269	0.249267693	0.27965368	0.2734375
1.3522E-4	33.000713752	0.436663916	0.247566852	0.280952381	0.2734375
1.36192E-4	33.258714893	0.438425638	0.24577152	0.281385281	0.28125
1.37162E-4	33.504818075	0.440174946	0.244070679	0.285281385	0.28125
1.37955E-4	33.752441472	0.441595833	0.242369838	0.288744589	0.2890625
1.38508E-4	34.001279385	0.442582438	0.240668997	0.289177489	0.2890625
1.3929E-4	34.251248031	0.443971929	0.238968156	0.292207792	0.2890625
1.39878E-4	34.502593831	0.445010938	0.237267316	0.293939394	0.2890625
1.41177E-4	34.755647022	0.447295603	0.235566475	0.297835498	0.29296875
1.42213E-4	35.01068399	0.449103565	0.233865634	0.299134199	0.29296875
1.4316E-4	35.253352776	0.45074642	0.232259284	0.300865801	0.296875
1.43855E-4	35.51167434	0.451946476	0.230558443	0.303030303	0.296875
1.44192E-4	35.756585961	0.452525819	0.228952093	0.304761905	0.30078125
1.44819E-4	36.002168989	0.453601725	0.227345743	0.307792208	0.30078125
1.45468E-4	36.263476688	0.454708782	0.225644902	0.31038961	0.3046875
1.46262E-4	36.511395004	0.456059635	0.224038552	0.312987013	0.3046875
1.46948E-4	36.760680561	0.457220358	0.222432203	0.314285714	0.3046875
1.47566E-4	37.011077584	0.45826145	0.220825853	0.315151515	0.30859375
1.48862E-4	37.263134487	0.460433957	0.219219503	0.32034632	0.3125
1.49684E-4	37.502056654	0.461802049	0.217707644	0.322077922	0.3125
1.50405E-4	37.757231908	0.462996411	0.216101295	0.323376623	0.3125
1.5121E-4	38.013624739	0.464324051	0.214494945	0.327272727	0.3125
1.52054E-4	38.256363863	0.465708102	0.212983086	0.32987013	0.31640625
1.52713E-4	38.500136668	0.466784845	0.211471227	0.332900433	0.3203125
1.53745E-4	38.76065774	0.468461247	0.209864878	0.336796537	0.3203125
1.54542E-4	39.007248505	0.469749327	0.208353019	0.338961039	0.32421875
1.55633E-4	39.255348923	0.471501963	0.20684116	0.341991342	0.32421875
1.56347E-4	39.504862793	0.472642172	0.205329302	0.344588745	0.32421875
1.57229E-4	39.755915858	0.4740457	0.203817443	0.347186147	0.32421875
1.57993E-4	40.008082827	0.475253962	0.202305584	0.351082251	0.33203125
1.58744E-4	40.261502736	0.476436373	0.200793726	0.354978355	0.3359375
1.59508E-4	40.500427011	0.477633599	0.199376358	0.358441558	0.3359375
1.6029E-4	40.756356057	0.478855358	0.1978645	0.361904762	0.34375
1.61181E-4	41.013599484	0.480238271	0.196352641	0.363636364	0.34375
1.61779E-4	41.255891355	0.481162324	0.194935274	0.365800866	0.34765625
1.62759E-4	41.515566331	0.482669766	0.193423415	0.369264069	0.34765625
1.63515E-4	41.760186239	0.48382746	0.192006047	0.373160173	0.34765625
1.64413E-4	42.006102974	0.485195402	0.19058868	0.375757576	0.35546875
1.65689E-4	42.253731325	0.487126345	0.189171312	0.377489177	0.35546875
1.66766E-4	42.503123609	0.488746322	0.187753945	0.37965368	0.35546875
1.67651E-4	42.753995527	0.490067987	0.186336578	0.382251082	0.359375
1.68169E-4	43.005895856	0.490838888	0.18491921	0.385714286	0.36328125
1.69101E-4	43.258832301	0.492220123	0.183501843	0.388744589	0.36328125
1.69787E-4	43.513007611	0.493232274	0.182084475	0.39047619	0.36328125
1.70744E-4	43.751616599	0.494637568	0.180761599	0.392640693	0.3671875
1.71998E-4	44.00893434	0.496467064	0.179344231	0.395238095	0.37109375
1.72879E-4	44.250502625	0.497743402	0.178021355	0.397835498	0.375
1.73742E-4	44.510520088	0.498989351	0.176603988	0.3995671	0.375
1.74743E-4	44.754467599	0.500425392	0.175281111	0.401298701	0.375
1.75509E-4	45.017195033	0.501517911	0.173863744	0.403896104	0.375
1.76987E-4	45.264053267	0.503614437	0.172540867	0.406926407	0.375
1.77855E-4	45.512556863	0.504838479	0.171217991	0.40995671	0.375
1.78631E-4	45.76194267	0.505926185	0.169895115	0.411688312	0.375
1.80149E-4	46.013228589	0.508041611	0.168572238	0.413852814	0.375
1.81427E-4	46.266673068	0.509807275	0.167249362	0.416017316	0.3828125
1.82324E-4	46.503152277	0.511039896	0.166020977	0.418181818	0.390625
1.83178E-4	46.759149639	0.512207911	0.164698101	0.42034632	0.39453125
1.84319E-4	47.016502197	0.513758735	0.163375224	0.423376623	0.39453125
1.85263E-4	47.256807236	0.515035498	0.162146839	0.426839827	0.39453125
1.86426E-4	47.517113411	0.516598133	0.160823963	0.429004329	0.39453125
1.8737E-4	47.760104508	0.517859135	0.159595578	0.431601732	0.39453125
1.88021E-4	48.004011366	0.518725229	0.158367193	0.433766234	0.39453125
1.90296E-4	48.250362312	0.521726985	0.157138808	0.436796537	0.3984375
1.91528E-4	48.517861162	0.523337743	0.155815931	0.439393939	0.40234375
1.93168E-4	48.768094266	0.525464064	0.154587546	0.441558442	0.41015625
1.94349E-4	49.000705196	0.526983741	0.153453652	0.445021645	0.4140625
1.95369E-4	49.254120341	0.528288075	0.152225267	0.448917749	0.4140625
1.96559E-4	49.5091528	0.529801064	0.150996882	0.452380952	0.4140625
1.97749E-4	49.7655129	0.531304189	0.149768497	0.454545455	0.4140625
1.99499E-4	50.004012677	0.533497991	0.148634603	0.456709957	0.4140625
2.00511E-4	50.264198399	0.534757329	0.147406218	0.461038961	0.41796875
2.01629E-4	50.505409935	0.536140022	0.146272324	0.463203463	0.41796875
2.03235E-4	50.768576532	0.538112502	0.145043938	0.467099567	0.41796875
2.04083E-4	51.012975737	0.539147748	0.143910044	0.46969697	0.421875
2.05467E-4	51.258958945	0.540826087	0.14277615	0.471861472	0.4296875
2.06997E-4	51.506682614	0.542667353	0.141642256	0.474458874	0.4296875
2.07851E-4	51.755603914	0.54368915	0.140508362	0.477922078	0.43359375
2.09409E-4	52.006110998	0.545541879	0.139374468	0.480519481	0.43359375
2.10283E-4	52.257737032	0.546573707	0.138240575	0.484415584	0.44140625
2.12045E-4	52.511223784	0.548641318	0.137106681	0.487445887	0.4453125
2.13384E-4	52.766439583	0.550199779	0.135972787	0.489177489	0.44921875
2.15005E-4	53.00186237	0.552071569	0.134933384	0.492207792	0.453125
2.16626E-4	53.261047707	0.553928262	0.13379949	0.495238095	0.45703125
2.17996E-4	53.521748661	0.55548526	0.132665596	0.497402597	0.46484375
2.19415E-4	53.762394355	0.557087323	0.131626193	0.5004329	0.46484375
2.20249E-4	54.004214432	0.558022962	0.13058679	0.503463203	0.46484375
2.21356E-4	54.269285481	0.559258629	0.129452896	0.506060606	0.46484375
2.22628E-4	54.513562493	0.560671069	0.128413493	0.509090909	0.46875
2.24233E-4	54.7593389	0.562439899	0.127374091	0.511255411	0.46875
2.26623E-4	55.007114031	0.565046679	0.126334688	0.515151515	0.46875
2.27696E-4	55.257058182	0.566207665	0.125295285	0.518614719	0.47265625
2.30096E-4	55.508725681	0.568780971	0.124255882	0.522077922	0.47265625
2.31815E-4	55.762849704	0.570605852	0.123216479	0.525974026	0.47265625
2.32644E-4	56.018208061	0.571480256	0.122177076	0.53030303	0.47265625
2.34267E-4	56.251882132	0.57318205	0.121232165	0.533766234	0.47265625
2.36384E-4	56.510703479	0.575381188	0.120192762	0.537662338	0.47265625
2.39525E-4	56.772656878	0.578603256	0.119153359	0.541125541	0.47265625
2.40691E-4	57.012889617	0.579786649	0.118208448	0.544155844	0.47265625
2.42015E-4	57.254368776	0.581122917	0.117263536	0.548051948	0.4765625
2.43017E-4	57.506356211	0.582128269	0.116224133	0.550649351	0.4921875
2.44454E-4	57.765192867	0.58356156	0.115279221	0.554112554	0.5
2.45107E-4	58.009967918	0.584209138	0.11433431	0.556709957	0.5
2.47018E-4	58.255786252	0.586094883	0.113389398	0.558874459	0.50390625
2.48941E-4	58.503794185	0.587975018	0.112444486	0.561904762	0.5078125
2.5024E-4	58.753465477	0.589234979	0.111499575	0.564069264	0.51171875
2.51646E-4	59.004321948	0.590590422	0.110554663	0.566233766	0.515625
2.52478E-4	59.256361767	0.591388632	0.109609751	0.569264069	0.51953125
2.53545E-4	59.509460724	0.59240722	0.10866484	0.572294372	0.51953125
2.55268E-4	59.764004519	0.594041537	0.107719928	0.575324675	0.5234375
2.56633E-4	60.019988074	0.595326835	0.106775017	0.578354978	0.52734375
2.57829E-4	60.251507258	0.596446161	0.105924596	0.581818182	0.52734375
2.59722E-4	60.510102242	0.59820544	0.104979684	0.583982684	0.5390625
2.61032E-4	60.770740089	0.599415	0.104034773	0.586580087	0.5546875
2.63124E-4	61.006719905	0.601329608	0.103184352	0.588311688	0.55859375
2.65728E-4	61.271037602	0.6036878	0.102239441	0.591774892	0.5625
2.66757E-4	61.510727301	0.604612114	0.10138902	0.595238095	0.5625
2.68505E-4	61.751725518	0.606172968	0.1005386	0.598701299	0.56640625
2.69926E-4	62.021012808	0.607432228	0.099593688	0.603030303	0.56640625
2.7123E-4	62.264705322	0.608580513	0.098743268	0.604761905	0.57421875
2.71824E-4	62.509134512	0.609101791	0.097892847	0.607359307	0.57421875
2.7356E-4	62.754821482	0.610616618	0.097042427	0.60995671	0.578125
2.7492E-4	63.00158701	0.611795162	0.096192006	0.612987013	0.58203125
2.76534E-4	63.277438766	0.613184461	0.095247094	0.617316017	0.58203125
2.78645E-4	63.525743329	0.614986109	0.094396674	0.620779221	0.58203125
2.79552E-4	63.750857182	0.615755799	0.093640745	0.623376623	0.58984375
2.81306E-4	64.003602641	0.617234645	0.092790324	0.625541126	0.59765625
2.82566E-4	64.25736702	0.6182896	0.091939904	0.629004329	0.6015625
2.8352E-4	64.512250517	0.619085014	0.091089483	0.632467532	0.60546875
2.86074E-4	64.768474196	0.62119719	0.090239063	0.635930736	0.609375
2.87088E-4	65.026553854	0.622029943	0.089388642	0.638961039	0.609375
2.87889E-4	65.256592799	0.6226843	0.088632713	0.641991342	0.609375
2.89331E-4	65.516391136	0.623858068	0.087782292	0.645887446	0.609375
2.90462E-4	65.77733061	0.624772455	0.086931872	0.648917749	0.61328125
2.91741E-4	66.010467514	0.625802314	0.086175943	0.651948052	0.61328125
2.93013E-4	66.273618364	0.626820565	0.085325522	0.655844156	0.61328125
2.95333E-4	66.509005001	0.628663072	0.084569593	0.658874459	0.62109375
2.97392E-4	66.775877571	0.630283621	0.083719172	0.661471861	0.6328125
2.98436E-4	67.014157221	0.631099876	0.082963243	0.664502165	0.6328125
2.9977E-4	67.253426957	0.6321381	0.082207314	0.667532468	0.6328125
3.01806E-4	67.52456141	0.63371033	0.081356893	0.671428571	0.63671875
3.03012E-4	67.766498895	0.634635756	0.080600964	0.673160173	0.6484375
3.04328E-4	68.009292808	0.635639921	0.079845034	0.676623377	0.6484375
3.0518E-4	68.253186921	0.636287112	0.079089105	0.67965368	0.65234375
3.06251E-4	68.528324707	0.637097826	0.078238685	0.683549784	0.65234375
3.07307E-4	68.773747938	0.637893247	0.077482755	0.686580087	0.65234375
3.09415E-4	69.020414817	0.639470675	0.076726826	0.689177489	0.66015625
3.10877E-4	69.268448995	0.640556547	0.075970897	0.692207792	0.6640625
3.1277E-4	69.518105371	0.641952787	0.075214967	0.695238095	0.6640625
3.13777E-4	69.768739349	0.642691354	0.074459038	0.698268398	0.6640625
3.14697E-4	70.020129931	0.643363902	0.073703109	0.701298701	0.66796875
3.16407E-4	70.272847927	0.644605878	0.072947179	0.703896104	0.67578125
3.17716E-4	70.526560216	0.645551578	0.07219125	0.707359307	0.67578125
3.18798E-4	70.752891405	0.646328604	0.071435321	0.70995671	0.6796875
3.20699E-4	71.005237499	0.647686613	0.070773883	0.712987013	0.6875
3.22161E-4	71.262523028	0.648723726	0.070017953	0.716017316	0.6875
3.24381E-4	71.521423984	0.650287387	0.069262024	0.719047619	0.6875
3.24954E-4	71.781171417	0.650688787	0.068506095	0.722510823	0.6875
3.25532E-4	72.008904182	0.651091982	0.067844657	0.725108225	0.69140625
3.26648E-4	72.269791642	0.651869422	0.067088727	0.728571429	0.69140625
3.27597E-4	72.531477508	0.652527535	0.066332798	0.731168831	0.6953125
3.28525E-4	72.761203616	0.653168476	0.06567136	0.734199134	0.6953125
3.29881E-4	73.024619058	0.654101214	0.06491543	0.737662338	0.6953125
3.30714E-4	73.255794122	0.654671667	0.064253992	0.73982684	0.69921875
3.31961E-4	73.520896424	0.655521782	0.063498063	0.742857143	0.70703125
3.32755E-4	73.753576608	0.656060998	0.062836625	0.745454545	0.71484375
3.35008E-4	74.020753165	0.65758214	0.062080695	0.747619048	0.72265625
3.36133E-4	74.255648201	0.658336592	0.061419257	0.75021645	0.73046875
3.37734E-4	74.525327598	0.65940463	0.060663328	0.753246753	0.734375
3.39243E-4	74.762297481	0.660404989	0.06000189	0.755844156	0.734375
3.40145E-4	75.000093824	0.661000333	0.059340452	0.758441558	0.73828125
3.4098E-4	75.2726182	0.661549687	0.058584522	0.761038961	0.74609375
3.42403E-4	75.511824021	0.662481403	0.057923084	0.763636364	0.75
3.43571E-4	75.751958402	0.663242261	0.057261646	0.765800866	0.75
3.4432E-4	76.027090371	0.663728779	0.056505717	0.768831169	0.75390625
3.45466E-4	76.268711841	0.664469989	0.055844279	0.770995671	0.76171875
3.4686E-4	76.511236864	0.665367016	0.05518284	0.774025974	0.76171875
3.48101E-4	76.754648475	0.666161848	0.054521402	0.777056277	0.765625
3.49819E-4	77.034029092	0.667255579	0.053765473	0.78008658	0.7734375
3.5092E-4	77.279305266	0.667953059	0.053104035	0.782683983	0.77734375
3.52335E-4	77.525283022	0.668844912	0.052442597	0.784848485	0.78515625
3.53026E-4	77.772168113	0.669279017	0.051781158	0.787445887	0.78515625
3.53926E-4	78.019641489	0.669841913	0.05111972	0.79047619	0.78515625
3.54918E-4	78.267754949	0.670460552	0.050458282	0.793506494	0.78515625
3.55776E-4	78.516561723	0.670994138	0.049796844	0.796536797	0.78515625
3.56964E-4	78.766071904	0.671729816	0.049135406	0.799134199	0.7890625
3.57435E-4	79.016124134	0.672020437	0.048473968	0.801731602	0.79296875
3.59331E-4	79.267167929	0.673185282	0.04781253	0.804329004	0.796875
3.60167E-4	79.519005968	0.673696465	0.047151091	0.807359307	0.796875
3.61023E-4	79.771493606	0.674218087	0.046489653	0.80995671	0.80078125
3.61827E-4	80.024563901	0.674706526	0.045828215	0.812554113	0.80078125
3.63473E-4	80.278565689	0.675701531	0.045166777	0.815151515	0.8046875
3.64828E-4	80.53357951	0.676516591	0.044505339	0.818181818	0.8046875
3.65532E-4	80.752718108	0.676938203	0.043938392	0.82034632	0.80859375
3.66543E-4	81.008936201	0.677541852	0.043276954	0.822943723	0.8125
3.67443E-4	81.265970697	0.678077476	0.042615515	0.825974026	0.8125
3.68258E-4	81.523505292	0.678560986	0.041954077	0.829004329	0.8125
3.69058E-4	81.781660648	0.67903415	0.041292639	0.832034632	0.81640625
3.69895E-4	82.003072463	0.679527769	0.040725692	0.834199134	0.81640625
3.70524E-4	82.262574031	0.679897888	0.040064254	0.836796537	0.82421875
3.71449E-4	82.522327491	0.680439987	0.039402816	0.839393939	0.828125
3.72077E-4	82.782623905	0.68080733	0.038741378	0.841991342	0.828125
3.73285E-4	83.006164977	0.681511325	0.038174431	0.844588745	0.828125
3.74114E-4	83.267768512	0.681992654	0.037512993	0.847619048	0.828125
3.75448E-4	83.529995199	0.682764268	0.036851554	0.84978355	0.8359375
3.76138E-4	83.755442055	0.683161534	0.036284607	0.851948052	0.8359375
3.7734E-4	84.019157753	0.683851906	0.035623169	0.854545455	0.84375
3.78192E-4	84.283587537	0.684339093	0.034961731	0.857142857	0.84375
3.79306E-4	84.51090094	0.684974076	0.034394784	0.85974026	0.84375
3.80649E-4	84.776754652	0.685736624	0.033733346	0.861904762	0.84765625
3.81422E-4	85.005364713	0.68617319	0.033166399	0.864502165	0.84765625
3.82345E-4	85.272697019	0.686693368	0.032504961	0.867532468	0.84765625
3.83066E-4	85.502314824	0.687098817	0.031938014	0.87012987	0.84765625
3.8395E-4	85.770729432	0.68759434	0.031276576	0.872727273	0.8515625
3.8507E-4	86.001453406	0.688219537	0.030709629	0.875324675	0.8515625
3.87343E-4	86.272110777	0.689481055	0.03004819	0.877489177	0.859375
3.88634E-4	86.504994549	0.690192665	0.029481244	0.87965368	0.859375
3.8954E-4	86.77730226	0.690690465	0.028819805	0.882251082	0.86328125
3.90923E-4	87.011449674	0.691447487	0.028252858	0.883982684	0.87109375
3.91934E-4	87.285540881	0.691998075	0.02759142	0.886147186	0.87890625
3.92716E-4	87.520879048	0.692422728	0.027024473	0.888744589	0.87890625
3.93621E-4	87.756819123	0.692912835	0.026457526	0.891341991	0.87890625
3.94904E-4	88.033106642	0.693604787	0.025796088	0.893939394	0.87890625
3.95491E-4	88.270272308	0.693920415	0.025229141	0.895238095	0.88671875
3.96209E-4	88.507780766	0.694305614	0.024662194	0.896536797	0.890625
3.96617E-4	88.785275952	0.69452397	0.024000756	0.899134199	0.890625
3.97246E-4	89.023473748	0.694859855	0.023433809	0.901298701	0.89453125
3.98475E-4	89.262330912	0.695514475	0.022866862	0.903896104	0.89453125
3.9963E-4	89.501796114	0.6961268	0.022299915	0.906060606	0.90234375
4.01127E-4	89.782057882	0.696917172	0.021638477	0.908225108	0.90625
4.02571E-4	90.023296011	0.697676031	0.02107153	0.910822511	0.90625
4.03083E-4	90.265001322	0.697943992	0.020504583	0.913419913	0.90625
4.03701E-4	90.507012329	0.698266824	0.019937636	0.915151515	0.9140625
4.0523E-4	90.790195018	0.699062835	0.019276198	0.918181818	0.91796875
4.08136E-4	91.034274184	0.700563911	0.018709251	0.920779221	0.921875
4.11115E-4	91.280202935	0.702087168	0.018142304	0.923376623	0.921875
4.1214E-4	91.527323766	0.702607435	0.017575357	0.925974026	0.921875
4.1422E-4	91.775561725	0.70365851	0.01700841	0.928138528	0.92578125
4.1573E-4	92.024629312	0.704416526	0.016441463	0.930735931	0.92578125
4.19397E-4	92.274865469	0.706242089	0.015874516	0.932467532	0.9375
4.21028E-4	92.527122496	0.7070465	0.015307569	0.934632035	0.94140625
4.23888E-4	92.780750202	0.708446721	0.014740622	0.937229437	0.9453125
4.26449E-4	93.035821365	0.709689235	0.014173675	0.93982684	0.9453125
4.29391E-4	93.29266545	0.711103888	0.013606728	0.942424242	0.9453125
4.31087E-4	93.507735693	0.711913046	0.013134272	0.944588745	0.94921875
4.35096E-4	93.767815028	0.713807863	0.012567325	0.947186147	0.94921875
4.3806E-4	94.030224789	0.715192482	0.012000378	0.94978355	0.94921875
4.39391E-4	94.293518532	0.715810442	0.011433431	0.951948052	0.953125
4.42812E-4	94.514407314	0.7173852	0.010960975	0.954112554	0.953125
4.44906E-4	94.780702369	0.718341004	0.010394028	0.956277056	0.953125
4.473E-4	95.003667595	0.719425538	0.009921572	0.958441558	0.95703125
4.49164E-4	95.272873532	0.720264089	0.009354625	0.961038961	0.95703125
4.51105E-4	95.542895626	0.721131952	0.008787678	0.962770563	0.96484375
4.53139E-4	95.76896743	0.722035826	0.008315223	0.964935065	0.96484375
4.56848E-4	96.042271713	0.72366908	0.007748276	0.967532468	0.96875
4.58605E-4	96.271214547	0.724435594	0.00727582	0.969264069	0.96875
4.60665E-4	96.500999364	0.725329445	0.006803364	0.970995671	0.96875
4.66132E-4	96.779655691	0.727673942	0.006236417	0.973160173	0.97265625
4.6943E-4	97.013528248	0.729068743	0.005763961	0.974891775	0.98046875
4.73091E-4	97.296178647	0.730600361	0.005197014	0.977489177	0.98046875
4.74153E-4	97.533040633	0.731041403	0.004724558	0.979220779	0.984375
4.78611E-4	97.771518746	0.732877617	0.004252102	0.981385281	0.98828125
4.84326E-4	98.012475421	0.7351949	0.003779647	0.983549784	0.98828125
4.89118E-4	98.256287278	0.737107384	0.003307191	0.985714286	0.98828125
4.91562E-4	98.501620944	0.738071852	0.002834735	0.987878788	0.98828125
4.99456E-4	98.750543759	0.741139993	0.002362279	0.99004329	0.98828125
5.05753E-4	99.001197794	0.743536697	0.001889823	0.992207792	0.98828125
5.10862E-4	99.255301862	0.745448507	0.001417367	0.993506494	1
5.20975E-4	99.512655088	0.749150362	0.000944912	0.995670996	1
5.35023E-4	99.776277456	0.754117355	0.000472456	0.997835498	1
5.7092E-4	100	0.76595894	0.000094491	0.9995671	1
