# Supplementary material for: Spatiotemporal prediction of alpine wetlands under multi-climate scenarios in the west of Sichuan, China
Source: PeerJ. 2024 Nov 27;12:e18586. doi: 10.7717/peerj.18586 (PMC11608022; doi:10.7717/peerj.18586)
Supplement: Supplemental Information 2 [file peerj-12-18586-s002.zip › Maxent_data2/2.5mBIOssp245_2081-2100/RES/wetland_9_sampleAverages.csv]

Predictor variable	Categorical	Sample average
2.5mbiossp245_2081-2100_1	false	2.723557007537945
2.5mbiossp245_2081-2100_10	false	11.100310306425218
2.5mbiossp245_2081-2100_11	false	-6.148253967538799
2.5mbiossp245_2081-2100_12	false	697.5164502164503
2.5mbiossp245_2081-2100_13	false	137.80216450216452
2.5mbiossp245_2081-2100_14	false	3.661038961038961
2.5mbiossp245_2081-2100_15	false	90.09547762189592
2.5mbiossp245_2081-2100_16	false	377.66277056277056
2.5mbiossp245_2081-2100_17	false	16.323809523809523
2.5mbiossp245_2081-2100_18	false	376.1151515151515
2.5mbiossp245_2081-2100_19	false	17.033766233766233
2.5mbiossp245_2081-2100_2	false	14.173088052675322
2.5mbiossp245_2081-2100_3	false	40.66669302440825
2.5mbiossp245_2081-2100_4	false	699.0495806277056
2.5mbiossp245_2081-2100_5	false	18.673722917796212
2.5mbiossp245_2081-2100_6	false	-16.270952378503686
2.5mbiossp245_2081-2100_7	false	34.94467528867515
2.5mbiossp245_2081-2100_8	false	10.909264179122397
2.5mbiossp245_2081-2100_9	false	-5.421132751299448
wc2.1_2.5m_bioc_bcc-csm2-mr_ssp245_2081-2100	false	2.723557007537945
wc2.1_2.5m_elev	false	4097.438528138528
