# Supplementary material for: Spatiotemporal prediction of alpine wetlands under multi-climate scenarios in the west of Sichuan, China
Source: PeerJ. 2024 Nov 27;12:e18586. doi: 10.7717/peerj.18586 (PMC11608022; doi:10.7717/peerj.18586)
Supplement: Supplemental Information 2 [file peerj-12-18586-s002.zip › Maxent_data2/2.5mBIOssp245_2081-2100/RES/wetland_9_samplePredictions.csv]

X	Y	Test or train	Raw prediction	Cumulative prediction	Logistic prediction
101.194681438	28.1482989818	train	3.1932456751489537E-7	0.004932185308873188	0.0018271593622677757
100.289760198	29.08940812	train	6.343415466232504E-5	9.901656649138395	0.2666640534714292
100.331317082	29.1251002644	train	6.95877213898231E-5	11.369208982601034	0.28515587055781033
100.38306165	29.1516495211	train	6.626470967700504E-5	10.563021798212382	0.2752874567774559
100.270100613	29.16179269	train	3.4819713354018407E-5	4.506374723884622	0.16638975458160815
100.342297416	29.1791374782	train	5.4059471458188894E-5	7.963519464031414	0.23657818978407377
100.301283292	29.1885668757	train	4.911681704501662E-5	6.843948581771036	0.21970004385063566
100.352697673	29.1880571989	train	7.688009231304319E-5	13.251057624305512	0.3058974623977753
100.39407234	29.2056812934	train	5.2322165643048165E-5	7.548268601941792	0.23072950442395704
100.291452737	29.2247600013	train	5.3285260136810824E-5	7.796611492829294	0.23398280984994643
100.312025956	29.2245597833	train	3.7699371413997064E-5	4.921735585724175	0.17770515375593243
100.188687839	29.2347373586	train	7.95264419375498E-5	14.129495284012815	0.3131298854164169
100.260813662	29.2431013186	train	7.446163108281288E-5	12.6242090603487	0.29915336081949795
100.137446541	29.253232403	train	2.5162474466133724E-5	2.95173727020857	0.1260589872679555
100.158128312	29.2620794835	train	6.89725570067655E-5	11.249993838162192	0.2833493271700221
100.199291569	29.2617164688	train	9.551954566852112E-5	18.80203930128526	0.3538209096387505
100.240454057	29.261340783	train	9.819111169584765E-5	19.598222438407415	0.360152800667734
100.055587951	29.2990277912	train	6.428509726532343E-5	10.082354035672154	0.26927798243200285
100.076272463	29.3078874289	train	9.40266247322949E-5	18.25934462452029	0.35022764432126663
100.117455265	29.3075491379	train	1.0470903165986398E-4	22.047798053580646	0.37509241676113014
100.230704188	29.3065533766	train	7.163245121272794E-5	11.862649484443986	0.29109569007418795
100.148544026	29.3253345326	train	1.3414141178547145E-4	32.57892174118467	0.4346946608814072
100.210326899	29.3247886088	train	9.604259081069406E-5	18.983369099861957	0.3550704281961317
100.045753105	29.3442288966	train	1.0133767081552744E-4	20.74260699069972	0.3674531428609742
100.241436313	29.3425517137	train	6.482062734647248E-5	10.209359492641468	0.2709134934362642
100.056145686	29.3531717353	train	1.524100075919696E-4	38.388055773919156	0.46629061263296295
100.190047217	29.3520444351	train	1.0473196883659818E-4	22.05636646804399	0.3751437589303334
100.159249729	29.3613401386	train	1.4533277300820337E-4	36.209030071560754	0.45447874823198886
100.427181135	29.3677662762	train	9.086448784760765E-5	17.300973411997532	0.3424832571191369
100.437481529	29.3676556373	train	1.017312132617644E-4	20.874077587283136	0.3683544982025204
99.0671958158	29.3934373337	train	4.6651235025812164E-5	6.4107505889977485	0.21099848179838065
100.468641447	29.3853639207	train	1.1906677252466173E-4	27.28818405716162	0.40566094442295253
99.994781196	29.3987671943	train	7.503998344796683E-5	12.784962442891699	0.30077804485651993
100.06691656	29.3982092495	train	9.678362843850249E-5	19.178049226804635	0.35683246514951306
100.551466448	29.4114967571	train	5.486109238395914E-5	8.10291176361998	0.23924698736702887
100.077602249	29.4342215783	train	1.424831403390097E-4	35.07990746214056	0.4495737593081339
100.118835909	29.4338815463	train	1.3404712101235247E-4	32.543908170991514	0.4345218757217504
100.479596718	29.4303620127	train	1.247672059130992E-4	29.133445068325027	0.4169839315973115
100.139553247	29.4427303302	train	1.3508921140659372E-4	32.9474867575752	0.4364256295163953
100.252950981	29.4417115263	train	1.0468085688597507E-4	22.037273081702516	0.37502933929921584
100.551877893	29.4385629755	train	5.7812350752127234E-5	8.63630926170933	0.24891370638303495
99.0672433613	29.4656403961	train	3.6039795237163716E-5	4.669951856984991	0.17122177432829314
100.459370839	29.4576567322	train	1.2801039585800777E-4	30.40467701843936	0.42323551124181125
100.119232	29.469976069	train	1.7147720252489018E-4	43.90206796853767	0.4957085103300797
100.232660882	29.4689737165	train	1.6786979609063608E-4	42.86039476872808	0.49039416894527066
100.56259958	29.4655084145	train	3.598284534993444E-5	4.662316550361685	0.17099747632914902
99.9852599486	29.4800600485	train	4.86954280479562E-5	6.75381914621527	0.21822649659879487
100.067766149	29.4794234892	train	1.5003523433775425E-4	37.626364991517285	0.4623845692538515
100.15026959	29.4787357872	train	1.6075965723819294E-4	40.8919522831146	0.47958478858797443
100.552427364	29.4746510873	train	5.923270336670606E-5	8.893844763479805	0.2534789756818133
100.202045767	29.4963266398	train	1.6765083065255234E-4	42.753947521893785	0.4900679865009834
100.02687747	29.5158435295	train	1.2443677751423267E-4	29.007821788038196	0.41633938157566613
100.119728131	29.5150939401	train	2.3241547903558106E-4	55.947816338425724	0.5712394623981392
100.140361125	29.514918562	train	2.3472458459748163E-4	56.30782576066634	0.5736591200150477
100.563292079	29.510618109	train	3.565089193702686E-5	4.6178113508694	0.16968765266335742
100.057921951	29.5246245907	train	1.550038312788549E-4	39.11227190860163	0.47049260893689143
100.511854362	29.5202366559	train	8.856282886906755E-5	16.633729747002512	0.33672916192089314
100.099485352	29.55136044	train	2.7181069766490435E-4	62.5036606416422	0.6090901109171128
100.182046247	29.550651491	train	2.682654575610782E-4	61.718699602281475	0.605959700376861
99.9758121916	29.5703754854	train	1.2397669451986909E-4	28.876097366133386	0.415439543529814
100.017102401	29.5700656654	train	1.7757356836274322E-4	45.43198454285429	0.5044419542825238
100.068714233	29.5696603435	train	2.133842699002342E-4	52.76647878143636	0.5501997790669307
100.171934598	29.5687895491	train	2.828074116944296E-4	64.32186582177455	0.6184912914023912
99.9656613175	29.5884987329	train	3.9870365372856586E-5	5.276049793860641	0.18603487232190868
99.9657472653	29.597522613	train	5.3319807947868374E-5	7.804059465874723	0.2340990001929849
99.9760726718	29.5974470807	train	1.6467355072241315E-4	42.05666703806193	0.48559107209633284
100.027699103	29.5970573739	train	1.7800581393902007E-4	45.56102446079557	0.5050497043599393
100.058674465	29.5968139143	train	2.2294580104790577E-4	54.56222791337079	0.5610222873224234
100.430600173	29.6113735114	train	7.308140912650482E-5	12.253314135084743	0.2952454181770399
100.513198909	29.610457135	train	9.284853577315616E-5	17.993624957736515	0.34736380387050436
99.9660914477	29.6336180085	train	4.764981544849042E-5	6.567929968028209	0.21454596223281164
99.9764205327	29.6335423659	train	1.4358799196095834E-4	35.412431269142715	0.4514859411812356
100.028065355	29.6331520901	train	1.5864303741772016E-4	40.22743359030924	0.4762778040294546
99.5323346008	29.6541180994	train	2.430582225497768E-5	2.8221669818689317	0.1222921662820091
100.111091277	29.6685793781	train	1.418747799371526E-4	34.92742277441566	0.4485151590555876
100.255737451	29.6672877329	train	6.460828092687032E-5	10.158999755613245	0.27026586335585134
100.266068951	29.6671894344	train	5.717264073210903E-5	8.511245523237385	0.2468392753507663
100.018190619	29.6783500118	train	1.309653164396094E-4	31.546988511486006	0.4288158278047241
100.121523587	29.6775156738	train	5.8588544425064244E-5	8.78348698140529	0.25141542898757935
100.235184573	29.6765048691	train	6.035597274992865E-5	9.144700012589942	0.25705025442772106
100.266181993	29.6762122823	train	6.172264983287285E-5	9.486376273092976	0.26134960275064917
100.307511165	29.6758108925	train	5.803180800944241E-5	8.679213302877631	0.24962272526791046
100.431493474	29.6745294244	train	7.898079427510351E-5	13.920360070446987	0.3116510019610417
100.142393743	29.6953856188	train	5.969950942466351E-5	8.97381831951526	0.25496728163207444
100.380081684	29.6931222901	train	9.128976661246781E-5	17.44136880590211	0.3435355341310741
100.008127303	29.7054999056	train	1.066367529507977E-4	22.827630033488735	0.37937815304858985
99.9256838552	29.7331750242	train	5.395369520935149E-5	7.940715742867279	0.23622463500095306
100.256523361	29.7304476524	train	4.6691820778951245E-5	6.416650845154711	0.21114328825255987
99.5123112967	29.7805443633	train	3.2038904516522426E-5	4.036288054734621	0.15516322998825344
99.5640370912	29.7803338491	train	2.3684164789392556E-5	2.7277354362888278	0.11953825487312192
100.153761067	29.7855273887	train	6.386125990594283E-5	9.98595340523756	0.26797837050563966
100.257198993	29.7845842311	train	3.9475292138285775E-5	5.208738226037532	0.18453163041861514
99.1812886214	29.7994622467	train	1.863203717869658E-5	2.050869338255635	0.09649990597503805
99.9366947119	29.805292044	train	7.888615820566447E-5	13.874160850077143	0.3113938590144063
100.278115307	29.8024311736	train	4.095866658913966E-5	5.483923651401319	0.19014730961472232
99.1709717943	29.8175256984	train	1.16786958201319E-5	1.1317668564076029	0.06274653494429537
99.9264310836	29.8143886595	train	6.619384866730003E-5	10.546120729022011	0.2750740515242514
99.9266808397	29.8414596456	train	5.825746154378115E-5	8.723328720364771	0.25035036849427517
99.1606946188	29.8626626555	train	6.761861854552769E-6	0.555212145141092	0.03731544656335478
99.2021107499	29.8626057467	train	1.2397989773770034E-5	1.2193779817517096	0.06635467789839693
99.9371999163	29.8594338194	train	9.504160056969009E-5	18.636565960969563	0.3526748909177292
99.3574841928	29.8803258461	train	2.625124022245424E-5	3.127451123549864	0.13080003817090877
99.927097857	29.8865777047	train	6.188216803368977E-5	9.527686833146364	0.2618481808741702
99.937537485	29.8955280852	train	8.9567401380228E-5	16.915430589382442	0.3392529088244608
101.500852415	29.8841736131	train	2.845634969619518E-5	3.4618191151440825	0.14024634892577453
101.532347269	29.9016131775	train	2.6284144012141867E-5	3.1329046511824767	0.13094251769906223
100.18649945	29.9296188006	train	9.645547995146545E-5	19.09422436977165	0.356053383936175
100.238292743	29.9291424414	train	1.0460570655837335E-4	22.0091999164037	0.3748610310408155
99.9275995294	29.940718961	train	6.644030323583491E-5	10.60490264212812	0.27581573388337505
101.284585294	29.9332029461	train	3.615846331570195E-5	4.685861759710348	0.17168876063180666
101.31564422	29.9326607529	train	4.1035307148825094E-5	5.4985625845822454	0.19043535079292856
100.114288531	29.9573204563	train	1.2839451445534184E-4	30.54969425973961	0.4239670704891642
101.253728878	29.9427555192	train	3.008598453511423E-5	3.7463050128541964	0.1470965379037713
99.9279347375	29.9768128804	train	1.0029736675158958E-4	20.401163934859845	0.3650580333457774
101.326837084	29.9685472467	train	2.8904369445050784E-5	3.5327913839990503	0.1421405482338985
101.399763696	29.9852795443	train	5.2878810341298475E-5	7.697773451901265	0.23261319613016332
99.6483729	30.0236074506	train	3.406026166847424E-5	4.384000943011278	0.1633534624227111
99.2646883862	30.033963144	train	1.3050471922365388E-5	1.297966258108115	0.06960373142139087
101.390054448	30.0125181936	train	4.152743804542464E-5	5.573935001220842	0.19228007441838774
100.084183161	30.0478095709	train	1.0364657103008454E-4	21.681222701302993	0.37270494164889917
99.7730923109	30.0590303697	train	1.730129467433925E-4	44.290860090114755	0.49793744176328286
99.9079451328	30.0581683525	train	1.726995215202168E-4	44.201290015969775	0.49748414784654743
100.042791644	30.0571680768	train	1.1408443931043687E-4	25.53206447459985	0.39539792817938757
100.063826173	30.0840707775	train	8.654735190648588E-5	15.979265501180198	0.3316071702267651
100.354315222	30.0813981813	train	9.929327757305283E-5	19.950042552288412	0.362729037060871
99.6903538119	30.0955875006	train	8.432351691626538E-5	15.36136489610382	0.3258630860438924
99.8148818761	30.0948742191	train	1.5822946479618358E-4	40.087876285229754	0.47562672807852996
100.032793918	30.0933420747	train	1.2756506356795665E-4	30.24389969316367	0.422385040303822
99.5658730591	30.1052068083	train	5.280487620582997E-5	7.677916060166741	0.23236353365650728
99.9187350542	30.1032129971	train	1.2739553372216413E-4	30.182064612139087	0.4220606220879195
99.960420238	30.1209625061	train	1.5832016693055883E-4	40.11848311164718	0.4757696564860682
99.8671612393	30.1396592594	train	1.3311915035621395E-4	32.19463372813645	0.4328157439707579
101.734870938	30.1140334728	train	4.980535753385035E-5	6.9912181261796125	0.22209587103669845
101.330848324	30.139871284	train	3.5507491466316785E-5	4.598585561020339	0.1691205411798063
99.8882479962	30.1756136888	train	9.914127663352519E-5	19.90591622977027	0.3623749793155596
99.90901872	30.1754714049	train	9.97193522821854E-5	20.125741570937386	0.3637194057706886
99.5559494675	30.1864669632	train	3.3104061130244875E-5	4.226702878037635	0.15949896641924707
100.334902194	30.1808520846	train	9.985471542902407E-5	20.193707970932767	0.36403340007747037
99.5456119014	30.1955345178	train	1.9207913878226997E-5	2.1261022811696035	0.09918667823175992
100.085860386	30.2011974364	train	1.5299716930133173E-4	38.57187319029887	0.4672476442651991
101.663985988	30.1786281177	train	6.503271318030017E-5	10.260023441759328	0.27155918236640764
99.1093099578	30.2146726276	train	9.228632791160854E-6	0.8377936624432101	0.050244390131293275
99.8470149963	30.2119818123	train	9.904133026837346E-5	19.876901504223788	0.36214195849030967
101.612344153	30.1886870813	train	5.798674125881621E-5	8.670402722868372	0.2494772335956749
99.0989282524	30.223705176	train	1.6702986205765605E-5	1.7803152800710191	0.0873819115146702
99.6600620502	30.2220804736	train	2.1545770569666162E-4	53.07424650235723	0.5525917318807614
99.7224065746	30.2217516766	train	1.703885131988481E-4	43.662983008749	0.4941163948870389
99.7535784394	30.2215761594	train	1.1882232600160656E-4	27.217836430660174	0.4051655483104575
99.8886531308	30.220729936	train	1.330674654395489E-4	32.17282447708055	0.432720415310857
100.16927869	30.227550179	train	2.4752930703603594E-4	58.32172915430662	0.58659630667966
99.5978257247	30.2404272186	train	2.759899030247366E-4	63.1844461352313	0.6127170237867589
101.550776852	30.2169593779	train	7.031710833311151E-5	11.514194264806358	0.28728608303880865
101.73761122	30.2131881152	train	5.2629115963749664E-5	7.6307099901122655	0.23176936983445046
99.0054044464	30.2508152526	train	1.3091315977077001E-5	1.3030444281088913	0.06980636364921763
101.436805733	30.2281492406	train	7.462610634786888E-5	12.67212781781033	0.2996161658270827
101.571772639	30.225568663	train	7.461189211110569E-5	12.667986595944988	0.2995761935487111
101.696341564	30.2230634305	train	6.538344499674485E-5	10.346987754556288	0.27262446898280746
98.9742184303	30.2598370863	train	1.2942321446341978E-5	1.2849400634204875	0.06906675739405392
99.6395139699	30.2582783493	train	1.0640667932654335E-4	22.743328513976167	0.37886974206389845
101.603153957	30.233968386	train	8.41501405041304E-5	15.300144379338724	0.3254111097564543
101.675825409	30.2325035994	train	8.030046049827715E-5	14.354323091655596	0.3152168611541814
99.6916135666	30.2760614346	train	1.1840272974705178E-4	27.051438497657006	0.4043132649842608
101.416702177	30.2555826035	train	7.810278869324212E-5	13.604167936250317	0.30925790535574277
99.837237503	30.2842349552	train	1.3853502735660351E-4	34.00991876062038	0.4426303888916447
99.8476344461	30.2841680456	train	1.951883804763159E-4	49.20924610297624	0.528057603345693
101.323438586	30.2662916799	train	9.63482774613387E-5	19.066839713850804	0.3557984575173892
101.406536311	30.2647901884	train	1.1429487241901869E-4	25.613342138740492	0.39583855918314176
101.54155643	30.2622379711	train	8.865346470476006E-5	16.66194849754662	0.3369576536366629
101.593482567	30.2612193405	train	1.0253761860001964E-4	21.155631159491037	0.37019345833868755
101.614252274	30.2608061327	train	1.056833543159089E-4	22.416605372696665	0.37726591643033996
99.5877552547	30.2946168261	train	1.4973031986697816E-4	37.518450112836895	0.4618788981581128
101.510629015	30.2718548309	train	9.557473680567661E-5	18.821173018390535	0.3539529858835502
99.8373908131	30.3022814355	train	1.6792090131299064E-4	42.885246935378134	0.49047023792186645
101.365420863	30.2835805495	train	9.97423258548519E-5	20.137276697488744	0.3637727181236181
99.5566612441	30.312800731	train	7.707477110399183E-5	13.307889322997854	0.3064347019444711
99.4734991599	30.3221521465	train	6.743782531778305E-5	10.846949131075682	0.278802246231117
101.230762634	30.3039873246	train	6.601761945115293E-5	10.504088274391938	0.27454277367139956
101.272330881	30.303271761	train	9.999532173154827E-5	20.263178825941097	0.3643592286663607
101.365853888	30.3016135269	train	1.2099199682698145E-4	27.868901147183113	0.40953395673945164
101.397245982	30.310062213	train	1.2024820075371346E-4	27.590483326618738	0.4080436459661238
101.438811838	30.3092936317	train	1.2249044774067716E-4	28.404423751668784	0.4125136637598836
101.58451612	30.3155147419	train	1.0580246650999119E-4	22.462459264173546	0.3775305928300989
99.4424156132	30.3493330124	train	4.0197162237307866E-5	5.338470494884664	0.1872741427973517
99.484078442	30.3582093602	train	3.457704802257288E-5	4.46784647211434	0.16542197585935384
101.491451648	30.3353611868	train	9.47680540971441E-5	18.541909319598464	0.352017149136337
101.522631988	30.3347630935	train	1.0370660424513678E-4	21.71453557977054	0.372840329575697
101.626559591	30.3327158444	train	1.1135765538321159E-4	24.47621860665615	0.38962957042189567
101.346146445	30.3470706663	train	1.269497699271454E-4	30.01947471385921	0.4212058515273854
101.418915735	30.3457439375	train	1.3147050971589957E-4	31.718351848259157	0.4297590856946246
101.46049599	30.3449676485	train	1.2709039757743344E-4	30.070767877662945	0.4214757837562519
101.502074612	30.3441781558	train	1.0409967688619637E-4	21.851991413324505	0.3737253516799086
101.616407181	30.3419389846	train	1.1026352558394831E-4	24.01565676980712	0.3872839380699779
99.7235319967	30.3751508208	train	1.9316817131162796E-4	48.76812800770796	0.5254640643467131
101.221591903	30.3582682581	train	4.316275005628166E-5	5.818654033206282	0.19835001663752233
101.252785623	30.3577341449	train	7.679311304440895E-5	13.226563725353985	0.3056571635496887
98.9741853247	30.3861754012	train	2.244618557178798E-5	2.537238547526309	0.11400227120964597
99.1823619841	30.3860506841	train	9.565390397374873E-6	0.8792546965589728	0.051982526989414614
101.596096657	30.3603831956	train	9.93616808598614E-5	19.969900228855387	0.3628882414611698
99.4842563352	30.3943044374	train	3.3435622060171244E-5	4.282656861377697	0.1608395224423462
99.6716207864	30.3934754891	train	1.271404203832425E-4	30.089013421601358	0.4215717409279385
99.9006092419	30.392097449	train	2.476520356479946E-4	58.337557375508815	0.5867165072642453
99.6925022076	30.4023901984	train	1.2664832381171484E-4	29.905260428365626	0.4206263816227689
99.9527372878	30.400751104	train	2.358550977056286E-4	56.44604065223543	0.574833827211376
101.253406224	30.3847854364	train	7.116975070811513E-5	11.743118123327807	0.2897602299559659
101.295007974	30.3840609406	train	1.0623287021270686E-4	22.659285404377307	0.37848511032800247
99.8591341622	30.4104239317	train	1.7572709681281726E-4	45.053621957257846	0.5018288661526294
101.513622389	30.3890556945	train	1.0561147421678097E-4	22.388934131392162	0.3771060844287218
99.8383907178	30.419582325	train	1.899528476939576E-4	48.213203676740385	0.5212769338513646
101.378643962	30.4006047986	train	1.2802610447585502E-4	30.410343907091303	0.4232654649635819
101.441050441	30.3994527431	train	1.2179425788075444E-4	28.134117717733726	0.41113302198274404
99.9009406441	30.428189155	train	2.953326512620411E-4	66.50896961813132	0.6286630719870698
99.6302747985	30.4388003697	train	9.316495301843338E-5	18.066798998152315	0.3481354656696347
101.389484686	30.4184472025	train	1.1854145179000889E-4	27.10645105069929	0.4045953071263934
101.306468243	30.4289613313	train	7.927379459333456E-5	14.044219512630871	0.31244591933027976
101.441723997	30.4265002046	train	7.81391013454115E-5	13.614369490811699	0.30935720912236986
101.847384539	30.418277542	train	1.1457098219599692E-5	1.1046915909658026	0.06162932477160904
101.285868593	30.4383443492	train	5.3713255447175076E-5	7.888880653669988	0.23541975088453512
99.8596089364	30.464561867	train	2.0178358649964887E-4	50.53074119468539	0.5363306242014412
99.8909389085	30.4733750772	train	2.7646839606303527E-4	63.26622627454261	0.6131279933725698
101.359143188	30.45508029	train	8.738220230746895E-5	16.281165622827714	0.333738367212185
99.5263780322	30.4843796858	train	7.46348299733122E-5	12.674669387156104	0.2996406955347542
99.807751959	30.4919638235	train	1.6183924343606497E-4	41.271854327259526	0.4812554912487586
101.203428907	30.4758457133	train	2.981066347092907E-5	3.696555479348089	0.14594689612443884
101.578149345	30.4689733123	train	7.985567092160755E-5	14.24061956938389	0.3140191336905547
99.9849615775	30.4997687663	train	1.183862911873942E-4	27.044919511086277	0.40427982528634954
99.0262634359	30.5125111877	train	3.098611720954332E-5	3.877555014548896	0.1508336620034405
99.7974801069	30.5100740439	train	1.471137058365012E-4	36.827820121119146	0.4575000718413441
99.8079011025	30.5100098632	train	1.7336147745913416E-4	44.39587060284328	0.4984405479501826
101.245484915	30.4931691939	train	3.985240417245534E-5	5.272619067185337	0.18596665075329502
101.391246238	30.4905760272	train	4.7473264995874674E-5	6.536635754593847	0.21392108585876382
99.7454434865	30.5194055855	train	1.9783798436664172E-4	49.77764018662887	0.5314164895760684
99.8496632151	30.5187677161	train	3.070950108151587E-4	68.72447987864317	0.6377335271272079
101.006351017	30.5151126843	train	1.906104519924406E-5	2.1069152521566514	0.09850297657571391
99.7143089533	30.5376270515	train	2.3982938132332597E-4	56.83536902122731	0.5789125873443443
101.246106858	30.5202200599	train	5.7478962321379376E-5	8.571131599631384	0.2478340330204858
101.277351646	30.5196775006	train	5.187294844631723E-5	7.44723107393993	0.2292025923099582
100.933793223	30.5342526925	train	1.5200998192994169E-5	1.5674954362448488	0.08015406404650881
99.8082745518	30.5551247408	train	1.944001464295982E-4	49.013412333130255	0.5270490505653156
99.8604030937	30.5547907445	train	2.838608421570908E-4	64.5464446561731	0.6193681988224369
100.902712796	30.543731939	train	2.3470189294263906E-5	2.694809466681439	0.11858635197708153
99.0158499411	30.5666560686	train	5.959210174747034E-5	8.955417157524709	0.2546253623230464
101.090450055	30.5498741311	train	4.8060751429674476E-5	6.640769873633107	0.2159965741878915
99.6728610586	30.5739419007	train	1.625811369815319E-4	41.46843717278369	0.4823973960621852
99.693717255	30.5738324269	train	2.028754600038008E-4	50.70966064327949	0.5376723659673567
99.7771408456	30.5733611226	train	2.1752810027693862E-4	53.43271077473836	0.55495492640521
101.351121801	30.5544474293	train	9.098570308918653E-5	17.340989662501602	0.3427835263518848
99.0575781998	30.5937157262	train	4.0377353688164846E-5	5.37288844041763	0.18795584743531185
99.7981442471	30.5912808023	train	1.8232324412595577E-4	46.50295300331428	0.51103932327109
99.8398627302	30.591018237	train	3.015884813500163E-4	67.4955944158052	0.6335430115013401
99.6730480681	30.601011427	train	2.2789307622284968E-4	55.27772388204873	0.5664200781026193
99.8503710554	30.599973298	train	2.8837235840581063E-4	65.34367720260927	0.623078565045315
101.341353691	30.5816840047	train	5.228989810403973E-5	7.53960211577354	0.23062002710757815
101.2477695	30.5923550964	train	5.037803935357196E-5	7.1288290171650095	0.2240773808668459
99.047160353	30.6207912323	train	4.262856974902402E-5	5.74009380547826	0.19637730684905558
99.7567058005	30.6276219152	train	2.0956898464361825E-4	52.05217083938966	0.545730903960392
99.7672106611	30.6365837095	train	1.604464605118515E-4	40.80152826604473	0.47909808842308943
99.8506865758	30.6360643374	train	2.8132960304513605E-4	64.00835630139005	0.617254286726452
99.8298948348	30.64522198	train	2.6724137251405057E-4	61.57750814324828	0.605046089145008
99.0471778664	30.6568861353	train	7.13257380221052E-5	11.7837716608601	0.29021100708485226
99.0054274061	30.6659182816	train	3.20746412864869E-5	4.042676608915798	0.15530942215399463
101.540981384	30.6410741381	train	6.715608963483075E-5	10.77665990436497	0.2779612480164292
99.8927552859	30.6718749943	train	1.8612892446436092E-4	47.450621066745235	0.5162000446193657
99.8719601015	30.6810393883	train	2.9174117036029855E-4	66.01050275807026	0.6258023138274963
99.6945546331	30.6911323757	train	1.0797672609045299E-4	23.292140619050034	0.382322731416071
99.9346810895	30.6896263335	train	1.5979480865393266E-4	40.59429231174876	0.4780825139352833
101.291372213	30.6727764646	train	6.392646100575951E-5	9.99882199275966	0.26817859734303456
101.281153095	30.6819765911	train	8.189039819578017E-5	14.702668865303707	0.3194642542110615
99.1412092809	30.7199835176	train	1.6719289742224503E-5	1.7826398214211776	0.08745974406649186
99.8827276672	30.7170591821	train	2.2888694144842324E-4	55.38194203857505	0.5674884751727128
99.9036135383	30.7169154829	train	2.746991968308701E-4	62.9615233257247	0.6116040913668656
99.934942059	30.7166936354	train	1.632474553201872E-4	41.67361645730463	0.4834187005613299
100.989387458	30.7048165844	train	2.6587576903843366E-5	3.1831961122952346	0.1322542403108299
101.334180904	30.7171142894	train	8.162234902141921E-5	14.648512416439202	0.3187518785394599
99.4024312586	30.7465070375	train	6.265383237007453E-5	9.7454108045254	0.264250564764234
99.8412689691	30.7534269768	train	1.9533958750685512E-4	49.246812918240074	0.5282505826323651
99.9875234339	30.752396099	train	9.990886419437E-5	20.22089629161464	0.36415891917151594
99.162173829	30.7650768574	train	4.112426809577786E-5	5.513097377050314	0.19076943931441187
99.9458254215	30.761729786	train	1.2765919204674696E-4	30.277980137026574	0.42256501063457086
99.8414259242	30.7714721377	train	1.758764718668826E-4	45.07857084903743	0.5020412826875624
100.906957724	30.7601808779	train	8.952906173576724E-5	16.905415143181777	0.3391569422442118
99.7998538067	30.7988045131	train	1.561510297827875E-4	39.43637919733973	0.47233004110039917
101.325261897	30.7804144603	train	8.611967226186234E-5	15.843455922295904	0.33051010427748473
99.7999285386	30.8078271305	train	1.3987751733875677E-4	34.50238751318315	0.44501093780879103
99.873098679	30.8073548383	train	1.4342686031669743E-4	35.35254094057383	0.4512078963654194
99.8940041089	30.8072123117	train	1.556330329399038E-4	39.25536043415249	0.4715019631760936
99.9462670166	30.8068412457	train	1.9536897886635117E-4	49.25411509042482	0.5282880752919278
99.9776242863	30.8066084925	train	6.55886339569832E-5	10.397864567220548	0.27324625121069096
100.855780642	30.8150508883	train	6.949173745621306E-5	11.350608398030818	0.28487459599959214
101.315684298	30.8166658487	train	7.763200710316351E-5	13.47056093429711	0.30796787480293814
99.8106846948	30.8438524385	train	1.3229261294132492E-4	31.920241724983747	0.43128741138704996
99.852511914	30.8435838609	train	1.4761418454721915E-4	37.0204489171362	0.45834311131489375
99.9361645979	30.84300619	train	1.899175557077704E-4	48.20938204413228	0.5212305651196867
99.9153373183	30.8521779545	train	1.9109219083751522E-4	48.42323579691547	0.5227690610056
100.84584904	30.8422564595	train	6.738372077165108E-5	10.83345078159684	0.2786408928803406
100.020101221	30.8694404781	train	4.490968674073374E-5	6.110123212512963	0.20473430576964005
101.348120992	30.8611809708	train	3.285622001904436E-5	4.182397072873882	0.15849410283199117
99.863372851	30.8886265299	train	1.535579673436063E-4	38.713442673970256	0.468158505944599
99.9052189319	30.8883405624	train	2.2039558264720012E-4	54.03931363349822	0.5581870025841162
99.947064401	30.8880410663	train	1.81732342269524E-4	46.347171505426196	0.5102281353651933
99.9993703338	30.8876476727	train	5.911320811183559E-5	8.873372748820934	0.2530970356039685
99.8216032173	30.8979214114	train	1.3247890254994543E-4	31.963081932199437	0.43163259405602267
100.533252116	30.9094884649	train	1.2277989615800362E-4	28.518413191841237	0.41308577690923853
100.596018703	30.9087291061	train	1.1834328543707551E-4	27.027864859423875	0.4041923242337829
99.8636968842	30.9247158388	train	1.7532953331023514E-4	44.95564043392638	0.501262632963629
99.9055586654	30.9244294644	train	1.9724025804027882E-4	49.655915303640064	0.5306629386954778
99.9474198337	30.9241295422	train	1.451625416500514E-4	36.14048960238304	0.4541881904496369
100.627553789	30.9173577069	train	1.0832976323991284E-4	23.41930198188404	0.38309388245796083
100.020771152	30.9325939699	train	3.0248866289705808E-5	3.770927010565678	0.14777521754479164
100.5649294	30.9271525154	train	1.4904706659759324E-4	37.31692586478138	0.4607423275521983
100.50229092	30.9369173909	train	1.2581234497909425E-4	29.54010958352131	0.4190132918432414
100.554612271	30.9362987297	train	1.6177885696481127E-4	41.25583340138212	0.4811623240547623
100.617395717	30.9355284046	train	1.1164075046003044E-4	24.624811186778583	0.3902335575289301
99.7908088248	30.9702965736	train	1.44162295776098E-4	35.73499869207899	0.45247465825885286
99.8536322938	30.9698967872	train	1.5204400041425017E-4	38.25348792616911	0.4656923054476799
99.8955138891	30.9696132969	train	1.1974369059798683E-4	27.43723926739603	0.4070284923370556
99.9583351351	30.969162614	train	8.6704780192146E-5	16.033434716262544	0.33201009390917224
101.465386645	30.9491937992	train	3.97670214688222E-5	5.256310317635196	0.1856421873545309
100.000309241	30.9778670774	train	4.042148065509801E-5	5.381317028662064	0.1881226153547549
100.523792377	30.9727528151	train	1.5474094537969E-4	39.05248996408365	0.47006974916029487
100.57613273	30.9721247982	train	1.4856974018722803E-4	37.20629335792696	0.4599454570202431
99.7595395357	30.9885299309	train	1.376063100111331E-4	33.64355900094942	0.4409715695728863
98.921647026	30.9997625966	train	1.9064630561955724E-5	2.107383646499455	0.09851967947994202
100.471727318	30.9914001663	train	8.537610526031634E-5	15.650196556598015	0.3285941391115291
100.492668231	30.991159809	train	1.3686824055918526E-4	33.43028700992057	0.43964621591520575
101.099830259	30.9827139869	train	1.1286149414674886E-4	25.080327310715525	0.3928243979553884
98.8064052931	31.0086644554	train	1.774223735175191E-5	1.9284906325864155	0.09231685520282794
99.4349529245	31.0080770067	train	1.5326569310243247E-4	38.63966011715961	0.4676841760664137
99.4140408778	31.0171688528	train	1.5099359510851326E-4	37.94469969208008	0.4639677482534486
99.7073751989	31.0158948377	train	1.1521145644509773E-4	25.96479413166757	0.3977503492070851
99.7388026527	31.0157188111	train	1.260603136166021E-4	29.659799003292434	0.4194927039320063
99.8540341452	31.015007939	train	1.2120895953548836E-4	27.93511621890059	0.40996726251290283
99.9064106825	31.0146508224	train	9.085784622128731E-5	17.298780841334576	0.34246679683653286
100.587197983	31.0080757161	train	1.4906012449916804E-4	37.32072126884552	0.4607640939655535
100.796619449	31.0053309365	train	6.195766254306799E-5	9.548987499283333	0.2620839062787004
100.828030128	31.004889947	train	7.841846859701664E-5	13.692853988353194	0.3101202375689459
100.922257933	31.0035211728	train	7.750670067525414E-5	13.433980744638742	0.3076236991496552
100.932727288	31.003364846	train	7.787373149897099E-5	13.539817377273405	0.3086308466456295
101.089757529	31.0009181892	train	4.889563010636579E-5	6.796639672255185	0.21892727273631601
99.9588766051	31.023294393	train	5.909575754409656E-5	8.870383104763969	0.2530412260279821
100.074110067	31.0223869073	train	6.769965444516199E-5	10.912271942517076	0.27958206769437205
100.545455917	31.0176038493	train	1.53894763582478E-4	38.80699439793273	0.4687040430659401
100.911968545	31.0126948241	train	5.1184547032211355E-5	7.311411487668451	0.22685088315806176
98.7853930152	31.035700735	train	2.1822398144521484E-5	2.4537648501740748	0.11118636438532498
98.8692233405	31.0358129079	train	1.1740501684107891E-5	1.1393184281258473	0.063057662119827
98.9425751745	31.0358663913	train	1.8103866972391314E-5	1.980051409522002	0.09402158073361469
100.503704982	31.0271187386	train	1.4036633945913154E-4	34.59772536173476	0.44587269154326964
101.058740771	31.0194575147	train	7.645553649318785E-5	13.131500084743427	0.3047229579492957
101.236722342	31.0164951905	train	9.73640923644673E-5	19.33729883446742	0.358205980006447
100.608596056	31.0348753964	train	1.2991869794108193E-4	31.120454366112288	0.426851699175236
100.943745813	31.0302616491	train	6.742565325182291E-5	10.843912365924584	0.2787659523653231
98.816794772	31.0537954138	train	1.3087391640675152E-5	1.302540011029693	0.06978689838106161
99.4456384313	31.0531558383	train	1.3452943250512743E-4	32.72300785114724	0.4354045878833303
99.5085206354	31.0529233075	train	1.3033729054916818E-4	31.304663954968365	0.42763886647623806
99.5190009298	31.0528815728	train	1.321157304604792E-4	31.879564833833616	0.43095927124618105
99.9696268335	31.0502817766	train	6.603200954195218E-5	10.507520456931621	0.27458618464376255
100.042978266	31.0497096268	train	5.5837627152495756E-5	8.262361574188136	0.24247301324239626
99.1626768189	31.0628460581	train	1.552813717118284E-5	1.613800848870201	0.08173805362468595
99.4142361591	31.0622835188	train	1.2966227173695426E-4	31.00356758339228	0.4263684169599347
100.525084781	31.0539328283	train	1.6341238938860235E-4	41.72698438937048	0.483670882520972
98.7328985483	31.0716951834	train	4.4288227501575447E-5	5.983517458268519	0.2024748302430093
100.001252387	31.0680851951	train	4.976965462525826E-5	6.983581754509844	0.22197200186131502
100.095577589	31.0673184011	train	7.72803216188775E-5	13.367894838631353	0.30700104144357876
100.10605794	31.0672289449	train	5.598186400977947E-5	8.28920588554994	0.24294718849353653
101.237565879	31.0525602895	train	8.802043793315431E-5	16.46740238422205	0.3353585038588951
98.7643243309	31.0807795202	train	2.0200590454504812E-5	2.2554649370680653	0.10378072277164517
99.0578752942	31.0900050006	train	1.743082165254874E-5	1.8840893045855067	0.09084368923625069
98.9530229854	31.0990325238	train	9.8341572884224E-6	0.9129504721194076	0.05336517913211232
99.0159376573	31.0990400982	train	2.562424833141856E-5	3.023532467502993	0.12807609178802987
99.0893380703	31.0990101263	train	3.284787216002507E-5	4.180904751388349	0.15846021488426507
99.519246059	31.0979953131	train	1.3278859175944576E-4	32.05514940871074	0.4322055018940885
99.7499150426	31.0968597801	train	1.4433180323422039E-4	35.81134401775285	0.4527658000928767
99.9700847354	31.0953909069	train	7.93339118675641E-5	14.064510827978864	0.31260879209332176
99.9910523934	31.0952314074	train	6.634362107695916E-5	10.581842967090523	0.2755249587934999
100.022503563	31.0949857655	train	7.23894993238977E-5	12.061330940927785	0.29326990777291023
100.074921304	31.0945593157	train	7.889227681845104E-5	13.877147820501424	0.3114104901770059
100.599026656	31.0891232446	train	1.1699376952701437E-4	26.59194946887036	0.4014334309240766
98.8900979952	31.1080173072	train	1.7767751361686303E-5	1.9321283937096152	0.0924373388087844
100.609811481	31.1070318328	train	1.2766054700829658E-4	30.278468939816484	0.4225676004544594
98.7327470147	31.1258331151	train	3.3262338001214834E-5	4.2545425478067305	0.1601394400308898
98.9949646695	31.1261101882	train	1.6924185928489353E-5	1.8118537075411114	0.08843678114679157
100.588996593	31.1163116346	train	1.441466276659512E-4	35.7236120385061	0.45244773145731104
98.7117425364	31.1348108242	train	4.915706212152159E-5	6.852556462030357	0.21984048555622396
98.9320257238	31.1351153956	train	2.4813649362115048E-5	2.8989768048537785	0.12452906300413369
99.0054539411	31.1351332136	train	2.357409020422547E-5	2.7107974572759583	0.1190488280894632
99.015943689	31.1351323424	train	3.162575159794951E-5	3.970064818578453	0.15346942023410623
99.9075240559	31.1319366687	train	8.119366393455914E-5	14.561901211458393	0.31760948689065405
101.406706382	31.112649994	train	5.185495904985643E-5	7.443681818615182	0.22914131919603026
98.8271121865	31.1440403275	train	1.2240404021034926E-5	1.200397550313946	0.06556657016472973
98.9215285571	31.1441324549	train	1.963097837527325E-5	2.181371728919723	0.10115034045776089
99.9915212426	31.140339933	train	9.916297235236064E-5	19.91221456114619	0.362425539500364
100.022987285	31.1400938558	train	1.0461036663494476E-4	22.01094073516084	0.37487147048293
100.075429812	31.1396666505	train	1.1361317761649014E-4	25.341395685946353	0.39440880662023176
100.599782885	31.1342209492	train	1.0514469042759751E-4	22.210542794565423	0.3760661481023081
98.8795542656	31.153123051	train	2.49214444794789E-5	2.915281022897634	0.12500241697257183
100.117488821	31.1483308198	train	1.0424514756633258E-4	21.89679453629624	0.3740522530401157
99.5720507853	31.1609316301	train	1.179396074154571E-4	26.888929900289344	0.40336973157947936
99.9392549033	31.1587765818	train	1.0011758865992119E-4	20.319034788825007	0.3646422879476553
99.8974609514	31.1771196216	train	1.1667869846194328E-4	26.497272726219837	0.4007856300287286
99.9604187365	31.1766652509	train	1.314277667155206E-4	31.70385327214503	0.42967939992279636
100.044360139	31.1760115365	train	1.5529236065169844E-4	39.177885343989125	0.47095594088391457
100.065345053	31.1758395574	train	1.4188955624741973E-4	34.93106032786041	0.4485409193735501
100.107314333	31.1754853392	train	1.2817330941206474E-4	30.463448132467974	0.4235460091848546
99.8871361247	31.1952361153	train	1.0549032917349164E-4	22.342297666412655	0.3768365215553843
101.387558103	31.185161158	train	4.232405935334865E-5	5.694143731509831	0.19524840936424526
101.136065636	31.1986032765	train	6.806412114570987E-5	11.003201903588991	0.28066477743006185
99.9188829423	31.2220804942	train	1.2527685612030148E-4	29.327929830069287	0.4179752941170022
100.055353236	31.2210330336	train	1.8578924494786842E-4	47.37459297073147	0.5157438515615024
100.097342608	31.2206816148	train	1.3461727398102983E-4	32.755626564311235	0.4355650561670605
100.107839835	31.2205916189	train	1.0036275728983135E-4	20.43103670197354	0.3652091171708323
101.440450323	31.2022067993	train	4.5611357472307256E-5	6.25957576869739	0.20727007197913472
98.8164474655	31.2342549578	train	3.9714654412298534E-5	5.247377116382028	0.1854430589447837
98.7219157403	31.243108117	train	1.3258249799781279E-5	1.3245013733463642	0.07063362551252238
99.9505573313	31.2398949335	train	1.5620504274014722E-4	39.45525452229907	0.4724162376919804
98.9529472043	31.252423117	train	6.121202180401158E-5	9.367193557769358	0.25974908356160326
101.44114548	31.2292509219	train	4.8128811790601704E-5	6.652833821528568	0.2162363115338416
99.7511960724	31.25925936	train	1.2646710759653924E-4	29.836068361328593	0.42027747091673934
99.8037083862	31.258941714	train	1.2024979506306904E-4	27.59118404457082	0.40804684845746547
99.8142107476	31.2588756107	train	1.3091311518304433E-4	31.529281661595935	0.42871818373583065
100.003246863	31.2575390431	train	1.402144823576986E-4	34.5681426642031	0.4456052664834662
100.024250066	31.2573733783	train	1.003562722392444E-4	20.428074095897593	0.36519413677379137
101.231525926	31.2420810521	train	9.134777999893017E-5	17.4605205080728	0.3436788169799652
99.8878107366	31.2674106339	train	1.3010851742552865E-4	31.206979801022595	0.4272089246214115
99.9088168364	31.2672637901	train	1.3034369072900358E-4	31.307198494223435	0.4276508852918831
99.9508285658	31.266959804	train	1.5768576255411926E-4	39.90667558159287	0.4747683256742764
100.076962217	31.2749867115	train	7.130730779534626E-5	11.779031935868321	0.2901577766377909
101.326406297	31.2584372598	train	7.49177742314258E-5	12.75710328549997	0.30043536765844525
103.496015553	31.2008121166	train	9.420347341187576E-7	0.0317452835958579	0.005371138106690835
99.4888096768	31.2966158179	train	1.1132765338534832E-4	24.460997653017984	0.3895654906312105
99.8251057563	31.3039181107	train	1.3886820499424489E-4	34.116419992025364	0.4432230940271824
99.8776418465	31.3035698205	train	1.363725589794874E-4	33.30452534597991	0.4387525858158752
99.9616976126	31.3029678648	train	1.3859221977321877E-4	34.02820048816869	0.44273222083062613
99.9827111513	31.302808782	train	8.608673393979505E-5	15.832996365229418	0.3304254628899387
100.014231142	31.3025637128	train	6.844144387489786E-5	11.105707991565897	0.2817822548858764
101.26408271	31.2866094913	train	1.1647064753625858E-4	26.422718378943802	0.4003570983667384
101.390054613	31.2843264557	train	6.890346739479568E-5	11.231224478950491	0.2831458623124241
98.8478190754	31.3155013367	train	3.038723286434404E-5	3.7909388562951096	0.14835090184513988
99.7411168301	31.3134527148	train	1.3919142499610958E-4	34.21973823528142	0.44379688169124953
99.8041677097	31.3130733111	train	1.3711637071321358E-4	33.49324125781389	0.4400924846863735
101.264729798	31.3136566917	train	9.861975685025396E-5	19.754514286814878	0.3611572002935363
101.422237308	31.3107805816	train	9.381726764490003E-5	18.210585904979744	0.34972055172145966
101.432736996	31.3105819806	train	6.221827801542726E-5	9.622519776167762	0.2628965009996643
99.7308173176	31.3405790295	train	1.877570812578903E-4	47.90513027359556	0.518374795931981
99.131630762	31.3516150331	train	1.718310637225965E-5	1.8487703163678404	0.0896684418364863
99.6993490774	31.3497767955	train	1.3969629643447451E-4	34.424923035013855	0.44469077863646256
99.9095967003	31.3484586707	train	1.4481300030617542E-4	35.99981903209966	0.45359060779732396
99.9516444675	31.3481537179	train	1.216752766128601E-4	28.091258675872485	0.4108964159549874
101.254658384	31.331873098	train	9.818452033548109E-5	19.595819108089508	0.3601373311616114
101.727204081	31.3226982387	train	4.4907338514067304E-5	6.109607672979985	0.20472579228204207
103.069905068	31.2871228993	train	2.9114586520955567E-6	0.1708978923432845	0.01641574290021565
103.321372784	31.2788960107	train	1.7934951583169378E-6	0.08636117869943402	0.010176450784751082
99.6783883653	31.3589117576	train	1.1038543819338355E-4	24.05973633629965	0.3875461905347274
101.359911959	31.3389994541	train	9.105507798102835E-5	17.363892088091607	0.3429552555142929
98.8897946359	31.3696806456	train	2.5693442137316104E-5	3.035000761460932	0.12837753989700204
101.34963274	31.3482073871	train	9.523318521349801E-5	18.702860944605614	0.3531347611610721
99.7941897375	31.376291801	train	1.6392934089888615E-4	41.87365323346665	0.4844597015705556
99.8152205383	31.3761598488	train	1.6640061225766956E-4	42.41851368921783	0.488197567723549
101.265810219	31.3587350786	train	9.695021012774471E-5	19.220602177181235	0.35722723791786026
99.8047820712	31.3852480537	train	1.528492511255099E-4	38.53453229714636	0.4670068717681534
99.8678798644	31.3848365371	train	1.4614370772308313E-4	36.47445945980726	0.455858648323176
101.087389753	31.3707833771	train	7.460255146935666E-5	12.665265263066424	0.29954992396764457
99.815376415	31.3942033847	train	1.5986724087736865E-4	40.61799756730328	0.47819559236098463
99.7418249029	31.4036723539	train	1.5633334082913402E-4	39.50008947005355	0.4726208693834336
101.39256349	31.3834900409	train	8.562094620658827E-5	15.705740831612061	0.3292262359105421
99.2158843399	31.4146595524	train	2.8946008951455788E-5	3.5403154941691333	0.1423161736150804
101.182591217	31.3962571675	train	7.498580611146579E-5	12.772612748776817	0.3006261719065578
101.056649112	31.4073601464	train	9.850697976459118E-5	19.713393702585584	0.36089324728036454
101.634724142	31.3967773855	train	7.817656384509822E-5	13.624894079673375	0.30945962744431355
99.594732123	31.4315063948	train	1.1748865554685496E-4	26.73978844806098	0.4024481167832551
99.7315162941	31.430798496	train	1.1847648144592766E-4	27.080685970948778	0.4044632462012342
99.8367313207	31.4301546154	train	1.3285756659650125E-4	32.084254409452654	0.4323329442818943
101.561413334	31.4072824482	train	7.855933956734648E-5	13.732429805708293	0.31050435567970525
99.6684497633	31.4401653578	train	1.4847523664168294E-4	37.18791351918266	0.4597874091039695
101.057042771	31.4253937598	train	1.319174148563842E-4	31.833959060991816	0.430590919295687
103.084276136	31.3767877533	train	3.907877618992529E-6	0.25659763233549454	0.021910776780770233
99.5527496717	31.4497392065	train	7.358536435002348E-5	12.383882983815235	0.29667735153979763
99.7106090378	31.4489607287	train	1.3871071762310472E-4	34.06607868137829	0.4429430896252386
101.046723563	31.4345790324	train	1.1679525620156431E-4	26.532646909869555	0.4010254415579372
101.183426735	31.4323214559	train	7.381795019246783E-5	12.444133103692167	0.29733625800452834
101.225486105	31.4315975071	train	6.179236999621819E-5	9.502649250506368	0.2615675976955538
101.435759422	31.4277709503	train	7.524617780672875E-5	12.831964333781528	0.30135545771692945
99.7843496558	31.4575526138	train	1.1532909566632117E-4	26.009315276325825	0.3979948426720735
98.858098239	31.4688983617	train	3.294174134769937E-5	4.197685461900143	0.15884111762151282
99.7107453011	31.4670044998	train	1.1130218207754877E-4	24.448075260419756	0.38951107715703365
99.5950172306	31.4766168925	train	1.2305912662077708E-4	28.603664893771427	0.4136366386396835
99.742393656	31.4758471398	train	1.0699156092067741E-4	22.954670870024334	0.3801605694972947
99.984497882	31.4742143499	train	5.533382895766133E-5	8.17960087704524	0.24081211766117464
101.110425748	31.4606045514	train	1.1591465265020032E-4	26.22289491108036	0.39920887773390706
103.117317768	31.4117773628	train	4.261168669608614E-6	0.28876961270661683	0.02384438513018308
99.3634509077	31.4865061367	train	7.054528537337574E-5	11.575456958304402	0.2879498812700976
101.121147753	31.4694470767	train	1.2216456675808682E-4	28.269183664751026	0.4118682030769018
99.8267646903	31.4933743328	train	1.0583969312999222E-4	22.47679016796329	0.37761326708515763
101.142392253	31.4781129094	train	1.05104624073518E-4	22.195575602579833	0.37597672339869914
99.6373088457	31.5034802026	train	1.4221263860168763E-4	35.010595022886264	0.4491035648600617
99.6479010711	31.5124492607	train	1.0152523110428713E-4	20.804282050523287	0.36788304477671435
101.184892508	31.4954334235	train	9.951635363448141E-5	20.023815104165642	0.3632479396090828
101.237501705	31.4945240977	train	8.59900894246221E-5	15.802306920285952	0.33017699255335897
100.090486795	31.5365078285	train	7.118123301909318E-5	11.74620098081988	0.2897934314267257
99.9747208297	31.5464644491	train	1.0009637625926467E-4	20.309344195632587	0.36459319734844153
99.5744596124	31.5579114026	train	1.0907021367965489E-4	23.653934186516537	0.3847050354391014
100.101443099	31.572500677	train	9.016005175150569E-5	17.081796227393994	0.34073281310793235
102.911916935	31.5263767225	train	8.427179292286403E-6	0.7364439225328665	0.04608203077267909
99.9962681566	31.5914073989	train	1.1280801178669646E-4	25.062940538448714	0.39271135112630007
100.027884779	31.5911569475	train	1.1492884609603889E-4	25.85699228722391	0.39716217841233586
100.175423532	31.5898847661	train	9.404673639858126E-5	18.2671172252489	0.3502763160003374
99.0476490665	31.6043051648	train	5.712783939941231E-5	8.502486832611561	0.24669356559821903
103.679465333	31.5185762564	train	5.372672391219482E-6	0.41064067221634737	0.02987823599301747
99.9438459093	31.6188708741	train	9.895998605782549E-5	19.85328703920286	0.36195218206693003
98.942212441	31.6313680434	train	5.008065058206496E-5	7.056630116650323	0.223049661394097
98.5941911481	31.6397584847	train	5.3081777076724015E-5	7.752286701415615	0.23329774471959272
99.4378663045	31.6396525595	train	1.2606484838063119E-4	29.66198784169109	0.41950146388650617
99.8491284165	31.6375795812	train	1.036023634680815E-4	21.65669159566302	0.37260520662702845
100.123273753	31.6354617878	train	1.254219749390505E-4	29.383657043664318	0.4182569602922283
99.4273618957	31.6487103605	train	1.907293392054138E-4	48.34445138595139	0.5222948671460573
99.7015686313	31.647497778	train	7.759429195383885E-5	13.45955090601438	0.30786431966029537
99.9652096727	31.645776455	train	1.0628171055902471E-4	22.682901511081003	0.3785932399268424
99.9757548183	31.6456962789	train	1.144116668698472E-4	25.658452816484623	0.39608284088013246
100.017934973	31.6453668653	train	1.0733892699772088E-4	23.07480474703616	0.3809246664194762
98.6046605175	31.6578357645	train	6.151613333399681E-5	9.438174459436052	0.26070312898807907
99.026580477	31.6584453059	train	5.479031772815335E-5	8.091430431502564	0.2390121119645285
98.931640999	31.6674520562	train	6.519695069348107E-5	10.300746301219418	0.2720584133265735
99.385249372	31.6668888222	train	1.598497031763515E-4	40.6122579162926	0.47816821766671225
99.7228003615	31.6654232702	train	8.903672431469585E-5	16.77680208422756	0.33792210815408
100.165784972	31.6621450595	train	1.3623015887230582E-4	33.26839635681029	0.43849533522329837
103.220244459	31.5976623352	train	4.1453083791001455E-6	0.2782189492082608	0.023211109570704293
99.3536370435	31.6760025486	train	1.72165609744151E-4	44.05489256751856	0.49671008568275365
99.7228702351	31.6744448322	train	1.0353227268808683E-4	21.617797699448634	0.3724470124291809
99.8072617092	31.6739387722	train	9.747720557234844E-5	19.370641513638386	0.35847294990991485
98.667851162	31.6850824981	train	7.265251505688359E-5	12.134309529093324	0.2940221621532724
99.6490888066	31.6838635388	train	8.761534956614225E-5	16.349197848914525	0.3343311174269883
99.6912897476	31.6836418262	train	9.894519239525225E-5	19.84899239518316	0.36191765624629896
99.6281096973	31.7020125723	train	9.099331833550643E-5	17.343503650020153	0.3428023813599853
100.081831177	31.6989706199	train	1.2762904389717141E-4	30.267104182924953	0.42250738064492627
99.0793669908	31.7125569354	train	4.962242410075419E-5	6.952091126698723	0.2214607770441054
98.5621731579	31.7208520348	train	8.886528220238196E-5	16.72789620002655	0.33749102931535707
98.5199074054	31.7297219356	train	9.968425421087269E-5	20.108118683101093	0.36363794011544565
99.5755703666	31.7383485506	train	1.0154158890098044E-4	20.809824769438364	0.36792051034201007
99.5545108527	31.7474639091	train	7.754128628727262E-5	13.444077179978848	0.3077187286810921
100.145689772	31.7435198699	train	1.094067679578669E-4	23.753877264823412	0.3854345684540644
99.2694723101	31.7574076127	train	9.073015496249179E-5	17.256627748507775	0.34215017273723203
99.9980033008	31.7537837364	train	1.1752436248278699E-4	26.750455302137635	0.40252119518713636
101.285530732	31.7371908248	train	2.3959828144405765E-5	2.7698347096973333	0.12076155928511967
99.4067800676	31.7660652591	train	7.001736415286482E-5	11.452468818371113	0.28641220312046384
100.198699656	31.7610747668	train	1.0282328202640858E-4	21.259293382944975	0.37084233125728217
100.473173181	31.7581961168	train	9.273262655211923E-5	17.94349758160706	0.3470806731370025
100.114346917	31.770862006	train	1.0714955556136766E-4	23.010997688882043	0.3805083420988
99.1322533734	31.7937124329	train	4.5363354283754256E-5	6.2097232880079964	0.2063756636355889
99.6815317646	31.7919571219	train	7.98222240452461E-5	14.229330283162026	0.3139288986870685
99.1428306492	31.8027230953	train	7.602907820305322E-5	13.011406797807162	0.30353918207387204
99.1956526784	31.802652874	train	9.180708709770247E-5	17.60404185877545	0.3448110205213215
100.748281905	31.7907982287	train	1.1595296103189804E-4	26.23686774446172	0.3992881318580532
99.2801946877	31.8115169141	train	8.766134506410034E-5	16.36261930681142	0.33444793117658983
99.6500336692	31.8191873152	train	6.041897783438062E-5	9.163312086227142	0.25724955855892084
99.8507753409	31.8180036682	train	1.1757023267494928E-4	26.76487227430257	0.40261504765305023
99.1217372919	31.8298112111	train	3.8065284139334046E-5	4.981049697905702	0.17912102108915565
99.9777430187	31.8351344873	train	1.152334920998231E-4	25.973199642049018	0.39779616174810967
100.189065938	31.8333349105	train	1.0332499958166953E-4	21.502780336981363	0.3719787319488868
100.833457261	31.8256799867	train	1.0134719996598023E-4	20.745402784550205	0.3674749984707808
99.2485953501	31.8476706232	train	7.056201023509228E-5	11.579947375376825	0.28799848754748275
100.654059081	31.8371594	train	8.027799165015135E-5	14.348787059321314	0.3151564574491473
99.6608564533	31.8552186845	train	6.380743587733427E-5	9.975330283466782	0.2678129990784562
99.946227182	31.8534157598	train	1.1516506971312564E-4	25.947099891945076	0.3976538875337658
100.147137806	31.8607835469	train	1.2596544732986474E-4	29.614008975450396	0.4193093869343215
100.6226827	31.8556043788	train	9.387020694236867E-5	18.222255086573703	0.34984885296961254
99.7455585615	31.8727937068	train	6.997924984552986E-5	11.445082703109371	0.2863009303444938
99.9252697409	31.8716129202	train	1.1341022645897003E-4	25.25873528095153	0.393981838874192
100.358770781	31.8767400323	train	8.171576061864714E-5	14.667385223642158	0.3190003012988849
100.728678017	31.8722479222	train	8.850669055350862E-5	16.6162515264883	0.3365875589914078
101.700513934	31.8553155799	train	4.92821084205021E-5	6.879302182550049	0.22027653245605475
98.8574517717	31.8929435899	train	6.186860111401742E-5	9.523858946471849	0.2618058033167864
99.7668510544	31.8907103148	train	7.687357384807836E-5	13.249221984334346	0.30587945950851503
99.9465960012	31.8894988064	train	1.1772040017739734E-4	26.81530729817144	0.4029220909253278
100.559739826	31.8834535482	train	1.0545255493287573E-4	22.327755948470433	0.37675242142268445
102.534587677	31.8438692648	train	1.9109284809109307E-5	2.1132173092083493	0.09872765557186723
102.882617133	31.833710159	train	3.806577679917927E-5	4.981129557608039	0.1791229241066204
100.834707222	31.8888016378	train	9.751995156291502E-5	19.383241862227248	0.3585737812206653
98.8151169132	31.9109329287	train	6.064128097158778E-5	9.22898174440583	0.25795191715743276
100.549472176	31.9016201321	train	1.0248305033350215E-4	21.136028762584235	0.3700693564456018
102.482518602	31.863336302	train	1.6559819090961485E-5	1.7599026610552568	0.08669786574129514
98.7727878227	31.9198861944	train	6.910817356145593E-5	11.276278118012325	0.28374837429542515
100.634204219	31.9095789074	train	9.177703578234041E-5	17.594855938659446	0.34473706271514787
98.8679749648	31.9290426751	train	5.5549237040104504E-5	8.214545190191636	0.24152315422751777
100.655510268	31.9183233087	train	8.276239395108438E-5	14.926665302780595	0.3217714249877449
102.250976958	31.8875044832	train	4.893491283690853E-5	6.805041719664122	0.21906462840322646
98.6881053328	31.9377502437	train	4.952530380063433E-5	6.931318401516356	0.22112318077557933
98.6457519821	31.9466609981	train	4.2693265037552214E-5	5.74985620878369	0.1966167409311182
100.391430143	31.9395320834	train	1.0213036805246815E-4	21.009335750399025	0.3692660876347226
100.676983962	31.9360820209	train	1.1167675447551512E-4	24.643873255937958	0.39031028690615693
98.4552492951	31.9550084039	train	1.0022038575938188E-4	20.365996228426543	0.3648800777622438
99.6086602559	31.9547181288	train	1.0030753844124554E-4	20.40581073123766	0.3650815396003042
99.9049221917	31.9529523106	train	1.2176988652399864E-4	28.125338747582393	0.41108457260702796
100.708875938	31.9446769499	train	1.2855282612977905E-4	30.618205984068055	0.4242680375311517
101.977318138	31.9212650262	train	2.4429819266030514E-5	2.840921767377146	0.12283940730926617
102.188564646	31.9161342033	train	4.12016472757099E-5	5.524773756878358	0.19105980892193813
100.804232614	31.9523775495	train	9.668317221523996E-5	19.152387890898172	0.35659416500703167
103.634366629	31.8805797062	train	2.7259900694928063E-5	3.289020134978686	0.13514659683171418
99.5452791148	31.9730495041	train	8.720311203062451E-5	16.222261158798716	0.3332823333185413
99.8945167785	31.9710688056	train	1.4834255835227087E-4	37.162109137450756	0.4595653615013346
101.460032445	31.9503801315	train	7.219289582458471E-5	12.006779742203108	0.29270655192314504
102.89657371	31.9143972397	train	2.104849075607037E-5	2.359138484282089	0.10766780724006907
98.5080121062	31.9822889425	train	4.847770151227185E-5	6.714675800709237	0.2174629499698932
99.3230539745	31.982831385	train	1.670633811316874E-4	42.587422563670536	0.48919082438296585
101.39683554	31.9606078045	train	7.273845750290391E-5	12.158155853048372	0.2942676201399588
101.703412412	31.9544463047	train	5.586887383894673E-5	8.268176979459097	0.24257578637851684
98.4550361169	31.9910941756	train	6.346886986828458E-5	9.908508307584253	0.2667710576321893
99.3548432529	31.9917682419	train	1.3725182698227673E-4	33.53286758634127	0.440335806628605
100.339199154	31.9851975364	train	1.0133975774378134E-4	20.74321928255171	0.3674579294703026
101.418218113	31.9692204113	train	6.830110876154939E-5	11.067583589396685	0.28136704474099383
101.439365944	31.9688155571	train	7.385685328221033E-5	12.454210741247124	0.2974463484123599
101.523952961	31.9671609593	train	6.895959378336966E-5	11.246472159728617	0.28331116003985374
100.296995975	31.9946567424	train	1.1354633773342358E-4	25.314172328998804	0.39426825562908646
100.720292673	31.9896230708	train	1.319382944291978E-4	31.838760645108795	0.4306297235315015
101.270393694	31.9809705977	train	8.536585547490837E-5	15.647871304599917	0.32856765163969653
99.3125608836	32.0099229398	train	1.565320204033954E-4	39.55752712334008	0.4729374444231882
100.085417943	32.0056643782	train	1.3213756003908084E-4	31.88458488663018	0.43099978845109777
99.27023527	32.0190419129	train	1.8317794555896324E-4	46.7591333196068	0.5122079113833168
100.381934147	32.011801278	train	1.219046965074912E-4	28.17389955743149	0.4113524701057856
100.434859777	32.0112135566	train	1.6676646035086403E-4	42.50325410516295	0.48874632201884377
98.4230536936	32.0270391899	train	2.9592046077890947E-5	3.6570520968075737	0.1450318186081396
99.852687644	32.025484941	train	1.617590159179453E-4	41.24779439742266	0.4811317050148749
100.403242052	32.0205879143	train	1.5419309350377935E-4	38.899297288166224	0.4691863391788481
101.34511507	32.0066666936	train	7.810156979125227E-5	13.6038255020184	0.30925457154398023
99.2596970879	32.0371073934	train	1.8444251750138112E-4	47.047944864358655	0.5139266839775314
99.842181412	32.0345764893	train	1.463626109277165E-4	36.54795601151617	0.4562299419430752
101.398243026	32.0146912434	train	5.185554516584655E-5	7.44379745758636	0.2291433157006792
101.313831215	32.0252785351	train	8.178602779457788E-5	14.681581949781004	0.3191870534319462
103.395783291	31.9701623298	train	1.6396206769858624E-5	1.7366731558535144	0.0859148770942626
99.2703412858	32.0551285544	train	1.3897117833229375E-4	34.1493357284527	0.4434060231504481
99.8529385302	32.0525472075	train	1.7796654931091882E-4	45.54840585130384	0.5049945586927828
98.6558948489	32.0639714345	train	6.043252663918402E-5	9.167314483095431	0.2572924035558907
98.7088659485	32.0641041823	train	6.205449785823302E-5	9.576309442767524	0.2623860462770147
100.033096087	32.0602280032	train	1.5365865873531037E-4	38.73886150081901	0.4683217216043706
99.2174176352	32.0732737635	train	1.4550145849944943E-4	36.27392375958613	0.45476636247658825
99.9061642762	32.0792415548	train	1.8488352702150567E-4	47.160208434202836	0.5145232472731971
100.001515868	32.0785237122	train	1.5206886092360302E-4	38.261861114944764	0.4657329870600522
100.308733921	32.0757227424	train	1.6441290891798735E-4	42.006078031248144	0.48519540190383453
101.367664639	32.0603578624	train	7.337763896148715E-5	12.330072831704236	0.2960878282002939
101.558175264	32.0566538146	train	5.8053590524400105E-5	8.683471799178584	0.24969302683767552
99.8320814136	32.0887710163	train	1.7053854168445863E-4	43.70038963897125	0.49433639574384747
100.224108687	32.0855894281	train	1.4277970220708298E-4	35.155901452108075	0.4500883307980567
100.457315728	32.0921416214	train	2.2880957464342948E-4	55.37382924260905	0.5674054955051651
100.160769203	32.104227385	train	1.8384103075690968E-4	46.90869623086975	0.5131106721711194
100.478649275	32.100914716	train	2.205859466369964E-4	54.084896273486585	0.558399909998448
99.6309352109	32.1169967897	train	1.0597053001879631E-4	22.532434256112712	0.3779036603415666
99.9171195411	32.1152474017	train	1.6584864257114063E-4	42.29069847954075	0.4873674070924589
101.379183706	32.0962151914	train	7.739856345996686E-5	13.4024126925417	0.30732640637572123
100.033806925	32.1233694767	train	1.5406770138728156E-4	38.8605011301585	0.4689837302886831
100.330573413	32.1205982986	train	2.0216558743537793E-4	50.59333763696848	0.5368009284106976
102.987613495	32.0647755262	train	3.579451083700348E-5	4.637066425665397	0.17025485258140274
99.7158739518	32.1345877292	train	1.901181168863426E-4	48.23110003801014	0.521493954987576
99.779483566	32.1342120199	train	2.002183984865244E-4	50.18897039895855	0.5343936126911834
100.288307519	32.1300560975	train	1.8451652107552848E-4	47.066783245472664	0.5140268925922901
100.542673711	32.1272116123	train	1.8090633455423085E-4	46.163418152009186	0.5090896735973878
103.252192944	32.0651714177	train	1.3472412835181658E-5	1.3520289555225502	0.07169278543815169
100.150625027	32.1404033307	train	1.8193114309475624E-4	46.3995820538091	0.5105013486806161
100.299034653	32.1389670727	train	1.8670367637526572E-4	47.588588926928814	0.5169699878578808
100.436833578	32.1374776721	train	2.1345461461944344E-4	52.77669516012049	0.5502813490571101
100.532226631	32.13635872	train	1.963920181385526E-4	49.473366417871155	0.5295893968038684
103.125801454	32.0783680199	train	1.7376967416333122E-5	1.876410823338201	0.09058844423652651
99.4827248106	32.1537344604	train	7.523457581557276E-5	12.829319666266407	0.30132299359972836
100.034112252	32.1504299109	train	1.7457069777371056E-4	44.71247689046547	0.5001782740723326
100.331097422	32.1566749959	train	2.0785071563480203E-4	51.7555210281045	0.5436891496007388
100.426655466	32.1646539439	train	2.1368675329788792E-4	52.81040937026849	0.5505503215245019
99.4828675533	32.1807982225	train	8.146381471232362E-5	14.616482266656895	0.3183298505990279
100.140473267	32.1765784452	train	1.9720392592289396E-4	49.64808832444175	0.5306170568151121
101.25366076	32.1616418969	train	1.547900494119396E-4	39.063656536885304	0.4701487857418195
100.129979369	32.1856934185	train	1.9535601332927618E-4	49.250893851740635	0.5282715367280825
100.416331908	32.1828106752	train	2.3163319314149913E-4	55.73597274629713	0.5704134828494031
103.624580976	32.1061584825	train	6.110884657592412E-6	0.48615417427032587	0.0338446024394867
101.232905736	32.1800472063	train	1.8132420258320289E-4	46.2462869664799	0.5096662693357383
101.285903058	32.1791001147	train	1.637366306039519E-4	41.82087964044758	0.48416592584513884
100.215068474	32.2029458385	train	2.119314702262818E-4	52.49489104075646	0.5485085076264758
103.150199318	32.1496602838	train	2.6188557512772595E-5	3.117061989271376	0.13052848106776715
99.8863702647	32.2237195933	train	1.5845967264507723E-4	40.165558378595556	0.47598933754986955
100.109204284	32.221960483	train	1.8253572885190773E-4	46.56662069333216	0.5113303650594174
100.172867368	32.2213857511	train	1.9748759815942907E-4	49.709199452950465	0.530975053022349
100.38506361	32.219238512	train	2.4362691584246305E-4	57.61621604197047	0.5827375014770938
100.395672811	32.2191218039	train	2.3705663450560306E-4	56.566799911673485	0.576075259079699
100.204817209	32.2301058564	train	2.3506952516618744E-4	56.34999769388665	0.5740182325870534
101.223183048	32.2162928425	train	1.595075659193659E-4	40.500291261784305	0.4776335985587128
101.308011754	32.214771838	train	1.315879589960968E-4	31.758191057331764	0.4299779317632962
100.066972039	32.2403656587	train	1.9434921933137654E-4	49.00075968805156	0.526983740600744
101.19158703	32.225863437	train	1.7369391792624358E-4	44.496033206384794	0.4989194891089636
102.463395078	32.1973962085	train	9.411685949325716E-5	18.294217854754677	0.3504459619148565
98.8887397741	32.2538428959	train	9.283829775661545E-5	17.989197312538273	0.3473388054182314
101.170805056	32.2442595652	train	1.6850085058432786E-4	43.095957129681395	0.49133189095290586
102.400521048	32.2171338321	train	1.630873203916029E-4	41.62180138918574	0.4831736206191402
102.443233065	32.2249907599	train	1.58743918593824E-4	40.26147526603234	0.47643637326421073
102.47501374	32.2241199892	train	1.6816715931858737E-4	43.00500074354165	0.49083646929879243
99.5683441526	32.2796772674	train	1.4818580879312054E-4	37.13162317415905	0.45930279339212743
100.173563249	32.2755031212	train	2.1037147386693278E-4	52.27046515524953	0.5466782253163464
102.305827622	32.2376784025	train	1.3655234819110512E-4	33.35014049759681	0.43907704460321545
98.9205573947	32.2899525974	train	7.884106032665388E-5	13.852145070438652	0.31127125249454485
99.5365406052	32.288837632	train	1.2631875288344582E-4	29.77942348965597	0.4199915182067704
100.69387531	32.2786152709	train	1.0313978052174744E-4	21.4128922629903	0.3715596852628271
102.263761826	32.2477881295	train	7.880107051080998E-5	13.832622933417607	0.3111624966150168
102.295556329	32.2469619667	train	1.4790130162143744E-4	37.076289843467904	0.4588255686415488
102.380335237	32.2447198501	train	1.6409842658693965E-4	41.91995724275545	0.4847171874814357
99.6428027418	32.2973625269	train	1.7497632437107362E-4	44.83449463986402	0.5007584912566759
100.025128189	32.2948369039	train	1.869587001661901E-4	47.654233535740055	0.517310835825181
100.290598673	32.2924020608	train	2.6800908257537643E-4	61.68335296930806	0.6057313788553945
101.150440153	32.2806826889	train	1.6431725398300873E-4	41.97988298748803	0.4850500391394149
101.192887336	32.2799524024	train	1.5277877082748393E-4	38.51674004637446	0.4668920715194107
102.518428074	32.2499598208	train	1.4724982982691588E-4	36.88297391069635	0.45772962780480253
99.5472689721	32.3068340098	train	1.5119963772047376E-4	38.01032434871013	0.4643069064839994
99.6322445931	32.3064369894	train	1.587934750032976E-4	40.276974960206154	0.47651423292806505
100.16329206	32.3026599482	train	2.3578620612549846E-4	56.437618067650526	0.5747624277680479
100.503098543	32.2990707731	train	1.9603381729742524E-4	49.39659932431772	0.5291345775418053
101.384115943	32.2855033509	train	1.3787378548289826E-4	33.72708130225165	0.44145032973263976
102.359805428	32.2632974879	train	2.1630540723135549E-4	53.20978740793714	0.5535623449601002
102.402200855	32.2621614578	train	2.4030100056070676E-4	56.93253744417849	0.5793914161276135
102.476387052	32.2601392578	train	2.5285839782777827E-4	59.34659446939527	0.5917520329124851
102.5293726	32.2586682278	train	1.6769879345178825E-4	42.77723719925773	0.4901394701211501
101.702658713	32.2881005601	train	7.354790272493016E-5	12.37417874997651	0.29657110867719777
102.275331376	32.2745336046	train	2.2016730920150208E-4	53.98052801091732	0.5579314255232671
102.43433539	32.2703053006	train	1.9974076326790234E-4	50.06617013788167	0.5337992841952995
98.4849186095	32.3250118679	train	1.1414064920329629E-4	25.553774978350898	0.39551569034051365
99.6961131238	32.3241430807	train	1.4832730363345076E-4	37.15914227234124	0.45953981982298453
99.8554660035	32.3231634047	train	1.4409224198553468E-4	35.68408775022718	0.4523542451037407
101.151079028	32.3077277396	train	1.5527403571444033E-4	39.17371813537908	0.4709265380857818
101.384588099	32.3035304634	train	1.2524036828517012E-4	29.313918102303624	0.41790443068914285
101.395200972	32.3033294276	train	1.2067590472811258E-4	27.77243267506656	0.40890153506635535
102.57246458	32.2754831397	train	1.2515617671088843E-4	29.281587616958287	0.41774085544093975
98.2723670131	32.3329862986	train	5.592528623974953E-5	8.278676043847602	0.24276126118943353
98.4636170006	32.3339442947	train	1.0690536568126814E-4	22.92380821684421	0.379970674704056
98.5379942282	32.3342385652	train	1.2119678531351114E-4	27.931400755598744	0.4099429656802166
100.227375149	32.329114487	train	2.786719011598474E-4	63.5324200916719	0.6150093446804912
101.448506266	32.3113239948	train	1.2202449587159468E-4	28.217053291224452	0.41159033370351256
102.212356249	32.2941833737	train	1.1231877693176452E-4	24.89972727500635	0.3916752876615378
98.9523907866	32.3440967729	train	1.1372938910979142E-4	25.388727710157074	0.3946530210706995
100.280614942	32.3376056889	train	2.5188953080477734E-4	59.0780953373714	0.5908242712645896
100.42933775	32.3360082042	train	2.1636985758417474E-4	53.22009251985277	0.5536359679847084
102.329324616	32.3001647504	train	3.158778432813201E-4	70.19464475418438	0.6442225529394138
99.8769733835	32.3500784005	train	1.4829548023883327E-4	37.15295299279631	0.45948652867518774
100.248868177	32.3469443816	train	2.867231216908342E-4	64.93368633009355	0.6217306163334404
101.523296987	32.3278852725	train	8.411552862240101E-5	15.28792266324948	0.3253208071973167
102.372072408	32.3080435154	train	2.4259034716389818E-4	57.399059650316595	0.581700371323565
102.594727582	32.3018918056	train	1.4115856956137054E-4	34.75205665917728	0.4472636599255127
102.605328496	32.3015890988	train	1.557668164247371E-4	39.302112303960385	0.47171608040798696
98.4422005273	32.360914832	train	1.1796605443730246E-4	26.897812355922465	0.40342369337642264
100.333996288	32.3550930091	train	2.3032901783679458E-4	55.54317328432577	0.5690293663716318
100.355246745	32.354866428	train	2.312953649258614E-4	55.686030765354275	0.5700558009185541
100.461495344	32.3536798438	train	1.8661640609430504E-4	47.56612504842655	0.516853237583627
101.311211244	32.3409687277	train	1.1593216263985151E-4	26.229281611772546	0.3992451057923393
102.436035368	32.3153309542	train	2.7653422073527787E-4	63.27746472979759	0.6131844608347456
102.510262203	32.3132858893	train	3.1173195965915335E-4	69.38120447842864	0.6411886615759107
102.542071386	32.3123961062	train	2.1856157650585115E-4	53.61766377781511	0.5561252427852256
98.4846629596	32.3701166261	train	1.330287320116584E-4	32.156480307299006	0.43264895361896805
101.353915337	32.3491967879	train	1.1263960798381038E-4	25.008124681424516	0.39235511722349176
102.203020737	32.3304819468	train	1.9618174380376145E-4	49.42830189630277	0.5293225112026607
99.0161585572	32.3801899078	train	1.1180243989632066E-4	24.71041650539133	0.39057798806649563
99.5902253137	32.3788094063	train	1.57939844470656E-4	39.99053823443421	0.47516982221723775
99.7815675834	32.3777684528	train	1.371622635960727E-4	33.5049003859142	0.44017494639188265
100.259993215	32.3829151529	train	2.329169213955175E-4	56.05750236386727	0.5717672437675115
100.430047409	32.3811006234	train	2.0527724797997108E-4	51.225233648315616	0.5405966330711465
101.003849028	32.3732845846	train	9.247415106393611E-5	17.831714430098582	0.3464484110955124
102.171823166	32.3493015897	train	2.0772023034547912E-4	51.71748757629053	0.5435333487772849
102.203656026	32.3484963168	train	2.2871419663251952E-4	55.36382776533184	0.5673031541096828
102.288537377	32.3463097413	train	3.550769973036647E-4	78.31386171613228	0.6705597814686035
102.309756268	32.3457541944	train	3.948522778023803E-4	88.02196853002995	0.6935768389732386
102.490092804	32.3408883236	train	3.764809788599365E-4	83.83069073174494	0.6833588081089864
99.5584450384	32.3969963289	train	1.5046645581918286E-4	37.77680561167916	0.4630980880351977
99.6541371708	32.3965360241	train	1.3400155880393611E-4	32.52698927712977	0.43443834641507
99.7498269485	32.3960030799	train	1.379285258621338E-4	33.74417461708062	0.4415482096592726
99.7923548927	32.3957429012	train	1.5457298552074927E-4	39.0142948117368	0.4697992269572384
102.352524817	32.3536382444	train	2.867783795273047E-4	64.94775035725148	0.6217759355686138
102.394962653	32.352501837	train	2.569639439432584E-4	60.084051511870335	0.5956371539735849
102.532868856	32.3487101714	train	3.1781350006868255E-4	70.54695513880267	0.6456215359379365
99.941291656	32.4037393229	train	1.6978690528681185E-4	43.5129725180642	0.49323227443248757
100.430331717	32.3991374968	train	1.9648250897402953E-4	49.49275977945825	0.5297041569747452
101.13175141	32.3892234236	train	1.445392002735715E-4	35.892577180308	0.45312159923828804
101.907078462	32.3737196522	train	8.700180771879291E-5	16.145983517806705	0.3327689879950019
102.246742096	32.3654237081	train	2.815155484291728E-4	64.04580575766624	0.6174103739203467
102.565043274	32.3568176145	train	2.153487290409057E-4	53.05682197968774	0.5524666480324949
102.798374575	32.3499975079	train	6.1029016058428467E-5	9.32447925215817	0.25917377826754007
98.3248877514	32.4144673525	train	1.0265385697035325E-4	21.19738712530222	0.37045765052948393
99.8137805128	32.4136480778	train	1.63291334876896E-4	41.68781462281414	0.4834858158573678
100.271001079	32.4098655261	train	2.226079677801304E-4	54.50971547192023	0.5606487834881527
100.483628496	32.407541218	train	1.8478098995303556E-4	47.134106554713796	0.5143846738115883
102.045385991	32.3794680435	train	1.106845473271874E-4	24.167884304037425	0.38818866944627445
102.607830946	32.3646129709	train	1.7287871049061172E-4	44.25042324215504	0.4977434015908257
99.0799849798	32.4252717461	train	1.2053534004935011E-4	27.716684467254588	0.40861986472883904
99.9733824266	32.4215368712	train	1.7425244895831525E-4	44.63491844251903	0.49972209895688474
100.207328391	32.4195120947	train	2.318151176733516E-4	55.76288595113357	0.5706058524198452
102.162467425	32.3855982684	train	2.47245906216735E-4	58.28517915357582	0.5863184761772985
102.226157897	32.3839828183	train	3.164067023173908E-4	70.27280393299273	0.6446058777505542
102.268615358	32.3828880172	train	4.1886227328398473E-4	92.23837570667088	0.7059771641721783
102.640015959	32.372700339	train	9.568134314604184E-5	18.858131408148473	0.3542079494932957
99.9841147786	32.4304741277	train	1.7731942736150263E-4	45.35922538075829	0.5040839272670533
100.047926592	32.4299594231	train	1.8652448010442023E-4	47.54246276333659	0.5167301978468837
100.33505751	32.4272434074	train	1.8748462099122087E-4	47.80304897163983	0.5180122302054218
102.08846237	32.3964504835	train	2.3401870628558027E-4	56.21613363966964	0.5729223498924395
102.332628217	32.3902250264	train	4.6862125132565496E-4	96.95617708958902	0.7287279261922537
102.438763235	32.3873711644	train	3.3252799311968886E-4	73.68705267515358	0.6559070671094663
102.513048707	32.3853204347	train	3.401449765196484E-4	75.0000876338207	0.6610003333566707
102.608547368	32.3826196438	train	1.6665536128561496E-4	42.477503885992284	0.4885798032960365
99.5799986669	32.4420040718	train	1.4072136904136266E-4	34.66688730837293	0.4464969040921708
99.6544627317	32.4416391485	train	1.4770637823918604E-4	37.03837951626684	0.458498122769011
100.292650791	32.4367059523	train	1.951326861140068E-4	49.19540904915247	0.527986483138877
102.555847342	32.3931328231	train	3.0941523367989315E-4	69.0204544617334	0.6394706749901258
102.640738989	32.390706346	train	1.4603947243785228E-4	36.44191306637878	0.4556816709295213
102.693791041	32.3891608516	train	1.3961252368441954E-4	34.3891136321554	0.44454265419750205
99.9311225051	32.448918342	train	1.7698672147421348E-4	45.264006747119225	0.5036144374713452
100.218325562	32.4464671902	train	2.2551326903193325E-4	54.89206644272072	0.56384022551682
100.399137426	32.4445880002	train	2.0323564107213913E-4	50.768761293227776	0.5381132705017048
100.441678865	32.4441081303	train	1.948877536812247E-4	49.134556511928274	0.5276734564047368
101.270994518	32.4318816573	train	9.116097340930545E-5	17.398850876524286	0.34321721387535714
102.216502028	32.4112752583	train	2.685051977583064E-4	61.75176299428319	0.6061729682152551
99.5056340886	32.4603666069	train	1.59962329592392E-4	40.649117726026155	0.4783439668725563
99.60139408	32.4599456417	train	1.5047485768255047E-4	37.779481608616415	0.4631119713327437
100.175896383	32.4558909018	train	2.578287944385404E-4	60.25146746584164	0.5964461606626362
102.046899994	32.4245102911	train	1.8636708689866117E-4	47.50392730260197	0.5165193869530668
102.524710953	32.412036289	train	3.5791954002553064E-4	79.0802806565942	0.672318812386288
100.239845474	32.4642976663	train	1.9924674361595978E-4	49.969633767662614	0.5331829699605367
102.121555792	32.4316964215	train	2.8290927215332806E-4	64.34908023474107	0.6185762595501519
102.259621033	32.4281960375	train	3.563356329814953E-4	78.63409886652396	0.6713409784555968
102.270240436	32.4279205242	train	3.6231048357052273E-4	80.09917246198505	0.6749994114143998
102.312716593	32.4268095409	train	4.1008497606689805E-4	91.19517020610847	0.7015621292258604
102.355190396	32.4256842711	train	3.5968828215536937E-4	79.3747962033755	0.6734039014037985
102.397661817	32.4245447177	train	4.135388317436326E-4	91.69426758187682	0.7033151691496008
100.176130845	32.4739293873	train	2.4246826896218862E-4	57.368358878941144	0.5815778875449127
100.388917092	32.4717612242	train	2.1096058406611185E-4	52.35521636464793	0.547371146284316
101.175981438	32.4606147344	train	1.3355999165503112E-4	32.3649696904017	0.43362753998351483
101.824387483	32.4477328337	train	1.317758155497977E-4	31.8013960872399	0.4303276204078194
102.079375919	32.4417512029	train	2.585762555578962E-4	60.353586782056034	0.5971427544796396
102.153732991	32.4399095259	train	2.708741441359306E-4	62.198202706864485	0.6082679881586021
102.440473104	32.4323957727	train	3.5023193379393427E-4	77.12602075511671	0.6675176142674581
102.52541217	32.4300444605	train	3.3722343110181244E-4	74.43932515415854	0.6590647038932281
102.578494017	32.4285458881	train	3.018553898401522E-4	67.53446958057295	0.6337483655711122
102.610341222	32.4276360389	train	2.8748157271738217E-4	65.13958388232382	0.6223517064350813
102.642186986	32.4267181621	train	1.3417116956828006E-4	32.58997188090351	0.43474916925353757
99.6228601076	32.4869040123	train	1.5686335119659576E-4	39.65183734007685	0.4734645406817557
99.9527778285	32.4848388143	train	1.7074413609252125E-4	43.75164452485338	0.494637567536716
102.196537901	32.4478445719	train	3.1426590886848117E-4	69.90233400660048	0.6430490812091099
98.1114100151	32.494329031	train	9.153470609980208E-5	17.520781939611012	0.3441400663810368
100.197649391	32.4917670443	train	2.3036211782507586E-4	55.5480665374865	0.5690646055707937
100.984970634	32.4818099248	train	1.6640948034109048E-4	42.42056720043329	0.48821088334706614
101.176415313	32.4786439627	train	1.397800477075086E-4	34.46072325732979	0.4448387861508079
102.685379113	32.4434867961	train	1.0327074625407967E-4	21.47645082679645	0.37185604502925235
99.4845954875	32.5055542644	train	1.6819759237008262E-4	43.013655568921486	0.490881692348918
100.272268211	32.5000548693	train	2.04893400227019E-4	51.15701103151305	0.5401317701257586
100.719199842	32.494741388	train	1.0001120295567205E-4	20.270433944532964	0.36439600942493255
102.112173879	32.4679907309	train	2.687046567116754E-4	61.789561559391544	0.6063502268538801
97.8664007649	32.5104010471	train	8.358491426870144E-5	15.143957389718954	0.3239333993780235
99.8466100234	32.5126598184	train	1.678602288597348E-4	42.8557422810608	0.4903799258126866
100.123379186	32.5104927284	train	2.2565745871157853E-4	54.90701481793534	0.563997409106418
100.219176427	32.5096007697	train	2.5305956866734485E-4	59.394313428789005	0.5919441416077815
100.229820299	32.5094971621	train	2.252346422849508E-4	54.86318076124219	0.5635361685065382
100.304325843	32.5087467049	train	2.226281089248708E-4	54.51357917285257	0.5606710690779965
100.314969263	32.5086358964	train	2.304133894960278E-4	55.55564615545522	0.5691191794903416
102.356861222	32.4707125194	train	3.046451813056357E-4	68.10008934931244	0.6358810809642036
102.399353694	32.4695709971	train	4.0523042201205564E-4	90.79023046340626	0.6990628346542928
99.9425121854	32.5209984116	train	1.8244093881975118E-4	46.538206175561704	0.511200573318422
102.261569598	32.4822350955	train	3.3150489746880423E-4	73.42393264615876	0.6552112687494264
102.590897254	32.4732605305	train	3.322332160273752E-4	73.60066881107484	0.6557068799699479
102.654620809	32.4714242869	train	1.440857475365198E-4	35.679367969705694	0.45234307932639606
102.718338517	32.4695558836	train	7.423872790555063E-5	12.559267725339938	0.2985251727402431
103.599112395	32.4404159824	train	3.7170370448287576E-6	0.23921898887621695	0.02086309122609748
99.2185189751	32.5333608402	train	1.1402379278896618E-4	25.508636005581	0.395270819619488
99.4740920806	32.5326571003	train	1.5673402089692143E-4	39.61502467779725	0.47325892158724564
99.6444677828	32.5318994347	train	2.0668490850577967E-4	51.45615160092029	0.5422933822340356
99.7083568766	32.5315558125	train	2.0943832179998496E-4	52.01455279232489	0.5455762843293103
100.687785701	32.522225013	train	1.1410667783151777E-4	25.540653878898347	0.39544452432977617
102.049329435	32.496577085	train	2.5185574744371027E-4	59.06786126019765	0.5907918451177306
102.059959028	32.4963188183	train	2.3605437530321312E-4	56.47040404204825	0.5750402241982223
102.293774766	32.4904103248	train	3.2362655283088023E-4	71.43343880682134	0.6497575190132862
102.442529988	32.4864247709	train	3.3553156191926586E-4	74.13007058355483	0.6579336391684981
102.485026024	32.4852538326	train	3.6479145640042326E-4	80.52670192847884	0.6764947030284745
102.750568884	32.4776113782	train	6.866093381329154E-5	11.165336137963138	0.28243069958417194
98.1961557348	32.5400024059	train	9.77594012162403E-5	19.453825069245944	0.35913802109374743
100.145010973	32.5373585909	train	2.4460305967988335E-4	57.82106743169447	0.5837094830574588
100.634732246	32.531945374	train	1.2063132001092941E-4	27.75882581946403	0.40881222310234683
101.198782038	32.5233464173	train	1.0542570232808718E-4	22.317418665748608	0.37669262328861114
98.2280252599	32.5492227851	train	1.1095355254094296E-4	24.27120457208243	0.38876533569685556
99.6445966659	32.5499403698	train	2.8126273449306306E-4	63.99736822799564	0.617198124455861
99.8149990648	32.5489512501	train	1.8582957520885457E-4	47.3836198116378	0.5157980605179069
100.01733965	32.5474767849	train	2.0003088418761816E-4	50.14076037598796	0.5341604666702022
100.475202705	32.5429380315	train	1.1784213129953465E-4	26.856191723566365	0.4031707595927374
102.103095315	32.5132924382	train	2.814386234074421E-4	64.03031303515112	0.6173458165801015
102.177509525	32.5114331193	train	2.847633409788932E-4	64.6369855991705	0.6201162662714719
102.188139565	32.5111639171	train	2.91173396784133E-4	65.90700445188297	0.6253460196032166
102.230658298	32.510078147	train	3.203218969551147E-4	70.95517938200247	0.6474181791329295
102.783181462	32.4946595514	train	5.871892729796339E-5	8.805824270765862	0.25183402753397305
99.516841623	32.5595513148	train	1.7722993969551882E-4	45.33360555726218	0.5039577362641873
99.9322386675	32.5571571175	train	2.5503570763312584E-4	59.72968729287482	0.5938216944492616
100.006791222	32.5565821313	train	2.882703215044819E-4	65.32529369548179	0.6229954474370393
100.070691663	32.5560541069	train	2.615504391148211E-4	60.829220570320594	0.5998908748385057
100.12394072	32.555589283	train	2.535342524715774E-4	59.50691134421174	0.5923967264876393
102.34790701	32.516024002	train	3.9181469709842514E-4	87.25319678971292	0.6919331002068868
102.401049348	32.5145968753	train	3.8395372363412346E-4	85.77149651384168	0.6875962344995463
102.464815152	32.5128547677	train	3.7948516913256976E-4	84.54636838524907	0.6850760791369559
102.475442249	32.5125612824	train	3.972459952857999E-4	89.02347196276618	0.6948598552738406
102.560453415	32.5101811716	train	4.580126894849991E-4	96.19403455387973	0.7241777390390208
102.634829875	32.5080515881	train	3.1493931859738646E-4	70.05594178499125	0.643540256743746
99.4636288518	32.5687797111	train	1.704336431395962E-4	43.6742352652698	0.4941825932858233
99.4849347153	32.5686993165	train	1.7150312277681615E-4	43.90738674100318	0.49574629436220163
100.283808551	32.5630782807	train	2.2143282165452863E-4	54.2840384402965	0.5593445926166236
100.50744403	32.5605949744	train	1.122740791004152E-4	24.884625466874354	0.39158045380419115
101.688919658	32.5408691504	train	9.494975817291871E-5	18.604785281317813	0.35245420506386876
102.326981218	32.5255943964	train	3.7544847068458827E-4	83.53014898792838	0.6827642677303266
102.656443759	32.5164377409	train	2.272781674027498E-4	55.15972843942794	0.5657564089245004
102.688319154	32.5155059533	train	1.0821566062596353E-4	23.378203066614308	0.3828448549224974
102.730817381	32.5142510441	train	6.99817942638081E-5	11.445575782165276	0.28630835972484875
98.8563771941	32.5785737041	train	9.563782580941933E-5	18.843044775565346	0.35410389615621113
99.9111199026	32.5753529995	train	2.3206371505756174E-4	55.83946184930775	0.5708684444086566
102.274155448	32.535996928	train	3.132489976724451E-4	69.63732393316253	0.6423047898043788
97.6844030445	32.5807895357	train	3.795753061289312E-5	4.963582951567797	0.1787045849888775
98.3768793183	32.5861317417	train	1.3384520894178182E-4	32.469401832374885	0.4341515221058982
98.6432548477	32.5871703424	train	1.1377211408332423E-4	25.40612925473937	0.3947427566195029
98.8457073192	32.5875820233	train	9.501499003429873E-5	18.627357785547712	0.35261096459084096
100.3905834	32.579982015	train	1.3795516667385402E-4	33.7525164715913	0.44159583303068245
99.1227632285	32.5966377402	train	1.1755994030625445E-4	26.761415495356868	0.4025939915718742
99.463768159	32.5958417642	train	1.9090020282612903E-4	48.38155026748398	0.5225182781756886
99.7834412776	32.5942550502	train	2.0108906695766223E-4	50.38891791489316	0.5354731084833162
99.9006475308	32.5934695	train	2.676604550772547E-4	61.635287405552624	0.6054204745433787
99.9432668111	32.5931567428	train	3.4260933958032416E-4	75.55424630473026	0.6626160556552194
100.081774651	32.5920404663	train	2.8729023955733046E-4	65.08463497061119	0.6221952175241452
100.124390851	32.5916662872	train	2.7901132672496985E-4	63.61666418954557	0.6152975208530906
101.955723262	32.5619243109	train	1.379207379203029E-4	33.741742742412505	0.4415342863250623
102.072736183	32.5591160383	train	2.4445420953256324E-4	57.765271409639894	0.5835615603173085
102.157826109	32.557005395	train	2.319111285910568E-4	55.79246036633172	0.5707073062821015
102.200367706	32.5559285238	train	3.2334040718918914E-4	71.4000679148443	0.6495561870636886
102.253541489	32.5545622374	train	3.591435648466465E-4	79.24235019049036	0.6730704944669077
102.327978678	32.5526117438	train	4.4971271102506153E-4	95.34920743204535	0.7205098932751514
102.349245118	32.5520463847	train	3.5478225584106117E-4	78.2338033835271	0.6703763074312082
98.0250961986	32.6019356346	train	8.621073315103264E-5	15.872372288006819	0.3307439915225339
99.2080364462	32.6055464091	train	1.3492575501539465E-4	32.880964959332246	0.4361278655643744
99.5916996589	32.6043251464	train	2.5729358662769593E-4	60.14786305477381	0.5959458937301663
99.6023565834	32.6042744973	train	2.893314875172397E-4	65.51650361388869	0.6238580684296574
100.007295377	32.6016800676	train	3.754599885030323E-4	83.5339122574301	0.6827709122512825
100.017950897	32.6015941704	train	3.358505605780817E-4	74.19667609595172	0.6581474729740306
100.177777959	32.6001972927	train	2.632010114922444E-4	61.01453691739346	0.6013998733365143
100.263014313	32.5993691794	train	2.3449889733221226E-4	56.280233563218175	0.5734238324553541
101.998575236	32.5699243115	train	1.542451248198875E-4	38.91539570980119	0.46927036612618095
102.264502243	32.5632926153	train	4.2391656206742216E-4	92.78359493443071	0.7084607348006812
102.434648233	32.5587538322	train	3.795254398660637E-4	84.55434018270574	0.6850989723955335
102.562232104	32.5551990312	train	3.8970164849402503E-4	86.80466999452852	0.6907792178171938
102.604755021	32.5539854054	train	4.160209869067729E-4	92.04448626462836	0.7045623471989094
102.647275366	32.5527574385	train	4.281675929834599E-4	93.18585890487905	0.710517346063126
102.689793112	32.5515151333	train	2.810934622032924E-4	63.97297666438443	0.6170558805474774
102.732308227	32.550258493	train	1.2238485327625617E-4	28.36060221770624	0.41230467183483865
99.2826676014	32.61442154	train	1.8141180552137793E-4	46.26365979983252	0.5097869766628604
99.5171523123	32.6136749515	train	2.2024903607370554E-4	54.0042230698455	0.558022961659061
99.8263106999	32.6210420546	train	1.8776702230595088E-4	47.90885483549677	0.5183880142748247
99.8796021075	32.6206800945	train	2.1359711808455323E-4	52.7973913741324	0.5504465018990178
102.509776897	32.5747039525	train	3.258903323610922E-4	72.09267158300462	0.6513421957625724
98.1420531398	32.6298503989	train	8.66986349953366E-5	16.03110619626321	0.33199437493639333
98.451188023	32.6315821017	train	1.6002813203337235E-4	40.670653219561416	0.47844659428295394
99.2720635926	32.632486714	train	1.8727315861139288E-4	47.73517697065609	0.5177304585431566
100.785535746	32.6200856271	train	1.2251286756758152E-4	28.41372794400037	0.41255801781706836
101.275535844	32.6121605322	train	7.67505805907654E-5	13.214586323864367	0.3055395979590756
102.159090312	32.5930343613	train	2.6610922755319433E-4	61.35983868798217	0.6040311316738037
102.786584108	32.5756713047	train	8.136570359992659E-5	14.596659973026494	0.3180684108421114
102.80784533	32.5750279895	train	8.890212743464615E-5	16.7393676716587	0.33758372134765324
99.5386306972	32.640646924	train	2.5367890174467656E-4	59.529242417701155	0.5925344420974351
99.5706146066	32.6405056299	train	2.7402017535834463E-4	62.83831811087831	0.6110160224655802
99.6025982859	32.6403561887	train	2.404661402194175E-4	56.966561417188444	0.5795588229309605
99.9010991781	32.6385685673	train	2.418696195023023E-4	57.22785339811553	0.580976209381506
100.071657576	32.637228512	train	3.0625148759262855E-4	68.52843802760445	0.6370978258233959
100.316813241	32.6348964196	train	1.874643398426013E-4	47.79545033686805	0.5179852200385663
102.244530034	32.5998697202	train	3.9943539935111854E-4	89.46144972119157	0.6960239891447002
102.319005338	32.597922156	train	4.1304092905637934E-4	91.63484529973049	0.7030637250701417
102.350921112	32.5970740033	train	3.7771025878489414E-4	84.13407260102073	0.684063754351371
102.393473381	32.5959305525	train	3.2552675544391535E-4	72.00683781996132	0.6510886542181196
102.446660304	32.5944810239	train	3.354525625248972E-4	74.11357585859109	0.657880642310425
102.542387033	32.5918152872	train	2.374795931099492E-4	56.602073851197446	0.5765105379459544
98.1418809204	32.6478901679	train	1.1074101474580229E-4	24.188301054569035	0.3883098088168141
98.4190908003	32.6494791138	train	1.5097150354795308E-4	37.937663520958054	0.46393135875536895
99.9438345522	32.6472749363	train	2.8896858311217325E-4	65.45109619511366	0.6235635082381171
99.9971397514	32.6468628129	train	2.977946521769964E-4	66.86777778154257	0.6305990157815806
100.402218463	32.6429912922	train	1.4427251727064163E-4	35.788122922930576	0.4526640071973142
102.20229031	32.609969651	train	3.270656758368516E-4	72.38496536494392	0.6521593102699658
102.287417512	32.607768277	train	4.982884108924246E-4	98.71372597746706	0.7406908475201222
102.606558847	32.5990007636	train	3.807929984722672E-4	84.81934132668164	0.6858178616025211
102.649100356	32.5977706802	train	4.437025596483642E-4	94.62766024167044	0.7177924605048799
102.681004779	32.5968386919	train	3.618272019145305E-4	80.02459505935465	0.6747065257229541
102.734175526	32.5952674279	train	3.0311884322222203E-4	67.78621081293375	0.6347173263820014
102.776709127	32.5939942651	train	2.0809607051157751E-4	51.795008213890675	0.5439818181097826
102.819240032	32.5927067486	train	1.7790758033141193E-4	45.529454786172025	0.5049117159288361
98.3870424391	32.6583473726	train	1.5353537697058666E-4	38.70773989471061	0.4681218743271099
98.5150038938	32.6589070694	train	1.231821405499615E-4	28.641222210118393	0.41387899071947
99.3148011795	32.6594493372	train	1.9215828892484656E-4	48.61403137790316	0.5241568642877172
99.4747575635	32.6589462153	train	2.320828617746928E-4	55.84535964692962	0.5708886556558688
100.02922567	32.6556240985	train	3.0547567282746766E-4	68.32914468676078	0.6365111786046013
102.032312612	32.6232079242	train	2.150049243441713E-4	53.00185138227264	0.5520715688134582
98.0244112367	32.6650728064	train	1.9539474134943902E-4	49.25963704658437	0.5283209339272759
98.1203813983	32.6657822048	train	1.2360900461042527E-4	28.770825618741995	0.41471841221826994
99.7200864859	32.6667990289	train	1.9998640699853126E-4	50.12932526773192	0.5341051316659893
102.490255839	32.6203177169	train	3.2069886934437693E-4	71.00522015526717	0.6476866127789557
97.864354925	32.6727465154	train	1.6895507473446247E-4	43.21922949209362	0.49200471693978115
98.0563061005	32.6743370525	train	2.4141364386145536E-4	57.14468979216673	0.5805167646470528
99.4535214106	32.6770662236	train	2.423893811971444E-4	57.34851983146971	0.5814986995333385
99.5281814962	32.6767741571	train	3.0554321647717416E-4	68.34649651704893	0.6365623283964417
99.5601783298	32.6766353877	train	2.6719659480607037E-4	61.57133460332576	0.6050060451799883
99.6028404205	32.6764376708	train	2.2067837034596638E-4	54.10702712216694	0.5585032047956688
99.7521541287	32.6756314494	train	2.1611545559533868E-4	53.17941561349253	0.5533452177805939
99.9547833318	32.6742531569	train	2.566331215514325E-4	60.02001160367263	0.5953268345968715
99.997440251	32.6739213049	train	2.7585474099136535E-4	63.16134533953737	0.6126007771986872
100.381316637	32.6702823613	train	1.5930457514868498E-4	40.43681034199814	0.4773158898120229
102.150028436	32.6383380189	train	2.41455767343593E-4	57.15237252860234	0.580559250842266
102.213898136	32.6367176971	train	3.5249335171160976E-4	77.58185997819506	0.6689444981319378
102.224542586	32.6364444917	train	3.557507178106856E-4	78.50923027782171	0.6709784006645759
102.277762662	32.6350649602	train	4.011214710559636E-4	89.78102277737021	0.6969144583742674
102.309692953	32.6342264389	train	3.702694540894988E-4	82.15755803274395	0.6797480721437803
97.8535762173	32.681668578	train	2.3413489318125505E-4	56.23286183739557	0.5730437965779407
97.9815542817	32.6827728061	train	2.2687203685838197E-4	55.065124567939414	0.5653169582715329
99.2295589031	32.6866966492	train	1.8722341329789976E-4	47.72237223729137	0.5176641255007804
99.8588891299	32.6839666377	train	2.2507643445163607E-4	54.84677910156655	0.5633633322730088
100.285483374	32.6803207184	train	2.0882390487522316E-4	51.91203495591369	0.5448478017858921
101.585897002	32.6602533781	train	8.683521186022745E-5	16.082857502398536	0.33234355436576113
101.649814363	32.6589192957	train	7.261339095290044E-5	12.123453821567702	0.29391036425090067
102.480314028	32.6386217622	train	2.5041245863422303E-4	58.78423529518967	0.5894017228729546
102.618644667	32.6347061575	train	3.081272025642825E-4	68.86972365274353	0.6385083904300213
102.639923904	32.6340902684	train	3.127352414777838E-4	69.51352127871706	0.6419275830942938
102.693119141	32.6325348148	train	3.554738136393122E-4	78.42893233657863	0.6708064738807561
97.8961238134	32.6910703057	train	2.6039862770415424E-4	60.64472421759642	0.5988310710494038
99.0588887006	32.69591367	train	1.2280883332074834E-4	28.52724798138574	0.4131429117842215
99.9016424874	32.6926870125	train	2.4022265372389875E-4	56.91639552719875	0.5793119470589805
102.767963338	32.639320776	train	3.89539772492155E-4	86.77723388015396	0.6906904648670349
98.0986920485	32.7017097638	train	1.6017966897567942E-4	40.72024747157983	0.4786827822240325
98.3760656393	32.7033963561	train	1.5040493661165516E-4	37.757209473690715	0.4629964113880064
98.4614155614	32.7037919092	train	1.4672736437321154E-4	36.6805037751137	0.456847495781213
98.4827532934	32.7038817231	train	1.405061828809965E-4	34.62496772058255	0.446118732053811
98.5147600644	32.7040096378	train	1.1715204474586143E-4	26.639231561811798	0.4017583239510051
99.2189357389	32.7047572173	train	1.6693912459274664E-4	42.55219942666702	0.4890049014238986
99.3683054813	32.7044075326	train	2.0958839615344146E-4	52.057759444916854	0.5457538655576356
99.3896437819	32.7043430565	train	2.2742461147275106E-4	55.19384105708446	0.5659146498021771
100.083078538	32.7002717511	train	3.007106798673046E-4	67.37869744878279	0.6328660215149086
100.445724741	32.6966156185	train	1.6501796542048352E-4	42.12350625729651	0.48611298275491366
102.395855795	32.6589657878	train	3.5300312617976006E-4	77.7639956018691	0.6692644599101831
102.534230367	32.6551411037	train	2.8232966089545577E-4	64.20976825325549	0.6180922640381276
102.736421784	32.6492775975	train	4.2161833001248936E-4	92.57947356133239	0.7073366537869846
99.0482300317	32.7139598269	train	1.1699544960524315E-4	26.592451364337894	0.4014368814894568
102.555873319	32.663542634	train	2.3406816965156022E-4	56.22325520842744	0.5729740609135457
97.8957905868	32.7181276792	train	2.44877382801323E-4	57.92389661399289	0.5839818218987505
98.3866108328	32.721489526	train	1.446057801278884E-4	35.918655142392446	0.453235721952078
98.3972816549	32.7215412743	train	1.4756563712670277E-4	37.01093055747354	0.4582614495959415
98.4613071395	32.7218326952	train	1.5750468155397663E-4	39.846907719093586	0.47448180900566206
98.4826491665	32.721922571	train	1.6245883963835711E-4	41.436031499667585	0.48220950509816785
98.5146623801	32.7220505738	train	1.5225144547238435E-4	38.32940155137281	0.46603157777838133
99.0375632903	32.7229842596	train	1.4522475681728704E-4	36.16553937463765	0.45429441770079054
99.3256942398	32.7225668854	train	2.0487011493820116E-4	51.15287245489266	0.5401035399586497
99.3790509334	32.7224169365	train	2.3517388058767817E-4	56.362756036237606	0.5741267563212862
99.432407201	32.7222442834	train	2.643726897223797E-4	61.13346752085521	0.6024641644183827
99.4857629829	32.7220489266	train	2.9332808919351264E-4	66.30558723711033	0.6270717749706584
99.5284472183	32.7218762951	train	3.052922230437195E-4	68.28201679941938	0.6363721821543821
99.5604601471	32.7217372866	train	2.860737076329553E-4	64.76844486500556	0.6211971900444845
99.6351560772	32.7213811513	train	2.300958547040635E-4	55.50871044505627	0.5687809708145632
99.9339241671	32.7195117161	train	2.7122970510045497E-4	62.264650210948226	0.6085805125574687
101.672192887	32.6945114071	train	9.813918958405707E-5	19.579290688586966	0.3600309224886204
102.226161482	32.6814771557	train	3.5610877899621514E-4	78.58645376641637	0.6712004508875637
102.268759118	32.6803734337	train	3.3556261928564346E-4	74.13655522461558	0.6579544695516535
102.332651171	32.6786907989	train	3.643241395938442E-4	80.43875193256501	0.6762141021205388
102.353947333	32.6781227082	train	3.6874144139459217E-4	81.67950902365759	0.6788471883179944
97.8529993864	32.7267635413	train	2.44339561661681E-4	57.74457989775249	0.5834475550707099
99.6565636303	32.7302914062	train	2.112448114181796E-4	52.39610618774964	0.5477047021047297
99.7205936865	32.7299397181	train	2.073830032801509E-4	51.619193665872864	0.543130202854601
99.9126764443	32.7286884794	train	2.3193111636322743E-4	55.79861723564605	0.5707284211500325
100.051394776	32.727601829	train	2.7402359609588774E-4	62.83893878742682	0.6110189894701361
100.126086021	32.7269531549	train	2.936295854557333E-4	66.33617697471043	0.6273119849021747
102.215834858	32.6907574109	train	2.979031805407955E-4	66.89254799278885	0.6306838904130833
102.684328678	32.6778585927	train	3.264373430112399E-4	72.22054633131104	0.6517229619373666
102.737547167	32.6762824561	train	3.864077546713304E-4	86.16074648228035	0.6889631651472886
102.78011895	32.6750053452	train	3.7687912846889855E-4	83.91804372844697	0.6835874762787945
102.812046014	32.6740380631	train	3.6702076290197734E-4	81.14538236401916	0.6778266261855314
97.8315420121	32.7355853615	train	2.597215345860364E-4	60.51003866370287	0.5982054402987628
99.1763292583	32.7409073964	train	1.7270711983218925E-4	44.203373456596424	0.497495146651332
99.2083502757	32.7408582628	train	1.9399381167927197E-4	48.93074695246936	0.5265274558133026
99.2830656326	32.7407118078	train	2.000805573237646E-4	50.15353136491312	0.5342222505257553
101.448871855	32.7171077547	train	6.736370291505415E-5	10.828456598233696	0.278581176302907
102.397220516	32.694985568	train	3.436356010434452E-4	75.775688458452	0.6632843750247644
102.471762957	32.6929422206	train	2.8284277794085057E-4	64.33131474479713	0.6185207968792035
102.588885623	32.6896419989	train	3.5017315351620215E-4	77.11292593074904	0.66748036172475
102.599532183	32.6893365715	train	4.025575037348185E-4	90.02104129232903	0.6976687701696386
97.5859843332	32.742075308	train	1.5158394696694957E-4	38.12117397973435	0.46493835659803423
97.7994086823	32.7443016198	train	2.4131144362219494E-4	57.12604989199588	0.5804136486085193
98.0875650968	32.7467307946	train	2.086604992621643E-4	51.88576135922781	0.5446536668016352
98.9308264068	32.7500330735	train	1.303135110236162E-4	31.295247010049874	0.42759420678800725
98.9735256913	32.7500493666	train	1.369094971134366E-4	33.44075440093047	0.43972046624149724
102.493410554	32.7013542911	train	2.567569957964623E-4	60.04399092150533	0.5954430873908608
102.866030971	32.690408423	train	2.5823407393089036E-4	60.306842750169785	0.5968241581902972
97.959386452	32.7547521746	train	2.09627330815834E-4	52.06896879810102	0.54579991381629
98.493115983	32.7580477456	train	1.5843791409065475E-4	40.15821610045745	0.4759550862530921
98.9308194333	32.7590537998	train	1.314821827483364E-4	31.72231138193174	0.42978084385711335
99.0055507283	32.7590727726	train	1.4315978684960591E-4	35.253298156203414	0.4507464195990506
99.229743881	32.7588622965	train	2.0771897623719362E-4	51.71712203265497	0.543531850842464
99.3792037244	32.7584991565	train	2.0607828050892872E-4	51.35793191915687	0.541563711419856
99.4432569961	32.7582889591	train	2.7391343631996446E-4	62.81895082031647	0.6109234187449981
99.4752833691	32.7581715835	train	3.017534248400865E-4	67.51755996735534	0.6336699429064239
99.5179848982	32.7580023517	train	3.0803046405232976E-4	68.85840382977271	0.6384359099166433
99.5606860543	32.7578185702	train	2.8995706433664867E-4	65.66083401725133	0.6243647523026572
99.6781120599	32.7572381542	train	2.094092591979943E-4	52.006185621527834	0.5455418788432718
99.8595811237	32.7561247559	train	2.0115276404919337E-4	50.402660735364506	0.535551886675789
101.790530452	32.7279980942	train	1.9392259420568424E-4	48.916719888317374	0.526435918436154
101.939750953	32.7245852739	train	2.009522705582808E-4	50.359403720247315	0.5353038334286543
101.982380691	32.7235776251	train	1.9354051010271267E-4	48.841464224870776	0.5259442124190854
102.025008287	32.7225555109	train	1.946061372499471E-4	49.06458997392181	0.5273130335545285
102.216805163	32.7177770547	train	2.60791355178697E-4	60.722861349980064	0.5991930573670634
102.238113092	32.7172280466	train	2.698141808445295E-4	61.9998224650396	0.6073333527110493
102.280727205	32.7161191933	train	3.249136145622891E-4	71.76286423763527	0.6506602421197692
102.525711749	32.7094630051	train	3.178600661969752E-4	70.55669577390766	0.6456550557857698
97.7884927185	32.7622363558	train	2.7389838561272774E-4	62.81621994111203	0.6109103576371627
97.8632112234	32.7629365759	train	2.556439396847528E-4	59.83450589406857	0.5943961103888608
97.8952342167	32.763223035	train	2.3344600904489168E-4	56.13367862076504	0.5723227155956384
97.9592815324	32.7637714077	train	2.386135312056193E-4	56.69664212194446	0.5776731077446052
98.2795413258	32.7660222705	train	1.1422566102694789E-4	25.58660993715231	0.39569370666432613
98.9414894271	32.7680799538	train	1.478041141616752E-4	37.057388014673066	0.4586623558943421
99.1763825916	32.7679694668	train	1.6878265280758137E-4	43.172435726830365	0.4917495242004887
99.1870595011	32.7679539818	train	2.0340739744439758E-4	50.81826261496557	0.5383232247743187
99.4219485265	32.7673831379	train	2.4134589813939967E-4	57.132333916042974	0.5804484175309343
99.8596677968	32.7651444613	train	2.1223348771365588E-4	52.5471498799241	0.5488611465432123
99.8916938842	32.764920629	train	2.266833279777318E-4	55.021166803763954	0.5651124643787075
102.131882893	32.7289442143	train	2.224234469816969E-4	54.474279788513634	0.5604445113137657
102.142539139	32.7286772969	train	2.3461175272355945E-4	56.29403109954538	0.5735415209475748
102.366287005	32.7228633169	train	3.491494917604125E-4	76.92515387368653	0.6668302654664625
102.398245654	32.7220002339	train	3.718656470830571E-4	82.69502134708809	0.6806837718423114
102.526066409	32.7184666634	train	4.20996678396026E-4	92.5222781706172	0.7070311087353716
102.558018074	32.7175629671	train	4.335986533721006E-4	93.67067636118819	0.7131030066774325
102.920033554	32.7067539543	train	1.6879598447942069E-4	43.17605382305455	0.4917692648610136
97.7349964221	32.7707274409	train	2.2952121576293863E-4	55.44845296791423	0.568167566856613
99.6141857989	32.775608775	train	2.4631897825022717E-4	58.16586874181741	0.5854071533253673
99.9665174701	32.773385952	train	2.7541399552253855E-4	63.08601670786146	0.6122212272132483
99.998545532	32.7731347545	train	2.8381288674933557E-4	64.5416336495157	0.6193283668769058
100.105302744	32.7722383123	train	2.98912891292981E-4	67.09969369309316	0.6314716695203467
102.643582005	32.7241159103	train	4.956122121625209E-4	98.62933695778793	0.7396551724901794
102.782019213	32.720010911	train	4.2998187820092584E-4	93.36759488293427	0.7113862733510234
102.813962232	32.7190419654	train	3.6744268637624295E-4	81.26588112797296	0.6780774755726635
102.856550528	32.7177374203	train	3.92978650854087E-4	87.58935403386972	0.6925650351473672
98.0338106153	32.782408647	train	1.4049298814426694E-4	34.62239730469817	0.44609552657009954
98.5143197977	32.7851934383	train	1.5806922789615715E-4	40.03380541888737	0.4753740362445823
98.5783919919	32.785425483	train	1.5304130699233447E-4	38.58301543698069	0.467319446866229
98.8240074935	32.7860113807	train	1.1182824884701725E-4	24.724080870226377	0.39063293023692885
99.7850973155	32.7836746167	train	1.7745725804313355E-4	45.39868554207674	0.5042781636060668
102.334998374	32.7417291513	train	3.254345879915088E-4	71.9705237217268	0.6510243223474035
102.622646071	32.7337366059	train	4.455937444180633E-4	94.84475545571834	0.7186532220684253
102.697202445	32.7315570364	train	4.780822467522721E-4	97.74323339903707	0.7326610936127762
99.3152770486	32.7947588703	train	1.9121575446668664E-4	48.4500646351502	0.5229303257392022
101.812982402	32.7635607791	train	2.11845000352595E-4	52.48245121815333	0.5484074429204254
102.44189437	32.7478501388	train	3.323047243980613E-4	73.62162420257204	0.6557554636747327
102.740178917	32.7392932056	train	4.897007465908577E-4	98.31478456011298	0.7373378850860454
102.931864487	32.7334187302	train	2.0393097263302285E-4	50.969160444986485	0.53896206476285
97.8520737755	32.7989147878	train	2.122126576451796E-4	52.54317963155263	0.5488368428148672
97.8947882259	32.7992990796	train	1.723695929457256E-4	44.110824317998905	0.49700610066658013
98.5249025236	32.8032751172	train	1.6958682015009118E-4	43.438837384460165	0.4929375449527967
98.9201032403	32.8041508765	train	1.3960271205991554E-4	34.3849195664917	0.4445253004105074
99.0055535297	32.8041762413	train	1.4481949585151997E-4	36.00236863433086	0.4536017246395108
99.283265583	32.8038559848	train	2.1043296802761977E-4	52.27931189478387	0.5467506549001849
99.3473520624	32.8036946193	train	2.1339851098711236E-4	52.768547058032766	0.5502162950665324
99.4648424025	32.8033136046	train	2.7180228110895287E-4	62.500197254514575	0.6090827380863321
99.4755232264	32.8032735012	train	2.8112180028305956E-4	63.97706008569454	0.6170797011399083
99.550288367	32.8029672711	train	2.8071209432328287E-4	63.91802284461198	0.6167350194960274
100.073601084	32.7995740912	train	2.503984012784547E-4	58.781727202259624	0.5893881369046371
101.75994144	32.7737575648	train	1.812442828365198E-4	46.23043781267715	0.5095560967468747
102.303696177	32.7605879588	train	2.4471443427143635E-4	57.862815856392004	0.5838200950192214
102.346328109	32.7594554917	train	2.8333006771409604E-4	64.46150564779202	0.6189268705544546
102.921611515	32.7427523197	train	2.8324827653356736E-4	64.43965321370722	0.61885877181418
97.7665228316	32.8071210786	train	2.685302353194744E-4	61.75650774938181	0.6061952277901574
97.8199193117	32.8076357544	train	2.432627281673121E-4	57.55061748943568	0.5823737030794781
98.5675822691	32.8124503182	train	1.6842479948751674E-4	43.075317543773934	0.4912190649591725
99.4221615435	32.8124853191	train	2.1923128574628404E-4	53.731238580452306	0.556880345615987
99.8601017429	32.81024279	train	2.239627393306081E-4	54.71795341945386	0.5621427771859289
99.9669078079	32.8094635175	train	2.4291968693104373E-4	57.48188348581211	0.5820304478535214
102.442588022	32.7658589383	train	3.7384927732279276E-4	83.18423125246794	0.6818389979698726
102.485216304	32.7646790556	train	3.9964156212265805E-4	89.50396072384501	0.696133151079259
102.623740771	32.7607445624	train	4.89118429377287E-4	98.25633037976101	0.7371073835627733
97.7557180104	32.8160339287	train	2.922308497787449E-4	66.11180743982472	0.6261949555553904
100.020412323	32.8180589374	train	2.631238760304736E-4	61.006705921106104	0.6013296075606958
102.133776927	32.7829874386	train	2.194853614063604E-4	53.78279579469292	0.5571661462818482
102.549511769	32.7718854662	train	4.8293522124507525E-4	97.95383720149917	0.7346346644201359
102.560168569	32.7715827086	train	5.246656625151648E-4	99.58191343023637	0.7504744924240715
102.688037566	32.7678791214	train	5.350233227075141E-4	99.77627946722507	0.7541173553357562
102.730655307	32.7666156793	train	4.4779905538980643E-4	95.0757430637917	0.719650348321456
102.794576886	32.7646934209	train	4.4631648307336683E-4	94.91206773124829	0.7189807871412262
102.837187872	32.7633938561	train	3.9219155513891066E-4	87.3630505412208	0.6921379885603021
102.84784019	32.763066708	train	4.738777102120951E-4	97.47164168206905	0.7309273366357754
102.890447728	32.7617490894	train	3.732851700910421E-4	83.00621865181047	0.6815113247464327
98.1615162565	32.8284299057	train	1.0471762707879452E-4	22.051008959296567	0.3751116575826984
98.5140744399	32.8302950922	train	1.612784636775491E-4	41.05308887662193	0.4803890033110844
98.7277587903	32.8309422366	train	1.134871735155209E-4	25.290075209904753	0.39414379059242227
99.2619827236	32.8309641278	train	2.225781313366978E-4	54.50398563131455	0.5606157661770693
101.72877106	32.8014901498	train	2.0342361160631227E-4	50.822935643599635	0.5383430350386956
102.230061586	32.7895539357	train	2.0731909582851596E-4	51.600566117932985	0.5430537229323343
97.7020554778	32.8335283734	train	2.0036453516869527E-4	50.22654221532349	0.5345751500806201
98.599506849	32.8396181178	train	1.582456279621077E-4	40.09333043707748	0.4756522036990603
98.7170458134	32.8399390486	train	1.0412192329266829E-4	21.85884302413644	0.37377536586459986
98.9414421321	32.8402452062	train	1.5102495037746177E-4	37.95468635813285	0.4640193885677598
99.1765251636	32.8401344149	train	1.9106776730534917E-4	48.417932820643266	0.5227371725842745
99.3688631895	32.8397153368	train	1.9197061148164615E-4	48.58539533573071	0.5239131390913723
99.8283102638	32.8375178706	train	1.8480458859748447E-4	47.14011383561913	0.5144165731476105
101.963753623	32.805160864	train	2.6119875783696823E-4	60.78955054965216	0.5995678804650814
102.187732018	32.7996543992	train	2.500390136588162E-4	58.71483536192863	0.589040495112394
102.667467188	32.7865097577	train	4.271290819295632E-4	93.0951942477069	0.710017606600989
97.7873911106	32.8434040986	train	1.9749757511962167E-4	49.71134877607035	0.5309876340704226
97.84080971	32.8439103646	train	1.960679889598363E-4	49.40392275548815	0.5291780043586083
97.8621775192	32.8441064883	train	1.4329716488722686E-4	35.30433500361773	0.45098389227030167
97.90491375	32.8444877935	train	1.4964961582730326E-4	37.49206256512992	0.46174489908416283
97.9369664435	32.8447641974	train	1.6173779069189747E-4	41.239194565095694	0.4810989458850336
98.3216287195	32.8474407577	train	1.3213126714278252E-4	31.88313773676818	0.43098810899304973
98.5246623457	32.8483767107	train	1.6241073022988338E-4	41.42328373488107	0.48213555503802413
98.5567210797	32.8484943814	train	1.5117724743037782E-4	38.00319303210813	0.4642700715392729
98.5994663361	32.8486385002	train	1.5243318150640859E-4	38.39662811098383	0.46632844962802256
98.7063306752	32.8489349187	train	1.1172317458330377E-4	24.668450050863218	0.39040918587695056
98.9841829568	32.8492785084	train	1.3656977039788135E-4	33.35456076617939	0.43910846586408825
99.0696764573	32.8492601101	train	1.3403075968395378E-4	32.53783261872493	0.4344918832982945
99.2192894502	32.8490873672	train	2.488461543004997E-4	58.49156200305148	0.5878823905046296
99.3582140917	32.8487667998	train	2.0942910624040722E-4	52.0118996176022	0.5455653751404627
99.3902732749	32.8486709208	train	2.0300056524782584E-4	50.73016096789775	0.5378256050679501
99.4437048881	32.8484928717	train	2.6575285328284744E-4	61.27682679139248	0.6037105651087712
101.804015968	32.8178590076	train	2.0058963419805433E-4	50.28116394076638	0.5348545011629446
102.124059824	32.8102756762	train	2.2118095045989017E-4	54.227369884591795	0.5590640547720321
102.230713633	32.8075665106	train	2.482514925144956E-4	58.41486889832919	0.5873026131239354
102.316026241	32.805333925	train	3.251881793495839E-4	71.87343839067931	0.6508522152694323
102.390666951	32.8033328508	train	2.977256980813075E-4	66.85203989094217	0.6305450699455981
102.550585966	32.7988954269	train	3.8335217349525885E-4	85.58920752371708	0.6872593269027554
103.157937113	32.7801776566	train	1.3772930886560305E-4	33.6819668120099	0.4411918297860596
101.708253698	32.8289852517	train	1.994990920403222E-4	50.00403634061431	0.5334979907048221
102.145709386	32.8187481054	train	2.3083461225094422E-4	55.61791655746715	0.5695670091815089
102.572266349	32.8072914619	train	4.8478061920117154E-4	98.0356059618317	0.7353775113306654
102.60424814	32.8063737949	train	5.621756473433976E-4	99.9455021639143	0.7631807369106016
102.678866626	32.8042008983	train	4.424733714161847E-4	94.49254257987859	0.7172301730189184
102.742818886	32.802303132	train	3.7223583609665003E-4	82.81201661304424	0.6808999987155576
102.94529394	32.7960787941	train	2.9441724988137123E-4	66.41609321619121	0.6279380798901723
97.7550887185	32.8611263103	train	2.3189312945497855E-4	55.78691606015999	0.5706882904104433
98.4604362714	32.8661570991	train	1.7021697837503425E-4	43.620214199222374	0.49386462258784547
99.1765787594	32.8671960555	train	1.9937792182734136E-4	49.98751146718362	0.5333467801863201
99.3048435006	32.8669492579	train	2.1799574962173566E-4	53.52170101585228	0.5554852596362716
99.3262207872	32.8668953398	train	1.8306909508898086E-4	46.72650400676377	0.5120593963674592
99.914059706	32.8639813175	train	2.42827894810107E-4	57.458799193289096	0.5819385027580372
102.444672688	32.8198849472	train	3.6037807878879337E-4	79.58126623063357	0.6738251329642706
102.508652702	32.8181060393	train	4.0532318451208955E-4	90.79802172068236	0.6991109842838514
102.796490974	32.8096975882	train	4.4927008429710346E-4	95.28763144237837	0.7203115502410522
102.849780984	32.808068082	train	4.025713608478034E-4	90.0234663602784	0.6976760306724121
102.924379719	32.8057487976	train	3.5898424400553633E-4	79.2212549855458	0.6729728497245033
98.6421032163	32.875829221	train	1.175982504414561E-4	26.774282277795255	0.4026723587536391
101.655427618	32.8481510488	train	2.0713704567284775E-4	51.54750269707335	0.5428357177407691
102.274363149	32.8334750677	train	2.5488062257774676E-4	59.706776127149936	0.593674971315699
102.349030575	32.8314973225	train	2.8788874955851495E-4	65.25652087478652	0.6226842999814113
98.1289385862	32.8823283657	train	1.0665086248000096E-4	22.83268202370675	0.3794093048515959
98.1396280211	32.8824023607	train	1.0512249630569263E-4	22.20225195575232	0.37601661587156243
98.4175655617	32.884005582	train	1.5745590612826425E-4	39.83080883000514	0.4744045803028176
98.4389462177	32.8841033253	train	1.5194781113277947E-4	38.22582335043168	0.46553484341533474
99.1979964195	32.8852050615	train	2.1530966009324827E-4	53.05057515774769	0.5524217875021941
99.807350333	32.8827558839	train	1.9352593364774283E-4	48.838593231859235	0.5259254336824655
99.9356232628	32.8818620271	train	2.2474144645318E-4	54.81205035880467	0.5629969180715709
101.548929139	32.8593840726	train	1.090943868282443E-4	23.661112638964774	0.38475749217487637
101.879867571	32.8521993749	train	2.280126670061366E-4	55.290264345937594	0.5665489164994301
102.082640061	32.8473640922	train	2.1963576132474143E-4	53.82640457148392	0.5573351521548786
102.189342494	32.8446875173	train	3.530263432299421E-4	77.7722624910806	0.6692790174504918
102.232019472	32.8435914701	train	3.650176922391526E-4	80.59262623065253	0.6766303719501416
102.296030563	32.8419201749	train	3.6482794337613217E-4	80.53356885327018	0.6765165912069125
102.317366411	32.8413558181	train	3.24954420819641E-4	71.7813372204955	0.6506887868308856
102.701305806	32.830577236	train	3.9948926207027173E-4	89.47261703454421	0.6960525166952253
102.935830619	32.8234124644	train	3.181349412639422E-4	70.61419374131349	0.6458527908814798
97.7760882291	32.8883926521	train	1.8486742995683906E-4	47.156110758617565	0.5145014981693391
97.8509121063	32.8891026424	train	1.5937437320129693E-4	40.45863815497814	0.4774251770452985
98.3319763477	32.8925979867	train	1.4029426577874982E-4	34.58368496542397	0.44574579973334094
99.892956719	32.8911940372	train	2.495661698794171E-4	58.62395351641921	0.5885822074929389
99.9357180576	32.8908813629	train	2.408127103462761E-4	57.03508788894891	0.5799097180680503
100.010548753	32.8902990068	train	2.0595962075374452E-4	51.33871961202166	0.541420711689742
101.890833422	32.8609621327	train	2.5215728810706173E-4	59.15920771958737	0.5910810900151378
102.114967274	32.8555778752	train	2.2557259841232146E-4	54.89821721468634	0.5639049151904624
102.445717113	32.8468977324	train	3.3083294932367824E-4	73.2810818040597	0.6547527496855351
102.552379486	32.843911699	train	3.610231772143369E-4	79.77154938670215	0.6742180870340222
102.584375102	32.8429982102	train	4.4184910974286694E-4	94.45223495033504	0.7169437480755472
102.605704706	32.8423846859	train	5.1529859252734E-4	99.36820321662854	0.7470858148619887
98.3639854971	32.9017851859	train	1.410415770456174E-4	34.72926579741096	0.4470586884238803
101.378559604	32.8807757739	train	1.0131146427196697E-4	20.734918152781614	0.3673930289801237
102.680725236	32.8492107411	train	4.4526878976409285E-4	94.81449079913426	0.7185056946759075
102.691389718	32.8488961691	train	3.823445640344942E-4	85.27257074850812	0.6866933684684587
102.734045977	32.84762882	train	3.5051876493162414E-4	77.18991979602193	0.6676992764679508
102.819350398	32.8450506368	train	5.13209325463121E-4	99.31503604378642	0.7463173992612153
102.861998499	32.8437398091	train	4.73656131073385E-4	97.42222202590045	0.7308353436264167
103.213736439	32.8323730338	train	1.2819809874671222E-4	30.472390892459266	0.4235932260274718
99.1659740369	32.9123131847	train	1.5635976464490359E-4	39.5084961299917	0.4726629948832749
101.218554116	32.8927356596	train	1.051405098171935E-4	22.20898108524669	0.37605681853214384
102.361055895	32.8672312971	train	2.6572756673753044E-4	61.27099362391315	0.6036877995779133
102.777081416	32.8553479113	train	3.927161201550135E-4	87.52091037328496	0.6924227282533011
102.926362296	32.8507457657	train	5.209753417453948E-4	99.5126615011357	0.7491503616153422
103.032970367	32.8473498615	train	2.524783719091482E-4	59.25644998613544	0.5913886319783994
97.7115638768	32.9148031708	train	1.6849734774147451E-4	43.09500648953256	0.4913266953918024
98.5563616697	32.9206565742	train	1.340850308651158E-4	32.55798546876768	0.43459135714329594
101.592687149	32.8945513119	train	1.6724173209928695E-4	42.637979907533655	0.48945745158026116
101.678132491	32.8927492858	train	2.475129505277401E-4	58.31961966714409	0.5865802818108388
101.699492627	32.892289671	train	2.59581019305695E-4	60.49084344623238	0.5980753602822457
102.083888007	32.8833939769	train	2.1000640847517398E-4	52.17810587818995	0.5462477637631402
102.404080724	32.8750805956	train	2.877904384391739E-4	65.22828693449316	0.6226040503404248
102.478772962	32.8730231699	train	3.722575119636738E-4	82.81602774429508	0.6809126504834712
103.171955332	32.851796531	train	1.459975933839897E-4	36.428836763470365	0.4556105335473089
103.182613816	32.8514400818	train	1.1254852024599707E-4	24.97734937313531	0.39216226006278754
103.299844627	32.8474594596	train	1.2528771047532478E-4	29.33209802111463	0.4179963711502637
103.321156824	32.8467239579	train	1.27578927538459E-4	30.248956500331328	0.42241155477078735
97.6151992472	32.9227920535	train	1.3293188479464023E-4	32.11561412415894	0.4324701953972672
97.8183652878	32.9248781975	train	1.5926651860050564E-4	40.424908989664694	0.4772562830048806
98.1391917669	32.9274998349	train	1.2356182729335132E-4	28.757144164882238	0.4146257569630847
98.3530963712	32.9287901102	train	1.4342020597614988E-4	35.35006761732544	0.4511964077373969
98.5563166533	32.9296767894	train	1.1670811167437516E-4	26.50661392969799	0.40084616430706066
99.8826242076	32.9273476657	train	2.0896811581985793E-4	51.93522228789145	0.5450189949732328
99.9467922257	32.9268780099	train	2.242332755767002E-4	54.75936746947824	0.5624398986578774
101.892004395	32.8969982564	train	2.0596728892629965E-4	51.33996117270132	0.5414299554854899
102.169606454	32.8902637494	train	2.639754960543544E-4	61.09315057938231	0.6021040118579478
102.190956562	32.8897202406	train	3.6768187385066877E-4	81.3414532496234	0.6782195081130875
102.222980643	32.8888981582	train	4.081363466694534E-4	91.03430280299486	0.7005639105952127
102.329718058	32.8860987981	train	4.1213954526758364E-4	91.52721413297304	0.7026074345432414
102.383081164	32.88466504	train	3.176278801793834E-4	70.50948070385721	0.6454878575216658
102.468454176	32.8823237894	train	3.0297308199017306E-4	67.75869149415527	0.634605801673494
103.087094028	32.8636131237	train	3.014493896924886E-4	67.47707155702295	0.6334359058567338
97.7647731971	32.9333795972	train	1.9426556285222056E-4	48.984271332713355	0.5268764186414905
99.7971455311	32.9369422338	train	1.7773721210752886E-4	45.47883484128993	0.5046722177150962
99.8292339117	32.936733412	train	1.7573563700474498E-4	45.055048355564544	0.5018410154875201
102.394097025	32.8933802277	train	2.5129451194206496E-4	58.94160996093582	0.5902524038399717
102.490149249	32.8907331527	train	3.283261548210704E-4	72.71197955452365	0.6530313666307616
102.532835056	32.8895330566	train	3.731480517784145E-4	82.98082263241248	0.6814315747762678
102.596858977	32.8877056692	train	4.2017007954835736E-4	92.39443306464877	0.7066238415056121
102.650207789	32.8861578798	train	4.38059543662771E-4	94.03018438841188	0.715192482420763
102.948883435	32.8770711095	train	3.4952408975061485E-4	76.98607088045584	0.6670684558790749
97.8502126135	32.9432147124	train	1.527129678825117E-4	38.50012478731683	0.46678484522384717
98.1069260393	32.9453134661	train	1.25073343854206E-4	29.2498528920139	0.4175798302919073
98.3422673065	32.9467740346	train	1.4133680081386194E-4	34.79498593614216	0.44757563008328494
99.9148941172	32.9451555893	train	2.3817575878657863E-4	56.660132738577325	0.5772250389105823
101.208765782	32.9289799838	train	1.3347992025559895E-4	32.33565159454308	0.43348026365916315
102.682587989	32.8942201659	train	4.26448637414651E-4	93.03578525212743	0.7096892348157867
102.767942089	32.8916738601	train	3.797211997328525E-4	84.5930918485631	0.6852102113045139
102.917285462	32.8870781005	train	3.398176103660609E-4	74.91378333875961	0.6607845355452695
102.949283157	32.8860701693	train	3.2673301403537237E-4	72.29323418306276	0.6519284281938439
102.98127925	32.8850540792	train	3.114074687961407E-4	69.33840933162207	0.6409490194885505
103.04526658	32.8829974277	train	2.549475014511404E-4	59.71665633738727	0.5937382571917778
97.7217369372	32.9509858261	train	2.6490783002841567E-4	61.18778666573359	0.6029483694258518
98.235214236	32.955184727	train	1.1226498762139886E-4	24.881553779331668	0.3915611611058676
102.608259947	32.9054031072	train	4.733898064223082E-4	97.36282260426694	0.7307246903496051
102.885679638	32.8970776017	train	3.4357081061147927E-4	75.75191946476097	0.6632422606772265
103.120327228	32.8895539291	train	2.4741251961649916E-4	58.30666716443677	0.586481859965945
103.226955829	32.8859890817	train	2.1971136209273143E-4	53.84832517524484	0.5574200567739623
102.096131638	32.9281665947	train	1.6942286327922108E-4	43.378088421661275	0.49269577746423454
102.13885251	32.9270999413	train	2.7090342329387366E-4	62.2036744182195	0.6082937422659213
102.149532375	32.9268310012	train	3.593967360546596E-4	79.28697036811133	0.6732255384386685
102.224287418	32.9249229244	train	4.0452389647920267E-4	90.65941915552011	0.6986955967405003
103.056751937	32.9006472061	train	3.2453932588174665E-4	71.59319491133185	0.6503982026507465
103.184730325	32.8964222967	train	1.7615810675734693E-4	45.12561001797709	0.5024412849794124
103.291358277	32.892801875	train	2.0313505618848527E-4	50.752199276229426	0.537990227275264
97.6893822094	32.9686894877	train	2.2205793507301886E-4	54.40408626893636	0.5600393131618064
98.2671608516	32.9734164733	train	1.3438230154964634E-4	32.668372812458735	0.43513560543238916
98.342066797	32.9738335523	train	1.3873648157112906E-4	34.07431420465612	0.4429889158587573
98.3527677695	32.973889468	train	1.4610263435515974E-4	36.461634724028904	0.45578892504980806
99.9044728782	32.9722913931	train	2.557211446942554E-4	59.84898443824168	0.5944689068212965
102.192574228	32.9347525685	train	3.571327141478412E-4	78.85564164688799	0.6718337893655917
102.416827974	32.9288160487	train	2.5019466634470573E-4	58.744752226585526	0.5891911328566561
102.544942705	32.9252435697	train	3.704728737446612E-4	82.24148127515518	0.6798676229782484
102.566292942	32.9246354237	train	3.552275443129404E-4	78.35751802815237	0.6706534169090687
102.843786031	32.9163986999	train	3.827594973112335E-4	85.40470251523278	0.6869266778813167
97.5715601329	32.9764166482	train	2.0967719423414528E-4	52.083324558045355	0.5458588739470903
97.6357531226	32.9771345123	train	2.321078241451564E-4	55.853048850679215	0.5709150030395491
97.6678504587	32.9774810758	train	2.7127581093469474E-4	62.28355638203463	0.6086210012909816
98.1172642728	32.9814669005	train	1.3662593587537131E-4	33.36881076899261	0.43920973734258884
102.289024701	32.9412630686	train	3.4685996544784936E-4	76.51123085269359	0.665367016340024
102.310384525	32.9406984012	train	3.5110120961826885E-4	77.31080599763773	0.6680675529858573
102.363781458	32.9392707973	train	2.697377611539866E-4	61.985340514744784	0.6072657963324207
102.481241253	32.9360499603	train	3.1376684954209926E-4	69.76621298391342	0.642684200211641
102.620032796	32.932101574	train	4.0920848378979673E-4	91.12281214938854	0.7011139558951147
102.673406861	32.9305420389	train	4.3005206476130916E-4	93.37649526064476	0.7114197834602213
102.844175715	32.9253988313	train	3.377340947920427E-4	74.52534248392398	0.6594046296167073
102.854847314	32.9250696582	train	2.1941870119129218E-4	53.76346752330127	0.5570911982587826
99.0269734658	32.9936044649	train	1.445423710766296E-4	35.89381911877084	0.4531270353057714
102.684454892	32.9392291723	train	3.814216652671035E-4	85.00526571777634	0.6861731903959861
102.897927202	32.9327434316	train	2.605234190818298E-4	60.66955273362812	0.5989461651034109
102.972626081	32.9303875627	train	2.2422654132013426E-4	54.75834987125772	0.5624325075291068
103.025977055	32.9286775583	train	3.208289292888942E-4	71.0281027013432	0.6477791307586895
103.079323487	32.9269448606	train	3.535105930233056E-4	77.90541685907054	0.6695823596036007
97.7424905828	32.9962940889	train	2.2734404282160874E-4	55.1750734307033	0.5658276052139639
98.9734505092	33.0026249365	train	1.5182729987575668E-4	38.19116363839157	0.465337435238635
99.0912070062	33.0025944419	train	1.3598495230230897E-4	33.20375754501058	0.4380518081905265
99.2089630022	33.0024528723	train	1.518256806451693E-4	38.19069793861156	0.46533478180179166
102.033277497	32.9657703641	train	2.0847477389899057E-4	51.85589902344251	0.5444328135279687
102.941013056	32.9404017413	train	3.817721949215755E-4	85.10679311596238	0.6863709644951157
103.133084383	32.9341864209	train	3.8917664754802234E-4	86.66809290626459	0.6904911862236851
103.143753266	32.9338325011	train	3.791431815643914E-4	84.47767758930941	0.684881530508557
103.218430188	32.9313296569	train	3.715875048896655E-4	82.57973565358184	0.6805211164858528
103.282431564	32.9291489853	train	3.271432660100916E-4	72.40636078293907	0.6522131172539015
103.325095292	32.9276770686	train	2.2719470952845106E-4	55.14028779866758	0.5656661764778353
98.9734478068	33.0116453035	train	1.6117882339465942E-4	41.01297106939053	0.48023474133897465
99.0376851846	33.0116424388	train	1.6354680013402564E-4	41.76889468569504	0.4838762127199719
99.134041103	33.0115761569	train	1.6541229545284186E-4	42.20003235107604	0.4867092339983159
102.001524864	32.9755534586	train	1.2249006157257283E-4	28.404263492522702	0.4125128997291098
102.087017616	32.9734675941	train	2.3198889532308016E-4	55.81641499228918	0.5707894465441539
102.16181645	32.9715945586	train	3.3012857664025904E-4	73.09332679588329	0.6542707939552639
102.215239907	32.9702293105	train	3.4365508557130173E-4	75.78284575686881	0.663297038078192
102.781293211	32.9543570954	train	3.662924296499033E-4	80.9454340672076	0.6773926835305594
103.240194739	32.9396020959	train	2.967315297063908E-4	66.69027222633552	0.6297655331800135
97.5281673409	33.011989359	train	2.8228258297326126E-4	64.20028674556478	0.6180528983989823
97.6994192002	33.0138916077	train	1.8745111099755253E-4	47.79049395279613	0.5179676004054623
97.945619713	33.0162145441	train	1.586958594102107E-4	40.2452580171137	0.47636084381514254
99.0805182733	33.0206425091	train	1.4493490396338515E-4	36.048835549827665	0.45379916519363994
99.1982983195	33.0205109471	train	1.6369955375234544E-4	41.81072616796302	0.4841093659149392
101.264045286	33.0001306102	train	1.345814517486548E-4	32.74232447539787	0.43549962734244807
102.098018397	32.9822099396	train	3.275971401706842E-4	72.53151220720876	0.6525275352515117
102.268991838	32.9778469553	train	3.9210077008978224E-4	87.33572933015573	0.6920886559073621
102.397197178	32.9744214837	train	2.437323116501549E-4	57.63520024407163	0.5828426664028182
102.55742264	32.9699550698	train	5.067871217139978E-4	99.05263144722646	0.7439258526902007
102.642861524	32.9674891751	train	3.888668322076402E-4	86.57497468753154	0.6903209601443941
97.6029458092	33.0218681548	train	1.9943728566547138E-4	49.99560190270127	0.5334208736488162
98.6843173705	33.0292895216	train	1.1476226213975493E-4	25.793448762360303	0.39681494414062213
98.8770668184	33.029628271	train	1.2240119028371517E-4	28.367382049690207	0.41233701566351655
101.189390387	33.0104805184	train	9.541059274814295E-5	18.76426739688626	0.35356001909920126
102.440276966	32.9822545895	train	2.0327633314855216E-4	50.7804890186112	0.5381630295857777
102.707310321	32.9746029973	train	3.38083232890486E-4	74.58017032642825	0.6596366451834852
102.888833621	32.9690748262	train	1.5853021145108122E-4	40.189361225198084	0.47610034565413056
102.91018601	32.9684071651	train	2.3363738011804175E-4	56.16123158301681	0.572523275122042
102.942213267	32.9673988521	train	3.486761618037821E-4	76.84818110574241	0.6665288078907562
97.5813929167	33.0306441878	train	2.4069109217008633E-4	57.01290642753998	0.5797866488860159
101.959677841	33.0035994581	train	1.1149993385399192E-4	24.55025683924374	0.3899332729165671
102.312402674	32.9947302839	train	3.307143109556901E-4	73.25586022871151	0.6546716674060098
102.504730314	32.9894736199	train	3.049633886581016E-4	68.19117960750462	0.6361227642895125
102.793124563	32.9810348562	train	3.5305461551731436E-4	77.78003653375086	0.6692967429921088
102.825160822	32.98005623	train	2.5141344135753854E-4	58.96282917392572	0.5903668336448031
103.006669848	32.9743559779	train	3.9678507266056596E-4	88.84892386505989	0.694613639792634
103.017345243	32.9740124819	train	4.2026805513349484E-4	92.40958636313151	0.7066721734529609
103.081393783	32.9719324123	train	4.661323845086854E-4	96.77968295783731	0.7276739415294412
103.124089128	32.9705275181	train	4.8803041203984753E-4	98.20095196075968	0.7366756223579133
103.145435685	32.969819618	train	4.983456234992558E-4	98.71553007211438	0.7407128985481313
103.348190076	32.9629133445	train	1.6176243807562504E-4	41.24918095425724	0.48113698640452807
103.710834717	32.9497372296	train	2.292914237920395E-5	2.6115546328943977	0.11617021431230283
97.8489253392	33.0424189206	train	1.2985732240382864E-4	31.092477548720886	0.4267360998614712
98.8449101019	33.0476330666	train	1.2944114367314182E-4	30.933775459294576	0.4259510056383142
101.628464464	33.0200354331	train	1.5949230607650045E-4	40.49551907998686	0.4776097282121903
101.885131623	33.0143618001	train	1.1551293180980678E-4	26.076368795387673	0.3983765181318335
101.959978986	33.0126077513	train	1.4683420593869357E-4	36.719328934241894	0.45702812071999405
101.981362747	33.0120983663	train	2.013662015151839E-4	50.44871044825496	0.5358156635312318
102.024128644	33.0110686277	train	2.793702540622443E-4	63.70574855100189	0.6156017853152506
102.088273368	33.0094966027	train	2.5769810426651637E-4	60.22616873508594	0.5963241169071667
102.109653829	33.0089652843	train	3.665425742760399E-4	81.00882830962394	0.6775418520197912
102.141723462	33.0081614548	train	3.681351992202981E-4	81.48470106001692	0.6784883548620985
102.729426456	32.9919687589	train	3.197713421151251E-4	70.88209660272621	0.647025405527652
103.188551925	32.9773891608	train	4.3946424768492463E-4	94.29824802393432	0.7158441576450897
103.305947933	32.9733894183	train	2.7822210118866233E-4	63.47600021931624	0.6146267935638599
97.8380991534	33.0513381065	train	1.31097570230297E-4	31.591849462604657	0.4290630632759172
97.8595169008	33.0515357834	train	1.442836171376374E-4	35.79247051295803	0.4526830683435262
97.9344806238	33.052198701	train	1.7083445348809733E-4	43.77017743410588	0.49476975858420724
97.9773181131	33.0525572897	train	1.7529207217658425E-4	44.94279178181303	0.5012092122612488
99.0162810192	33.0567487091	train	2.1864776865839107E-4	53.63228095213881	0.556222569425523
102.184805017	33.0160832784	train	3.949042060631965E-4	88.03318989773295	0.693604786648483
102.248943453	33.0144284716	train	4.4351300121667225E-4	94.60355399859827	0.7177058936027149
102.345141138	33.011884611	train	3.462780383276534E-4	76.4099884651686	0.6649930525928633
102.4306399	33.0095613172	train	2.5452006785084137E-4	59.65351032999864	0.5933334470480329
102.505443169	33.0074805209	train	2.687351863671697E-4	61.795347096472966	0.6063773443971685
102.516128719	33.0071796147	train	3.4554919816636337E-4	76.2831864731455	0.6645234974930541
103.295712862	32.9827525604	train	2.914377496783985E-4	65.95519085949243	0.6255586065621338
97.5702506307	33.0575744958	train	1.926634370693137E-4	48.69110746825063	0.5248116311906931
98.1164548296	33.0626403423	train	1.3107965885946233E-4	31.585773862598753	0.42902959225861476
98.9841443443	33.0657690534	train	2.2297697665947454E-4	54.567001888322444	0.5610567226485907
102.430988991	33.0185654549	train	2.3850709959646185E-4	56.68776592908237	0.5775642602680617
102.559231397	33.0149697755	train	4.363090534276533E-4	93.87520944771347	0.714376193523447
102.687450593	33.011242711	train	3.599001065410064E-4	79.43860653578125	0.6735333698960185
103.242778715	32.9935759293	train	3.735038122327812E-4	83.07521449882968	0.6816384075776247
97.9021290974	33.0699573662	train	1.5744117223224629E-4	39.82594573851245	0.4743812468843371
101.907405209	33.040891293	train	1.2315233338811046E-4	28.632121801616144	0.413820285455447
102.613026573	33.0224351601	train	4.37462709796998E-4	93.97734530876471	0.7149146914729245
102.826716831	33.0160570738	train	3.1379163198592107E-4	69.77273754840925	0.6427023371873756
102.944217182	33.0123936906	train	4.709568607702684E-4	97.13141074074346	0.7297096159312146
102.997619331	33.0106920747	train	4.451727681054235E-4	94.80554782051016	0.7184620718221327
103.018978927	33.0100050532	train	5.709197778727834E-4	99.99999861562621	0.765958940441534
103.072374729	33.0082715654	train	4.3858903884496807E-4	94.13487739432234	0.7154384783847393
98.9198513494	33.0837848409	train	1.1678433324610471E-4	26.52938385833819	0.4010029762927648
101.308475521	33.0624379161	train	1.2100461777622519E-4	27.87275294763798	0.4095591800256655
101.82212111	33.0518670381	train	1.2544488250726513E-4	29.39245380040369	0.41830139747837825
101.875609805	33.0506444793	train	1.3069198162957043E-4	31.44512539352514	0.4283041760425621
101.950488484	33.0488944374	train	1.8569144292328635E-4	47.35270262599698	0.5156123428862953
103.104827511	33.0162176957	train	3.655317237938516E-4	80.7526321315396	0.6769382033779735
103.158221307	33.0144471936	train	4.382196677601797E-4	94.06180970426232	0.7152669186589921
103.190255331	33.0133739697	train	4.011266238477187E-4	89.78198746042125	0.6969171717347009
103.232964708	33.0119302643	train	3.043280841038521E-4	68.00931688362725	0.6356399212349356
103.318374239	33.0089991864	train	2.834309748113609E-4	64.48846534781613	0.6190108515448045
103.350399605	33.0078850263	train	1.7502096770133892E-4	44.84980668634681	0.5008222677770994
98.8448309626	33.0927342842	train	1.8283513194481833E-4	46.65637057853094	0.5117398719771434
101.180246659	33.0737641898	train	9.940219650865135E-5	19.98166204158558	0.3629825016111625
101.89729967	33.0591577771	train	1.5218048095828548E-4	38.30315084020841	0.46591556520105676
102.089846206	33.0545325107	train	3.287670895022927E-4	72.80823172311652	0.6533353937496499
102.10054193	33.0542668544	train	3.567550450916394E-4	78.72218606476946	0.671600472499286
102.154018429	33.0529248454	train	3.80649468960194E-4	84.77689334413267	0.6857366244267261
102.186102615	33.0521086596	train	3.9873289239357365E-4	89.3157995302869	0.6956514262854401
102.228879504	33.0510076038	train	4.270029073269411E-4	93.08417888388612	0.7099567728423615
102.27165405	33.0498919124	train	3.972013673410923E-4	89.00657167966703	0.6948360332951589
102.65651442	33.039192559	train	3.9593828950629993E-4	88.41823197502072	0.6941602684185141
102.848865475	33.0333990752	train	2.1910923541302256E-4	53.71054028083945	0.5567429243307711
98.4911574917	33.1008124853	train	1.4552837137494294E-4	36.282327027559774	0.45481222175331404
98.9198349785	33.101825311	train	2.1758701314538668E-4	53.443921461604994	0.5550218056318195
102.325457758	33.0574817851	train	3.733362599570987E-4	83.02234083463686	0.6815410291332515
102.35753811	33.0566214042	train	2.6067484880625555E-4	60.69968122015188	0.5990857388243084
102.41100231	33.0551691463	train	2.1668188661948232E-4	53.27168252087947	0.5539920623767437
102.432386911	33.0545818428	train	2.680235299673815E-4	61.685344843286046	0.6057442523972727
102.517919048	33.0521960648	train	3.5539132856146724E-4	78.40501293550433	0.6707552250558382
97.9874077107	33.1067577415	train	1.7827732010632967E-4	45.64827933790895	0.5054306884129449
98.7697720739	33.1106586674	train	1.8816434802359448E-4	48.019533968733946	0.5189157341636139
101.74807218	33.080569781	train	1.3138190580053922E-4	31.688297088427802	0.42959387665259846
101.801581658	33.0793780584	train	1.2273206079375189E-4	28.503808602591175	0.4129913041498908
102.00488814	33.0746404933	train	2.760311866712617E-4	63.19150200040356	0.6127525160266927
102.036984745	33.0738622152	train	3.256143275331293E-4	72.02814989974746	0.6511497566054716
102.486200971	33.0621011354	train	3.1688058158152384E-4	70.36463819978583	0.6449486514240049
102.561044183	33.0599840678	train	3.8634897674144105E-4	86.15374750296813	0.6889305648322525
102.796213418	33.053038951	train	2.9904809654912574E-4	67.12394446216629	0.6315769019629428
102.913767122	33.04940067	train	4.664791345654695E-4	96.80427220053592	0.7278212739296951
98.2123741155	33.1174024036	train	1.5691369189718154E-4	39.66616635048083	0.47354453273885083
98.2230921594	33.1174696877	train	1.3362595304228984E-4	32.38912141359291	0.43374880607639693
101.341541529	33.0978899695	train	1.0479134625092497E-4	22.078547501987664	0.37527662910098714
101.598494433	33.0927955604	train	1.5736123395651406E-4	39.79956119309559	0.4742546160576245
102.753843969	33.063335457	train	3.714488780910978E-4	82.52229325720633	0.6804399867376077
102.828665739	33.0610577443	train	3.0950200003508686E-4	69.03517472273785	0.6395353137506832
102.967597765	33.0567090228	train	4.674741576911381E-4	96.87483272287498	0.7282431706645534
103.021025125	33.0549953738	train	5.249655264748581E-4	99.58754062607437	0.7505814733308498
103.063763736	33.053608036	train	4.098441923738363E-4	91.17529251799304	0.7014391442056156
103.117182853	33.0518533461	train	3.305780339044203E-4	73.21806066359967	0.654578483122032
98.8662083163	33.1288398906	train	1.9511701099246873E-4	49.19151462444907	0.5279664625635204
101.737928761	33.098825213	train	1.629363853777035E-4	41.57296314948462	0.4829424077851357
101.973397056	33.0934266745	train	3.142724619678092E-4	69.90412464513741	0.6430538674690547
102.016202598	33.092397429	train	3.4021689468932177E-4	75.02355856094029	0.6610477046042373
102.690080593	33.0742536761	train	4.14925962326263E-4	91.8920069787187	0.7040134385779533
103.171022231	33.0590721961	train	3.9421095768831584E-4	87.88386350805048	0.6932312611247492
103.288529204	33.0550801832	train	2.7589239041248784E-4	63.16778007245498	0.6126331647287919
103.331253218	33.0536012059	train	2.5314310390189533E-4	59.414128499770705	0.5920238607144832
103.406012673	33.0509779301	train	1.1007724722001763E-4	23.957632818274682	0.3868827910852554
97.8263122769	33.1324030243	train	1.5722943555631527E-4	39.756059618361064	0.4740456999320522
97.8477495995	33.1326031547	train	1.4966827757297103E-4	37.49748678011161	0.46177589053546786
101.834553694	33.1056795473	train	1.4290066125505338E-4	35.18689721274872	0.4502979335648347
102.08072125	33.0998332204	train	3.549175499925833E-4	78.26764239567622	0.6704605522497376
102.144926931	33.0982283055	train	3.709075908199856E-4	82.37029191501676	0.6801228096086505
102.679764288	33.0835716443	train	3.9489333984193075E-4	88.0308110312244	0.6935989388939884
103.256917911	33.0651751754	train	3.051800148416162E-4	68.2531907337819	0.6362871117024085
103.353057531	33.0618504423	train	1.8521713657232048E-4	47.24513222246483	0.51497355632483
98.1799686651	33.1442528085	train	1.6149694815475828E-4	41.14161230934345	0.4807269382221517
98.7482328637	33.1466976439	train	2.609028085517274E-4	60.74503613409268	0.5992956676384158
98.7911229473	33.1467769494	train	2.7299771834075995E-4	62.67524470945089	0.6101271527523046
101.256568156	33.1265101305	train	7.320918689487234E-5	12.28643622381617	0.29560903613957895
101.781313881	33.1158958184	train	1.6058194211801178E-4	40.8406435889001	0.4793087352520401
102.123844559	33.1077737263	train	3.6905784694697425E-4	81.78161125867706	0.6790341501682338
102.380648009	33.1010658613	train	2.5526828904900935E-4	59.76405872544174	0.594041536961927
102.455532647	33.0990099901	train	2.915454791441341E-4	65.9748278525426	0.6256451711258056
102.509016975	33.0975140399	train	4.2336465281976414E-4	92.73433924229202	0.708191580768812
102.530409594	33.0969092514	train	3.9616571040643103E-4	88.49346092670193	0.694282162719887
102.573192905	33.0956886908	train	4.030832477502537E-4	90.26509834188411	0.6979439921861987
102.605278685	33.094763661	train	4.522482546642917E-4	95.66996428105794	0.7216406824392383
102.680139754	33.0925732348	train	4.776576381154802E-4	97.72051920736689	0.732487019497359
102.744299875	33.0906600536	train	4.0434006063491673E-4	90.62537132771142	0.6985998955331159
103.203928782	33.0759862747	train	3.605565640979739E-4	79.6339126490129	0.6739339500017822
101.663810461	33.1274811056	train	1.7395322532089494E-4	44.56199650287762	0.4992924342153631
101.910076228	33.1219686961	train	1.718157164480443E-4	43.971530199800085	0.49620151765965836
102.691210247	33.1012581233	train	4.3878746943094187E-4	94.17413023557458	0.7155305569953877
102.915762833	33.0943964572	train	3.8447863419197595E-4	85.87962995125443	0.6878896263981298
102.937144776	33.0937219383	train	3.8240041702756723E-4	85.29034575163469	0.6867247938391305
102.990596498	33.0920196506	train	4.1155791434701E-4	91.38698670231213	0.7023122613682959
98.2548654636	33.1627630608	train	1.45072765198389E-4	36.10434279497428	0.4540348316690306
98.2655891287	33.1628267668	train	1.571984065994977E-4	39.74720773218949	0.4739964912002851
101.471288382	33.1404678574	train	1.3511761714567986E-4	32.95904703264654	0.4364773433883626
101.76046546	33.1343916357	train	2.5771009138918536E-4	60.2284891772756	0.5963353140406893
101.781882457	33.133914887	train	2.2770794152278306E-4	55.25831038748878	0.5662204763349274
102.392039032	33.1187836475	train	2.560314099623279E-4	59.90716964433268	0.5947611919342325
102.777148619	33.1076922798	train	3.268077576630212E-4	72.31384466876274	0.6519803302858511
102.852005921	33.105397868	train	4.029931313004388E-4	90.22257604470195	0.6978968526670596
103.087215166	33.097895213	train	3.61770584589539E-4	80.0068063580051	0.6746721790837924
103.097904401	33.0975436753	train	3.2968200272660646E-4	72.9859620117406	0.6539645352962732
101.514392011	33.1486214325	train	1.578540148039752E-4	39.96220916781487	0.4750342640997064
101.974916295	33.1384667756	train	2.8708833668104785E-4	65.02665054532714	0.622029943082328
102.081980496	33.135861713	train	3.742962389029727E-4	83.30359152831863	0.6820981463781505
102.156917122	33.1339835393	train	3.7447919212111566E-4	83.33955495880559	0.6822041009614689
102.210438983	33.1326144511	train	3.1843015245347793E-4	70.67594558931138	0.6460649094105697
103.141082096	33.1051249994	train	3.649756146828765E-4	80.57952847967297	0.676605147530349
103.365518949	33.0974525392	train	1.9126032205833002E-4	48.45974140423451	0.5229884648257781
98.0938292455	33.1797346784	train	1.7684062640526554E-4	45.23960568438811	0.5034079979869048
98.1045545452	33.179812286	train	1.6809397496506177E-4	42.969411626300825	0.4907276855694132
98.7803104461	33.1828387996	train	3.196376191324018E-4	70.86434569669346	0.6469298735381795
101.675339723	33.1542824812	train	2.414855499697637E-4	57.15780446479609	0.5805892847248421
102.039467271	33.1459222012	train	3.077129204976017E-4	68.82124658233849	0.6381977886655669
102.103709012	33.144336584	train	4.210279622598787E-4	92.52711665896089	0.7070465001639503
102.232177133	33.141066178	train	3.910455591507212E-4	87.04467656376268	0.6915140915907839
102.317810832	33.1388124756	train	2.3295739743301315E-4	56.06332996735436	0.571809789201098
102.360624074	33.1376636033	train	2.5596204607395036E-4	59.89416157492938	0.5946958843198448
102.403434871	33.1365000538	train	2.9055005862941663E-4	65.79338199094815	0.6248437874064524
102.44624319	33.1353218301	train	3.9623386282875887E-4	88.52469085249736	0.6943186725096211
102.542552692	33.1326171891	train	4.571489866298392E-4	96.08149125314314	0.7238005536866488
103.323216889	33.1079394725	train	2.7754432525757186E-4	63.39627740719813	0.6140489127530772
98.4477264554	33.190827596	train	1.7985603407861173E-4	45.96473174394616	0.5076344096515287
101.332741202	33.1701922785	train	1.0052287058290145E-4	20.503549638102182	0.3655787530632912
101.825581847	33.1599778635	train	1.983480455611657E-4	49.84715417585763	0.5320576106012207
102.575018401	33.1407017142	train	4.293910726469777E-4	93.29267466238393	0.7111038883701022
102.607120487	33.1397751039	train	4.546421327598976E-4	95.87972844946553	0.7226999267115394
102.660620677	33.1382124225	train	4.915617993618135E-4	98.5016008035328	0.7380718522693812
102.682019592	33.1375809353	train	5.108620639429723E-4	99.25530348920559	0.7454485065462916
102.724815407	33.1363069664	train	4.422893121020022E-4	94.48065814909064	0.7171457828473741
102.767608513	33.1350183408	train	3.9352217776100214E-4	87.73105544733059	0.6928592401867072
102.821096038	33.1333869527	train	4.0668594528592115E-4	90.91248197984766	0.699816572008446
101.172203808	33.1821153719	train	1.0471015935741914E-4	22.048219316413203	0.37509494117652586
101.322262414	33.1794053864	train	1.0792788818011234E-4	23.274549565965724	0.38221590128435123
102.971243633	33.1376957697	train	3.705243942307203E-4	82.26268473672285	0.6798978876826826
103.088885087	33.133883949	train	3.28584403327642E-4	72.77274325745066	0.6532094951993833
103.110272045	33.1331789988	train	2.753263907059059E-4	63.07104400494809	0.6121456973016349
98.0506365712	33.2064715809	train	1.7661596951745832E-4	45.20208308453694	0.5030902115506617
101.708306187	33.1806176546	train	2.79109253058091E-4	63.64096912246626	0.615380581255484
101.740449764	33.1799137372	train	2.4484846075113336E-4	57.9130552720171	0.5839531258571979
101.794019887	33.17872213	train	2.3856256854788336E-4	56.69239193365538	0.5776209952967319
101.997556796	33.1739842094	train	2.8693582659945776E-4	64.98782322365618	0.6219050048882804
103.228318915	33.1382319516	train	3.911631770016343E-4	87.07656382263659	0.6915782408914137
97.696492017	33.212284918	train	1.8986270186549002E-4	48.20344213383008	0.5211584770129524
98.0612687151	33.2155718247	train	1.5554717108476758E-4	39.23583087557044	0.4713644518861876
98.7051013223	33.2187635212	train	2.83443057249572E-4	64.49169345484287	0.6190209047993964
98.7265638333	33.2188125376	train	3.601671875501745E-4	79.51906128821095	0.6736964653774552
98.7694890012	33.2188994642	train	3.513557738318531E-4	77.35505838916802	0.6682282562876224
101.44065115	33.1951731917	train	1.6735131087551564E-4	42.669042323086856	0.48962112924511453
101.815735442	33.1872482325	train	2.0206035443561077E-4	50.5760936703179	0.5366714650058423
102.06213506	33.1814262368	train	3.736996257314547E-4	83.13700642096924	0.6817521355089742
102.126401319	33.1798274169	train	3.921039518023601E-4	87.33668684729895	0.6920903851193227
102.17995262	33.1784697802	train	3.8473677213004675E-4	85.93280728242574	0.6880337071805886
102.190662448	33.1781954947	train	3.694430288282213E-4	81.88351241823153	0.6792614578817814
102.276335793	33.1759681215	train	2.7689889601285525E-4	63.32035934629961	0.6134969978440699
102.854368599	33.1593962419	train	4.3108708684438214E-4	93.50774132693094	0.7119130459703308
103.04693633	33.1532780904	train	3.6454759242671706E-4	80.48080622092235	0.6763483353335511
98.3723773226	33.2265499145	train	2.1323514833476124E-4	52.73806818891756	0.5500267635127363
98.3938407586	33.2266563431	train	2.0408342585304283E-4	51.013051425365326	0.5391477482668623
101.19431657	33.208779677	train	6.620955755209813E-5	10.549867457300108	0.27512137129610115
101.430181445	33.2043949826	train	1.2574644888606993E-4	29.508302879179457	0.4188857579175693
102.458713707	33.1800433526	train	3.6606682849260223E-4	80.88825988491058	0.6772580326109424
102.50154068	33.1788447467	train	5.391545609320624E-4	99.80202677550893	0.755540839944631
102.533659237	33.1779361501	train	5.64975458336E-4	99.96295155628648	0.7640774500620011
102.597891993	33.176094168	train	5.244979846350491E-4	99.57876681578469	0.7504146308418634
102.64071056	33.1748478219	train	4.5110499512066363E-4	95.54289494721144	0.7211319520265468
98.0288809563	33.2333623155	train	1.714664955918033E-4	43.899870931986676	0.4956929011476929
98.3401146488	33.2354027728	train	2.099125971867693E-4	52.15109745433904	0.5461370154832509
98.6621071086	33.2366941644	train	2.4377003183620517E-4	57.64199451464989	0.5828802910785594
101.162371078	33.2183566134	train	8.318496107492453E-5	15.041993490821774	0.32288385655185786
101.183818217	33.2179818673	train	7.079492513542173E-5	11.64248212529508	0.2886747025300207
102.426942784	33.1899365916	train	3.2845914438822346E-4	72.74490108002654	0.6531231198875226
102.705312747	33.1819519787	train	4.0436325315463574E-4	90.62966676270078	0.6986119724388171
102.748128984	33.1806684936	train	3.5945957998068817E-4	79.30590157755402	0.6732640017568982
102.780239371	33.1796962458	train	3.5233488781269385E-4	77.52526351982203	0.668844911527221
102.812348209	33.1787157418	train	3.9489918619871664E-4	88.03207001439787	0.693602085191102
102.865859461	33.177063225	train	4.642169938019978E-4	96.68204665618794	0.7268572187864355
102.908665299	33.1757247062	train	3.984964662856804E-4	89.26678149939103	0.6955258361594575
103.218920573	33.1655819906	train	3.437122703022981E-4	75.80385156145594	0.6633341971083149
103.069578099	33.1795719597	train	3.488092078499606E-4	76.86981701172074	0.6666135982592349
103.219352306	33.1745775967	train	3.9807256590505965E-4	89.18411751361565	0.6953003995294169
103.240745581	33.1738494647	train	4.200147890344906E-4	92.37041520851797	0.7065472031207142
97.6637603509	33.2480139177	train	1.9005729933145148E-4	48.224514340348236	0.5214141160746254
97.8569463079	33.2499397701	train	1.6568869603107944E-4	42.2536723349353	0.4871263445113693
98.6190954479	33.254609778	train	1.7509902900261464E-4	44.87658063592758	0.5009337453594602
101.291518046	33.234078381	train	1.1211854010504958E-4	24.832074370005746	0.3912502214584125
101.763294072	33.224487696	train	1.8325154302750523E-4	46.77573726936944	0.5123082761687637
102.106252846	33.2163912346	train	3.834399580284874E-4	85.6158621063811	0.6873085372852636
102.245539289	33.212832626	train	3.053337986558377E-4	68.29269749210827	0.6364036925286672
102.331241655	33.2105654018	train	2.347038971409912E-4	56.30529654226537	0.5736375633607782
102.9415749	33.1927086117	train	3.616295325663181E-4	79.96240825212591	0.6745865789722177
103.102095635	33.1875137835	train	3.5658081845703604E-4	78.68559404529563	0.6714927266852061
97.7602236682	33.2580322337	train	1.6275857921057083E-4	41.515454832546	0.48266976629562397
97.7709573583	33.2581387992	train	1.5259968584931677E-4	38.4582202668494	0.4666001503872651
98.2862315954	33.2621644654	train	2.0723149214440584E-4	51.575031664849284	0.542948843416928
98.6083196808	33.2635962234	train	1.8048329939487405E-4	46.079524626530414	0.5085045650180834
102.14943581	33.2243192417	train	3.952594154607546E-4	88.17670518451543	0.6937958229405894
102.224442863	33.2223959667	train	3.5727172081945E-4	78.92943979597644	0.6719195816363572
102.449420098	33.2163555156	train	4.0336007322058255E-4	90.3735041846633	0.6980887064133341
102.99549564	33.1999980257	train	3.756888749174979E-4	83.60869736253501	0.6829028969661682
97.6634857281	33.2660490059	train	1.9369611094516943E-4	48.872111520952615	0.5261445791425511
97.6849543167	33.2662779589	train	1.5949536224720148E-4	40.49647483046988	0.47761450902941655
102.417635132	33.2262472444	train	3.3138031762989405E-4	73.39744796125268	0.6551263508609636
102.481911199	33.2244628279	train	4.657002106528216E-4	96.75764712441459	0.7274900895380705
102.589025218	33.2214152096	train	5.130857965562594E-4	99.31189250945584	0.7462718200998901
102.599735727	33.2211053898	train	4.7862237838767953E-4	97.77199848326372	0.7328822008487041
102.67470467	33.2189109101	train	4.393914144648577E-4	94.29354529336732	0.7158104419153765
102.706831713	33.2179566314	train	3.8395033690273513E-4	85.77079883515884	0.6875943397393506
102.728248898	33.2173158508	train	3.8164740874729956E-4	85.07065078039778	0.6863005868412535
102.781788876	33.2156978201	train	3.4546627196876516E-4	76.26875915752154	0.6644699888945553
103.883665946	33.1772668418	train	9.99660691540163E-6	0.9339909480168544	0.05419893583459149
98.5867615248	33.2815662236	train	1.629354594448147E-4	41.572663544169714	0.4829409887377851
98.6941502231	33.2818768306	train	3.104781676099919E-4	69.20078547652159	0.6402609400981584
102.514407589	33.2325612303	train	4.7861117079206933E-4	97.77152594696048	0.7328776166450057
102.857133037	33.2223935629	train	4.7354354052840604E-4	97.39711051922575	0.7307885753046118
102.910668024	33.2207198564	train	4.586045034895174E-4	96.27114985006374	0.7244355943124532
102.932080775	33.2200439452	train	3.833768203332903E-4	85.59669120173591	0.6872731450272411
103.017724568	33.2173035768	train	3.962094845619855E-4	88.50811033369189	0.6943056138817761
103.349481349	33.2061301005	train	8.735254442036666E-5	16.272511469688272	0.3336628897377966
98.1678826519	33.2884875552	train	1.836289413773173E-4	46.860859469815644	0.5128222856643108
102.279024199	33.2480102574	train	2.7269741397849414E-4	62.63274420896536	0.6098653118172612
102.321892296	33.2468714125	train	2.4419945947188357E-4	57.719344280281746	0.5833081534060472
102.814693135	33.2327159935	train	3.811335008139414E-4	84.92004282875251	0.6860104167711399
103.060958435	33.2249087036	train	3.6754913164936464E-4	81.29950759434455	0.6781406995996397
103.157296787	33.2217214668	train	3.9062847223292303E-4	86.96158494875614	0.6912863952699312
103.189406178	33.2206425395	train	3.9710472367560524E-4	88.96997341557103	0.6947844330611576
103.232216025	33.2191911288	train	4.511904089348059E-4	95.55238852274007	0.7211700239378311
97.8563585597	33.2950306771	train	1.5990865065210031E-4	40.63154995111677	0.4782602177112244
98.1248378185	33.2972114456	train	1.6263354314286334E-4	41.482323467361226	0.48247786829932965
98.2537172427	33.2980522281	train	2.1048756441587483E-4	52.28716629951129	0.5468149406965519
102.118568032	33.2611562061	train	3.6797829600899984E-4	81.43512068581336	0.6783953535232662
103.27546112	33.2267199206	train	2.574748640002763E-4	60.182954350239925	0.5961154753118509
97.7488468468	33.3030138178	train	1.7651677367673123E-4	45.185515215753426	0.502949765463744
97.8347616164	33.3038492407	train	1.6294008381512483E-4	41.57415985771445	0.482948075783273
98.5006977885	33.3083097681	train	1.7878433479912958E-4	45.78732532870485	0.5061405757041694
102.397603307	33.2628511813	train	4.301393339316718E-4	93.38756188899163	0.7114614386972665
102.45119055	33.2613736563	train	4.999936881304778E-4	98.77194660154024	0.7413464937328231
102.579783737	33.257733631	train	4.99455667360137E-4	98.75053326981187	0.7411399934190811
98.6080778091	33.3177146945	train	2.927360205366588E-4	66.21631696367706	0.6265991562002473
98.6832809155	33.3179291651	train	4.031808029879249E-4	90.30330132134517	0.6979950063226593
101.786735851	33.2870745112	train	1.5572145032921795E-4	39.2862587044369	0.4716434925132078
102.376514211	33.2724400223	train	2.6992607635935507E-4	62.02102707809449	0.6074322284362272
102.494416455	33.2691782226	train	4.8411496952027483E-4	98.0035779227116	0.7351100405653047
102.623015029	33.2654927355	train	4.587143419860506E-4	96.28341121120148	0.7244833982662916
102.730162339	33.2623201938	train	3.4643432508356533E-4	76.43717888774545	0.6650935692004635
102.77301652	33.2610254027	train	3.719162411726825E-4	82.71599182495287	0.680713341064096
102.815867945	33.2597158882	train	4.0434440943927475E-4	90.6261767600934	0.6986021601344046
102.869428303	33.2580582951	train	5.095245075329313E-4	99.18877959212301	0.7449507119040416
102.890851213	33.2573888192	train	5.270711782255317E-4	99.62705492709202	0.751330119809739
98.7477153066	33.3270965899	train	4.119165468630112E-4	91.47345066853441	0.702494333802102
102.934098878	33.2650375101	train	4.6954947606126266E-4	97.02275249175494	0.7291189248220354
103.019786341	33.2622924705	train	4.340885663669467E-4	93.70245891192589	0.7133339787762286
97.641038817	33.3289381719	train	2.0008130519908544E-4	50.15372364404387	0.5342231806140039
98.2319206347	33.3339978065	train	2.06961970575329E-4	51.5010109685082	0.5426258688816404
101.701471645	33.3069901976	train	1.5252921908084636E-4	38.43215367836789	0.46648519692279955
101.755121096	33.3058113869	train	1.8293584459562592E-4	46.68656047657166	0.5118774669256207
101.776579996	33.3053333877	train	1.778390162266368E-4	45.5079807971493	0.5048153585514006
101.819496268	33.304366291	train	2.4046987953039935E-4	56.96733183307107	0.5795626120347681
102.988064531	33.2723268358	train	4.150255545846994E-4	91.90843426579991	0.7040634460076016
103.202264377	33.2652596089	train	3.7658309385154963E-4	83.85309449737682	0.6834174870389527
103.223680206	33.2645326669	train	3.8116807825849764E-4	84.93026889823405	0.6860299572270417
98.1351322703	33.3423810342	train	2.0173075082022336E-4	50.5220832955854	0.536265499842357
98.1888592249	33.3427435778	train	2.1678937707570917E-4	53.2921371664884	0.5541146013087596
98.2318414619	33.3430168804	train	2.0765008205736384E-4	51.69704096847972	0.5434495469950117
98.5327311554	33.344513498	train	2.196347398245005E-4	53.82610838531256	0.5573340047200797
98.618703203	33.3448072122	train	3.168805251636974E-4	70.36462726480043	0.6449486106543458
98.6401963999	33.3448713419	train	3.83269416504765E-4	85.56407948620276	0.6872129206815091
98.6939296726	33.3450153929	train	3.928509898131953E-4	87.55607187302712	0.6924958518966468
98.7369165468	33.3451138951	train	4.150299576457068E-4	91.90916053055523	0.7040656564898408
101.658823535	33.3169267778	train	1.501559465766601E-4	37.66908728863755	0.46258449630830567
102.227425392	33.3034468784	train	3.633328317652675E-4	80.2569356876374	0.6756172557529531
102.334664439	33.300612407	train	2.6674574288709937E-4	61.50810512995747	0.6046024028138762
102.356110433	33.3000344342	train	3.5783293175313167E-4	79.0688131094521	0.6722654946872549
102.399000575	33.2988674131	train	4.893736736346925E-4	98.28195231486525	0.7372084679497
102.699160165	33.2902850079	train	3.553712615402535E-4	78.39919380868385	0.6707427547964389
103.127726977	33.2767714746	train	3.5105958161272627E-4	77.30356955707934	0.6680412589188006
98.3392313248	33.352654334	train	1.7270575250004363E-4	44.20299853709422	0.4974931674289117
101.862999802	33.3214016626	train	2.904095288900178E-4	65.76522470032808	0.6247303745879935
102.431519549	33.3069861733	train	5.000326317894706E-4	98.77349676594618	0.7413614280978883
102.517297322	33.3045848796	train	5.012056117598196E-4	98.82018759690412	0.7418104431582851
102.635224895	33.3011866912	train	3.7997256919931904E-4	84.64285171881149	0.6853529347070683
102.796393134	33.3053730861	train	3.700292294824445E-4	82.05845046167435	0.6796067758035066
102.807111378	33.3050446888	train	3.96617392373535E-4	88.7854245410481	0.6945239698011321
102.892851026	33.3023843362	train	4.5512333005442816E-4	95.9151863307174	0.7229118747597059
102.935716594	33.3010320489	train	4.473004813643468E-4	95.00373711546138	0.7194255380476293
102.978579283	33.2996650254	train	4.4872728569287485E-4	95.20980159838899	0.7200679351163924
103.150000635	33.2940496371	train	4.083666700970548E-4	91.0533169530036	0.700682245558836
97.8446680446	33.3670758655	train	1.798194694090901E-4	45.95867892010975	0.5075835913426097
101.724053701	33.3425601918	train	1.8431855612302487E-4	47.01640208054515	0.5137587346242819
101.777723933	33.3413705113	train	2.019902241115059E-4	50.5646017906534	0.5365851466440306
102.507297504	33.3228942246	train	5.109632096115587E-4	99.25787742019607	0.7454860706335574
102.861097188	33.3123882723	train	3.9224189925031694E-4	87.37820129684434	0.6921653387691364
103.032568284	33.3069330657	train	4.7070521920366805E-4	97.11198255467284	0.7296041890690693
103.06471392	33.3058839637	train	4.3793677166855896E-4	94.01931510040288	0.7151353835377182
103.182566848	33.3019663744	train	4.228043183856967E-4	92.68464821533212	0.7079178090683871
98.3497771622	33.3797688512	train	1.7264704152874063E-4	44.18690011638099	0.49740816819556294
101.713598962	33.3518050771	train	1.7877294189520867E-4	45.78543937591707	0.5061246465219557
98.113184393	33.3873233381	train	1.974969229676614E-4	49.7112082838504	0.5309868117207984
98.4249714617	33.3891596235	train	3.2909629517291033E-4	72.87218294526596	0.6535620358751617
98.4357232059	33.3892089745	train	3.063590962595871E-4	68.55344718170348	0.6371790466729171
98.5862501245	33.3898020911	train	2.31958378817074E-4	55.80701493820582	0.5707572175652088
98.6077543062	33.3898719191	train	2.5543280060622063E-4	59.794910193026745	0.5941968942835386
98.6400107127	33.3899696749	train	3.2180037287314394E-4	71.199059183195	0.6484686320740867
98.7260284893	33.3901893715	train	4.5313914008952134E-4	95.76897775274634	0.7220358258896253
101.670931011	33.3617467894	train	1.669306343023949E-4	42.549792674774466	0.4889921926059526
101.810503898	33.3586635654	train	2.669742331803689E-4	61.54067742064654	0.6048070705061704
102.239817596	33.3481948349	train	4.153464536205943E-4	91.96136509264824	0.7042244614851492
102.304194922	33.3464968033	train	3.202559806675557E-4	70.94642939899538	0.6473711995905913
102.357838535	33.3450563449	train	3.982259487881412E-4	89.21392760349279	0.695382009397625
102.39002286	33.3441809747	train	4.515962606949334E-4	95.59749749007959	0.7213507842431879
102.432933116	33.3430008726	train	4.912594080105968E-4	98.47124614773874	0.7379528735513904
102.508019991	33.340900112	train	4.7550108836884715E-4	97.60515583496499	0.7315994013619146
102.518746049	33.3405963073	train	4.538727441361885E-4	95.82303467590091	0.7223603674724413
103.226286192	33.3185048431	train	3.327548910800133E-4	73.75354468920587	0.6560609981189263
97.9088152682	33.3947138391	train	1.5145797111810628E-4	38.0849426205005	0.4647315325098077
98.0915891466	33.3961865038	train	2.0173561781407315E-4	50.522880823735505	0.5362714995810866
101.86447542	33.3664445532	train	2.919716560341255E-4	66.05818554185987	0.6259872278360236
102.336725428	33.3546398327	train	3.689151529741259E-4	81.73556474197741	0.6789498602435744
102.690720889	33.3446109343	train	3.737099766146598E-4	83.14027279930077	0.6817581450118806
102.776510915	33.3420281786	train	3.330077700427872E-4	73.78355185422487	0.6562323928335537
102.808679334	33.3410444138	train	3.843768034437766E-4	85.85865245580806	0.687832752523111
102.873410466	33.3480511784	train	4.026180910696964E-4	90.04552679546542	0.6977005126322343
102.894855287	33.3473794202	train	4.1366362372830635E-4	91.70916090282631	0.7033781231827054
102.937742786	33.3460248307	train	4.2009270297300603E-4	92.38246569195866	0.7065856599162055
102.980627401	33.3446554799	train	4.4407597673384506E-4	94.67514788413276	0.7179628361377178
103.066387852	33.3418725083	train	5.057534236809255E-4	99.00121886643036	0.7435366973434162
103.098544964	33.3408136804	train	4.2441833305761884E-4	92.83357045572284	0.7087050069589437
103.109263627	33.3404588942	train	3.6659710306380307E-4	81.02438770515187	0.6775743508049723
98.5108345038	33.4165867432	train	2.517294407812039E-4	59.02959887034598	0.5906705671644071
101.736198707	33.3873717936	train	1.9217194921322464E-4	48.61611568056315	0.5241745943250056
102.594935247	33.3654500069	train	3.7930581069068144E-4	84.51086231114415	0.684974076332608
102.68075502	33.3629320274	train	3.7734026387902246E-4	84.01923965144239	0.683851906476933
103.184719983	33.3469453431	train	3.5709335395065324E-4	78.83474545775829	0.6718094888496774
98.2526386252	33.4243194244	train	1.7379939210590523E-4	44.524506762711916	0.499071252831076
98.3494411561	33.4248649077	train	3.682577981515784E-4	81.52344150923741	0.6785609855781499
98.3924653036	33.4250830982	train	3.558291331887846E-4	78.52772104248717	0.6710270552950187
98.4892712239	33.4255194685	train	2.666001809157269E-4	61.474198711003034	0.604471906682745
98.6721317574	33.4261375987	train	3.4258303672219395E-4	75.54883858165181	0.6625988919042656
98.6828884191	33.4261655646	train	3.9202736931263595E-4	87.3136398105266	0.6920487583182747
101.779443659	33.3954257386	train	2.3996060061335506E-4	56.86240432950632	0.5790459219897302
101.865362368	33.3934701027	train	2.431720701214432E-4	57.53428789623304	0.582283043303373
103.174431656	33.3563025658	train	3.523656555409053E-4	77.53623583821715	0.6688642521866224
104.159765547	33.3191941827	train	8.455353567217387E-6	0.7396153201082613	0.04622897287519846
97.9944091607	33.431513923	train	1.8365332827247047E-4	46.86635993418843	0.5128554628930709
98.3386167895	33.4338271808	train	3.697241487822761E-4	81.9578771485302	0.6794271523101458
102.38103787	33.3894942017	train	4.5717730187139216E-4	96.08518082152477	0.7238129355142998
102.542023221	33.3849987991	train	3.891924263717419E-4	86.67283539563473	0.6904998507904746
102.563485208	33.3843836776	train	3.125926024252893E-4	69.4947094726305	0.6418227144388599
102.617137306	33.3828296825	train	3.0561981705327923E-4	68.3661750538518	0.6366203194450931
97.9512777227	33.4401758457	train	1.6337242320969424E-4	41.71405248063025	0.48360979737936033
98.5321999303	33.4437280528	train	2.266226581841295E-4	55.0070785944008	0.5650466788339664
98.5752346639	33.443882928	train	2.441493917778392E-4	57.71032594033737	0.5832583134232965
98.6182697107	33.4440228695	train	2.7492026233127856E-4	63.001631845529026	0.6117951624242643
102.660433714	33.3905711945	train	3.241982883390312E-4	71.5001157751274	0.6501590997885002
102.703354128	33.3892961171	train	3.8306603742050625E-4	85.50232618622908	0.6870988167407317
102.735542657	33.3883300969	train	3.5652805131188253E-4	78.6745116042703	0.6714600803015255
102.778458294	33.387029123	train	3.5414699949847976E-4	78.07491664043756	0.6699801700627829
102.810643204	33.3860436842	train	3.8855437395425357E-4	86.49063078921466	0.690149092180697
102.896461906	33.3833751753	train	4.2388780119623784E-4	92.78073257188036	0.7084467210183387
98.2954429941	33.4516283616	train	2.633537079130957E-4	61.03003629001233	0.6015388975887986
102.295845253	33.409816227	train	4.263928593473943E-4	93.03022985326564	0.7096622842179301
102.86468002	33.3933820358	train	4.5887642408187654E-4	96.30149082514728	0.7245539094126917
102.939773486	33.3910171766	train	3.418581351953305E-4	75.42023243074351	0.6621251741083432
102.982680075	33.3896454963	train	3.8891873504495647E-4	86.59057462442337	0.6903494908856884
103.014858101	33.3886070346	train	3.411909760407343E-4	75.3080832014302	0.6616880135058731
103.100658034	33.3857971613	train	3.9041459836530637E-4	86.92537525025678	0.6911695067086696
98.3060584664	33.4697271242	train	3.738221889902437E-4	83.1756831179057	0.6818232785698246
98.4674831027	33.4705257118	train	3.4098023256791865E-4	75.27265729458884	0.6615496871985308
98.5105306749	33.4707031681	train	3.163353121819198E-4	70.26225330610946	0.6445541813622712
98.5212926257	33.4707451965	train	3.428629335921761E-4	75.60638383988554	0.6627814471650394
98.6073889849	33.4710477889	train	4.115461470588243E-4	91.38414968569256	0.7023062835136531
98.6504376151	33.4711766613	train	4.2313607639264883E-4	92.71406885248261	0.7080799634698945
98.6827242588	33.471263505	train	4.592472149068396E-4	96.34285106876835	0.7247150802117956
102.511279146	33.4219257862	train	4.27483844912657E-4	93.12616595871458	0.7101885151810685
103.165859837	33.4016427835	train	3.6729551492922763E-4	81.22384986274055	0.6779900209840535
97.5634749926	33.4723640012	train	2.0454235169240235E-4	51.09461793562526	0.5397058046356203
98.2736991051	33.4785611472	train	3.8269016136810473E-4	85.38262100750902	0.6868877157288451
98.5642955026	33.4799233934	train	3.614930818731072E-4	79.91945847950919	0.6745037283887538
102.468692164	33.4321386432	train	4.4916426111209445E-4	95.27290985659275	0.7202640886897613
102.51164208	33.4309285561	train	3.638821162295626E-4	80.35556221515046	0.6759482403544543
102.62974094	33.4275243426	train	2.915337621195419E-4	65.97269206611766	0.6256357580081578
102.64047621	33.4272093084	train	3.0436235478659005E-4	68.01912723312053	0.6356660002743875
102.726352304	33.4246556852	train	3.369697864446521E-4	74.39660014591665	0.6588956117861261
103.187742419	33.4099151437	train	3.393979771119155E-4	74.8031544549049	0.6605075136777175
101.802951771	33.4580049816	train	1.8370839877946906E-4	46.87878108742808	0.5129303671174056
101.921170188	33.4552737686	train	2.454789638634252E-4	58.05781487624981	0.5845778057676482
102.565694457	33.4383973207	train	2.916984174251613E-4	66.00270553615618	0.6257679939042989
102.694531903	33.4346211904	train	3.096787923817634E-4	69.06516825514866	0.6396669479182046
102.769675845	33.4323568258	train	3.291671441409634E-4	72.88594600738612	0.6536107732046786
102.812611442	33.4310425252	train	3.8180490653233766E-4	85.11626751502848	0.6863894081616037
102.855544238	33.4297134085	train	4.428117798842033E-4	94.51439310145682	0.7173852000875373
102.8984742	33.4283694787	train	3.779332214616864E-4	84.2032720992182	0.6841912789858756
102.941401298	33.4270107393	train	3.0489649063174826E-4	68.17202933191908	0.6360719808593817
102.973594723	33.425981968	train	3.403638837119446E-4	75.0715323234183	0.6611444825476605
103.037976634	33.4238994452	train	3.6276072192972515E-4	80.16865080236391	0.6752717975479389
97.8322310032	33.4932256529	train	1.620541493260999E-4	41.32879890056266	0.4815867872842111
98.2197256027	33.4962717843	train	1.787409435512142E-4	45.780142450174566	0.5060799019970917
101.79249293	33.4672566552	train	1.5925191490901735E-4	40.42034200484641	0.47723340608008386
102.523107718	33.4486289993	train	3.0517202614150615E-4	68.25090431871766	0.6362810535655601
103.070585721	33.431842629	train	3.2840059769512E-4	72.73040786457078	0.6530827328510359
103.134964191	33.4297094409	train	3.396839925978376E-4	74.87855737795772	0.66069637653616
98.6610592956	33.5072845812	train	4.316576309344265E-4	93.54475472865879	0.7121842310137996
97.541352147	33.5081796505	train	2.729567789838301E-4	62.6694507771019	0.6100914776620895
98.2410972406	33.5144431899	train	3.534221433676428E-4	77.88109582030063	0.6695269948071297
98.2733977915	33.5146368657	train	3.764047864879386E-4	83.81397432195816	0.6833150110720329
98.3379997863	33.5149989535	train	3.8833479118737543E-4	86.45102020593288	0.6900281962835321
98.3487668954	33.5150560265	train	4.015410980480913E-4	89.8512381024599	0.6971352668229284
98.3918356276	33.5152749606	train	4.0491699172252524E-4	90.73222345116248	0.698900030363261
98.4349048094	33.5154789221	train	3.997732296746658E-4	89.5286109448964	0.6962028272311525
98.4887418702	33.515712818	train	3.9732876023848383E-4	89.03955826863158	0.694904024586777
98.5210443942	33.5158419254	train	4.6509295337678096E-4	96.72669485039127	0.7272313350733174
98.5641147335	33.5160009663	train	4.878995079721789E-4	98.19429170119642	0.7366235797028493
98.6071853952	33.5161450328	train	4.995549986862931E-4	98.75448443236495	0.7411781430627908
102.459385525	33.4684518143	train	3.861916544932503E-4	86.13501436346303	0.6888432747258739
97.5950245673	33.5178186373	train	2.2135560801339631E-4	54.26919161984351	0.5592586288768194
97.8426338024	33.5203800145	train	1.618890469089649E-4	41.28505097586157	0.48133230530255366
98.1979470999	33.5231905945	train	2.6383816652315075E-4	61.07921101508975	0.6019793374076179
102.502716405	33.4762465858	train	3.718026171174385E-4	82.66889638844945	0.6806469269317642
102.620877859	33.4728467982	train	2.5115834007703773E-4	58.91731437522443	0.5901213054100722
102.717540447	33.4699816162	train	2.936822215194658E-4	66.3415174169634	0.6273538897019021
102.728279887	33.4696586233	train	3.3466937560446095E-4	73.98059670689244	0.6573543504637146
102.792712903	33.467701187	train	3.606551235979596E-4	79.66298397536085	0.6739940076059108
102.814189185	33.4670412887	train	4.1192346942541826E-4	91.4751196532902	0.7024978460938351
103.168443623	33.4556177789	train	3.420618637745285E-4	75.45447913632906	0.6622584435682675
102.642736796	33.4812179921	train	2.6933746739746174E-4	61.90948265345097	0.606911549339432
102.857538933	33.4747095612	train	3.963534266441236E-4	88.60601041912362	0.6943827027235202
102.986386399	33.4706264201	train	3.5399747469174836E-4	78.03751833685494	0.6698867899195754
103.02932973	33.4692357125	train	2.9913547074174237E-4	67.13961612633466	0.6316448747517681
103.115207469	33.466409827	train	3.0165812978514124E-4	67.5048695093022	0.6335966198202901
98.1654706713	33.5410144892	train	1.8200692889808998E-4	46.41956172697052	0.510605421389315
101.836957744	33.5113228136	train	1.2444333552296563E-4	29.010294546255096	0.41635218781427663
103.061955743	33.4771799161	train	2.981769542979629E-4	66.95503335201973	0.6308978220537851
98.1761550032	33.5501052566	train	2.8957409639389245E-4	65.57247729440283	0.6240547308625134
98.1869260727	33.5501764614	train	3.3662447400833583E-4	74.33843421861972	0.6586651396023011
98.2407819744	33.5505184321	train	4.162870381317722E-4	92.06264160580888	0.7046954047904872
98.2730959409	33.5507123714	train	4.0761210061128375E-4	90.99027111247014	0.7002942156623143
98.3484963495	33.5511321024	train	4.111151487847456E-4	91.28023880603412	0.702087168187971
98.3915829712	33.5513513344	train	4.250279163422399E-4	92.89428389475198	0.709001214146372
98.4346700432	33.5515555734	train	4.362972847835747E-4	93.87416754249081	0.7143706897322613
98.4993014258	33.551833819	train	4.7275853892076933E-4	97.27051072656938	0.7304620458927481
98.5531615529	33.5520399193	train	4.882895987526239E-4	98.21413910469786	0.73677860483472
103.191208158	33.481879549	train	2.2167049949651496E-4	54.329682491443535	0.5596089945252035
97.5298257513	33.5531355823	train	3.272660355343602E-4	72.4402143648955	0.6522982210690278
102.514915754	33.5119527385	train	3.000655135984768E-4	67.29278055124217	0.6323668506322838
102.654614405	33.5079051787	train	2.6302134343218916E-4	60.995140135409564	0.601236168158077
103.170169977	33.4916007493	train	3.0330337764471665E-4	67.82025627989474	0.6348584195873463
101.848598406	33.5381011931	train	1.5405066226249244E-4	38.85522924707609	0.4689561864915578
102.504531998	33.5212602887	train	3.3768856262544655E-4	74.51767392918623	0.6593743484396241
102.590513887	33.5187946753	train	2.661093331065155E-4	61.35986327500237	0.6040312265445309
102.68723084	33.5159497255	train	2.813602700909067E-4	64.01453265363271	0.6172800381793703
102.730211757	33.5146611358	train	3.2177030989542137E-4	71.19376864343668	0.6484473347607764
102.773189924	33.5133576781	train	3.9661503897866563E-4	88.78394219224528	0.6945227109069854
102.826908718	33.5117074529	train	3.919341539366729E-4	87.28558720731003	0.6919980754375705
102.848395005	33.511040861	train	3.6738120508621327E-4	81.24832244753273	0.6780409469477833
102.891365449	33.5096965332	train	3.776009887709951E-4	84.10015916654538	0.6840012192001614
102.934333025	33.5083373498	train	3.4684433533616244E-4	76.50851156058717	0.6653569828750213
97.917324345	33.57516915	train	1.9643711089156212E-4	49.483030380630055	0.5296465902803416
101.784341217	33.5485792259	train	1.3690716005376275E-4	33.44016145472196	0.43971626070966385
102.633877789	33.526540978	train	2.626272368554629E-4	60.950684496088215	0.6008766051758665
103.085119928	33.51245992	train	2.7819870860173215E-4	63.47324868635786	0.6146068775658291
103.106599661	33.5117485376	train	3.1694349435946046E-4	70.37683204615531	0.6449941087552035
103.139246975	33.5196705348	train	2.8642133394769217E-4	64.8568763916925	0.6214829159830995
97.8847725057	33.5929178114	train	2.1941525473824573E-4	53.76246821689711	0.557087322621418
97.9386503315	33.5933917295	train	1.8887111437087715E-4	48.09606696137309	0.5198515940938847
98.2080566488	33.5954094693	train	3.68779509357796E-4	81.69179333439894	0.6788696939393916
98.2296102481	33.5955455516	train	3.7856842822682555E-4	84.36039829213911	0.6845540249339402
98.2942718865	33.5959312739	train	3.858420041396792E-4	86.09337976360963	0.6886490960027677
98.3158260328	33.5960523395	train	3.850700602005932E-4	86.00146057438288	0.6882195366921142
98.3481574888	33.5962268985	train	3.8462374250451605E-4	85.90952277851308	0.68797063559148
98.4343759971	33.5966510893	train	4.6943019647929476E-4	97.01354341733926	0.7290687434848171
98.4774858961	33.5968406566	train	4.975262403798303E-4	98.68969232792247	0.740396731629062
98.5313738109	33.5970564946	train	4.7415266702168754E-4	97.53296636755331	0.7310414030617168
98.5637068243	33.5971747324	train	4.611686481938987E-4	96.52667061986463	0.7255472532846133
98.6068177896	33.5973192402	train	4.5579666458103686E-4	95.96480218674705	0.7232079082341308
97.4751890425	33.5975660619	train	4.292663517531959E-4	93.28178334092547	0.7110442053673548
97.5829348449	33.5988472697	train	3.49799694689929E-4	77.03088966857798	0.6672434836076017
101.871305693	33.5736368823	train	2.2472071199677185E-4	54.80990078447298	0.562974218244007
102.602756226	33.5544891801	train	2.8256580394575266E-4	64.25732753461563	0.6182895998756733
102.645760301	33.5532286264	train	2.813062149717313E-4	64.00364593637136	0.6172346451767091
102.688761685	33.5519531783	train	2.689711293938715E-4	61.84005959348558	0.6065867915765332
102.785504795	33.5490289789	train	3.3903455839587185E-4	74.72956429177364	0.6602672361056559
97.453479733	33.6063147745	train	4.3159774196047405E-4	93.54086949929501	0.7121557891991165
97.539683693	33.6073626042	train	4.146182486062082E-4	91.84125100935391	0.7038588220204739
102.732147923	33.5596632221	train	2.888336940529693E-4	65.42679386969016	0.6234539046082357
102.592751237	33.5728055481	train	2.722850799379872E-4	62.574388736016054	0.6095052166118755
102.807792224	33.5663681159	train	3.2852490998965325E-4	72.76118133396699	0.6531684755026472
102.850792113	33.5650359392	train	3.873431590492244E-4	86.27213946792432	0.689481055319287
102.926035057	33.5626688048	train	3.761240473560534E-4	83.75088324382516	0.6831535314784878
103.076494153	33.5577978138	train	2.6495007651561434E-4	61.19207487395275	0.6029865446116025
103.097985332	33.5570870831	train	2.781018226834013E-4	63.461852563377285	0.6145243688373446
97.604048744	33.6261426654	train	2.9005762556624646E-4	65.68403507326906	0.6244460742115866
97.8196292491	33.6283884389	train	2.1932628041219546E-4	53.74734855741112	0.5569872449032377
98.3478858568	33.6323024962	train	3.807052651518383E-4	84.79339472935308	0.685768209856737
98.3910128466	33.6325223993	train	4.3803224722057895E-4	94.02776777138362	0.7151797893517113
98.4449222158	33.6327761296	train	4.91441026319728E-4	98.48947736115603	0.7380243459420658
98.5203964002	33.6330918734	train	4.843260121934754E-4	98.01247604139105	0.7351949000650226
97.5392272408	33.6344122115	train	3.61878708141694E-4	80.03254322083258	0.6747377654389618
97.8087255169	33.637302575	train	2.13772947012525E-4	52.82292754702465	0.5506501098322083
97.8734105367	33.6379088905	train	2.3962164297814217E-4	56.792568376579936	0.578701327301224
97.8949726334	33.6381034783	train	2.445887201692879E-4	57.81569231004467	0.5836952374631483
97.9596601378	33.6386646882	train	2.1204516056536E-4	52.511254388045295	0.5486413183917405
98.1860793778	33.6403624708	train	3.966853996823251E-4	88.81117842191564	0.6945603442561137
98.2399913488	33.6407056047	train	3.988684341824526E-4	89.34390129812529	0.6957233797009025
98.2831215634	33.6409631897	train	4.015491752773116E-4	89.8525875038897	0.6971395139188912
98.3370350763	33.6412640174	train	3.6989648253220683E-4	82.00368409961729	0.6795286426341908
98.6281797515	33.6424822941	train	4.525439746598193E-4	95.7028324978071	0.7217719706349117
102.421381981	33.5956939644	train	4.642520871156331E-4	96.68383538380452	0.7268722266307258
102.980601692	33.5789455377	train	3.329658131700608E-4	73.77857631370222	0.6562039673888203
97.4420554293	33.6422440832	train	3.984084773492169E-4	89.24940217993505	0.6954790697520642
97.6145383994	33.6442974948	train	2.7162706363555633E-4	62.42809579812372	0.6089291858969069
102.507810249	33.6022839082	train	3.956750643148656E-4	88.33115926008435	0.6940190621191441
102.615385975	33.5991831422	train	3.214876824964143E-4	71.14403133846854	0.6482469886912848
102.712189857	33.5963127125	train	2.8352012172130485E-4	64.51226272838628	0.6190850142059245
102.722944992	33.5959891143	train	2.9758298914819235E-4	66.8194684018286	0.6304333723772876
102.776718081	33.5943571424	train	2.9335660068373207E-4	66.30848000598905	0.6270945040739095
102.808979845	33.5933667764	train	3.2543333725043675E-4	71.97003092808902	0.6510234491807076
97.4957976194	33.6519279274	train	3.610387515525897E-4	79.77645162846342	0.6742275622529985
97.5604855001	33.6526982191	train	3.291719500506744E-4	72.8868795994442	0.6536140787153363
102.529693995	33.6106735519	train	3.0339500571429756E-4	67.8371610956654	0.6349284370194681
102.561970799	33.6097472057	train	2.8709860570485585E-4	65.02959970313361	0.6220383526299833
102.86314771	33.6006964859	train	3.570093986739509E-4	78.79017389903284	0.6717576438370028
102.906161812	33.599343866	train	3.4781417988772126E-4	76.69839114575183	0.6659784193927221
102.981429525	33.5969409176	train	3.0380856167710167E-4	67.9134596294448	0.635244121286528
103.088939156	33.5934289865	train	3.0301222351743814E-4	67.76654013259379	0.6346357562927479
103.110438832	33.5927154307	train	3.0593138863589046E-4	68.44621717842713	0.6368560064786658
97.8729403507	33.6739795884	train	2.2127838125598662E-4	54.25069967982774	0.559172616979386
98.1965264634	33.6765071031	train	3.3523023034741204E-4	74.06715388096057	0.6577314022655556
98.2612481502	33.6769109505	train	3.5273608857092716E-4	77.66858662305994	0.6690969299679917
98.2720352211	33.6769749635	train	3.478722924412649E-4	76.70978942961757	0.6660155822448357
98.347545636	33.6773966942	train	3.3979687221187945E-4	74.90831609128189	0.6607708558241205
98.433845062	33.6778221826	train	4.567594809059694E-4	96.035749025611	0.7236301159689509
98.4769954224	33.6780123297	train	4.7492899378337515E-4	97.57455196838785	0.7313629425052385
98.5201461717	33.6781874115	train	4.7956816967064774E-4	97.81187507517762	0.7332684884837808
102.347461899	33.6337722139	train	3.8087910424428604E-4	84.84480658644061	0.6858665769998309
97.4521893069	33.6784439376	train	4.389437301816E-4	94.20504118818522	0.715603025424403
97.5276804108	33.6793665726	train	3.110281394752733E-4	69.28838187068267	0.64066847211933
97.5600347769	33.6797478773	train	2.759065835942279E-4	63.17020585566826	0.6126453728629581
97.8188902428	33.6824934616	train	2.53282662452584E-4	59.447232645618634	0.5921569743670824
98.325900685	33.6862996674	train	3.365394251273802E-4	74.32410821553937	0.6586083275448287
102.412399287	33.6410085614	train	3.9806080192737134E-4	89.18183117484593	0.6952941385073923
102.520034232	33.6379876804	train	3.61385139922952E-4	79.88548223427456	0.674438157945205
102.627652884	33.6348733681	train	3.2763772722040784E-4	72.54155951859693	0.6525556239431723
102.692216049	33.6329599536	train	3.144408649450966E-4	69.95014086521438	0.643176821805182
103.014937501	33.62288899	train	2.8454014686589836E-4	64.61459420654612	0.6199315378952444
97.9158563381	33.6924010582	train	2.133888005970226E-4	52.76713678838576	0.5502050336419865
[truncated: 567 more rows]
