# Supplementary material for: Spatiotemporal prediction of alpine wetlands under multi-climate scenarios in the west of Sichuan, China
Source: PeerJ. 2024 Nov 27;12:e18586. doi: 10.7717/peerj.18586 (PMC11608022; doi:10.7717/peerj.18586)
Supplement: Supplemental Information 2 [file peerj-12-18586-s002.zip › Maxent_data2/2.5mBIOssp245_2081-2100/RES/wetland_avg.asc]

ncols         170
nrows         159
xllcorner     97.34749306
yllcorner     27.673839575
cellsize      0.041666666666667
NODATA_value  -9999
-9999 -9999 -9999 -9999 -9999 -9999 -9999 -9999 -9999 -9999 -9999 -9999 -9999 -9999 -9999 -9999 -9999 -9999 -9999 -9999 -9999 -9999 -9999 -9999 -9999 -9999 -9999 -9999 -9999 -9999 -9999 -9999 -9999 -9999 -9999 -9999 -9999 -9999 -9999 -9999 -9999 -9999 -9999 -9999 -9999 -9999 -9999 -9999 -9999 -9999 -9999 -9999 -9999 -9999 -9999 -9999 -9999 -9999 -9999 -9999 -9999 -9999 -9999 -9999 -9999 -9999 -9999 -9999 -9999 -9999 -9999 -9999 -9999 -9999 -9999 -9999 -9999 -9999 -9999 -9999 -9999 -9999 -9999 -9999 -9999 -9999 -9999 -9999 -9999 -9999 -9999 -9999 -9999 -9999 -9999 -9999 -9999 -9999 -9999 -9999 -9999 -9999 -9999 -9999 -9999 -9999 -9999 -9999 -9999 -9999 -9999 -9999 -9999 -9999 -9999 -9999 -9999 -9999 -9999 -9999 -9999 -9999 -9999 -9999 -9999 -9999 -9999 -9999 -9999 -9999 -9999 -9999 1.43152E-1 1.65043E-1 1.34257E-1 -9999 -9999 -9999 -9999 -9999 -9999 -9999 -9999 -9999 -9999 -9999 -9999 -9999 -9999 -9999 -9999 -9999 -9999 -9999 -9999 -9999 -9999 -9999 -9999 -9999 -9999 -9999 -9999 -9999 -9999 -9999 -9999 -9999 -9999 -9999
-9999 -9999 -9999 -9999 -9999 -9999 -9999 -9999 -9999 -9999 -9999 -9999 -9999 -9999 -9999 -9999 -9999 -9999 -9999 -9999 -9999 -9999 -9999 -9999 -9999 -9999 -9999 -9999 -9999 -9999 -9999 -9999 -9999 -9999 -9999 -9999 -9999 -9999 -9999 -9999 -9999 -9999 -9999 -9999 -9999 -9999 -9999 -9999 -9999 -9999 -9999 -9999 -9999 -9999 -9999 -9999 -9999 -9999 -9999 -9999 -9999 -9999 -9999 -9999 -9999 -9999 -9999 -9999 -9999 -9999 -9999 -9999 -9999 -9999 -9999 -9999 -9999 -9999 -9999 -9999 -9999 -9999 -9999 -9999 -9999 -9999 -9999 -9999 -9999 -9999 -9999 -9999 -9999 -9999 -9999 -9999 -9999 -9999 -9999 -9999 -9999 -9999 -9999 -9999 -9999 -9999 -9999 -9999 -9999 -9999 -9999 -9999 -9999 -9999 -9999 -9999 -9999 -9999 -9999 -9999 -9999 -9999 -9999 -9999 -9999 -9999 -9999 -9999 -9999 4.12828E-1 3.63795E-1 2.02501E-1 1.46137E-1 1.40916E-1 1.57298E-1 -9999 -9999 -9999 -9999 -9999 -9999 -9999 -9999 -9999 -9999 -9999 -9999 -9999 -9999 -9999 -9999 -9999 -9999 -9999 -9999 -9999 -9999 -9999 -9999 -9999 -9999 -9999 -9999 -9999 -9999 -9999 -9999 -9999 -9999 -9999
-9999 -9999 -9999 -9999 -9999 -9999 -9999 -9999 -9999 -9999 -9999 6.89473E-1 6.90175E-1 7.03138E-1 -9999 -9999 -9999 -9999 -9999 -9999 -9999 -9999 -9999 -9999 -9999 -9999 -9999 -9999 -9999 -9999 -9999 -9999 -9999 -9999 -9999 -9999 -9999 -9999 -9999 -9999 -9999 -9999 -9999 -9999 -9999 -9999 -9999 -9999 -9999 -9999 -9999 -9999 -9999 -9999 -9999 -9999 -9999 -9999 -9999 -9999 -9999 -9999 -9999 -9999 -9999 -9999 -9999 -9999 -9999 -9999 -9999 -9999 -9999 -9999 -9999 -9999 -9999 -9999 -9999 -9999 -9999 -9999 -9999 -9999 -9999 -9999 -9999 -9999 -9999 -9999 -9999 -9999 -9999 -9999 -9999 -9999 -9999 -9999 -9999 -9999 -9999 -9999 -9999 -9999 -9999 -9999 -9999 -9999 -9999 -9999 -9999 -9999 -9999 -9999 -9999 -9999 -9999 -9999 -9999 -9999 -9999 -9999 -9999 -9999 -9999 -9999 -9999 -9999 4.39212E-1 4.06593E-1 3.46363E-1 2.33191E-1 1.71594E-1 1.60453E-1 1.31763E-1 -9999 -9999 -9999 -9999 -9999 -9999 -9999 -9999 -9999 -9999 -9999 -9999 -9999 -9999 -9999 -9999 -9999 -9999 -9999 -9999 -9999 -9999 -9999 -9999 -9999 -9999 -9999 -9999 -9999 -9999 -9999 -9999 -9999 -9999 -9999
-9999 -9999 -9999 -9999 -9999 -9999 -9999 -9999 -9999 6.91315E-1 6.85223E-1 6.88197E-1 6.8126E-1 6.91789E-1 7.04435E-1 7.03987E-1 -9999 -9999 -9999 -9999 -9999 -9999 -9999 -9999 -9999 -9999 -9999 -9999 -9999 -9999 -9999 -9999 -9999 -9999 -9999 -9999 -9999 -9999 -9999 -9999 -9999 -9999 -9999 -9999 -9999 -9999 -9999 -9999 -9999 -9999 -9999 -9999 -9999 -9999 -9999 -9999 -9999 -9999 -9999 -9999 -9999 -9999 -9999 -9999 -9999 -9999 -9999 -9999 -9999 -9999 -9999 -9999 -9999 -9999 -9999 -9999 -9999 -9999 -9999 -9999 -9999 -9999 -9999 -9999 -9999 -9999 -9999 -9999 -9999 -9999 -9999 -9999 -9999 -9999 -9999 -9999 -9999 -9999 -9999 -9999 -9999 -9999 -9999 -9999 -9999 -9999 -9999 -9999 -9999 -9999 -9999 -9999 -9999 -9999 -9999 -9999 -9999 -9999 -9999 -9999 -9999 -9999 -9999 -9999 -9999 -9999 4.08017E-1 3.95294E-1 4.21133E-1 4.16091E-1 3.87813E-1 2.22704E-1 1.30163E-1 1.37306E-1 1.6181E-1 1.96524E-1 2.08363E-1 2.31936E-1 2.34625E-1 -9999 -9999 -9999 -9999 -9999 -9999 -9999 -9999 -9999 -9999 -9999 -9999 -9999 -9999 -9999 -9999 -9999 -9999 -9999 -9999 -9999 -9999 -9999 -9999 -9999 -9999 -9999 -9999 -9999 -9999 -9999
-9999 -9999 -9999 -9999 -9999 -9999 -9999 -9999 6.85041E-1 6.6507E-1 6.55469E-1 6.51994E-1 6.76031E-1 6.88687E-1 7.00128E-1 6.95257E-1 6.93523E-1 6.9269E-1 6.92787E-1 -9999 -9999 -9999 -9999 -9999 -9999 -9999 -9999 -9999 -9999 -9999 -9999 -9999 -9999 -9999 -9999 -9999 -9999 -9999 -9999 -9999 -9999 -9999 -9999 -9999 -9999 -9999 -9999 -9999 -9999 -9999 -9999 -9999 -9999 -9999 -9999 -9999 -9999 -9999 -9999 -9999 -9999 -9999 -9999 -9999 -9999 -9999 -9999 -9999 -9999 -9999 -9999 -9999 -9999 -9999 -9999 -9999 -9999 -9999 -9999 -9999 -9999 -9999 -9999 -9999 -9999 -9999 -9999 -9999 -9999 -9999 -9999 -9999 -9999 -9999 -9999 -9999 -9999 -9999 -9999 -9999 -9999 -9999 -9999 -9999 -9999 -9999 -9999 -9999 -9999 -9999 -9999 -9999 -9999 -9999 -9999 -9999 -9999 -9999 -9999 -9999 -9999 -9999 -9999 -9999 -9999 -9999 -9999 4.13393E-1 4.77144E-1 5.04441E-1 4.73924E-1 2.92267E-1 1.22372E-1 1.11321E-1 1.40301E-1 1.61328E-1 1.63147E-1 2.1212E-1 2.99858E-1 -9999 -9999 -9999 -9999 -9999 -9999 -9999 -9999 -9999 -9999 -9999 -9999 -9999 -9999 -9999 -9999 -9999 -9999 -9999 -9999 -9999 -9999 -9999 -9999 -9999 -9999 -9999 -9999 -9999 -9999 -9999
-9999 -9999 -9999 -9999 -9999 -9999 -9999 -9999 6.79189E-1 6.54344E-1 6.60693E-1 6.80214E-1 6.84961E-1 7.00469E-1 7.08766E-1 7.07753E-1 7.08947E-1 6.98766E-1 6.8468E-1 6.63202E-1 6.8077E-1 6.80256E-1 6.73424E-1 6.89384E-1 7.00699E-1 -9999 -9999 -9999 -9999 -9999 -9999 -9999 -9999 -9999 -9999 -9999 -9999 -9999 -9999 -9999 -9999 -9999 -9999 -9999 -9999 -9999 -9999 -9999 -9999 -9999 -9999 -9999 -9999 -9999 -9999 -9999 -9999 -9999 -9999 -9999 -9999 -9999 -9999 -9999 -9999 -9999 -9999 -9999 -9999 -9999 -9999 -9999 -9999 -9999 -9999 -9999 -9999 -9999 -9999 -9999 -9999 -9999 -9999 -9999 -9999 -9999 -9999 -9999 -9999 -9999 -9999 -9999 -9999 -9999 -9999 -9999 -9999 -9999 -9999 -9999 -9999 -9999 -9999 -9999 -9999 -9999 -9999 -9999 -9999 -9999 -9999 -9999 -9999 -9999 -9999 -9999 -9999 -9999 -9999 -9999 -9999 -9999 4.43039E-1 4.5815E-1 4.38799E-1 3.57254E-1 2.81645E-1 3.40879E-1 4.59412E-1 5.43683E-1 4.99014E-1 3.46679E-1 1.72277E-1 1.53482E-1 1.01226E-1 1.29091E-1 1.54149E-1 2.12164E-1 2.44347E-1 2.26811E-1 -9999 -9999 -9999 -9999 -9999 -9999 -9999 -9999 -9999 -9999 -9999 -9999 -9999 -9999 -9999 -9999 -9999 -9999 -9999 -9999 -9999 -9999 -9999 -9999 -9999 -9999 -9999 -9999 -9999 -9999
-9999 -9999 -9999 -9999 -9999 -9999 -9999 -9999 6.81408E-1 6.61143E-1 6.76377E-1 6.8276E-1 7.04034E-1 7.08572E-1 7.01443E-1 7.03381E-1 7.03214E-1 6.99338E-1 6.60697E-1 6.49287E-1 6.54248E-1 6.68307E-1 6.61404E-1 6.72615E-1 6.89894E-1 7.03902E-1 -9999 -9999 -9999 -9999 -9999 -9999 -9999 -9999 -9999 -9999 -9999 -9999 -9999 -9999 -9999 -9999 -9999 -9999 -9999 -9999 -9999 -9999 -9999 -9999 -9999 -9999 -9999 -9999 -9999 -9999 -9999 -9999 -9999 -9999 -9999 -9999 -9999 -9999 -9999 -9999 -9999 -9999 -9999 -9999 -9999 -9999 -9999 -9999 -9999 -9999 -9999 -9999 -9999 -9999 -9999 -9999 -9999 -9999 -9999 -9999 -9999 -9999 -9999 -9999 -9999 -9999 -9999 -9999 -9999 -9999 -9999 -9999 -9999 -9999 -9999 -9999 -9999 -9999 -9999 -9999 -9999 -9999 -9999 -9999 -9999 -9999 -9999 -9999 -9999 -9999 -9999 -9999 -9999 -9999 -9999 5.24671E-1 5.26964E-1 5.14222E-1 5.04151E-1 4.60721E-1 4.0813E-1 4.20172E-1 4.48457E-1 4.42613E-1 4.16293E-1 3.86797E-1 3.12682E-1 2.62825E-1 1.45438E-1 1.14124E-1 1.18937E-1 1.87754E-1 2.2752E-1 -9999 -9999 -9999 -9999 -9999 -9999 -9999 -9999 -9999 -9999 -9999 -9999 -9999 -9999 -9999 -9999 -9999 -9999 -9999 -9999 -9999 -9999 -9999 -9999 -9999 -9999 -9999 -9999 -9999 -9999 -9999
-9999 -9999 -9999 -9999 -9999 -9999 -9999 7.25576E-1 7.15994E-1 7.102E-1 7.01234E-1 6.86123E-1 6.87375E-1 6.84661E-1 6.8232E-1 6.62344E-1 6.65492E-1 6.46566E-1 6.26298E-1 6.0825E-1 6.35174E-1 6.57864E-1 6.64288E-1 6.55012E-1 6.64606E-1 6.70944E-1 -9999 -9999 -9999 -9999 -9999 -9999 -9999 -9999 -9999 -9999 -9999 -9999 -9999 -9999 -9999 -9999 -9999 -9999 -9999 -9999 -9999 -9999 -9999 -9999 -9999 -9999 -9999 -9999 -9999 -9999 -9999 -9999 -9999 -9999 -9999 -9999 -9999 -9999 -9999 -9999 -9999 -9999 -9999 -9999 -9999 -9999 -9999 -9999 -9999 -9999 -9999 -9999 -9999 -9999 -9999 -9999 -9999 -9999 -9999 -9999 -9999 -9999 -9999 -9999 -9999 -9999 -9999 -9999 -9999 -9999 -9999 -9999 -9999 -9999 -9999 -9999 -9999 -9999 -9999 -9999 -9999 -9999 -9999 -9999 -9999 -9999 -9999 -9999 -9999 -9999 -9999 6.2916E-1 -9999 -9999 -9999 5.66245E-1 5.69301E-1 5.81651E-1 5.92228E-1 5.48221E-1 5.01581E-1 4.74824E-1 5.16112E-1 5.02666E-1 5.02372E-1 5.12598E-1 5.0021E-1 4.62567E-1 3.50698E-1 1.79507E-1 1.42895E-1 1.32791E-1 1.24889E-1 -9999 -9999 -9999 -9999 -9999 -9999 -9999 -9999 -9999 -9999 -9999 -9999 -9999 -9999 -9999 -9999 -9999 -9999 -9999 -9999 -9999 -9999 -9999 -9999 -9999 -9999 -9999 -9999 -9999 -9999 -9999
-9999 -9999 -9999 -9999 -9999 -9999 -9999 7.18965E-1 7.1865E-1 7.0723E-1 7.03485E-1 7.00993E-1 6.89866E-1 6.60288E-1 6.17961E-1 5.75299E-1 5.77662E-1 5.98803E-1 6.17009E-1 6.17136E-1 6.3917E-1 6.54968E-1 6.72504E-1 6.79983E-1 6.64546E-1 -9999 -9999 -9999 -9999 -9999 -9999 -9999 -9999 -9999 -9999 -9999 -9999 -9999 -9999 -9999 -9999 -9999 -9999 -9999 -9999 -9999 -9999 -9999 -9999 -9999 -9999 -9999 -9999 -9999 -9999 -9999 -9999 -9999 -9999 -9999 -9999 -9999 -9999 -9999 -9999 -9999 -9999 -9999 -9999 -9999 -9999 -9999 -9999 -9999 -9999 -9999 -9999 -9999 -9999 -9999 -9999 -9999 -9999 -9999 -9999 -9999 -9999 -9999 -9999 -9999 -9999 -9999 -9999 -9999 -9999 -9999 -9999 -9999 -9999 -9999 -9999 -9999 -9999 -9999 -9999 -9999 -9999 -9999 -9999 -9999 -9999 -9999 -9999 -9999 -9999 -9999 6.79346E-1 6.4441E-1 6.1958E-1 6.27689E-1 6.359E-1 6.42064E-1 6.45348E-1 6.55103E-1 6.45083E-1 6.15244E-1 5.87383E-1 5.83526E-1 6.09255E-1 6.19436E-1 6.01153E-1 5.9856E-1 5.45768E-1 5.35933E-1 5.06709E-1 4.4847E-1 3.46884E-1 2.60492E-1 1.81035E-1 -9999 -9999 -9999 -9999 -9999 -9999 -9999 -9999 -9999 -9999 -9999 -9999 -9999 -9999 -9999 -9999 -9999 -9999 -9999 -9999 -9999 -9999 -9999 -9999 -9999 -9999 -9999 -9999 -9999 -9999 -9999
-9999 -9999 -9999 7.17516E-1 7.08598E-1 6.90252E-1 6.81523E-1 6.87483E-1 6.85739E-1 7.0639E-1 7.00253E-1 6.88225E-1 6.62756E-1 6.25707E-1 5.91704E-1 5.61095E-1 6.0397E-1 6.21843E-1 6.30001E-1 6.17084E-1 6.39014E-1 6.64004E-1 6.77663E-1 6.8107E-1 6.83039E-1 6.70404E-1 -9999 -9999 -9999 -9999 -9999 -9999 -9999 -9999 -9999 -9999 -9999 -9999 -9999 -9999 -9999 -9999 -9999 -9999 -9999 -9999 -9999 -9999 -9999 -9999 -9999 -9999 -9999 -9999 -9999 -9999 -9999 -9999 -9999 -9999 -9999 -9999 -9999 -9999 -9999 -9999 -9999 -9999 -9999 -9999 -9999 -9999 -9999 -9999 -9999 -9999 -9999 -9999 -9999 -9999 -9999 -9999 -9999 -9999 -9999 -9999 -9999 -9999 -9999 -9999 -9999 -9999 -9999 -9999 -9999 -9999 -9999 -9999 -9999 -9999 -9999 -9999 -9999 -9999 -9999 -9999 -9999 -9999 -9999 -9999 -9999 -9999 -9999 -9999 -9999 -9999 -9999 6.5265E-1 6.52847E-1 6.48714E-1 6.49877E-1 6.45632E-1 6.59789E-1 6.6653E-1 6.38743E-1 6.42568E-1 6.27183E-1 6.34862E-1 6.50831E-1 6.4444E-1 6.16215E-1 5.90397E-1 5.94078E-1 6.21243E-1 5.88179E-1 5.47726E-1 5.01566E-1 2.95206E-1 2.24967E-1 2.21616E-1 -9999 -9999 -9999 -9999 -9999 -9999 -9999 -9999 -9999 -9999 -9999 -9999 -9999 -9999 -9999 -9999 -9999 -9999 -9999 -9999 -9999 -9999 -9999 -9999 -9999 -9999 -9999 -9999 -9999 -9999
-9999 7.10229E-1 6.91387E-1 6.76652E-1 6.53877E-1 6.06256E-1 6.37265E-1 6.70041E-1 6.89046E-1 6.98335E-1 6.90514E-1 6.70551E-1 6.38873E-1 6.01744E-1 6.00765E-1 6.16066E-1 6.66362E-1 6.7408E-1 6.55185E-1 6.53389E-1 6.46858E-1 6.64189E-1 6.8846E-1 6.81916E-1 6.71422E-1 6.668E-1 -9999 -9999 -9999 -9999 -9999 -9999 -9999 -9999 -9999 -9999 -9999 -9999 -9999 -9999 -9999 -9999 -9999 -9999 -9999 -9999 -9999 -9999 -9999 -9999 -9999 -9999 -9999 -9999 -9999 -9999 -9999 -9999 -9999 -9999 -9999 -9999 -9999 -9999 -9999 -9999 -9999 -9999 -9999 -9999 -9999 -9999 -9999 -9999 -9999 -9999 -9999 -9999 -9999 -9999 -9999 -9999 -9999 -9999 -9999 -9999 -9999 -9999 -9999 -9999 -9999 -9999 -9999 -9999 -9999 -9999 -9999 -9999 -9999 -9999 -9999 -9999 -9999 -9999 -9999 -9999 -9999 -9999 -9999 -9999 -9999 -9999 -9999 -9999 -9999 -9999 -9999 -9999 6.59829E-1 6.52338E-1 6.43928E-1 6.26916E-1 6.24361E-1 6.27711E-1 6.30806E-1 6.26083E-1 6.35544E-1 6.18019E-1 6.5014E-1 6.47399E-1 6.32466E-1 6.31098E-1 5.77725E-1 6.34355E-1 6.40815E-1 6.29155E-1 5.47959E-1 4.47548E-1 1.86177E-1 1.48365E-1 -9999 -9999 -9999 -9999 -9999 -9999 -9999 -9999 -9999 -9999 -9999 -9999 -9999 -9999 -9999 -9999 -9999 -9999 -9999 -9999 -9999 -9999 -9999 -9999 -9999 -9999 -9999 -9999 -9999 -9999
-9999 7.24188E-1 6.89273E-1 6.10992E-1 5.81172E-1 5.85503E-1 6.29678E-1 7.04596E-1 6.95821E-1 6.81524E-1 6.72102E-1 6.53123E-1 6.45806E-1 6.50076E-1 6.09656E-1 6.28284E-1 6.82174E-1 6.67454E-1 6.59089E-1 6.44078E-1 6.36546E-1 6.51278E-1 6.59742E-1 6.5505E-1 6.67476E-1 6.78698E-1 6.79121E-1 -9999 -9999 -9999 -9999 -9999 -9999 -9999 -9999 -9999 -9999 -9999 -9999 -9999 -9999 -9999 -9999 -9999 -9999 -9999 -9999 -9999 -9999 -9999 -9999 -9999 -9999 -9999 -9999 -9999 -9999 -9999 -9999 -9999 -9999 -9999 -9999 -9999 -9999 -9999 -9999 -9999 -9999 -9999 -9999 -9999 -9999 -9999 -9999 -9999 -9999 -9999 -9999 -9999 -9999 -9999 -9999 -9999 -9999 -9999 -9999 -9999 -9999 -9999 -9999 -9999 -9999 -9999 -9999 -9999 -9999 -9999 -9999 -9999 -9999 -9999 -9999 -9999 -9999 -9999 -9999 -9999 -9999 -9999 -9999 -9999 -9999 -9999 -9999 -9999 -9999 -9999 6.75282E-1 6.45736E-1 6.5038E-1 6.30134E-1 6.42657E-1 6.51375E-1 6.74322E-1 6.92928E-1 6.65552E-1 6.3618E-1 6.32594E-1 6.24896E-1 6.11181E-1 6.45389E-1 6.38403E-1 6.73239E-1 6.70309E-1 6.36028E-1 6.29165E-1 5.82686E-1 4.30379E-1 -9999 -9999 -9999 -9999 -9999 -9999 -9999 -9999 -9999 -9999 -9999 -9999 -9999 -9999 -9999 -9999 -9999 -9999 -9999 -9999 -9999 -9999 -9999 -9999 -9999 -9999 -9999 -9999 -9999 -9999 -9999
-9999 -9999 7.0393E-1 6.50883E-1 5.65879E-1 5.78764E-1 6.07255E-1 6.62439E-1 6.86703E-1 6.78755E-1 6.68206E-1 6.44014E-1 6.32798E-1 6.287E-1 6.2523E-1 6.09349E-1 6.56194E-1 6.24884E-1 5.86795E-1 5.86655E-1 5.93144E-1 6.106E-1 6.03611E-1 6.35895E-1 6.88511E-1 7.0492E-1 7.12546E-1 -9999 -9999 -9999 -9999 -9999 -9999 -9999 -9999 -9999 -9999 -9999 -9999 -9999 -9999 -9999 -9999 -9999 -9999 -9999 -9999 -9999 -9999 -9999 -9999 -9999 -9999 -9999 -9999 -9999 -9999 -9999 -9999 -9999 -9999 -9999 -9999 -9999 -9999 -9999 -9999 -9999 -9999 -9999 -9999 -9999 -9999 -9999 -9999 -9999 -9999 -9999 -9999 -9999 -9999 -9999 -9999 -9999 -9999 -9999 -9999 -9999 -9999 -9999 -9999 -9999 -9999 -9999 -9999 -9999 -9999 -9999 -9999 -9999 -9999 -9999 -9999 -9999 -9999 -9999 -9999 -9999 -9999 -9999 -9999 -9999 -9999 -9999 -9999 -9999 -9999 -9999 -9999 6.88957E-1 6.54163E-1 6.53324E-1 6.56661E-1 6.63917E-1 6.98109E-1 6.81495E-1 6.75063E-1 6.44652E-1 6.73983E-1 6.33852E-1 6.43344E-1 6.04825E-1 6.24217E-1 6.54618E-1 6.50337E-1 6.58464E-1 6.61096E-1 6.03003E-1 5.64329E-1 4.70491E-1 3.07101E-1 2.21944E-1 -9999 -9999 -9999 -9999 1.30133E-1 1.41317E-1 -9999 -9999 -9999 -9999 -9999 -9999 -9999 -9999 -9999 -9999 -9999 -9999 -9999 -9999 -9999 -9999 -9999 -9999 -9999 -9999 -9999 -9999
-9999 -9999 7.08188E-1 6.60828E-1 5.92993E-1 5.52811E-1 5.47422E-1 5.61232E-1 5.88966E-1 6.4244E-1 6.56051E-1 6.02165E-1 5.76001E-1 5.52056E-1 5.6121E-1 5.86194E-1 6.20727E-1 6.22401E-1 5.57955E-1 5.60683E-1 5.96488E-1 6.08011E-1 5.90873E-1 6.30492E-1 6.75125E-1 6.97926E-1 6.92896E-1 6.90963E-1 7.06443E-1 6.8797E-1 -9999 -9999 -9999 -9999 -9999 -9999 -9999 -9999 -9999 -9999 -9999 -9999 -9999 -9999 -9999 -9999 -9999 -9999 -9999 -9999 -9999 -9999 -9999 -9999 -9999 -9999 -9999 -9999 -9999 -9999 -9999 -9999 -9999 -9999 -9999 -9999 -9999 -9999 -9999 -9999 -9999 -9999 -9999 -9999 -9999 -9999 -9999 -9999 -9999 -9999 -9999 -9999 -9999 -9999 -9999 -9999 -9999 -9999 -9999 -9999 -9999 -9999 -9999 -9999 -9999 -9999 -9999 -9999 -9999 -9999 -9999 -9999 -9999 -9999 -9999 -9999 -9999 -9999 -9999 -9999 -9999 -9999 -9999 -9999 -9999 -9999 -9999 -9999 -9999 -9999 7.12991E-1 6.61616E-1 6.47485E-1 6.24819E-1 5.81338E-1 5.9796E-1 6.30379E-1 6.69675E-1 6.691E-1 6.53024E-1 6.47725E-1 6.47591E-1 6.44043E-1 6.55265E-1 6.5684E-1 6.82897E-1 6.80914E-1 6.35449E-1 5.89463E-1 5.01204E-1 4.61318E-1 4.40677E-1 2.94788E-1 1.99057E-1 2.15409E-1 2.10493E-1 1.92579E-1 1.51365E-1 1.31031E-1 -9999 -9999 -9999 -9999 -9999 -9999 -9999 -9999 -9999 -9999 -9999 -9999 -9999 -9999 -9999 -9999 -9999 -9999 -9999 -9999 -9999
-9999 -9999 7.12923E-1 6.71015E-1 6.53469E-1 6.1894E-1 5.42867E-1 5.32459E-1 5.26996E-1 5.49362E-1 5.88159E-1 5.90224E-1 5.58487E-1 5.4542E-1 5.26904E-1 5.28882E-1 5.43594E-1 5.49873E-1 5.5176E-1 6.21312E-1 6.62637E-1 6.71662E-1 6.63605E-1 6.51745E-1 6.58705E-1 6.87803E-1 7.23162E-1 7.33087E-1 7.33872E-1 7.10595E-1 -9999 -9999 -9999 -9999 -9999 -9999 -9999 -9999 -9999 -9999 -9999 -9999 -9999 -9999 -9999 -9999 -9999 -9999 -9999 -9999 -9999 -9999 -9999 -9999 -9999 -9999 -9999 -9999 -9999 -9999 -9999 -9999 -9999 -9999 -9999 -9999 -9999 -9999 -9999 -9999 -9999 -9999 -9999 -9999 -9999 -9999 -9999 -9999 -9999 -9999 -9999 -9999 -9999 -9999 -9999 -9999 -9999 -9999 -9999 -9999 -9999 -9999 -9999 -9999 -9999 -9999 -9999 -9999 -9999 -9999 -9999 -9999 -9999 -9999 -9999 -9999 -9999 -9999 -9999 -9999 -9999 -9999 -9999 -9999 -9999 -9999 -9999 -9999 -9999 6.89957E-1 7.00406E-1 6.86149E-1 6.83812E-1 6.75248E-1 6.54768E-1 5.81002E-1 6.42568E-1 6.60603E-1 6.54458E-1 6.63535E-1 6.72369E-1 6.71756E-1 6.35611E-1 6.45675E-1 6.70057E-1 6.68236E-1 6.84479E-1 6.60963E-1 6.17845E-1 4.70466E-1 4.21146E-1 3.77759E-1 2.92197E-1 1.83326E-1 2.38689E-1 2.10589E-1 2.15397E-1 1.93502E-1 -9999 1.4686E-1 1.50098E-1 1.06841E-1 -9999 -9999 -9999 -9999 -9999 -9999 -9999 -9999 -9999 -9999 -9999 -9999 -9999 -9999 -9999 -9999 -9999 -9999
-9999 -9999 7.04971E-1 6.80133E-1 6.78437E-1 6.54907E-1 6.13254E-1 5.74889E-1 5.08846E-1 5.02867E-1 5.24496E-1 5.48831E-1 5.8177E-1 5.85868E-1 5.42571E-1 5.09008E-1 5.04159E-1 5.3152E-1 6.05525E-1 6.52353E-1 6.97536E-1 6.98155E-1 6.99499E-1 6.86533E-1 6.89258E-1 7.16591E-1 7.36249E-1 7.40146E-1 7.31904E-1 7.26117E-1 7.26622E-1 -9999 -9999 -9999 -9999 -9999 -9999 -9999 -9999 -9999 -9999 -9999 -9999 -9999 -9999 -9999 -9999 -9999 -9999 -9999 -9999 -9999 -9999 -9999 -9999 -9999 -9999 -9999 -9999 -9999 -9999 -9999 -9999 -9999 -9999 -9999 -9999 -9999 -9999 -9999 -9999 -9999 -9999 -9999 -9999 -9999 -9999 -9999 -9999 -9999 -9999 -9999 -9999 -9999 -9999 -9999 -9999 -9999 -9999 -9999 -9999 -9999 -9999 -9999 -9999 -9999 -9999 -9999 -9999 -9999 -9999 -9999 -9999 -9999 -9999 -9999 -9999 -9999 -9999 -9999 -9999 -9999 -9999 -9999 -9999 -9999 -9999 -9999 -9999 6.7989E-1 6.61979E-1 6.89778E-1 6.87707E-1 6.91261E-1 6.76861E-1 6.6753E-1 6.56066E-1 6.48705E-1 6.50248E-1 6.4378E-1 6.67977E-1 6.53724E-1 6.62143E-1 6.37986E-1 6.33871E-1 6.62913E-1 6.4969E-1 6.48232E-1 6.21794E-1 4.97626E-1 2.54267E-1 1.99901E-1 1.77559E-1 1.51305E-1 1.71431E-1 1.53833E-1 1.12569E-1 1.62376E-1 1.78144E-1 1.30682E-1 1.04301E-1 1.00423E-1 6.41849E-2 5.94651E-2 5.70901E-2 5.82812E-2 6.77936E-2 7.22824E-2 3.93319E-2 3.61079E-2 3.86727E-2 4.67369E-2 -9999 -9999 -9999 -9999 -9999 -9999 -9999 -9999
-9999 -9999 7.1466E-1 7.06165E-1 7.01117E-1 6.66283E-1 6.11099E-1 5.57073E-1 5.10365E-1 4.6343E-1 4.96188E-1 5.62464E-1 5.59878E-1 5.6246E-1 5.19414E-1 4.80801E-1 4.95513E-1 5.37304E-1 6.08798E-1 6.32286E-1 6.78578E-1 6.8722E-1 6.89256E-1 6.92844E-1 6.92095E-1 7.18441E-1 7.30574E-1 7.37684E-1 7.29261E-1 7.22514E-1 7.20518E-1 -9999 -9999 -9999 -9999 -9999 -9999 -9999 -9999 -9999 -9999 -9999 -9999 -9999 -9999 -9999 -9999 -9999 -9999 -9999 -9999 -9999 -9999 -9999 -9999 -9999 -9999 -9999 -9999 -9999 -9999 -9999 -9999 -9999 -9999 -9999 -9999 -9999 -9999 -9999 -9999 -9999 -9999 -9999 -9999 -9999 -9999 -9999 -9999 -9999 -9999 -9999 -9999 -9999 -9999 -9999 -9999 -9999 -9999 -9999 -9999 -9999 -9999 -9999 -9999 -9999 -9999 -9999 -9999 -9999 -9999 -9999 -9999 -9999 -9999 -9999 -9999 -9999 -9999 -9999 -9999 -9999 -9999 -9999 -9999 -9999 -9999 -9999 -9999 -9999 6.94609E-1 7.27997E-1 7.27115E-1 6.96569E-1 6.37809E-1 6.24565E-1 6.51611E-1 6.50669E-1 6.2761E-1 6.38782E-1 6.34541E-1 6.54756E-1 6.74267E-1 6.68863E-1 6.37443E-1 6.40946E-1 6.29343E-1 6.45777E-1 6.48773E-1 5.26505E-1 3.12941E-1 2.45042E-1 1.16339E-1 9.35589E-2 1.52905E-1 1.0293E-1 1.44098E-1 1.22753E-1 1.10949E-1 1.06598E-1 1.10827E-1 7.13406E-2 1.09313E-1 1.10068E-1 9.17607E-2 9.7648E-2 9.27739E-2 1.00877E-1 5.99144E-2 3.99201E-2 2.86198E-2 4.77761E-2 5.15375E-2 2.93329E-2 -9999 -9999 -9999 -9999 -9999 -9999
-9999 -9999 -9999 -9999 6.52703E-1 6.28684E-1 5.53131E-1 4.98715E-1 4.98093E-1 4.77529E-1 4.69099E-1 4.86675E-1 4.75246E-1 5.30071E-1 5.13723E-1 4.80359E-1 4.91437E-1 5.09739E-1 5.88599E-1 6.28073E-1 6.58257E-1 7.00102E-1 7.00137E-1 6.90915E-1 7.04962E-1 7.10549E-1 7.17408E-1 7.29631E-1 7.31473E-1 7.40565E-1 7.28403E-1 -9999 -9999 -9999 -9999 -9999 -9999 -9999 -9999 -9999 -9999 -9999 -9999 -9999 -9999 -9999 -9999 -9999 -9999 -9999 -9999 -9999 -9999 -9999 -9999 -9999 -9999 -9999 -9999 -9999 -9999 -9999 -9999 -9999 -9999 -9999 -9999 -9999 -9999 -9999 -9999 -9999 -9999 -9999 -9999 -9999 -9999 -9999 -9999 -9999 -9999 -9999 -9999 -9999 -9999 -9999 -9999 -9999 -9999 -9999 -9999 -9999 -9999 -9999 -9999 -9999 -9999 -9999 -9999 -9999 -9999 -9999 -9999 -9999 -9999 -9999 -9999 -9999 5.75352E-1 -9999 -9999 -9999 -9999 -9999 -9999 -9999 -9999 -9999 -9999 -9999 -9999 -9999 6.89851E-1 6.9515E-1 6.37747E-1 6.1059E-1 6.21633E-1 6.2322E-1 6.17588E-1 6.31531E-1 6.65541E-1 6.58412E-1 6.93816E-1 6.86425E-1 6.71174E-1 6.63199E-1 6.18428E-1 6.14761E-1 6.27998E-1 5.44874E-1 2.9421E-1 2.3815E-1 1.43621E-1 1.09311E-1 1.47791E-1 1.30236E-1 1.43071E-1 1.1752E-1 9.88529E-2 9.86735E-2 9.79735E-2 9.12197E-2 1.0672E-1 7.46814E-2 8.37702E-2 5.30422E-2 5.15192E-2 7.68442E-2 8.71052E-2 6.94784E-2 5.29091E-2 6.31251E-2 4.20916E-2 2.98898E-2 -9999 -9999 -9999 -9999 -9999 -9999
-9999 -9999 -9999 -9999 6.04094E-1 5.65688E-1 5.33964E-1 4.81148E-1 4.65826E-1 4.63959E-1 4.51929E-1 4.72024E-1 4.70083E-1 4.99789E-1 4.73362E-1 4.77626E-1 4.82677E-1 4.83996E-1 4.86372E-1 5.13807E-1 5.93216E-1 6.67877E-1 6.87112E-1 6.90443E-1 6.95855E-1 7.01475E-1 7.00357E-1 6.94241E-1 7.30111E-1 7.31688E-1 7.39453E-1 7.11841E-1 -9999 -9999 -9999 -9999 -9999 -9999 -9999 -9999 -9999 -9999 -9999 -9999 -9999 -9999 -9999 -9999 -9999 -9999 -9999 -9999 -9999 -9999 -9999 -9999 -9999 -9999 -9999 -9999 -9999 -9999 -9999 -9999 -9999 -9999 -9999 -9999 -9999 -9999 -9999 -9999 -9999 -9999 -9999 -9999 -9999 -9999 -9999 -9999 -9999 -9999 -9999 -9999 -9999 -9999 -9999 -9999 -9999 -9999 -9999 -9999 -9999 -9999 -9999 -9999 -9999 -9999 -9999 -9999 -9999 -9999 -9999 -9999 -9999 -9999 4.34859E-1 4.22747E-1 4.77215E-1 -9999 -9999 -9999 -9999 -9999 -9999 -9999 -9999 -9999 -9999 -9999 -9999 -9999 7.13422E-1 6.54224E-1 6.32062E-1 6.05817E-1 6.03291E-1 6.05309E-1 6.23627E-1 6.53667E-1 6.97225E-1 6.97548E-1 6.82786E-1 6.86348E-1 6.70109E-1 6.42462E-1 6.21242E-1 6.19151E-1 6.55054E-1 6.33038E-1 4.04139E-1 2.37465E-1 1.5716E-1 1.20618E-1 1.4309E-1 1.21656E-1 1.45544E-1 1.15042E-1 9.27617E-2 1.07606E-1 9.1688E-2 7.48955E-2 1.09177E-1 8.07487E-2 7.84911E-2 6.11133E-2 5.86606E-2 5.96438E-2 6.51374E-2 9.0364E-2 7.82288E-2 6.46989E-2 3.43441E-2 -9999 -9999 -9999 -9999 -9999 -9999 -9999
-9999 -9999 -9999 -9999 -9999 5.3941E-1 5.49218E-1 5.11424E-1 4.75767E-1 4.77137E-1 4.76756E-1 4.75113E-1 4.77673E-1 4.78564E-1 4.69911E-1 4.75798E-1 4.85637E-1 4.82113E-1 4.87881E-1 4.8171E-1 4.98782E-1 6.03989E-1 6.87263E-1 6.85573E-1 6.86392E-1 6.75081E-1 6.61987E-1 6.40633E-1 6.61434E-1 6.73339E-1 7.02935E-1 7.06849E-1 7.16666E-1 -9999 -9999 -9999 -9999 -9999 -9999 -9999 -9999 -9999 -9999 -9999 -9999 -9999 -9999 -9999 -9999 -9999 -9999 -9999 -9999 -9999 -9999 -9999 -9999 -9999 -9999 -9999 -9999 -9999 -9999 -9999 -9999 -9999 -9999 -9999 -9999 -9999 -9999 -9999 -9999 -9999 -9999 -9999 -9999 -9999 -9999 -9999 -9999 -9999 -9999 -9999 -9999 -9999 -9999 -9999 -9999 -9999 -9999 -9999 -9999 -9999 -9999 -9999 -9999 -9999 -9999 -9999 -9999 -9999 -9999 -9999 -9999 -9999 4.77165E-1 4.75359E-1 4.96922E-1 -9999 -9999 -9999 -9999 -9999 -9999 -9999 -9999 -9999 -9999 -9999 -9999 -9999 6.89843E-1 6.80774E-1 6.24065E-1 5.97389E-1 5.92036E-1 6.10326E-1 6.30008E-1 6.59617E-1 6.77806E-1 6.96556E-1 6.99742E-1 6.99245E-1 6.50893E-1 6.71983E-1 6.39705E-1 6.3875E-1 6.38846E-1 6.431E-1 5.72631E-1 3.37168E-1 1.9752E-1 1.3415E-1 1.23787E-1 1.40956E-1 1.23343E-1 1.30277E-1 1.40826E-1 1.02691E-1 8.76225E-2 8.05041E-2 7.43504E-2 7.86931E-2 8.6638E-2 7.01715E-2 4.93224E-2 4.73112E-2 6.22046E-2 5.8917E-2 8.51208E-2 7.5755E-2 4.36096E-2 2.68308E-2 -9999 -9999 -9999 -9999 -9999 -9999
-9999 -9999 -9999 -9999 -9999 -9999 -9999 -9999 4.95115E-1 4.99614E-1 4.85952E-1 4.80578E-1 4.5989E-1 4.73542E-1 4.73255E-1 4.98806E-1 5.05062E-1 5.05115E-1 4.98888E-1 4.99796E-1 5.061E-1 4.95114E-1 5.96148E-1 6.7259E-1 6.78707E-1 6.60284E-1 6.5118E-1 6.07031E-1 5.60322E-1 5.76331E-1 6.06522E-1 6.58336E-1 6.93087E-1 -9999 -9999 -9999 -9999 -9999 -9999 -9999 -9999 -9999 -9999 -9999 -9999 -9999 -9999 -9999 -9999 -9999 -9999 -9999 -9999 -9999 -9999 -9999 -9999 -9999 -9999 -9999 -9999 -9999 -9999 -9999 -9999 -9999 -9999 -9999 -9999 -9999 -9999 -9999 -9999 -9999 -9999 -9999 -9999 -9999 -9999 -9999 -9999 -9999 -9999 -9999 -9999 -9999 -9999 -9999 -9999 -9999 -9999 -9999 -9999 -9999 -9999 -9999 -9999 -9999 -9999 -9999 -9999 -9999 -9999 -9999 -9999 5.18274E-1 5.07426E-1 5.54418E-1 5.7942E-1 5.88236E-1 -9999 -9999 -9999 -9999 -9999 -9999 -9999 -9999 -9999 -9999 -9999 -9999 7.20371E-1 6.74104E-1 6.36291E-1 6.26579E-1 6.27547E-1 6.38023E-1 6.42459E-1 6.63784E-1 6.5432E-1 6.821E-1 7.15052E-1 6.87181E-1 6.39255E-1 6.64356E-1 6.76197E-1 6.62319E-1 6.65204E-1 6.71925E-1 6.32551E-1 4.26268E-1 2.72872E-1 1.49037E-1 1.14964E-1 1.35472E-1 1.50498E-1 1.18614E-1 1.37262E-1 1.16051E-1 7.82224E-2 6.46935E-2 7.82566E-2 9.64662E-2 9.49759E-2 6.86659E-2 5.98111E-2 5.11069E-2 4.91219E-2 4.96419E-2 5.84762E-2 7.56823E-2 4.38364E-2 2.34926E-2 1.90385E-2 -9999 -9999 -9999 -9999 -9999
-9999 -9999 -9999 -9999 -9999 -9999 -9999 -9999 -9999 -9999 4.96252E-1 4.88484E-1 4.68149E-1 4.54764E-1 4.74413E-1 4.87763E-1 5.00281E-1 5.23866E-1 5.15456E-1 5.25602E-1 5.34688E-1 5.05535E-1 4.856E-1 5.36802E-1 6.15544E-1 6.44707E-1 6.25424E-1 5.8858E-1 5.56563E-1 5.64175E-1 5.88823E-1 6.4744E-1 6.73346E-1 7.11691E-1 -9999 -9999 -9999 -9999 -9999 -9999 -9999 -9999 -9999 -9999 -9999 -9999 -9999 -9999 -9999 -9999 -9999 -9999 -9999 -9999 -9999 -9999 -9999 -9999 -9999 -9999 -9999 -9999 -9999 -9999 -9999 -9999 -9999 -9999 -9999 -9999 -9999 -9999 -9999 -9999 -9999 -9999 -9999 -9999 -9999 -9999 -9999 -9999 -9999 -9999 -9999 -9999 -9999 -9999 -9999 -9999 -9999 -9999 -9999 -9999 -9999 -9999 -9999 -9999 -9999 -9999 -9999 -9999 -9999 -9999 4.59856E-1 5.19399E-1 5.8235E-1 5.44924E-1 5.82675E-1 -9999 -9999 -9999 -9999 -9999 -9999 -9999 -9999 -9999 7.08453E-1 -9999 7.22641E-1 7.30407E-1 7.23458E-1 7.09705E-1 6.90099E-1 6.41575E-1 6.36302E-1 6.50269E-1 6.86695E-1 6.70953E-1 6.68047E-1 6.9093E-1 7.22569E-1 7.06142E-1 6.62289E-1 6.91643E-1 6.66097E-1 6.75105E-1 7.00764E-1 6.87603E-1 6.69501E-1 4.89698E-1 2.95238E-1 1.70846E-1 1.41021E-1 1.55048E-1 1.72034E-1 1.52373E-1 1.47308E-1 1.07622E-1 9.13783E-2 6.93233E-2 7.59133E-2 1.04453E-1 9.08975E-2 8.11961E-2 6.23418E-2 6.41526E-2 4.44278E-2 3.8077E-2 4.52015E-2 4.81078E-2 3.35948E-2 2.7332E-2 2.59621E-2 2.51386E-2 -9999 -9999 -9999 -9999
-9999 -9999 -9999 -9999 -9999 -9999 -9999 -9999 5.15767E-1 5.05636E-1 5.08125E-1 5.00406E-1 4.99901E-1 4.67024E-1 4.75933E-1 4.72524E-1 4.64678E-1 4.94831E-1 5.2304E-1 5.40477E-1 5.39005E-1 5.26137E-1 4.99439E-1 4.83676E-1 4.9012E-1 5.35309E-1 5.725E-1 5.61187E-1 5.54222E-1 5.81291E-1 6.44818E-1 6.7552E-1 6.88455E-1 7.07187E-1 -9999 -9999 -9999 -9999 -9999 -9999 -9999 -9999 -9999 -9999 -9999 -9999 -9999 -9999 -9999 -9999 -9999 -9999 -9999 -9999 -9999 -9999 -9999 -9999 -9999 -9999 -9999 -9999 -9999 -9999 -9999 -9999 -9999 -9999 -9999 -9999 -9999 -9999 -9999 -9999 -9999 -9999 -9999 -9999 -9999 -9999 -9999 -9999 -9999 -9999 -9999 -9999 -9999 -9999 -9999 -9999 -9999 -9999 -9999 -9999 -9999 -9999 -9999 -9999 -9999 -9999 -9999 -9999 -9999 4.95029E-1 4.98716E-1 5.10153E-1 5.30794E-1 6.0641E-1 6.30413E-1 -9999 -9999 -9999 -9999 -9999 -9999 -9999 -9999 7.03948E-1 6.42438E-1 6.79305E-1 6.90466E-1 7.17755E-1 7.37447E-1 7.31554E-1 7.22589E-1 6.77197E-1 6.57921E-1 6.79851E-1 6.80676E-1 6.69147E-1 6.61598E-1 6.92798E-1 7.00844E-1 7.06301E-1 7.04522E-1 7.17918E-1 7.21955E-1 7.46018E-1 7.21226E-1 6.77693E-1 6.79997E-1 6.05713E-1 4.35138E-1 2.06199E-1 1.44332E-1 1.25231E-1 1.85494E-1 2.05724E-1 1.54905E-1 1.01614E-1 7.93515E-2 6.05139E-2 6.91801E-2 7.91341E-2 9.07023E-2 6.85103E-2 4.97523E-2 4.20945E-2 3.38634E-2 3.99165E-2 4.95536E-2 5.92686E-2 5.81202E-2 4.05328E-2 3.06275E-2 3.18054E-2 -9999 -9999 -9999 -9999
-9999 -9999 -9999 -9999 -9999 -9999 -9999 5.28144E-1 4.9986E-1 4.94304E-1 4.91217E-1 4.77455E-1 4.85159E-1 4.73241E-1 4.53964E-1 4.36077E-1 4.36447E-1 4.73988E-1 4.97823E-1 5.28223E-1 5.33433E-1 5.2831E-1 5.15088E-1 5.10234E-1 4.94464E-1 4.81634E-1 4.97786E-1 5.02939E-1 4.9178E-1 5.55842E-1 6.20631E-1 6.67174E-1 6.90856E-1 6.99711E-1 -9999 -9999 -9999 -9999 -9999 -9999 -9999 -9999 -9999 -9999 -9999 -9999 -9999 -9999 -9999 -9999 -9999 -9999 -9999 -9999 -9999 -9999 -9999 -9999 -9999 -9999 -9999 -9999 -9999 -9999 -9999 -9999 -9999 -9999 -9999 -9999 -9999 -9999 -9999 -9999 -9999 -9999 -9999 -9999 -9999 -9999 -9999 -9999 -9999 -9999 -9999 -9999 -9999 -9999 -9999 -9999 -9999 -9999 -9999 -9999 -9999 -9999 -9999 -9999 -9999 -9999 -9999 -9999 -9999 4.68039E-1 4.77523E-1 5.15192E-1 5.00445E-1 5.73156E-1 6.26328E-1 -9999 -9999 -9999 -9999 -9999 -9999 -9999 -9999 6.7465E-1 6.24097E-1 6.00988E-1 6.66828E-1 7.32116E-1 7.41498E-1 7.46676E-1 7.42008E-1 7.27414E-1 6.82132E-1 6.98693E-1 6.55429E-1 6.53606E-1 6.84392E-1 6.91767E-1 6.95367E-1 7.26236E-1 7.20424E-1 7.21644E-1 7.28451E-1 7.19432E-1 6.87975E-1 6.84357E-1 7.05413E-1 6.62555E-1 4.81813E-1 2.18615E-1 1.47714E-1 1.65299E-1 2.27108E-1 2.22382E-1 1.58059E-1 1.09684E-1 9.51129E-2 9.96664E-2 6.4245E-2 6.74893E-2 8.18235E-2 8.15584E-2 7.78442E-2 5.84306E-2 5.69556E-2 4.83135E-2 4.01875E-2 4.37222E-2 4.17086E-2 4.79771E-2 3.94356E-2 3.99755E-2 3.05637E-2 2.90098E-2 3.96739E-2 -9999
-9999 -9999 -9999 -9999 -9999 -9999 5.3754E-1 5.21563E-1 4.74799E-1 4.81601E-1 4.6352E-1 4.47055E-1 4.68938E-1 4.9047E-1 4.78631E-1 4.67649E-1 4.59953E-1 4.46032E-1 4.69649E-1 5.04581E-1 5.15223E-1 5.31928E-1 5.29662E-1 5.3234E-1 5.16623E-1 5.04096E-1 4.73177E-1 4.69079E-1 4.64971E-1 4.73855E-1 5.02912E-1 5.44402E-1 6.30584E-1 6.83911E-1 7.01947E-1 -9999 -9999 -9999 -9999 -9999 -9999 -9999 -9999 -9999 -9999 -9999 -9999 -9999 -9999 -9999 -9999 -9999 -9999 -9999 -9999 -9999 -9999 -9999 -9999 -9999 -9999 -9999 -9999 -9999 -9999 -9999 -9999 -9999 -9999 -9999 -9999 -9999 -9999 -9999 -9999 -9999 -9999 -9999 -9999 -9999 -9999 -9999 -9999 -9999 -9999 -9999 -9999 -9999 -9999 -9999 -9999 -9999 -9999 -9999 -9999 -9999 -9999 -9999 -9999 -9999 -9999 -9999 -9999 -9999 -9999 4.59347E-1 4.77446E-1 -9999 -9999 -9999 -9999 -9999 -9999 -9999 6.77127E-1 -9999 -9999 6.52776E-1 5.83529E-1 5.88708E-1 6.02041E-1 7.05772E-1 7.34997E-1 7.35595E-1 7.52294E-1 7.36808E-1 7.18554E-1 7.12616E-1 6.72816E-1 6.60247E-1 6.77308E-1 6.95373E-1 7.42157E-1 7.49723E-1 7.27956E-1 7.0168E-1 7.18632E-1 6.88983E-1 6.78318E-1 6.94403E-1 6.79626E-1 6.99757E-1 5.98886E-1 3.27775E-1 2.29415E-1 1.83421E-1 2.19016E-1 2.40519E-1 1.73011E-1 1.24681E-1 1.12269E-1 1.03383E-1 7.10196E-2 7.89698E-2 7.27851E-2 7.42342E-2 5.90179E-2 6.74152E-2 6.55214E-2 5.389E-2 3.80792E-2 3.38849E-2 3.39003E-2 3.88312E-2 3.54056E-2 3.58541E-2 3.35836E-2 -9999 -9999 -9999
-9999 -9999 -9999 -9999 -9999 -9999 5.06486E-1 5.15648E-1 4.91504E-1 4.44818E-1 4.34925E-1 4.6247E-1 4.84167E-1 4.97148E-1 5.03345E-1 5.00032E-1 4.88196E-1 4.63164E-1 4.56595E-1 4.5921E-1 4.88169E-1 4.93418E-1 5.22033E-1 5.35875E-1 5.3502E-1 5.25071E-1 5.13854E-1 4.76657E-1 4.68564E-1 4.58203E-1 5.02453E-1 5.69849E-1 6.05662E-1 6.60081E-1 6.63162E-1 -9999 -9999 -9999 -9999 -9999 -9999 -9999 -9999 -9999 -9999 -9999 -9999 -9999 -9999 -9999 -9999 -9999 -9999 -9999 -9999 -9999 -9999 -9999 -9999 -9999 -9999 -9999 -9999 -9999 -9999 -9999 -9999 -9999 -9999 -9999 -9999 -9999 -9999 -9999 -9999 -9999 -9999 -9999 -9999 -9999 -9999 -9999 -9999 -9999 -9999 -9999 -9999 -9999 -9999 -9999 -9999 3.07715E-1 2.783E-1 3.03786E-1 3.76791E-1 4.33981E-1 -9999 -9999 -9999 -9999 -9999 -9999 -9999 -9999 -9999 5.12925E-1 -9999 -9999 -9999 -9999 -9999 -9999 -9999 -9999 6.87194E-1 6.89872E-1 -9999 6.72276E-1 6.13141E-1 5.83687E-1 5.54223E-1 6.47743E-1 6.97268E-1 7.2635E-1 7.33358E-1 7.4108E-1 7.27911E-1 7.11867E-1 6.84023E-1 6.83776E-1 6.60721E-1 6.84137E-1 7.28071E-1 7.22761E-1 6.88538E-1 7.03488E-1 7.00711E-1 6.84768E-1 6.81012E-1 6.93944E-1 6.98465E-1 7.3284E-1 6.02402E-1 4.08879E-1 3.18707E-1 2.5736E-1 2.56401E-1 2.368E-1 1.77077E-1 1.36665E-1 1.27055E-1 1.18503E-1 9.04367E-2 8.0125E-2 7.02591E-2 7.20186E-2 6.98839E-2 6.18905E-2 5.44182E-2 4.70807E-2 3.95899E-2 3.96162E-2 2.86769E-2 3.22402E-2 4.5141E-2 5.22622E-2 4.15504E-2 -9999 -9999 -9999
-9999 -9999 -9999 -9999 5.29592E-1 4.7683E-1 4.76367E-1 5.13822E-1 5.18683E-1 4.91801E-1 4.70731E-1 4.52143E-1 4.55891E-1 4.76112E-1 4.84708E-1 4.89962E-1 4.95397E-1 4.93358E-1 4.8531E-1 4.56058E-1 4.5039E-1 4.61172E-1 5.04773E-1 5.09305E-1 5.21396E-1 5.15075E-1 4.97563E-1 4.77666E-1 4.75243E-1 4.53118E-1 4.69998E-1 5.31169E-1 5.48732E-1 6.07516E-1 6.39402E-1 6.52595E-1 -9999 -9999 -9999 -9999 -9999 -9999 -9999 -9999 -9999 -9999 -9999 -9999 -9999 -9999 -9999 -9999 -9999 -9999 -9999 -9999 -9999 -9999 -9999 -9999 -9999 -9999 -9999 -9999 -9999 -9999 -9999 -9999 -9999 -9999 -9999 -9999 -9999 -9999 -9999 -9999 -9999 -9999 -9999 -9999 -9999 -9999 -9999 -9999 -9999 -9999 -9999 -9999 -9999 -9999 3.5868E-1 3.49154E-1 2.6438E-1 2.68505E-1 3.45794E-1 3.78308E-1 -9999 4.228E-1 4.89948E-1 5.13916E-1 -9999 -9999 -9999 -9999 6.12787E-1 5.72773E-1 5.79108E-1 5.4103E-1 -9999 -9999 -9999 6.2494E-1 6.40301E-1 6.81615E-1 6.91082E-1 6.83052E-1 6.74121E-1 6.39101E-1 6.17361E-1 5.72637E-1 5.83589E-1 6.53878E-1 6.72594E-1 7.48866E-1 7.59076E-1 7.41212E-1 7.46472E-1 7.16679E-1 6.94793E-1 6.69362E-1 6.64602E-1 6.90085E-1 7.24057E-1 6.96995E-1 6.77077E-1 6.86504E-1 6.96358E-1 6.72297E-1 6.72366E-1 6.79645E-1 6.99517E-1 7.11583E-1 6.06885E-1 4.57814E-1 3.39685E-1 3.57772E-1 3.31463E-1 2.09599E-1 1.59259E-1 1.44482E-1 1.41798E-1 1.2881E-1 1.07778E-1 7.81045E-2 8.43516E-2 7.59382E-2 5.56277E-2 4.25813E-2 4.51728E-2 4.69397E-2 3.83526E-2 4.66922E-2 3.30831E-2 4.55601E-2 4.00838E-2 4.05712E-2 4.6688E-2 3.29773E-2 -9999 -9999
-9999 -9999 -9999 4.92355E-1 4.69069E-1 4.35694E-1 4.44918E-1 4.72992E-1 4.75049E-1 4.91712E-1 4.93398E-1 4.68843E-1 4.54778E-1 4.59581E-1 4.70982E-1 4.95556E-1 4.92129E-1 4.91569E-1 4.77363E-1 4.71563E-1 4.56656E-1 4.47961E-1 4.7612E-1 4.82789E-1 4.95192E-1 5.09916E-1 4.86245E-1 4.73716E-1 4.88666E-1 4.81452E-1 4.54556E-1 4.77354E-1 4.84006E-1 5.81891E-1 5.99174E-1 6.15394E-1 -9999 -9999 -9999 -9999 -9999 -9999 -9999 -9999 -9999 -9999 -9999 -9999 -9999 -9999 -9999 -9999 -9999 -9999 -9999 -9999 -9999 -9999 -9999 -9999 -9999 -9999 -9999 -9999 -9999 -9999 -9999 -9999 -9999 -9999 -9999 -9999 -9999 -9999 -9999 -9999 -9999 -9999 -9999 -9999 -9999 -9999 -9999 -9999 -9999 -9999 -9999 -9999 -9999 -9999 -9999 3.97368E-1 2.93934E-1 2.50589E-1 3.55914E-1 3.66653E-1 3.89463E-1 4.02377E-1 4.37071E-1 4.76386E-1 4.72307E-1 -9999 -9999 5.85089E-1 6.19381E-1 5.98791E-1 5.70015E-1 5.36668E-1 -9999 -9999 5.80005E-1 6.22212E-1 6.38381E-1 6.8271E-1 7.021E-1 6.77181E-1 6.42548E-1 6.90241E-1 6.22708E-1 5.72097E-1 5.94764E-1 6.26315E-1 6.96559E-1 7.14367E-1 7.17866E-1 7.11897E-1 7.24643E-1 7.33586E-1 7.41291E-1 7.14592E-1 6.91645E-1 6.97507E-1 7.10869E-1 6.94243E-1 6.81304E-1 6.9548E-1 6.81352E-1 6.60096E-1 6.16882E-1 6.80612E-1 6.70398E-1 6.99837E-1 6.91642E-1 5.77229E-1 4.40623E-1 3.44481E-1 3.06066E-1 2.22221E-1 1.78433E-1 1.41029E-1 1.41237E-1 1.27487E-1 8.18626E-2 7.89248E-2 9.3601E-2 7.16865E-2 5.3208E-2 4.0715E-2 5.50365E-2 3.56169E-2 4.69432E-2 4.58903E-2 3.39812E-2 3.87742E-2 3.25473E-2 3.74752E-2 3.92308E-2 2.88963E-2 -9999 -9999
-9999 -9999 -9999 3.8993E-1 4.8013E-1 4.49927E-1 4.5767E-1 4.53914E-1 4.40936E-1 4.3152E-1 4.66052E-1 4.80378E-1 4.88903E-1 4.70141E-1 4.79197E-1 5.01042E-1 4.87294E-1 4.8159E-1 4.55893E-1 4.46735E-1 4.6146E-1 4.26078E-1 4.16256E-1 4.29066E-1 4.29574E-1 4.42168E-1 4.31074E-1 4.48115E-1 4.5402E-1 4.57552E-1 4.39974E-1 4.3391E-1 4.50497E-1 4.66235E-1 5.0844E-1 4.99027E-1 5.14418E-1 5.39719E-1 5.57049E-1 -9999 -9999 -9999 -9999 -9999 -9999 -9999 -9999 -9999 -9999 -9999 -9999 -9999 -9999 -9999 -9999 -9999 -9999 -9999 -9999 -9999 -9999 -9999 -9999 -9999 -9999 -9999 -9999 -9999 -9999 -9999 -9999 -9999 -9999 -9999 -9999 -9999 -9999 -9999 -9999 -9999 -9999 -9999 -9999 -9999 -9999 -9999 -9999 -9999 -9999 -9999 -9999 -9999 2.77829E-1 2.83571E-1 3.55644E-1 3.74241E-1 3.50374E-1 4.04558E-1 4.14779E-1 4.76762E-1 4.58616E-1 4.5375E-1 4.67407E-1 4.94141E-1 4.79703E-1 4.91903E-1 4.89027E-1 4.57427E-1 -9999 4.98446E-1 5.64145E-1 6.42954E-1 6.65142E-1 6.70532E-1 6.77166E-1 6.78244E-1 6.57777E-1 6.53059E-1 6.66583E-1 6.24722E-1 5.94416E-1 5.92586E-1 6.2683E-1 7.08246E-1 6.90987E-1 6.93459E-1 7.18465E-1 7.30114E-1 7.14589E-1 7.03902E-1 6.52082E-1 6.99138E-1 7.04128E-1 6.91201E-1 6.91682E-1 7.09536E-1 7.02797E-1 6.83057E-1 6.57044E-1 6.74091E-1 6.9418E-1 6.98803E-1 6.88288E-1 6.25469E-1 5.26462E-1 3.65415E-1 2.78232E-1 2.23823E-1 1.86422E-1 1.78525E-1 1.4172E-1 1.25701E-1 9.53307E-2 7.0844E-2 8.79946E-2 7.12009E-2 5.28776E-2 4.29956E-2 5.00852E-2 2.88587E-2 3.44707E-2 3.67698E-2 2.51378E-2 3.00007E-2 3.4031E-2 2.82568E-2 3.06535E-2 2.20029E-2 2.50737E-2 -9999
-9999 -9999 -9999 -9999 5.06509E-1 5.42156E-1 4.71752E-1 4.58545E-1 5.01326E-1 4.57692E-1 4.33718E-1 4.30248E-1 4.47203E-1 4.69377E-1 4.90329E-1 4.95996E-1 4.59738E-1 4.48236E-1 4.2646E-1 4.16668E-1 4.36963E-1 4.37323E-1 4.17795E-1 4.1828E-1 4.11716E-1 4.10207E-1 3.73855E-1 3.91082E-1 3.94369E-1 3.80117E-1 3.85748E-1 3.9946E-1 4.02752E-1 4.42544E-1 4.2548E-1 4.20504E-1 4.09152E-1 3.96827E-1 4.57372E-1 5.50472E-1 5.51243E-1 5.30027E-1 -9999 -9999 -9999 -9999 -9999 -9999 -9999 -9999 -9999 -9999 -9999 -9999 -9999 -9999 -9999 -9999 -9999 -9999 -9999 -9999 -9999 -9999 -9999 -9999 -9999 -9999 -9999 -9999 -9999 -9999 -9999 -9999 -9999 -9999 -9999 -9999 -9999 -9999 -9999 -9999 -9999 -9999 -9999 -9999 -9999 -9999 -9999 -9999 -9999 3.32017E-1 3.00191E-1 3.2673E-1 3.81264E-1 4.04611E-1 3.71657E-1 3.78711E-1 3.92618E-1 4.56237E-1 4.66734E-1 4.29863E-1 4.39683E-1 4.1657E-1 3.96611E-1 4.24279E-1 4.12863E-1 4.21146E-1 4.36246E-1 4.7171E-1 5.18284E-1 6.0886E-1 6.43078E-1 6.54037E-1 6.69159E-1 6.81297E-1 6.95042E-1 7.06929E-1 6.91972E-1 6.7905E-1 5.98511E-1 5.48281E-1 6.05503E-1 6.43481E-1 6.67385E-1 6.83849E-1 7.01138E-1 6.97335E-1 6.99564E-1 6.70841E-1 6.3092E-1 6.39191E-1 6.65064E-1 7.19195E-1 7.25278E-1 7.31476E-1 7.64841E-1 7.07508E-1 6.52777E-1 6.87822E-1 6.76718E-1 6.41579E-1 6.23833E-1 5.86248E-1 5.16652E-1 3.7856E-1 2.45669E-1 2.42359E-1 2.00675E-1 1.89468E-1 1.90582E-1 1.09717E-1 1.18412E-1 1.24515E-1 9.37025E-2 8.1766E-2 6.41425E-2 5.19078E-2 4.24076E-2 3.19608E-2 3.56658E-2 2.98844E-2 2.49798E-2 2.57796E-2 2.52956E-2 3.28593E-2 2.30213E-2 1.91102E-2 -9999 -9999
-9999 -9999 -9999 -9999 6.1733E-1 5.884E-1 5.50421E-1 5.32583E-1 5.36589E-1 5.14936E-1 4.37498E-1 4.193E-1 4.26316E-1 4.50915E-1 4.71097E-1 4.82312E-1 4.60687E-1 4.47124E-1 4.35866E-1 4.3973E-1 4.52606E-1 4.60746E-1 4.27421E-1 4.24587E-1 4.13568E-1 3.90275E-1 3.9282E-1 3.63499E-1 3.67853E-1 3.78207E-1 3.81016E-1 3.85861E-1 3.91275E-1 4.1701E-1 4.36949E-1 4.15331E-1 4.05529E-1 3.98724E-1 4.5143E-1 4.77594E-1 4.76949E-1 4.46072E-1 4.83141E-1 4.96934E-1 4.72317E-1 -9999 -9999 -9999 -9999 -9999 -9999 -9999 -9999 -9999 -9999 -9999 -9999 -9999 -9999 -9999 -9999 -9999 -9999 -9999 -9999 -9999 -9999 -9999 -9999 -9999 -9999 -9999 -9999 -9999 -9999 -9999 -9999 -9999 -9999 -9999 -9999 -9999 -9999 -9999 -9999 -9999 -9999 -9999 -9999 -9999 -9999 -9999 3.3654E-1 3.83243E-1 4.08657E-1 4.21348E-1 4.09571E-1 4.12943E-1 4.21958E-1 4.64339E-1 4.71346E-1 4.62302E-1 4.7516E-1 4.45619E-1 4.3414E-1 4.25984E-1 4.13892E-1 4.07773E-1 4.00578E-1 4.20652E-1 4.59453E-1 5.35009E-1 6.13167E-1 5.98348E-1 6.76909E-1 6.76046E-1 6.89978E-1 7.16828E-1 7.04714E-1 6.65971E-1 5.93801E-1 5.93529E-1 5.76928E-1 5.9002E-1 6.57787E-1 7.1066E-1 7.1208E-1 6.96468E-1 6.72389E-1 6.31867E-1 6.48826E-1 6.32899E-1 5.52233E-1 7.05947E-1 7.32232E-1 7.32234E-1 7.74956E-1 7.22852E-1 6.78577E-1 7.12232E-1 6.97036E-1 6.40698E-1 6.09847E-1 6.23943E-1 5.0157E-1 3.5255E-1 2.1808E-1 1.77543E-1 1.60411E-1 1.70337E-1 1.38249E-1 9.70424E-2 1.79486E-1 2.12775E-1 1.36791E-1 8.32414E-2 8.83963E-2 6.27256E-2 5.35824E-2 -9999 -9999 3.45773E-2 3.00644E-2 2.69599E-2 2.70452E-2 2.36261E-2 2.36094E-2 2.73981E-2 2.13711E-2 2.28586E-2
-9999 -9999 -9999 -9999 4.52205E-1 5.47594E-1 5.79187E-1 6.19481E-1 5.78368E-1 5.72516E-1 4.99413E-1 4.34802E-1 4.30629E-1 4.38295E-1 4.66314E-1 4.66818E-1 4.39274E-1 4.32497E-1 4.36198E-1 4.54894E-1 4.56311E-1 4.3378E-1 4.25413E-1 4.33193E-1 4.4893E-1 4.05805E-1 3.95183E-1 3.72195E-1 3.69425E-1 3.76792E-1 3.88694E-1 3.67008E-1 3.62861E-1 3.79829E-1 3.96523E-1 4.31495E-1 4.22467E-1 4.09359E-1 4.23741E-1 4.51943E-1 4.37411E-1 4.24928E-1 4.4403E-1 4.36552E-1 4.54241E-1 -9999 -9999 -9999 -9999 -9999 -9999 -9999 -9999 -9999 -9999 -9999 -9999 -9999 -9999 -9999 5.53287E-1 5.87221E-1 -9999 -9999 -9999 -9999 -9999 -9999 -9999 -9999 -9999 -9999 -9999 -9999 -9999 -9999 -9999 -9999 -9999 -9999 -9999 -9999 -9999 -9999 -9999 -9999 -9999 -9999 -9999 -9999 -9999 -9999 4.40685E-1 4.30776E-1 4.29515E-1 3.96451E-1 4.20917E-1 4.1136E-1 4.1746E-1 4.4009E-1 4.69576E-1 4.85262E-1 5.17991E-1 4.9329E-1 4.53826E-1 4.24529E-1 4.08501E-1 4.33792E-1 4.19418E-1 4.0845E-1 3.95664E-1 4.1763E-1 5.48845E-1 5.72636E-1 6.54906E-1 6.57625E-1 6.65593E-1 6.93699E-1 6.89812E-1 6.57443E-1 6.20022E-1 5.83594E-1 5.35007E-1 6.24604E-1 6.55401E-1 7.45924E-1 7.03514E-1 6.89767E-1 6.56321E-1 6.29458E-1 6.53936E-1 5.84772E-1 4.69136E-1 5.79826E-1 6.74499E-1 7.02126E-1 7.0522E-1 7.23387E-1 7.44142E-1 7.43204E-1 7.16285E-1 6.89565E-1 6.39929E-1 6.26003E-1 5.0624E-1 3.4894E-1 2.06807E-1 1.7441E-1 1.53624E-1 1.39158E-1 1.08174E-1 1.07795E-1 1.88935E-1 1.79653E-1 1.14231E-1 7.92456E-2 8.98722E-2 7.49772E-2 7.25168E-2 -9999 -9999 -9999 -9999 3.15384E-2 2.6149E-2 2.45898E-2 2.06333E-2 2.24379E-2 2.04983E-2 -9999
2.66327E-1 2.61995E-1 2.51582E-1 2.45725E-1 2.80858E-1 3.86297E-1 5.41401E-1 6.59487E-1 6.1967E-1 6.07456E-1 5.44715E-1 4.90426E-1 4.724E-1 4.73675E-1 4.84222E-1 4.54478E-1 4.33463E-1 4.20063E-1 4.21825E-1 4.18449E-1 3.97926E-1 3.88605E-1 4.09045E-1 4.3529E-1 4.41619E-1 4.46566E-1 4.17367E-1 3.97501E-1 3.78478E-1 3.91813E-1 3.88259E-1 3.6156E-1 3.60748E-1 3.59698E-1 3.81102E-1 3.95908E-1 4.06392E-1 4.01984E-1 4.21919E-1 4.14871E-1 4.038E-1 4.04123E-1 4.17591E-1 4.37781E-1 4.72892E-1 4.79665E-1 -9999 -9999 -9999 -9999 -9999 -9999 -9999 -9999 -9999 -9999 -9999 -9999 5.00625E-1 4.96144E-1 5.37611E-1 5.66707E-1 5.54425E-1 -9999 -9999 -9999 -9999 -9999 -9999 -9999 -9999 -9999 -9999 -9999 -9999 -9999 -9999 -9999 -9999 -9999 -9999 -9999 -9999 -9999 -9999 -9999 -9999 -9999 -9999 -9999 -9999 4.35665E-1 4.2395E-1 4.28901E-1 3.86078E-1 4.01478E-1 4.12131E-1 4.31193E-1 4.15201E-1 4.93955E-1 5.11903E-1 5.01702E-1 5.16845E-1 5.37668E-1 5.24701E-1 5.13196E-1 5.03826E-1 4.62879E-1 4.58434E-1 4.36902E-1 4.27081E-1 4.34989E-1 4.66911E-1 4.94158E-1 6.11967E-1 6.75289E-1 6.72198E-1 6.96013E-1 6.66078E-1 6.70896E-1 6.06656E-1 5.79182E-1 5.80545E-1 6.30462E-1 6.73516E-1 6.63576E-1 6.98467E-1 7.11875E-1 6.81809E-1 6.78955E-1 6.70394E-1 6.49782E-1 5.67257E-1 5.99532E-1 6.85606E-1 5.69446E-1 6.51188E-1 6.72147E-1 6.92672E-1 6.91161E-1 6.89378E-1 6.37497E-1 6.63954E-1 5.74763E-1 4.83495E-1 4.17002E-1 2.84564E-1 1.98445E-1 1.38437E-1 7.36409E-2 7.19298E-2 9.35356E-2 1.23362E-1 1.23675E-1 8.75773E-2 6.13219E-2 8.14967E-2 8.16027E-2 7.25908E-2 -9999 -9999 -9999 -9999 -9999 3.96988E-2 2.42225E-2 2.06442E-2 -9999 -9999 -9999
2.52431E-1 2.73283E-1 3.12949E-1 3.68637E-1 2.39748E-1 3.15954E-1 4.31846E-1 4.67313E-1 5.03152E-1 6.11519E-1 5.25875E-1 5.01276E-1 4.93099E-1 4.87373E-1 4.98018E-1 4.56093E-1 4.14357E-1 4.16408E-1 3.90082E-1 3.81232E-1 3.76917E-1 3.65878E-1 3.84462E-1 4.31834E-1 4.34033E-1 4.6508E-1 4.52639E-1 4.36233E-1 4.06829E-1 4.23664E-1 4.2463E-1 4.03077E-1 3.72071E-1 3.53022E-1 3.8653E-1 4.20883E-1 4.24372E-1 4.32798E-1 4.12277E-1 4.12121E-1 4.11917E-1 4.06434E-1 4.24394E-1 4.60778E-1 5.49897E-1 5.29612E-1 -9999 -9999 -9999 -9999 -9999 -9999 -9999 -9999 -9999 -9999 -9999 -9999 4.87462E-1 5.14407E-1 5.35533E-1 5.82165E-1 5.73176E-1 5.39101E-1 -9999 -9999 -9999 -9999 -9999 -9999 -9999 -9999 -9999 -9999 -9999 -9999 -9999 -9999 -9999 -9999 -9999 -9999 -9999 -9999 -9999 -9999 -9999 -9999 -9999 -9999 -9999 -9999 3.72146E-1 3.72081E-1 3.67209E-1 3.55051E-1 3.62748E-1 4.08936E-1 3.88221E-1 4.03508E-1 4.39104E-1 4.8208E-1 5.50771E-1 5.76337E-1 5.94135E-1 5.57425E-1 5.4151E-1 5.64678E-1 5.39784E-1 5.36844E-1 5.09982E-1 5.17393E-1 5.20503E-1 5.39642E-1 5.59209E-1 6.04544E-1 6.78036E-1 6.97307E-1 6.81202E-1 6.98894E-1 6.45388E-1 5.82962E-1 6.21682E-1 6.41571E-1 6.75163E-1 7.04582E-1 7.33138E-1 7.17855E-1 7.10823E-1 6.7686E-1 6.75147E-1 6.78761E-1 6.58632E-1 6.56292E-1 6.52519E-1 6.43443E-1 5.97818E-1 6.53293E-1 5.89293E-1 4.80021E-1 5.05452E-1 5.60687E-1 5.31308E-1 5.02668E-1 4.92846E-1 3.88427E-1 2.70821E-1 2.08822E-1 1.2765E-1 6.22342E-2 4.8932E-2 7.79946E-2 1.03271E-1 7.80134E-2 5.72641E-2 5.12901E-2 7.13883E-2 6.94683E-2 7.12242E-2 -9999 -9999 -9999 -9999 -9999 -9999 2.76654E-2 -9999 -9999 -9999 -9999
-9999 2.44985E-1 2.82854E-1 3.59864E-1 2.70409E-1 2.72989E-1 3.04323E-1 3.68586E-1 4.55895E-1 5.8121E-1 5.37714E-1 5.28588E-1 4.658E-1 4.76024E-1 4.96915E-1 4.72487E-1 4.16462E-1 4.25119E-1 3.96392E-1 3.64044E-1 3.64461E-1 3.58072E-1 3.7258E-1 4.18991E-1 4.26019E-1 4.63809E-1 4.8079E-1 4.7116E-1 4.68492E-1 4.4951E-1 4.58488E-1 4.03941E-1 3.88238E-1 3.84239E-1 4.03421E-1 4.12308E-1 4.26793E-1 4.28103E-1 4.2629E-1 4.24798E-1 4.26919E-1 4.2574E-1 4.18023E-1 5.17661E-1 5.79051E-1 5.8082E-1 5.4739E-1 5.09112E-1 5.34087E-1 5.31942E-1 5.92154E-1 -9999 -9999 -9999 -9999 -9999 -9999 -9999 4.78086E-1 4.95766E-1 5.55474E-1 5.77851E-1 5.5685E-1 5.57487E-1 5.48102E-1 5.51602E-1 -9999 -9999 -9999 -9999 -9999 -9999 -9999 -9999 -9999 -9999 -9999 -9999 -9999 -9999 -9999 -9999 -9999 -9999 -9999 -9999 -9999 -9999 -9999 -9999 -9999 -9999 -9999 3.81094E-1 3.27057E-1 3.14217E-1 3.6147E-1 3.8379E-1 3.33237E-1 3.81756E-1 3.78352E-1 4.08469E-1 4.82818E-1 5.34209E-1 5.68836E-1 5.833E-1 5.53395E-1 5.52684E-1 5.57073E-1 5.81568E-1 5.92689E-1 5.6749E-1 5.32256E-1 5.45371E-1 5.57924E-1 6.12934E-1 6.68592E-1 6.7405E-1 6.76601E-1 6.52134E-1 6.00284E-1 6.09676E-1 6.44076E-1 6.73591E-1 6.67351E-1 7.16142E-1 7.4833E-1 7.17535E-1 6.82804E-1 6.55658E-1 6.83616E-1 7.30214E-1 7.27282E-1 7.43916E-1 6.71978E-1 5.95961E-1 5.89188E-1 6.36323E-1 4.94396E-1 4.4343E-1 3.78476E-1 3.8745E-1 4.06606E-1 4.28514E-1 3.84417E-1 3.05223E-1 2.10113E-1 1.46507E-1 9.64733E-2 7.2938E-2 6.28714E-2 1.51511E-1 1.44557E-1 8.02989E-2 3.72361E-2 5.76532E-2 7.40132E-2 5.15389E-2 5.47056E-2 3.81351E-2 -9999 -9999 -9999 -9999 -9999 -9999 -9999 -9999 -9999 -9999
-9999 2.43644E-1 2.9684E-1 3.98683E-1 3.96133E-1 3.04341E-1 3.1549E-1 3.75416E-1 5.33534E-1 6.26649E-1 6.08145E-1 5.9144E-1 5.485E-1 5.14994E-1 5.27079E-1 4.49195E-1 4.33764E-1 4.47052E-1 4.29987E-1 3.75394E-1 3.46638E-1 3.51143E-1 3.70594E-1 4.33458E-1 4.38547E-1 4.49123E-1 4.59246E-1 4.63518E-1 4.76584E-1 4.80262E-1 4.67818E-1 4.12369E-1 3.76602E-1 3.91805E-1 4.17446E-1 4.266E-1 4.16622E-1 4.32298E-1 4.49888E-1 4.39626E-1 4.30678E-1 4.06278E-1 4.16789E-1 5.02552E-1 5.59879E-1 5.51582E-1 5.36167E-1 5.44498E-1 5.19843E-1 5.51581E-1 5.97483E-1 6.04039E-1 6.04818E-1 -9999 -9999 -9999 -9999 -9999 4.83728E-1 5.07474E-1 5.60773E-1 5.85923E-1 5.76861E-1 5.78218E-1 5.93868E-1 5.86159E-1 -9999 -9999 -9999 -9999 -9999 -9999 -9999 -9999 -9999 -9999 -9999 -9999 -9999 -9999 -9999 -9999 -9999 -9999 -9999 -9999 -9999 -9999 -9999 -9999 -9999 -9999 -9999 3.43625E-1 3.71955E-1 3.6262E-1 3.35729E-1 3.10643E-1 3.65564E-1 3.76202E-1 3.43565E-1 3.70893E-1 4.31746E-1 4.62981E-1 5.19464E-1 5.24593E-1 5.24385E-1 5.78586E-1 5.4258E-1 5.46764E-1 5.89736E-1 5.7396E-1 5.45516E-1 5.53865E-1 5.49567E-1 5.6548E-1 5.86741E-1 5.83309E-1 5.88224E-1 6.38005E-1 6.1602E-1 6.16497E-1 6.6801E-1 6.95401E-1 6.83437E-1 7.3253E-1 7.64266E-1 7.16103E-1 6.9383E-1 6.69856E-1 7.08999E-1 7.20394E-1 6.80925E-1 6.6144E-1 6.3901E-1 5.79867E-1 5.09723E-1 4.92543E-1 4.63828E-1 4.43881E-1 4.0116E-1 3.23588E-1 2.7859E-1 3.0769E-1 3.63499E-1 3.00875E-1 2.00275E-1 1.09792E-1 6.64975E-2 6.80942E-2 1.21547E-1 2.64315E-1 1.68096E-1 6.60741E-2 5.12844E-2 5.46648E-2 4.78823E-2 4.26084E-2 3.71408E-2 -9999 2.08421E-2 1.87449E-2 -9999 -9999 -9999 -9999 -9999 -9999 -9999 -9999
-9999 2.52983E-1 2.73113E-1 3.41914E-1 4.90062E-1 5.55927E-1 4.4823E-1 3.75899E-1 4.38735E-1 5.68499E-1 6.13164E-1 6.1919E-1 5.9279E-1 5.82133E-1 5.7781E-1 5.12971E-1 4.60061E-1 4.69159E-1 4.50328E-1 3.80878E-1 3.68636E-1 3.5504E-1 3.84114E-1 4.26859E-1 4.41421E-1 4.43626E-1 4.51493E-1 4.58281E-1 4.63012E-1 4.57707E-1 4.46915E-1 4.00545E-1 4.09479E-1 3.8139E-1 4.11305E-1 3.91692E-1 3.95663E-1 4.17713E-1 4.45731E-1 4.3748E-1 4.38007E-1 4.32523E-1 4.30498E-1 4.86109E-1 5.33578E-1 5.38158E-1 5.32085E-1 5.19867E-1 5.36107E-1 5.69719E-1 6.03101E-1 6.22685E-1 6.26885E-1 6.12597E-1 5.76209E-1 5.38041E-1 -9999 -9999 5.03136E-1 5.25485E-1 5.39181E-1 5.64324E-1 6.05726E-1 6.14034E-1 6.04931E-1 6.36544E-1 6.2386E-1 -9999 -9999 -9999 -9999 -9999 -9999 -9999 -9999 -9999 -9999 -9999 -9999 -9999 -9999 -9999 -9999 -9999 -9999 -9999 -9999 -9999 -9999 -9999 -9999 -9999 -9999 3.16011E-1 3.1981E-1 3.55983E-1 2.70988E-1 3.19376E-1 3.1212E-1 3.42162E-1 3.21071E-1 3.43557E-1 3.99963E-1 4.28701E-1 4.66987E-1 4.99494E-1 4.76061E-1 5.39497E-1 5.85571E-1 5.62371E-1 5.75792E-1 5.43724E-1 5.46343E-1 5.57131E-1 5.51215E-1 5.6425E-1 5.43641E-1 5.35555E-1 5.73717E-1 6.10936E-1 6.21571E-1 6.50205E-1 6.77627E-1 6.92274E-1 7.35027E-1 7.51028E-1 7.40954E-1 7.11328E-1 7.41772E-1 7.03264E-1 7.09817E-1 6.77405E-1 7.23944E-1 6.71403E-1 6.25497E-1 4.89352E-1 4.00135E-1 3.48591E-1 4.11991E-1 4.47328E-1 4.22711E-1 3.49379E-1 2.65239E-1 2.31817E-1 2.14072E-1 2.42684E-1 1.45435E-1 1.03369E-1 5.27329E-2 4.78861E-2 8.62101E-2 1.95421E-1 1.30084E-1 6.82488E-2 5.64726E-2 5.84112E-2 4.45741E-2 2.9063E-2 3.52866E-2 3.46089E-2 1.96383E-2 2.46566E-2 3.0927E-2 -9999 -9999 -9999 -9999 -9999 -9999 -9999
-9999 -9999 2.84853E-1 4.0348E-1 4.48442E-1 4.58788E-1 4.78864E-1 5.1618E-1 5.49025E-1 5.80732E-1 5.79469E-1 5.9753E-1 5.82712E-1 5.82448E-1 5.40001E-1 5.19152E-1 5.52018E-1 5.41147E-1 4.94519E-1 4.0079E-1 3.5657E-1 3.72955E-1 4.03254E-1 4.39842E-1 4.39339E-1 4.44268E-1 4.6062E-1 4.68709E-1 4.57732E-1 4.33744E-1 4.13831E-1 4.05673E-1 4.17096E-1 4.07878E-1 3.70342E-1 3.71901E-1 4.03231E-1 4.06961E-1 4.29184E-1 4.33713E-1 4.45694E-1 4.43611E-1 4.34592E-1 4.91168E-1 5.25274E-1 5.49254E-1 5.33559E-1 5.36026E-1 5.68568E-1 5.81449E-1 5.97471E-1 6.16682E-1 6.26993E-1 6.10987E-1 5.63688E-1 5.42248E-1 5.37684E-1 5.24046E-1 5.09324E-1 5.31376E-1 5.25786E-1 5.70567E-1 6.05199E-1 6.06423E-1 6.02298E-1 6.11044E-1 6.19226E-1 -9999 -9999 -9999 -9999 -9999 4.96013E-1 -9999 -9999 -9999 -9999 -9999 -9999 -9999 -9999 -9999 -9999 -9999 -9999 -9999 -9999 -9999 -9999 -9999 -9999 -9999 -9999 2.85037E-1 3.16703E-1 3.36204E-1 3.29388E-1 2.48312E-1 2.70456E-1 3.08954E-1 2.72317E-1 3.04736E-1 3.25169E-1 3.93663E-1 4.1411E-1 4.52576E-1 5.13302E-1 4.9318E-1 4.81958E-1 5.14975E-1 5.36153E-1 5.2596E-1 5.26536E-1 5.36759E-1 5.55279E-1 5.70406E-1 5.93755E-1 6.03237E-1 6.46977E-1 6.41125E-1 6.62024E-1 6.7685E-1 6.50141E-1 6.51004E-1 7.0918E-1 7.14127E-1 7.1681E-1 7.26107E-1 7.18277E-1 7.29065E-1 7.059E-1 6.61085E-1 6.89445E-1 6.17787E-1 5.37593E-1 4.19103E-1 4.25902E-1 3.49122E-1 4.06461E-1 3.979E-1 4.3753E-1 3.68049E-1 2.26453E-1 1.68757E-1 1.84408E-1 1.8947E-1 1.26472E-1 7.22058E-2 5.00442E-2 5.87118E-2 1.26525E-1 1.93906E-1 1.57553E-1 1.47286E-1 1.07915E-1 6.80163E-2 4.56654E-2 2.4094E-2 2.14521E-2 3.08876E-2 3.66919E-2 4.22008E-2 3.51328E-2 -9999 -9999 -9999 -9999 -9999 -9999 -9999
-9999 -9999 2.37226E-1 2.57678E-1 3.14991E-1 4.02621E-1 3.52421E-1 3.62934E-1 4.19792E-1 3.17234E-1 3.07824E-1 4.95226E-1 5.75605E-1 5.99558E-1 5.73635E-1 5.59508E-1 5.92279E-1 5.8466E-1 4.73545E-1 3.88933E-1 3.50437E-1 3.7064E-1 4.05787E-1 4.34639E-1 4.52634E-1 4.51634E-1 4.46553E-1 4.41085E-1 4.10694E-1 3.94845E-1 3.97332E-1 4.1012E-1 4.07521E-1 4.06231E-1 4.02644E-1 3.6908E-1 3.70697E-1 3.86266E-1 3.86711E-1 3.76127E-1 4.02527E-1 4.06992E-1 4.04027E-1 4.46599E-1 4.83389E-1 5.13244E-1 5.28003E-1 5.28508E-1 5.4301E-1 5.62438E-1 5.77795E-1 5.9464E-1 6.28868E-1 6.01839E-1 5.55593E-1 5.26112E-1 5.37301E-1 5.44628E-1 5.33152E-1 5.30817E-1 5.58639E-1 5.81581E-1 5.96587E-1 6.07529E-1 6.06286E-1 6.19769E-1 -9999 -9999 -9999 5.54592E-1 5.36534E-1 5.26746E-1 5.02477E-1 4.78685E-1 4.9285E-1 -9999 -9999 -9999 -9999 -9999 -9999 -9999 -9999 -9999 -9999 -9999 -9999 -9999 -9999 -9999 -9999 -9999 3.07245E-1 2.94873E-1 3.01121E-1 2.77454E-1 3.45537E-1 3.2321E-1 2.68249E-1 2.86122E-1 2.9712E-1 2.7939E-1 3.3026E-1 3.55908E-1 3.76449E-1 3.65459E-1 3.78839E-1 4.0284E-1 4.13292E-1 3.99462E-1 4.58461E-1 5.16197E-1 5.38541E-1 5.39987E-1 5.35395E-1 5.83747E-1 6.24359E-1 6.67852E-1 6.49316E-1 6.71381E-1 6.75054E-1 6.57276E-1 6.05242E-1 5.82112E-1 6.4181E-1 6.60122E-1 6.86089E-1 6.81874E-1 6.32611E-1 6.79309E-1 6.65596E-1 6.67577E-1 5.91024E-1 4.90048E-1 5.19154E-1 4.67731E-1 3.98327E-1 3.50134E-1 3.03604E-1 3.19535E-1 2.92868E-1 2.58208E-1 2.03837E-1 1.75784E-1 1.6078E-1 1.6798E-1 1.3584E-1 5.56174E-2 5.34196E-2 7.5784E-2 1.79762E-1 1.91671E-1 1.23578E-1 1.29131E-1 8.64979E-2 5.57896E-2 3.04732E-2 3.28835E-2 2.43643E-2 2.52537E-2 3.43531E-2 3.78432E-2 3.43795E-2 -9999 -9999 -9999 -9999 -9999 -9999 -9999
-9999 -9999 -9999 2.53903E-1 2.53438E-1 2.73651E-1 2.79596E-1 2.74012E-1 2.33244E-1 1.951E-1 3.35014E-1 4.51454E-1 4.87948E-1 4.4965E-1 4.2311E-1 5.04112E-1 5.19955E-1 4.46346E-1 4.11618E-1 3.82555E-1 3.82856E-1 3.82272E-1 4.05378E-1 4.38975E-1 4.58466E-1 4.49164E-1 4.47185E-1 4.24845E-1 4.10371E-1 3.92553E-1 3.80136E-1 3.87318E-1 3.95956E-1 3.89827E-1 3.80882E-1 3.59243E-1 3.6882E-1 3.72603E-1 3.76391E-1 3.70636E-1 3.68602E-1 3.8126E-1 3.9093E-1 4.14417E-1 4.69326E-1 4.95502E-1 5.11676E-1 5.24642E-1 5.30236E-1 5.41837E-1 5.46532E-1 5.69008E-1 5.91901E-1 6.10592E-1 5.81143E-1 5.50146E-1 5.34553E-1 5.53161E-1 5.31604E-1 5.13314E-1 5.17806E-1 5.76275E-1 6.22748E-1 6.2673E-1 6.3052E-1 6.27196E-1 -9999 -9999 -9999 5.63213E-1 5.40174E-1 5.11521E-1 4.70652E-1 4.5622E-1 4.57265E-1 4.66458E-1 -9999 -9999 -9999 -9999 -9999 4.07104E-1 -9999 -9999 -9999 -9999 -9999 -9999 3.19371E-1 2.82545E-1 3.11042E-1 3.36748E-1 3.27119E-1 2.6739E-1 2.88945E-1 2.84502E-1 2.83642E-1 2.78802E-1 2.57613E-1 2.62575E-1 3.06286E-1 3.26266E-1 3.2244E-1 2.83937E-1 3.01859E-1 3.29293E-1 3.86195E-1 3.96596E-1 4.04796E-1 3.69912E-1 4.18164E-1 5.00297E-1 5.25714E-1 5.33685E-1 5.33529E-1 5.75033E-1 6.67248E-1 6.6292E-1 6.89455E-1 6.74734E-1 6.98667E-1 6.56094E-1 6.01288E-1 5.73479E-1 6.0083E-1 5.63741E-1 6.25507E-1 6.21173E-1 6.5633E-1 7.00063E-1 6.87733E-1 6.00232E-1 5.51562E-1 4.54504E-1 4.75351E-1 4.62072E-1 3.86773E-1 3.01677E-1 3.04926E-1 2.62456E-1 2.61152E-1 2.27405E-1 1.28255E-1 1.08425E-1 1.20404E-1 1.53172E-1 1.26728E-1 5.02216E-2 4.41181E-2 1.27972E-1 2.04932E-1 1.63452E-1 9.6416E-2 8.51356E-2 7.31344E-2 6.7295E-2 3.48964E-2 2.12471E-2 1.57332E-2 1.32894E-2 1.9802E-2 2.72366E-2 3.35551E-2 3.25579E-2 -9999 -9999 -9999 -9999 -9999 -9999
-9999 -9999 -9999 -9999 -9999 -9999 2.37068E-1 2.26942E-1 2.08982E-1 1.96534E-1 3.26891E-1 3.18584E-1 3.41282E-1 2.32749E-1 2.5879E-1 2.53941E-1 3.27133E-1 2.86499E-1 2.87862E-1 3.2929E-1 3.71707E-1 4.23434E-1 3.98065E-1 4.2579E-1 4.59103E-1 4.61945E-1 4.66114E-1 4.36274E-1 4.28084E-1 4.15668E-1 3.79809E-1 3.55674E-1 3.84619E-1 3.87303E-1 3.68636E-1 3.68145E-1 3.56184E-1 3.46203E-1 3.49215E-1 3.43663E-1 3.67352E-1 3.6822E-1 3.94404E-1 3.86716E-1 4.32845E-1 4.74186E-1 5.0545E-1 5.32285E-1 5.1929E-1 5.10763E-1 5.21531E-1 5.27897E-1 5.58957E-1 5.96043E-1 6.30531E-1 6.1207E-1 5.39166E-1 5.42677E-1 5.30505E-1 5.0896E-1 5.34245E-1 5.9851E-1 6.62668E-1 6.75862E-1 6.47991E-1 6.25912E-1 6.17806E-1 6.03275E-1 6.08197E-1 5.72021E-1 5.54525E-1 5.15089E-1 4.8106E-1 4.45201E-1 4.3106E-1 4.11555E-1 -9999 -9999 -9999 4.35531E-1 4.32967E-1 4.16292E-1 4.15589E-1 4.26783E-1 3.98095E-1 3.50576E-1 3.04358E-1 3.24322E-1 3.00557E-1 2.8456E-1 2.71111E-1 2.82228E-1 2.86315E-1 2.89416E-1 3.13931E-1 3.12822E-1 3.14313E-1 3.26507E-1 3.15043E-1 3.00138E-1 3.18973E-1 3.22704E-1 2.73854E-1 2.92447E-1 3.46378E-1 3.62516E-1 3.14824E-1 3.34474E-1 3.84518E-1 4.31644E-1 4.5488E-1 4.9724E-1 5.50106E-1 5.48884E-1 5.33831E-1 5.97564E-1 6.40344E-1 6.83522E-1 7.30629E-1 7.00776E-1 6.81082E-1 6.40986E-1 6.40325E-1 6.3267E-1 5.58276E-1 5.63062E-1 6.79456E-1 7.19327E-1 6.59411E-1 6.28117E-1 5.35231E-1 5.11361E-1 4.345E-1 4.57512E-1 3.89394E-1 4.03461E-1 4.44562E-1 3.70663E-1 2.66168E-1 2.35658E-1 2.96166E-1 2.64648E-1 1.61511E-1 9.48216E-2 9.58098E-2 1.08255E-1 8.28065E-2 4.53348E-2 4.25514E-2 9.22393E-2 1.74534E-1 1.37212E-1 8.91505E-2 5.85039E-2 4.51968E-2 5.3587E-2 -9999 -9999 -9999 -9999 -9999 1.83985E-2 2.95678E-2 2.993E-2 -9999 -9999 -9999 -9999 -9999 -9999
-9999 -9999 -9999 -9999 -9999 -9999 -9999 1.99443E-1 1.86751E-1 2.24931E-1 2.87621E-1 2.96643E-1 3.0456E-1 2.64332E-1 2.83178E-1 2.41194E-1 2.29532E-1 2.35473E-1 2.2337E-1 2.92233E-1 3.67605E-1 3.98349E-1 4.0066E-1 3.90821E-1 4.25148E-1 4.5822E-1 4.54503E-1 4.33204E-1 4.31897E-1 4.40801E-1 4.12766E-1 3.94327E-1 3.91046E-1 3.9781E-1 3.58241E-1 3.53546E-1 3.54566E-1 3.56321E-1 3.68027E-1 3.64297E-1 3.56533E-1 3.75017E-1 3.65275E-1 3.55283E-1 3.96905E-1 4.28775E-1 4.48491E-1 4.83376E-1 5.00406E-1 4.84575E-1 4.93374E-1 4.92099E-1 5.00553E-1 5.5041E-1 5.88351E-1 6.23927E-1 5.63341E-1 5.33555E-1 5.0436E-1 5.14189E-1 5.24984E-1 5.57099E-1 5.7995E-1 6.10691E-1 5.94881E-1 5.87983E-1 5.88807E-1 5.89014E-1 5.98948E-1 5.73657E-1 5.50192E-1 5.43432E-1 5.04526E-1 4.46045E-1 4.06064E-1 3.97157E-1 3.95335E-1 -9999 -9999 4.13477E-1 3.99608E-1 3.71227E-1 3.91181E-1 4.04839E-1 4.2961E-1 4.3967E-1 4.25554E-1 3.6072E-1 3.30373E-1 3.65689E-1 3.42575E-1 3.33693E-1 2.64927E-1 2.69738E-1 2.71697E-1 2.81275E-1 2.35801E-1 2.80581E-1 3.00116E-1 2.92482E-1 3.01786E-1 2.63101E-1 2.94526E-1 3.50621E-1 3.55718E-1 3.12858E-1 3.0014E-1 3.20232E-1 3.55434E-1 4.24154E-1 4.33688E-1 4.62023E-1 5.32371E-1 5.78994E-1 5.91352E-1 5.62453E-1 6.34895E-1 6.604E-1 6.98908E-1 7.12023E-1 6.69883E-1 6.69004E-1 6.70076E-1 6.36959E-1 6.40525E-1 6.82745E-1 7.0364E-1 7.01349E-1 6.27658E-1 4.01959E-1 3.16946E-1 3.44687E-1 3.34091E-1 3.01228E-1 3.12426E-1 3.38953E-1 3.32603E-1 2.67596E-1 1.83459E-1 2.00218E-1 2.46682E-1 1.99705E-1 1.08164E-1 7.5691E-2 6.84087E-2 6.72597E-2 5.63634E-2 3.63568E-2 3.32376E-2 5.98758E-2 1.0852E-1 1.02649E-1 7.94077E-2 5.99309E-2 5.36342E-2 8.20028E-2 -9999 -9999 -9999 -9999 -9999 -9999 3.47206E-2 2.80563E-2 -9999 -9999 -9999 -9999 -9999 -9999
-9999 -9999 -9999 -9999 -9999 -9999 -9999 -9999 -9999 -9999 2.74033E-1 3.34249E-1 3.32351E-1 3.2106E-1 3.20458E-1 2.94619E-1 2.71305E-1 2.4412E-1 2.59022E-1 3.12055E-1 3.69803E-1 3.82708E-1 3.97487E-1 3.76911E-1 3.97928E-1 4.19492E-1 4.20596E-1 4.24874E-1 4.26607E-1 4.49109E-1 4.7297E-1 4.41558E-1 4.06489E-1 3.97217E-1 3.85533E-1 3.38327E-1 3.45314E-1 3.79004E-1 3.7417E-1 3.92827E-1 3.72173E-1 3.87846E-1 3.79027E-1 3.69356E-1 3.94817E-1 4.00072E-1 4.20883E-1 4.64477E-1 4.88582E-1 4.97316E-1 4.70399E-1 4.70728E-1 4.70155E-1 4.77894E-1 5.06517E-1 5.36037E-1 5.42186E-1 5.3722E-1 5.32365E-1 4.98185E-1 5.02446E-1 5.01044E-1 5.0195E-1 5.12154E-1 5.25804E-1 5.57117E-1 5.55176E-1 5.68573E-1 5.74385E-1 5.55101E-1 5.54031E-1 5.66273E-1 5.5351E-1 5.10236E-1 4.53274E-1 4.09899E-1 3.80452E-1 3.59331E-1 4.32927E-1 -9999 4.15482E-1 4.15772E-1 3.92635E-1 3.98469E-1 3.81347E-1 4.16231E-1 4.48629E-1 4.42441E-1 4.43471E-1 4.16001E-1 3.98098E-1 4.22835E-1 3.6956E-1 2.8175E-1 2.78092E-1 2.48854E-1 2.41585E-1 2.74505E-1 2.37892E-1 2.68912E-1 2.81264E-1 2.73945E-1 3.05362E-1 3.31212E-1 3.56465E-1 3.59635E-1 3.67872E-1 3.99403E-1 4.05671E-1 4.10417E-1 4.54374E-1 4.98984E-1 5.47624E-1 6.17237E-1 6.14413E-1 6.12094E-1 6.05668E-1 6.32181E-1 6.37058E-1 6.73241E-1 6.84167E-1 6.76755E-1 6.72017E-1 6.85211E-1 7.20974E-1 7.24901E-1 6.35329E-1 5.7461E-1 3.83367E-1 2.77689E-1 2.5769E-1 2.71727E-1 2.58648E-1 2.37312E-1 2.92189E-1 2.01593E-1 1.58245E-1 1.26673E-1 1.0322E-1 1.16768E-1 1.3226E-1 7.87503E-2 5.45087E-2 4.21155E-2 4.93504E-2 3.62493E-2 4.41951E-2 3.34419E-2 2.73569E-2 3.40413E-2 5.50882E-2 7.1496E-2 6.17566E-2 3.88477E-2 4.53554E-2 4.40616E-2 4.61494E-2 -9999 -9999 -9999 -9999 -9999 -9999 1.40581E-2 -9999 -9999 -9999 -9999 -9999 -9999
-9999 -9999 -9999 -9999 -9999 -9999 -9999 -9999 -9999 -9999 -9999 -9999 -9999 -9999 3.48256E-1 3.6029E-1 3.33915E-1 2.95679E-1 3.34931E-1 3.42334E-1 3.40987E-1 3.65318E-1 3.99372E-1 3.8161E-1 3.82819E-1 4.0324E-1 4.04194E-1 4.04426E-1 4.0239E-1 4.16326E-1 4.54855E-1 4.37777E-1 4.14856E-1 3.90542E-1 3.81202E-1 3.56649E-1 3.30339E-1 3.38636E-1 3.65384E-1 3.88838E-1 3.88138E-1 4.04835E-1 3.8376E-1 3.68946E-1 4.14129E-1 4.18969E-1 4.13777E-1 4.35219E-1 4.67277E-1 4.74567E-1 4.75198E-1 4.86469E-1 4.47157E-1 4.57824E-1 4.65601E-1 4.90962E-1 5.09902E-1 5.19205E-1 5.13961E-1 5.14299E-1 5.03131E-1 4.90008E-1 4.90367E-1 5.01533E-1 5.27434E-1 5.55509E-1 5.78022E-1 5.70032E-1 5.56652E-1 5.33366E-1 5.29369E-1 5.19982E-1 5.40313E-1 5.3543E-1 5.00381E-1 4.69774E-1 4.22955E-1 4.00563E-1 3.95475E-1 3.94477E-1 3.94099E-1 4.06864E-1 4.42441E-1 3.84558E-1 3.59504E-1 3.84991E-1 4.49714E-1 4.90765E-1 4.57694E-1 4.53769E-1 4.61899E-1 4.33924E-1 4.32953E-1 3.58256E-1 2.89783E-1 2.65763E-1 2.63671E-1 2.39456E-1 2.6391E-1 2.83753E-1 2.80501E-1 2.66349E-1 2.84458E-1 2.88187E-1 3.47937E-1 3.24571E-1 3.52266E-1 3.96805E-1 4.49781E-1 4.84993E-1 5.09836E-1 5.7556E-1 5.84902E-1 5.68737E-1 6.04324E-1 6.00226E-1 6.16492E-1 6.43447E-1 6.38306E-1 6.62842E-1 6.20394E-1 6.89282E-1 6.45473E-1 6.60656E-1 6.74548E-1 6.42031E-1 6.41383E-1 4.42059E-1 2.94408E-1 2.79942E-1 2.48496E-1 2.63969E-1 2.92319E-1 3.14916E-1 2.65114E-1 1.72109E-1 1.59076E-1 7.88725E-2 7.54038E-2 6.65264E-2 5.29112E-2 5.2933E-2 4.072E-2 3.24782E-2 3.36097E-2 3.57338E-2 3.9065E-2 3.53213E-2 3.04715E-2 2.69317E-2 2.76738E-2 3.94252E-2 5.49728E-2 7.99638E-2 4.74215E-2 3.20406E-2 4.80989E-2 -9999 -9999 -9999 -9999 -9999 1.51963E-2 -9999 -9999 -9999 -9999 -9999 -9999 -9999
-9999 -9999 -9999 -9999 -9999 -9999 -9999 -9999 -9999 -9999 -9999 -9999 -9999 -9999 -9999 -9999 2.75909E-1 3.1985E-1 3.06674E-1 2.99697E-1 3.13885E-1 3.33719E-1 3.96681E-1 4.12907E-1 4.17881E-1 4.07253E-1 4.09967E-1 3.94652E-1 3.84449E-1 3.8606E-1 4.13881E-1 4.0994E-1 4.00174E-1 3.97727E-1 3.72028E-1 3.51777E-1 3.43379E-1 3.55094E-1 3.82682E-1 4.00779E-1 4.15737E-1 3.99702E-1 3.92183E-1 3.59924E-1 4.02593E-1 4.35556E-1 4.08799E-1 4.15418E-1 4.2954E-1 4.58808E-1 4.66957E-1 4.72961E-1 4.5197E-1 4.41859E-1 4.47141E-1 4.47032E-1 4.81829E-1 4.74106E-1 4.78846E-1 4.98863E-1 4.78402E-1 4.79536E-1 4.96434E-1 4.95565E-1 5.0941E-1 5.52022E-1 5.91849E-1 5.85672E-1 5.56399E-1 5.19034E-1 5.07825E-1 5.04136E-1 5.19803E-1 5.26274E-1 5.1807E-1 5.02413E-1 4.4826E-1 4.26205E-1 4.16959E-1 4.28593E-1 4.26459E-1 3.66403E-1 3.78195E-1 3.80354E-1 4.06932E-1 3.56153E-1 4.00131E-1 4.5511E-1 4.60745E-1 4.54919E-1 4.50114E-1 4.32019E-1 4.24032E-1 3.7719E-1 3.39262E-1 2.99226E-1 2.75035E-1 2.53555E-1 2.47103E-1 2.22591E-1 2.44057E-1 1.92201E-1 1.96356E-1 2.92089E-1 3.32112E-1 3.66598E-1 3.75158E-1 4.25566E-1 4.64828E-1 4.72234E-1 4.79067E-1 5.15848E-1 4.96563E-1 5.81759E-1 6.13812E-1 6.06596E-1 6.3152E-1 6.59558E-1 6.65158E-1 6.95576E-1 6.60087E-1 6.96705E-1 6.58574E-1 6.53446E-1 6.50279E-1 6.24082E-1 6.20299E-1 4.10899E-1 3.74221E-1 3.58062E-1 2.666E-1 2.6879E-1 2.19078E-1 2.26823E-1 2.26707E-1 1.81864E-1 1.47873E-1 8.2093E-2 6.07717E-2 4.78587E-2 4.65898E-2 4.45367E-2 3.38457E-2 2.66969E-2 2.93511E-2 3.44061E-2 4.06312E-2 3.17563E-2 2.79984E-2 2.6683E-2 1.97245E-2 2.02862E-2 4.55812E-2 7.47038E-2 5.87674E-2 3.135E-2 2.14382E-2 9.92767E-3 -9999 -9999 -9999 -9999 -9999 -9999 -9999 -9999 -9999 -9999 -9999 -9999
-9999 -9999 -9999 -9999 -9999 -9999 -9999 -9999 -9999 -9999 -9999 -9999 -9999 -9999 -9999 -9999 -9999 -9999 2.42648E-1 2.64808E-1 2.79522E-1 2.91729E-1 3.1647E-1 3.65825E-1 3.88875E-1 3.82302E-1 3.96745E-1 4.05162E-1 3.97908E-1 3.80215E-1 3.86977E-1 4.0261E-1 3.99717E-1 3.94819E-1 3.59846E-1 3.4619E-1 3.34438E-1 3.54295E-1 3.88821E-1 3.96954E-1 4.10925E-1 3.91613E-1 3.69158E-1 3.48348E-1 3.46968E-1 3.6044E-1 4.14487E-1 4.2451E-1 4.2938E-1 4.53014E-1 4.563E-1 4.67829E-1 4.74676E-1 4.53552E-1 4.51484E-1 4.30353E-1 4.61112E-1 4.34429E-1 4.57949E-1 4.72536E-1 4.63139E-1 4.8369E-1 4.82716E-1 4.8953E-1 5.11616E-1 5.26208E-1 5.701E-1 5.88528E-1 5.58236E-1 5.63787E-1 5.51414E-1 5.42565E-1 5.33053E-1 5.11652E-1 5.061E-1 5.03888E-1 4.69892E-1 4.16427E-1 4.11077E-1 3.71649E-1 3.88629E-1 3.46222E-1 3.02393E-1 3.37411E-1 3.19535E-1 3.1946E-1 3.39858E-1 3.9214E-1 4.52321E-1 4.72892E-1 4.49243E-1 4.37638E-1 4.20326E-1 4.18934E-1 3.65446E-1 3.32888E-1 2.87937E-1 2.77476E-1 2.66132E-1 1.69791E-1 1.81624E-1 1.4651E-1 1.47428E-1 2.55537E-1 3.26408E-1 3.82363E-1 3.89385E-1 4.51913E-1 4.47906E-1 4.73215E-1 4.17055E-1 4.12194E-1 4.71078E-1 5.52574E-1 5.84122E-1 5.88116E-1 5.99408E-1 6.3934E-1 6.99222E-1 7.26162E-1 6.73478E-1 6.57364E-1 6.48227E-1 6.51385E-1 6.61691E-1 6.29972E-1 4.81597E-1 4.31522E-1 4.43129E-1 3.83487E-1 2.96842E-1 2.59009E-1 2.41939E-1 1.81477E-1 1.1E-1 1.22693E-1 1.3291E-1 1.08658E-1 5.71612E-2 5.10089E-2 3.9795E-2 3.89811E-2 2.80964E-2 2.54639E-2 2.60159E-2 2.24089E-2 3.9772E-2 4.31055E-2 2.17541E-2 1.77967E-2 2.23496E-2 2.4446E-2 3.09101E-2 6.31431E-2 6.20164E-2 3.48477E-2 2.23058E-2 -9999 -9999 -9999 -9999 -9999 -9999 -9999 -9999 -9999 -9999 -9999 -9999 -9999
-9999 -9999 -9999 -9999 -9999 -9999 -9999 -9999 -9999 -9999 -9999 -9999 -9999 -9999 -9999 -9999 -9999 -9999 -9999 -9999 1.78661E-1 2.4764E-1 3.09764E-1 3.27291E-1 3.59464E-1 3.62864E-1 3.91522E-1 4.18402E-1 4.09125E-1 3.95599E-1 3.96502E-1 3.90129E-1 3.79605E-1 3.78549E-1 3.5402E-1 3.35806E-1 3.4163E-1 3.58671E-1 3.85339E-1 3.86816E-1 3.85811E-1 3.50244E-1 3.36727E-1 3.29437E-1 3.17569E-1 3.34628E-1 3.64736E-1 3.69473E-1 4.03898E-1 4.34556E-1 4.3751E-1 4.62748E-1 4.914E-1 4.71233E-1 4.41598E-1 4.41015E-1 4.42258E-1 4.22558E-1 4.33227E-1 4.50715E-1 4.51362E-1 4.70769E-1 4.99763E-1 4.93202E-1 5.05625E-1 5.20341E-1 5.43064E-1 5.76375E-1 6.00194E-1 6.16036E-1 5.78291E-1 5.56162E-1 5.55248E-1 5.22373E-1 5.03241E-1 4.90897E-1 4.57394E-1 4.05572E-1 3.74595E-1 3.9078E-1 4.18755E-1 3.71183E-1 3.50241E-1 3.40774E-1 3.45548E-1 3.33641E-1 2.8464E-1 3.34868E-1 4.47732E-1 4.74328E-1 4.84968E-1 4.55122E-1 4.33807E-1 4.17951E-1 4.15476E-1 3.87071E-1 3.69187E-1 3.36561E-1 3.36422E-1 2.38953E-1 1.69421E-1 1.71738E-1 1.74539E-1 2.61027E-1 3.08968E-1 3.40074E-1 3.38724E-1 3.81316E-1 3.89627E-1 3.23365E-1 3.26878E-1 3.6752E-1 3.72668E-1 4.3099E-1 4.95099E-1 5.27947E-1 5.51383E-1 6.16521E-1 6.68842E-1 6.91844E-1 6.09868E-1 5.79038E-1 6.41208E-1 6.75845E-1 6.2504E-1 5.45994E-1 4.9255E-1 3.52128E-1 3.14811E-1 2.63225E-1 2.40419E-1 1.88947E-1 1.59967E-1 1.85156E-1 1.13526E-1 9.1189E-2 9.79167E-2 5.27494E-2 3.95281E-2 5.03819E-2 3.95286E-2 3.87095E-2 3.97684E-2 2.01043E-2 2.47286E-2 2.46667E-2 2.89125E-2 1.9816E-2 1.84957E-2 2.35777E-2 2.47274E-2 3.56111E-2 4.89761E-2 7.89513E-2 2.94725E-2 1.58638E-2 1.80706E-2 -9999 -9999 -9999 -9999 -9999 -9999 -9999 -9999 -9999 -9999 -9999 -9999 -9999
-9999 -9999 -9999 -9999 -9999 -9999 -9999 -9999 -9999 -9999 -9999 -9999 -9999 -9999 -9999 -9999 -9999 -9999 -9999 -9999 -9999 1.78001E-1 2.48301E-1 3.2694E-1 3.66924E-1 3.63031E-1 3.76044E-1 3.87027E-1 3.98416E-1 3.96267E-1 3.89096E-1 3.94833E-1 4.02578E-1 3.82487E-1 3.48539E-1 3.34255E-1 3.37623E-1 3.61895E-1 3.71313E-1 3.62612E-1 3.36609E-1 3.29891E-1 3.27662E-1 3.34833E-1 3.37998E-1 3.41238E-1 3.46126E-1 3.66858E-1 3.9031E-1 4.02084E-1 4.15392E-1 4.37545E-1 4.64287E-1 4.69741E-1 4.69241E-1 4.67269E-1 4.53871E-1 4.52721E-1 4.55092E-1 4.57218E-1 4.47544E-1 4.86488E-1 4.93882E-1 5.0785E-1 5.17112E-1 5.24745E-1 5.33595E-1 5.66151E-1 5.99203E-1 6.06436E-1 5.80655E-1 5.75321E-1 5.56641E-1 5.46238E-1 5.32602E-1 5.13757E-1 4.96031E-1 4.42077E-1 3.93312E-1 3.59817E-1 4.2635E-1 3.87604E-1 3.7362E-1 3.3615E-1 3.189E-1 3.11028E-1 3.10828E-1 3.21025E-1 3.7099E-1 4.37352E-1 4.85679E-1 4.70693E-1 4.74598E-1 4.71835E-1 4.3227E-1 4.06503E-1 4.12374E-1 3.95614E-1 3.89612E-1 3.67754E-1 3.10353E-1 2.51316E-1 2.25955E-1 1.84088E-1 3.55015E-1 3.69079E-1 3.47444E-1 3.14103E-1 3.34252E-1 3.06574E-1 2.98848E-1 2.73194E-1 3.25951E-1 3.54515E-1 4.37505E-1 5.13292E-1 5.25261E-1 5.4779E-1 6.22487E-1 6.37339E-1 5.73359E-1 6.35123E-1 5.8222E-1 6.22916E-1 5.30619E-1 4.41107E-1 4.69948E-1 3.26779E-1 2.61034E-1 1.84712E-1 1.64388E-1 1.69898E-1 9.33221E-2 1.96538E-1 1.70008E-1 1.33636E-1 9.71719E-2 7.05967E-2 6.12327E-2 7.45669E-2 9.77011E-2 6.92789E-2 4.80558E-2 2.61404E-2 2.38393E-2 2.82859E-2 2.93797E-2 1.928E-2 1.54042E-2 1.36203E-2 1.04762E-2 1.16999E-2 1.44113E-2 5.38715E-2 3.38589E-2 1.65914E-2 1.30946E-2 9.15003E-3 -9999 -9999 -9999 -9999 -9999 -9999 -9999 -9999 -9999 -9999 -9999 -9999
-9999 -9999 -9999 -9999 -9999 -9999 -9999 -9999 -9999 -9999 -9999 -9999 -9999 -9999 -9999 -9999 -9999 -9999 -9999 -9999 -9999 1.90923E-1 1.95115E-1 2.50213E-1 2.65677E-1 2.73135E-1 2.88533E-1 3.09326E-1 3.22273E-1 3.61013E-1 3.8941E-1 4.09202E-1 4.1375E-1 4.2601E-1 3.84802E-1 3.2916E-1 3.11934E-1 3.13955E-1 3.27618E-1 3.29739E-1 3.35333E-1 3.43248E-1 3.41234E-1 3.54257E-1 3.59476E-1 3.64871E-1 3.69645E-1 3.69922E-1 3.66924E-1 3.62598E-1 3.71616E-1 4.1217E-1 4.24731E-1 4.62464E-1 4.89951E-1 4.9821E-1 4.80976E-1 4.68791E-1 4.71671E-1 4.60442E-1 4.56891E-1 4.81807E-1 5.01653E-1 5.19013E-1 5.11277E-1 5.07057E-1 5.2259E-1 5.38565E-1 5.81668E-1 5.83454E-1 5.94897E-1 5.94699E-1 5.87916E-1 5.81696E-1 5.51663E-1 5.20684E-1 4.97942E-1 4.73172E-1 4.31559E-1 3.86372E-1 3.86084E-1 4.03449E-1 3.84703E-1 3.50546E-1 3.34385E-1 2.85774E-1 2.97461E-1 3.13304E-1 3.12887E-1 3.55219E-1 4.79876E-1 4.85562E-1 4.66477E-1 4.66792E-1 4.69829E-1 4.58615E-1 4.31386E-1 4.41213E-1 3.9153E-1 2.97025E-1 2.52444E-1 2.75593E-1 2.97002E-1 2.12947E-1 2.90621E-1 2.87119E-1 2.61976E-1 2.85054E-1 2.36009E-1 2.77459E-1 2.66132E-1 2.58006E-1 2.81903E-1 2.96072E-1 3.14532E-1 3.15297E-1 3.77454E-1 4.41319E-1 5.54297E-1 5.24677E-1 5.55009E-1 5.77904E-1 5.21232E-1 5.65074E-1 4.77147E-1 4.0454E-1 3.6124E-1 3.34113E-1 2.3699E-1 1.51617E-1 1.173E-1 9.51972E-2 1.06569E-1 1.31246E-1 1.15903E-1 1.07585E-1 7.86247E-2 5.55135E-2 6.08748E-2 1.01044E-1 8.82434E-2 8.71947E-2 4.11807E-2 2.54922E-2 3.28179E-2 4.13898E-2 3.20459E-2 2.44363E-2 1.45224E-2 1.23762E-2 1.27242E-2 1.44365E-2 1.69262E-2 2.78044E-2 4.07369E-2 2.87732E-2 1.76275E-2 9.08859E-3 1.38069E-2 1.55703E-2 -9999 -9999 -9999 -9999 1.57649E-2 -9999 -9999 -9999 -9999 -9999
-9999 -9999 -9999 -9999 -9999 -9999 -9999 -9999 -9999 -9999 -9999 -9999 -9999 -9999 -9999 -9999 -9999 -9999 -9999 -9999 -9999 1.62767E-1 1.8842E-1 1.92424E-1 1.89181E-1 2.26332E-1 2.49572E-1 2.95883E-1 3.0563E-1 3.05725E-1 3.45643E-1 3.7701E-1 4.05991E-1 4.22306E-1 3.87209E-1 3.51695E-1 3.45296E-1 3.32369E-1 3.14788E-1 2.88144E-1 3.15076E-1 3.63099E-1 3.57071E-1 3.82804E-1 3.624E-1 3.36438E-1 3.95641E-1 3.74191E-1 3.74698E-1 3.67188E-1 3.30206E-1 3.5236E-1 3.78374E-1 4.17714E-1 4.98529E-1 5.06672E-1 5.00972E-1 4.9443E-1 4.85601E-1 4.78462E-1 4.71621E-1 4.77289E-1 4.92722E-1 5.02381E-1 5.08289E-1 5.23254E-1 5.07187E-1 5.2646E-1 5.68674E-1 5.74923E-1 5.84116E-1 5.90179E-1 5.73492E-1 5.66838E-1 5.55064E-1 5.08213E-1 4.72613E-1 4.73129E-1 4.38626E-1 4.08738E-1 4.05037E-1 3.91381E-1 3.22663E-1 3.45559E-1 3.62062E-1 3.82071E-1 2.61364E-1 2.89338E-1 3.09906E-1 3.42072E-1 4.2418E-1 4.93896E-1 4.91065E-1 4.66604E-1 4.6023E-1 4.52854E-1 4.50507E-1 3.73417E-1 2.86165E-1 2.60424E-1 2.57303E-1 2.92116E-1 3.32675E-1 2.9696E-1 2.04437E-1 2.02425E-1 2.04571E-1 2.91986E-1 2.7223E-1 2.66331E-1 2.4854E-1 2.36274E-1 2.14852E-1 2.66024E-1 2.52921E-1 2.50956E-1 2.12681E-1 3.12283E-1 4.47425E-1 4.17219E-1 4.72659E-1 4.76762E-1 4.76141E-1 4.69749E-1 4.34619E-1 3.58725E-1 3.14257E-1 2.48709E-1 1.94585E-1 1.54518E-1 1.4592E-1 5.19352E-2 7.46792E-2 1.00513E-1 1.46911E-1 9.73946E-2 5.89161E-2 4.95778E-2 9.96822E-2 1.70452E-1 1.77042E-1 1.1182E-1 4.56467E-2 4.1099E-2 4.86506E-2 6.11639E-2 6.23727E-2 6.71506E-2 5.40743E-2 4.67195E-2 3.26192E-2 2.81373E-2 2.49095E-2 2.82823E-2 4.66759E-2 2.82182E-2 1.80242E-2 2.32261E-2 1.98266E-2 1.90327E-2 1.71512E-2 1.80155E-2 -9999 1.41541E-2 1.60351E-2 1.38402E-2 -9999 -9999 -9999 -9999
-9999 -9999 -9999 -9999 -9999 -9999 -9999 -9999 -9999 -9999 -9999 -9999 -9999 -9999 -9999 -9999 -9999 -9999 -9999 -9999 -9999 -9999 1.39469E-1 1.51496E-1 1.73573E-1 2.01492E-1 2.32669E-1 2.71913E-1 2.87003E-1 3.2183E-1 3.30309E-1 3.24648E-1 3.48936E-1 4.01335E-1 3.91838E-1 3.73094E-1 3.64152E-1 3.48729E-1 3.22792E-1 3.16818E-1 3.27196E-1 3.47188E-1 3.73902E-1 4.45895E-1 4.2138E-1 3.76675E-1 3.70158E-1 3.30683E-1 3.40368E-1 3.41495E-1 3.33783E-1 3.16151E-1 3.43386E-1 3.9801E-1 4.33075E-1 4.55692E-1 4.95877E-1 5.07665E-1 4.99911E-1 4.85066E-1 4.70257E-1 4.76323E-1 4.63101E-1 4.79055E-1 5.02971E-1 5.11691E-1 5.24351E-1 5.27238E-1 5.419E-1 5.39831E-1 5.4313E-1 5.79654E-1 5.91586E-1 5.6499E-1 5.43389E-1 5.2887E-1 5.14404E-1 4.70972E-1 4.36522E-1 4.1435E-1 3.41971E-1 2.61084E-1 2.74259E-1 2.71434E-1 3.43266E-1 3.20995E-1 3.15503E-1 2.7201E-1 2.68797E-1 2.4905E-1 3.85062E-1 4.48812E-1 5.04959E-1 5.08361E-1 4.8245E-1 4.20034E-1 4.07928E-1 3.45093E-1 2.81762E-1 2.91681E-1 2.7807E-1 2.18045E-1 1.99067E-1 2.70246E-1 2.42266E-1 2.24289E-1 2.07592E-1 2.41793E-1 1.54556E-1 9.92837E-2 1.80752E-1 2.27751E-1 2.17244E-1 1.94199E-1 2.2376E-1 2.45862E-1 2.38603E-1 3.16985E-1 3.80299E-1 4.11035E-1 3.3556E-1 3.47768E-1 3.50647E-1 3.75452E-1 3.66696E-1 2.73321E-1 2.19552E-1 2.30826E-1 1.62092E-1 1.15979E-1 1.01345E-1 6.51025E-2 5.49455E-2 6.76733E-2 1.15518E-1 8.14676E-2 7.60533E-2 8.43293E-2 1.33205E-1 2.10913E-1 2.18089E-1 1.18448E-1 4.98905E-2 5.79204E-2 8.5654E-2 5.51348E-2 5.84624E-2 5.14851E-2 7.77902E-2 9.79616E-2 7.11163E-2 4.66541E-2 2.94192E-2 4.24011E-2 4.22891E-2 2.55577E-2 1.54855E-2 2.69687E-2 2.41264E-2 2.25028E-2 1.86026E-2 1.49991E-2 7.64977E-3 1.31196E-2 -9999 -9999 -9999 -9999 -9999 -9999
-9999 -9999 -9999 -9999 -9999 -9999 -9999 -9999 -9999 -9999 -9999 -9999 -9999 -9999 -9999 -9999 -9999 -9999 -9999 -9999 -9999 -9999 -9999 1.21372E-1 1.44156E-1 1.86802E-1 1.87406E-1 2.24634E-1 2.53333E-1 2.66023E-1 2.72501E-1 2.69616E-1 3.1225E-1 3.32611E-1 3.9698E-1 4.20213E-1 4.09797E-1 3.69058E-1 3.94439E-1 4.20086E-1 4.4345E-1 4.25179E-1 4.67539E-1 4.5748E-1 3.93338E-1 3.52749E-1 3.44868E-1 3.33115E-1 3.1893E-1 3.24989E-1 3.10052E-1 2.98458E-1 3.47166E-1 4.09749E-1 3.94826E-1 4.06331E-1 5.25851E-1 5.45907E-1 5.33158E-1 5.09383E-1 4.82615E-1 4.70918E-1 4.70403E-1 4.7242E-1 4.93674E-1 5.1255E-1 5.11246E-1 5.06952E-1 5.02402E-1 5.12383E-1 5.09495E-1 5.35473E-1 5.46499E-1 5.44385E-1 5.45355E-1 5.35102E-1 5.27597E-1 4.96056E-1 4.87524E-1 4.25573E-1 3.72811E-1 3.49565E-1 3.19595E-1 3.54778E-1 3.27985E-1 2.87519E-1 2.90838E-1 2.65387E-1 2.77234E-1 2.81192E-1 3.08478E-1 4.92328E-1 5.35547E-1 4.61228E-1 4.44342E-1 3.7245E-1 3.17333E-1 3.03808E-1 2.98334E-1 2.68393E-1 2.46436E-1 2.14231E-1 1.56643E-1 2.07651E-1 2.52383E-1 2.19411E-1 1.44976E-1 1.58191E-1 1.75272E-1 1.36343E-1 1.03711E-1 9.06963E-2 2.12671E-1 2.1713E-1 1.84866E-1 1.51819E-1 2.40983E-1 2.76741E-1 2.50863E-1 2.60805E-1 3.38739E-1 3.09618E-1 2.17527E-1 1.87879E-1 2.91436E-1 2.45849E-1 1.74528E-1 1.32734E-1 1.32866E-1 1.49861E-1 1.74843E-1 1.73767E-1 1.15982E-1 9.19367E-2 1.12088E-1 8.84923E-2 4.43642E-2 4.49618E-2 6.28703E-2 1.39662E-1 1.8303E-1 9.85316E-2 6.24117E-2 6.25712E-2 5.16718E-2 4.40867E-2 4.26415E-2 3.60127E-2 3.29228E-2 3.61363E-2 4.83353E-2 4.29285E-2 3.44651E-2 4.10193E-2 1.56722E-2 1.05826E-2 -9999 1.10007E-2 1.34297E-2 8.66306E-3 8.79844E-3 1.81148E-2 1.5515E-2 -9999 -9999 -9999 -9999 -9999 -9999 -9999
-9999 -9999 -9999 -9999 -9999 -9999 -9999 -9999 -9999 -9999 -9999 -9999 -9999 -9999 -9999 -9999 -9999 -9999 -9999 -9999 -9999 -9999 -9999 -9999 1.3616E-1 1.25389E-1 1.28718E-1 1.50895E-1 1.98147E-1 2.28788E-1 2.48321E-1 2.40995E-1 2.58183E-1 2.78097E-1 3.34623E-1 3.60628E-1 3.81972E-1 3.84221E-1 3.68304E-1 4.17566E-1 4.45737E-1 4.34555E-1 4.86192E-1 4.71415E-1 4.30857E-1 3.63069E-1 3.54571E-1 3.22789E-1 3.06747E-1 2.9842E-1 3.05996E-1 3.23449E-1 3.6668E-1 4.09695E-1 3.7654E-1 3.85728E-1 4.49895E-1 4.8763E-1 5.20323E-1 5.1054E-1 5.06657E-1 4.84924E-1 4.58191E-1 4.56685E-1 4.63084E-1 4.8601E-1 4.99035E-1 5.10234E-1 5.00191E-1 4.99492E-1 5.07346E-1 5.28107E-1 5.36982E-1 5.54237E-1 5.58931E-1 5.52359E-1 5.11368E-1 4.46519E-1 4.80551E-1 4.5941E-1 4.08813E-1 4.0962E-1 3.42937E-1 3.62675E-1 3.04324E-1 2.68515E-1 2.84195E-1 2.75734E-1 2.60839E-1 3.02985E-1 2.92725E-1 3.83783E-1 3.9106E-1 4.20311E-1 3.88885E-1 3.63294E-1 2.91899E-1 3.00478E-1 2.90287E-1 2.38583E-1 2.3975E-1 2.09899E-1 2.23693E-1 2.05178E-1 1.07664E-1 1.32455E-1 1.25124E-1 1.12921E-1 1.65135E-1 2.15731E-1 1.92248E-1 1.72572E-1 2.10175E-1 1.3769E-1 1.59493E-1 1.34174E-1 8.51038E-2 1.53035E-1 1.50765E-1 2.08649E-1 2.16306E-1 2.49985E-1 2.39865E-1 2.06912E-1 1.83509E-1 2.61855E-1 2.0589E-1 1.42015E-1 1.12174E-1 1.22936E-1 1.91803E-1 1.48345E-1 9.34993E-2 5.17073E-2 1.19473E-1 1.40985E-1 7.98416E-2 5.26364E-2 8.34408E-2 1.40785E-1 1.55737E-1 1.08012E-1 5.214E-2 6.346E-2 7.6036E-2 9.07662E-2 3.93581E-2 5.4436E-2 4.66413E-2 4.13267E-2 3.28766E-2 2.50158E-2 2.40175E-2 2.47218E-2 1.32238E-2 -9999 -9999 -9999 -9999 -9999 -9999 -9999 -9999 -9999 -9999 -9999 -9999 -9999 -9999 -9999
-9999 -9999 -9999 -9999 -9999 -9999 -9999 -9999 -9999 -9999 -9999 -9999 -9999 -9999 -9999 -9999 -9999 -9999 -9999 -9999 -9999 -9999 -9999 -9999 -9999 2.14393E-1 9.85038E-2 1.2455E-1 1.87206E-1 2.17997E-1 1.95895E-1 2.62147E-1 2.60066E-1 2.7071E-1 2.36744E-1 2.2983E-1 2.4033E-1 2.98957E-1 3.85018E-1 4.5295E-1 4.28663E-1 3.95419E-1 4.07055E-1 4.33501E-1 4.55363E-1 4.59051E-1 4.45647E-1 3.73912E-1 3.50717E-1 3.43602E-1 3.7287E-1 3.61539E-1 3.87716E-1 3.63356E-1 3.51843E-1 3.75257E-1 4.07152E-1 4.2631E-1 4.99721E-1 5.00708E-1 5.04273E-1 5.12765E-1 4.92857E-1 4.64641E-1 4.65347E-1 4.57491E-1 4.61039E-1 5.22871E-1 4.64467E-1 4.52244E-1 4.47041E-1 4.83096E-1 4.99218E-1 5.38145E-1 5.40906E-1 5.27683E-1 4.36784E-1 4.01117E-1 4.23922E-1 4.61861E-1 4.15657E-1 3.99144E-1 3.82088E-1 3.62869E-1 3.35486E-1 3.05562E-1 2.54531E-1 2.87624E-1 2.76969E-1 2.97369E-1 3.47272E-1 3.71579E-1 3.68047E-1 3.98414E-1 3.8165E-1 3.32016E-1 2.85695E-1 2.67972E-1 2.70571E-1 2.48067E-1 2.51426E-1 2.36895E-1 2.19899E-1 1.57526E-1 8.6745E-2 9.91711E-2 1.4381E-1 1.33497E-1 1.27593E-1 1.44605E-1 1.56629E-1 1.7576E-1 2.16779E-1 1.69644E-1 1.92285E-1 2.19533E-1 1.68E-1 1.27516E-1 1.49315E-1 2.58255E-1 3.0578E-1 2.8509E-1 3.44594E-1 2.57025E-1 1.51041E-1 1.87232E-1 2.4386E-1 1.44712E-1 7.76615E-2 1.0428E-1 8.31932E-2 7.90733E-2 5.51304E-2 4.83406E-2 1.00855E-1 1.76444E-1 1.44659E-1 8.60683E-2 9.5683E-2 8.46983E-2 9.68416E-2 7.81003E-2 7.67593E-2 5.1767E-2 6.78593E-2 6.53974E-2 6.67345E-2 4.21012E-2 2.30527E-2 2.22312E-2 2.03512E-2 2.48358E-2 2.1484E-2 1.55066E-2 9.15512E-3 -9999 -9999 -9999 -9999 -9999 -9999 -9999 -9999 -9999 -9999 -9999 -9999 -9999 -9999 -9999
-9999 -9999 -9999 -9999 -9999 -9999 -9999 -9999 -9999 -9999 -9999 -9999 -9999 -9999 -9999 -9999 -9999 -9999 -9999 -9999 -9999 -9999 -9999 -9999 -9999 1.47652E-1 1.58572E-1 1.43712E-1 1.98818E-1 2.3347E-1 2.14922E-1 2.29403E-1 2.78399E-1 2.75253E-1 2.26024E-1 1.87266E-1 1.94923E-1 2.48268E-1 2.71768E-1 3.55884E-1 3.90284E-1 3.96456E-1 4.17412E-1 4.29977E-1 4.56786E-1 5.06938E-1 5.13598E-1 4.81167E-1 4.08629E-1 3.71815E-1 3.88435E-1 3.71233E-1 3.77564E-1 3.57006E-1 3.38692E-1 3.41229E-1 3.70994E-1 3.98261E-1 4.3367E-1 4.57058E-1 4.8507E-1 5.01095E-1 4.71469E-1 4.45664E-1 4.43491E-1 4.5211E-1 4.33409E-1 4.17653E-1 4.12212E-1 4.4679E-1 3.95498E-1 4.14324E-1 4.14507E-1 4.73959E-1 4.93549E-1 5.32633E-1 4.43769E-1 3.86022E-1 4.31906E-1 4.43188E-1 4.46187E-1 4.10242E-1 3.62699E-1 3.74636E-1 3.79385E-1 3.49979E-1 2.98764E-1 2.92349E-1 3.37092E-1 3.31616E-1 3.76922E-1 4.02598E-1 3.84198E-1 3.90188E-1 3.74033E-1 3.17682E-1 2.59444E-1 2.23954E-1 2.44893E-1 2.41773E-1 2.44737E-1 2.4896E-1 1.77407E-1 1.29126E-1 1.13024E-1 1.29604E-1 1.86784E-1 2.24982E-1 1.78809E-1 1.73549E-1 1.20891E-1 1.30976E-1 2.62241E-1 1.68969E-1 1.77719E-1 2.68532E-1 2.07926E-1 2.5527E-1 2.32658E-1 3.99978E-1 4.28283E-1 4.08057E-1 3.83027E-1 3.05456E-1 2.07658E-1 1.29381E-1 2.00754E-1 1.96377E-1 1.24622E-1 1.19791E-1 9.66903E-2 6.39948E-2 5.13404E-2 6.51415E-2 8.82916E-2 5.32852E-2 4.934E-2 2.64446E-2 3.29932E-2 2.40351E-2 2.50168E-2 7.2728E-2 9.94998E-2 1.02266E-1 9.13778E-2 7.8796E-2 7.58447E-2 2.97228E-2 1.76168E-2 1.38638E-2 1.34493E-2 2.14921E-2 2.80715E-2 1.40933E-2 -9999 -9999 -9999 -9999 -9999 -9999 -9999 -9999 -9999 -9999 -9999 -9999 -9999 -9999 -9999 -9999
-9999 -9999 -9999 -9999 -9999 -9999 -9999 -9999 -9999 -9999 -9999 -9999 -9999 -9999 -9999 -9999 -9999 -9999 -9999 -9999 -9999 -9999 -9999 -9999 -9999 -9999 2.67678E-1 2.1814E-1 2.46751E-1 2.38851E-1 2.06031E-1 1.91459E-1 2.3647E-1 2.55883E-1 2.43532E-1 1.89491E-1 1.72819E-1 2.43694E-1 2.78593E-1 2.54602E-1 2.8967E-1 3.58119E-1 4.19483E-1 4.16855E-1 4.34881E-1 4.50477E-1 4.68007E-1 4.89005E-1 4.42663E-1 3.90033E-1 3.76451E-1 3.61093E-1 3.34162E-1 3.32318E-1 3.52867E-1 3.74188E-1 3.84121E-1 3.98242E-1 3.75272E-1 3.83276E-1 4.18325E-1 4.62229E-1 4.4758E-1 4.34683E-1 4.38308E-1 4.39072E-1 4.32247E-1 4.48631E-1 4.05495E-1 4.00337E-1 3.92992E-1 3.65213E-1 3.59405E-1 3.62244E-1 4.47325E-1 4.40663E-1 4.42421E-1 3.72416E-1 4.32954E-1 4.14654E-1 4.27032E-1 4.35442E-1 3.40528E-1 3.4449E-1 3.46429E-1 3.76279E-1 3.26635E-1 2.98476E-1 3.07711E-1 3.00676E-1 3.21697E-1 3.21936E-1 3.17438E-1 3.29791E-1 3.12473E-1 2.99265E-1 2.65712E-1 2.70951E-1 2.92901E-1 2.7487E-1 2.64358E-1 2.5578E-1 2.2396E-1 1.77103E-1 2.01362E-1 2.05559E-1 2.09281E-1 2.40147E-1 2.49075E-1 1.62154E-1 1.29408E-1 1.18779E-1 2.45005E-1 1.68919E-1 1.64874E-1 2.09667E-1 2.15975E-1 1.81021E-1 2.12211E-1 2.09093E-1 2.40585E-1 2.19914E-1 2.23791E-1 2.10785E-1 1.7822E-1 1.64546E-1 1.41347E-1 1.56928E-1 1.06484E-1 1.13987E-1 1.41047E-1 5.91584E-2 4.43206E-2 6.49896E-2 4.54427E-2 5.58984E-2 5.05739E-2 4.07391E-2 2.73399E-2 1.5342E-2 2.68852E-2 3.93896E-2 4.42752E-2 5.51139E-2 7.26479E-2 9.56184E-2 9.54398E-2 4.79589E-2 3.84924E-2 1.05255E-2 1.03962E-2 2.39545E-2 2.86772E-2 1.65678E-2 -9999 -9999 -9999 -9999 -9999 -9999 -9999 -9999 -9999 -9999 -9999 -9999 -9999 -9999 -9999 -9999
-9999 -9999 -9999 -9999 -9999 -9999 -9999 -9999 -9999 -9999 -9999 -9999 -9999 -9999 -9999 -9999 -9999 -9999 -9999 -9999 -9999 -9999 -9999 -9999 -9999 -9999 3.673E-1 2.67836E-1 2.60414E-1 2.37328E-1 2.13569E-1 1.94299E-1 2.20681E-1 2.47155E-1 2.47986E-1 2.30769E-1 2.34329E-1 2.22486E-1 2.62368E-1 2.33351E-1 2.1829E-1 2.87271E-1 3.75043E-1 3.7796E-1 3.98628E-1 3.9708E-1 4.045E-1 4.0962E-1 4.403E-1 4.35121E-1 4.00013E-1 3.7603E-1 3.34662E-1 3.04367E-1 3.5881E-1 3.69159E-1 3.6861E-1 3.55285E-1 3.36226E-1 3.50818E-1 3.80493E-1 4.13914E-1 4.08553E-1 4.075E-1 4.58103E-1 4.98826E-1 4.70828E-1 4.48134E-1 4.58097E-1 3.99019E-1 4.00301E-1 3.61486E-1 3.41258E-1 3.54471E-1 3.35012E-1 3.7415E-1 4.23179E-1 3.87519E-1 3.91091E-1 3.89128E-1 4.20461E-1 4.40147E-1 3.46289E-1 3.51858E-1 3.57219E-1 3.46513E-1 3.04949E-1 3.17657E-1 2.898E-1 2.57659E-1 2.93635E-1 2.58574E-1 2.73851E-1 2.57458E-1 2.51012E-1 2.42633E-1 2.62008E-1 2.80905E-1 2.77469E-1 2.6168E-1 2.64508E-1 2.92837E-1 2.72582E-1 2.29861E-1 2.24494E-1 1.90265E-1 1.54001E-1 2.21871E-1 2.17896E-1 1.59892E-1 1.25852E-1 9.81827E-2 1.38162E-1 1.43954E-1 2.22658E-1 3.10208E-1 3.08111E-1 1.42341E-1 1.65081E-1 9.14382E-2 8.32603E-2 7.65642E-2 6.74273E-2 8.84198E-2 1.26423E-1 1.11785E-1 1.1224E-1 1.13376E-1 1.34803E-1 1.4567E-1 1.43598E-1 1.17403E-1 7.89735E-2 4.56337E-2 7.5457E-2 5.13672E-2 4.5951E-2 7.72213E-2 5.11888E-2 3.08076E-2 2.15753E-2 2.00776E-2 1.73077E-2 2.64982E-2 3.76867E-2 9.96205E-2 1.18846E-1 8.53183E-2 1.0391E-1 4.3076E-2 1.713E-2 2.54642E-2 4.54057E-2 2.45745E-2 8.08884E-3 -9999 -9999 -9999 -9999 -9999 -9999 -9999 -9999 -9999 -9999 -9999 -9999 -9999 -9999 -9999
-9999 -9999 -9999 -9999 -9999 -9999 -9999 -9999 -9999 -9999 -9999 -9999 -9999 -9999 -9999 -9999 -9999 -9999 -9999 -9999 -9999 -9999 -9999 -9999 -9999 3.49767E-1 3.65414E-1 2.79247E-1 2.62628E-1 2.50485E-1 2.94308E-1 2.61756E-1 2.6979E-1 2.81659E-1 2.74041E-1 2.61273E-1 2.5787E-1 2.35823E-1 2.29834E-1 2.00758E-1 1.99408E-1 2.30725E-1 2.88495E-1 3.27471E-1 3.30174E-1 3.19955E-1 3.37633E-1 3.65834E-1 3.97741E-1 4.1278E-1 4.0699E-1 3.76197E-1 3.50843E-1 3.44325E-1 3.12626E-1 2.86051E-1 3.1337E-1 3.31032E-1 3.01413E-1 3.41613E-1 3.92486E-1 3.95818E-1 4.12046E-1 4.27815E-1 4.13554E-1 4.4953E-1 4.29606E-1 3.98743E-1 3.93018E-1 3.97811E-1 4.26615E-1 3.58735E-1 3.52871E-1 3.67575E-1 3.38415E-1 3.94321E-1 3.67037E-1 3.8245E-1 3.45173E-1 3.15242E-1 3.73345E-1 3.76507E-1 3.62109E-1 3.45752E-1 2.95349E-1 2.96306E-1 3.43334E-1 3.36046E-1 3.11297E-1 3.18082E-1 2.88314E-1 2.94429E-1 2.51458E-1 2.30083E-1 2.44228E-1 1.93432E-1 2.37658E-1 2.48465E-1 2.48375E-1 2.06494E-1 2.11513E-1 2.03171E-1 2.28813E-1 2.20279E-1 1.96031E-1 1.48511E-1 1.40972E-1 1.36306E-1 1.32704E-1 1.26148E-1 9.15498E-2 1.17555E-1 1.55639E-1 1.12694E-1 1.94952E-1 1.98001E-1 1.82689E-1 2.14083E-1 1.68247E-1 9.00756E-2 5.03634E-2 6.29331E-2 7.16014E-2 8.66987E-2 9.96588E-2 6.86276E-2 8.62722E-2 1.13864E-1 1.28601E-1 1.67139E-1 2.15611E-1 1.78565E-1 1.2666E-1 9.90043E-2 8.12415E-2 6.04618E-2 4.78012E-2 3.00365E-2 1.78218E-2 2.41007E-2 2.58887E-2 3.34834E-2 2.37459E-2 3.38568E-2 4.48736E-2 7.68241E-2 6.72981E-2 5.4444E-2 7.31377E-2 9.02584E-2 8.12851E-2 4.9882E-2 8.96947E-2 5.72415E-2 1.37498E-2 1.63432E-2 1.53801E-2 1.22869E-2 1.3343E-2 -9999 -9999 -9999 -9999 -9999 -9999 -9999 -9999 -9999 -9999 -9999
-9999 -9999 -9999 -9999 -9999 -9999 -9999 -9999 -9999 -9999 -9999 -9999 -9999 -9999 -9999 -9999 -9999 -9999 -9999 -9999 -9999 -9999 -9999 -9999 -9999 -9999 3.54326E-1 2.9541E-1 2.65407E-1 2.64643E-1 2.74624E-1 2.42244E-1 2.36017E-1 2.5395E-1 3.20924E-1 3.20361E-1 2.93778E-1 2.83287E-1 2.19559E-1 1.9851E-1 1.87152E-1 1.69108E-1 2.02745E-1 2.90097E-1 3.23494E-1 2.93564E-1 3.09919E-1 3.28109E-1 3.3459E-1 3.52901E-1 3.51574E-1 3.71911E-1 3.33464E-1 3.28204E-1 3.16947E-1 2.64253E-1 2.80216E-1 2.81604E-1 3.26441E-1 3.7579E-1 4.04945E-1 4.04504E-1 4.14826E-1 4.32317E-1 3.65368E-1 4.09222E-1 3.93175E-1 4.14811E-1 3.84023E-1 3.88474E-1 4.39653E-1 3.71731E-1 3.14155E-1 3.42946E-1 3.53829E-1 3.30219E-1 3.44224E-1 3.83898E-1 3.4977E-1 3.31427E-1 3.25735E-1 3.33658E-1 3.2454E-1 2.91111E-1 3.1541E-1 3.3297E-1 3.23579E-1 3.88946E-1 3.55559E-1 3.16346E-1 2.95593E-1 2.49614E-1 2.28423E-1 2.51555E-1 2.12215E-1 1.81656E-1 2.21392E-1 1.93597E-1 1.80151E-1 1.99062E-1 1.86677E-1 1.6733E-1 1.70101E-1 2.02374E-1 2.15121E-1 1.94803E-1 1.34716E-1 1.26307E-1 1.46045E-1 1.22959E-1 1.74527E-1 1.54286E-1 9.37643E-2 1.29651E-1 8.42592E-2 9.7656E-2 6.95523E-2 3.6775E-2 9.12239E-2 1.16358E-1 7.92122E-2 6.75559E-2 7.89372E-2 7.95509E-2 9.1406E-2 7.20119E-2 7.60909E-2 1.21624E-1 1.84712E-1 1.96803E-1 2.07151E-1 1.98236E-1 2.62857E-1 1.52569E-1 7.75596E-2 4.90373E-2 4.73901E-2 2.25719E-2 3.10895E-2 2.18407E-2 1.78864E-2 3.2966E-2 3.19272E-2 2.08627E-2 1.46123E-2 2.2059E-2 2.32967E-2 1.56465E-2 2.1791E-2 6.04708E-2 1.57043E-1 1.63511E-1 9.63279E-2 9.93096E-2 3.34851E-2 3.64887E-2 3.27966E-2 2.2169E-2 2.02814E-2 1.97117E-2 -9999 -9999 -9999 -9999 -9999 -9999 -9999 -9999 -9999 -9999
-9999 -9999 -9999 -9999 -9999 -9999 -9999 -9999 -9999 -9999 -9999 -9999 -9999 -9999 -9999 -9999 -9999 -9999 -9999 -9999 -9999 -9999 -9999 -9999 -9999 -9999 3.6439E-1 3.63538E-1 2.55264E-1 3.02881E-1 2.65997E-1 2.14456E-1 2.19107E-1 3.02017E-1 3.29315E-1 3.57597E-1 3.64535E-1 2.87574E-1 1.86047E-1 1.79702E-1 1.7936E-1 1.56712E-1 1.70047E-1 2.89211E-1 3.43232E-1 3.20132E-1 3.35763E-1 3.12884E-1 3.00804E-1 3.14187E-1 2.9595E-1 2.9829E-1 3.13979E-1 3.06958E-1 2.83334E-1 2.56711E-1 2.79279E-1 2.9427E-1 3.18578E-1 3.60922E-1 4.13375E-1 3.83983E-1 3.68682E-1 3.89392E-1 3.65444E-1 3.82357E-1 3.72309E-1 4.00756E-1 3.66094E-1 3.95627E-1 3.63578E-1 3.3886E-1 2.84001E-1 2.80451E-1 3.23254E-1 3.18949E-1 3.08517E-1 3.14961E-1 3.38073E-1 3.12547E-1 3.36571E-1 3.46831E-1 3.50933E-1 3.56913E-1 3.25125E-1 3.43819E-1 3.2456E-1 3.25508E-1 3.59783E-1 3.25744E-1 2.79777E-1 2.22412E-1 2.59577E-1 2.41532E-1 1.81529E-1 1.98876E-1 1.51907E-1 1.29402E-1 1.28105E-1 2.12016E-1 2.41393E-1 2.14763E-1 1.95342E-1 2.0353E-1 1.47464E-1 1.06911E-1 5.57991E-2 5.69877E-2 1.25774E-1 1.56608E-1 9.24064E-2 8.83176E-2 1.45306E-1 2.16514E-1 1.74683E-1 1.02412E-1 6.85446E-2 3.98185E-2 6.06526E-2 4.81933E-2 5.21238E-2 7.20637E-2 4.89537E-2 4.80869E-2 4.53053E-2 5.2702E-2 7.48096E-2 1.14374E-1 2.09841E-1 1.33402E-1 1.54035E-1 1.37819E-1 1.63783E-1 9.1516E-2 7.02344E-2 4.10129E-2 4.30608E-2 2.50809E-2 2.3701E-2 2.32655E-2 2.31226E-2 1.54384E-2 1.3861E-2 1.04645E-2 1.09344E-2 1.18331E-2 9.69811E-3 1.18346E-2 3.22593E-2 6.82132E-2 7.94008E-2 5.17365E-2 3.98857E-2 5.33694E-2 8.28544E-2 8.57687E-2 7.40445E-2 3.74659E-2 1.50636E-2 1.48751E-2 1.33475E-2 1.09853E-2 1.35493E-2 -9999 -9999 -9999 -9999 -9999 -9999 -9999
-9999 -9999 -9999 -9999 -9999 -9999 -9999 -9999 -9999 -9999 -9999 -9999 -9999 -9999 -9999 -9999 -9999 -9999 -9999 -9999 -9999 -9999 -9999 -9999 -9999 -9999 -9999 3.60065E-1 2.47735E-1 2.88098E-1 2.46432E-1 2.78014E-1 3.12342E-1 3.50964E-1 3.41653E-1 3.30332E-1 3.45588E-1 2.83336E-1 1.98704E-1 1.86961E-1 2.15393E-1 1.63044E-1 1.90797E-1 2.87791E-1 3.13185E-1 3.04784E-1 3.41227E-1 2.80221E-1 2.95847E-1 2.87859E-1 2.81423E-1 2.99519E-1 3.23088E-1 3.45126E-1 3.75839E-1 3.65462E-1 3.11412E-1 2.77594E-1 3.00621E-1 3.92241E-1 3.8933E-1 3.64302E-1 2.93156E-1 3.80688E-1 3.69602E-1 3.3187E-1 3.73998E-1 4.02022E-1 3.67719E-1 3.77534E-1 3.81364E-1 3.33139E-1 2.86158E-1 2.79515E-1 3.17986E-1 3.39966E-1 3.38596E-1 2.68793E-1 3.32049E-1 3.67647E-1 3.86033E-1 3.89522E-1 4.08685E-1 4.24656E-1 4.08539E-1 4.07368E-1 3.87443E-1 3.58843E-1 3.34565E-1 3.09225E-1 2.64259E-1 2.50465E-1 2.18713E-1 1.46659E-1 1.4288E-1 1.81687E-1 1.43674E-1 1.33345E-1 1.6198E-1 1.10463E-1 1.54603E-1 1.13812E-1 1.27263E-1 1.03559E-1 7.4006E-2 9.52459E-2 8.68365E-2 6.82906E-2 4.66208E-2 3.61748E-2 5.98896E-2 1.40633E-1 1.33161E-1 1.3528E-1 9.56564E-2 1.0885E-1 1.54688E-1 6.70936E-2 7.02157E-2 5.91211E-2 8.78275E-2 1.00239E-1 5.36947E-2 5.27486E-2 5.94711E-2 7.07606E-2 1.01319E-1 1.05044E-1 1.77745E-1 1.55461E-1 1.14273E-1 7.9295E-2 9.82442E-2 5.71529E-2 7.63269E-2 6.19338E-2 5.87283E-2 3.67644E-2 3.78198E-2 2.79395E-2 2.51926E-2 2.38333E-2 1.96312E-2 1.55673E-2 1.16534E-2 1.00219E-2 1.04474E-2 1.36935E-2 1.87565E-2 1.5555E-2 1.30913E-2 1.52402E-2 3.0804E-2 4.09745E-2 3.07622E-2 4.43509E-2 6.71369E-2 3.19811E-2 1.57749E-2 1.00254E-2 1.19399E-2 1.10114E-2 9.30208E-3 7.20039E-3 -9999 -9999 -9999 -9999 -9999 -9999
-9999 -9999 -9999 -9999 -9999 -9999 -9999 -9999 -9999 -9999 -9999 -9999 -9999 -9999 -9999 -9999 -9999 -9999 -9999 -9999 -9999 -9999 -9999 -9999 -9999 -9999 -9999 -9999 3.65482E-1 3.36782E-1 2.45023E-1 2.42737E-1 2.61134E-1 3.02633E-1 2.91218E-1 2.81225E-1 2.8571E-1 2.41562E-1 2.33097E-1 2.44715E-1 2.26306E-1 2.68306E-1 2.75994E-1 3.09468E-1 2.47524E-1 2.32675E-1 3.0736E-1 3.92095E-1 3.90147E-1 3.49219E-1 3.33952E-1 2.63201E-1 3.26069E-1 3.76203E-1 3.58195E-1 3.47519E-1 3.30741E-1 3.42602E-1 3.0429E-1 3.56577E-1 3.6754E-1 3.64879E-1 3.96291E-1 3.8818E-1 3.98301E-1 4.04742E-1 3.78544E-1 3.80752E-1 3.82719E-1 3.79997E-1 3.83357E-1 3.49759E-1 2.87036E-1 2.44157E-1 2.97032E-1 3.37639E-1 3.53527E-1 3.22046E-1 3.14553E-1 3.18999E-1 3.77016E-1 4.32601E-1 4.79889E-1 4.58679E-1 4.0796E-1 3.98186E-1 3.83075E-1 4.04811E-1 3.38971E-1 2.95307E-1 3.2606E-1 3.00815E-1 1.98086E-1 1.21911E-1 1.1986E-1 1.4265E-1 1.39685E-1 1.24041E-1 1.34427E-1 1.17216E-1 1.29008E-1 1.00911E-1 9.7396E-2 7.82913E-2 8.22602E-2 1.14917E-1 1.52166E-1 1.14223E-1 9.04216E-2 4.91123E-2 3.77697E-2 4.84815E-2 1.64371E-1 1.54621E-1 9.52763E-2 7.91126E-2 1.39809E-1 1.10644E-1 8.50466E-2 1.17996E-1 1.40779E-1 1.47584E-1 1.11127E-1 7.30924E-2 9.64607E-2 1.03136E-1 1.03653E-1 8.88E-2 1.13768E-1 1.45655E-1 1.14051E-1 1.30237E-1 6.31053E-2 5.60248E-2 4.64874E-2 4.1658E-2 5.35566E-2 5.01591E-2 7.26538E-2 4.86021E-2 2.34995E-2 2.30827E-2 2.51335E-2 1.84203E-2 2.19535E-2 1.77506E-2 9.78005E-3 1.0877E-2 9.49004E-3 9.22356E-3 9.01005E-3 1.65022E-2 1.66096E-2 1.05877E-2 1.23117E-2 2.37265E-2 3.23003E-2 3.75301E-2 9.25085E-3 9.01287E-3 7.26576E-3 6.67011E-3 5.41127E-3 6.67117E-3 -9999 -9999 -9999 -9999 -9999 -9999
-9999 -9999 -9999 -9999 -9999 -9999 -9999 -9999 -9999 -9999 -9999 -9999 -9999 -9999 -9999 -9999 -9999 -9999 -9999 -9999 -9999 -9999 -9999 -9999 -9999 -9999 -9999 -9999 -9999 2.65412E-1 2.72453E-1 2.88716E-1 2.17028E-1 2.50308E-1 2.61096E-1 2.67147E-1 2.80259E-1 2.49974E-1 2.56026E-1 2.76628E-1 2.23703E-1 2.18678E-1 3.07415E-1 3.33116E-1 3.58698E-1 3.83695E-1 4.61123E-1 4.90762E-1 5.0984E-1 4.44409E-1 3.3547E-1 2.64381E-1 2.50518E-1 3.19827E-1 3.60599E-1 3.36852E-1 3.59602E-1 3.69689E-1 3.58173E-1 3.51468E-1 3.4662E-1 3.81052E-1 3.69685E-1 3.64189E-1 3.6812E-1 4.13724E-1 4.27417E-1 4.1846E-1 4.15928E-1 4.19105E-1 3.94263E-1 4.00101E-1 3.38752E-1 2.57329E-1 2.56458E-1 2.7403E-1 3.37652E-1 3.45786E-1 3.22913E-1 3.16161E-1 3.15171E-1 3.65252E-1 4.62709E-1 4.74072E-1 4.29377E-1 4.16184E-1 3.85872E-1 4.41523E-1 4.00097E-1 3.45859E-1 3.19037E-1 2.48828E-1 1.7589E-1 2.11719E-1 2.01871E-1 2.01699E-1 1.91776E-1 1.27031E-1 1.66197E-1 1.66624E-1 1.6164E-1 9.46549E-2 1.06062E-1 8.08803E-2 9.05413E-2 1.36131E-1 1.58107E-1 1.29693E-1 1.03918E-1 7.95309E-2 5.94242E-2 3.78395E-2 1.59825E-1 1.40991E-1 8.90282E-2 1.19215E-1 1.78667E-1 2.28708E-1 2.15398E-1 2.42243E-1 3.27156E-1 2.75109E-1 2.7508E-1 1.61784E-1 1.28732E-1 1.56863E-1 1.46651E-1 9.83789E-2 1.42522E-1 1.11044E-1 1.46014E-1 1.16412E-1 5.39634E-2 4.451E-2 3.29425E-2 4.91432E-2 3.32596E-2 2.80973E-2 4.11285E-2 6.38193E-2 4.21734E-2 2.3296E-2 3.18298E-2 1.73063E-2 1.40618E-2 3.0376E-2 1.2477E-2 7.69595E-3 1.31402E-2 1.25702E-2 7.50005E-3 7.17107E-3 6.33341E-3 6.4563E-3 1.36049E-2 2.87531E-2 1.47466E-2 3.17837E-2 2.07961E-2 8.86732E-3 -9999 5.49422E-3 -9999 -9999 -9999 -9999 -9999 -9999 -9999 -9999
-9999 -9999 -9999 -9999 -9999 -9999 -9999 -9999 -9999 -9999 -9999 -9999 -9999 -9999 -9999 -9999 -9999 -9999 -9999 -9999 -9999 -9999 -9999 -9999 -9999 -9999 -9999 -9999 -9999 2.35185E-1 2.62726E-1 1.88509E-1 1.98794E-1 2.42339E-1 2.58824E-1 2.57301E-1 2.68047E-1 2.63584E-1 2.64127E-1 3.11116E-1 2.34066E-1 2.15201E-1 3.02099E-1 3.39534E-1 3.77549E-1 4.47916E-1 4.35695E-1 4.03672E-1 4.83424E-1 5.3206E-1 4.23335E-1 2.68652E-1 2.28214E-1 1.79834E-1 1.95573E-1 2.85028E-1 3.08691E-1 3.38958E-1 3.76833E-1 3.91161E-1 3.70847E-1 3.57419E-1 3.76368E-1 3.97058E-1 3.79084E-1 3.70398E-1 4.15575E-1 4.37408E-1 4.29602E-1 4.11188E-1 4.17551E-1 3.90926E-1 3.69864E-1 3.17219E-1 2.77792E-1 2.64853E-1 2.93995E-1 3.00521E-1 3.01317E-1 2.76165E-1 2.9447E-1 3.05782E-1 3.68073E-1 4.50198E-1 4.5987E-1 4.46705E-1 4.1756E-1 4.22569E-1 4.44104E-1 3.80658E-1 3.35761E-1 2.10519E-1 2.28223E-1 2.77651E-1 2.68338E-1 2.46308E-1 1.75481E-1 1.73502E-1 1.91526E-1 1.7469E-1 1.34001E-1 1.48002E-1 1.36337E-1 9.38004E-2 9.60422E-2 1.47177E-1 1.91065E-1 1.37113E-1 7.7893E-2 7.31618E-2 6.06853E-2 8.55754E-2 1.61723E-1 2.10074E-1 1.08709E-1 1.14095E-1 1.81053E-1 2.53632E-1 2.18318E-1 1.44666E-1 1.9075E-1 3.24206E-1 3.1414E-1 2.38008E-1 1.07536E-1 1.01275E-1 1.46996E-1 1.35398E-1 1.12457E-1 7.40837E-2 7.24711E-2 1.20311E-1 9.26656E-2 5.6719E-2 7.16136E-2 3.49972E-2 1.74466E-2 2.15974E-2 2.47416E-2 3.18451E-2 5.24562E-2 3.71838E-2 3.69599E-2 2.31013E-2 2.16987E-2 3.14074E-2 1.94955E-2 9.72656E-3 9.5076E-3 1.81294E-2 8.90227E-3 5.45504E-3 8.14767E-3 1.14595E-2 2.29518E-2 1.35783E-2 3.09558E-2 1.52555E-2 -9999 -9999 -9999 -9999 -9999 -9999 -9999 -9999 -9999 -9999 -9999 -9999
-9999 -9999 -9999 -9999 -9999 -9999 -9999 -9999 -9999 -9999 -9999 -9999 -9999 -9999 -9999 -9999 -9999 -9999 -9999 -9999 -9999 -9999 -9999 -9999 -9999 -9999 -9999 -9999 -9999 -9999 2.43486E-1 2.88166E-1 2.42623E-1 2.65838E-1 2.3589E-1 2.25721E-1 2.67332E-1 2.36607E-1 2.25647E-1 2.42065E-1 2.40741E-1 2.43931E-1 2.82499E-1 3.41437E-1 3.79459E-1 3.85991E-1 3.87807E-1 3.48948E-1 3.9775E-1 4.4002E-1 4.1171E-1 4.04289E-1 3.84934E-1 2.99754E-1 2.71135E-1 2.12159E-1 2.55181E-1 3.32426E-1 3.75172E-1 3.5033E-1 3.44074E-1 3.55814E-1 3.62163E-1 3.97545E-1 4.03198E-1 3.87707E-1 3.71409E-1 3.70919E-1 4.31923E-1 4.66708E-1 4.34751E-1 3.65723E-1 3.26001E-1 3.10314E-1 2.84333E-1 3.3008E-1 2.98544E-1 2.62489E-1 2.76025E-1 3.27302E-1 3.11599E-1 2.83337E-1 3.24525E-1 4.10323E-1 4.81593E-1 4.64067E-1 4.35966E-1 4.23307E-1 4.51278E-1 4.16815E-1 3.2823E-1 2.5563E-1 2.76503E-1 2.94121E-1 3.11982E-1 2.85003E-1 2.161E-1 1.47198E-1 1.19286E-1 1.41448E-1 1.64257E-1 1.62627E-1 1.50535E-1 1.18945E-1 1.37751E-1 1.58103E-1 1.34551E-1 9.46183E-2 7.19034E-2 5.04131E-2 6.55547E-2 5.58526E-2 6.98476E-2 1.96484E-1 1.59835E-1 7.55006E-2 1.31481E-1 1.99759E-1 1.96558E-1 1.32814E-1 1.2493E-1 1.62523E-1 2.00181E-1 2.37301E-1 1.22056E-1 1.15283E-1 1.39749E-1 1.39948E-1 1.05059E-1 6.84635E-2 7.87274E-2 9.23787E-2 7.02074E-2 4.34747E-2 7.06135E-2 3.26389E-2 2.06691E-2 3.38301E-2 1.83057E-2 2.24447E-2 2.20222E-2 4.82644E-2 4.37066E-2 3.64949E-2 4.76982E-2 4.93022E-2 5.6078E-2 4.58924E-2 4.09876E-2 3.01423E-2 1.26764E-2 1.21257E-2 1.17747E-2 2.08576E-2 1.61467E-2 2.57144E-2 1.15689E-2 5.93147E-3 -9999 -9999 -9999 -9999 -9999 -9999 -9999 -9999 -9999 -9999 -9999 -9999
-9999 -9999 -9999 -9999 -9999 -9999 -9999 -9999 -9999 -9999 -9999 -9999 -9999 -9999 -9999 -9999 -9999 -9999 -9999 -9999 -9999 -9999 -9999 -9999 -9999 -9999 -9999 -9999 -9999 -9999 -9999 1.96235E-1 2.99878E-1 2.11491E-1 1.83035E-1 1.59736E-1 2.01533E-1 2.3167E-1 2.07882E-1 1.63912E-1 1.72915E-1 2.02645E-1 2.88215E-1 3.36802E-1 3.59243E-1 3.63344E-1 3.53632E-1 3.31907E-1 3.5832E-1 3.9066E-1 4.25635E-1 4.13121E-1 4.13666E-1 3.83243E-1 3.51342E-1 3.40745E-1 2.99663E-1 3.12688E-1 3.52674E-1 2.71082E-1 2.89493E-1 3.42154E-1 3.85144E-1 3.54936E-1 3.57572E-1 3.40499E-1 3.39628E-1 3.5477E-1 3.83185E-1 4.0332E-1 3.99288E-1 3.9242E-1 3.02774E-1 2.76585E-1 3.3489E-1 3.60137E-1 3.31723E-1 2.7336E-1 3.06687E-1 3.49915E-1 3.13588E-1 2.95906E-1 2.90289E-1 3.29926E-1 3.86416E-1 4.10405E-1 4.29435E-1 4.28689E-1 4.30416E-1 4.44799E-1 3.58748E-1 3.05263E-1 3.16233E-1 2.95305E-1 2.9627E-1 2.77679E-1 2.10793E-1 1.54061E-1 1.26956E-1 1.6457E-1 1.80921E-1 2.25214E-1 2.10139E-1 1.56319E-1 1.64441E-1 1.61693E-1 1.35508E-1 8.07243E-2 5.20917E-2 7.00856E-2 4.18803E-2 2.89102E-2 4.40005E-2 1.96032E-1 1.48817E-1 9.1276E-2 7.33431E-2 1.66242E-1 1.6115E-1 1.17109E-1 7.2595E-2 7.51939E-2 9.92258E-2 1.28536E-1 1.3635E-1 1.1489E-1 1.21993E-1 1.09919E-1 7.63968E-2 7.60693E-2 5.96452E-2 5.38576E-2 7.99389E-2 6.17497E-2 7.67656E-2 5.58191E-2 2.49908E-2 2.87247E-2 1.56021E-2 1.12402E-2 2.02591E-2 4.61979E-2 1.01445E-1 1.10984E-1 9.84869E-2 7.92169E-2 9.78632E-2 1.21523E-1 9.066E-2 4.0408E-2 1.8426E-2 2.53236E-2 1.74548E-2 1.51228E-2 3.5438E-2 1.07183E-2 4.43547E-3 -9999 -9999 -9999 -9999 -9999 -9999 -9999 -9999 -9999 -9999 -9999 -9999 -9999
-9999 -9999 -9999 -9999 -9999 -9999 -9999 -9999 -9999 -9999 -9999 -9999 -9999 -9999 -9999 -9999 -9999 -9999 -9999 -9999 -9999 -9999 -9999 -9999 -9999 -9999 -9999 -9999 -9999 -9999 -9999 -9999 -9999 2.76712E-1 2.0337E-1 1.21012E-1 1.55427E-1 1.79818E-1 1.77109E-1 1.18326E-1 1.33694E-1 1.74604E-1 2.58925E-1 3.13901E-1 3.39117E-1 3.4996E-1 3.73074E-1 3.46368E-1 3.09796E-1 2.93065E-1 2.99083E-1 3.64824E-1 3.83568E-1 3.87799E-1 3.89222E-1 3.66789E-1 3.47871E-1 3.0704E-1 3.63493E-1 2.5561E-1 1.71773E-1 1.60067E-1 1.84723E-1 3.7116E-1 3.62415E-1 2.98175E-1 2.41915E-1 3.64218E-1 3.79472E-1 3.78375E-1 2.91239E-1 3.53468E-1 2.97827E-1 2.41278E-1 2.65984E-1 3.16483E-1 3.01489E-1 2.65694E-1 2.59618E-1 3.17129E-1 3.11177E-1 2.92795E-1 2.96503E-1 3.09152E-1 3.12634E-1 3.46562E-1 3.65421E-1 4.19088E-1 4.44063E-1 4.46838E-1 3.92898E-1 3.45996E-1 3.28483E-1 3.011E-1 2.76363E-1 2.55981E-1 1.60844E-1 1.50789E-1 1.19759E-1 1.67805E-1 1.59187E-1 2.07407E-1 2.06212E-1 1.7647E-1 1.87459E-1 1.78358E-1 1.17687E-1 5.87467E-2 5.09888E-2 4.06642E-2 4.30259E-2 4.61266E-2 1.01507E-1 2.41301E-1 1.97829E-1 1.38273E-1 5.03904E-2 9.81412E-2 1.57036E-1 1.40723E-1 7.86221E-2 5.08196E-2 6.81134E-2 8.07883E-2 7.72479E-2 7.38076E-2 7.41282E-2 7.26433E-2 6.30703E-2 6.71766E-2 3.43665E-2 5.24605E-2 3.3269E-2 4.45699E-2 4.90591E-2 7.2304E-2 4.23742E-2 1.95619E-2 1.53714E-2 1.85089E-2 5.57734E-2 1.07582E-1 1.19944E-1 5.07635E-2 3.29058E-2 2.38565E-2 2.19433E-2 3.36547E-2 6.91593E-2 6.80684E-2 8.72299E-2 2.95075E-2 1.72386E-2 2.88515E-2 1.4788E-2 7.27763E-3 -9999 -9999 -9999 -9999 -9999 -9999 -9999 -9999 -9999 -9999 -9999 -9999 -9999 -9999
-9999 -9999 -9999 -9999 -9999 -9999 -9999 -9999 -9999 -9999 -9999 -9999 -9999 -9999 -9999 -9999 -9999 -9999 -9999 -9999 -9999 -9999 -9999 -9999 -9999 -9999 -9999 -9999 -9999 -9999 -9999 -9999 -9999 -9999 2.66548E-1 1.79904E-1 1.54652E-1 1.41616E-1 1.2174E-1 1.3349E-1 1.46678E-1 1.50323E-1 1.59399E-1 2.09316E-1 2.78856E-1 2.71981E-1 3.45614E-1 3.90323E-1 2.85672E-1 1.4779E-1 2.04138E-1 3.0047E-1 3.68065E-1 4.10842E-1 4.53098E-1 4.24001E-1 3.92419E-1 3.80704E-1 3.53922E-1 3.78654E-1 2.99496E-1 2.15465E-1 1.4367E-1 2.42941E-1 1.2814E-1 1.46449E-1 1.60409E-1 2.80797E-1 1.56869E-1 2.8196E-1 3.09701E-1 2.97513E-1 2.52069E-1 2.12529E-1 2.38422E-1 2.38274E-1 2.60409E-1 2.61177E-1 2.10552E-1 2.45533E-1 2.64251E-1 2.57775E-1 2.88399E-1 3.01402E-1 2.77601E-1 2.66286E-1 3.12384E-1 3.46106E-1 4.34708E-1 4.21849E-1 3.97899E-1 3.57559E-1 3.47732E-1 3.16302E-1 2.52969E-1 2.32222E-1 1.74704E-1 2.09006E-1 1.9836E-1 1.79305E-1 1.95172E-1 2.58073E-1 2.0582E-1 1.61262E-1 2.40399E-1 2.30561E-1 1.35125E-1 7.68153E-2 5.92593E-2 7.92196E-2 7.85053E-2 4.67188E-2 9.19192E-2 2.36012E-1 2.29234E-1 1.27541E-1 4.82695E-2 6.43767E-2 1.70777E-1 1.68627E-1 9.06918E-2 5.88027E-2 4.4543E-2 7.16283E-2 5.90046E-2 6.93E-2 8.9701E-2 7.99292E-2 7.34312E-2 5.87461E-2 5.01768E-2 5.67291E-2 2.94193E-2 2.88885E-2 2.28809E-2 3.93804E-2 4.0455E-2 3.68233E-2 2.14522E-2 3.10573E-2 4.57771E-2 4.94533E-2 4.22635E-2 2.49139E-2 1.10153E-2 6.92239E-3 4.2763E-3 1.15812E-2 5.51138E-2 4.54449E-2 1.8819E-2 2.51281E-2 1.75158E-2 1.3103E-2 7.03305E-3 -9999 -9999 -9999 -9999 -9999 -9999 -9999 -9999 -9999 -9999 -9999 -9999 -9999 -9999 -9999
-9999 -9999 -9999 -9999 -9999 -9999 -9999 -9999 -9999 -9999 -9999 -9999 -9999 -9999 -9999 -9999 -9999 -9999 -9999 -9999 -9999 -9999 -9999 -9999 -9999 -9999 -9999 -9999 -9999 -9999 -9999 -9999 -9999 -9999 -9999 2.52702E-1 2.2406E-1 1.79627E-1 1.79745E-1 1.07562E-1 1.58288E-1 1.64442E-1 1.8223E-1 1.79037E-1 1.84272E-1 2.15389E-1 1.73091E-1 1.85435E-1 1.6467E-1 1.05723E-1 1.4816E-1 2.33221E-1 3.0169E-1 4.01126E-1 4.80646E-1 4.87115E-1 4.4739E-1 4.0145E-1 3.94961E-1 4.25229E-1 4.01779E-1 3.68664E-1 2.36316E-1 1.34436E-1 1.16245E-1 9.94957E-2 1.37525E-1 1.77461E-1 2.13396E-1 1.0432E-1 2.54963E-1 2.94765E-1 1.71442E-1 2.0792E-1 1.84723E-1 2.1128E-1 1.93654E-1 2.61576E-1 3.05001E-1 3.07618E-1 3.26658E-1 2.52573E-1 2.59341E-1 2.81817E-1 2.62899E-1 2.11117E-1 2.34138E-1 3.12621E-1 3.91016E-1 4.21303E-1 3.84615E-1 3.12057E-1 2.87139E-1 2.53871E-1 2.4054E-1 2.04955E-1 2.1448E-1 2.61743E-1 2.88041E-1 3.2983E-1 3.09654E-1 3.11296E-1 2.21734E-1 2.67504E-1 3.06547E-1 3.3948E-1 2.38697E-1 1.1441E-1 8.87527E-2 1.07303E-1 5.76867E-2 3.64972E-2 6.71585E-2 1.75849E-1 1.48231E-1 5.93353E-2 3.45461E-2 6.94576E-2 1.1766E-1 1.43378E-1 1.15359E-1 9.77517E-2 6.74215E-2 4.58675E-2 6.7696E-2 7.80647E-2 7.58109E-2 7.60023E-2 7.43518E-2 5.81339E-2 5.52063E-2 3.64257E-2 3.95132E-2 2.06853E-2 1.87383E-2 3.2419E-2 5.21014E-2 4.63976E-2 4.48219E-2 4.11209E-2 4.89333E-2 3.02096E-2 1.47819E-2 1.41686E-2 9.87027E-3 3.47234E-3 5.23827E-3 1.68997E-2 2.59947E-2 1.31078E-2 4.24367E-2 2.7544E-2 9.28182E-3 5.73257E-3 3.56828E-3 -9999 -9999 -9999 -9999 -9999 -9999 -9999 -9999 -9999 -9999 -9999 -9999 -9999 -9999 -9999
-9999 -9999 -9999 -9999 -9999 -9999 -9999 -9999 -9999 -9999 -9999 -9999 -9999 -9999 -9999 -9999 -9999 -9999 -9999 -9999 -9999 -9999 -9999 -9999 -9999 -9999 -9999 -9999 -9999 -9999 -9999 -9999 -9999 -9999 -9999 -9999 2.6979E-1 2.33369E-1 2.10262E-1 1.81579E-1 1.43088E-1 1.67921E-1 1.86323E-1 1.95924E-1 1.39439E-1 1.58155E-1 1.06102E-1 1.37466E-1 1.98427E-1 2.17616E-1 2.2582E-1 2.46467E-1 2.62924E-1 3.30563E-1 4.45989E-1 4.69257E-1 4.85149E-1 4.77482E-1 4.6603E-1 4.7699E-1 4.59356E-1 4.72831E-1 3.8966E-1 1.97994E-1 1.69885E-1 1.16002E-1 9.83995E-2 1.34866E-1 1.43447E-1 1.46527E-1 1.88857E-1 2.61994E-1 2.58689E-1 1.70582E-1 2.42048E-1 2.62868E-1 2.29237E-1 2.70233E-1 2.86951E-1 3.4538E-1 3.92988E-1 3.02188E-1 3.21515E-1 3.11912E-1 2.95237E-1 2.30664E-1 2.39216E-1 2.87304E-1 3.56482E-1 3.52365E-1 3.56719E-1 2.92026E-1 2.96527E-1 2.33059E-1 2.51793E-1 2.6535E-1 2.63163E-1 3.24253E-1 3.43049E-1 3.25929E-1 3.17812E-1 2.96822E-1 2.99851E-1 3.13414E-1 3.1559E-1 3.00933E-1 2.41941E-1 1.07191E-1 4.86059E-2 4.87024E-2 3.40041E-2 5.72383E-2 6.76786E-2 9.36065E-2 4.89649E-2 5.08359E-2 3.34683E-2 6.14534E-2 9.65355E-2 6.06418E-2 6.5478E-2 5.26941E-2 5.56034E-2 3.9376E-2 5.82469E-2 3.97002E-2 4.56477E-2 5.57806E-2 6.70752E-2 7.20834E-2 7.04255E-2 5.62814E-2 4.42368E-2 3.60666E-2 3.4232E-2 2.48625E-2 3.01296E-2 3.00521E-2 2.39738E-2 3.013E-2 2.27469E-2 1.75675E-2 1.08921E-2 9.43229E-3 8.32553E-3 5.71243E-3 1.13245E-2 2.95515E-2 8.7324E-3 1.89454E-2 1.3091E-2 6.39975E-3 4.40854E-3 -9999 -9999 -9999 -9999 -9999 -9999 -9999 -9999 -9999 -9999 -9999 -9999 -9999 -9999 -9999 -9999 -9999
-9999 -9999 -9999 -9999 -9999 -9999 -9999 -9999 -9999 -9999 -9999 -9999 -9999 -9999 -9999 -9999 -9999 -9999 -9999 -9999 -9999 -9999 -9999 -9999 -9999 -9999 -9999 -9999 -9999 -9999 -9999 -9999 -9999 -9999 -9999 -9999 -9999 1.27682E-1 1.65939E-1 1.39749E-1 7.44059E-2 5.08333E-2 8.73611E-2 1.14583E-1 1.00424E-1 1.18549E-1 1.40848E-1 2.19145E-1 3.85423E-1 4.19634E-1 3.35005E-1 2.9143E-1 2.81212E-1 2.91061E-1 3.77442E-1 3.87416E-1 4.53056E-1 5.22012E-1 4.88171E-1 4.95193E-1 4.73826E-1 4.60168E-1 4.1459E-1 3.43993E-1 2.12503E-1 1.56079E-1 1.11373E-1 1.17733E-1 9.86823E-2 1.26961E-1 1.61511E-1 2.48072E-1 2.94133E-1 3.04748E-1 2.91878E-1 2.97197E-1 3.31129E-1 2.92918E-1 2.83316E-1 3.4472E-1 3.58712E-1 3.95731E-1 3.32351E-1 4.10183E-1 3.4005E-1 2.73972E-1 2.71747E-1 2.57743E-1 2.73097E-1 2.92381E-1 3.1271E-1 3.21091E-1 3.01214E-1 3.4693E-1 3.48921E-1 3.69082E-1 3.52455E-1 3.35692E-1 2.91941E-1 2.81073E-1 3.02008E-1 2.95363E-1 2.98916E-1 2.83902E-1 2.2753E-1 2.28826E-1 1.88663E-1 8.00218E-2 4.88556E-2 1.98374E-2 1.86611E-2 4.40802E-2 6.56609E-2 6.06002E-2 4.25542E-2 2.85142E-2 3.91143E-2 6.46406E-2 8.6785E-2 5.71652E-2 4.26282E-2 4.53889E-2 4.37527E-2 5.24891E-2 5.56255E-2 3.7812E-2 3.71428E-2 5.59097E-2 5.63111E-2 5.03734E-2 4.19349E-2 2.86731E-2 2.90508E-2 2.57615E-2 2.07841E-2 2.39793E-2 1.72772E-2 1.9323E-2 1.5576E-2 1.44461E-2 1.61632E-2 1.26897E-2 9.84797E-3 1.08344E-2 1.93853E-2 2.4539E-2 3.48828E-2 9.61506E-3 1.2772E-2 5.88018E-3 3.15317E-3 2.27014E-3 -9999 -9999 -9999 -9999 -9999 -9999 -9999 -9999 -9999 -9999 -9999 -9999 -9999 -9999 -9999 -9999 -9999 -9999
-9999 -9999 -9999 -9999 -9999 -9999 -9999 -9999 -9999 -9999 -9999 -9999 -9999 -9999 -9999 -9999 -9999 -9999 -9999 -9999 -9999 -9999 -9999 -9999 -9999 -9999 -9999 -9999 -9999 -9999 -9999 1.42599E-1 1.46086E-1 -9999 -9999 2.69525E-1 1.46837E-1 1.17797E-1 1.04798E-1 9.91714E-2 8.19839E-2 6.05878E-2 6.94955E-2 6.35928E-2 9.53461E-2 1.03739E-1 2.01424E-1 2.90821E-1 3.4882E-1 4.19168E-1 3.70247E-1 3.34848E-1 3.40221E-1 3.08196E-1 3.52256E-1 3.86776E-1 4.28726E-1 4.50588E-1 4.48796E-1 4.51408E-1 4.49925E-1 4.33599E-1 4.4097E-1 3.33682E-1 2.83115E-1 1.87081E-1 1.6965E-1 1.74141E-1 1.46605E-1 1.03262E-1 1.39943E-1 2.03884E-1 2.98027E-1 3.48783E-1 3.60399E-1 3.77857E-1 3.82699E-1 3.38907E-1 2.96667E-1 2.82763E-1 3.37452E-1 3.96436E-1 4.05728E-1 3.42537E-1 3.79315E-1 3.26696E-1 2.7756E-1 2.53625E-1 2.54502E-1 2.72874E-1 3.32272E-1 3.06255E-1 3.39035E-1 3.52427E-1 3.58905E-1 3.5653E-1 3.35226E-1 3.39967E-1 2.47893E-1 2.14144E-1 2.26348E-1 2.54573E-1 2.74039E-1 2.19158E-1 1.79406E-1 1.97408E-1 1.69367E-1 1.25793E-1 6.61556E-2 2.64377E-2 1.49862E-2 3.26076E-2 9.11281E-2 1.26234E-1 8.05391E-2 5.47355E-2 4.77148E-2 7.72836E-2 7.64116E-2 5.74941E-2 4.03087E-2 2.95184E-2 5.87498E-2 8.31476E-2 3.61032E-2 4.76512E-2 3.82441E-2 4.07789E-2 4.28604E-2 5.32948E-2 4.98458E-2 3.46177E-2 2.15068E-2 1.69771E-2 3.04196E-2 1.82742E-2 1.1797E-2 1.92739E-2 1.18714E-2 1.1165E-2 9.64128E-3 1.14576E-2 9.81617E-3 1.24892E-2 1.54768E-2 2.7472E-2 3.10572E-2 7.55831E-3 1.38836E-2 -9999 -9999 -9999 -9999 -9999 -9999 -9999 -9999 -9999 -9999 -9999 -9999 -9999 -9999 -9999 -9999 -9999 -9999 -9999 -9999 -9999
-9999 -9999 -9999 -9999 -9999 -9999 -9999 -9999 -9999 -9999 -9999 -9999 -9999 -9999 -9999 -9999 -9999 -9999 -9999 -9999 -9999 -9999 -9999 -9999 -9999 -9999 -9999 -9999 -9999 -9999 2.55465E-1 9.15692E-2 9.96414E-2 -9999 -9999 1.91705E-1 1.41204E-1 2.37105E-1 1.27598E-1 8.97186E-2 1.14759E-1 1.04616E-1 9.28909E-2 8.73029E-2 8.4421E-2 1.12517E-1 2.54157E-1 3.71303E-1 3.93586E-1 4.31927E-1 4.14286E-1 3.76221E-1 3.72502E-1 3.37312E-1 3.44855E-1 3.83361E-1 4.18635E-1 4.13121E-1 4.16438E-1 4.36421E-1 4.32732E-1 4.28603E-1 4.74568E-1 4.5576E-1 3.68672E-1 2.91811E-1 2.60263E-1 1.97734E-1 1.39732E-1 1.24639E-1 1.47581E-1 1.97656E-1 2.70949E-1 3.39193E-1 3.8837E-1 3.91417E-1 3.90972E-1 3.57685E-1 2.75943E-1 2.38704E-1 2.49807E-1 2.73875E-1 3.88498E-1 4.1036E-1 3.55965E-1 3.70362E-1 2.69911E-1 2.38527E-1 2.18976E-1 2.3697E-1 3.04181E-1 2.85941E-1 3.30058E-1 3.94121E-1 3.32411E-1 2.97821E-1 3.02509E-1 2.74379E-1 2.83166E-1 1.94939E-1 1.98616E-1 2.22478E-1 2.41808E-1 2.10948E-1 1.73679E-1 1.9455E-1 1.5213E-1 1.33493E-1 7.44722E-2 3.35263E-2 1.80393E-2 2.43624E-2 7.69427E-2 9.01259E-2 1.04544E-1 5.51527E-2 3.39351E-2 5.72648E-2 6.10026E-2 3.31119E-2 3.10256E-2 3.21151E-2 4.93431E-2 7.90817E-2 3.2292E-2 2.67415E-2 2.88326E-2 3.15562E-2 3.53497E-2 4.25537E-2 3.38931E-2 2.83356E-2 2.54571E-2 2.085E-2 2.45279E-2 1.92485E-2 1.81549E-2 1.43806E-2 7.64356E-3 1.22443E-2 9.24931E-3 8.01643E-3 8.97725E-3 9.34428E-3 1.16916E-2 2.04141E-2 7.31961E-3 7.07516E-3 1.02527E-2 -9999 -9999 -9999 -9999 -9999 -9999 -9999 -9999 -9999 -9999 -9999 -9999 -9999 -9999 -9999 -9999 -9999 -9999 -9999 -9999 -9999
-9999 -9999 -9999 -9999 -9999 -9999 -9999 -9999 -9999 -9999 -9999 -9999 -9999 -9999 -9999 -9999 -9999 -9999 -9999 -9999 -9999 -9999 -9999 -9999 -9999 -9999 -9999 -9999 -9999 -9999 2.26467E-1 8.17217E-2 6.44904E-2 8.97629E-2 1.72151E-1 1.86448E-1 1.20388E-1 2.15622E-1 2.5246E-1 1.38543E-1 1.78388E-1 2.45012E-1 1.71443E-1 1.22593E-1 1.07492E-1 1.19822E-1 2.1153E-1 3.41936E-1 4.03609E-1 4.34415E-1 4.16319E-1 4.14256E-1 3.66562E-1 3.34166E-1 3.65725E-1 4.13866E-1 4.08056E-1 3.81941E-1 4.01499E-1 4.3244E-1 4.24711E-1 4.27037E-1 4.7911E-1 5.41854E-1 5.32521E-1 4.47643E-1 3.61695E-1 2.08331E-1 1.7853E-1 1.49345E-1 1.29778E-1 1.48949E-1 2.29144E-1 3.16584E-1 3.89156E-1 4.13798E-1 4.27311E-1 3.65173E-1 2.56805E-1 2.33374E-1 2.24935E-1 1.98683E-1 2.32801E-1 3.61389E-1 3.9782E-1 3.8279E-1 3.15769E-1 2.29843E-1 2.15246E-1 2.38297E-1 2.67515E-1 2.884E-1 3.13032E-1 3.42707E-1 3.42304E-1 2.34715E-1 2.53704E-1 2.82493E-1 2.12623E-1 1.69765E-1 1.72348E-1 1.80832E-1 1.94391E-1 1.60665E-1 1.48997E-1 1.37576E-1 9.24976E-2 7.23977E-2 4.16196E-2 2.57488E-2 1.79759E-2 3.18667E-2 6.17949E-2 3.73101E-2 3.88016E-2 4.85239E-2 3.1788E-2 4.97881E-2 8.87966E-2 6.83679E-2 2.28366E-2 1.79295E-2 5.17394E-2 4.13255E-2 2.39729E-2 2.24907E-2 2.15097E-2 2.59178E-2 2.40955E-2 3.13658E-2 3.30029E-2 3.51633E-2 2.48762E-2 3.07295E-2 2.67772E-2 2.07742E-2 2.04787E-2 9.93807E-3 7.05796E-3 5.42644E-3 4.78206E-3 4.40591E-3 4.55355E-3 5.84166E-3 9.78983E-3 7.54283E-3 1.49475E-2 6.4102E-3 8.07961E-3 4.94798E-3 -9999 -9999 -9999 -9999 -9999 -9999 -9999 -9999 -9999 -9999 -9999 -9999 -9999 -9999 -9999 -9999 -9999 -9999 -9999 -9999
-9999 -9999 -9999 -9999 -9999 -9999 -9999 -9999 -9999 -9999 -9999 -9999 -9999 -9999 -9999 -9999 -9999 -9999 -9999 -9999 -9999 -9999 -9999 -9999 -9999 -9999 -9999 -9999 -9999 -9999 1.47351E-1 1.1571E-1 6.92416E-2 7.46942E-2 8.55617E-2 1.49211E-1 1.40624E-1 1.05345E-1 1.88618E-1 1.95086E-1 1.10446E-1 1.43717E-1 2.2818E-1 2.14096E-1 1.52831E-1 1.65166E-1 3.25315E-1 3.94532E-1 3.86224E-1 3.95693E-1 4.13273E-1 4.13784E-1 3.94687E-1 3.68063E-1 4.1145E-1 4.54339E-1 4.24073E-1 3.92416E-1 3.63007E-1 3.76918E-1 3.75367E-1 3.94846E-1 4.33242E-1 4.98154E-1 4.75479E-1 4.41429E-1 4.07706E-1 2.24761E-1 1.7552E-1 1.40921E-1 1.13244E-1 1.70178E-1 2.02952E-1 2.61591E-1 3.93454E-1 4.7219E-1 4.28032E-1 3.64265E-1 2.93576E-1 2.725E-1 2.78654E-1 2.5006E-1 2.19403E-1 2.69829E-1 3.26239E-1 3.82871E-1 3.60765E-1 2.55633E-1 2.02313E-1 2.22268E-1 2.82482E-1 3.06992E-1 2.96492E-1 3.32122E-1 3.55852E-1 2.49741E-1 1.86891E-1 2.6749E-1 2.02192E-1 1.63614E-1 1.30858E-1 1.14581E-1 1.56358E-1 1.49231E-1 1.31026E-1 1.21458E-1 7.14756E-2 3.28753E-2 2.14574E-2 2.33363E-2 2.55718E-2 2.66994E-2 4.00105E-2 4.49908E-2 2.88651E-2 1.73529E-2 1.88717E-2 4.41679E-2 6.09745E-2 5.94491E-2 2.63298E-2 2.23379E-2 4.64275E-2 2.44267E-2 1.95132E-2 2.28895E-2 2.59389E-2 2.23619E-2 2.44381E-2 2.97882E-2 2.52348E-2 3.20137E-2 2.78252E-2 2.59187E-2 2.09408E-2 2.08575E-2 2.08257E-2 1.34992E-2 1.13634E-2 5.59284E-3 5.53845E-3 7.85754E-3 4.40591E-3 6.54479E-3 8.45471E-3 5.0058E-3 9.30862E-3 5.18548E-3 5.6182E-3 5.45823E-3 -9999 -9999 -9999 -9999 -9999 -9999 -9999 -9999 -9999 -9999 -9999 -9999 -9999 -9999 -9999 -9999 -9999 -9999 -9999 -9999
-9999 -9999 -9999 -9999 -9999 -9999 -9999 -9999 -9999 -9999 -9999 -9999 -9999 -9999 -9999 -9999 -9999 -9999 -9999 -9999 -9999 -9999 -9999 -9999 -9999 -9999 -9999 -9999 -9999 -9999 -9999 -9999 2.26967E-1 1.28248E-1 5.93862E-2 6.48273E-2 1.25818E-1 9.87634E-2 1.23092E-1 1.16374E-1 1.53723E-1 1.10594E-1 1.09756E-1 1.28655E-1 1.64724E-1 2.13033E-1 3.01033E-1 4.04521E-1 3.50029E-1 3.71869E-1 3.92793E-1 4.11215E-1 4.1402E-1 3.99275E-1 4.08249E-1 4.53765E-1 4.4742E-1 4.30476E-1 3.65761E-1 3.30402E-1 3.41246E-1 3.4277E-1 3.7109E-1 3.65437E-1 3.77078E-1 3.89053E-1 3.66527E-1 2.59113E-1 2.24037E-1 1.83136E-1 1.58349E-1 1.99848E-1 1.95189E-1 2.59671E-1 3.78782E-1 4.59816E-1 4.49654E-1 4.08567E-1 3.68998E-1 2.75908E-1 1.95707E-1 1.93354E-1 1.66705E-1 1.49999E-1 1.41994E-1 2.49943E-1 3.28219E-1 2.76835E-1 2.13366E-1 2.38167E-1 3.0471E-1 3.05635E-1 3.26184E-1 2.10479E-1 2.76364E-1 3.24625E-1 2.1795E-1 2.31256E-1 1.61026E-1 1.2501E-1 9.91524E-2 8.34051E-2 1.27345E-1 9.90353E-2 1.03051E-1 9.16105E-2 3.17378E-2 1.67182E-2 2.10019E-2 3.31069E-2 1.8723E-2 1.67762E-2 2.12071E-2 3.02192E-2 3.86403E-2 6.67962E-2 7.42031E-2 6.1481E-2 5.84142E-2 4.20745E-2 2.43885E-2 2.42821E-2 5.31134E-2 2.50245E-2 1.77203E-2 2.25202E-2 3.47316E-2 4.70231E-2 4.22581E-2 3.36168E-2 2.04136E-2 2.18908E-2 1.98529E-2 2.15527E-2 1.83753E-2 1.61822E-2 1.25134E-2 1.04358E-2 7.82929E-3 8.99798E-3 1.05548E-2 1.50856E-2 1.91296E-2 2.18858E-2 1.25834E-2 3.87369E-3 5.48409E-3 5.26903E-3 6.01744E-3 -9999 -9999 -9999 -9999 -9999 -9999 -9999 -9999 -9999 -9999 -9999 -9999 -9999 -9999 -9999 -9999 -9999 -9999 -9999 -9999 -9999
-9999 -9999 -9999 -9999 -9999 -9999 -9999 -9999 -9999 -9999 -9999 -9999 -9999 -9999 -9999 -9999 -9999 -9999 -9999 -9999 -9999 -9999 -9999 -9999 -9999 -9999 -9999 -9999 -9999 -9999 -9999 -9999 -9999 1.60722E-1 8.02835E-2 4.97647E-2 5.15286E-2 9.38671E-2 5.21754E-2 8.74701E-2 1.30097E-1 1.59275E-1 1.41544E-1 1.04794E-1 1.42573E-1 2.80844E-1 3.06823E-1 2.58209E-1 3.17498E-1 3.75937E-1 3.89275E-1 4.19352E-1 4.23179E-1 4.34142E-1 3.81647E-1 4.08618E-1 4.44013E-1 4.41644E-1 3.95797E-1 3.73239E-1 3.51117E-1 3.08927E-1 3.10476E-1 2.70051E-1 2.89228E-1 3.08163E-1 2.99363E-1 2.73553E-1 2.55637E-1 2.02404E-1 1.57747E-1 2.29287E-1 2.2772E-1 2.99775E-1 4.04216E-1 4.42771E-1 4.63175E-1 4.36642E-1 4.07828E-1 3.62952E-1 2.70483E-1 1.84693E-1 1.5573E-1 1.38285E-1 1.19942E-1 1.27134E-1 1.62496E-1 2.67089E-1 2.55452E-1 2.68448E-1 2.9937E-1 3.22897E-1 3.44998E-1 2.32665E-1 1.31574E-1 2.70206E-1 2.68434E-1 2.27162E-1 1.23272E-1 1.02883E-1 8.04228E-2 8.62639E-2 7.39559E-2 7.2034E-2 7.93139E-2 5.0491E-2 2.20263E-2 1.80032E-2 2.80202E-2 2.9947E-2 2.09419E-2 2.07087E-2 2.55402E-2 2.43992E-2 3.45251E-2 5.51641E-2 4.69202E-2 4.84912E-2 5.21747E-2 3.86216E-2 3.28811E-2 4.82445E-2 4.88191E-2 2.35946E-2 2.08284E-2 2.45133E-2 3.771E-2 6.48273E-2 3.90418E-2 3.22363E-2 1.99297E-2 1.26407E-2 1.32411E-2 1.3146E-2 1.45087E-2 1.21893E-2 1.09665E-2 9.39834E-3 5.60286E-3 3.49441E-3 5.84207E-3 1.39944E-2 1.52035E-2 1.20676E-2 1.3447E-2 5.70683E-3 7.28352E-3 3.75856E-3 -9999 -9999 -9999 -9999 -9999 -9999 -9999 -9999 -9999 -9999 -9999 -9999 -9999 -9999 -9999 -9999 -9999 -9999 -9999 -9999 -9999 -9999
-9999 -9999 -9999 -9999 -9999 -9999 -9999 -9999 -9999 -9999 -9999 -9999 -9999 -9999 -9999 -9999 -9999 -9999 -9999 -9999 -9999 -9999 -9999 -9999 -9999 -9999 -9999 -9999 -9999 -9999 -9999 -9999 -9999 2.12867E-1 1.04002E-1 6.56843E-2 5.16741E-2 7.42719E-2 5.31198E-2 6.08415E-2 1.02589E-1 8.6437E-2 9.5499E-2 7.79941E-2 1.05134E-1 1.70154E-1 2.37315E-1 2.44316E-1 3.55559E-1 4.17199E-1 4.293E-1 4.12619E-1 4.22115E-1 3.88254E-1 3.75372E-1 3.93849E-1 4.25787E-1 4.23607E-1 4.16184E-1 3.96773E-1 3.73698E-1 3.23886E-1 2.67393E-1 2.14817E-1 2.35232E-1 3.03477E-1 2.36986E-1 1.707E-1 2.27306E-1 1.99375E-1 1.51721E-1 2.41264E-1 1.96034E-1 2.28809E-1 3.68001E-1 4.30644E-1 4.9097E-1 4.55031E-1 3.84517E-1 3.81806E-1 3.25183E-1 2.50167E-1 1.93486E-1 1.92588E-1 1.54928E-1 1.51121E-1 1.65098E-1 1.57506E-1 3.12207E-1 3.48755E-1 3.18449E-1 3.37733E-1 3.64664E-1 3.40073E-1 1.58226E-1 1.39986E-1 1.97156E-1 2.01147E-1 1.26428E-1 9.52498E-2 7.5837E-2 1.05023E-1 7.01968E-2 7.09231E-2 7.39545E-2 3.32807E-2 2.00087E-2 1.55154E-2 2.58322E-2 2.60156E-2 2.56409E-2 3.18226E-2 4.49993E-2 4.23056E-2 3.31167E-2 5.79125E-2 5.87767E-2 4.81877E-2 4.95671E-2 7.9454E-2 6.30065E-2 6.44809E-2 3.309E-2 2.75571E-2 3.38222E-2 3.34763E-2 2.81379E-2 4.8051E-2 2.11787E-2 1.65918E-2 1.40322E-2 9.83332E-3 1.58339E-2 2.38187E-2 1.88899E-2 9.64842E-3 8.25783E-3 4.8136E-3 4.46223E-3 4.70353E-3 1.28342E-2 1.70544E-2 1.36777E-2 8.44165E-3 6.64241E-3 3.29003E-3 3.42442E-3 2.79131E-3 -9999 -9999 -9999 -9999 -9999 -9999 -9999 -9999 -9999 -9999 -9999 -9999 -9999 -9999 -9999 -9999 -9999 -9999 -9999 -9999 -9999 -9999
-9999 -9999 -9999 -9999 -9999 -9999 -9999 -9999 -9999 -9999 -9999 -9999 -9999 -9999 -9999 -9999 -9999 -9999 -9999 -9999 -9999 -9999 -9999 -9999 -9999 -9999 -9999 -9999 -9999 -9999 -9999 -9999 -9999 -9999 1.15975E-1 9.3782E-2 5.89759E-2 8.02081E-2 8.56617E-2 9.75578E-2 9.16103E-2 1.09811E-1 1.09439E-1 1.03243E-1 1.0187E-1 1.4663E-1 2.17399E-1 2.58774E-1 3.59333E-1 4.5792E-1 4.59719E-1 4.15937E-1 4.03279E-1 3.80702E-1 3.88397E-1 3.8585E-1 3.87033E-1 4.13145E-1 4.05837E-1 4.26423E-1 4.1211E-1 3.42373E-1 2.43884E-1 1.72142E-1 1.73793E-1 2.77388E-1 2.24012E-1 1.43917E-1 1.3169E-1 1.80931E-1 1.6105E-1 2.26291E-1 2.05387E-1 2.1918E-1 3.09859E-1 4.40683E-1 4.70666E-1 4.46438E-1 4.10925E-1 3.69101E-1 3.4116E-1 2.91071E-1 2.70107E-1 2.5259E-1 1.6633E-1 2.25636E-1 2.85572E-1 2.24936E-1 2.19476E-1 3.06811E-1 3.82833E-1 3.22783E-1 3.46392E-1 3.49209E-1 2.18207E-1 1.29815E-1 1.62348E-1 1.84099E-1 1.42041E-1 1.33352E-1 8.32415E-2 6.12969E-2 4.20082E-2 5.98212E-2 6.41234E-2 4.28471E-2 1.75337E-2 1.4394E-2 1.89667E-2 2.42807E-2 2.262E-2 2.04519E-2 2.39131E-2 2.60435E-2 4.50344E-2 5.43971E-2 4.87707E-2 4.69392E-2 6.41907E-2 1.03924E-1 9.31098E-2 7.28874E-2 5.75622E-2 5.13648E-2 5.63857E-2 6.10384E-2 3.28518E-2 3.98971E-2 1.98423E-2 1.33669E-2 1.26803E-2 1.42419E-2 2.42977E-2 2.58918E-2 1.93081E-2 8.23515E-3 8.35671E-3 9.71929E-3 6.39251E-3 1.72156E-2 1.64343E-2 1.31879E-2 8.57769E-3 3.75225E-3 3.24578E-3 5.43156E-3 3.39711E-3 1.97612E-3 -9999 -9999 -9999 -9999 -9999 -9999 -9999 -9999 -9999 -9999 -9999 -9999 -9999 -9999 -9999 -9999 -9999 -9999 -9999 -9999 -9999 -9999
-9999 -9999 -9999 -9999 -9999 -9999 -9999 -9999 -9999 -9999 -9999 -9999 -9999 -9999 -9999 -9999 -9999 -9999 -9999 -9999 -9999 -9999 -9999 -9999 -9999 -9999 -9999 -9999 -9999 -9999 -9999 -9999 -9999 -9999 -9999 1.40959E-1 9.27448E-2 8.99033E-2 9.74179E-2 1.13648E-1 9.98844E-2 1.31606E-1 1.56172E-1 2.45083E-1 2.42013E-1 1.68089E-1 1.97896E-1 2.44267E-1 3.13026E-1 3.80208E-1 4.49347E-1 4.1564E-1 4.00715E-1 3.89111E-1 3.91677E-1 3.56599E-1 3.79952E-1 4.33744E-1 4.4521E-1 4.31958E-1 4.58201E-1 4.06616E-1 3.21478E-1 1.8063E-1 1.70852E-1 1.70482E-1 1.21152E-1 1.15694E-1 1.67057E-1 1.79662E-1 1.39177E-1 2.36462E-1 1.90936E-1 2.20499E-1 3.14464E-1 4.26384E-1 4.67144E-1 4.56088E-1 4.635E-1 4.0087E-1 3.52571E-1 2.75574E-1 2.61093E-1 3.09326E-1 2.85912E-1 3.05637E-1 3.03649E-1 2.97719E-1 2.21177E-1 2.19784E-1 4.00133E-1 3.61221E-1 2.94485E-1 3.21064E-1 2.94543E-1 1.59668E-1 1.57089E-1 1.31355E-1 2.34963E-1 1.4306E-1 1.32627E-1 6.24714E-2 5.51364E-2 4.65074E-2 5.05797E-2 5.0431E-2 2.92372E-2 1.53169E-2 2.18278E-2 2.82549E-2 2.02258E-2 1.57111E-2 1.65716E-2 1.43287E-2 1.65584E-2 2.35364E-2 2.4807E-2 1.74932E-2 2.44637E-2 4.05272E-2 4.31489E-2 4.31714E-2 2.57492E-2 1.54559E-2 1.22561E-2 1.73156E-2 4.29803E-2 4.49055E-2 2.88292E-2 1.93127E-2 1.33301E-2 1.2493E-2 1.91637E-2 2.19551E-2 9.99015E-3 5.99891E-3 3.2912E-3 5.44375E-3 1.33229E-2 1.10327E-2 8.7657E-3 8.87587E-3 7.66356E-3 6.19437E-3 4.16715E-3 1.98775E-3 2.62001E-3 1.92128E-3 -9999 -9999 -9999 -9999 -9999 -9999 -9999 -9999 -9999 -9999 -9999 -9999 -9999 -9999 -9999 -9999 -9999 -9999 -9999 -9999 -9999 -9999
-9999 -9999 -9999 -9999 -9999 -9999 -9999 -9999 -9999 -9999 -9999 -9999 -9999 -9999 -9999 -9999 -9999 -9999 -9999 -9999 -9999 -9999 -9999 -9999 -9999 -9999 -9999 -9999 -9999 -9999 -9999 -9999 -9999 -9999 -9999 5.67854E-2 9.40561E-2 1.23925E-1 1.194E-1 1.03468E-1 1.08182E-1 9.78275E-2 1.38702E-1 2.92672E-1 2.98153E-1 1.82619E-1 1.57779E-1 3.0629E-1 4.07929E-1 3.71313E-1 4.57874E-1 4.04412E-1 4.04872E-1 4.02023E-1 3.96959E-1 3.64537E-1 3.77502E-1 3.90816E-1 4.13689E-1 4.21691E-1 4.87028E-1 5.2222E-1 4.51757E-1 2.14669E-1 1.43981E-1 1.4203E-1 1.30155E-1 1.11646E-1 1.91726E-1 1.86118E-1 1.30633E-1 2.51312E-1 2.16964E-1 1.95444E-1 2.8002E-1 4.02565E-1 4.72736E-1 4.56231E-1 3.76979E-1 3.86276E-1 3.36468E-1 2.80449E-1 2.33671E-1 2.54747E-1 2.83417E-1 2.27278E-1 2.48841E-1 2.30305E-1 2.2046E-1 2.02589E-1 3.67689E-1 3.89004E-1 3.73883E-1 3.08707E-1 2.70995E-1 1.91825E-1 1.53835E-1 9.55188E-2 1.90135E-1 2.37955E-1 1.24936E-1 6.82335E-2 8.13115E-2 4.0675E-2 3.51928E-2 4.32227E-2 4.39049E-2 2.88048E-2 2.99431E-2 3.1863E-2 3.13578E-2 1.87464E-2 1.34821E-2 1.06377E-2 1.34405E-2 1.85187E-2 3.00607E-2 2.38362E-2 1.59313E-2 1.7099E-2 1.74405E-2 2.59356E-2 2.98534E-2 3.39174E-2 2.094E-2 1.22075E-2 1.2211E-2 1.8055E-2 1.47558E-2 1.84824E-2 1.49373E-2 1.762E-2 2.0884E-2 1.48594E-2 7.00318E-3 6.01002E-3 6.85707E-3 8.01986E-3 4.91892E-3 4.77752E-3 4.21848E-3 5.19507E-3 5.95741E-3 2.62437E-3 2.66231E-3 3.17909E-3 2.94847E-3 -9999 -9999 -9999 -9999 -9999 -9999 -9999 -9999 -9999 -9999 -9999 -9999 -9999 -9999 -9999 -9999 -9999 -9999 -9999 -9999 -9999 -9999 -9999
-9999 -9999 -9999 -9999 -9999 -9999 -9999 -9999 -9999 -9999 -9999 -9999 -9999 -9999 -9999 -9999 -9999 -9999 -9999 -9999 -9999 -9999 -9999 -9999 -9999 -9999 -9999 -9999 -9999 -9999 -9999 -9999 -9999 -9999 8.72263E-2 8.78236E-2 7.94879E-2 8.56557E-2 9.09737E-2 8.048E-2 1.28068E-1 1.06792E-1 1.20249E-1 2.04281E-1 3.23964E-1 2.68209E-1 1.43312E-1 1.80741E-1 3.65765E-1 4.53689E-1 4.34687E-1 4.25464E-1 4.1756E-1 4.11211E-1 3.91147E-1 3.60275E-1 3.51057E-1 3.6621E-1 4.00434E-1 4.24971E-1 4.61104E-1 5.50846E-1 5.05561E-1 2.44608E-1 1.80189E-1 1.47889E-1 1.49174E-1 1.40233E-1 2.00127E-1 2.1034E-1 2.21814E-1 1.83486E-1 1.55389E-1 1.98964E-1 2.90981E-1 3.84991E-1 4.02748E-1 3.91863E-1 3.82933E-1 3.69518E-1 3.67029E-1 3.24756E-1 2.8664E-1 2.27074E-1 2.26356E-1 2.4489E-1 1.93221E-1 1.96652E-1 2.02676E-1 1.70715E-1 2.92208E-1 3.58228E-1 2.87838E-1 2.86046E-1 2.25353E-1 2.12576E-1 1.2242E-1 1.53108E-1 1.27574E-1 1.84031E-1 1.51138E-1 8.2225E-2 4.47233E-2 4.76581E-2 2.55854E-2 2.93584E-2 3.03894E-2 3.10922E-2 3.65499E-2 3.36718E-2 3.67611E-2 1.96957E-2 1.74066E-2 2.0275E-2 2.44558E-2 3.79858E-2 5.41959E-2 4.45621E-2 2.60063E-2 2.07651E-2 1.95247E-2 1.36774E-2 2.25168E-2 3.35631E-2 4.6433E-2 3.4664E-2 1.99226E-2 1.27552E-2 -9999 -9999 -9999 -9999 -9999 1.35904E-2 7.94905E-3 1.066E-2 8.16512E-3 4.97195E-3 3.77645E-3 4.94904E-3 4.19288E-3 4.15641E-3 2.44824E-3 2.97574E-3 4.05176E-3 2.67124E-3 -9999 -9999 -9999 -9999 -9999 -9999 -9999 -9999 -9999 -9999 -9999 -9999 -9999 -9999 -9999 -9999 -9999 -9999 -9999 -9999 -9999 -9999 -9999 -9999
-9999 -9999 -9999 -9999 -9999 -9999 -9999 -9999 -9999 -9999 -9999 -9999 -9999 -9999 -9999 -9999 -9999 -9999 -9999 -9999 -9999 -9999 -9999 -9999 -9999 -9999 -9999 -9999 -9999 -9999 -9999 -9999 -9999 -9999 -9999 -9999 1.45959E-1 5.73949E-2 5.45403E-2 9.79577E-2 1.03481E-1 1.37082E-1 2.08311E-1 2.25356E-1 3.18085E-1 3.42282E-1 2.85847E-1 2.02649E-1 3.0178E-1 4.98159E-1 5.65554E-1 5.42972E-1 4.15374E-1 3.9693E-1 3.8482E-1 3.44951E-1 3.74636E-1 3.81325E-1 4.12454E-1 4.2965E-1 4.53741E-1 5.17913E-1 5.11636E-1 3.23642E-1 2.13056E-1 1.62871E-1 1.68032E-1 1.5289E-1 1.66446E-1 1.36458E-1 1.34547E-1 1.39616E-1 1.21305E-1 1.79148E-1 3.52407E-1 3.51053E-1 3.68115E-1 3.46421E-1 3.18516E-1 3.44735E-1 3.79686E-1 3.7973E-1 3.06012E-1 2.73042E-1 1.84776E-1 1.63865E-1 1.70656E-1 2.02638E-1 1.91511E-1 1.77592E-1 2.2663E-1 2.41836E-1 1.94688E-1 2.19928E-1 2.19474E-1 1.74328E-1 1.58811E-1 2.10506E-1 1.03898E-1 1.1038E-1 1.24636E-1 1.03868E-1 6.70043E-2 3.48374E-2 3.01025E-2 2.06438E-2 2.04864E-2 2.86247E-2 3.117E-2 3.62277E-2 3.45827E-2 2.1544E-2 2.22088E-2 2.72858E-2 3.28009E-2 2.98139E-2 4.64935E-2 5.07182E-2 4.2634E-2 3.24602E-2 2.36418E-2 1.06538E-2 1.20065E-2 1.82659E-2 2.86562E-2 5.51412E-2 3.45813E-2 2.64294E-2 -9999 -9999 -9999 -9999 -9999 1.39271E-2 1.0512E-2 8.09439E-3 5.95444E-3 4.84375E-3 5.59354E-3 3.30081E-3 4.10698E-3 4.92503E-3 3.90962E-3 2.41315E-3 4.22608E-3 -9999 -9999 -9999 -9999 -9999 -9999 -9999 -9999 -9999 -9999 -9999 -9999 -9999 -9999 -9999 -9999 -9999 -9999 -9999 -9999 -9999 -9999 -9999 -9999 -9999
-9999 -9999 -9999 -9999 -9999 -9999 -9999 -9999 -9999 -9999 -9999 -9999 -9999 -9999 -9999 -9999 -9999 -9999 -9999 -9999 -9999 -9999 -9999 -9999 -9999 -9999 -9999 -9999 -9999 -9999 -9999 -9999 -9999 -9999 -9999 -9999 -9999 1.09964E-1 3.60242E-2 8.85674E-2 1.2888E-1 1.36161E-1 2.02275E-1 2.51241E-1 3.50591E-1 3.59127E-1 4.11317E-1 2.67698E-1 3.2682E-1 5.47496E-1 6.07893E-1 5.03725E-1 4.4188E-1 3.80512E-1 3.80178E-1 3.42676E-1 3.75185E-1 4.35561E-1 4.35425E-1 4.26239E-1 4.56284E-1 4.6969E-1 5.21808E-1 2.72167E-1 1.53457E-1 1.09678E-1 1.23509E-1 1.50353E-1 1.11713E-1 1.54771E-1 2.24882E-1 2.58152E-1 2.3138E-1 3.29546E-1 4.26395E-1 4.59171E-1 4.16566E-1 2.86989E-1 2.79509E-1 2.81427E-1 3.15555E-1 3.66195E-1 3.53195E-1 3.26763E-1 2.78848E-1 2.38172E-1 2.11843E-1 1.72332E-1 1.78006E-1 1.70041E-1 1.76911E-1 1.94609E-1 1.75291E-1 1.77547E-1 2.52123E-1 3.07621E-1 2.87974E-1 2.66222E-1 1.02033E-1 9.28794E-2 9.24584E-2 7.20867E-2 6.78828E-2 4.52537E-2 2.91208E-2 1.75621E-2 1.13323E-2 1.94811E-2 2.31018E-2 1.91935E-2 1.73854E-2 1.94734E-2 1.679E-2 2.34585E-2 1.64236E-2 1.8065E-2 2.57908E-2 2.56124E-2 4.90538E-2 4.74033E-2 4.48396E-2 3.04543E-2 2.89558E-2 2.68433E-2 3.47656E-2 -9999 -9999 -9999 -9999 -9999 -9999 -9999 -9999 1.10242E-2 6.05203E-3 3.89242E-3 2.95906E-3 2.15981E-3 3.0236E-3 -9999 -9999 -9999 -9999 -9999 -9999 -9999 -9999 -9999 -9999 -9999 -9999 -9999 -9999 -9999 -9999 -9999 -9999 -9999 -9999 -9999 -9999 -9999 -9999 -9999 -9999 -9999 -9999 -9999 -9999 -9999
-9999 -9999 -9999 -9999 -9999 -9999 -9999 -9999 -9999 -9999 -9999 -9999 -9999 -9999 -9999 -9999 -9999 -9999 -9999 -9999 -9999 -9999 -9999 -9999 -9999 -9999 -9999 -9999 -9999 -9999 -9999 -9999 -9999 -9999 -9999 -9999 -9999 -9999 9.40065E-2 9.02214E-2 9.51195E-2 9.91147E-2 1.13314E-1 1.80107E-1 2.81055E-1 2.9492E-1 3.58218E-1 3.61392E-1 2.96534E-1 3.73978E-1 5.11325E-1 5.89754E-1 5.07065E-1 3.76445E-1 3.16812E-1 3.28936E-1 3.49269E-1 4.23059E-1 4.61616E-1 4.86968E-1 4.70708E-1 5.042E-1 4.23417E-1 2.11654E-1 9.54911E-2 7.80862E-2 7.452E-2 9.60622E-2 9.82694E-2 1.29049E-1 3.03468E-1 3.85241E-1 4.69905E-1 4.38074E-1 4.70169E-1 4.51751E-1 3.62921E-1 3.21379E-1 3.05006E-1 2.63882E-1 2.9469E-1 3.49547E-1 3.53926E-1 3.37292E-1 3.22382E-1 3.33585E-1 2.55306E-1 1.2893E-1 1.07095E-1 1.26831E-1 1.59793E-1 2.082E-1 2.34748E-1 2.29807E-1 2.85935E-1 3.27282E-1 3.31717E-1 2.4689E-1 1.55288E-1 1.21871E-1 8.29995E-2 5.82326E-2 4.43064E-2 2.60376E-2 1.9434E-2 1.44966E-2 2.15685E-2 2.24753E-2 1.26411E-2 9.27072E-3 7.52387E-3 9.4092E-3 1.29488E-2 1.55601E-2 1.0348E-2 1.16834E-2 1.09196E-2 1.27161E-2 3.87804E-2 7.18669E-2 7.5331E-2 7.48911E-2 6.05333E-2 -9999 -9999 -9999 -9999 -9999 -9999 -9999 -9999 -9999 -9999 4.46364E-3 2.94116E-3 -9999 -9999 -9999 -9999 -9999 -9999 -9999 -9999 -9999 -9999 -9999 -9999 -9999 -9999 -9999 -9999 -9999 -9999 -9999 -9999 -9999 -9999 -9999 -9999 -9999 -9999 -9999 -9999 -9999 -9999 -9999 -9999 -9999 -9999 -9999
-9999 -9999 -9999 -9999 -9999 -9999 -9999 -9999 -9999 -9999 -9999 -9999 -9999 -9999 -9999 -9999 -9999 -9999 -9999 -9999 -9999 -9999 -9999 -9999 -9999 -9999 -9999 -9999 -9999 -9999 -9999 -9999 -9999 -9999 -9999 -9999 -9999 -9999 -9999 6.94156E-2 6.12708E-2 6.59872E-2 8.45105E-2 8.51091E-2 1.86497E-1 2.17405E-1 2.57167E-1 3.32013E-1 3.13649E-1 2.6402E-1 3.07625E-1 4.8989E-1 4.75409E-1 3.30027E-1 3.32962E-1 3.42524E-1 3.68494E-1 3.72859E-1 4.97617E-1 5.27659E-1 5.65602E-1 6.16889E-1 4.88057E-1 3.68842E-1 1.78261E-1 1.23497E-1 1.56848E-1 7.60946E-2 1.17859E-1 7.87801E-2 1.80397E-1 3.19155E-1 3.89846E-1 3.92487E-1 4.161E-1 4.02925E-1 3.83147E-1 3.87943E-1 3.38346E-1 2.91262E-1 2.73462E-1 3.31235E-1 3.53314E-1 3.33094E-1 2.91535E-1 2.56299E-1 2.42371E-1 1.53884E-1 1.14795E-1 1.13828E-1 1.48069E-1 1.8612E-1 2.20657E-1 2.67111E-1 2.78203E-1 3.20314E-1 2.9175E-1 2.38637E-1 2.04691E-1 1.23967E-1 1.13095E-1 7.41991E-2 6.88832E-2 5.31827E-2 2.51712E-2 1.67124E-2 3.15673E-2 2.56539E-2 1.7168E-2 8.0626E-3 7.24621E-3 5.6814E-3 1.05685E-2 1.21991E-2 7.76881E-3 1.00918E-2 5.91926E-3 1.44311E-2 4.31124E-2 6.06406E-2 7.23528E-2 6.22086E-2 3.79592E-2 -9999 -9999 -9999 -9999 -9999 -9999 -9999 -9999 -9999 -9999 -9999 -9999 -9999 -9999 -9999 -9999 -9999 -9999 -9999 -9999 -9999 -9999 -9999 -9999 -9999 -9999 -9999 -9999 -9999 -9999 -9999 -9999 -9999 -9999 -9999 -9999 -9999 -9999 -9999 -9999 -9999 -9999 -9999 -9999 -9999 -9999 -9999
-9999 -9999 -9999 -9999 -9999 -9999 -9999 -9999 -9999 -9999 -9999 -9999 -9999 -9999 -9999 -9999 -9999 -9999 -9999 -9999 -9999 -9999 -9999 -9999 -9999 -9999 -9999 -9999 -9999 -9999 -9999 -9999 -9999 -9999 -9999 -9999 -9999 1.85238E-1 7.63339E-2 9.23148E-2 1.2809E-1 9.41839E-2 4.34862E-2 7.77924E-2 1.48193E-1 1.03579E-1 1.77139E-1 3.15336E-1 3.18924E-1 2.26662E-1 2.72622E-1 3.84047E-1 4.15828E-1 3.54753E-1 4.10077E-1 3.71298E-1 3.82062E-1 4.0471E-1 5.13918E-1 5.46892E-1 6.27987E-1 5.89653E-1 4.86011E-1 4.49971E-1 2.68218E-1 2.47646E-1 2.46776E-1 1.02129E-1 1.47132E-1 1.06266E-1 1.06444E-1 1.63585E-1 2.72534E-1 2.77907E-1 3.44706E-1 3.89813E-1 3.16359E-1 3.41725E-1 3.04394E-1 2.8068E-1 2.73638E-1 3.29304E-1 3.43166E-1 2.91156E-1 2.49764E-1 2.26382E-1 1.64549E-1 1.31307E-1 1.31693E-1 1.38397E-1 1.42679E-1 1.63755E-1 2.11755E-1 2.67122E-1 3.21262E-1 3.4433E-1 2.77609E-1 2.58717E-1 2.40677E-1 2.07192E-1 1.83291E-1 1.53876E-1 9.34812E-2 5.49952E-2 2.28693E-2 2.10369E-2 2.6864E-2 2.79687E-2 2.70292E-2 2.20565E-2 1.30209E-2 5.80648E-3 5.13265E-3 9.03425E-3 9.7433E-3 1.33829E-2 1.35105E-2 1.49364E-2 2.75727E-2 3.40569E-2 4.36208E-2 4.19593E-2 2.99684E-2 -9999 -9999 -9999 -9999 -9999 -9999 -9999 -9999 -9999 -9999 -9999 -9999 -9999 -9999 -9999 -9999 -9999 -9999 -9999 -9999 -9999 -9999 -9999 -9999 -9999 -9999 -9999 -9999 -9999 -9999 -9999 -9999 -9999 -9999 -9999 -9999 -9999 -9999 -9999 -9999 -9999 -9999 -9999 -9999 -9999 -9999 -9999
-9999 -9999 -9999 -9999 -9999 -9999 -9999 -9999 -9999 -9999 -9999 -9999 -9999 -9999 -9999 -9999 -9999 -9999 -9999 -9999 -9999 -9999 -9999 -9999 -9999 -9999 -9999 -9999 -9999 -9999 -9999 -9999 -9999 -9999 -9999 -9999 -9999 -9999 1.53124E-1 1.48195E-1 2.79305E-1 1.69158E-1 4.17975E-2 3.97642E-2 4.62338E-2 6.32411E-2 9.30784E-2 2.18675E-1 2.47742E-1 1.8992E-1 1.848E-1 2.43396E-1 3.5743E-1 3.47598E-1 4.96221E-1 4.4749E-1 4.979E-1 4.52864E-1 4.84088E-1 6.08545E-1 6.24926E-1 5.34272E-1 4.30248E-1 3.8386E-1 3.1158E-1 2.18046E-1 1.82025E-1 9.05488E-2 1.15738E-1 1.35436E-1 1.11687E-1 1.57512E-1 2.20251E-1 1.89056E-1 3.3946E-1 3.9169E-1 3.73527E-1 2.98548E-1 3.12911E-1 2.73048E-1 2.92099E-1 3.08E-1 3.04798E-1 2.85405E-1 2.55203E-1 2.15669E-1 1.9044E-1 1.41428E-1 1.60589E-1 1.82368E-1 1.56973E-1 2.01493E-1 2.25853E-1 1.84059E-1 2.74697E-1 3.44489E-1 3.00265E-1 3.3445E-1 3.1455E-1 2.90948E-1 2.72875E-1 2.28864E-1 9.56442E-2 7.949E-2 3.61886E-2 3.23603E-2 4.08357E-2 4.23721E-2 4.21149E-2 2.57979E-2 1.91558E-2 9.15137E-3 5.22312E-3 6.71016E-3 9.38482E-3 1.79563E-2 1.74433E-2 1.57294E-2 1.65511E-2 2.77151E-2 2.61071E-2 2.13542E-2 1.28992E-2 -9999 -9999 -9999 -9999 -9999 -9999 -9999 -9999 -9999 -9999 -9999 -9999 -9999 -9999 -9999 -9999 -9999 -9999 -9999 -9999 -9999 -9999 -9999 -9999 -9999 -9999 -9999 -9999 -9999 -9999 -9999 -9999 -9999 -9999 -9999 -9999 -9999 -9999 -9999 -9999 -9999 -9999 -9999 -9999 -9999 -9999 -9999
-9999 -9999 -9999 -9999 -9999 -9999 -9999 -9999 -9999 -9999 -9999 -9999 -9999 -9999 -9999 -9999 -9999 -9999 -9999 -9999 -9999 -9999 -9999 -9999 -9999 -9999 -9999 -9999 -9999 -9999 -9999 -9999 -9999 -9999 -9999 -9999 -9999 -9999 2.32516E-1 9.48062E-2 1.85711E-1 1.80317E-1 6.27689E-2 4.63903E-2 4.13101E-2 6.35404E-2 1.10466E-1 1.82963E-1 2.44825E-1 3.11009E-1 3.46934E-1 3.35536E-1 3.01685E-1 3.27097E-1 3.93508E-1 5.72105E-1 5.94671E-1 5.42897E-1 5.1431E-1 6.47476E-1 6.23296E-1 4.81252E-1 3.16009E-1 1.89996E-1 2.27968E-1 1.48016E-1 9.53533E-2 6.09445E-2 8.54818E-2 4.87187E-2 6.78129E-2 9.51152E-2 1.41503E-1 1.2208E-1 1.55355E-1 2.52554E-1 2.73174E-1 2.58277E-1 2.18542E-1 2.61476E-1 2.67396E-1 2.76295E-1 2.4012E-1 2.20216E-1 2.22624E-1 1.84339E-1 1.75941E-1 1.69089E-1 2.00538E-1 2.33071E-1 2.38326E-1 2.19428E-1 2.05376E-1 2.27697E-1 2.24762E-1 2.70272E-1 3.35044E-1 3.14956E-1 2.97224E-1 2.68623E-1 2.98849E-1 2.22115E-1 1.18961E-1 6.00799E-2 3.66802E-2 3.69087E-2 5.69407E-2 6.33521E-2 3.0645E-2 2.02303E-2 1.54834E-2 7.87804E-3 5.50924E-3 6.47491E-3 9.61041E-3 2.06469E-2 2.01368E-2 2.27484E-2 1.54982E-2 1.26318E-2 1.2846E-2 8.08323E-3 -9999 -9999 -9999 -9999 -9999 -9999 -9999 -9999 -9999 -9999 -9999 -9999 -9999 -9999 -9999 -9999 -9999 -9999 -9999 -9999 -9999 -9999 -9999 -9999 -9999 -9999 -9999 -9999 -9999 -9999 -9999 -9999 -9999 -9999 -9999 -9999 -9999 -9999 -9999 -9999 -9999 -9999 -9999 -9999 -9999 -9999 -9999 -9999
-9999 -9999 -9999 -9999 -9999 -9999 -9999 -9999 -9999 -9999 -9999 -9999 -9999 -9999 -9999 -9999 -9999 -9999 -9999 -9999 -9999 -9999 -9999 -9999 -9999 -9999 -9999 -9999 -9999 -9999 -9999 -9999 -9999 -9999 -9999 -9999 -9999 -9999 2.12835E-1 8.37583E-2 2.34697E-1 2.69571E-1 1.24383E-1 8.33745E-2 3.81091E-2 4.07479E-2 8.71913E-2 1.69189E-1 3.05077E-1 4.27014E-1 3.91568E-1 3.06242E-1 2.02594E-1 2.1717E-1 3.47949E-1 4.75153E-1 5.4655E-1 5.88221E-1 5.6272E-1 5.34555E-1 6.22848E-1 5.72205E-1 3.80328E-1 1.72187E-1 1.50265E-1 1.74212E-1 1.00878E-1 7.28327E-2 7.5596E-2 6.80444E-2 3.28797E-2 1.08593E-1 1.08589E-1 1.04987E-1 1.02923E-1 1.28035E-1 1.82625E-1 2.18943E-1 1.76315E-1 1.66135E-1 1.58419E-1 1.91886E-1 1.30641E-1 1.09587E-1 1.3874E-1 1.58745E-1 1.35844E-1 1.33051E-1 1.732E-1 2.24867E-1 2.29966E-1 2.41439E-1 2.56945E-1 2.57296E-1 2.08053E-1 2.217E-1 3.37294E-1 3.01843E-1 2.71677E-1 2.87559E-1 2.72515E-1 2.95563E-1 1.78245E-1 7.33815E-2 3.04364E-2 2.62938E-2 4.27403E-2 5.66945E-2 4.12486E-2 2.58521E-2 1.26777E-2 9.22511E-3 6.57562E-3 7.22273E-3 9.14427E-3 1.1696E-2 1.62275E-2 1.40486E-2 9.38146E-3 7.46144E-3 9.88449E-3 5.98553E-3 -9999 -9999 -9999 -9999 -9999 -9999 -9999 -9999 -9999 -9999 -9999 -9999 -9999 -9999 -9999 -9999 -9999 -9999 -9999 -9999 -9999 -9999 -9999 -9999 -9999 -9999 -9999 -9999 -9999 -9999 -9999 -9999 -9999 -9999 -9999 -9999 -9999 -9999 -9999 -9999 -9999 -9999 -9999 -9999 -9999 -9999 -9999 -9999
-9999 -9999 -9999 -9999 -9999 -9999 -9999 -9999 -9999 -9999 -9999 -9999 -9999 -9999 -9999 -9999 -9999 -9999 -9999 -9999 -9999 -9999 -9999 -9999 -9999 -9999 -9999 -9999 -9999 -9999 -9999 -9999 -9999 -9999 -9999 -9999 -9999 -9999 2.11418E-1 5.42731E-2 1.41595E-1 2.73314E-1 2.59144E-1 1.2E-1 8.81429E-2 4.19699E-2 5.85238E-2 1.64379E-1 3.52762E-1 5.02336E-1 4.40313E-1 3.34023E-1 3.48236E-1 2.85753E-1 3.97611E-1 5.19414E-1 5.78625E-1 5.37245E-1 4.54484E-1 5.03815E-1 6.43682E-1 6.36794E-1 4.60428E-1 2.72401E-1 2.42742E-1 1.49455E-1 1.42511E-1 1.63835E-1 2.33506E-1 1.57966E-1 7.72336E-2 7.79737E-2 8.65794E-2 9.69545E-2 9.92513E-2 1.0927E-1 8.71597E-2 8.30675E-2 8.64211E-2 8.23057E-2 7.23278E-2 1.34938E-1 1.90422E-1 1.20172E-1 1.2933E-1 1.24631E-1 8.42015E-2 1.01159E-1 1.70262E-1 1.96311E-1 1.96824E-1 2.32292E-1 2.17538E-1 2.43376E-1 2.21743E-1 2.17234E-1 2.78359E-1 2.97878E-1 2.94806E-1 2.81837E-1 2.82003E-1 3.32397E-1 2.30448E-1 9.7332E-2 2.28629E-2 2.9721E-2 3.9112E-2 5.05369E-2 4.70664E-2 2.71805E-2 1.45427E-2 5.00194E-3 4.15934E-3 7.15266E-3 1.03528E-2 1.05947E-2 1.25287E-2 9.4475E-3 6.9497E-3 4.97917E-3 5.18568E-3 1.28455E-2 -9999 -9999 -9999 -9999 -9999 -9999 -9999 -9999 -9999 -9999 -9999 -9999 -9999 -9999 -9999 -9999 -9999 -9999 -9999 -9999 -9999 -9999 -9999 -9999 -9999 -9999 -9999 -9999 -9999 -9999 -9999 -9999 -9999 -9999 -9999 -9999 -9999 -9999 -9999 -9999 -9999 -9999 -9999 -9999 -9999 -9999 -9999 -9999
-9999 -9999 -9999 -9999 -9999 -9999 -9999 -9999 -9999 -9999 -9999 -9999 -9999 -9999 -9999 -9999 -9999 -9999 -9999 -9999 -9999 -9999 -9999 -9999 -9999 -9999 -9999 -9999 -9999 -9999 -9999 -9999 -9999 -9999 -9999 -9999 -9999 -9999 1.32646E-1 7.52642E-2 5.83943E-2 1.43317E-1 2.48465E-1 2.23355E-1 1.56591E-1 8.4002E-2 4.5732E-2 1.00224E-1 2.93199E-1 4.45714E-1 4.17928E-1 4.05508E-1 2.91369E-1 3.20335E-1 4.03114E-1 4.46388E-1 4.88138E-1 5.14986E-1 5.44205E-1 4.85399E-1 6.21233E-1 6.13713E-1 5.21613E-1 4.10724E-1 3.15421E-1 2.05546E-1 1.3356E-1 1.52497E-1 1.92442E-1 7.25056E-2 4.80777E-2 5.38352E-2 4.67169E-2 4.00507E-2 9.02438E-2 1.07305E-1 7.55534E-2 6.39411E-2 4.65433E-2 5.74534E-2 5.09496E-2 7.63396E-2 1.80947E-1 1.36227E-1 1.25054E-1 1.34293E-1 8.27128E-2 7.34963E-2 1.06679E-1 1.29196E-1 1.07133E-1 1.25849E-1 1.49917E-1 1.89211E-1 1.94366E-1 1.69246E-1 1.88894E-1 2.0424E-1 2.50054E-1 2.94506E-1 2.84243E-1 3.04401E-1 2.31112E-1 1.74793E-1 4.47039E-2 3.19305E-2 6.11611E-2 5.02713E-2 7.28874E-2 3.86443E-2 2.2142E-2 1.2258E-2 8.02373E-3 4.78014E-3 4.76219E-3 6.00213E-3 8.81714E-3 7.66443E-3 4.2153E-3 5.542E-3 1.31478E-2 1.22755E-2 -9999 -9999 -9999 -9999 -9999 -9999 -9999 -9999 -9999 -9999 -9999 -9999 -9999 -9999 -9999 -9999 -9999 -9999 -9999 -9999 -9999 -9999 -9999 -9999 -9999 -9999 -9999 -9999 -9999 -9999 -9999 -9999 -9999 -9999 -9999 -9999 -9999 -9999 -9999 -9999 -9999 -9999 -9999 -9999 -9999 -9999 -9999 -9999
-9999 -9999 -9999 -9999 -9999 -9999 -9999 -9999 -9999 -9999 -9999 -9999 -9999 -9999 -9999 -9999 -9999 -9999 -9999 -9999 -9999 -9999 -9999 -9999 -9999 -9999 -9999 -9999 -9999 -9999 -9999 -9999 -9999 -9999 -9999 -9999 -9999 -9999 -9999 1.0892E-1 4.27134E-2 1.00122E-1 2.18544E-1 1.88939E-1 1.22755E-1 1.40755E-1 6.22736E-2 8.60062E-2 1.33006E-1 1.90508E-1 1.54781E-1 2.5169E-1 2.8594E-1 3.84516E-1 3.43882E-1 3.748E-1 4.48609E-1 5.29893E-1 5.1292E-1 4.48776E-1 5.31863E-1 6.35043E-1 5.6288E-1 4.25928E-1 2.62974E-1 1.89091E-1 1.66113E-1 1.26494E-1 1.95494E-1 8.52633E-2 5.07181E-2 4.82616E-2 1.41117E-1 8.27887E-2 4.22173E-2 6.4146E-2 9.18581E-2 9.53471E-2 9.68223E-2 5.96616E-2 3.44216E-2 5.76147E-2 1.66371E-1 1.50974E-1 1.27045E-1 1.46089E-1 7.35795E-2 5.23082E-2 8.59255E-2 9.44064E-2 8.22918E-2 8.29697E-2 1.27599E-1 2.14294E-1 2.38938E-1 3.1245E-1 3.32227E-1 3.05112E-1 2.94007E-1 3.02256E-1 3.03269E-1 3.15301E-1 2.50609E-1 1.63198E-1 1.16035E-1 7.88097E-2 7.51949E-2 4.45018E-2 4.47186E-2 2.72171E-2 1.95288E-2 9.83046E-3 5.7533E-3 3.87172E-3 3.92215E-3 5.46636E-3 1.18803E-2 9.4348E-3 5.22553E-3 5.60445E-3 1.28761E-2 9.65077E-3 -9999 -9999 -9999 -9999 -9999 -9999 -9999 -9999 -9999 -9999 -9999 -9999 -9999 -9999 -9999 -9999 -9999 -9999 -9999 -9999 -9999 -9999 -9999 -9999 -9999 -9999 -9999 -9999 -9999 -9999 -9999 -9999 -9999 -9999 -9999 -9999 -9999 -9999 -9999 -9999 -9999 -9999 -9999 -9999 -9999 -9999 -9999 -9999
-9999 -9999 -9999 -9999 -9999 -9999 -9999 -9999 -9999 -9999 -9999 -9999 -9999 -9999 -9999 -9999 -9999 -9999 -9999 -9999 -9999 -9999 -9999 -9999 -9999 -9999 -9999 -9999 -9999 -9999 -9999 -9999 -9999 -9999 -9999 -9999 -9999 -9999 -9999 1.17987E-1 5.46528E-2 1.24367E-1 1.36828E-1 9.91733E-2 4.84955E-2 1.1459E-1 9.18722E-2 4.96771E-2 7.95686E-2 9.36176E-2 1.3478E-1 1.5272E-1 2.18414E-1 2.32591E-1 3.28325E-1 4.20509E-1 4.18415E-1 4.54176E-1 5.11351E-1 5.2753E-1 5.10704E-1 5.97538E-1 5.8249E-1 3.83696E-1 1.49065E-1 8.89256E-2 1.45409E-1 1.69159E-1 2.1964E-1 1.77686E-1 5.2546E-2 5.50463E-2 1.58284E-1 9.0936E-2 3.17624E-2 3.53675E-2 3.65877E-2 3.43588E-2 7.23662E-2 7.08514E-2 4.50828E-2 4.43949E-2 8.66366E-2 1.75452E-1 1.78135E-1 1.17773E-1 8.45909E-2 5.0759E-2 7.47694E-2 7.6419E-2 7.60841E-2 1.17734E-1 1.88668E-1 2.89786E-1 3.79398E-1 4.09349E-1 4.17413E-1 3.9545E-1 4.05286E-1 3.57776E-1 3.63842E-1 3.49007E-1 3.19581E-1 1.40622E-1 5.25049E-2 9.95704E-2 8.986E-2 5.78702E-2 3.88552E-2 1.48343E-2 9.99391E-3 5.55048E-3 4.89362E-3 4.88787E-3 3.82946E-3 5.25875E-3 9.47984E-3 9.40663E-3 5.6219E-3 6.38024E-3 4.98724E-3 7.04907E-3 -9999 -9999 -9999 -9999 -9999 -9999 -9999 -9999 -9999 -9999 -9999 -9999 -9999 -9999 -9999 -9999 -9999 -9999 -9999 -9999 -9999 -9999 -9999 -9999 -9999 -9999 -9999 -9999 -9999 -9999 -9999 -9999 -9999 -9999 -9999 -9999 -9999 -9999 -9999 -9999 -9999 -9999 -9999 -9999 -9999 -9999 -9999 -9999
-9999 -9999 -9999 -9999 -9999 -9999 -9999 -9999 -9999 -9999 -9999 -9999 -9999 -9999 -9999 -9999 -9999 -9999 -9999 -9999 -9999 -9999 -9999 -9999 -9999 -9999 -9999 -9999 -9999 -9999 -9999 -9999 -9999 -9999 -9999 -9999 -9999 -9999 -9999 9.66055E-2 3.43721E-2 5.18812E-2 1.06984E-1 6.42176E-2 2.67421E-2 5.24661E-2 7.55583E-2 4.41468E-2 8.46217E-2 1.75526E-1 1.76837E-1 1.49033E-1 1.60746E-1 1.32755E-1 1.72114E-1 3.26948E-1 5.79487E-1 5.28346E-1 5.03254E-1 4.89849E-1 6.16967E-1 5.98284E-1 4.77563E-1 2.98689E-1 1.37962E-1 2.23399E-1 3.16232E-1 2.24507E-1 2.71666E-1 1.89805E-1 6.32671E-2 7.68299E-2 2.20236E-1 1.42042E-1 7.24429E-2 1.02405E-1 5.87668E-2 2.11689E-2 2.93982E-2 4.67367E-2 5.8834E-2 4.1279E-2 5.70458E-2 1.04614E-1 1.18042E-1 1.09234E-1 7.0084E-2 5.8371E-2 7.45733E-2 7.3175E-2 6.68998E-2 1.05523E-1 2.01992E-1 3.0366E-1 3.83026E-1 4.15337E-1 4.45838E-1 4.2102E-1 4.1499E-1 3.54055E-1 3.44573E-1 3.44901E-1 3.78067E-1 1.4522E-1 3.30559E-2 4.98161E-2 1.19338E-1 7.31751E-2 3.90226E-2 3.40774E-2 2.32574E-2 1.43771E-2 1.06839E-2 6.43533E-3 2.84437E-3 2.71908E-3 7.48342E-3 7.42291E-3 4.29337E-3 3.46475E-3 7.63695E-3 1.03616E-2 -9999 -9999 -9999 -9999 -9999 -9999 -9999 -9999 -9999 -9999 -9999 -9999 -9999 -9999 -9999 -9999 -9999 -9999 -9999 -9999 -9999 -9999 -9999 -9999 -9999 -9999 -9999 -9999 -9999 -9999 -9999 -9999 -9999 -9999 -9999 -9999 -9999 -9999 -9999 -9999 -9999 -9999 -9999 -9999 -9999 -9999 -9999 -9999
-9999 -9999 -9999 -9999 -9999 -9999 -9999 -9999 -9999 -9999 -9999 -9999 -9999 -9999 -9999 -9999 -9999 -9999 -9999 -9999 -9999 -9999 -9999 -9999 -9999 -9999 -9999 -9999 -9999 -9999 -9999 -9999 -9999 -9999 -9999 -9999 -9999 -9999 -9999 9.03939E-2 4.10157E-2 9.12788E-2 9.30003E-2 4.22167E-2 2.51009E-2 7.58623E-2 1.05013E-1 5.38272E-2 9.42782E-2 1.42707E-1 2.50823E-1 2.70467E-1 2.97844E-1 3.02094E-1 3.13499E-1 3.37573E-1 3.99147E-1 4.61106E-1 4.90832E-1 4.96529E-1 5.97653E-1 5.37511E-1 3.4594E-1 2.41484E-1 2.66018E-1 4.04591E-1 4.32118E-1 4.02101E-1 3.62902E-1 2.12272E-1 9.17703E-2 1.25692E-1 3.28527E-1 2.72566E-1 2.40804E-1 1.61914E-1 7.89795E-2 3.61691E-2 3.82164E-2 2.99215E-2 2.7768E-2 4.53444E-2 5.45636E-2 5.74093E-2 6.18156E-2 7.39609E-2 5.74442E-2 6.51008E-2 5.07409E-2 5.19609E-2 7.06923E-2 8.06728E-2 1.60028E-1 2.7369E-1 3.59357E-1 3.8509E-1 4.07471E-1 3.88328E-1 4.05941E-1 3.31917E-1 3.56069E-1 3.60224E-1 3.81948E-1 2.28395E-1 3.96067E-2 5.87841E-2 7.95679E-2 1.14387E-1 6.27255E-2 3.71132E-2 2.93611E-2 1.52472E-2 1.67341E-2 5.74871E-3 2.34178E-3 2.91055E-3 2.8249E-3 3.26126E-3 3.97849E-3 4.46608E-3 5.96185E-3 7.88691E-3 -9999 -9999 -9999 -9999 -9999 -9999 -9999 -9999 -9999 -9999 -9999 -9999 -9999 -9999 -9999 -9999 -9999 -9999 -9999 -9999 -9999 -9999 -9999 -9999 -9999 -9999 -9999 -9999 -9999 -9999 -9999 -9999 -9999 -9999 -9999 -9999 -9999 -9999 -9999 -9999 -9999 -9999 -9999 -9999 -9999 -9999 -9999 -9999
-9999 -9999 -9999 -9999 -9999 -9999 -9999 -9999 -9999 -9999 -9999 -9999 -9999 -9999 -9999 -9999 -9999 -9999 -9999 -9999 -9999 -9999 -9999 -9999 -9999 -9999 -9999 -9999 -9999 -9999 -9999 -9999 -9999 -9999 -9999 -9999 -9999 -9999 -9999 6.80308E-2 3.6516E-2 5.07368E-2 6.44969E-2 2.65083E-2 4.12819E-2 4.14468E-2 6.72037E-2 3.76367E-2 7.56923E-2 1.56773E-1 1.86411E-1 2.99363E-1 3.75414E-1 4.5422E-1 5.04669E-1 3.64462E-1 4.01657E-1 3.80679E-1 4.13792E-1 4.31395E-1 5.35682E-1 5.38616E-1 4.11181E-1 3.48154E-1 4.52044E-1 5.01096E-1 5.65622E-1 5.41956E-1 4.57223E-1 2.36625E-1 1.62669E-1 2.17426E-1 3.82499E-1 4.31295E-1 3.21297E-1 2.16876E-1 1.07642E-1 4.34722E-2 4.32469E-2 3.30483E-2 2.28621E-2 5.12641E-2 5.69986E-2 5.06944E-2 4.8429E-2 3.6244E-2 4.11194E-2 4.43631E-2 3.42051E-2 4.65365E-2 6.42938E-2 1.04379E-1 1.37207E-1 2.21309E-1 3.04173E-1 3.51491E-1 3.61302E-1 3.95824E-1 3.6226E-1 3.48017E-1 3.23375E-1 3.67073E-1 3.72225E-1 2.64568E-1 1.43905E-1 6.47516E-2 7.39613E-2 8.8562E-2 8.03195E-2 7.13761E-2 2.66031E-2 2.12334E-2 1.69702E-2 8.82041E-3 5.81677E-3 2.28418E-3 1.44434E-3 3.6125E-3 4.72434E-3 5.36761E-3 5.81018E-3 -9999 -9999 -9999 -9999 -9999 -9999 -9999 -9999 -9999 -9999 -9999 -9999 -9999 -9999 -9999 -9999 -9999 -9999 -9999 -9999 -9999 -9999 -9999 -9999 -9999 -9999 -9999 -9999 -9999 -9999 -9999 -9999 -9999 -9999 -9999 -9999 -9999 -9999 -9999 -9999 -9999 -9999 -9999 -9999 -9999 -9999 -9999 -9999 -9999
-9999 -9999 -9999 -9999 -9999 -9999 -9999 -9999 -9999 -9999 -9999 -9999 -9999 -9999 -9999 -9999 -9999 -9999 -9999 -9999 -9999 -9999 -9999 -9999 -9999 -9999 -9999 -9999 -9999 -9999 -9999 -9999 -9999 -9999 -9999 -9999 -9999 -9999 -9999 6.82757E-2 2.38437E-2 5.76813E-2 7.74541E-2 1.78123E-2 2.02621E-2 8.46887E-2 6.08545E-2 4.9423E-2 6.52531E-2 1.31841E-1 1.63312E-1 2.22494E-1 2.97781E-1 4.65103E-1 6.34091E-1 5.67672E-1 4.91812E-1 4.03488E-1 3.4244E-1 3.9218E-1 4.37264E-1 5.27202E-1 5.40091E-1 4.69926E-1 5.40354E-1 5.66049E-1 5.97337E-1 5.93437E-1 4.52446E-1 3.17539E-1 3.20327E-1 3.72254E-1 4.39216E-1 4.7314E-1 4.06654E-1 3.88883E-1 2.15041E-1 8.9775E-2 5.72521E-2 3.87916E-2 2.66455E-2 3.62308E-2 4.62815E-2 5.16692E-2 6.13813E-2 5.07639E-2 3.90403E-2 3.91076E-2 4.76653E-2 5.49356E-2 7.56464E-2 1.23052E-1 1.4609E-1 1.4197E-1 2.07395E-1 2.64018E-1 2.89189E-1 3.09066E-1 2.94929E-1 2.67712E-1 2.75631E-1 2.93658E-1 3.16853E-1 3.06683E-1 2.66742E-1 1.7607E-1 1.011E-1 5.49914E-2 5.89189E-2 5.61072E-2 3.53069E-2 1.69167E-2 1.25793E-2 9.74459E-3 8.41045E-3 3.85533E-3 6.99363E-4 2.4107E-3 5.73236E-3 5.01131E-3 3.61015E-3 -9999 -9999 -9999 -9999 -9999 -9999 -9999 -9999 -9999 -9999 -9999 -9999 -9999 -9999 -9999 -9999 -9999 -9999 -9999 -9999 -9999 -9999 -9999 -9999 -9999 -9999 -9999 -9999 -9999 -9999 -9999 -9999 -9999 -9999 -9999 -9999 -9999 -9999 -9999 -9999 -9999 -9999 -9999 -9999 -9999 -9999 -9999 -9999 -9999
-9999 -9999 -9999 -9999 -9999 -9999 -9999 -9999 -9999 -9999 -9999 -9999 -9999 -9999 -9999 -9999 -9999 -9999 -9999 -9999 -9999 -9999 -9999 -9999 -9999 -9999 -9999 -9999 -9999 -9999 -9999 -9999 -9999 -9999 -9999 -9999 -9999 -9999 -9999 9.43891E-2 2.63881E-2 4.71297E-2 4.2073E-2 2.00465E-2 4.8323E-2 5.47887E-2 3.97211E-2 3.18449E-2 4.19837E-2 5.77043E-2 7.31312E-2 8.46852E-2 9.56674E-2 1.47942E-1 2.62566E-1 3.98948E-1 4.96889E-1 4.47746E-1 3.83477E-1 3.72282E-1 3.76409E-1 3.81371E-1 4.21318E-1 4.93736E-1 5.36959E-1 4.70732E-1 4.95055E-1 4.96274E-1 4.53526E-1 4.4459E-1 4.67503E-1 3.65897E-1 3.8508E-1 4.33011E-1 4.67941E-1 3.79813E-1 3.14083E-1 2.25071E-1 1.69559E-1 1.03216E-1 4.19027E-2 2.54697E-2 2.65962E-2 3.10089E-2 3.56745E-2 3.69511E-2 3.34879E-2 3.58264E-2 6.72728E-2 7.94107E-2 7.51198E-2 9.05416E-2 9.11136E-2 9.31014E-2 1.15732E-1 1.57374E-1 1.97078E-1 2.10155E-1 2.01899E-1 2.21152E-1 2.47203E-1 2.57738E-1 2.31985E-1 2.52204E-1 2.9114E-1 2.33922E-1 1.27793E-1 8.85366E-2 5.99806E-2 3.75423E-2 5.10646E-2 2.23198E-2 1.5857E-2 1.25768E-2 5.64869E-3 3.73293E-3 4.15442E-4 2.06938E-3 4.32574E-3 3.61918E-3 -9999 -9999 -9999 -9999 -9999 -9999 -9999 -9999 -9999 -9999 -9999 -9999 -9999 -9999 -9999 -9999 -9999 -9999 -9999 -9999 -9999 -9999 -9999 -9999 -9999 -9999 -9999 -9999 -9999 -9999 -9999 -9999 -9999 -9999 -9999 -9999 -9999 -9999 -9999 -9999 -9999 -9999 -9999 -9999 -9999 -9999 -9999 -9999 -9999 -9999
-9999 -9999 -9999 -9999 -9999 -9999 -9999 -9999 -9999 -9999 -9999 -9999 -9999 -9999 -9999 -9999 -9999 -9999 -9999 -9999 -9999 -9999 -9999 -9999 -9999 -9999 -9999 -9999 -9999 -9999 -9999 -9999 -9999 -9999 -9999 -9999 -9999 -9999 -9999 5.52768E-2 6.76058E-2 3.3772E-2 2.6193E-2 4.66104E-2 1.21958E-1 3.13208E-2 3.26729E-2 3.64675E-2 5.89182E-2 7.462E-2 9.27197E-2 8.50147E-2 8.47572E-2 1.30409E-1 1.8819E-1 2.76825E-1 3.79717E-1 3.95287E-1 4.60695E-1 4.26795E-1 4.45482E-1 4.04926E-1 4.32528E-1 3.87001E-1 3.63757E-1 3.04098E-1 3.13733E-1 4.07255E-1 4.47124E-1 4.43952E-1 4.09103E-1 4.33342E-1 3.95257E-1 4.00163E-1 4.42671E-1 3.03E-1 3.50374E-1 3.47701E-1 2.68251E-1 1.90045E-1 9.72689E-2 5.36033E-2 2.2025E-2 2.32475E-2 1.82475E-2 1.74027E-2 1.51399E-2 3.06096E-2 6.44026E-2 7.63374E-2 8.34321E-2 8.87179E-2 9.7098E-2 9.67492E-2 9.83743E-2 1.58966E-1 1.89667E-1 1.6921E-1 1.57544E-1 2.09157E-1 2.37708E-1 2.37437E-1 2.31553E-1 2.33457E-1 2.54043E-1 1.9086E-1 7.92725E-2 1.41723E-1 1.22055E-1 4.82076E-2 3.91106E-2 3.33855E-2 1.55763E-2 6.55571E-3 4.9081E-3 2.54428E-3 4.86035E-4 2.01404E-3 3.41326E-3 -9999 -9999 -9999 -9999 -9999 -9999 -9999 -9999 -9999 -9999 -9999 -9999 -9999 -9999 -9999 -9999 -9999 -9999 -9999 -9999 -9999 -9999 -9999 -9999 -9999 -9999 -9999 -9999 -9999 -9999 -9999 -9999 -9999 -9999 -9999 -9999 -9999 -9999 -9999 -9999 -9999 -9999 -9999 -9999 -9999 -9999 -9999 -9999 -9999 -9999 -9999
-9999 -9999 -9999 -9999 -9999 -9999 -9999 -9999 -9999 -9999 -9999 -9999 -9999 -9999 -9999 -9999 -9999 -9999 -9999 -9999 -9999 -9999 -9999 -9999 -9999 -9999 -9999 -9999 -9999 -9999 -9999 -9999 -9999 -9999 -9999 -9999 -9999 -9999 -9999 -9999 8.83285E-2 5.47282E-2 3.96984E-2 1.0711E-1 1.20586E-1 5.58028E-2 6.92806E-2 3.86003E-2 7.89331E-2 2.15444E-1 2.06718E-1 1.91097E-1 2.02191E-1 2.13096E-1 2.07074E-1 2.54403E-1 3.23667E-1 4.25388E-1 4.35611E-1 4.83984E-1 4.34827E-1 4.33528E-1 4.78688E-1 4.20155E-1 4.26128E-1 3.38435E-1 2.80719E-1 3.17484E-1 3.50433E-1 3.8189E-1 3.74611E-1 3.78381E-1 3.67032E-1 3.54941E-1 3.74725E-1 3.77452E-1 3.25179E-1 2.89634E-1 1.91694E-1 1.33895E-1 1.21723E-1 1.16043E-1 5.64791E-2 2.42186E-2 2.43091E-2 1.68973E-2 1.68823E-2 2.79883E-2 4.07226E-2 6.0572E-2 6.13934E-2 6.72124E-2 7.35028E-2 8.80983E-2 1.04377E-1 1.80827E-1 2.29709E-1 1.5591E-1 1.98202E-1 2.18792E-1 2.41822E-1 2.50041E-1 2.18182E-1 1.96329E-1 2.32068E-1 2.17323E-1 1.17149E-1 4.95831E-2 6.25252E-2 6.4705E-2 3.19444E-2 3.14208E-2 1.05253E-2 5.38565E-3 6.93125E-3 3.12838E-3 6.11042E-4 5.90357E-3 3.62289E-3 -9999 -9999 -9999 -9999 -9999 -9999 -9999 -9999 -9999 -9999 -9999 -9999 -9999 -9999 -9999 -9999 -9999 -9999 -9999 -9999 -9999 -9999 -9999 -9999 -9999 -9999 -9999 -9999 -9999 -9999 -9999 -9999 -9999 -9999 -9999 -9999 -9999 -9999 -9999 -9999 -9999 -9999 -9999 -9999 -9999 -9999 -9999 -9999 -9999 -9999 -9999
-9999 -9999 -9999 -9999 -9999 -9999 -9999 -9999 -9999 -9999 -9999 -9999 -9999 -9999 -9999 -9999 -9999 -9999 -9999 -9999 -9999 -9999 -9999 -9999 -9999 -9999 -9999 -9999 -9999 -9999 -9999 -9999 -9999 -9999 -9999 -9999 -9999 -9999 -9999 -9999 -9999 8.37854E-2 7.71977E-2 2.15021E-1 5.56787E-2 5.09695E-2 5.55444E-2 4.18672E-2 1.16279E-1 2.79704E-1 3.65216E-1 2.21226E-1 2.54368E-1 3.05718E-1 2.78311E-1 2.78242E-1 4.24615E-1 4.5937E-1 5.14612E-1 6.00314E-1 5.43149E-1 5.07808E-1 5.51749E-1 5.19507E-1 4.1017E-1 3.37019E-1 3.10188E-1 3.0599E-1 2.85524E-1 3.22958E-1 3.54867E-1 3.75447E-1 3.81479E-1 3.75829E-1 4.46173E-1 4.87343E-1 3.71181E-1 2.46415E-1 1.85089E-1 1.35824E-1 1.22903E-1 1.31769E-1 1.61656E-1 6.98275E-2 5.02998E-2 1.91207E-2 1.657E-2 2.57597E-2 3.75808E-2 5.38978E-2 5.99811E-2 6.28446E-2 8.80725E-2 1.47178E-1 1.28787E-1 1.76963E-1 2.36718E-1 2.04303E-1 1.9571E-1 2.47931E-1 2.45642E-1 2.58694E-1 2.17338E-1 2.29159E-1 2.0375E-1 1.79335E-1 1.41571E-1 1.02992E-1 4.87878E-2 5.41367E-2 4.44086E-2 1.16731E-2 6.64498E-3 3.53225E-3 1.42932E-3 4.03958E-4 6.45193E-4 -9999 -9999 -9999 -9999 -9999 -9999 -9999 -9999 -9999 -9999 -9999 -9999 -9999 -9999 -9999 -9999 -9999 -9999 -9999 -9999 -9999 -9999 -9999 -9999 -9999 -9999 -9999 -9999 -9999 -9999 -9999 -9999 -9999 -9999 -9999 -9999 -9999 -9999 -9999 -9999 -9999 -9999 -9999 -9999 -9999 -9999 -9999 -9999 -9999 -9999 -9999 -9999 -9999
-9999 -9999 -9999 -9999 -9999 -9999 -9999 -9999 -9999 -9999 -9999 -9999 -9999 -9999 -9999 -9999 -9999 -9999 -9999 -9999 -9999 -9999 -9999 -9999 -9999 -9999 -9999 -9999 -9999 -9999 -9999 -9999 -9999 -9999 -9999 -9999 -9999 -9999 -9999 -9999 -9999 1.27772E-1 3.05784E-1 1.14025E-1 3.94177E-2 6.74404E-2 5.7348E-2 6.40948E-2 1.30584E-1 2.56473E-1 2.53767E-1 1.39756E-1 1.50066E-1 1.3504E-1 1.09497E-1 1.56937E-1 2.26752E-1 2.77476E-1 4.01474E-1 5.16706E-1 5.19424E-1 4.45965E-1 5.13386E-1 5.27564E-1 4.24291E-1 3.91625E-1 3.57554E-1 3.17671E-1 2.58686E-1 2.79599E-1 2.54872E-1 3.10804E-1 3.62556E-1 3.53094E-1 3.58248E-1 3.54986E-1 3.30023E-1 2.79386E-1 1.91821E-1 1.323E-1 1.30806E-1 1.43764E-1 1.5238E-1 1.63143E-1 1.02326E-1 2.97857E-2 1.7091E-2 2.60422E-2 4.05016E-2 6.00716E-2 5.34618E-2 4.09467E-2 4.57397E-2 8.25348E-2 1.1131E-1 1.73038E-1 1.66471E-1 1.86899E-1 2.06835E-1 2.13717E-1 2.1815E-1 2.21286E-1 1.71475E-1 1.72235E-1 1.54453E-1 1.38581E-1 1.16786E-1 7.96819E-2 1.04305E-1 7.57217E-2 6.07246E-2 3.07695E-2 1.29717E-2 7.45108E-3 -9999 -9999 -9999 -9999 -9999 -9999 -9999 -9999 -9999 -9999 -9999 -9999 -9999 -9999 -9999 -9999 -9999 -9999 -9999 -9999 -9999 -9999 -9999 -9999 -9999 -9999 -9999 -9999 -9999 -9999 -9999 -9999 -9999 -9999 -9999 -9999 -9999 -9999 -9999 -9999 -9999 -9999 -9999 -9999 -9999 -9999 -9999 -9999 -9999 -9999 -9999 -9999 -9999 -9999 -9999 -9999
-9999 -9999 -9999 -9999 -9999 -9999 -9999 -9999 -9999 -9999 -9999 -9999 -9999 -9999 -9999 -9999 -9999 -9999 -9999 -9999 -9999 -9999 -9999 -9999 -9999 -9999 -9999 -9999 -9999 -9999 -9999 -9999 -9999 -9999 -9999 -9999 -9999 -9999 -9999 -9999 -9999 3.42654E-1 2.42397E-1 3.41621E-2 3.26293E-2 4.67616E-2 7.46446E-2 7.89019E-2 1.10217E-1 2.06217E-1 1.8599E-1 9.64903E-2 1.00615E-1 6.70049E-2 6.5474E-2 9.30783E-2 1.17669E-1 1.37082E-1 2.12109E-1 2.66192E-1 3.75952E-1 3.81465E-1 3.7821E-1 4.66681E-1 3.70977E-1 4.58939E-1 3.90953E-1 3.91397E-1 3.26723E-1 3.28463E-1 3.16415E-1 3.31517E-1 3.24669E-1 3.45808E-1 3.14871E-1 2.65616E-1 2.60265E-1 3.07229E-1 2.63711E-1 1.71385E-1 1.25186E-1 1.09033E-1 1.26353E-1 1.6134E-1 1.18909E-1 5.3232E-2 2.72695E-2 1.84403E-2 3.55267E-2 4.60341E-2 5.91167E-2 6.35835E-2 7.52171E-2 8.391E-2 8.72196E-2 1.36524E-1 1.99482E-1 2.28569E-1 2.31226E-1 1.81571E-1 1.70111E-1 2.02586E-1 1.94296E-1 1.61799E-1 1.29887E-1 1.30062E-1 1.11136E-1 7.01911E-2 8.35847E-2 7.46388E-2 4.95409E-2 4.69353E-2 1.52301E-2 -9999 -9999 -9999 -9999 -9999 -9999 -9999 -9999 -9999 -9999 -9999 -9999 -9999 -9999 -9999 -9999 -9999 -9999 -9999 -9999 -9999 -9999 -9999 -9999 -9999 -9999 -9999 -9999 -9999 -9999 -9999 -9999 -9999 -9999 -9999 -9999 -9999 -9999 -9999 -9999 -9999 -9999 -9999 -9999 -9999 -9999 -9999 -9999 -9999 -9999 -9999 -9999 -9999 -9999 -9999 -9999 -9999
-9999 -9999 -9999 -9999 -9999 -9999 -9999 -9999 -9999 -9999 -9999 -9999 -9999 -9999 -9999 -9999 -9999 -9999 -9999 -9999 -9999 -9999 -9999 -9999 -9999 -9999 -9999 -9999 -9999 -9999 -9999 -9999 -9999 -9999 -9999 -9999 -9999 -9999 -9999 -9999 -9999 3.86204E-1 4.97886E-2 2.17374E-2 1.47175E-2 1.65521E-2 4.32894E-2 1.01741E-1 1.30667E-1 1.18101E-1 1.16973E-1 8.6661E-2 6.96559E-2 7.75939E-2 4.02966E-2 3.73448E-2 5.65641E-2 7.99767E-2 1.21932E-1 1.76003E-1 2.10084E-1 2.88042E-1 3.87518E-1 4.51307E-1 4.47997E-1 4.69707E-1 4.461E-1 4.131E-1 3.92117E-1 4.1646E-1 3.86711E-1 3.51584E-1 3.7517E-1 3.59238E-1 2.91701E-1 2.34904E-1 2.63937E-1 3.12069E-1 2.93522E-1 1.82319E-1 1.01839E-1 8.3214E-2 6.84288E-2 9.56384E-2 9.67934E-2 6.67376E-2 3.47532E-2 2.1314E-2 3.09444E-2 4.94524E-2 4.82281E-2 5.7126E-2 1.0076E-1 1.40195E-1 1.64532E-1 1.80198E-1 2.02696E-1 2.29154E-1 1.8851E-1 1.66338E-1 1.51204E-1 1.51868E-1 1.31832E-1 1.15435E-1 1.0991E-1 1.03894E-1 1.4109E-1 5.72704E-2 3.4609E-2 2.88519E-2 6.00342E-2 5.51416E-2 8.3225E-3 -9999 -9999 -9999 -9999 -9999 -9999 -9999 -9999 -9999 -9999 -9999 -9999 -9999 -9999 -9999 -9999 -9999 -9999 -9999 -9999 -9999 -9999 -9999 -9999 -9999 -9999 -9999 -9999 -9999 -9999 -9999 -9999 -9999 -9999 -9999 -9999 -9999 -9999 -9999 -9999 -9999 -9999 -9999 -9999 -9999 -9999 -9999 -9999 -9999 -9999 -9999 -9999 -9999 -9999 -9999 -9999 -9999
-9999 -9999 -9999 -9999 -9999 -9999 -9999 -9999 -9999 -9999 -9999 -9999 -9999 -9999 -9999 -9999 -9999 -9999 -9999 -9999 -9999 -9999 -9999 -9999 -9999 -9999 -9999 -9999 -9999 -9999 -9999 -9999 -9999 -9999 -9999 -9999 -9999 -9999 -9999 -9999 -9999 1.66068E-1 2.50922E-2 4.76053E-2 2.60438E-2 1.64864E-2 4.10361E-2 1.05677E-1 1.40075E-1 1.11389E-1 1.25811E-1 8.75433E-2 5.60955E-2 7.01374E-2 5.43879E-2 2.83896E-2 4.80421E-2 7.41872E-2 1.36086E-1 1.61843E-1 1.66752E-1 2.59159E-1 3.4812E-1 4.36702E-1 4.43657E-1 3.33456E-1 3.88337E-1 4.61534E-1 3.56362E-1 3.55546E-1 3.66607E-1 3.72455E-1 3.29871E-1 2.83436E-1 2.96252E-1 2.37729E-1 2.59258E-1 3.15465E-1 3.25064E-1 2.35971E-1 1.42193E-1 1.25253E-1 6.16813E-2 4.84632E-2 6.67298E-2 6.67257E-2 5.23539E-2 2.72507E-2 2.03962E-2 3.59075E-2 6.11741E-2 8.67333E-2 1.3579E-1 1.56184E-1 1.87357E-1 2.41334E-1 2.42867E-1 2.51541E-1 1.90514E-1 1.37123E-1 1.26838E-1 1.45148E-1 9.49767E-2 9.65842E-2 1.06524E-1 1.14379E-1 1.21636E-1 2.01692E-2 7.64565E-3 1.76296E-2 5.17672E-2 3.93622E-2 -9999 -9999 -9999 -9999 -9999 -9999 -9999 -9999 -9999 -9999 -9999 -9999 -9999 -9999 -9999 -9999 -9999 -9999 -9999 -9999 -9999 -9999 -9999 -9999 -9999 -9999 -9999 -9999 -9999 -9999 -9999 -9999 -9999 -9999 -9999 -9999 -9999 -9999 -9999 -9999 -9999 -9999 -9999 -9999 -9999 -9999 -9999 -9999 -9999 -9999 -9999 -9999 -9999 -9999 -9999 -9999 -9999 -9999
-9999 -9999 -9999 -9999 -9999 -9999 -9999 -9999 -9999 -9999 -9999 -9999 -9999 -9999 -9999 -9999 -9999 -9999 -9999 -9999 -9999 -9999 -9999 -9999 -9999 -9999 -9999 -9999 -9999 -9999 -9999 -9999 -9999 -9999 -9999 -9999 -9999 -9999 -9999 -9999 1.39649E-1 3.22892E-2 1.65694E-2 3.20603E-2 5.78758E-2 4.04913E-2 4.3525E-2 1.04762E-1 1.10334E-1 7.68078E-2 9.01174E-2 8.34663E-2 5.20924E-2 3.82419E-2 5.37996E-2 2.84338E-2 7.26423E-2 1.80767E-1 1.87121E-1 1.62229E-1 1.48707E-1 2.55979E-1 3.58942E-1 4.31297E-1 4.06351E-1 3.38093E-1 3.50544E-1 4.03139E-1 3.29482E-1 2.90181E-1 2.68882E-1 2.73211E-1 2.32563E-1 2.07701E-1 2.29087E-1 2.93583E-1 2.97836E-1 2.92026E-1 2.76996E-1 3.2807E-1 2.57889E-1 2.49098E-1 1.28693E-1 4.73134E-2 3.27596E-2 4.95862E-2 3.78266E-2 3.26279E-2 1.70169E-2 2.80406E-2 4.52642E-2 7.58908E-2 1.1065E-1 1.4655E-1 1.93844E-1 2.58337E-1 2.72515E-1 2.27135E-1 1.61991E-1 1.2103E-1 1.18592E-1 1.60564E-1 1.19233E-1 8.7126E-2 9.79289E-2 9.78571E-2 8.56449E-2 3.62776E-2 2.15376E-2 2.5671E-2 1.16691E-2 -9999 -9999 -9999 -9999 -9999 -9999 -9999 -9999 -9999 -9999 -9999 -9999 -9999 -9999 -9999 -9999 -9999 -9999 -9999 -9999 -9999 -9999 -9999 -9999 -9999 -9999 -9999 -9999 -9999 -9999 -9999 -9999 -9999 -9999 -9999 -9999 -9999 -9999 -9999 -9999 -9999 -9999 -9999 -9999 -9999 -9999 -9999 -9999 -9999 -9999 -9999 -9999 -9999 -9999 -9999 -9999 -9999 -9999 -9999
-9999 -9999 -9999 -9999 -9999 -9999 -9999 -9999 -9999 -9999 -9999 -9999 -9999 -9999 -9999 -9999 -9999 -9999 -9999 -9999 -9999 -9999 -9999 -9999 -9999 -9999 -9999 -9999 -9999 -9999 -9999 -9999 -9999 -9999 -9999 -9999 -9999 -9999 -9999 -9999 1.49436E-1 1.56662E-2 2.42523E-2 5.40314E-2 7.912E-2 7.34575E-2 8.7285E-2 1.28438E-1 7.22573E-2 3.92288E-2 8.08126E-2 1.01868E-1 7.39983E-2 4.34513E-2 3.766E-2 4.25476E-2 1.05228E-1 1.33948E-1 1.56152E-1 1.52892E-1 1.97419E-1 2.75291E-1 3.17415E-1 3.29314E-1 2.46973E-1 2.35447E-1 2.82367E-1 3.01672E-1 3.20269E-1 2.67343E-1 2.03269E-1 2.05457E-1 2.01724E-1 1.8756E-1 2.35507E-1 2.70374E-1 3.33707E-1 4.1729E-1 2.94326E-1 1.92703E-1 2.56189E-1 2.82244E-1 2.23876E-1 8.53865E-2 3.61632E-2 2.91794E-2 3.04324E-2 3.0441E-2 2.73568E-2 2.74117E-2 4.17951E-2 8.74289E-2 1.10954E-1 1.66869E-1 2.30274E-1 2.57634E-1 2.36488E-1 1.42532E-1 1.39555E-1 1.3304E-1 1.66832E-1 1.43737E-1 7.53135E-2 1.01466E-1 8.68125E-2 8.63346E-2 7.7653E-2 2.47621E-2 2.20937E-2 8.52076E-3 7.96644E-3 -9999 -9999 -9999 -9999 -9999 -9999 -9999 -9999 -9999 -9999 -9999 -9999 -9999 -9999 -9999 -9999 -9999 -9999 -9999 -9999 -9999 -9999 -9999 -9999 -9999 -9999 -9999 -9999 -9999 -9999 -9999 -9999 -9999 -9999 -9999 -9999 -9999 -9999 -9999 -9999 -9999 -9999 -9999 -9999 -9999 -9999 -9999 -9999 -9999 -9999 -9999 -9999 -9999 -9999 -9999 -9999 -9999 -9999 -9999
-9999 -9999 -9999 -9999 -9999 -9999 -9999 -9999 -9999 -9999 -9999 -9999 -9999 -9999 -9999 -9999 -9999 -9999 -9999 -9999 -9999 -9999 -9999 -9999 -9999 -9999 -9999 -9999 -9999 -9999 -9999 -9999 -9999 -9999 -9999 -9999 -9999 -9999 -9999 -9999 2.02019E-1 1.33072E-2 1.94381E-2 4.13094E-2 6.71616E-2 1.28245E-1 1.11317E-1 1.75629E-1 8.11331E-2 4.8434E-2 1.00199E-1 1.34511E-1 1.21746E-1 1.07529E-1 7.01488E-2 8.38116E-2 1.11423E-1 1.47337E-1 1.44489E-1 1.34078E-1 1.65293E-1 2.40972E-1 2.97922E-1 3.29326E-1 2.26059E-1 2.02787E-1 2.54074E-1 2.86492E-1 2.49044E-1 1.94571E-1 1.91439E-1 1.66009E-1 1.60338E-1 1.87383E-1 2.27273E-1 2.53958E-1 2.9587E-1 4.35511E-1 3.30978E-1 1.86526E-1 1.8252E-1 2.65074E-1 2.47134E-1 1.71844E-1 7.41301E-2 3.74289E-2 2.29949E-2 3.20333E-2 2.55401E-2 3.06532E-2 3.33001E-2 6.88013E-2 9.48964E-2 1.59454E-1 2.10708E-1 1.50021E-1 1.01993E-1 8.55384E-2 1.30447E-1 1.13212E-1 1.69805E-1 8.10923E-2 6.68836E-2 7.25596E-2 8.04356E-2 1.06299E-1 8.0103E-2 2.54569E-2 9.20697E-3 -9999 -9999 -9999 -9999 -9999 -9999 -9999 -9999 -9999 -9999 -9999 -9999 -9999 -9999 -9999 -9999 -9999 -9999 -9999 -9999 -9999 -9999 -9999 -9999 -9999 -9999 -9999 -9999 -9999 -9999 -9999 -9999 -9999 -9999 -9999 -9999 -9999 -9999 -9999 -9999 -9999 -9999 -9999 -9999 -9999 -9999 -9999 -9999 -9999 -9999 -9999 -9999 -9999 -9999 -9999 -9999 -9999 -9999 -9999 -9999 -9999
-9999 -9999 -9999 -9999 -9999 -9999 -9999 -9999 -9999 -9999 -9999 -9999 -9999 -9999 -9999 -9999 -9999 -9999 -9999 -9999 -9999 -9999 -9999 -9999 -9999 -9999 -9999 -9999 -9999 -9999 -9999 -9999 -9999 -9999 -9999 -9999 -9999 -9999 -9999 -9999 1.1108E-1 1.97213E-2 2.76359E-2 4.13475E-2 5.64638E-2 8.67285E-2 8.05297E-2 1.00111E-1 5.77283E-2 4.22167E-2 6.98375E-2 1.41059E-1 1.65892E-1 1.53951E-1 1.25423E-1 1.37039E-1 1.64807E-1 1.85464E-1 1.50342E-1 1.3239E-1 1.33155E-1 2.25197E-1 4.03651E-1 3.80127E-1 2.97221E-1 3.17053E-1 2.71605E-1 2.76973E-1 2.19621E-1 2.24462E-1 2.18746E-1 1.99551E-1 2.22054E-1 2.82319E-1 3.25145E-1 2.30892E-1 2.45987E-1 2.90629E-1 3.19069E-1 2.12095E-1 1.287E-1 1.90359E-1 2.60753E-1 1.59655E-1 8.56567E-2 2.87897E-2 1.90952E-2 1.40816E-2 1.24343E-2 2.25729E-2 4.23541E-2 6.01802E-2 9.96769E-2 1.29604E-1 1.28415E-1 7.65966E-2 5.0025E-2 5.48457E-2 9.05431E-2 1.0517E-1 1.61731E-1 8.90149E-2 6.62171E-2 7.3901E-2 7.14598E-2 1.25792E-1 7.89493E-2 2.41721E-2 -9999 -9999 -9999 -9999 -9999 -9999 -9999 -9999 -9999 -9999 -9999 -9999 -9999 -9999 -9999 -9999 -9999 -9999 -9999 -9999 -9999 -9999 -9999 -9999 -9999 -9999 -9999 -9999 -9999 -9999 -9999 -9999 -9999 -9999 -9999 -9999 -9999 -9999 -9999 -9999 -9999 -9999 -9999 -9999 -9999 -9999 -9999 -9999 -9999 -9999 -9999 -9999 -9999 -9999 -9999 -9999 -9999 -9999 -9999 -9999 -9999 -9999
-9999 -9999 -9999 -9999 -9999 -9999 -9999 -9999 -9999 -9999 -9999 -9999 -9999 -9999 -9999 -9999 -9999 -9999 -9999 -9999 -9999 -9999 -9999 -9999 -9999 -9999 -9999 -9999 -9999 -9999 -9999 -9999 -9999 -9999 -9999 -9999 -9999 -9999 -9999 -9999 8.68168E-2 1.56847E-2 2.56673E-2 3.72576E-2 3.7459E-2 6.24773E-2 5.36566E-2 3.45926E-2 3.54226E-2 3.24648E-2 5.25722E-2 1.14652E-1 1.97074E-1 2.11942E-1 1.43538E-1 2.04706E-1 2.55261E-1 1.97523E-1 1.05595E-1 9.11448E-2 1.37385E-1 1.33429E-1 2.22185E-1 3.98124E-1 4.43167E-1 3.30753E-1 2.65303E-1 2.73906E-1 2.73948E-1 2.64256E-1 2.81075E-1 2.66116E-1 3.69118E-1 3.66107E-1 3.29521E-1 2.79536E-1 2.334E-1 2.34798E-1 2.13458E-1 2.3207E-1 1.65221E-1 1.4663E-1 1.93886E-1 1.93553E-1 1.34787E-1 6.76756E-2 2.75959E-2 1.89157E-2 1.35158E-2 2.04439E-2 3.92843E-2 5.68708E-2 8.58097E-2 7.76065E-2 9.09599E-2 4.86416E-2 5.56484E-2 7.1124E-2 1.41022E-1 9.29057E-2 4.44251E-2 5.28633E-2 5.89705E-2 5.52479E-2 7.75654E-2 1.28214E-1 1.01084E-1 2.38166E-2 -9999 -9999 -9999 -9999 -9999 -9999 -9999 -9999 -9999 -9999 -9999 -9999 -9999 -9999 -9999 -9999 -9999 -9999 -9999 -9999 -9999 -9999 -9999 -9999 -9999 -9999 -9999 -9999 -9999 -9999 -9999 -9999 -9999 -9999 -9999 -9999 -9999 -9999 -9999 -9999 -9999 -9999 -9999 -9999 -9999 -9999 -9999 -9999 -9999 -9999 -9999 -9999 -9999 -9999 -9999 -9999 -9999 -9999 -9999 -9999 -9999 -9999
-9999 -9999 -9999 -9999 -9999 -9999 -9999 -9999 -9999 -9999 -9999 -9999 -9999 -9999 -9999 -9999 -9999 -9999 -9999 -9999 -9999 -9999 -9999 -9999 -9999 -9999 -9999 -9999 -9999 -9999 -9999 -9999 -9999 -9999 -9999 -9999 -9999 -9999 -9999 -9999 5.84235E-2 1.30772E-2 1.21341E-2 1.70014E-2 2.30612E-2 4.78533E-2 3.60232E-2 2.32269E-2 2.64728E-2 3.42374E-2 4.99317E-2 8.08355E-2 1.13229E-1 1.36583E-1 1.4891E-1 1.74964E-1 2.25168E-1 1.31185E-1 7.2568E-2 7.58597E-2 7.56623E-2 1.00162E-1 2.06692E-1 4.55558E-1 4.79155E-1 4.34752E-1 4.609E-1 4.63017E-1 3.19965E-1 2.84996E-1 2.59183E-1 3.27163E-1 3.94278E-1 3.92118E-1 3.86886E-1 3.26924E-1 2.7622E-1 2.11085E-1 2.21782E-1 2.281E-1 2.17542E-1 1.82593E-1 1.73615E-1 1.61274E-1 1.22449E-1 5.72745E-2 4.32078E-2 1.98182E-2 1.38324E-2 1.62766E-2 2.625E-2 4.7549E-2 5.21784E-2 6.91222E-2 3.31876E-2 1.43297E-2 3.49692E-2 7.00811E-2 6.59113E-2 7.17643E-2 6.11908E-2 6.76567E-2 3.66363E-2 5.19366E-2 9.15962E-2 9.21399E-2 7.25956E-2 2.24552E-2 -9999 -9999 -9999 -9999 -9999 -9999 -9999 -9999 -9999 -9999 -9999 -9999 -9999 -9999 -9999 -9999 -9999 -9999 -9999 -9999 -9999 -9999 -9999 -9999 -9999 -9999 -9999 -9999 -9999 -9999 -9999 -9999 -9999 -9999 -9999 -9999 -9999 -9999 -9999 -9999 -9999 -9999 -9999 -9999 -9999 -9999 -9999 -9999 -9999 -9999 -9999 -9999 -9999 -9999 -9999 -9999 -9999 -9999 -9999 -9999 -9999 -9999
-9999 -9999 -9999 -9999 -9999 -9999 -9999 -9999 -9999 -9999 -9999 -9999 -9999 -9999 -9999 -9999 -9999 -9999 -9999 -9999 -9999 -9999 -9999 -9999 -9999 -9999 -9999 -9999 -9999 -9999 -9999 -9999 -9999 -9999 -9999 -9999 -9999 -9999 -9999 -9999 1.28528E-1 1.51695E-2 5.5318E-3 7.09967E-3 2.11036E-2 4.53924E-2 4.07181E-2 2.49774E-2 2.50508E-2 2.65496E-2 3.96879E-2 6.30756E-2 5.79782E-2 8.19579E-2 1.4973E-1 1.72849E-1 1.40291E-1 9.14942E-2 5.15106E-2 6.6419E-2 6.62332E-2 8.78258E-2 2.3024E-1 4.87912E-1 5.11501E-1 5.71523E-1 6.69561E-1 6.32984E-1 3.84865E-1 2.6871E-1 1.62449E-1 1.93943E-1 2.36981E-1 3.09581E-1 3.48973E-1 3.62913E-1 2.4079E-1 2.01765E-1 2.24734E-1 2.60939E-1 2.13604E-1 2.04052E-1 1.48935E-1 9.48685E-2 9.00532E-2 9.73381E-2 5.77402E-2 2.48617E-2 2.50451E-2 1.99832E-2 2.71434E-2 4.02859E-2 3.56544E-2 3.48363E-2 1.14829E-2 1.68444E-2 5.85916E-2 2.32764E-2 3.09136E-2 4.28454E-2 4.94061E-2 2.75744E-2 3.65369E-2 5.85075E-2 8.88942E-2 4.97387E-2 3.78991E-2 2.13556E-2 -9999 -9999 -9999 -9999 -9999 -9999 -9999 -9999 -9999 -9999 -9999 -9999 -9999 -9999 -9999 -9999 -9999 -9999 -9999 -9999 -9999 -9999 -9999 -9999 -9999 -9999 -9999 -9999 -9999 -9999 -9999 -9999 -9999 -9999 -9999 -9999 -9999 -9999 -9999 -9999 -9999 -9999 -9999 -9999 -9999 -9999 -9999 -9999 -9999 -9999 -9999 -9999 -9999 -9999 -9999 -9999 -9999 -9999 -9999 -9999 -9999 -9999
-9999 -9999 -9999 -9999 -9999 -9999 -9999 -9999 -9999 -9999 -9999 -9999 -9999 -9999 -9999 -9999 -9999 -9999 -9999 -9999 -9999 -9999 -9999 -9999 -9999 -9999 -9999 -9999 -9999 -9999 -9999 -9999 -9999 -9999 -9999 -9999 -9999 -9999 -9999 -9999 -9999 5.97543E-2 6.7503E-3 1.08448E-2 2.60332E-2 4.41146E-2 3.32487E-2 2.12736E-2 2.38261E-2 2.12898E-2 2.54653E-2 3.6718E-2 2.72956E-2 3.83333E-2 1.02639E-1 1.16181E-1 1.24445E-1 1.07052E-1 7.38944E-2 6.09042E-2 6.24502E-2 9.10646E-2 1.80336E-1 4.20572E-1 5.16288E-1 5.61313E-1 6.17808E-1 6.24865E-1 6.14658E-1 4.34959E-1 2.57908E-1 2.31483E-1 2.87604E-1 3.7181E-1 4.29588E-1 3.97947E-1 2.44309E-1 1.74067E-1 1.67814E-1 2.07793E-1 2.48708E-1 2.64427E-1 1.71177E-1 1.25609E-1 1.0293E-1 7.16462E-2 3.2766E-2 2.32531E-2 2.09577E-2 1.75619E-2 2.11612E-2 2.57756E-2 3.68475E-2 2.07666E-2 1.03596E-2 2.01922E-2 2.9294E-2 2.26564E-2 2.31535E-2 2.35998E-2 4.4506E-2 3.7269E-2 3.92056E-2 7.76188E-2 8.61322E-2 6.40174E-2 5.74021E-2 1.54493E-2 1.24776E-2 -9999 -9999 -9999 -9999 -9999 -9999 -9999 -9999 -9999 -9999 -9999 -9999 -9999 -9999 -9999 -9999 -9999 -9999 -9999 -9999 -9999 -9999 -9999 -9999 -9999 -9999 -9999 -9999 -9999 -9999 -9999 -9999 -9999 -9999 -9999 -9999 -9999 -9999 -9999 -9999 -9999 -9999 -9999 -9999 -9999 -9999 -9999 -9999 -9999 -9999 -9999 -9999 -9999 -9999 -9999 -9999 -9999 -9999 -9999 -9999 -9999
-9999 -9999 -9999 -9999 -9999 -9999 -9999 -9999 -9999 -9999 -9999 -9999 -9999 -9999 -9999 -9999 -9999 -9999 -9999 -9999 -9999 -9999 -9999 -9999 -9999 -9999 -9999 -9999 -9999 -9999 -9999 -9999 -9999 -9999 -9999 -9999 -9999 -9999 -9999 -9999 -9999 4.17869E-2 4.76129E-3 1.11613E-2 2.10573E-2 3.27138E-2 2.34594E-2 1.37143E-2 1.40472E-2 1.5103E-2 1.22342E-2 1.62741E-2 1.8527E-2 4.29569E-2 5.65007E-2 6.13974E-2 8.54425E-2 1.3596E-1 8.12216E-2 4.35907E-2 4.28971E-2 6.81498E-2 8.42936E-2 2.31604E-1 4.19509E-1 4.73777E-1 5.82053E-1 5.80284E-1 5.95296E-1 4.94874E-1 3.64089E-1 2.30789E-1 2.84427E-1 4.26839E-1 4.29801E-1 3.36893E-1 2.5959E-1 1.63577E-1 1.66472E-1 1.81444E-1 2.79487E-1 2.36532E-1 1.6037E-1 1.2427E-1 9.46646E-2 4.02557E-2 2.86866E-2 2.81874E-2 3.04162E-2 2.28803E-2 2.54014E-2 2.12114E-2 1.79648E-2 1.06725E-2 6.27876E-3 1.53578E-2 9.75881E-3 1.88178E-2 2.47909E-2 1.60038E-2 4.58691E-2 3.29544E-2 2.98958E-2 1.16633E-1 7.7236E-2 5.36912E-2 6.1319E-2 2.01917E-2 5.45529E-3 8.28516E-3 -9999 -9999 -9999 -9999 -9999 -9999 -9999 -9999 -9999 -9999 -9999 -9999 -9999 -9999 -9999 -9999 -9999 -9999 -9999 -9999 -9999 -9999 -9999 -9999 -9999 -9999 -9999 -9999 -9999 -9999 -9999 -9999 -9999 -9999 -9999 -9999 -9999 -9999 -9999 -9999 -9999 -9999 -9999 -9999 -9999 -9999 -9999 -9999 -9999 -9999 -9999 -9999 -9999 -9999 -9999 -9999 -9999 -9999 -9999 -9999
-9999 -9999 -9999 -9999 -9999 -9999 -9999 -9999 -9999 -9999 -9999 -9999 -9999 -9999 -9999 -9999 -9999 -9999 -9999 -9999 -9999 -9999 -9999 -9999 -9999 -9999 -9999 -9999 -9999 -9999 -9999 -9999 -9999 -9999 -9999 -9999 -9999 -9999 -9999 -9999 -9999 1.91835E-1 7.20985E-3 8.5668E-3 1.27046E-2 1.70849E-2 1.2917E-2 8.75493E-3 1.04821E-2 1.21785E-2 8.84038E-3 1.19632E-2 1.42669E-2 2.26436E-2 2.8451E-2 3.759E-2 5.35298E-2 6.82446E-2 6.10694E-2 4.08441E-2 4.11141E-2 3.99133E-2 7.91267E-2 2.31613E-1 3.37574E-1 4.68065E-1 5.03366E-1 4.91301E-1 4.87482E-1 4.91288E-1 4.35658E-1 2.33685E-1 2.89581E-1 3.92841E-1 4.48896E-1 3.36864E-1 2.41621E-1 1.63611E-1 1.52672E-1 2.11509E-1 2.09681E-1 1.6984E-1 9.01572E-2 7.31637E-2 4.31897E-2 4.03561E-2 4.19552E-2 4.36258E-2 4.56649E-2 4.20086E-2 1.22233E-2 1.30788E-2 1.35308E-2 7.02015E-3 3.9627E-3 3.09713E-2 1.81351E-2 1.71776E-2 3.42823E-2 3.23974E-2 5.43297E-2 5.23561E-2 4.17792E-2 1.16416E-1 6.4238E-2 5.27926E-2 1.73846E-2 2.72946E-2 4.02169E-2 6.89357E-3 -9999 -9999 -9999 -9999 -9999 -9999 -9999 -9999 -9999 -9999 -9999 -9999 -9999 -9999 -9999 -9999 -9999 -9999 -9999 -9999 -9999 -9999 -9999 -9999 -9999 -9999 -9999 -9999 -9999 -9999 -9999 -9999 -9999 -9999 -9999 -9999 -9999 -9999 -9999 -9999 -9999 -9999 -9999 -9999 -9999 -9999 -9999 -9999 -9999 -9999 -9999 -9999 -9999 -9999 -9999 -9999 -9999 -9999 -9999 -9999
-9999 -9999 -9999 -9999 -9999 -9999 -9999 -9999 -9999 -9999 -9999 -9999 -9999 -9999 -9999 -9999 -9999 -9999 -9999 -9999 -9999 -9999 -9999 -9999 -9999 -9999 -9999 -9999 -9999 -9999 -9999 -9999 -9999 -9999 -9999 -9999 -9999 -9999 -9999 -9999 -9999 2.28174E-1 5.72293E-3 5.57226E-3 6.20487E-3 6.84235E-3 7.88809E-3 4.94487E-3 1.46801E-2 1.47076E-2 8.94841E-3 7.7006E-3 1.09128E-2 1.3158E-2 2.75679E-2 3.0592E-2 4.21706E-2 5.99611E-2 5.9052E-2 4.31893E-2 2.81339E-2 2.69057E-2 1.16116E-1 3.55623E-1 4.01446E-1 4.55505E-1 4.43973E-1 4.49657E-1 3.91657E-1 3.8412E-1 4.2042E-1 2.83649E-1 2.13752E-1 3.37755E-1 4.24493E-1 4.04266E-1 2.32518E-1 1.64876E-1 1.74112E-1 1.9344E-1 1.65381E-1 1.41061E-1 7.12804E-2 4.02497E-2 2.42698E-2 2.42419E-2 2.71667E-2 2.28709E-2 1.96324E-2 1.63169E-2 7.07629E-3 1.16282E-2 7.83888E-3 1.1324E-2 1.58341E-2 3.2999E-2 2.20936E-2 2.66735E-2 3.41739E-2 3.5277E-2 3.48616E-2 4.22822E-2 9.70532E-2 5.61231E-2 5.14609E-2 3.62618E-2 6.242E-3 7.15128E-3 1.14011E-2 1.65236E-2 -9999 -9999 -9999 -9999 -9999 -9999 -9999 -9999 -9999 -9999 -9999 -9999 -9999 -9999 -9999 -9999 -9999 -9999 -9999 -9999 -9999 -9999 -9999 -9999 -9999 -9999 -9999 -9999 -9999 -9999 -9999 -9999 -9999 -9999 -9999 -9999 -9999 -9999 -9999 -9999 -9999 -9999 -9999 -9999 -9999 -9999 -9999 -9999 -9999 -9999 -9999 -9999 -9999 -9999 -9999 -9999 -9999 -9999 -9999 -9999
-9999 -9999 -9999 -9999 -9999 -9999 -9999 -9999 -9999 -9999 -9999 -9999 -9999 -9999 -9999 -9999 -9999 -9999 -9999 -9999 -9999 -9999 -9999 -9999 -9999 -9999 -9999 -9999 -9999 -9999 -9999 -9999 -9999 -9999 -9999 -9999 -9999 -9999 -9999 -9999 -9999 2.40023E-1 4.26628E-3 3.74825E-3 2.82964E-3 2.19949E-3 3.10266E-3 5.02368E-3 2.45513E-2 1.7293E-2 2.36923E-2 6.1493E-3 9.07393E-3 1.03346E-2 1.76603E-2 2.63102E-2 4.46814E-2 6.75294E-2 7.52581E-2 4.59233E-2 2.82518E-2 3.1355E-2 1.32219E-1 2.92312E-1 3.99019E-1 3.5959E-1 4.05606E-1 4.82476E-1 3.34063E-1 2.03726E-1 2.6334E-1 3.26984E-1 2.75059E-1 3.41902E-1 4.0847E-1 3.84977E-1 2.22577E-1 2.11633E-1 1.87997E-1 1.50471E-1 1.43339E-1 1.31385E-1 8.2481E-2 4.58195E-2 1.67714E-2 1.7236E-2 1.43962E-2 1.1376E-2 1.10604E-2 1.3164E-2 1.37694E-2 1.00088E-2 1.24979E-2 1.40336E-2 7.75704E-3 1.77415E-2 1.72958E-2 1.98575E-2 2.72266E-2 2.71709E-2 3.23559E-2 5.89309E-2 4.65349E-2 5.06571E-2 3.86855E-2 2.62094E-2 9.31532E-3 7.60343E-3 5.66682E-3 9.98954E-3 7.28512E-3 -9999 -9999 -9999 -9999 -9999 -9999 -9999 -9999 -9999 -9999 -9999 -9999 -9999 -9999 -9999 -9999 -9999 -9999 -9999 -9999 -9999 -9999 -9999 -9999 -9999 -9999 -9999 -9999 -9999 -9999 -9999 -9999 -9999 -9999 -9999 -9999 -9999 -9999 -9999 -9999 -9999 -9999 -9999 -9999 -9999 -9999 -9999 -9999 -9999 -9999 -9999 -9999 -9999 -9999 -9999 -9999 -9999 -9999 -9999
-9999 -9999 -9999 -9999 -9999 -9999 -9999 -9999 -9999 -9999 -9999 -9999 -9999 -9999 -9999 -9999 -9999 -9999 -9999 -9999 -9999 -9999 -9999 -9999 -9999 -9999 -9999 -9999 -9999 -9999 -9999 -9999 -9999 -9999 -9999 -9999 -9999 -9999 -9999 -9999 -9999 1.51386E-1 8.2742E-3 2.67783E-3 2.68029E-3 1.19002E-2 7.83616E-3 2.8221E-2 3.09851E-2 3.09018E-2 5.16512E-2 1.64232E-2 6.28274E-3 1.40981E-2 1.4436E-2 3.01122E-2 4.28533E-2 5.37876E-2 7.90641E-2 6.00041E-2 3.32728E-2 2.97458E-2 7.97202E-2 2.8916E-1 3.65005E-1 4.73078E-1 4.6564E-1 4.61738E-1 3.81947E-1 2.72167E-1 1.72217E-1 2.61063E-1 3.33236E-1 3.38339E-1 3.63896E-1 3.90152E-1 3.04885E-1 2.18819E-1 1.85805E-1 1.1146E-1 1.28327E-1 1.39171E-1 8.98892E-2 4.54007E-2 1.87279E-2 1.2309E-2 1.22692E-2 9.5053E-3 1.2635E-2 1.81962E-2 2.15984E-2 1.03187E-2 8.77551E-3 1.51515E-2 9.37757E-3 1.57978E-2 1.40895E-2 1.21988E-2 3.13793E-2 3.47894E-2 5.659E-2 4.89135E-2 5.73323E-2 4.02396E-2 3.96666E-2 2.10436E-2 2.26718E-2 1.07319E-2 2.18166E-2 1.29534E-2 6.68142E-3 -9999 -9999 -9999 -9999 -9999 -9999 -9999 -9999 -9999 -9999 -9999 -9999 -9999 -9999 -9999 -9999 -9999 -9999 -9999 -9999 -9999 -9999 -9999 -9999 -9999 -9999 -9999 -9999 -9999 -9999 -9999 -9999 -9999 -9999 -9999 -9999 -9999 -9999 -9999 -9999 -9999 -9999 -9999 -9999 -9999 -9999 -9999 -9999 -9999 -9999 -9999 -9999 -9999 -9999 -9999 -9999 -9999 -9999 -9999
-9999 -9999 -9999 -9999 -9999 -9999 -9999 -9999 -9999 -9999 -9999 -9999 -9999 -9999 -9999 -9999 -9999 -9999 -9999 -9999 -9999 -9999 -9999 -9999 -9999 -9999 -9999 -9999 -9999 -9999 -9999 -9999 -9999 -9999 -9999 -9999 -9999 -9999 -9999 -9999 -9999 2.05296E-1 1.00779E-2 1.87945E-2 1.58265E-2 6.68973E-3 7.9393E-3 4.05714E-2 2.13049E-2 3.9579E-2 3.19464E-2 1.04362E-2 5.83367E-3 2.17616E-2 1.00704E-2 1.95339E-2 2.61153E-2 4.22689E-2 5.87241E-2 4.43763E-2 2.74121E-2 2.66316E-2 7.39337E-2 2.00434E-1 2.6119E-1 3.51891E-1 3.79947E-1 4.39766E-1 3.59753E-1 2.92103E-1 1.75417E-1 1.91512E-1 2.89908E-1 3.83371E-1 4.22711E-1 4.34064E-1 3.53485E-1 2.44168E-1 1.81964E-1 1.12143E-1 6.56555E-2 9.41598E-2 1.14613E-1 5.58229E-2 2.05739E-2 9.76207E-3 6.78102E-3 8.21361E-3 1.06407E-2 1.63805E-2 1.16697E-2 1.01305E-2 5.85528E-3 1.4387E-2 7.72937E-3 1.38734E-2 1.38572E-2 1.44748E-2 3.32411E-2 6.28998E-2 6.16663E-2 3.66981E-2 2.98834E-2 2.25294E-2 2.36663E-2 2.6768E-2 2.33497E-2 2.41027E-2 1.44575E-2 2.79104E-3 1.42488E-3 -9999 -9999 -9999 -9999 -9999 -9999 -9999 -9999 -9999 -9999 -9999 -9999 -9999 -9999 -9999 -9999 -9999 -9999 -9999 -9999 -9999 -9999 -9999 -9999 -9999 -9999 -9999 -9999 -9999 -9999 -9999 -9999 -9999 -9999 -9999 -9999 -9999 -9999 -9999 -9999 -9999 -9999 -9999 -9999 -9999 -9999 -9999 -9999 -9999 -9999 -9999 -9999 -9999 -9999 -9999 -9999 -9999 -9999 -9999
-9999 -9999 -9999 -9999 -9999 -9999 -9999 -9999 -9999 -9999 -9999 -9999 -9999 -9999 -9999 -9999 -9999 -9999 -9999 -9999 -9999 -9999 -9999 -9999 -9999 -9999 -9999 -9999 -9999 -9999 -9999 -9999 -9999 -9999 -9999 -9999 -9999 -9999 -9999 -9999 -9999 -9999 1.36405E-1 5.4485E-2 3.34786E-3 2.72214E-3 3.28561E-3 1.45614E-2 1.84637E-2 2.55272E-2 1.90462E-2 6.01446E-3 8.39941E-3 1.62241E-2 8.68731E-3 1.23378E-2 2.46186E-2 3.14127E-2 4.02762E-2 2.99172E-2 1.71779E-2 1.82733E-2 5.38628E-2 1.0957E-1 1.6148E-1 1.81066E-1 2.09559E-1 2.84747E-1 3.58341E-1 3.64852E-1 2.23328E-1 1.39348E-1 2.49145E-1 2.39224E-1 3.07649E-1 3.57177E-1 3.27879E-1 2.39511E-1 1.34467E-1 1.27806E-1 9.81654E-2 7.76104E-2 9.10809E-2 9.08852E-2 4.77978E-2 1.95657E-2 8.99571E-3 6.96848E-3 1.02118E-2 1.56773E-2 1.13455E-2 9.30256E-3 9.27196E-3 1.0526E-2 7.47242E-3 1.07378E-2 9.8164E-3 8.68001E-3 3.2208E-2 3.81452E-2 3.82214E-2 2.46316E-2 1.83181E-2 2.08284E-2 1.39989E-2 2.0721E-2 3.45199E-2 3.25782E-2 3.34319E-3 1.2966E-3 1.73397E-3 3.31096E-3 3.91007E-3 2.8E-3 -9999 -9999 -9999 -9999 -9999 -9999 -9999 -9999 -9999 -9999 -9999 -9999 -9999 -9999 -9999 -9999 -9999 -9999 -9999 -9999 -9999 -9999 -9999 -9999 -9999 -9999 -9999 -9999 -9999 -9999 -9999 -9999 -9999 -9999 -9999 -9999 -9999 -9999 -9999 -9999 -9999 -9999 -9999 -9999 -9999 -9999 -9999 -9999 -9999 -9999 -9999 -9999 -9999 -9999 -9999 -9999
-9999 -9999 -9999 -9999 -9999 -9999 -9999 -9999 -9999 -9999 -9999 -9999 -9999 -9999 -9999 -9999 -9999 -9999 -9999 -9999 -9999 -9999 -9999 -9999 -9999 -9999 -9999 -9999 -9999 -9999 -9999 -9999 -9999 -9999 -9999 -9999 -9999 -9999 -9999 -9999 -9999 -9999 1.87816E-1 1.50237E-2 4.11457E-3 3.17329E-3 2.4935E-3 2.91135E-3 1.56458E-2 3.07704E-2 1.70613E-2 6.07774E-3 1.14525E-2 6.18273E-3 5.61976E-3 1.14097E-2 1.89653E-2 2.67637E-2 3.54647E-2 1.88874E-2 1.13508E-2 1.10446E-2 2.86428E-2 6.96221E-2 1.45392E-1 1.335E-1 1.2309E-1 2.07421E-1 3.17062E-1 2.99316E-1 2.34667E-1 1.74253E-1 2.24203E-1 1.91432E-1 2.11478E-1 2.16667E-1 2.99543E-1 2.31737E-1 1.4787E-1 1.56834E-1 1.25011E-1 9.68801E-2 7.91633E-2 9.29533E-2 5.02037E-2 2.43382E-2 1.22699E-2 8.85572E-3 8.55974E-3 1.19498E-2 1.13444E-2 8.65132E-3 1.3199E-2 9.24168E-3 8.6318E-3 8.13328E-3 4.88822E-3 8.08633E-3 2.95253E-2 1.9919E-2 2.05037E-2 1.26289E-2 1.03752E-2 1.18063E-2 1.19383E-2 2.2124E-2 2.24805E-2 1.01921E-2 7.78089E-3 8.39393E-3 6.43967E-3 3.65196E-3 1.72123E-3 1.10585E-3 4.09035E-4 -9999 -9999 -9999 -9999 -9999 -9999 -9999 -9999 -9999 -9999 -9999 -9999 -9999 -9999 -9999 -9999 -9999 -9999 -9999 -9999 -9999 -9999 -9999 -9999 -9999 -9999 -9999 -9999 -9999 -9999 -9999 -9999 -9999 -9999 -9999 -9999 -9999 -9999 -9999 -9999 -9999 -9999 -9999 -9999 -9999 -9999 -9999 -9999 -9999 -9999 -9999 -9999 -9999 -9999 -9999
-9999 -9999 -9999 -9999 -9999 -9999 -9999 -9999 -9999 -9999 -9999 -9999 -9999 -9999 -9999 -9999 -9999 -9999 -9999 -9999 -9999 -9999 -9999 -9999 -9999 -9999 -9999 -9999 -9999 -9999 -9999 -9999 -9999 -9999 -9999 -9999 -9999 -9999 -9999 -9999 -9999 -9999 3.63416E-1 5.07143E-2 6.88466E-3 3.91211E-3 2.2113E-3 2.08953E-3 2.07272E-2 4.67495E-2 2.21967E-2 8.92978E-3 8.83561E-3 5.38148E-3 5.66582E-3 9.58057E-3 1.3066E-2 2.53825E-2 4.57925E-2 4.1175E-2 1.60322E-2 1.1059E-2 2.14618E-2 6.12267E-2 1.51939E-1 1.1952E-1 1.51378E-1 1.50535E-1 1.63072E-1 1.78088E-1 2.16501E-1 2.33625E-1 3.02652E-1 2.26976E-1 1.40583E-1 1.47581E-1 1.48768E-1 1.74305E-1 1.7406E-1 1.23514E-1 1.00296E-1 6.1519E-2 3.45687E-2 3.53082E-2 4.29291E-2 2.42738E-2 9.68622E-3 4.24145E-3 4.21486E-3 7.84386E-3 1.10298E-2 8.23984E-3 8.8858E-3 6.17906E-3 1.33623E-2 4.16376E-3 5.17261E-3 7.54156E-3 1.32982E-2 1.65069E-2 1.05095E-2 7.14044E-3 5.306E-3 8.35217E-3 1.44734E-2 1.58875E-2 2.19261E-2 2.01051E-2 1.71025E-2 3.81443E-3 2.68254E-3 5.49419E-3 3.64384E-3 -9999 -9999 -9999 -9999 -9999 -9999 -9999 -9999 -9999 -9999 -9999 -9999 -9999 -9999 -9999 -9999 -9999 -9999 -9999 -9999 -9999 -9999 -9999 -9999 -9999 -9999 -9999 -9999 -9999 -9999 -9999 -9999 -9999 -9999 -9999 -9999 -9999 -9999 -9999 -9999 -9999 -9999 -9999 -9999 -9999 -9999 -9999 -9999 -9999 -9999 -9999 -9999 -9999 -9999 -9999 -9999 -9999
-9999 -9999 -9999 -9999 -9999 -9999 -9999 -9999 -9999 -9999 -9999 -9999 -9999 -9999 -9999 -9999 -9999 -9999 -9999 -9999 -9999 -9999 -9999 -9999 -9999 -9999 -9999 -9999 -9999 -9999 -9999 -9999 -9999 -9999 -9999 -9999 -9999 -9999 -9999 -9999 -9999 -9999 3.25399E-1 1.40319E-2 3.29701E-3 5.69438E-3 6.47194E-3 4.46693E-3 1.20724E-2 3.3415E-2 1.60933E-2 4.0219E-3 5.50252E-3 8.99779E-3 4.40379E-3 7.45808E-3 8.99491E-3 1.6605E-2 2.70244E-2 3.3286E-2 1.338E-2 1.04565E-2 1.59941E-2 5.69012E-2 1.17206E-1 1.13416E-1 1.3487E-1 1.65016E-1 1.76968E-1 1.28705E-1 1.59541E-1 2.16726E-1 2.69586E-1 2.47388E-1 1.15176E-1 8.40716E-2 1.09136E-1 1.40204E-1 1.66676E-1 1.06046E-1 1.06444E-1 6.0986E-2 3.6172E-2 2.48486E-2 3.04387E-2 2.27637E-2 1.31821E-2 6.62463E-3 6.29048E-3 4.36522E-3 7.70129E-3 1.17507E-2 5.00843E-3 8.185E-3 7.02956E-3 4.31692E-3 6.81069E-3 2.07676E-2 5.04444E-3 2.21809E-2 3.21289E-2 6.09647E-3 5.04617E-3 7.66085E-3 2.08153E-2 1.80268E-2 2.82869E-2 1.15887E-2 1.3521E-2 2.56259E-3 5.28626E-3 5.40229E-3 3.28153E-3 1.85424E-3 5.46384E-4 -9999 -9999 -9999 -9999 -9999 -9999 -9999 -9999 -9999 -9999 -9999 -9999 -9999 -9999 -9999 -9999 -9999 -9999 -9999 -9999 -9999 -9999 -9999 -9999 -9999 -9999 -9999 -9999 -9999 -9999 -9999 -9999 -9999 -9999 -9999 -9999 -9999 -9999 -9999 -9999 -9999 -9999 -9999 -9999 -9999 -9999 -9999 -9999 -9999 -9999 -9999 -9999 -9999 -9999 -9999
-9999 -9999 -9999 -9999 -9999 -9999 -9999 -9999 -9999 -9999 -9999 -9999 -9999 -9999 -9999 -9999 -9999 -9999 -9999 -9999 -9999 -9999 -9999 -9999 -9999 -9999 -9999 -9999 -9999 -9999 -9999 -9999 -9999 -9999 -9999 -9999 -9999 -9999 -9999 -9999 -9999 -9999 1.53553E-1 1.93557E-2 3.5346E-3 2.72965E-3 6.76396E-3 4.79985E-3 6.86755E-3 1.11186E-2 7.36948E-3 5.67223E-3 7.23101E-3 4.02857E-3 2.68822E-3 4.84326E-3 5.50958E-3 8.67573E-3 1.49925E-2 1.56738E-2 9.12835E-3 1.3184E-2 1.12886E-2 3.96511E-2 9.84017E-2 1.0664E-1 1.34594E-1 1.58038E-1 1.9709E-1 2.11125E-1 2.23188E-1 2.78397E-1 2.20784E-1 2.10049E-1 1.2205E-1 1.14249E-1 1.12708E-1 1.25488E-1 1.48731E-1 1.34734E-1 1.23221E-1 6.79637E-2 3.21682E-2 1.65158E-2 3.33046E-2 2.69174E-2 1.72434E-2 1.44578E-2 4.80923E-3 2.43472E-3 5.18644E-3 1.26396E-2 5.75737E-3 3.07113E-3 4.43157E-3 3.99667E-3 1.24482E-2 2.11777E-2 4.12108E-3 2.00065E-2 2.58501E-2 6.49155E-3 6.76257E-3 1.08053E-2 1.15056E-2 1.59505E-2 2.85217E-2 4.80659E-3 6.72477E-3 8.24218E-3 6.59124E-3 2.26269E-3 5.28917E-3 1.36701E-3 3.80474E-3 -9999 -9999 -9999 -9999 -9999 -9999 -9999 -9999 -9999 -9999 -9999 -9999 -9999 -9999 -9999 -9999 -9999 -9999 -9999 -9999 -9999 -9999 -9999 -9999 -9999 -9999 -9999 -9999 -9999 -9999 -9999 -9999 -9999 -9999 -9999 -9999 -9999 -9999 -9999 -9999 -9999 -9999 -9999 -9999 -9999 -9999 -9999 -9999 -9999 -9999 -9999 -9999 -9999 -9999 -9999
-9999 -9999 -9999 -9999 -9999 -9999 -9999 -9999 -9999 -9999 -9999 -9999 -9999 -9999 -9999 -9999 -9999 -9999 -9999 -9999 -9999 -9999 -9999 -9999 -9999 -9999 -9999 -9999 -9999 -9999 -9999 -9999 -9999 -9999 -9999 -9999 -9999 -9999 -9999 -9999 -9999 -9999 4.07423E-2 3.77399E-3 1.84027E-3 2.83582E-3 2.79339E-3 2.12263E-3 4.60722E-3 1.88582E-2 1.91222E-2 3.68651E-3 1.77255E-3 1.69504E-3 2.01247E-3 4.47083E-3 6.04988E-3 8.60098E-3 1.06677E-2 8.04602E-3 7.64381E-3 2.23647E-2 1.90232E-2 2.84661E-2 7.56959E-2 8.77222E-2 1.21866E-1 1.235E-1 1.9419E-1 1.8834E-1 2.58664E-1 3.87052E-1 3.83027E-1 3.06778E-1 1.76627E-1 1.88576E-1 1.30143E-1 8.66514E-2 1.00876E-1 1.26141E-1 1.46579E-1 4.50496E-2 1.93408E-2 1.43508E-2 1.90883E-2 2.17718E-2 2.04361E-2 1.69339E-2 6.70365E-3 1.05163E-2 8.36672E-3 7.83813E-3 2.74996E-3 7.72272E-3 5.76995E-3 9.38914E-3 9.78169E-3 2.34713E-2 1.29537E-2 2.12487E-2 2.32082E-2 6.48509E-3 1.20681E-2 1.35072E-2 9.80478E-3 1.12441E-2 1.39451E-2 6.19545E-3 6.77743E-3 5.74936E-3 3.56221E-3 6.23086E-3 4.45825E-3 2.32069E-3 4.75431E-3 1.33679E-3 -9999 -9999 -9999 -9999 -9999 -9999 -9999 -9999 -9999 -9999 -9999 -9999 -9999 -9999 -9999 -9999 -9999 -9999 -9999 -9999 -9999 -9999 -9999 -9999 -9999 -9999 -9999 -9999 -9999 -9999 -9999 -9999 -9999 -9999 -9999 -9999 -9999 -9999 -9999 -9999 -9999 -9999 -9999 -9999 -9999 -9999 -9999 -9999 -9999 -9999 -9999 -9999 -9999 -9999
-9999 -9999 -9999 -9999 -9999 -9999 -9999 -9999 -9999 -9999 -9999 -9999 -9999 -9999 -9999 -9999 -9999 -9999 -9999 -9999 -9999 -9999 -9999 -9999 -9999 -9999 -9999 -9999 -9999 -9999 -9999 -9999 -9999 -9999 -9999 -9999 -9999 -9999 -9999 -9999 -9999 -9999 -9999 1.19808E-2 2.39379E-3 3.9118E-3 3.34675E-3 2.92334E-3 1.07703E-2 7.32593E-3 1.53911E-2 1.55266E-3 1.08155E-3 1.4392E-3 2.97733E-3 4.31413E-3 6.26858E-3 9.72991E-3 8.12337E-3 4.64258E-3 1.0819E-2 1.48507E-2 2.08745E-2 3.13865E-2 5.78086E-2 1.01943E-1 1.09073E-1 1.12177E-1 1.35699E-1 2.21711E-1 2.73018E-1 3.00512E-1 2.6217E-1 2.23658E-1 1.91028E-1 9.52121E-2 6.44202E-2 2.64679E-2 3.18164E-2 5.04089E-2 6.61783E-2 4.31058E-2 1.67409E-2 1.0279E-2 1.82862E-2 2.00447E-2 2.16573E-2 1.73351E-2 9.39147E-3 5.23796E-3 5.64342E-3 5.38547E-3 7.24195E-3 1.05437E-2 6.40574E-3 7.73541E-3 6.97289E-3 1.45581E-2 1.80873E-2 5.07661E-2 4.25288E-2 1.96786E-2 8.69464E-3 5.90251E-3 7.16756E-3 4.41652E-3 4.95307E-3 1.21237E-2 9.44005E-3 3.78376E-3 5.56245E-3 6.41811E-3 3.75857E-3 4.53387E-3 2.59572E-3 -9999 -9999 -9999 -9999 -9999 -9999 -9999 -9999 -9999 -9999 -9999 -9999 -9999 -9999 -9999 -9999 -9999 -9999 -9999 -9999 -9999 -9999 -9999 -9999 -9999 -9999 -9999 -9999 -9999 -9999 -9999 -9999 -9999 -9999 -9999 -9999 -9999 -9999 -9999 -9999 -9999 -9999 -9999 -9999 -9999 -9999 -9999 -9999 -9999 -9999 -9999 -9999 -9999 -9999 -9999
-9999 -9999 -9999 -9999 -9999 -9999 -9999 -9999 -9999 -9999 -9999 -9999 -9999 -9999 -9999 -9999 -9999 -9999 -9999 -9999 -9999 -9999 -9999 -9999 -9999 -9999 -9999 -9999 -9999 -9999 -9999 -9999 -9999 -9999 -9999 -9999 -9999 -9999 -9999 -9999 -9999 -9999 -9999 1.69253E-2 2.48414E-3 2.97509E-3 3.72393E-3 5.90155E-3 8.54999E-3 3.00017E-2 6.35108E-3 1.56794E-3 1.17724E-3 1.19571E-3 2.76433E-3 2.91656E-3 5.77264E-3 8.48897E-3 1.00806E-2 1.32033E-2 1.37932E-2 8.18163E-3 1.69582E-2 3.48599E-2 7.59445E-2 1.14894E-1 1.63299E-1 1.23594E-1 1.23213E-1 1.85922E-1 2.40261E-1 1.91726E-1 1.61902E-1 1.03577E-1 5.50386E-2 3.67429E-2 1.37021E-2 9.62301E-3 6.54408E-3 7.43985E-3 3.20629E-2 2.88959E-2 1.16556E-2 7.30065E-3 8.45966E-3 2.02824E-2 2.20873E-2 1.56873E-2 9.43523E-3 4.06842E-3 4.40672E-3 7.09898E-3 1.06092E-2 6.33066E-3 5.57455E-3 4.20842E-3 4.08879E-3 8.82362E-3 6.1303E-3 1.23568E-2 8.99139E-2 2.48991E-2 7.30614E-3 4.28496E-3 4.79169E-3 4.44131E-3 4.31219E-3 1.0106E-2 5.98086E-3 3.35065E-3 5.1493E-3 6.43678E-3 5.24944E-3 2.89395E-3 -9999 -9999 -9999 -9999 -9999 -9999 -9999 -9999 -9999 -9999 -9999 -9999 -9999 -9999 -9999 -9999 -9999 -9999 -9999 -9999 -9999 -9999 -9999 -9999 -9999 -9999 -9999 -9999 -9999 -9999 -9999 -9999 -9999 -9999 -9999 -9999 -9999 -9999 -9999 -9999 -9999 -9999 -9999 -9999 -9999 -9999 -9999 -9999 -9999 -9999 -9999 -9999 -9999 -9999 -9999 -9999
-9999 -9999 -9999 -9999 -9999 -9999 -9999 -9999 -9999 -9999 -9999 -9999 -9999 -9999 -9999 -9999 -9999 -9999 -9999 -9999 -9999 -9999 -9999 -9999 -9999 -9999 -9999 -9999 -9999 -9999 -9999 -9999 -9999 -9999 -9999 -9999 -9999 -9999 -9999 -9999 -9999 -9999 -9999 9.60784E-2 2.94102E-3 1.3078E-3 3.18765E-3 2.27615E-3 8.62763E-3 4.46591E-2 4.33951E-3 1.26099E-3 1.12696E-3 1.66754E-3 3.19432E-3 3.81182E-3 6.00962E-3 7.21346E-3 3.67569E-3 1.79381E-2 1.06103E-2 1.05683E-2 2.05666E-2 4.44961E-2 9.33586E-2 1.53777E-1 1.82046E-1 1.03849E-1 1.32448E-1 1.2782E-1 9.96549E-2 1.22983E-1 1.23888E-1 6.82048E-2 2.39356E-2 1.62565E-2 7.31871E-3 5.52624E-3 4.19498E-3 7.8984E-3 4.05082E-2 2.78453E-2 9.67171E-3 8.82803E-3 1.63894E-2 1.52419E-2 1.84229E-2 1.11103E-2 6.40901E-3 3.70945E-3 5.52387E-3 7.24426E-3 7.61542E-3 9.48987E-3 4.80546E-3 2.93134E-3 4.4051E-3 7.10516E-3 8.6014E-3 1.51481E-2 5.27411E-2 1.75777E-2 3.85816E-3 6.44953E-3 5.0977E-3 1.9257E-3 2.14343E-3 5.29282E-3 5.5283E-3 4.08397E-3 7.79916E-3 5.42171E-3 3.08803E-3 -9999 -9999 -9999 -9999 -9999 -9999 -9999 -9999 -9999 -9999 -9999 -9999 -9999 -9999 -9999 -9999 -9999 -9999 -9999 -9999 -9999 -9999 -9999 -9999 -9999 -9999 -9999 -9999 -9999 -9999 -9999 -9999 -9999 -9999 -9999 -9999 -9999 -9999 -9999 -9999 -9999 -9999 -9999 -9999 -9999 -9999 -9999 -9999 -9999 -9999 -9999 -9999 -9999 -9999 -9999 -9999 -9999
-9999 -9999 -9999 -9999 -9999 -9999 -9999 -9999 -9999 -9999 -9999 -9999 -9999 -9999 -9999 -9999 -9999 -9999 -9999 -9999 -9999 -9999 -9999 -9999 -9999 -9999 -9999 -9999 -9999 -9999 -9999 -9999 -9999 -9999 -9999 -9999 -9999 -9999 -9999 -9999 -9999 -9999 -9999 8.79783E-3 1.38383E-3 1.50966E-3 8.12825E-4 3.90714E-3 1.54932E-2 4.21075E-3 8.11438E-4 1.35035E-3 2.75134E-3 2.36776E-3 2.48269E-3 2.56429E-3 5.28145E-3 1.72794E-2 5.11724E-3 1.90569E-2 1.88436E-2 1.37265E-2 2.29914E-2 5.0697E-2 1.03931E-1 1.42823E-1 1.05093E-1 1.00926E-1 1.05416E-1 9.75175E-2 9.43001E-2 9.13184E-2 1.03362E-1 9.75016E-2 4.78969E-2 2.19926E-2 9.39568E-3 6.28308E-3 1.13135E-2 2.95461E-2 4.9052E-2 1.8751E-2 1.02536E-2 8.31529E-3 1.6419E-2 1.96559E-2 1.22381E-2 1.34173E-2 4.56175E-3 3.75684E-3 1.66023E-3 6.58701E-3 6.76858E-3 1.50233E-2 2.81596E-3 2.35065E-3 8.57796E-3 1.06892E-2 8.67183E-3 6.78339E-3 1.15952E-2 2.2864E-2 9.99596E-3 3.72499E-3 4.70999E-3 2.56267E-3 1.3901E-3 5.22895E-3 5.20651E-3 2.57923E-3 9.64105E-3 2.23315E-3 -9999 -9999 -9999 -9999 -9999 -9999 -9999 -9999 -9999 -9999 -9999 -9999 -9999 -9999 -9999 -9999 -9999 -9999 -9999 -9999 -9999 -9999 -9999 -9999 -9999 -9999 -9999 -9999 -9999 -9999 -9999 -9999 -9999 -9999 -9999 -9999 -9999 -9999 -9999 -9999 -9999 -9999 -9999 -9999 -9999 -9999 -9999 -9999 -9999 -9999 -9999 -9999 -9999 -9999 -9999 -9999 -9999 -9999
-9999 -9999 -9999 -9999 -9999 -9999 -9999 -9999 -9999 -9999 -9999 -9999 -9999 -9999 -9999 -9999 -9999 -9999 -9999 -9999 -9999 -9999 -9999 -9999 -9999 -9999 -9999 -9999 -9999 -9999 -9999 -9999 -9999 -9999 -9999 -9999 -9999 -9999 -9999 -9999 -9999 -9999 4.46344E-2 1.78884E-3 2.06312E-3 7.89067E-4 4.04926E-3 1.43762E-2 9.05177E-3 1.69028E-3 1.30018E-3 2.23308E-3 1.98421E-3 3.45651E-3 3.71314E-3 2.36685E-3 5.96488E-3 1.11678E-2 3.33983E-3 1.30849E-2 3.40338E-2 1.71256E-2 2.15773E-2 4.42415E-2 9.1727E-2 9.98448E-2 1.00321E-1 8.78256E-2 8.22854E-2 1.04437E-1 1.01632E-1 8.19508E-2 6.83994E-2 8.76882E-2 1.2272E-1 8.44448E-2 3.77929E-2 3.33444E-2 4.97432E-2 6.61024E-2 5.49485E-2 1.71327E-2 6.50983E-3 3.67521E-3 7.23275E-3 1.59795E-2 1.04451E-2 6.40236E-3 4.62416E-3 6.94805E-3 4.78037E-3 7.57763E-3 6.71655E-3 8.95966E-3 1.96482E-3 7.49841E-3 1.72182E-2 7.34451E-3 8.85526E-3 9.68735E-3 6.47123E-3 1.82809E-2 1.71551E-2 1.19385E-2 6.21749E-3 2.53631E-3 1.49155E-3 6.98109E-3 4.94177E-3 2.81037E-3 3.50451E-3 -9999 -9999 -9999 -9999 -9999 -9999 -9999 -9999 -9999 -9999 -9999 -9999 -9999 -9999 -9999 -9999 -9999 -9999 -9999 -9999 -9999 -9999 -9999 -9999 -9999 -9999 -9999 -9999 -9999 -9999 -9999 -9999 -9999 -9999 -9999 -9999 -9999 -9999 -9999 -9999 -9999 -9999 -9999 -9999 -9999 -9999 -9999 -9999 -9999 -9999 -9999 -9999 -9999 -9999 -9999 -9999 -9999 -9999 -9999
-9999 -9999 -9999 -9999 -9999 -9999 -9999 -9999 -9999 -9999 -9999 -9999 -9999 -9999 -9999 -9999 -9999 -9999 -9999 -9999 -9999 -9999 -9999 -9999 -9999 -9999 -9999 -9999 -9999 -9999 -9999 -9999 -9999 -9999 -9999 -9999 -9999 -9999 -9999 -9999 -9999 -9999 2.10207E-2 1.0354E-3 1.44882E-3 6.28995E-4 5.41333E-3 1.62514E-3 8.08715E-4 7.82263E-4 1.22876E-3 2.8131E-3 5.36723E-3 1.25661E-2 5.90585E-3 2.29123E-3 -9999 6.85557E-3 3.18021E-3 2.20096E-2 3.27717E-2 1.75992E-2 1.88322E-2 3.91477E-2 8.22007E-2 1.18198E-1 8.91746E-2 7.79051E-2 6.16476E-2 7.32978E-2 7.7015E-2 8.20531E-2 6.48671E-2 3.68841E-2 7.56045E-2 7.416E-2 6.72099E-2 7.6714E-2 6.85544E-2 3.40815E-2 2.84681E-2 2.17205E-2 5.90729E-3 3.60355E-3 4.72604E-3 1.12773E-2 1.20479E-2 5.45601E-3 4.34623E-3 6.21289E-3 7.11139E-3 6.47513E-3 5.42177E-3 1.86216E-3 4.68526E-3 2.44704E-2 5.01663E-3 8.74496E-3 1.28422E-2 1.12874E-2 6.88576E-3 4.37302E-3 1.18397E-2 9.40677E-3 1.52673E-2 2.89398E-3 1.21412E-3 5.34356E-3 5.93589E-3 2.14982E-3 2.01937E-3 -9999 -9999 -9999 -9999 -9999 -9999 -9999 -9999 -9999 -9999 -9999 -9999 -9999 -9999 -9999 -9999 -9999 -9999 -9999 -9999 -9999 -9999 -9999 -9999 -9999 -9999 -9999 -9999 -9999 -9999 -9999 -9999 -9999 -9999 -9999 -9999 -9999 -9999 -9999 -9999 -9999 -9999 -9999 -9999 -9999 -9999 -9999 -9999 -9999 -9999 -9999 -9999 -9999 -9999 -9999 -9999 -9999 -9999 -9999
-9999 -9999 -9999 -9999 -9999 -9999 -9999 -9999 -9999 -9999 -9999 -9999 -9999 -9999 -9999 -9999 -9999 -9999 -9999 -9999 -9999 -9999 -9999 -9999 -9999 -9999 -9999 -9999 -9999 -9999 -9999 -9999 -9999 -9999 -9999 -9999 -9999 -9999 -9999 -9999 -9999 -9999 2.34146E-2 2.95391E-3 1.68007E-3 7.92277E-4 1.78606E-3 9.65122E-3 1.20847E-3 1.6194E-3 1.13498E-3 2.25226E-3 1.40171E-2 2.52617E-2 -9999 -9999 -9999 1.06389E-3 3.37186E-3 2.829E-2 2.17465E-2 1.22725E-2 1.89625E-2 6.88839E-2 8.01297E-2 6.60631E-2 6.62616E-2 7.00952E-2 5.58242E-2 6.09381E-2 6.86243E-2 1.01294E-1 7.78629E-2 4.07191E-2 3.21675E-2 2.10828E-2 2.2896E-2 3.30286E-2 5.04828E-2 1.20435E-2 1.20759E-2 1.26024E-2 7.89673E-3 4.74216E-3 5.21258E-3 1.03455E-2 9.13738E-3 9.46764E-3 5.1454E-3 3.10474E-3 4.17053E-3 4.83337E-3 3.77831E-3 4.92515E-3 1.40164E-2 7.86106E-3 5.4325E-3 9.60198E-3 1.01267E-2 1.07123E-2 5.36566E-3 3.43097E-3 2.59631E-3 6.53826E-3 8.69096E-3 1.7857E-3 2.76959E-3 6.16662E-3 3.05585E-3 1.6119E-3 1.17645E-3 -9999 -9999 -9999 -9999 -9999 -9999 -9999 -9999 -9999 -9999 -9999 -9999 -9999 -9999 -9999 -9999 -9999 -9999 -9999 -9999 -9999 -9999 -9999 -9999 -9999 -9999 -9999 -9999 -9999 -9999 -9999 -9999 -9999 -9999 -9999 -9999 -9999 -9999 -9999 -9999 -9999 -9999 -9999 -9999 -9999 -9999 -9999 -9999 -9999 -9999 -9999 -9999 -9999 -9999 -9999 -9999 -9999 -9999 -9999
-9999 -9999 -9999 -9999 -9999 -9999 -9999 -9999 -9999 -9999 -9999 -9999 -9999 -9999 -9999 -9999 -9999 -9999 -9999 -9999 -9999 -9999 -9999 -9999 -9999 -9999 -9999 -9999 -9999 -9999 -9999 -9999 -9999 -9999 -9999 -9999 -9999 -9999 -9999 -9999 -9999 -9999 -9999 8.45762E-2 2.58308E-3 1.09579E-3 9.33912E-3 5.52528E-3 2.27425E-3 9.4649E-3 1.57691E-3 1.73164E-3 6.18839E-3 4.42276E-2 -9999 -9999 -9999 2.92491E-3 5.18636E-3 8.62825E-3 9.98768E-3 1.09878E-2 2.24995E-2 4.98682E-2 9.44719E-2 5.20127E-2 3.74523E-2 4.17667E-2 4.33431E-2 3.96956E-2 4.41045E-2 4.3973E-2 3.15763E-2 2.2717E-2 2.85989E-2 1.77772E-2 1.02073E-2 3.10253E-2 4.79332E-2 1.4474E-2 1.13753E-2 1.25568E-2 1.21565E-2 5.44967E-3 3.75938E-3 8.87596E-3 7.5227E-3 8.54989E-3 7.17271E-3 2.39823E-3 3.75846E-3 1.23912E-3 3.49919E-3 9.4436E-3 1.16436E-2 5.87068E-3 7.45543E-3 6.32442E-3 7.20253E-3 1.38121E-2 4.35569E-3 3.6987E-3 2.82703E-3 6.55628E-3 4.38304E-3 3.80087E-3 3.88461E-3 1.55074E-3 6.85096E-4 1.12244E-3 1.08102E-3 1.19553E-3 -9999 -9999 -9999 -9999 -9999 -9999 -9999 -9999 -9999 -9999 -9999 -9999 -9999 -9999 -9999 -9999 -9999 -9999 -9999 -9999 -9999 -9999 -9999 -9999 -9999 -9999 -9999 -9999 -9999 -9999 -9999 -9999 -9999 -9999 -9999 -9999 -9999 -9999 -9999 -9999 -9999 -9999 -9999 -9999 -9999 -9999 -9999 -9999 -9999 -9999 -9999 -9999 -9999 -9999 -9999 -9999 -9999 -9999
-9999 -9999 -9999 -9999 -9999 -9999 -9999 -9999 -9999 -9999 -9999 -9999 -9999 -9999 -9999 -9999 -9999 -9999 -9999 -9999 -9999 -9999 -9999 -9999 -9999 -9999 -9999 -9999 -9999 -9999 -9999 -9999 -9999 -9999 -9999 -9999 -9999 -9999 -9999 -9999 -9999 -9999 -9999 9.64506E-2 4.92303E-3 1.21094E-3 8.54595E-3 2.58291E-3 2.97071E-2 4.87647E-3 1.2367E-3 3.928E-3 7.60289E-3 -9999 -9999 -9999 -9999 -9999 -9999 2.54036E-3 3.33987E-3 6.23593E-3 1.51843E-2 7.28541E-2 8.38069E-2 1.05183E-1 4.39966E-2 2.19122E-2 1.94455E-2 1.82262E-2 2.54231E-2 2.49181E-2 2.5923E-2 1.86697E-2 1.51552E-2 1.05975E-2 1.86144E-2 4.17138E-2 2.45128E-2 1.61017E-2 1.76537E-2 1.74543E-2 1.20613E-2 5.62691E-3 2.29198E-3 6.05567E-3 8.47646E-3 3.48266E-3 4.29065E-3 2.93792E-3 4.3324E-3 1.61501E-3 3.40679E-3 7.88075E-3 5.23074E-3 5.374E-3 5.77883E-3 6.5725E-3 1.06002E-2 8.10454E-3 9.03511E-3 7.78273E-3 3.76665E-3 2.95762E-3 5.61336E-3 3.17881E-3 1.78917E-3 6.79286E-4 6.71204E-4 3.89684E-4 1.25924E-3 -9999 -9999 -9999 -9999 -9999 -9999 -9999 -9999 -9999 -9999 -9999 -9999 -9999 -9999 -9999 -9999 -9999 -9999 -9999 -9999 -9999 -9999 -9999 -9999 -9999 -9999 -9999 -9999 -9999 -9999 -9999 -9999 -9999 -9999 -9999 -9999 -9999 -9999 -9999 -9999 -9999 -9999 -9999 -9999 -9999 -9999 -9999 -9999 -9999 -9999 -9999 -9999 -9999 -9999 -9999 -9999 -9999 -9999 -9999
-9999 -9999 -9999 -9999 -9999 -9999 -9999 -9999 -9999 -9999 -9999 -9999 -9999 -9999 -9999 -9999 -9999 -9999 -9999 -9999 -9999 -9999 -9999 -9999 -9999 -9999 -9999 -9999 -9999 -9999 -9999 -9999 -9999 -9999 -9999 -9999 -9999 -9999 -9999 -9999 -9999 -9999 -9999 9.19068E-2 7.86578E-3 1.39389E-3 6.61163E-3 4.77005E-3 5.02398E-3 1.09381E-3 6.32489E-4 9.00996E-4 1.60117E-3 -9999 -9999 -9999 -9999 -9999 -9999 -9999 6.23651E-3 1.85763E-2 3.65189E-2 7.62156E-2 7.33905E-2 6.46311E-2 4.98014E-2 1.79026E-2 1.02452E-2 1.09894E-2 3.66053E-2 2.21544E-2 1.47515E-2 1.01085E-2 8.282E-3 7.8498E-3 1.84788E-2 2.26031E-2 1.30547E-2 1.01736E-2 1.12519E-2 1.16966E-2 7.73627E-3 3.14895E-3 1.26654E-3 3.53245E-3 4.87392E-3 3.38818E-3 5.25396E-3 5.15944E-3 6.73547E-3 3.90194E-3 2.68052E-3 7.26169E-3 4.77052E-3 3.29904E-3 5.06372E-3 4.71973E-3 4.39976E-3 3.1574E-3 2.79041E-3 2.05336E-3 3.82002E-3 2.05937E-3 3.47615E-3 2.44214E-3 1.2574E-3 6.83771E-4 6.8372E-4 3.23482E-4 -9999 -9999 -9999 -9999 -9999 -9999 -9999 -9999 -9999 -9999 -9999 -9999 -9999 -9999 -9999 -9999 -9999 -9999 -9999 -9999 -9999 -9999 -9999 -9999 -9999 -9999 -9999 -9999 -9999 -9999 -9999 -9999 -9999 -9999 -9999 -9999 -9999 -9999 -9999 -9999 -9999 -9999 -9999 -9999 -9999 -9999 -9999 -9999 -9999 -9999 -9999 -9999 -9999 -9999 -9999 -9999 -9999 -9999 -9999 -9999
-9999 -9999 -9999 -9999 -9999 -9999 -9999 -9999 -9999 -9999 -9999 -9999 -9999 -9999 -9999 -9999 -9999 -9999 -9999 -9999 -9999 -9999 -9999 -9999 -9999 -9999 -9999 -9999 -9999 -9999 -9999 -9999 -9999 -9999 -9999 -9999 -9999 -9999 -9999 -9999 -9999 -9999 -9999 -9999 1.72737E-1 1.92288E-3 1.16022E-3 1.37629E-2 2.51332E-3 9.13783E-4 9.21175E-4 1.15815E-3 -9999 -9999 -9999 -9999 -9999 -9999 -9999 -9999 -9999 3.58913E-2 5.23494E-2 5.06624E-2 4.17459E-2 3.03409E-2 1.61105E-2 9.10841E-3 7.07962E-3 8.4226E-3 2.20762E-2 2.841E-2 2.3718E-2 1.08039E-2 1.38683E-2 2.0231E-2 2.54042E-2 2.09773E-2 1.11511E-2 7.52278E-3 9.0075E-3 6.30243E-3 3.58481E-3 1.45389E-3 1.42344E-3 3.36564E-3 2.33066E-3 3.27509E-3 5.95167E-3 5.23816E-3 4.61229E-3 2.45195E-3 4.34472E-3 3.04629E-3 4.11458E-3 3.0656E-3 3.08683E-3 6.33003E-3 3.5818E-3 3.83476E-3 2.12719E-3 1.17296E-3 1.7595E-3 2.94864E-3 1.03949E-3 1.22723E-3 2.06749E-3 3.33654E-4 -9999 -9999 -9999 -9999 -9999 -9999 -9999 -9999 -9999 -9999 -9999 -9999 -9999 -9999 -9999 -9999 -9999 -9999 -9999 -9999 -9999 -9999 -9999 -9999 -9999 -9999 -9999 -9999 -9999 -9999 -9999 -9999 -9999 -9999 -9999 -9999 -9999 -9999 -9999 -9999 -9999 -9999 -9999 -9999 -9999 -9999 -9999 -9999 -9999 -9999 -9999 -9999 -9999 -9999 -9999 -9999 -9999 -9999 -9999 -9999 -9999 -9999
-9999 -9999 -9999 -9999 -9999 -9999 -9999 -9999 -9999 -9999 -9999 -9999 -9999 -9999 -9999 -9999 -9999 -9999 -9999 -9999 -9999 -9999 -9999 -9999 -9999 -9999 -9999 -9999 -9999 -9999 -9999 -9999 -9999 -9999 -9999 -9999 -9999 -9999 -9999 -9999 -9999 -9999 -9999 -9999 1.14896E-1 1.57068E-3 1.19623E-2 4.95778E-3 1.14915E-3 2.01745E-3 1.49174E-3 -9999 -9999 -9999 -9999 -9999 -9999 -9999 -9999 -9999 -9999 -9999 -9999 5.3899E-2 3.78538E-2 1.75086E-2 7.81822E-3 5.62835E-3 6.13371E-3 7.66448E-3 1.26076E-2 4.42329E-2 4.14624E-2 3.42974E-2 3.51881E-2 2.85764E-2 1.34782E-2 1.58333E-2 1.19526E-2 1.11417E-2 8.20292E-3 8.39542E-3 2.752E-3 1.50328E-3 3.29031E-3 5.12967E-3 3.35466E-3 3.37863E-3 5.55432E-3 3.83859E-3 3.60715E-3 2.18101E-3 3.08447E-3 2.62352E-3 5.47424E-3 3.10828E-3 2.16666E-3 2.72459E-3 6.4546E-3 5.82382E-3 3.02921E-3 1.22607E-3 6.67816E-4 1.18527E-3 2.11311E-3 5.49202E-4 3.91725E-4 -9999 -9999 -9999 -9999 -9999 -9999 -9999 -9999 -9999 -9999 -9999 -9999 -9999 -9999 -9999 -9999 -9999 -9999 -9999 -9999 -9999 -9999 -9999 -9999 -9999 -9999 -9999 -9999 -9999 -9999 -9999 -9999 -9999 -9999 -9999 -9999 -9999 -9999 -9999 -9999 -9999 -9999 -9999 -9999 -9999 -9999 -9999 -9999 -9999 -9999 -9999 -9999 -9999 -9999 -9999 -9999 -9999 -9999 -9999 -9999 -9999 -9999 -9999
-9999 -9999 -9999 -9999 -9999 -9999 -9999 -9999 -9999 -9999 -9999 -9999 -9999 -9999 -9999 -9999 -9999 -9999 -9999 -9999 -9999 -9999 -9999 -9999 -9999 -9999 -9999 -9999 -9999 -9999 -9999 -9999 -9999 -9999 -9999 -9999 -9999 -9999 -9999 -9999 -9999 -9999 -9999 -9999 1.25337E-1 7.58547E-3 3.8274E-2 2.28347E-3 1.18607E-3 -9999 -9999 -9999 -9999 -9999 -9999 -9999 -9999 -9999 -9999 -9999 -9999 -9999 -9999 1.73499E-2 1.36175E-2 1.11821E-2 7.40224E-3 6.7313E-3 6.6217E-3 7.38301E-3 7.86512E-3 1.28392E-2 1.54908E-2 2.75409E-2 1.64875E-2 8.69379E-3 3.07757E-3 9.19974E-3 1.52929E-2 5.3158E-3 5.74524E-3 4.60656E-3 2.46174E-3 1.62082E-3 3.8273E-3 8.3218E-3 4.90126E-3 3.13985E-3 2.86761E-3 3.09952E-3 1.94585E-3 1.25094E-3 2.18684E-3 1.74046E-3 3.231E-3 9.08972E-4 1.0907E-3 1.90742E-3 1.66757E-3 4.91865E-3 2.58454E-3 1.76197E-3 5.09668E-4 5.65458E-4 1.18557E-3 4.44735E-4 -9999 -9999 -9999 -9999 -9999 -9999 -9999 -9999 -9999 -9999 -9999 -9999 -9999 -9999 -9999 -9999 -9999 -9999 -9999 -9999 -9999 -9999 -9999 -9999 -9999 -9999 -9999 -9999 -9999 -9999 -9999 -9999 -9999 -9999 -9999 -9999 -9999 -9999 -9999 -9999 -9999 -9999 -9999 -9999 -9999 -9999 -9999 -9999 -9999 -9999 -9999 -9999 -9999 -9999 -9999 -9999 -9999 -9999 -9999 -9999 -9999 -9999 -9999 -9999
-9999 -9999 -9999 -9999 -9999 -9999 -9999 -9999 -9999 -9999 -9999 -9999 -9999 -9999 -9999 -9999 -9999 -9999 -9999 -9999 -9999 -9999 -9999 -9999 -9999 -9999 -9999 -9999 -9999 -9999 -9999 -9999 -9999 -9999 -9999 -9999 -9999 -9999 -9999 -9999 -9999 -9999 -9999 -9999 1.37091E-1 1.41311E-2 3.39546E-2 1.95489E-3 1.33714E-3 -9999 -9999 -9999 -9999 -9999 -9999 -9999 -9999 -9999 -9999 -9999 -9999 -9999 -9999 8.2232E-3 4.08804E-3 2.84664E-3 4.5703E-3 6.06353E-3 4.67238E-3 4.24384E-3 5.67157E-3 6.7993E-3 7.19094E-3 8.12927E-3 8.80617E-3 4.8028E-3 2.83663E-3 6.79298E-3 1.24408E-2 4.38034E-3 3.06031E-3 3.73204E-3 1.9725E-3 1.04205E-3 2.61216E-3 7.08381E-3 5.74795E-3 2.81767E-3 2.38142E-3 3.12179E-3 1.79089E-3 1.90875E-3 1.92047E-3 1.74381E-3 2.58207E-3 1.58677E-3 1.12895E-3 1.94684E-3 1.2037E-3 1.07745E-3 1.17833E-3 1.09227E-3 1.03705E-3 2.20221E-4 6.58116E-4 5.93376E-4 -9999 -9999 -9999 -9999 -9999 -9999 -9999 -9999 -9999 -9999 -9999 -9999 -9999 -9999 -9999 -9999 -9999 -9999 -9999 -9999 -9999 -9999 -9999 -9999 -9999 -9999 -9999 -9999 -9999 -9999 -9999 -9999 -9999 -9999 -9999 -9999 -9999 -9999 -9999 -9999 -9999 -9999 -9999 -9999 -9999 -9999 -9999 -9999 -9999 -9999 -9999 -9999 -9999 -9999 -9999 -9999 -9999 -9999 -9999 -9999 -9999 -9999 -9999 -9999
-9999 -9999 -9999 -9999 -9999 -9999 -9999 -9999 -9999 -9999 -9999 -9999 -9999 -9999 -9999 -9999 -9999 -9999 -9999 -9999 -9999 -9999 -9999 -9999 -9999 -9999 -9999 -9999 -9999 -9999 -9999 -9999 -9999 -9999 -9999 -9999 -9999 -9999 -9999 -9999 -9999 -9999 -9999 -9999 9.07651E-2 9.10849E-3 1.28163E-1 4.08671E-2 1.43642E-2 -9999 -9999 -9999 -9999 -9999 -9999 -9999 -9999 -9999 -9999 -9999 -9999 -9999 -9999 -9999 -9999 2.72859E-3 3.03061E-3 3.70554E-3 3.32364E-3 4.77032E-3 4.00029E-3 8.81412E-3 7.10778E-3 5.49712E-3 4.28707E-3 2.85304E-3 3.5807E-3 1.08409E-2 1.2062E-2 2.47904E-3 2.00986E-3 2.23256E-3 1.40592E-3 9.85508E-4 2.34683E-3 4.36236E-3 1.91249E-3 1.67657E-3 2.18203E-3 2.41301E-3 1.01605E-3 8.23825E-4 1.95309E-3 1.59001E-3 1.26859E-3 1.7875E-3 1.93097E-3 1.15411E-3 7.65262E-4 5.95659E-4 6.9029E-4 7.91467E-4 1.17072E-3 8.28054E-4 9.51583E-4 -9999 -9999 -9999 -9999 -9999 -9999 -9999 -9999 -9999 -9999 -9999 -9999 -9999 -9999 -9999 -9999 -9999 -9999 -9999 -9999 -9999 -9999 -9999 -9999 -9999 -9999 -9999 -9999 -9999 -9999 -9999 -9999 -9999 -9999 -9999 -9999 -9999 -9999 -9999 -9999 -9999 -9999 -9999 -9999 -9999 -9999 -9999 -9999 -9999 -9999 -9999 -9999 -9999 -9999 -9999 -9999 -9999 -9999 -9999 -9999 -9999 -9999 -9999 -9999 -9999
-9999 -9999 -9999 -9999 -9999 -9999 -9999 -9999 -9999 -9999 -9999 -9999 -9999 -9999 -9999 -9999 -9999 -9999 -9999 -9999 -9999 -9999 -9999 -9999 -9999 -9999 -9999 -9999 -9999 -9999 -9999 -9999 -9999 -9999 -9999 -9999 -9999 -9999 -9999 -9999 -9999 -9999 -9999 -9999 5.00963E-2 2.75233E-2 2.86146E-2 7.23962E-3 1.48638E-3 1.43315E-3 -9999 -9999 -9999 -9999 -9999 -9999 -9999 -9999 -9999 -9999 -9999 -9999 -9999 -9999 -9999 3.86461E-3 3.52241E-3 4.56839E-3 1.98902E-3 4.08086E-3 4.10178E-3 6.7747E-3 4.2253E-3 4.34273E-3 4.21491E-3 3.83503E-3 3.06788E-3 4.90905E-3 1.18843E-2 5.00995E-3 3.65089E-3 2.07424E-3 1.41337E-3 6.95191E-4 1.83818E-3 3.11868E-3 2.09313E-3 2.1422E-3 3.29592E-3 2.67621E-3 1.07906E-3 7.64867E-4 8.28405E-4 9.08519E-4 8.16781E-4 1.48487E-3 2.07146E-3 1.30977E-3 6.52366E-4 6.13856E-4 1.13551E-3 1.15628E-3 8.49089E-4 1.24315E-3 8.64779E-4 -9999 -9999 -9999 -9999 -9999 -9999 -9999 -9999 -9999 -9999 -9999 -9999 -9999 -9999 -9999 -9999 -9999 -9999 -9999 -9999 -9999 -9999 -9999 -9999 -9999 -9999 -9999 -9999 -9999 -9999 -9999 -9999 -9999 -9999 -9999 -9999 -9999 -9999 -9999 -9999 -9999 -9999 -9999 -9999 -9999 -9999 -9999 -9999 -9999 -9999 -9999 -9999 -9999 -9999 -9999 -9999 -9999 -9999 -9999 -9999 -9999 -9999 -9999 -9999 -9999
-9999 -9999 -9999 -9999 -9999 -9999 -9999 -9999 -9999 -9999 -9999 -9999 -9999 -9999 -9999 -9999 -9999 -9999 -9999 -9999 -9999 -9999 -9999 -9999 -9999 -9999 -9999 -9999 -9999 -9999 -9999 -9999 -9999 -9999 -9999 -9999 -9999 -9999 -9999 -9999 -9999 -9999 -9999 -9999 -9999 6.01721E-2 3.454E-3 3.33254E-3 2.18348E-3 -9999 -9999 -9999 -9999 -9999 -9999 -9999 -9999 -9999 -9999 -9999 -9999 -9999 -9999 -9999 -9999 -9999 3.82623E-3 1.97208E-3 4.32963E-3 8.22706E-3 5.86785E-3 7.27663E-3 4.74651E-3 4.28671E-3 5.04783E-3 5.29115E-3 3.38172E-3 1.50029E-3 4.81605E-3 1.30133E-2 4.81418E-3 3.47679E-3 1.32446E-3 6.75156E-4 1.09066E-3 1.83519E-3 1.85721E-3 1.87276E-3 2.70865E-3 2.14969E-3 1.01864E-3 7.78814E-4 1.1388E-3 1.04222E-3 1.3291E-3 1.26976E-3 1.09527E-3 1.57826E-3 8.49157E-4 7.11626E-4 1.33725E-3 9.08755E-4 1.18323E-3 1.0531E-3 -9999 -9999 -9999 -9999 -9999 -9999 -9999 -9999 -9999 -9999 -9999 -9999 -9999 -9999 -9999 -9999 -9999 -9999 -9999 -9999 -9999 -9999 -9999 -9999 -9999 -9999 -9999 -9999 -9999 -9999 -9999 -9999 -9999 -9999 -9999 -9999 -9999 -9999 -9999 -9999 -9999 -9999 -9999 -9999 -9999 -9999 -9999 -9999 -9999 -9999 -9999 -9999 -9999 -9999 -9999 -9999 -9999 -9999 -9999 -9999 -9999 -9999 -9999 -9999 -9999 -9999
-9999 -9999 -9999 -9999 -9999 -9999 -9999 -9999 -9999 -9999 -9999 -9999 -9999 -9999 -9999 -9999 -9999 -9999 -9999 -9999 -9999 -9999 -9999 -9999 -9999 -9999 -9999 -9999 -9999 -9999 -9999 -9999 -9999 -9999 -9999 -9999 -9999 -9999 -9999 -9999 -9999 -9999 -9999 -9999 -9999 4.2233E-2 9.11236E-2 4.90463E-3 1.20355E-3 -9999 -9999 -9999 -9999 -9999 -9999 -9999 -9999 -9999 -9999 -9999 -9999 -9999 -9999 -9999 -9999 -9999 -9999 -9999 5.61449E-3 6.51531E-3 4.02384E-3 4.00882E-3 5.72145E-3 5.97637E-3 6.38116E-3 4.44613E-3 2.1671E-3 8.42935E-4 2.19542E-3 9.77945E-3 7.40998E-3 3.20261E-3 9.48999E-4 8.73694E-4 1.77268E-3 1.50103E-3 1.10279E-3 7.75121E-4 9.21047E-4 1.74405E-3 1.16234E-3 8.55861E-4 6.92463E-4 6.82246E-4 9.4616E-4 6.06298E-4 7.25496E-4 1.57649E-3 8.02664E-4 4.16943E-4 4.12831E-4 4.93345E-4 4.70203E-4 -9999 -9999 -9999 -9999 -9999 -9999 -9999 -9999 -9999 -9999 -9999 -9999 -9999 -9999 -9999 -9999 -9999 -9999 -9999 -9999 -9999 -9999 -9999 -9999 -9999 -9999 -9999 -9999 -9999 -9999 -9999 -9999 -9999 -9999 -9999 -9999 -9999 -9999 -9999 -9999 -9999 -9999 -9999 -9999 -9999 -9999 -9999 -9999 -9999 -9999 -9999 -9999 -9999 -9999 -9999 -9999 -9999 -9999 -9999 -9999 -9999 -9999 -9999 -9999 -9999 -9999 -9999
-9999 -9999 -9999 -9999 -9999 -9999 -9999 -9999 -9999 -9999 -9999 -9999 -9999 -9999 -9999 -9999 -9999 -9999 -9999 -9999 -9999 -9999 -9999 -9999 -9999 -9999 -9999 -9999 -9999 -9999 -9999 -9999 -9999 -9999 -9999 -9999 -9999 -9999 -9999 -9999 -9999 -9999 -9999 -9999 -9999 -9999 -9999 5.78471E-2 1.7657E-3 4.66978E-3 -9999 -9999 -9999 -9999 -9999 -9999 -9999 -9999 -9999 -9999 -9999 -9999 -9999 -9999 -9999 -9999 -9999 7.48602E-3 1.85336E-2 9.28911E-3 2.8698E-3 3.45849E-3 4.24722E-3 4.276E-3 3.35428E-3 2.66301E-3 9.11472E-4 9.52594E-4 3.10898E-3 5.3443E-3 3.55275E-3 2.2437E-3 8.35565E-4 8.72152E-4 2.67038E-3 2.39442E-3 8.30254E-4 6.58762E-4 5.71795E-4 1.23028E-3 1.25174E-3 1.23014E-3 9.93813E-4 5.90996E-4 3.64664E-4 3.34425E-4 5.67054E-4 6.38195E-4 6.7348E-4 5.74883E-4 3.89902E-4 3.67276E-4 2.08757E-4 -9999 -9999 -9999 -9999 -9999 -9999 -9999 -9999 -9999 -9999 -9999 -9999 -9999 -9999 -9999 -9999 -9999 -9999 -9999 -9999 -9999 -9999 -9999 -9999 -9999 -9999 -9999 -9999 -9999 -9999 -9999 -9999 -9999 -9999 -9999 -9999 -9999 -9999 -9999 -9999 -9999 -9999 -9999 -9999 -9999 -9999 -9999 -9999 -9999 -9999 -9999 -9999 -9999 -9999 -9999 -9999 -9999 -9999 -9999 -9999 -9999 -9999 -9999 -9999 -9999 -9999 -9999
-9999 -9999 -9999 -9999 -9999 -9999 -9999 -9999 -9999 -9999 -9999 -9999 -9999 -9999 -9999 -9999 -9999 -9999 -9999 -9999 -9999 -9999 -9999 -9999 -9999 -9999 -9999 -9999 -9999 -9999 -9999 -9999 -9999 -9999 -9999 -9999 -9999 -9999 -9999 -9999 -9999 -9999 -9999 -9999 -9999 -9999 -9999 1.15678E-1 3.01061E-2 -9999 -9999 -9999 -9999 -9999 -9999 -9999 -9999 -9999 -9999 -9999 -9999 -9999 -9999 -9999 -9999 -9999 -9999 -9999 1.2099E-2 1.13695E-2 4.84345E-3 2.95904E-3 3.01796E-3 2.94943E-3 2.73597E-3 1.83474E-3 1.58145E-3 2.92522E-3 6.54684E-3 4.681E-3 2.67828E-3 2.21227E-3 9.53738E-4 8.80041E-4 2.05514E-3 9.74627E-4 6.45868E-4 6.95716E-4 6.11436E-4 7.22273E-4 1.28833E-3 1.18629E-3 1.421E-3 9.27149E-4 4.17951E-4 1.29302E-4 1.95279E-4 3.59233E-4 3.44132E-4 3.75495E-4 3.77273E-4 3.53591E-4 2.11649E-4 -9999 -9999 -9999 -9999 -9999 -9999 -9999 -9999 -9999 -9999 -9999 -9999 -9999 -9999 -9999 -9999 -9999 -9999 -9999 -9999 -9999 -9999 -9999 -9999 -9999 -9999 -9999 -9999 -9999 -9999 -9999 -9999 -9999 -9999 -9999 -9999 -9999 -9999 -9999 -9999 -9999 -9999 -9999 -9999 -9999 -9999 -9999 -9999 -9999 -9999 -9999 -9999 -9999 -9999 -9999 -9999 -9999 -9999 -9999 -9999 -9999 -9999 -9999 -9999 -9999 -9999 -9999
-9999 -9999 -9999 -9999 -9999 -9999 -9999 -9999 -9999 -9999 -9999 -9999 -9999 -9999 -9999 -9999 -9999 -9999 -9999 -9999 -9999 -9999 -9999 -9999 -9999 -9999 -9999 -9999 -9999 -9999 -9999 -9999 -9999 -9999 -9999 -9999 -9999 -9999 -9999 -9999 -9999 -9999 -9999 -9999 -9999 -9999 -9999 -9999 1.08487E-1 -9999 -9999 -9999 -9999 -9999 -9999 -9999 -9999 -9999 -9999 -9999 -9999 -9999 -9999 -9999 -9999 -9999 3.05966E-3 1.39398E-3 4.6538E-3 2.10008E-2 1.25196E-2 2.78443E-3 3.70419E-3 2.40542E-3 1.3712E-3 1.85642E-3 1.78908E-3 3.52956E-3 4.25474E-3 3.44265E-3 1.22141E-3 1.31881E-3 1.03523E-3 5.98586E-4 1.77964E-3 1.93083E-3 1.16776E-3 6.79332E-4 6.2393E-4 6.57535E-4 1.22073E-3 1.47113E-3 1.40513E-3 9.30676E-4 5.85175E-4 1.59375E-4 2.21314E-4 2.6792E-4 2.56563E-4 2.15517E-4 2.64928E-4 2.62673E-4 2.49839E-4 -9999 -9999 -9999 -9999 -9999 -9999 -9999 -9999 -9999 -9999 -9999 -9999 -9999 -9999 -9999 -9999 -9999 -9999 -9999 -9999 -9999 -9999 -9999 -9999 -9999 -9999 -9999 -9999 -9999 -9999 -9999 -9999 -9999 -9999 -9999 -9999 -9999 -9999 -9999 -9999 -9999 -9999 -9999 -9999 -9999 -9999 -9999 -9999 -9999 -9999 -9999 -9999 -9999 -9999 -9999 -9999 -9999 -9999 -9999 -9999 -9999 -9999 -9999 -9999 -9999 -9999 -9999
-9999 -9999 -9999 -9999 -9999 -9999 -9999 -9999 -9999 -9999 -9999 -9999 -9999 -9999 -9999 -9999 -9999 -9999 -9999 -9999 -9999 -9999 -9999 -9999 -9999 -9999 -9999 -9999 -9999 -9999 -9999 -9999 -9999 -9999 -9999 -9999 -9999 -9999 -9999 -9999 -9999 -9999 -9999 -9999 -9999 -9999 -9999 -9999 -9999 -9999 -9999 -9999 -9999 -9999 -9999 -9999 -9999 -9999 -9999 -9999 -9999 -9999 -9999 -9999 1.27284E-2 7.08782E-3 3.03458E-3 1.67516E-3 3.47444E-3 1.2848E-2 1.94328E-2 3.29732E-3 2.73163E-3 2.61588E-3 1.33589E-3 1.269E-3 1.65412E-3 3.0901E-3 3.89814E-3 3.34155E-3 2.07389E-3 1.58891E-3 1.11102E-3 1.27422E-3 3.1602E-3 4.32197E-3 3.16535E-3 9.15752E-4 7.7054E-4 7.62986E-4 1.22488E-3 1.80387E-3 1.41545E-3 6.87308E-4 4.5821E-4 1.99191E-4 1.75253E-4 3.4474E-4 3.3002E-4 2.19716E-4 2.31317E-4 2.76066E-4 -9999 -9999 -9999 -9999 -9999 -9999 -9999 -9999 -9999 -9999 -9999 -9999 -9999 -9999 -9999 -9999 -9999 -9999 -9999 -9999 -9999 -9999 -9999 -9999 -9999 -9999 -9999 -9999 -9999 -9999 -9999 -9999 -9999 -9999 -9999 -9999 -9999 -9999 -9999 -9999 -9999 -9999 -9999 -9999 -9999 -9999 -9999 -9999 -9999 -9999 -9999 -9999 -9999 -9999 -9999 -9999 -9999 -9999 -9999 -9999 -9999 -9999 -9999 -9999 -9999 -9999 -9999 -9999
-9999 -9999 -9999 -9999 -9999 -9999 -9999 -9999 -9999 -9999 -9999 -9999 -9999 -9999 -9999 -9999 -9999 -9999 -9999 -9999 -9999 -9999 -9999 -9999 -9999 -9999 -9999 -9999 -9999 -9999 -9999 -9999 -9999 -9999 -9999 -9999 -9999 -9999 -9999 -9999 -9999 -9999 -9999 -9999 -9999 -9999 -9999 -9999 -9999 -9999 -9999 -9999 -9999 -9999 -9999 -9999 -9999 -9999 -9999 -9999 -9999 -9999 -9999 -9999 -9999 9.57612E-3 5.50586E-3 2.25191E-3 2.70947E-3 1.5133E-2 2.52943E-2 5.97875E-3 3.11415E-3 3.0269E-3 2.27186E-3 1.62045E-3 1.9107E-3 3.06351E-3 3.24173E-3 2.48049E-3 2.30339E-3 1.53724E-3 8.83033E-4 1.59638E-3 1.95173E-3 2.11022E-3 2.85641E-3 1.96004E-3 1.67011E-3 1.91257E-3 1.25135E-3 8.54499E-4 7.24288E-4 5.60079E-4 3.45216E-4 1.89203E-4 1.92943E-4 2.4012E-4 3.22343E-4 3.94807E-4 2.90591E-4 -9999 -9999 -9999 -9999 -9999 -9999 -9999 -9999 -9999 -9999 -9999 -9999 -9999 -9999 -9999 -9999 -9999 -9999 -9999 -9999 -9999 -9999 -9999 -9999 -9999 -9999 -9999 -9999 -9999 -9999 -9999 -9999 -9999 -9999 -9999 -9999 -9999 -9999 -9999 -9999 -9999 -9999 -9999 -9999 -9999 -9999 -9999 -9999 -9999 -9999 -9999 -9999 -9999 -9999 -9999 -9999 -9999 -9999 -9999 -9999 -9999 -9999 -9999 -9999 -9999 -9999 -9999 -9999 -9999
-9999 -9999 -9999 -9999 -9999 -9999 -9999 -9999 -9999 -9999 -9999 -9999 -9999 -9999 -9999 -9999 -9999 -9999 -9999 -9999 -9999 -9999 -9999 -9999 -9999 -9999 -9999 -9999 -9999 -9999 -9999 -9999 -9999 -9999 -9999 -9999 -9999 -9999 -9999 -9999 -9999 -9999 -9999 -9999 -9999 -9999 -9999 -9999 -9999 -9999 -9999 -9999 -9999 -9999 -9999 -9999 -9999 -9999 -9999 -9999 -9999 -9999 -9999 -9999 -9999 1.54061E-2 1.14561E-2 5.3568E-3 2.55534E-3 7.12725E-3 1.82159E-2 1.80913E-2 9.12826E-3 2.74261E-3 1.89561E-3 2.20831E-3 1.95936E-3 2.43675E-3 1.53168E-3 1.47833E-3 1.40317E-3 1.23088E-3 7.95383E-4 8.25817E-4 4.12623E-4 4.90863E-4 1.21301E-3 1.96964E-3 2.87861E-3 3.00218E-3 1.13411E-3 4.11662E-4 4.61181E-4 4.03567E-4 2.84276E-4 2.68815E-4 2.3099E-4 2.94464E-4 6.03923E-4 8.81512E-4 -9999 -9999 -9999 -9999 -9999 -9999 -9999 -9999 -9999 -9999 -9999 -9999 -9999 -9999 -9999 -9999 -9999 -9999 -9999 -9999 -9999 -9999 -9999 -9999 -9999 -9999 -9999 -9999 -9999 -9999 -9999 -9999 -9999 -9999 -9999 -9999 -9999 -9999 -9999 -9999 -9999 -9999 -9999 -9999 -9999 -9999 -9999 -9999 -9999 -9999 -9999 -9999 -9999 -9999 -9999 -9999 -9999 -9999 -9999 -9999 -9999 -9999 -9999 -9999 -9999 -9999 -9999 -9999 -9999 -9999
-9999 -9999 -9999 -9999 -9999 -9999 -9999 -9999 -9999 -9999 -9999 -9999 -9999 -9999 -9999 -9999 -9999 -9999 -9999 -9999 -9999 -9999 -9999 -9999 -9999 -9999 -9999 -9999 -9999 -9999 -9999 -9999 -9999 -9999 -9999 -9999 -9999 -9999 -9999 -9999 -9999 -9999 -9999 -9999 -9999 -9999 -9999 -9999 -9999 -9999 -9999 -9999 -9999 -9999 -9999 -9999 -9999 -9999 -9999 -9999 -9999 -9999 -9999 -9999 -9999 -9999 6.0232E-3 4.84265E-3 2.39474E-3 2.11573E-3 3.41969E-3 6.81265E-3 1.00144E-2 3.96941E-3 2.04923E-3 1.85502E-3 1.97407E-3 2.62011E-3 9.23049E-4 9.02849E-4 8.5347E-4 1.68907E-3 7.85187E-4 5.87474E-4 3.18928E-4 4.65063E-4 6.48437E-4 1.30183E-3 2.02947E-3 1.23424E-3 5.46015E-4 4.94206E-4 5.04953E-4 3.49392E-4 2.78301E-4 2.3801E-4 1.44517E-4 2.06719E-4 2.75673E-4 -9999 -9999 -9999 -9999 -9999 -9999 -9999 -9999 -9999 -9999 -9999 -9999 -9999 -9999 -9999 -9999 -9999 -9999 -9999 -9999 -9999 -9999 -9999 -9999 -9999 -9999 -9999 -9999 -9999 -9999 -9999 -9999 -9999 -9999 -9999 -9999 -9999 -9999 -9999 -9999 -9999 -9999 -9999 -9999 -9999 -9999 -9999 -9999 -9999 -9999 -9999 -9999 -9999 -9999 -9999 -9999 -9999 -9999 -9999 -9999 -9999 -9999 -9999 -9999 -9999 -9999 -9999 -9999 -9999 -9999 -9999
-9999 -9999 -9999 -9999 -9999 -9999 -9999 -9999 -9999 -9999 -9999 -9999 -9999 -9999 -9999 -9999 -9999 -9999 -9999 -9999 -9999 -9999 -9999 -9999 -9999 -9999 -9999 -9999 -9999 -9999 -9999 -9999 -9999 -9999 -9999 -9999 -9999 -9999 -9999 -9999 -9999 -9999 -9999 -9999 -9999 -9999 -9999 -9999 -9999 -9999 -9999 -9999 -9999 -9999 -9999 -9999 -9999 -9999 -9999 -9999 -9999 -9999 -9999 -9999 -9999 -9999 -9999 2.53763E-3 1.53086E-3 1.49268E-3 1.62833E-3 2.43998E-3 6.73226E-3 6.50384E-3 4.66561E-3 2.6234E-3 3.2849E-3 3.32854E-3 1.65279E-3 1.20976E-3 1.19645E-3 2.99042E-3 2.59412E-3 1.04649E-3 3.95744E-4 4.88017E-4 7.22358E-4 1.10254E-3 1.43263E-3 1.84459E-3 8.75536E-4 5.40732E-4 5.52148E-4 7.12956E-4 5.27514E-4 2.48686E-4 1.54798E-4 1.09704E-4 1.29748E-4 2.87958E-4 -9999 -9999 -9999 -9999 -9999 -9999 -9999 -9999 -9999 -9999 -9999 -9999 -9999 -9999 -9999 -9999 -9999 -9999 -9999 -9999 -9999 -9999 -9999 -9999 -9999 -9999 -9999 -9999 -9999 -9999 -9999 -9999 -9999 -9999 -9999 -9999 -9999 -9999 -9999 -9999 -9999 -9999 -9999 -9999 -9999 -9999 -9999 -9999 -9999 -9999 -9999 -9999 -9999 -9999 -9999 -9999 -9999 -9999 -9999 -9999 -9999 -9999 -9999 -9999 -9999 -9999 -9999 -9999 -9999 -9999
-9999 -9999 -9999 -9999 -9999 -9999 -9999 -9999 -9999 -9999 -9999 -9999 -9999 -9999 -9999 -9999 -9999 -9999 -9999 -9999 -9999 -9999 -9999 -9999 -9999 -9999 -9999 -9999 -9999 -9999 -9999 -9999 -9999 -9999 -9999 -9999 -9999 -9999 -9999 -9999 -9999 -9999 -9999 -9999 -9999 -9999 -9999 -9999 -9999 -9999 -9999 -9999 -9999 -9999 -9999 -9999 -9999 -9999 -9999 -9999 -9999 -9999 -9999 -9999 -9999 -9999 -9999 -9999 2.21E-3 2.39814E-3 2.19617E-3 2.79561E-3 4.17336E-3 6.41843E-3 6.36287E-3 6.74449E-3 6.61068E-3 3.58906E-3 3.42051E-3 2.66299E-3 2.36697E-3 5.24551E-3 4.24284E-3 2.18164E-3 1.17091E-3 6.66257E-4 1.38268E-3 1.40641E-3 1.25725E-3 1.40014E-3 1.0557E-3 7.16139E-4 5.15389E-4 6.66816E-4 1.15612E-3 5.95767E-4 4.68323E-4 2.5164E-4 -9999 -9999 -9999 -9999 -9999 -9999 -9999 -9999 -9999 -9999 -9999 -9999 -9999 -9999 -9999 -9999 -9999 -9999 -9999 -9999 -9999 -9999 -9999 -9999 -9999 -9999 -9999 -9999 -9999 -9999 -9999 -9999 -9999 -9999 -9999 -9999 -9999 -9999 -9999 -9999 -9999 -9999 -9999 -9999 -9999 -9999 -9999 -9999 -9999 -9999 -9999 -9999 -9999 -9999 -9999 -9999 -9999 -9999 -9999 -9999 -9999 -9999 -9999 -9999 -9999 -9999 -9999 -9999 -9999 -9999 -9999 -9999
-9999 -9999 -9999 -9999 -9999 -9999 -9999 -9999 -9999 -9999 -9999 -9999 -9999 -9999 -9999 -9999 -9999 -9999 -9999 -9999 -9999 -9999 -9999 -9999 -9999 -9999 -9999 -9999 -9999 -9999 -9999 -9999 -9999 -9999 -9999 -9999 -9999 -9999 -9999 -9999 -9999 -9999 -9999 -9999 -9999 -9999 -9999 -9999 -9999 -9999 -9999 -9999 -9999 -9999 -9999 -9999 -9999 -9999 -9999 -9999 -9999 -9999 -9999 -9999 -9999 -9999 -9999 -9999 1.5365E-3 1.93546E-3 2.28801E-3 2.35464E-3 2.69653E-3 3.91833E-3 8.25169E-3 8.66789E-3 6.74001E-3 3.7712E-3 3.77307E-3 -9999 7.77827E-3 -9999 7.02953E-3 -9999 3.79773E-3 2.90532E-3 3.13023E-3 1.6776E-3 7.61559E-4 4.81373E-4 7.54042E-4 6.67349E-4 4.76912E-4 8.41169E-4 1.53216E-3 7.75732E-4 4.96478E-4 -9999 -9999 -9999 -9999 -9999 -9999 -9999 -9999 -9999 -9999 -9999 -9999 -9999 -9999 -9999 -9999 -9999 -9999 -9999 -9999 -9999 -9999 -9999 -9999 -9999 -9999 -9999 -9999 -9999 -9999 -9999 -9999 -9999 -9999 -9999 -9999 -9999 -9999 -9999 -9999 -9999 -9999 -9999 -9999 -9999 -9999 -9999 -9999 -9999 -9999 -9999 -9999 -9999 -9999 -9999 -9999 -9999 -9999 -9999 -9999 -9999 -9999 -9999 -9999 -9999 -9999 -9999 -9999 -9999 -9999 -9999 -9999 -9999
-9999 -9999 -9999 -9999 -9999 -9999 -9999 -9999 -9999 -9999 -9999 -9999 -9999 -9999 -9999 -9999 -9999 -9999 -9999 -9999 -9999 -9999 -9999 -9999 -9999 -9999 -9999 -9999 -9999 -9999 -9999 -9999 -9999 -9999 -9999 -9999 -9999 -9999 -9999 -9999 -9999 -9999 -9999 -9999 -9999 -9999 -9999 -9999 -9999 -9999 -9999 -9999 -9999 -9999 -9999 -9999 -9999 -9999 -9999 -9999 -9999 -9999 -9999 -9999 -9999 -9999 -9999 -9999 -9999 -9999 -9999 1.38601E-3 2.61935E-3 6.24731E-3 -9999 6.41294E-3 3.78128E-3 2.50715E-3 -9999 -9999 -9999 -9999 -9999 -9999 -9999 -9999 3.01567E-3 1.66132E-3 7.75407E-4 4.4151E-4 7.3593E-4 9.74775E-4 8.3365E-4 1.12773E-3 1.13094E-3 4.67713E-4 2.38683E-4 2.57798E-4 -9999 -9999 -9999 -9999 -9999 -9999 -9999 -9999 -9999 -9999 -9999 -9999 -9999 -9999 -9999 -9999 -9999 -9999 -9999 -9999 -9999 -9999 -9999 -9999 -9999 -9999 -9999 -9999 -9999 -9999 -9999 -9999 -9999 -9999 -9999 -9999 -9999 -9999 -9999 -9999 -9999 -9999 -9999 -9999 -9999 -9999 -9999 -9999 -9999 -9999 -9999 -9999 -9999 -9999 -9999 -9999 -9999 -9999 -9999 -9999 -9999 -9999 -9999 -9999 -9999 -9999 -9999 -9999 -9999 -9999 -9999 -9999
-9999 -9999 -9999 -9999 -9999 -9999 -9999 -9999 -9999 -9999 -9999 -9999 -9999 -9999 -9999 -9999 -9999 -9999 -9999 -9999 -9999 -9999 -9999 -9999 -9999 -9999 -9999 -9999 -9999 -9999 -9999 -9999 -9999 -9999 -9999 -9999 -9999 -9999 -9999 -9999 -9999 -9999 -9999 -9999 -9999 -9999 -9999 -9999 -9999 -9999 -9999 -9999 -9999 -9999 -9999 -9999 -9999 -9999 -9999 -9999 -9999 -9999 -9999 -9999 -9999 -9999 -9999 -9999 -9999 -9999 -9999 2.90801E-3 5.69646E-3 1.12854E-2 -9999 -9999 -9999 -9999 -9999 -9999 -9999 -9999 -9999 -9999 -9999 -9999 -9999 -9999 1.1176E-3 6.28299E-4 4.79036E-4 5.45293E-4 7.57622E-4 5.44957E-4 5.54274E-4 8.25299E-4 4.53344E-4 2.47251E-4 -9999 -9999 -9999 -9999 -9999 -9999 -9999 -9999 -9999 -9999 -9999 -9999 -9999 -9999 -9999 -9999 -9999 -9999 -9999 -9999 -9999 -9999 -9999 -9999 -9999 -9999 -9999 -9999 -9999 -9999 -9999 -9999 -9999 -9999 -9999 -9999 -9999 -9999 -9999 -9999 -9999 -9999 -9999 -9999 -9999 -9999 -9999 -9999 -9999 -9999 -9999 -9999 -9999 -9999 -9999 -9999 -9999 -9999 -9999 -9999 -9999 -9999 -9999 -9999 -9999 -9999 -9999 -9999 -9999 -9999 -9999 -9999
-9999 -9999 -9999 -9999 -9999 -9999 -9999 -9999 -9999 -9999 -9999 -9999 -9999 -9999 -9999 -9999 -9999 -9999 -9999 -9999 -9999 -9999 -9999 -9999 -9999 -9999 -9999 -9999 -9999 -9999 -9999 -9999 -9999 -9999 -9999 -9999 -9999 -9999 -9999 -9999 -9999 -9999 -9999 -9999 -9999 -9999 -9999 -9999 -9999 -9999 -9999 -9999 -9999 -9999 -9999 -9999 -9999 -9999 -9999 -9999 -9999 -9999 -9999 -9999 -9999 -9999 -9999 -9999 -9999 -9999 -9999 4.97301E-3 1.43542E-2 -9999 -9999 -9999 -9999 -9999 -9999 -9999 -9999 -9999 -9999 -9999 -9999 -9999 -9999 -9999 -9999 -9999 3.24975E-4 2.7788E-4 5.65493E-4 8.4174E-4 4.70158E-4 3.94675E-4 3.89282E-4 2.58716E-4 -9999 -9999 -9999 -9999 -9999 -9999 -9999 -9999 -9999 -9999 -9999 -9999 -9999 -9999 -9999 -9999 -9999 -9999 -9999 -9999 -9999 -9999 -9999 -9999 -9999 -9999 -9999 -9999 -9999 -9999 -9999 -9999 -9999 -9999 -9999 -9999 -9999 -9999 -9999 -9999 -9999 -9999 -9999 -9999 -9999 -9999 -9999 -9999 -9999 -9999 -9999 -9999 -9999 -9999 -9999 -9999 -9999 -9999 -9999 -9999 -9999 -9999 -9999 -9999 -9999 -9999 -9999 -9999 -9999 -9999 -9999 -9999
-9999 -9999 -9999 -9999 -9999 -9999 -9999 -9999 -9999 -9999 -9999 -9999 -9999 -9999 -9999 -9999 -9999 -9999 -9999 -9999 -9999 -9999 -9999 -9999 -9999 -9999 -9999 -9999 -9999 -9999 -9999 -9999 -9999 -9999 -9999 -9999 -9999 -9999 -9999 -9999 -9999 -9999 -9999 -9999 -9999 -9999 -9999 -9999 -9999 -9999 -9999 -9999 -9999 -9999 -9999 -9999 -9999 -9999 -9999 -9999 -9999 -9999 -9999 -9999 -9999 -9999 -9999 -9999 -9999 -9999 -9999 1.05433E-2 -9999 -9999 -9999 -9999 -9999 -9999 -9999 -9999 -9999 -9999 -9999 -9999 -9999 -9999 -9999 -9999 -9999 -9999 -9999 -9999 4.44236E-4 7.75298E-4 5.7452E-4 -9999 -9999 -9999 -9999 -9999 -9999 -9999 -9999 -9999 -9999 -9999 -9999 -9999 -9999 -9999 -9999 -9999 -9999 -9999 -9999 -9999 -9999 -9999 -9999 -9999 -9999 -9999 -9999 -9999 -9999 -9999 -9999 -9999 -9999 -9999 -9999 -9999 -9999 -9999 -9999 -9999 -9999 -9999 -9999 -9999 -9999 -9999 -9999 -9999 -9999 -9999 -9999 -9999 -9999 -9999 -9999 -9999 -9999 -9999 -9999 -9999 -9999 -9999 -9999 -9999 -9999 -9999 -9999 -9999 -9999 -9999 -9999 -9999 -9999 -9999
-9999 -9999 -9999 -9999 -9999 -9999 -9999 -9999 -9999 -9999 -9999 -9999 -9999 -9999 -9999 -9999 -9999 -9999 -9999 -9999 -9999 -9999 -9999 -9999 -9999 -9999 -9999 -9999 -9999 -9999 -9999 -9999 -9999 -9999 -9999 -9999 -9999 -9999 -9999 -9999 -9999 -9999 -9999 -9999 -9999 -9999 -9999 -9999 -9999 -9999 -9999 -9999 -9999 -9999 -9999 -9999 -9999 -9999 -9999 -9999 -9999 -9999 -9999 -9999 -9999 -9999 -9999 -9999 -9999 -9999 -9999 -9999 -9999 -9999 -9999 -9999 -9999 -9999 -9999 -9999 -9999 -9999 -9999 -9999 -9999 -9999 -9999 -9999 -9999 -9999 -9999 -9999 4.23109E-4 -9999 -9999 -9999 -9999 -9999 -9999 -9999 -9999 -9999 -9999 -9999 -9999 -9999 -9999 -9999 -9999 -9999 -9999 -9999 -9999 -9999 -9999 -9999 -9999 -9999 -9999 -9999 -9999 -9999 -9999 -9999 -9999 -9999 -9999 -9999 -9999 -9999 -9999 -9999 -9999 -9999 -9999 -9999 -9999 -9999 -9999 -9999 -9999 -9999 -9999 -9999 -9999 -9999 -9999 -9999 -9999 -9999 -9999 -9999 -9999 -9999 -9999 -9999 -9999 -9999 -9999 -9999 -9999 -9999 -9999 -9999 -9999 -9999 -9999 -9999 -9999 -9999
