# Supplementary material for: Spatiotemporal prediction of alpine wetlands under multi-climate scenarios in the west of Sichuan, China
Source: PeerJ. 2024 Nov 27;12:e18586. doi: 10.7717/peerj.18586 (PMC11608022; doi:10.7717/peerj.18586)
Supplement: Supplemental Information 2 [file peerj-12-18586-s002.zip › Maxent_data2/2.5mBIOssp245_2081-2100/RES/wetland_max.asc]

ncols         170
nrows         159
xllcorner     97.34749306
yllcorner     27.673839575
cellsize      0.041666666666667
NODATA_value  -9999
-9999 -9999 -9999 -9999 -9999 -9999 -9999 -9999 -9999 -9999 -9999 -9999 -9999 -9999 -9999 -9999 -9999 -9999 -9999 -9999 -9999 -9999 -9999 -9999 -9999 -9999 -9999 -9999 -9999 -9999 -9999 -9999 -9999 -9999 -9999 -9999 -9999 -9999 -9999 -9999 -9999 -9999 -9999 -9999 -9999 -9999 -9999 -9999 -9999 -9999 -9999 -9999 -9999 -9999 -9999 -9999 -9999 -9999 -9999 -9999 -9999 -9999 -9999 -9999 -9999 -9999 -9999 -9999 -9999 -9999 -9999 -9999 -9999 -9999 -9999 -9999 -9999 -9999 -9999 -9999 -9999 -9999 -9999 -9999 -9999 -9999 -9999 -9999 -9999 -9999 -9999 -9999 -9999 -9999 -9999 -9999 -9999 -9999 -9999 -9999 -9999 -9999 -9999 -9999 -9999 -9999 -9999 -9999 -9999 -9999 -9999 -9999 -9999 -9999 -9999 -9999 -9999 -9999 -9999 -9999 -9999 -9999 -9999 -9999 -9999 -9999 -9999 -9999 -9999 -9999 -9999 -9999 1.57899E-1 2.05834E-1 1.56089E-1 -9999 -9999 -9999 -9999 -9999 -9999 -9999 -9999 -9999 -9999 -9999 -9999 -9999 -9999 -9999 -9999 -9999 -9999 -9999 -9999 -9999 -9999 -9999 -9999 -9999 -9999 -9999 -9999 -9999 -9999 -9999 -9999 -9999 -9999 -9999
-9999 -9999 -9999 -9999 -9999 -9999 -9999 -9999 -9999 -9999 -9999 -9999 -9999 -9999 -9999 -9999 -9999 -9999 -9999 -9999 -9999 -9999 -9999 -9999 -9999 -9999 -9999 -9999 -9999 -9999 -9999 -9999 -9999 -9999 -9999 -9999 -9999 -9999 -9999 -9999 -9999 -9999 -9999 -9999 -9999 -9999 -9999 -9999 -9999 -9999 -9999 -9999 -9999 -9999 -9999 -9999 -9999 -9999 -9999 -9999 -9999 -9999 -9999 -9999 -9999 -9999 -9999 -9999 -9999 -9999 -9999 -9999 -9999 -9999 -9999 -9999 -9999 -9999 -9999 -9999 -9999 -9999 -9999 -9999 -9999 -9999 -9999 -9999 -9999 -9999 -9999 -9999 -9999 -9999 -9999 -9999 -9999 -9999 -9999 -9999 -9999 -9999 -9999 -9999 -9999 -9999 -9999 -9999 -9999 -9999 -9999 -9999 -9999 -9999 -9999 -9999 -9999 -9999 -9999 -9999 -9999 -9999 -9999 -9999 -9999 -9999 -9999 -9999 -9999 4.31089E-1 3.78368E-1 2.16273E-1 1.60529E-1 1.7245E-1 1.90146E-1 -9999 -9999 -9999 -9999 -9999 -9999 -9999 -9999 -9999 -9999 -9999 -9999 -9999 -9999 -9999 -9999 -9999 -9999 -9999 -9999 -9999 -9999 -9999 -9999 -9999 -9999 -9999 -9999 -9999 -9999 -9999 -9999 -9999 -9999 -9999
-9999 -9999 -9999 -9999 -9999 -9999 -9999 -9999 -9999 -9999 -9999 7.06845E-1 7.07067E-1 7.23675E-1 -9999 -9999 -9999 -9999 -9999 -9999 -9999 -9999 -9999 -9999 -9999 -9999 -9999 -9999 -9999 -9999 -9999 -9999 -9999 -9999 -9999 -9999 -9999 -9999 -9999 -9999 -9999 -9999 -9999 -9999 -9999 -9999 -9999 -9999 -9999 -9999 -9999 -9999 -9999 -9999 -9999 -9999 -9999 -9999 -9999 -9999 -9999 -9999 -9999 -9999 -9999 -9999 -9999 -9999 -9999 -9999 -9999 -9999 -9999 -9999 -9999 -9999 -9999 -9999 -9999 -9999 -9999 -9999 -9999 -9999 -9999 -9999 -9999 -9999 -9999 -9999 -9999 -9999 -9999 -9999 -9999 -9999 -9999 -9999 -9999 -9999 -9999 -9999 -9999 -9999 -9999 -9999 -9999 -9999 -9999 -9999 -9999 -9999 -9999 -9999 -9999 -9999 -9999 -9999 -9999 -9999 -9999 -9999 -9999 -9999 -9999 -9999 -9999 -9999 4.49347E-1 4.18862E-1 3.57127E-1 2.49709E-1 1.88786E-1 1.77213E-1 1.44711E-1 -9999 -9999 -9999 -9999 -9999 -9999 -9999 -9999 -9999 -9999 -9999 -9999 -9999 -9999 -9999 -9999 -9999 -9999 -9999 -9999 -9999 -9999 -9999 -9999 -9999 -9999 -9999 -9999 -9999 -9999 -9999 -9999 -9999 -9999 -9999
-9999 -9999 -9999 -9999 -9999 -9999 -9999 -9999 -9999 7.0658E-1 6.99833E-1 7.03259E-1 7.03219E-1 7.13163E-1 7.23109E-1 7.24591E-1 -9999 -9999 -9999 -9999 -9999 -9999 -9999 -9999 -9999 -9999 -9999 -9999 -9999 -9999 -9999 -9999 -9999 -9999 -9999 -9999 -9999 -9999 -9999 -9999 -9999 -9999 -9999 -9999 -9999 -9999 -9999 -9999 -9999 -9999 -9999 -9999 -9999 -9999 -9999 -9999 -9999 -9999 -9999 -9999 -9999 -9999 -9999 -9999 -9999 -9999 -9999 -9999 -9999 -9999 -9999 -9999 -9999 -9999 -9999 -9999 -9999 -9999 -9999 -9999 -9999 -9999 -9999 -9999 -9999 -9999 -9999 -9999 -9999 -9999 -9999 -9999 -9999 -9999 -9999 -9999 -9999 -9999 -9999 -9999 -9999 -9999 -9999 -9999 -9999 -9999 -9999 -9999 -9999 -9999 -9999 -9999 -9999 -9999 -9999 -9999 -9999 -9999 -9999 -9999 -9999 -9999 -9999 -9999 -9999 -9999 4.19801E-1 4.05451E-1 4.34004E-1 4.29969E-1 3.99165E-1 2.64689E-1 1.43806E-1 1.65891E-1 1.91806E-1 2.33762E-1 2.46625E-1 2.72983E-1 2.62821E-1 -9999 -9999 -9999 -9999 -9999 -9999 -9999 -9999 -9999 -9999 -9999 -9999 -9999 -9999 -9999 -9999 -9999 -9999 -9999 -9999 -9999 -9999 -9999 -9999 -9999 -9999 -9999 -9999 -9999 -9999 -9999
-9999 -9999 -9999 -9999 -9999 -9999 -9999 -9999 6.98955E-1 6.78079E-1 6.73843E-1 6.72055E-1 6.93616E-1 7.05703E-1 7.16346E-1 7.11771E-1 7.09437E-1 7.09104E-1 7.09531E-1 -9999 -9999 -9999 -9999 -9999 -9999 -9999 -9999 -9999 -9999 -9999 -9999 -9999 -9999 -9999 -9999 -9999 -9999 -9999 -9999 -9999 -9999 -9999 -9999 -9999 -9999 -9999 -9999 -9999 -9999 -9999 -9999 -9999 -9999 -9999 -9999 -9999 -9999 -9999 -9999 -9999 -9999 -9999 -9999 -9999 -9999 -9999 -9999 -9999 -9999 -9999 -9999 -9999 -9999 -9999 -9999 -9999 -9999 -9999 -9999 -9999 -9999 -9999 -9999 -9999 -9999 -9999 -9999 -9999 -9999 -9999 -9999 -9999 -9999 -9999 -9999 -9999 -9999 -9999 -9999 -9999 -9999 -9999 -9999 -9999 -9999 -9999 -9999 -9999 -9999 -9999 -9999 -9999 -9999 -9999 -9999 -9999 -9999 -9999 -9999 -9999 -9999 -9999 -9999 -9999 -9999 -9999 -9999 4.2611E-1 4.86152E-1 5.15295E-1 4.84265E-1 3.07486E-1 1.3406E-1 1.25208E-1 1.57873E-1 1.93317E-1 1.95472E-1 2.50695E-1 3.5555E-1 -9999 -9999 -9999 -9999 -9999 -9999 -9999 -9999 -9999 -9999 -9999 -9999 -9999 -9999 -9999 -9999 -9999 -9999 -9999 -9999 -9999 -9999 -9999 -9999 -9999 -9999 -9999 -9999 -9999 -9999 -9999
-9999 -9999 -9999 -9999 -9999 -9999 -9999 -9999 6.91084E-1 6.72654E-1 6.76331E-1 6.94267E-1 6.95897E-1 7.10206E-1 7.18391E-1 7.21637E-1 7.18312E-1 7.11809E-1 6.97797E-1 6.77666E-1 6.95163E-1 6.97974E-1 6.95068E-1 7.1163E-1 7.2077E-1 -9999 -9999 -9999 -9999 -9999 -9999 -9999 -9999 -9999 -9999 -9999 -9999 -9999 -9999 -9999 -9999 -9999 -9999 -9999 -9999 -9999 -9999 -9999 -9999 -9999 -9999 -9999 -9999 -9999 -9999 -9999 -9999 -9999 -9999 -9999 -9999 -9999 -9999 -9999 -9999 -9999 -9999 -9999 -9999 -9999 -9999 -9999 -9999 -9999 -9999 -9999 -9999 -9999 -9999 -9999 -9999 -9999 -9999 -9999 -9999 -9999 -9999 -9999 -9999 -9999 -9999 -9999 -9999 -9999 -9999 -9999 -9999 -9999 -9999 -9999 -9999 -9999 -9999 -9999 -9999 -9999 -9999 -9999 -9999 -9999 -9999 -9999 -9999 -9999 -9999 -9999 -9999 -9999 -9999 -9999 -9999 -9999 4.59141E-1 4.73844E-1 4.55979E-1 3.79291E-1 3.02613E-1 3.56781E-1 4.73528E-1 5.51992E-1 5.08223E-1 3.64619E-1 1.87074E-1 1.74091E-1 1.18231E-1 1.45933E-1 1.84817E-1 2.53485E-1 2.90991E-1 2.71007E-1 -9999 -9999 -9999 -9999 -9999 -9999 -9999 -9999 -9999 -9999 -9999 -9999 -9999 -9999 -9999 -9999 -9999 -9999 -9999 -9999 -9999 -9999 -9999 -9999 -9999 -9999 -9999 -9999 -9999 -9999
-9999 -9999 -9999 -9999 -9999 -9999 -9999 -9999 6.9674E-1 6.71777E-1 6.84946E-1 6.95444E-1 7.1107E-1 7.18255E-1 7.13624E-1 7.11976E-1 7.12802E-1 7.06395E-1 6.69568E-1 6.60608E-1 6.70435E-1 6.85413E-1 6.80085E-1 6.88806E-1 7.03888E-1 7.20894E-1 -9999 -9999 -9999 -9999 -9999 -9999 -9999 -9999 -9999 -9999 -9999 -9999 -9999 -9999 -9999 -9999 -9999 -9999 -9999 -9999 -9999 -9999 -9999 -9999 -9999 -9999 -9999 -9999 -9999 -9999 -9999 -9999 -9999 -9999 -9999 -9999 -9999 -9999 -9999 -9999 -9999 -9999 -9999 -9999 -9999 -9999 -9999 -9999 -9999 -9999 -9999 -9999 -9999 -9999 -9999 -9999 -9999 -9999 -9999 -9999 -9999 -9999 -9999 -9999 -9999 -9999 -9999 -9999 -9999 -9999 -9999 -9999 -9999 -9999 -9999 -9999 -9999 -9999 -9999 -9999 -9999 -9999 -9999 -9999 -9999 -9999 -9999 -9999 -9999 -9999 -9999 -9999 -9999 -9999 -9999 5.42408E-1 5.44106E-1 5.31497E-1 5.21633E-1 4.76602E-1 4.24362E-1 4.31437E-1 4.63166E-1 4.58561E-1 4.31172E-1 4.03724E-1 3.28976E-1 2.81315E-1 1.61914E-1 1.32648E-1 1.34396E-1 2.2423E-1 2.56351E-1 -9999 -9999 -9999 -9999 -9999 -9999 -9999 -9999 -9999 -9999 -9999 -9999 -9999 -9999 -9999 -9999 -9999 -9999 -9999 -9999 -9999 -9999 -9999 -9999 -9999 -9999 -9999 -9999 -9999 -9999 -9999
-9999 -9999 -9999 -9999 -9999 -9999 -9999 7.40927E-1 7.31919E-1 7.24228E-1 7.15558E-1 6.96285E-1 6.98454E-1 6.9647E-1 6.92685E-1 6.69581E-1 6.74834E-1 6.54551E-1 6.37386E-1 6.18677E-1 6.44063E-1 6.68277E-1 6.75453E-1 6.63063E-1 6.74171E-1 6.82371E-1 -9999 -9999 -9999 -9999 -9999 -9999 -9999 -9999 -9999 -9999 -9999 -9999 -9999 -9999 -9999 -9999 -9999 -9999 -9999 -9999 -9999 -9999 -9999 -9999 -9999 -9999 -9999 -9999 -9999 -9999 -9999 -9999 -9999 -9999 -9999 -9999 -9999 -9999 -9999 -9999 -9999 -9999 -9999 -9999 -9999 -9999 -9999 -9999 -9999 -9999 -9999 -9999 -9999 -9999 -9999 -9999 -9999 -9999 -9999 -9999 -9999 -9999 -9999 -9999 -9999 -9999 -9999 -9999 -9999 -9999 -9999 -9999 -9999 -9999 -9999 -9999 -9999 -9999 -9999 -9999 -9999 -9999 -9999 -9999 -9999 -9999 -9999 -9999 -9999 -9999 -9999 6.46469E-1 -9999 -9999 -9999 5.82124E-1 5.86087E-1 5.99275E-1 6.0666E-1 5.63431E-1 5.18672E-1 4.90925E-1 5.30819E-1 5.13661E-1 5.11897E-1 5.26423E-1 5.13611E-1 4.73776E-1 3.65987E-1 1.95519E-1 1.63451E-1 1.53088E-1 1.44172E-1 -9999 -9999 -9999 -9999 -9999 -9999 -9999 -9999 -9999 -9999 -9999 -9999 -9999 -9999 -9999 -9999 -9999 -9999 -9999 -9999 -9999 -9999 -9999 -9999 -9999 -9999 -9999 -9999 -9999 -9999 -9999
-9999 -9999 -9999 -9999 -9999 -9999 -9999 7.28441E-1 7.31599E-1 7.26008E-1 7.20854E-1 7.17207E-1 7.06154E-1 6.7539E-1 6.33238E-1 5.94567E-1 5.9059E-1 6.10208E-1 6.27978E-1 6.26721E-1 6.48695E-1 6.63606E-1 6.77798E-1 6.89021E-1 6.71884E-1 -9999 -9999 -9999 -9999 -9999 -9999 -9999 -9999 -9999 -9999 -9999 -9999 -9999 -9999 -9999 -9999 -9999 -9999 -9999 -9999 -9999 -9999 -9999 -9999 -9999 -9999 -9999 -9999 -9999 -9999 -9999 -9999 -9999 -9999 -9999 -9999 -9999 -9999 -9999 -9999 -9999 -9999 -9999 -9999 -9999 -9999 -9999 -9999 -9999 -9999 -9999 -9999 -9999 -9999 -9999 -9999 -9999 -9999 -9999 -9999 -9999 -9999 -9999 -9999 -9999 -9999 -9999 -9999 -9999 -9999 -9999 -9999 -9999 -9999 -9999 -9999 -9999 -9999 -9999 -9999 -9999 -9999 -9999 -9999 -9999 -9999 -9999 -9999 -9999 -9999 -9999 6.90245E-1 6.5756E-1 6.3449E-1 6.40629E-1 6.50505E-1 6.55469E-1 6.5878E-1 6.71126E-1 6.62636E-1 6.31595E-1 6.0251E-1 5.97806E-1 6.2171E-1 6.30019E-1 6.1186E-1 6.09204E-1 5.59768E-1 5.50709E-1 5.15296E-1 4.64819E-1 3.60821E-1 2.78449E-1 1.93866E-1 -9999 -9999 -9999 -9999 -9999 -9999 -9999 -9999 -9999 -9999 -9999 -9999 -9999 -9999 -9999 -9999 -9999 -9999 -9999 -9999 -9999 -9999 -9999 -9999 -9999 -9999 -9999 -9999 -9999 -9999 -9999
-9999 -9999 -9999 7.26926E-1 7.19467E-1 7.03442E-1 6.95427E-1 7.01885E-1 6.95843E-1 7.20129E-1 7.12758E-1 6.99578E-1 6.75261E-1 6.45271E-1 6.11623E-1 5.80363E-1 6.21822E-1 6.30179E-1 6.36348E-1 6.25212E-1 6.48554E-1 6.71563E-1 6.84837E-1 6.88138E-1 6.87367E-1 6.74802E-1 -9999 -9999 -9999 -9999 -9999 -9999 -9999 -9999 -9999 -9999 -9999 -9999 -9999 -9999 -9999 -9999 -9999 -9999 -9999 -9999 -9999 -9999 -9999 -9999 -9999 -9999 -9999 -9999 -9999 -9999 -9999 -9999 -9999 -9999 -9999 -9999 -9999 -9999 -9999 -9999 -9999 -9999 -9999 -9999 -9999 -9999 -9999 -9999 -9999 -9999 -9999 -9999 -9999 -9999 -9999 -9999 -9999 -9999 -9999 -9999 -9999 -9999 -9999 -9999 -9999 -9999 -9999 -9999 -9999 -9999 -9999 -9999 -9999 -9999 -9999 -9999 -9999 -9999 -9999 -9999 -9999 -9999 -9999 -9999 -9999 -9999 -9999 -9999 -9999 -9999 -9999 6.63378E-1 6.63115E-1 6.59173E-1 6.63326E-1 6.58035E-1 6.71769E-1 6.78648E-1 6.5168E-1 6.5641E-1 6.43335E-1 6.49681E-1 6.62463E-1 6.55547E-1 6.25615E-1 6.06159E-1 6.08221E-1 6.31293E-1 6.00421E-1 5.58044E-1 5.16162E-1 3.13941E-1 2.42993E-1 2.41713E-1 -9999 -9999 -9999 -9999 -9999 -9999 -9999 -9999 -9999 -9999 -9999 -9999 -9999 -9999 -9999 -9999 -9999 -9999 -9999 -9999 -9999 -9999 -9999 -9999 -9999 -9999 -9999 -9999 -9999 -9999
-9999 7.23876E-1 7.02435E-1 6.90146E-1 6.68069E-1 6.14399E-1 6.457E-1 6.77156E-1 6.96149E-1 7.08607E-1 6.99419E-1 6.83752E-1 6.56849E-1 6.20061E-1 6.20159E-1 6.24833E-1 6.79915E-1 6.85985E-1 6.62599E-1 6.59551E-1 6.53362E-1 6.69636E-1 6.94559E-1 6.94705E-1 6.84339E-1 6.82115E-1 -9999 -9999 -9999 -9999 -9999 -9999 -9999 -9999 -9999 -9999 -9999 -9999 -9999 -9999 -9999 -9999 -9999 -9999 -9999 -9999 -9999 -9999 -9999 -9999 -9999 -9999 -9999 -9999 -9999 -9999 -9999 -9999 -9999 -9999 -9999 -9999 -9999 -9999 -9999 -9999 -9999 -9999 -9999 -9999 -9999 -9999 -9999 -9999 -9999 -9999 -9999 -9999 -9999 -9999 -9999 -9999 -9999 -9999 -9999 -9999 -9999 -9999 -9999 -9999 -9999 -9999 -9999 -9999 -9999 -9999 -9999 -9999 -9999 -9999 -9999 -9999 -9999 -9999 -9999 -9999 -9999 -9999 -9999 -9999 -9999 -9999 -9999 -9999 -9999 -9999 -9999 -9999 6.71928E-1 6.64653E-1 6.55517E-1 6.39348E-1 6.36775E-1 6.41046E-1 6.42713E-1 6.40052E-1 6.48475E-1 6.32042E-1 6.61879E-1 6.56401E-1 6.41642E-1 6.46915E-1 5.87614E-1 6.42623E-1 6.52277E-1 6.39876E-1 5.56418E-1 4.5695E-1 2.00359E-1 1.6521E-1 -9999 -9999 -9999 -9999 -9999 -9999 -9999 -9999 -9999 -9999 -9999 -9999 -9999 -9999 -9999 -9999 -9999 -9999 -9999 -9999 -9999 -9999 -9999 -9999 -9999 -9999 -9999 -9999 -9999 -9999
-9999 7.31073E-1 7.02668E-1 6.28303E-1 6.07153E-1 6.11395E-1 6.44393E-1 7.15971E-1 7.02049E-1 6.96818E-1 6.84502E-1 6.644E-1 6.58929E-1 6.70051E-1 6.17702E-1 6.40269E-1 6.94492E-1 6.82318E-1 6.65326E-1 6.51401E-1 6.46652E-1 6.56925E-1 6.63832E-1 6.59382E-1 6.77455E-1 6.89605E-1 6.89236E-1 -9999 -9999 -9999 -9999 -9999 -9999 -9999 -9999 -9999 -9999 -9999 -9999 -9999 -9999 -9999 -9999 -9999 -9999 -9999 -9999 -9999 -9999 -9999 -9999 -9999 -9999 -9999 -9999 -9999 -9999 -9999 -9999 -9999 -9999 -9999 -9999 -9999 -9999 -9999 -9999 -9999 -9999 -9999 -9999 -9999 -9999 -9999 -9999 -9999 -9999 -9999 -9999 -9999 -9999 -9999 -9999 -9999 -9999 -9999 -9999 -9999 -9999 -9999 -9999 -9999 -9999 -9999 -9999 -9999 -9999 -9999 -9999 -9999 -9999 -9999 -9999 -9999 -9999 -9999 -9999 -9999 -9999 -9999 -9999 -9999 -9999 -9999 -9999 -9999 -9999 -9999 6.85567E-1 6.56943E-1 6.63097E-1 6.43466E-1 6.54495E-1 6.62937E-1 6.85633E-1 7.02537E-1 6.75117E-1 6.48107E-1 6.42407E-1 6.35609E-1 6.2166E-1 6.58442E-1 6.52235E-1 6.8114E-1 6.78206E-1 6.47238E-1 6.4027E-1 5.92233E-1 4.40212E-1 -9999 -9999 -9999 -9999 -9999 -9999 -9999 -9999 -9999 -9999 -9999 -9999 -9999 -9999 -9999 -9999 -9999 -9999 -9999 -9999 -9999 -9999 -9999 -9999 -9999 -9999 -9999 -9999 -9999 -9999 -9999
-9999 -9999 7.13246E-1 6.71718E-1 5.92293E-1 6.1075E-1 6.27231E-1 6.76369E-1 6.97617E-1 6.8855E-1 6.77021E-1 6.5114E-1 6.44301E-1 6.3989E-1 6.37576E-1 6.18264E-1 6.67056E-1 6.3268E-1 5.97977E-1 5.98891E-1 6.00132E-1 6.16311E-1 6.15087E-1 6.43605E-1 6.94629E-1 7.13423E-1 7.21045E-1 -9999 -9999 -9999 -9999 -9999 -9999 -9999 -9999 -9999 -9999 -9999 -9999 -9999 -9999 -9999 -9999 -9999 -9999 -9999 -9999 -9999 -9999 -9999 -9999 -9999 -9999 -9999 -9999 -9999 -9999 -9999 -9999 -9999 -9999 -9999 -9999 -9999 -9999 -9999 -9999 -9999 -9999 -9999 -9999 -9999 -9999 -9999 -9999 -9999 -9999 -9999 -9999 -9999 -9999 -9999 -9999 -9999 -9999 -9999 -9999 -9999 -9999 -9999 -9999 -9999 -9999 -9999 -9999 -9999 -9999 -9999 -9999 -9999 -9999 -9999 -9999 -9999 -9999 -9999 -9999 -9999 -9999 -9999 -9999 -9999 -9999 -9999 -9999 -9999 -9999 -9999 -9999 6.98901E-1 6.66254E-1 6.65413E-1 6.67533E-1 6.73649E-1 7.06208E-1 6.89975E-1 6.83301E-1 6.54144E-1 6.81205E-1 6.44261E-1 6.53131E-1 6.17314E-1 6.37746E-1 6.61202E-1 6.5794E-1 6.67498E-1 6.70351E-1 6.10717E-1 5.70645E-1 4.78555E-1 3.21274E-1 2.36243E-1 -9999 -9999 -9999 -9999 1.52693E-1 1.63615E-1 -9999 -9999 -9999 -9999 -9999 -9999 -9999 -9999 -9999 -9999 -9999 -9999 -9999 -9999 -9999 -9999 -9999 -9999 -9999 -9999 -9999 -9999
-9999 -9999 7.21194E-1 6.77345E-1 6.09067E-1 5.73325E-1 5.70193E-1 5.75726E-1 5.97405E-1 6.49994E-1 6.68593E-1 6.10769E-1 5.89545E-1 5.64114E-1 5.72089E-1 5.95359E-1 6.29266E-1 6.29715E-1 5.70831E-1 5.75137E-1 6.06224E-1 6.19634E-1 5.98497E-1 6.42072E-1 6.80807E-1 7.05354E-1 7.00945E-1 6.98746E-1 7.17184E-1 7.06812E-1 -9999 -9999 -9999 -9999 -9999 -9999 -9999 -9999 -9999 -9999 -9999 -9999 -9999 -9999 -9999 -9999 -9999 -9999 -9999 -9999 -9999 -9999 -9999 -9999 -9999 -9999 -9999 -9999 -9999 -9999 -9999 -9999 -9999 -9999 -9999 -9999 -9999 -9999 -9999 -9999 -9999 -9999 -9999 -9999 -9999 -9999 -9999 -9999 -9999 -9999 -9999 -9999 -9999 -9999 -9999 -9999 -9999 -9999 -9999 -9999 -9999 -9999 -9999 -9999 -9999 -9999 -9999 -9999 -9999 -9999 -9999 -9999 -9999 -9999 -9999 -9999 -9999 -9999 -9999 -9999 -9999 -9999 -9999 -9999 -9999 -9999 -9999 -9999 -9999 -9999 7.22781E-1 6.75516E-1 6.59315E-1 6.36249E-1 5.96279E-1 6.12455E-1 6.41929E-1 6.77124E-1 6.76731E-1 6.61867E-1 6.56384E-1 6.54867E-1 6.53856E-1 6.62593E-1 6.64831E-1 6.90142E-1 6.8845E-1 6.41818E-1 5.98533E-1 5.11166E-1 4.71615E-1 4.57331E-1 3.16812E-1 2.2444E-1 2.5578E-1 2.36579E-1 2.17106E-1 1.81131E-1 1.5286E-1 -9999 -9999 -9999 -9999 -9999 -9999 -9999 -9999 -9999 -9999 -9999 -9999 -9999 -9999 -9999 -9999 -9999 -9999 -9999 -9999 -9999
-9999 -9999 7.21891E-1 6.82652E-1 6.63813E-1 6.31608E-1 5.58232E-1 5.41911E-1 5.34871E-1 5.56715E-1 5.99109E-1 5.99028E-1 5.7084E-1 5.55566E-1 5.3402E-1 5.37882E-1 5.53918E-1 5.59859E-1 5.67234E-1 6.32566E-1 6.76364E-1 6.79983E-1 6.79542E-1 6.67379E-1 6.72585E-1 6.95992E-1 7.30169E-1 7.43388E-1 7.41332E-1 7.22652E-1 -9999 -9999 -9999 -9999 -9999 -9999 -9999 -9999 -9999 -9999 -9999 -9999 -9999 -9999 -9999 -9999 -9999 -9999 -9999 -9999 -9999 -9999 -9999 -9999 -9999 -9999 -9999 -9999 -9999 -9999 -9999 -9999 -9999 -9999 -9999 -9999 -9999 -9999 -9999 -9999 -9999 -9999 -9999 -9999 -9999 -9999 -9999 -9999 -9999 -9999 -9999 -9999 -9999 -9999 -9999 -9999 -9999 -9999 -9999 -9999 -9999 -9999 -9999 -9999 -9999 -9999 -9999 -9999 -9999 -9999 -9999 -9999 -9999 -9999 -9999 -9999 -9999 -9999 -9999 -9999 -9999 -9999 -9999 -9999 -9999 -9999 -9999 -9999 -9999 6.96878E-1 7.07341E-1 6.95871E-1 6.93255E-1 6.86245E-1 6.65328E-1 5.94705E-1 6.51528E-1 6.67874E-1 6.61994E-1 6.71004E-1 6.78893E-1 6.78472E-1 6.4506E-1 6.54884E-1 6.77361E-1 6.75253E-1 6.91185E-1 6.6609E-1 6.27213E-1 4.81102E-1 4.46256E-1 4.09887E-1 3.302E-1 2.0926E-1 2.82517E-1 2.43572E-1 2.38449E-1 2.22598E-1 -9999 1.7681E-1 1.77954E-1 1.29586E-1 -9999 -9999 -9999 -9999 -9999 -9999 -9999 -9999 -9999 -9999 -9999 -9999 -9999 -9999 -9999 -9999 -9999 -9999
-9999 -9999 7.14348E-1 6.8898E-1 6.88144E-1 6.65745E-1 6.22694E-1 5.8585E-1 5.22753E-1 5.21319E-1 5.4293E-1 5.66414E-1 5.93495E-1 5.96527E-1 5.59119E-1 5.23763E-1 5.19239E-1 5.44389E-1 6.1685E-1 6.64609E-1 7.08637E-1 7.05147E-1 7.13379E-1 7.03653E-1 7.05418E-1 7.3039E-1 7.49226E-1 7.53586E-1 7.45807E-1 7.34781E-1 7.37866E-1 -9999 -9999 -9999 -9999 -9999 -9999 -9999 -9999 -9999 -9999 -9999 -9999 -9999 -9999 -9999 -9999 -9999 -9999 -9999 -9999 -9999 -9999 -9999 -9999 -9999 -9999 -9999 -9999 -9999 -9999 -9999 -9999 -9999 -9999 -9999 -9999 -9999 -9999 -9999 -9999 -9999 -9999 -9999 -9999 -9999 -9999 -9999 -9999 -9999 -9999 -9999 -9999 -9999 -9999 -9999 -9999 -9999 -9999 -9999 -9999 -9999 -9999 -9999 -9999 -9999 -9999 -9999 -9999 -9999 -9999 -9999 -9999 -9999 -9999 -9999 -9999 -9999 -9999 -9999 -9999 -9999 -9999 -9999 -9999 -9999 -9999 -9999 -9999 6.87219E-1 6.70009E-1 6.96169E-1 6.96221E-1 6.99464E-1 6.84404E-1 6.75319E-1 6.64112E-1 6.5742E-1 6.57064E-1 6.51338E-1 6.75653E-1 6.6229E-1 6.70018E-1 6.49451E-1 6.44607E-1 6.71703E-1 6.58109E-1 6.54079E-1 6.29656E-1 5.037E-1 2.74182E-1 2.23491E-1 2.01106E-1 1.71858E-1 2.01635E-1 1.73981E-1 1.29515E-1 1.90188E-1 2.04607E-1 1.52293E-1 1.21177E-1 1.17214E-1 7.55388E-2 6.98264E-2 6.66307E-2 6.72069E-2 7.82497E-2 8.48041E-2 4.68943E-2 4.40384E-2 4.58739E-2 5.36669E-2 -9999 -9999 -9999 -9999 -9999 -9999 -9999 -9999
-9999 -9999 7.3091E-1 7.18529E-1 7.14263E-1 6.79223E-1 6.24446E-1 5.70998E-1 5.24668E-1 4.76467E-1 5.10447E-1 5.77258E-1 5.71535E-1 5.75077E-1 5.33489E-1 4.97882E-1 5.13932E-1 5.52053E-1 6.23596E-1 6.44404E-1 6.87611E-1 6.97611E-1 7.02042E-1 7.10431E-1 7.09045E-1 7.33727E-1 7.46339E-1 7.50157E-1 7.40133E-1 7.33813E-1 7.32297E-1 -9999 -9999 -9999 -9999 -9999 -9999 -9999 -9999 -9999 -9999 -9999 -9999 -9999 -9999 -9999 -9999 -9999 -9999 -9999 -9999 -9999 -9999 -9999 -9999 -9999 -9999 -9999 -9999 -9999 -9999 -9999 -9999 -9999 -9999 -9999 -9999 -9999 -9999 -9999 -9999 -9999 -9999 -9999 -9999 -9999 -9999 -9999 -9999 -9999 -9999 -9999 -9999 -9999 -9999 -9999 -9999 -9999 -9999 -9999 -9999 -9999 -9999 -9999 -9999 -9999 -9999 -9999 -9999 -9999 -9999 -9999 -9999 -9999 -9999 -9999 -9999 -9999 -9999 -9999 -9999 -9999 -9999 -9999 -9999 -9999 -9999 -9999 -9999 -9999 7.01639E-1 7.34469E-1 7.33271E-1 7.04943E-1 6.48315E-1 6.35714E-1 6.60392E-1 6.57995E-1 6.37903E-1 6.48822E-1 6.42433E-1 6.64446E-1 6.81314E-1 6.76582E-1 6.47878E-1 6.50153E-1 6.36382E-1 6.51483E-1 6.57066E-1 5.33609E-1 3.39917E-1 2.76961E-1 1.31413E-1 1.08121E-1 1.75005E-1 1.18419E-1 1.63206E-1 1.44348E-1 1.29382E-1 1.22834E-1 1.27749E-1 8.30057E-2 1.32649E-1 1.35052E-1 1.10786E-1 1.21061E-1 1.18359E-1 1.25614E-1 6.79368E-2 4.59937E-2 3.35593E-2 5.5925E-2 6.02915E-2 3.53906E-2 -9999 -9999 -9999 -9999 -9999 -9999
-9999 -9999 -9999 -9999 6.64888E-1 6.3752E-1 5.631E-1 5.19624E-1 5.13179E-1 4.87853E-1 4.81254E-1 4.95973E-1 4.87815E-1 5.45529E-1 5.24836E-1 4.99624E-1 5.12795E-1 5.26922E-1 5.98835E-1 6.372E-1 6.67761E-1 7.08345E-1 7.10231E-1 7.03171E-1 7.22287E-1 7.28611E-1 7.28047E-1 7.3654E-1 7.39483E-1 7.51091E-1 7.38976E-1 -9999 -9999 -9999 -9999 -9999 -9999 -9999 -9999 -9999 -9999 -9999 -9999 -9999 -9999 -9999 -9999 -9999 -9999 -9999 -9999 -9999 -9999 -9999 -9999 -9999 -9999 -9999 -9999 -9999 -9999 -9999 -9999 -9999 -9999 -9999 -9999 -9999 -9999 -9999 -9999 -9999 -9999 -9999 -9999 -9999 -9999 -9999 -9999 -9999 -9999 -9999 -9999 -9999 -9999 -9999 -9999 -9999 -9999 -9999 -9999 -9999 -9999 -9999 -9999 -9999 -9999 -9999 -9999 -9999 -9999 -9999 -9999 -9999 -9999 -9999 -9999 -9999 5.87292E-1 -9999 -9999 -9999 -9999 -9999 -9999 -9999 -9999 -9999 -9999 -9999 -9999 -9999 6.98028E-1 7.03609E-1 6.48801E-1 6.21923E-1 6.31744E-1 6.31779E-1 6.25283E-1 6.38547E-1 6.72866E-1 6.66492E-1 6.99702E-1 6.92281E-1 6.79696E-1 6.70944E-1 6.23183E-1 6.23151E-1 6.37289E-1 5.54697E-1 3.15809E-1 2.67198E-1 1.59903E-1 1.24949E-1 1.68385E-1 1.48477E-1 1.65535E-1 1.38773E-1 1.16821E-1 1.14673E-1 1.13268E-1 1.05946E-1 1.27427E-1 8.84561E-2 9.81326E-2 6.33362E-2 5.91967E-2 9.76767E-2 1.10173E-1 8.52213E-2 6.11117E-2 7.8532E-2 4.92292E-2 3.61312E-2 -9999 -9999 -9999 -9999 -9999 -9999
-9999 -9999 -9999 -9999 6.17789E-1 5.78973E-1 5.47646E-1 4.9675E-1 4.7983E-1 4.77142E-1 4.68691E-1 4.8414E-1 4.8239E-1 5.15698E-1 4.90644E-1 4.92798E-1 5.05318E-1 5.00209E-1 5.03915E-1 5.27355E-1 6.01979E-1 6.77091E-1 6.94077E-1 7.0292E-1 7.07341E-1 7.11466E-1 7.08482E-1 7.06248E-1 7.45938E-1 7.42859E-1 7.50829E-1 7.24138E-1 -9999 -9999 -9999 -9999 -9999 -9999 -9999 -9999 -9999 -9999 -9999 -9999 -9999 -9999 -9999 -9999 -9999 -9999 -9999 -9999 -9999 -9999 -9999 -9999 -9999 -9999 -9999 -9999 -9999 -9999 -9999 -9999 -9999 -9999 -9999 -9999 -9999 -9999 -9999 -9999 -9999 -9999 -9999 -9999 -9999 -9999 -9999 -9999 -9999 -9999 -9999 -9999 -9999 -9999 -9999 -9999 -9999 -9999 -9999 -9999 -9999 -9999 -9999 -9999 -9999 -9999 -9999 -9999 -9999 -9999 -9999 -9999 -9999 -9999 4.46736E-1 4.35096E-1 4.89569E-1 -9999 -9999 -9999 -9999 -9999 -9999 -9999 -9999 -9999 -9999 -9999 -9999 -9999 7.20276E-1 6.64732E-1 6.4419E-1 6.16987E-1 6.14631E-1 6.15446E-1 6.3189E-1 6.61986E-1 7.04813E-1 7.04461E-1 6.89374E-1 6.92894E-1 6.77983E-1 6.49301E-1 6.26271E-1 6.25776E-1 6.64311E-1 6.42881E-1 4.25254E-1 2.63036E-1 1.72287E-1 1.36622E-1 1.60725E-1 1.41686E-1 1.63808E-1 1.30657E-1 1.06786E-1 1.23565E-1 1.06351E-1 8.58222E-2 1.29138E-1 9.59409E-2 9.29797E-2 7.09934E-2 6.77441E-2 7.22183E-2 7.97901E-2 1.17372E-1 9.89259E-2 8.13712E-2 3.94404E-2 -9999 -9999 -9999 -9999 -9999 -9999 -9999
-9999 -9999 -9999 -9999 -9999 5.49846E-1 5.59541E-1 5.27259E-1 4.86298E-1 4.87795E-1 4.97103E-1 4.89844E-1 4.93503E-1 4.93372E-1 4.82992E-1 4.88014E-1 5.02611E-1 5.0547E-1 4.99428E-1 4.95043E-1 5.14913E-1 6.09916E-1 7.01387E-1 6.95276E-1 6.94359E-1 6.83206E-1 6.71823E-1 6.52254E-1 6.73954E-1 6.86037E-1 7.13584E-1 7.17604E-1 7.25505E-1 -9999 -9999 -9999 -9999 -9999 -9999 -9999 -9999 -9999 -9999 -9999 -9999 -9999 -9999 -9999 -9999 -9999 -9999 -9999 -9999 -9999 -9999 -9999 -9999 -9999 -9999 -9999 -9999 -9999 -9999 -9999 -9999 -9999 -9999 -9999 -9999 -9999 -9999 -9999 -9999 -9999 -9999 -9999 -9999 -9999 -9999 -9999 -9999 -9999 -9999 -9999 -9999 -9999 -9999 -9999 -9999 -9999 -9999 -9999 -9999 -9999 -9999 -9999 -9999 -9999 -9999 -9999 -9999 -9999 -9999 -9999 -9999 -9999 4.93292E-1 4.91553E-1 5.13328E-1 -9999 -9999 -9999 -9999 -9999 -9999 -9999 -9999 -9999 -9999 -9999 -9999 -9999 6.97898E-1 6.89637E-1 6.37179E-1 6.08986E-1 6.03907E-1 6.19933E-1 6.39005E-1 6.67039E-1 6.86906E-1 7.09723E-1 7.09856E-1 7.05608E-1 6.57481E-1 6.81166E-1 6.45915E-1 6.45589E-1 6.45231E-1 6.51212E-1 5.7878E-1 3.56539E-1 2.14742E-1 1.54167E-1 1.40073E-1 1.62719E-1 1.43972E-1 1.50595E-1 1.62029E-1 1.23012E-1 1.03897E-1 9.14433E-2 8.55421E-2 9.29789E-2 1.01907E-1 8.26145E-2 5.80493E-2 5.39283E-2 7.54848E-2 6.89688E-2 1.09996E-1 9.60355E-2 5.24604E-2 3.12417E-2 -9999 -9999 -9999 -9999 -9999 -9999
-9999 -9999 -9999 -9999 -9999 -9999 -9999 -9999 5.07653E-1 5.05361E-1 5.04507E-1 4.9391E-1 4.77875E-1 4.88464E-1 4.92275E-1 5.19698E-1 5.26159E-1 5.26459E-1 5.16364E-1 5.17247E-1 5.1879E-1 5.13841E-1 6.04712E-1 6.84492E-1 6.91223E-1 6.71027E-1 6.61758E-1 6.22425E-1 5.77611E-1 5.91035E-1 6.18976E-1 6.68426E-1 7.03014E-1 -9999 -9999 -9999 -9999 -9999 -9999 -9999 -9999 -9999 -9999 -9999 -9999 -9999 -9999 -9999 -9999 -9999 -9999 -9999 -9999 -9999 -9999 -9999 -9999 -9999 -9999 -9999 -9999 -9999 -9999 -9999 -9999 -9999 -9999 -9999 -9999 -9999 -9999 -9999 -9999 -9999 -9999 -9999 -9999 -9999 -9999 -9999 -9999 -9999 -9999 -9999 -9999 -9999 -9999 -9999 -9999 -9999 -9999 -9999 -9999 -9999 -9999 -9999 -9999 -9999 -9999 -9999 -9999 -9999 -9999 -9999 -9999 5.37895E-1 5.26187E-1 5.69261E-1 5.9306E-1 6.01826E-1 -9999 -9999 -9999 -9999 -9999 -9999 -9999 -9999 -9999 -9999 -9999 -9999 7.2739E-1 6.83667E-1 6.47452E-1 6.37093E-1 6.37419E-1 6.46813E-1 6.49829E-1 6.69286E-1 6.66004E-1 6.94406E-1 7.29909E-1 6.92642E-1 6.4462E-1 6.74688E-1 6.83744E-1 6.66067E-1 6.71493E-1 6.80163E-1 6.39369E-1 4.35855E-1 2.87443E-1 1.63179E-1 1.29625E-1 1.52482E-1 1.6806E-1 1.37109E-1 1.57386E-1 1.35957E-1 9.00396E-2 7.45845E-2 8.91343E-2 1.13515E-1 1.12996E-1 7.96974E-2 6.96368E-2 6.16669E-2 5.95005E-2 5.66191E-2 7.22557E-2 9.84672E-2 5.14373E-2 2.69183E-2 2.28252E-2 -9999 -9999 -9999 -9999 -9999
-9999 -9999 -9999 -9999 -9999 -9999 -9999 -9999 -9999 -9999 5.12755E-1 5.08206E-1 4.82961E-1 4.73092E-1 4.84123E-1 5.08383E-1 5.25386E-1 5.40958E-1 5.35851E-1 5.4609E-1 5.54812E-1 5.2015E-1 4.98571E-1 5.47065E-1 6.24145E-1 6.54579E-1 6.37179E-1 6.0008E-1 5.72996E-1 5.83443E-1 6.05607E-1 6.61555E-1 6.83716E-1 7.24868E-1 -9999 -9999 -9999 -9999 -9999 -9999 -9999 -9999 -9999 -9999 -9999 -9999 -9999 -9999 -9999 -9999 -9999 -9999 -9999 -9999 -9999 -9999 -9999 -9999 -9999 -9999 -9999 -9999 -9999 -9999 -9999 -9999 -9999 -9999 -9999 -9999 -9999 -9999 -9999 -9999 -9999 -9999 -9999 -9999 -9999 -9999 -9999 -9999 -9999 -9999 -9999 -9999 -9999 -9999 -9999 -9999 -9999 -9999 -9999 -9999 -9999 -9999 -9999 -9999 -9999 -9999 -9999 -9999 -9999 -9999 4.78843E-1 5.38666E-1 5.97378E-1 5.59489E-1 5.9498E-1 -9999 -9999 -9999 -9999 -9999 -9999 -9999 -9999 -9999 7.1355E-1 -9999 7.28593E-1 7.35568E-1 7.29606E-1 7.16687E-1 6.98371E-1 6.5125E-1 6.45175E-1 6.57732E-1 6.92626E-1 6.76585E-1 6.7841E-1 7.02428E-1 7.34459E-1 7.15829E-1 6.68577E-1 7.01802E-1 6.71389E-1 6.80797E-1 7.06805E-1 6.96221E-1 6.77408E-1 4.98305E-1 3.07436E-1 1.88302E-1 1.56365E-1 1.71435E-1 1.91751E-1 1.74741E-1 1.67693E-1 1.22134E-1 1.02614E-1 8.07744E-2 8.6022E-2 1.15465E-1 1.06121E-1 9.60103E-2 7.36995E-2 7.41622E-2 5.03068E-2 4.4149E-2 5.40605E-2 6.15733E-2 3.91589E-2 3.08311E-2 2.95478E-2 2.92609E-2 -9999 -9999 -9999 -9999
-9999 -9999 -9999 -9999 -9999 -9999 -9999 -9999 5.30199E-1 5.24673E-1 5.26505E-1 5.2233E-1 5.17994E-1 4.82814E-1 4.92686E-1 4.86809E-1 4.80466E-1 5.15605E-1 5.39616E-1 5.67597E-1 5.66631E-1 5.4379E-1 5.15578E-1 4.97493E-1 5.05803E-1 5.46903E-1 5.84013E-1 5.70128E-1 5.69778E-1 5.97318E-1 6.5812E-1 6.87213E-1 7.08565E-1 7.22901E-1 -9999 -9999 -9999 -9999 -9999 -9999 -9999 -9999 -9999 -9999 -9999 -9999 -9999 -9999 -9999 -9999 -9999 -9999 -9999 -9999 -9999 -9999 -9999 -9999 -9999 -9999 -9999 -9999 -9999 -9999 -9999 -9999 -9999 -9999 -9999 -9999 -9999 -9999 -9999 -9999 -9999 -9999 -9999 -9999 -9999 -9999 -9999 -9999 -9999 -9999 -9999 -9999 -9999 -9999 -9999 -9999 -9999 -9999 -9999 -9999 -9999 -9999 -9999 -9999 -9999 -9999 -9999 -9999 -9999 5.04062E-1 5.12927E-1 5.28354E-1 5.47948E-1 6.20259E-1 6.41215E-1 -9999 -9999 -9999 -9999 -9999 -9999 -9999 -9999 7.10225E-1 6.52897E-1 6.87865E-1 6.98008E-1 7.26782E-1 7.42559E-1 7.38155E-1 7.28016E-1 6.86178E-1 6.67201E-1 6.86287E-1 6.87283E-1 6.74752E-1 6.6916E-1 7.0028E-1 7.07978E-1 7.15044E-1 7.16246E-1 7.3305E-1 7.36621E-1 7.63214E-1 7.30384E-1 6.8674E-1 6.88347E-1 6.15847E-1 4.46043E-1 2.21039E-1 1.59458E-1 1.41012E-1 2.07016E-1 2.29195E-1 1.78139E-1 1.17325E-1 9.29026E-2 7.00785E-2 7.81704E-2 8.78793E-2 1.01195E-1 7.89168E-2 5.66871E-2 4.80775E-2 3.86086E-2 4.58625E-2 6.11453E-2 7.66886E-2 7.27668E-2 5.02576E-2 3.66488E-2 3.93517E-2 -9999 -9999 -9999 -9999
-9999 -9999 -9999 -9999 -9999 -9999 -9999 5.43315E-1 5.16407E-1 5.10902E-1 5.06897E-1 4.9447E-1 4.97341E-1 4.92001E-1 4.73204E-1 4.58147E-1 4.55583E-1 4.85438E-1 5.14202E-1 5.46045E-1 5.57297E-1 5.57589E-1 5.35371E-1 5.26816E-1 5.09601E-1 4.94027E-1 5.12225E-1 5.13677E-1 5.12269E-1 5.63866E-1 6.27144E-1 6.7824E-1 7.11348E-1 7.17583E-1 -9999 -9999 -9999 -9999 -9999 -9999 -9999 -9999 -9999 -9999 -9999 -9999 -9999 -9999 -9999 -9999 -9999 -9999 -9999 -9999 -9999 -9999 -9999 -9999 -9999 -9999 -9999 -9999 -9999 -9999 -9999 -9999 -9999 -9999 -9999 -9999 -9999 -9999 -9999 -9999 -9999 -9999 -9999 -9999 -9999 -9999 -9999 -9999 -9999 -9999 -9999 -9999 -9999 -9999 -9999 -9999 -9999 -9999 -9999 -9999 -9999 -9999 -9999 -9999 -9999 -9999 -9999 -9999 -9999 4.78598E-1 4.90708E-1 5.24418E-1 5.17215E-1 5.88972E-1 6.37838E-1 -9999 -9999 -9999 -9999 -9999 -9999 -9999 -9999 6.8405E-1 6.34699E-1 6.13025E-1 6.75889E-1 7.37208E-1 7.46395E-1 7.53222E-1 7.49714E-1 7.34411E-1 6.88977E-1 7.03548E-1 6.62076E-1 6.58527E-1 6.87535E-1 7.02479E-1 7.01779E-1 7.35315E-1 7.34012E-1 7.37035E-1 7.41934E-1 7.34135E-1 6.96506E-1 6.93173E-1 7.12407E-1 6.74204E-1 4.93833E-1 2.40413E-1 1.63721E-1 1.80467E-1 2.43063E-1 2.43219E-1 1.77498E-1 1.23773E-1 1.0566E-1 1.1143E-1 7.24524E-2 7.70191E-2 1.00776E-1 1.02454E-1 9.63625E-2 7.04154E-2 7.18961E-2 6.17786E-2 4.94189E-2 5.13074E-2 5.27103E-2 6.1843E-2 4.91123E-2 5.13985E-2 3.72827E-2 3.34478E-2 4.86071E-2 -9999
-9999 -9999 -9999 -9999 -9999 -9999 5.55114E-1 5.35425E-1 4.84612E-1 4.90643E-1 4.72339E-1 4.61975E-1 4.79046E-1 5.11278E-1 4.99262E-1 4.84768E-1 4.74921E-1 4.65155E-1 4.82489E-1 5.19038E-1 5.38809E-1 5.53427E-1 5.60275E-1 5.57907E-1 5.35262E-1 5.19356E-1 4.85266E-1 4.86798E-1 4.79075E-1 4.88756E-1 5.20744E-1 5.5389E-1 6.46028E-1 7.06508E-1 7.25433E-1 -9999 -9999 -9999 -9999 -9999 -9999 -9999 -9999 -9999 -9999 -9999 -9999 -9999 -9999 -9999 -9999 -9999 -9999 -9999 -9999 -9999 -9999 -9999 -9999 -9999 -9999 -9999 -9999 -9999 -9999 -9999 -9999 -9999 -9999 -9999 -9999 -9999 -9999 -9999 -9999 -9999 -9999 -9999 -9999 -9999 -9999 -9999 -9999 -9999 -9999 -9999 -9999 -9999 -9999 -9999 -9999 -9999 -9999 -9999 -9999 -9999 -9999 -9999 -9999 -9999 -9999 -9999 -9999 -9999 -9999 4.71732E-1 4.84408E-1 -9999 -9999 -9999 -9999 -9999 -9999 -9999 6.83793E-1 -9999 -9999 6.61576E-1 5.93091E-1 5.99288E-1 6.13858E-1 7.12292E-1 7.41396E-1 7.40035E-1 7.59149E-1 7.45454E-1 7.24483E-1 7.15984E-1 6.7752E-1 6.67969E-1 6.83295E-1 7.06401E-1 7.57807E-1 7.66293E-1 7.40787E-1 7.13317E-1 7.29475E-1 6.99207E-1 6.85675E-1 7.00682E-1 6.84735E-1 7.08457E-1 6.12059E-1 3.48736E-1 2.44478E-1 2.00778E-1 2.42713E-1 2.62706E-1 1.90712E-1 1.364E-1 1.21471E-1 1.12705E-1 7.88237E-2 8.82955E-2 8.8008E-2 8.99943E-2 7.01393E-2 8.56615E-2 8.41878E-2 6.3186E-2 4.42671E-2 3.87679E-2 3.99596E-2 4.98398E-2 4.43278E-2 5.09735E-2 4.21164E-2 -9999 -9999 -9999
-9999 -9999 -9999 -9999 -9999 -9999 5.22777E-1 5.31642E-1 5.01803E-1 4.59111E-1 4.49907E-1 4.73682E-1 4.93103E-1 5.14212E-1 5.24401E-1 5.20995E-1 5.04443E-1 4.8091E-1 4.69666E-1 4.76909E-1 4.99342E-1 5.12639E-1 5.38727E-1 5.57823E-1 5.54047E-1 5.45229E-1 5.31153E-1 4.9035E-1 4.87655E-1 4.78038E-1 5.11205E-1 5.8288E-1 6.19021E-1 6.7452E-1 6.73325E-1 -9999 -9999 -9999 -9999 -9999 -9999 -9999 -9999 -9999 -9999 -9999 -9999 -9999 -9999 -9999 -9999 -9999 -9999 -9999 -9999 -9999 -9999 -9999 -9999 -9999 -9999 -9999 -9999 -9999 -9999 -9999 -9999 -9999 -9999 -9999 -9999 -9999 -9999 -9999 -9999 -9999 -9999 -9999 -9999 -9999 -9999 -9999 -9999 -9999 -9999 -9999 -9999 -9999 -9999 -9999 -9999 3.39994E-1 3.05025E-1 3.30612E-1 3.95299E-1 4.51423E-1 -9999 -9999 -9999 -9999 -9999 -9999 -9999 -9999 -9999 5.22671E-1 -9999 -9999 -9999 -9999 -9999 -9999 -9999 -9999 6.9312E-1 6.96094E-1 -9999 6.83019E-1 6.31462E-1 6.00181E-1 5.68781E-1 6.57502E-1 7.01838E-1 7.30879E-1 7.38956E-1 7.51411E-1 7.32882E-1 7.17582E-1 6.9279E-1 6.91652E-1 6.65003E-1 6.90226E-1 7.41326E-1 7.37188E-1 6.97978E-1 7.10763E-1 7.07231E-1 6.92739E-1 6.87765E-1 7.06327E-1 7.10496E-1 7.43714E-1 6.16052E-1 4.30094E-1 3.32399E-1 2.73632E-1 2.77291E-1 2.56185E-1 1.90914E-1 1.47566E-1 1.39032E-1 1.29802E-1 1.051E-1 9.36181E-2 7.93372E-2 8.43548E-2 7.94671E-2 7.7037E-2 6.66279E-2 5.61383E-2 4.58465E-2 4.62571E-2 3.49622E-2 3.93249E-2 5.41459E-2 6.75369E-2 5.40657E-2 -9999 -9999 -9999
-9999 -9999 -9999 -9999 5.38587E-1 4.90697E-1 4.87359E-1 5.26434E-1 5.30566E-1 5.03019E-1 4.80755E-1 4.64257E-1 4.69659E-1 4.88518E-1 4.98395E-1 5.09316E-1 5.15252E-1 5.13558E-1 5.01759E-1 4.69002E-1 4.69477E-1 4.7699E-1 5.20563E-1 5.26419E-1 5.37339E-1 5.27436E-1 5.11725E-1 4.91199E-1 4.90084E-1 4.73143E-1 4.78794E-1 5.39579E-1 5.58321E-1 6.20841E-1 6.51231E-1 6.63915E-1 -9999 -9999 -9999 -9999 -9999 -9999 -9999 -9999 -9999 -9999 -9999 -9999 -9999 -9999 -9999 -9999 -9999 -9999 -9999 -9999 -9999 -9999 -9999 -9999 -9999 -9999 -9999 -9999 -9999 -9999 -9999 -9999 -9999 -9999 -9999 -9999 -9999 -9999 -9999 -9999 -9999 -9999 -9999 -9999 -9999 -9999 -9999 -9999 -9999 -9999 -9999 -9999 -9999 -9999 3.99787E-1 3.86159E-1 2.93285E-1 3.01689E-1 3.60656E-1 3.86756E-1 -9999 4.55029E-1 5.05471E-1 5.24194E-1 -9999 -9999 -9999 -9999 6.22332E-1 5.84705E-1 5.89312E-1 5.50432E-1 -9999 -9999 -9999 6.33375E-1 6.47904E-1 6.87183E-1 6.9747E-1 6.89426E-1 6.81425E-1 6.50677E-1 6.35724E-1 5.90425E-1 6.00168E-1 6.61128E-1 6.78196E-1 7.58053E-1 7.67988E-1 7.48387E-1 7.53662E-1 7.22834E-1 7.03556E-1 6.74481E-1 6.71537E-1 6.969E-1 7.35865E-1 7.04798E-1 6.86491E-1 6.93275E-1 7.02716E-1 6.7998E-1 6.80219E-1 6.94533E-1 7.11331E-1 7.26228E-1 6.21467E-1 4.75207E-1 3.54607E-1 3.73458E-1 3.53492E-1 2.2958E-1 1.76858E-1 1.58602E-1 1.52138E-1 1.41659E-1 1.18046E-1 9.10563E-2 1.00126E-1 9.04094E-2 6.37651E-2 5.22675E-2 5.27653E-2 5.427E-2 4.38413E-2 5.31575E-2 3.81865E-2 5.26886E-2 5.02415E-2 5.21833E-2 6.00445E-2 4.12727E-2 -9999 -9999
-9999 -9999 -9999 5.03976E-1 4.80108E-1 4.49757E-1 4.53317E-1 4.82239E-1 4.82151E-1 4.98256E-1 5.05716E-1 4.82448E-1 4.67972E-1 4.69622E-1 4.84365E-1 5.12896E-1 5.12242E-1 5.10344E-1 4.92724E-1 4.84474E-1 4.68697E-1 4.64562E-1 4.87067E-1 4.94233E-1 5.05876E-1 5.1971E-1 4.97118E-1 4.84491E-1 4.98324E-1 4.95854E-1 4.71406E-1 4.85998E-1 4.92492E-1 5.99296E-1 6.10864E-1 6.29294E-1 -9999 -9999 -9999 -9999 -9999 -9999 -9999 -9999 -9999 -9999 -9999 -9999 -9999 -9999 -9999 -9999 -9999 -9999 -9999 -9999 -9999 -9999 -9999 -9999 -9999 -9999 -9999 -9999 -9999 -9999 -9999 -9999 -9999 -9999 -9999 -9999 -9999 -9999 -9999 -9999 -9999 -9999 -9999 -9999 -9999 -9999 -9999 -9999 -9999 -9999 -9999 -9999 -9999 -9999 -9999 4.42932E-1 3.29068E-1 2.77394E-1 3.72153E-1 3.74249E-1 4.07893E-1 4.17387E-1 4.57588E-1 4.8541E-1 4.84747E-1 -9999 -9999 5.98544E-1 6.30308E-1 6.10149E-1 5.79695E-1 5.44645E-1 -9999 -9999 5.90946E-1 6.30056E-1 6.49579E-1 6.89251E-1 7.07047E-1 6.84233E-1 6.48896E-1 7.03685E-1 6.41516E-1 5.91509E-1 6.11627E-1 6.41152E-1 7.06253E-1 7.18705E-1 7.23801E-1 7.15652E-1 7.29158E-1 7.38763E-1 7.47963E-1 7.21881E-1 6.97929E-1 7.06151E-1 7.19029E-1 7.01555E-1 6.8954E-1 7.03165E-1 6.87941E-1 6.68139E-1 6.23254E-1 6.8916E-1 6.85443E-1 7.14329E-1 7.06195E-1 5.91772E-1 4.59547E-1 3.65731E-1 3.24453E-1 2.41779E-1 1.97849E-1 1.57356E-1 1.53963E-1 1.41268E-1 8.99523E-2 8.94195E-2 1.09272E-1 8.28413E-2 6.08803E-2 4.79785E-2 6.39503E-2 4.25082E-2 5.38098E-2 5.42528E-2 4.02037E-2 4.49544E-2 4.11154E-2 4.81572E-2 5.05395E-2 3.74425E-2 -9999 -9999
-9999 -9999 -9999 4.06769E-1 4.9765E-1 4.62728E-1 4.65233E-1 4.62401E-1 4.53439E-1 4.46404E-1 4.77285E-1 4.90655E-1 5.02263E-1 4.83594E-1 4.95057E-1 5.17637E-1 4.98857E-1 4.91735E-1 4.68348E-1 4.61923E-1 4.73545E-1 4.43574E-1 4.33566E-1 4.45147E-1 4.46478E-1 4.50805E-1 4.38609E-1 4.59103E-1 4.70125E-1 4.7555E-1 4.54391E-1 4.49597E-1 4.59856E-1 4.74819E-1 5.19673E-1 5.1594E-1 5.31422E-1 5.55022E-1 5.69693E-1 -9999 -9999 -9999 -9999 -9999 -9999 -9999 -9999 -9999 -9999 -9999 -9999 -9999 -9999 -9999 -9999 -9999 -9999 -9999 -9999 -9999 -9999 -9999 -9999 -9999 -9999 -9999 -9999 -9999 -9999 -9999 -9999 -9999 -9999 -9999 -9999 -9999 -9999 -9999 -9999 -9999 -9999 -9999 -9999 -9999 -9999 -9999 -9999 -9999 -9999 -9999 -9999 -9999 3.08222E-1 3.04554E-1 3.64255E-1 3.82611E-1 3.58005E-1 4.28095E-1 4.32533E-1 4.85755E-1 4.68639E-1 4.63476E-1 4.77076E-1 5.05366E-1 4.94388E-1 5.05764E-1 5.03837E-1 4.70769E-1 -9999 5.1092E-1 5.75591E-1 6.5171E-1 6.7043E-1 6.77603E-1 6.82657E-1 6.82486E-1 6.63173E-1 6.58471E-1 6.73632E-1 6.41287E-1 6.0832E-1 6.0735E-1 6.40745E-1 7.15124E-1 6.98183E-1 7.01596E-1 7.2589E-1 7.37249E-1 7.22419E-1 7.09593E-1 6.57379E-1 7.07182E-1 7.11707E-1 6.99442E-1 6.98266E-1 7.15774E-1 7.09893E-1 6.91643E-1 6.66286E-1 6.82098E-1 7.05123E-1 7.11981E-1 7.04843E-1 6.41022E-1 5.41464E-1 3.89729E-1 2.95826E-1 2.42039E-1 2.02674E-1 1.90651E-1 1.54084E-1 1.40217E-1 1.05534E-1 8.15623E-2 1.02499E-1 8.42249E-2 6.02661E-2 4.91017E-2 5.72602E-2 3.44428E-2 3.9241E-2 4.32343E-2 3.10165E-2 3.74302E-2 4.23997E-2 3.64496E-2 3.83915E-2 2.84994E-2 3.25213E-2 -9999
-9999 -9999 -9999 -9999 5.21033E-1 5.58907E-1 4.87678E-1 4.69198E-1 5.15999E-1 4.73617E-1 4.44113E-1 4.40808E-1 4.58832E-1 4.8298E-1 5.0409E-1 5.09879E-1 4.76604E-1 4.63712E-1 4.41698E-1 4.32E-1 4.50059E-1 4.53783E-1 4.36182E-1 4.37809E-1 4.30648E-1 4.21734E-1 3.85997E-1 3.97309E-1 4.03434E-1 3.95458E-1 4.01092E-1 4.14969E-1 4.18607E-1 4.59617E-1 4.35062E-1 4.31693E-1 4.24203E-1 4.06077E-1 4.69353E-1 5.63791E-1 5.64085E-1 5.43476E-1 -9999 -9999 -9999 -9999 -9999 -9999 -9999 -9999 -9999 -9999 -9999 -9999 -9999 -9999 -9999 -9999 -9999 -9999 -9999 -9999 -9999 -9999 -9999 -9999 -9999 -9999 -9999 -9999 -9999 -9999 -9999 -9999 -9999 -9999 -9999 -9999 -9999 -9999 -9999 -9999 -9999 -9999 -9999 -9999 -9999 -9999 -9999 -9999 -9999 3.62983E-1 3.22307E-1 3.39714E-1 3.88281E-1 4.10907E-1 3.80222E-1 3.95263E-1 4.04091E-1 4.66014E-1 4.73796E-1 4.38156E-1 4.51615E-1 4.25957E-1 4.04381E-1 4.35451E-1 4.30759E-1 4.36126E-1 4.44022E-1 4.81559E-1 5.29906E-1 6.18033E-1 6.51916E-1 6.63283E-1 6.7422E-1 6.88638E-1 7.01789E-1 7.14146E-1 6.97818E-1 6.84971E-1 6.13277E-1 5.60322E-1 6.18608E-1 6.51124E-1 6.74396E-1 6.91345E-1 7.09643E-1 7.02995E-1 7.06115E-1 6.8044E-1 6.34908E-1 6.43925E-1 6.71442E-1 7.27821E-1 7.29513E-1 7.36279E-1 7.72853E-1 7.21762E-1 6.61481E-1 6.96336E-1 6.88651E-1 6.57734E-1 6.39127E-1 6.02658E-1 5.39941E-1 4.00988E-1 2.58974E-1 2.51549E-1 2.09876E-1 1.97383E-1 1.99449E-1 1.21382E-1 1.30583E-1 1.36828E-1 1.07904E-1 9.59418E-2 7.3565E-2 6.24155E-2 4.97701E-2 3.7984E-2 4.04881E-2 3.58386E-2 3.086E-2 3.22736E-2 3.20288E-2 4.04363E-2 2.74063E-2 2.37693E-2 -9999 -9999
-9999 -9999 -9999 -9999 6.29797E-1 6.02083E-1 5.66229E-1 5.46921E-1 5.51949E-1 5.29056E-1 4.51061E-1 4.30929E-1 4.37275E-1 4.60285E-1 4.80832E-1 4.92566E-1 4.74213E-1 4.59493E-1 4.49066E-1 4.5074E-1 4.62887E-1 4.71492E-1 4.44968E-1 4.42297E-1 4.31019E-1 4.06801E-1 4.05323E-1 3.7565E-1 3.82715E-1 3.93603E-1 3.96762E-1 3.97538E-1 4.08216E-1 4.2885E-1 4.49693E-1 4.28332E-1 4.2183E-1 4.09075E-1 4.62413E-1 4.87662E-1 4.88083E-1 4.57927E-1 4.95405E-1 5.10656E-1 4.88284E-1 -9999 -9999 -9999 -9999 -9999 -9999 -9999 -9999 -9999 -9999 -9999 -9999 -9999 -9999 -9999 -9999 -9999 -9999 -9999 -9999 -9999 -9999 -9999 -9999 -9999 -9999 -9999 -9999 -9999 -9999 -9999 -9999 -9999 -9999 -9999 -9999 -9999 -9999 -9999 -9999 -9999 -9999 -9999 -9999 -9999 -9999 -9999 3.5356E-1 3.90512E-1 4.14775E-1 4.2764E-1 4.1747E-1 4.28406E-1 4.34275E-1 4.73461E-1 4.7949E-1 4.73486E-1 4.86757E-1 4.57048E-1 4.40445E-1 4.3547E-1 4.24824E-1 4.20211E-1 4.15817E-1 4.30588E-1 4.64623E-1 5.4292E-1 6.21774E-1 6.0925E-1 6.82094E-1 6.79942E-1 6.9517E-1 7.22475E-1 7.10127E-1 6.71938E-1 6.09707E-1 6.04833E-1 5.87275E-1 6.06377E-1 6.64523E-1 7.17041E-1 7.21138E-1 7.02224E-1 6.79209E-1 6.46329E-1 6.61711E-1 6.42702E-1 5.56743E-1 7.21499E-1 7.4059E-1 7.3964E-1 7.84238E-1 7.37038E-1 6.89549E-1 7.2089E-1 7.0806E-1 6.54591E-1 6.25113E-1 6.39809E-1 5.27178E-1 3.70176E-1 2.27425E-1 1.88382E-1 1.70192E-1 1.83636E-1 1.48998E-1 1.06792E-1 1.9034E-1 2.29884E-1 1.47116E-1 9.68803E-2 1.04136E-1 7.50557E-2 6.23524E-2 -9999 -9999 4.04978E-2 3.61715E-2 3.2297E-2 3.38402E-2 2.89967E-2 2.80419E-2 3.27572E-2 2.68667E-2 2.90009E-2
-9999 -9999 -9999 -9999 4.63669E-1 5.57475E-1 5.8974E-1 6.27927E-1 5.90006E-1 5.81226E-1 5.14523E-1 4.45552E-1 4.44072E-1 4.47623E-1 4.72168E-1 4.74468E-1 4.50583E-1 4.44761E-1 4.47817E-1 4.64508E-1 4.69934E-1 4.48099E-1 4.40709E-1 4.46098E-1 4.65391E-1 4.21785E-1 4.08021E-1 3.8468E-1 3.83356E-1 3.92709E-1 4.03183E-1 3.78277E-1 3.78369E-1 3.92726E-1 4.05441E-1 4.40734E-1 4.39753E-1 4.2626E-1 4.34326E-1 4.65337E-1 4.53127E-1 4.38052E-1 4.56869E-1 4.46335E-1 4.70525E-1 -9999 -9999 -9999 -9999 -9999 -9999 -9999 -9999 -9999 -9999 -9999 -9999 -9999 -9999 -9999 5.62147E-1 5.94469E-1 -9999 -9999 -9999 -9999 -9999 -9999 -9999 -9999 -9999 -9999 -9999 -9999 -9999 -9999 -9999 -9999 -9999 -9999 -9999 -9999 -9999 -9999 -9999 -9999 -9999 -9999 -9999 -9999 -9999 -9999 4.52063E-1 4.40442E-1 4.38459E-1 4.04554E-1 4.31957E-1 4.2163E-1 4.27695E-1 4.50855E-1 4.79269E-1 4.97545E-1 5.32E-1 5.06829E-1 4.70379E-1 4.36309E-1 4.17935E-1 4.47747E-1 4.31262E-1 4.16895E-1 4.0278E-1 4.26591E-1 5.59399E-1 5.83263E-1 6.62952E-1 6.67443E-1 6.75627E-1 6.97908E-1 6.94493E-1 6.65124E-1 6.35344E-1 5.95926E-1 5.5054E-1 6.36123E-1 6.6203E-1 7.52557E-1 7.11815E-1 6.96322E-1 6.63554E-1 6.47025E-1 6.69297E-1 5.90367E-1 4.77972E-1 5.95978E-1 6.84043E-1 7.143E-1 7.15055E-1 7.32986E-1 7.57053E-1 7.54994E-1 7.25264E-1 7.03759E-1 6.62195E-1 6.46868E-1 5.34201E-1 3.63958E-1 2.15496E-1 1.84616E-1 1.60971E-1 1.52357E-1 1.17188E-1 1.14541E-1 2.06728E-1 1.96856E-1 1.2413E-1 9.20314E-2 1.06558E-1 9.04552E-2 8.62387E-2 -9999 -9999 -9999 -9999 3.79013E-2 3.20196E-2 3.07189E-2 2.4649E-2 2.67747E-2 2.54139E-2 -9999
2.76749E-1 2.71348E-1 2.62114E-1 2.5838E-1 2.95648E-1 4.00376E-1 5.49168E-1 6.70013E-1 6.29482E-1 6.16221E-1 5.57436E-1 5.02885E-1 4.82507E-1 4.82399E-1 4.9397E-1 4.65116E-1 4.45044E-1 4.33534E-1 4.35003E-1 4.30155E-1 4.07721E-1 3.99571E-1 4.21204E-1 4.48754E-1 4.58348E-1 4.6124E-1 4.29667E-1 4.11813E-1 3.88979E-1 4.07014E-1 3.99062E-1 3.74364E-1 3.7331E-1 3.71162E-1 3.92578E-1 4.04691E-1 4.25069E-1 4.14946E-1 4.34548E-1 4.25517E-1 4.14832E-1 4.20791E-1 4.32797E-1 4.52473E-1 4.85469E-1 4.92138E-1 -9999 -9999 -9999 -9999 -9999 -9999 -9999 -9999 -9999 -9999 -9999 -9999 5.17001E-1 5.04931E-1 5.45019E-1 5.77225E-1 5.6244E-1 -9999 -9999 -9999 -9999 -9999 -9999 -9999 -9999 -9999 -9999 -9999 -9999 -9999 -9999 -9999 -9999 -9999 -9999 -9999 -9999 -9999 -9999 -9999 -9999 -9999 -9999 -9999 -9999 4.52041E-1 4.34348E-1 4.41943E-1 3.95803E-1 4.23598E-1 4.30496E-1 4.48558E-1 4.25046E-1 5.07409E-1 5.21637E-1 5.07446E-1 5.28195E-1 5.55248E-1 5.4374E-1 5.30454E-1 5.19732E-1 4.73629E-1 4.64901E-1 4.48231E-1 4.37281E-1 4.43757E-1 4.76632E-1 5.04493E-1 6.22839E-1 6.8355E-1 6.80058E-1 6.99959E-1 6.70424E-1 6.81381E-1 6.18855E-1 5.91976E-1 5.91853E-1 6.42684E-1 6.79868E-1 6.70653E-1 7.05562E-1 7.19904E-1 6.86473E-1 6.93826E-1 6.77393E-1 6.59405E-1 5.75635E-1 6.08316E-1 7.00586E-1 5.81705E-1 6.59239E-1 6.85452E-1 7.02607E-1 7.03747E-1 7.04967E-1 6.55097E-1 6.83853E-1 5.99084E-1 5.05089E-1 4.34763E-1 2.95658E-1 2.07341E-1 1.49482E-1 7.97335E-2 7.83279E-2 1.01818E-1 1.36818E-1 1.38987E-1 9.62213E-2 6.95802E-2 9.60065E-2 9.86117E-2 8.75828E-2 -9999 -9999 -9999 -9999 -9999 4.70034E-2 2.94408E-2 2.46044E-2 -9999 -9999 -9999
2.59935E-1 2.82037E-1 3.27872E-1 3.85201E-1 2.55345E-1 3.28554E-1 4.47322E-1 4.76127E-1 5.178E-1 6.23357E-1 5.38703E-1 5.16694E-1 5.04284E-1 5.02732E-1 5.09078E-1 4.69213E-1 4.23907E-1 4.23064E-1 4.00155E-1 3.96319E-1 3.88868E-1 3.72777E-1 3.93124E-1 4.45746E-1 4.47366E-1 4.79763E-1 4.70133E-1 4.54997E-1 4.20081E-1 4.35785E-1 4.38963E-1 4.18662E-1 3.86088E-1 3.6577E-1 3.9932E-1 4.33354E-1 4.35914E-1 4.46515E-1 4.24394E-1 4.22995E-1 4.26068E-1 4.24043E-1 4.41761E-1 4.72663E-1 5.61768E-1 5.40553E-1 -9999 -9999 -9999 -9999 -9999 -9999 -9999 -9999 -9999 -9999 -9999 -9999 4.98177E-1 5.25925E-1 5.42016E-1 5.88582E-1 5.7991E-1 5.46606E-1 -9999 -9999 -9999 -9999 -9999 -9999 -9999 -9999 -9999 -9999 -9999 -9999 -9999 -9999 -9999 -9999 -9999 -9999 -9999 -9999 -9999 -9999 -9999 -9999 -9999 -9999 -9999 -9999 3.78335E-1 3.79008E-1 3.78924E-1 3.68499E-1 3.73275E-1 4.21974E-1 4.11639E-1 4.25953E-1 4.52309E-1 4.92588E-1 5.58391E-1 5.88972E-1 6.0537E-1 5.76779E-1 5.59081E-1 5.71777E-1 5.48578E-1 5.46634E-1 5.18391E-1 5.24353E-1 5.32077E-1 5.50372E-1 5.70793E-1 6.15213E-1 6.8632E-1 7.00624E-1 6.85962E-1 7.04615E-1 6.56802E-1 5.94233E-1 6.34606E-1 6.53031E-1 6.81879E-1 7.11409E-1 7.41873E-1 7.27221E-1 7.19498E-1 6.89366E-1 6.8521E-1 6.86927E-1 6.63376E-1 6.6715E-1 6.67425E-1 6.61233E-1 6.1005E-1 6.67075E-1 6.05682E-1 4.91083E-1 5.1599E-1 5.77022E-1 5.5513E-1 5.28545E-1 5.05478E-1 4.05043E-1 2.86152E-1 2.28346E-1 1.4197E-1 6.65018E-2 5.32455E-2 8.71232E-2 1.18244E-1 8.63167E-2 6.75032E-2 6.03944E-2 8.41457E-2 8.33206E-2 8.48265E-2 -9999 -9999 -9999 -9999 -9999 -9999 3.20591E-2 -9999 -9999 -9999 -9999
-9999 2.50896E-1 2.96335E-1 3.75078E-1 2.84993E-1 2.89488E-1 3.18337E-1 3.81147E-1 4.65679E-1 5.89713E-1 5.4883E-1 5.43331E-1 4.76138E-1 4.88632E-1 5.10405E-1 4.84323E-1 4.27046E-1 4.35827E-1 4.10991E-1 3.78791E-1 3.77902E-1 3.67654E-1 3.82954E-1 4.30988E-1 4.38186E-1 4.78866E-1 4.94234E-1 4.88361E-1 4.86528E-1 4.66609E-1 4.72408E-1 4.17797E-1 4.03168E-1 3.97749E-1 4.16853E-1 4.24646E-1 4.43167E-1 4.43396E-1 4.40479E-1 4.39108E-1 4.38123E-1 4.38753E-1 4.29709E-1 5.33347E-1 5.90272E-1 5.92021E-1 5.59278E-1 5.25767E-1 5.462E-1 5.42715E-1 6.03711E-1 -9999 -9999 -9999 -9999 -9999 -9999 -9999 4.84375E-1 5.0302E-1 5.60693E-1 5.82271E-1 5.62997E-1 5.65297E-1 5.53729E-1 5.56881E-1 -9999 -9999 -9999 -9999 -9999 -9999 -9999 -9999 -9999 -9999 -9999 -9999 -9999 -9999 -9999 -9999 -9999 -9999 -9999 -9999 -9999 -9999 -9999 -9999 -9999 -9999 -9999 4.06865E-1 3.35688E-1 3.20334E-1 3.72578E-1 3.94023E-1 3.44428E-1 3.9079E-1 3.87796E-1 4.20608E-1 4.95709E-1 5.4614E-1 5.77833E-1 5.91233E-1 5.6223E-1 5.68711E-1 5.66549E-1 5.91081E-1 5.99396E-1 5.7449E-1 5.46686E-1 5.58014E-1 5.68502E-1 6.21673E-1 6.76646E-1 6.78142E-1 6.86653E-1 6.63132E-1 6.10897E-1 6.22604E-1 6.54753E-1 6.80913E-1 6.74218E-1 7.21505E-1 7.55457E-1 7.26573E-1 6.88318E-1 6.67699E-1 6.92728E-1 7.46317E-1 7.32088E-1 7.50772E-1 6.82729E-1 6.06376E-1 5.99842E-1 6.51195E-1 5.0431E-1 4.59972E-1 3.97327E-1 4.05901E-1 4.18853E-1 4.43608E-1 4.02522E-1 3.24274E-1 2.23633E-1 1.53109E-1 1.06007E-1 8.27817E-2 6.87053E-2 1.74582E-1 1.63409E-1 8.74986E-2 4.38909E-2 6.92284E-2 8.63958E-2 6.04524E-2 6.31475E-2 4.51271E-2 -9999 -9999 -9999 -9999 -9999 -9999 -9999 -9999 -9999 -9999
-9999 2.53268E-1 3.13441E-1 4.12954E-1 4.09862E-1 3.19963E-1 3.28988E-1 3.85154E-1 5.42659E-1 6.38443E-1 6.17001E-1 6.04702E-1 5.56003E-1 5.30395E-1 5.42537E-1 4.64223E-1 4.44705E-1 4.56766E-1 4.43973E-1 3.84552E-1 3.60501E-1 3.60891E-1 3.78012E-1 4.45484E-1 4.53451E-1 4.68886E-1 4.78583E-1 4.80389E-1 4.97283E-1 4.9841E-1 4.80814E-1 4.24112E-1 3.8669E-1 4.04659E-1 4.29854E-1 4.39428E-1 4.27433E-1 4.44798E-1 4.64019E-1 4.53602E-1 4.43931E-1 4.16783E-1 4.27064E-1 5.22737E-1 5.76377E-1 5.62844E-1 5.49034E-1 5.57308E-1 5.28137E-1 5.63032E-1 6.09083E-1 6.1708E-1 6.16735E-1 -9999 -9999 -9999 -9999 -9999 4.92942E-1 5.14417E-1 5.65417E-1 5.90615E-1 5.8203E-1 5.88131E-1 6.0133E-1 5.92617E-1 -9999 -9999 -9999 -9999 -9999 -9999 -9999 -9999 -9999 -9999 -9999 -9999 -9999 -9999 -9999 -9999 -9999 -9999 -9999 -9999 -9999 -9999 -9999 -9999 -9999 -9999 -9999 3.50592E-1 3.91436E-1 3.89684E-1 3.66528E-1 3.20964E-1 3.73377E-1 3.85855E-1 3.53747E-1 3.79799E-1 4.42674E-1 4.73705E-1 5.33498E-1 5.38343E-1 5.34854E-1 5.85824E-1 5.56008E-1 5.61892E-1 5.99568E-1 5.81174E-1 5.54693E-1 5.63549E-1 5.62004E-1 5.75629E-1 5.98383E-1 5.93443E-1 5.99573E-1 6.50852E-1 6.24339E-1 6.30545E-1 6.73825E-1 7.01208E-1 6.91E-1 7.39434E-1 7.71101E-1 7.2538E-1 7.00384E-1 6.809E-1 7.20312E-1 7.35206E-1 6.97676E-1 6.75388E-1 6.53532E-1 5.97642E-1 5.25696E-1 5.05901E-1 4.74836E-1 4.53792E-1 4.23593E-1 3.3994E-1 2.90441E-1 3.25596E-1 3.8503E-1 3.17299E-1 2.09467E-1 1.16603E-1 7.18807E-2 7.6857E-2 1.30589E-1 2.99823E-1 1.91623E-1 7.25459E-2 5.91895E-2 6.35068E-2 5.41545E-2 4.85732E-2 4.06356E-2 -9999 2.47911E-2 2.19464E-2 -9999 -9999 -9999 -9999 -9999 -9999 -9999 -9999
-9999 2.62387E-1 2.87644E-1 3.54096E-1 5.13278E-1 5.77566E-1 4.64976E-1 3.90697E-1 4.5245E-1 5.77936E-1 6.24093E-1 6.34509E-1 6.00828E-1 5.9068E-1 5.89841E-1 5.2274E-1 4.73066E-1 4.7763E-1 4.63961E-1 3.96657E-1 3.80847E-1 3.6433E-1 3.95694E-1 4.40659E-1 4.56676E-1 4.60342E-1 4.68076E-1 4.75955E-1 4.76746E-1 4.68838E-1 4.59704E-1 4.10951E-1 4.2686E-1 3.91171E-1 4.27752E-1 3.99493E-1 4.04825E-1 4.29781E-1 4.59145E-1 4.51291E-1 4.53299E-1 4.44235E-1 4.40215E-1 4.94316E-1 5.39163E-1 5.44108E-1 5.44653E-1 5.2622E-1 5.4307E-1 5.80448E-1 6.15213E-1 6.36051E-1 6.39748E-1 6.24365E-1 5.85407E-1 5.45542E-1 -9999 -9999 5.09202E-1 5.3103E-1 5.48861E-1 5.69747E-1 6.12221E-1 6.19328E-1 6.11332E-1 6.45638E-1 6.31472E-1 -9999 -9999 -9999 -9999 -9999 -9999 -9999 -9999 -9999 -9999 -9999 -9999 -9999 -9999 -9999 -9999 -9999 -9999 -9999 -9999 -9999 -9999 -9999 -9999 -9999 -9999 3.2795E-1 3.27131E-1 3.71991E-1 2.91588E-1 3.42542E-1 3.18067E-1 3.47644E-1 3.28299E-1 3.53612E-1 4.0711E-1 4.36959E-1 4.81469E-1 5.09556E-1 4.92268E-1 5.48407E-1 5.92935E-1 5.76619E-1 5.89343E-1 5.56775E-1 5.54942E-1 5.66591E-1 5.62456E-1 5.77093E-1 5.56531E-1 5.45064E-1 5.8382E-1 6.22189E-1 6.33123E-1 6.58435E-1 6.84916E-1 6.99172E-1 7.42053E-1 7.57484E-1 7.49326E-1 7.21004E-1 7.54117E-1 7.1965E-1 7.18981E-1 6.92138E-1 7.34393E-1 6.86072E-1 6.45303E-1 5.08789E-1 4.28241E-1 3.75837E-1 4.23272E-1 4.57443E-1 4.29521E-1 3.6003E-1 2.75474E-1 2.5142E-1 2.30156E-1 2.58046E-1 1.5352E-1 1.09481E-1 5.68737E-2 5.23204E-2 9.96239E-2 2.23319E-1 1.39836E-1 7.61158E-2 6.40724E-2 6.48394E-2 5.02956E-2 3.37578E-2 4.16484E-2 3.92799E-2 2.20136E-2 2.76335E-2 3.54664E-2 -9999 -9999 -9999 -9999 -9999 -9999 -9999
-9999 -9999 2.9506E-1 4.21912E-1 4.86096E-1 4.72082E-1 4.95566E-1 5.27966E-1 5.61332E-1 5.96089E-1 5.92423E-1 6.10911E-1 5.97821E-1 5.94732E-1 5.56033E-1 5.31818E-1 5.6233E-1 5.52466E-1 5.1438E-1 4.19235E-1 3.71446E-1 3.82344E-1 4.16833E-1 4.54447E-1 4.53236E-1 4.61419E-1 4.76098E-1 4.82355E-1 4.66374E-1 4.4246E-1 4.22117E-1 4.12424E-1 4.28375E-1 4.21458E-1 3.83355E-1 3.83185E-1 4.10721E-1 4.15699E-1 4.37731E-1 4.45866E-1 4.56915E-1 4.56007E-1 4.45251E-1 4.98669E-1 5.35373E-1 5.62115E-1 5.41163E-1 5.43624E-1 5.74479E-1 5.92563E-1 6.09107E-1 6.27224E-1 6.375E-1 6.21197E-1 5.70935E-1 5.47705E-1 5.4313E-1 5.29786E-1 5.13318E-1 5.42775E-1 5.35552E-1 5.74947E-1 6.13657E-1 6.1698E-1 6.11019E-1 6.19682E-1 6.32738E-1 -9999 -9999 -9999 -9999 -9999 5.07131E-1 -9999 -9999 -9999 -9999 -9999 -9999 -9999 -9999 -9999 -9999 -9999 -9999 -9999 -9999 -9999 -9999 -9999 -9999 -9999 -9999 2.97893E-1 3.2268E-1 3.5109E-1 3.44955E-1 2.56052E-1 2.78581E-1 3.1855E-1 2.81293E-1 3.13348E-1 3.34427E-1 4.0418E-1 4.24378E-1 4.67838E-1 5.26436E-1 5.07282E-1 5.01548E-1 5.28987E-1 5.48845E-1 5.37769E-1 5.37737E-1 5.44741E-1 5.66622E-1 5.83309E-1 6.06612E-1 6.12665E-1 6.54335E-1 6.51024E-1 6.67442E-1 6.84824E-1 6.57817E-1 6.59614E-1 7.17302E-1 7.21642E-1 7.24708E-1 7.39655E-1 7.32661E-1 7.37338E-1 7.11885E-1 6.78077E-1 7.03493E-1 6.34986E-1 5.59729E-1 4.44774E-1 4.44518E-1 3.65638E-1 4.17576E-1 4.09721E-1 4.47476E-1 3.82445E-1 2.3663E-1 1.79735E-1 2.01401E-1 1.99164E-1 1.34797E-1 7.59247E-2 5.31585E-2 6.19491E-2 1.44587E-1 2.16541E-1 1.69802E-1 1.56046E-1 1.18702E-1 7.72857E-2 5.29548E-2 2.87895E-2 2.5023E-2 3.4989E-2 4.32453E-2 5.13455E-2 4.22607E-2 -9999 -9999 -9999 -9999 -9999 -9999 -9999
-9999 -9999 2.44487E-1 2.69038E-1 3.23142E-1 4.18395E-1 3.64608E-1 3.78297E-1 4.45406E-1 3.32778E-1 3.2387E-1 5.06445E-1 5.92884E-1 6.14488E-1 5.8812E-1 5.70967E-1 6.0758E-1 5.98153E-1 4.8805E-1 3.97721E-1 3.62606E-1 3.78929E-1 4.16432E-1 4.48066E-1 4.6511E-1 4.65708E-1 4.56847E-1 4.49764E-1 4.19898E-1 4.04421E-1 4.02812E-1 4.15606E-1 4.12731E-1 4.13748E-1 4.14265E-1 3.81769E-1 3.88152E-1 4.02097E-1 4.03292E-1 3.851E-1 4.1091E-1 4.17506E-1 4.15176E-1 4.55847E-1 4.89005E-1 5.18922E-1 5.34161E-1 5.34758E-1 5.47767E-1 5.70197E-1 5.87543E-1 6.01689E-1 6.36572E-1 6.09721E-1 5.63227E-1 5.32914E-1 5.43355E-1 5.53345E-1 5.39796E-1 5.4203E-1 5.68157E-1 5.90983E-1 6.03074E-1 6.14908E-1 6.17204E-1 6.35374E-1 -9999 -9999 -9999 5.64972E-1 5.44848E-1 5.36449E-1 5.10984E-1 4.8533E-1 5.03577E-1 -9999 -9999 -9999 -9999 -9999 -9999 -9999 -9999 -9999 -9999 -9999 -9999 -9999 -9999 -9999 -9999 -9999 3.19768E-1 3.06693E-1 3.06181E-1 2.86721E-1 3.67979E-1 3.46214E-1 2.76745E-1 2.95108E-1 3.03596E-1 2.91912E-1 3.39028E-1 3.68675E-1 3.89931E-1 3.75978E-1 3.91636E-1 4.15505E-1 4.30224E-1 4.18545E-1 4.78411E-1 5.34317E-1 5.51768E-1 5.51912E-1 5.47042E-1 5.94313E-1 6.31156E-1 6.7627E-1 6.57954E-1 6.77018E-1 6.81267E-1 6.64597E-1 6.18521E-1 5.95443E-1 6.4808E-1 6.69174E-1 6.97669E-1 6.98865E-1 6.51723E-1 6.88963E-1 6.83587E-1 6.82521E-1 6.02397E-1 5.13675E-1 5.42359E-1 4.92411E-1 4.14503E-1 3.61505E-1 3.1202E-1 3.32463E-1 3.05047E-1 2.74884E-1 2.24145E-1 1.92376E-1 1.75377E-1 1.76578E-1 1.42986E-1 5.93386E-2 5.76415E-2 8.25106E-2 2.05734E-1 2.14161E-1 1.32184E-1 1.37424E-1 9.65544E-2 6.49348E-2 3.55493E-2 3.84805E-2 2.77402E-2 3.00405E-2 4.21384E-2 4.60436E-2 4.10435E-2 -9999 -9999 -9999 -9999 -9999 -9999 -9999
-9999 -9999 -9999 2.61831E-1 2.63909E-1 2.84265E-1 2.86813E-1 2.85041E-1 2.45759E-1 2.10375E-1 3.60593E-1 4.71015E-1 5.00834E-1 4.61238E-1 4.3855E-1 5.21723E-1 5.33528E-1 4.56545E-1 4.23068E-1 3.92029E-1 3.89594E-1 3.94859E-1 4.12348E-1 4.51657E-1 4.71358E-1 4.63931E-1 4.62596E-1 4.33856E-1 4.15235E-1 3.98975E-1 3.88572E-1 3.94072E-1 3.99308E-1 3.94003E-1 3.89695E-1 3.6739E-1 3.83435E-1 3.85185E-1 3.9148E-1 3.85836E-1 3.78773E-1 3.86423E-1 4.00435E-1 4.2278E-1 4.7773E-1 5.01433E-1 5.1773E-1 5.31453E-1 5.36016E-1 5.49625E-1 5.53496E-1 5.74665E-1 5.97483E-1 6.18259E-1 5.88664E-1 5.58898E-1 5.40114E-1 5.62401E-1 5.41306E-1 5.17623E-1 5.27009E-1 5.87318E-1 6.36249E-1 6.40022E-1 6.47049E-1 6.45836E-1 -9999 -9999 -9999 5.75924E-1 5.53725E-1 5.2291E-1 4.80945E-1 4.65629E-1 4.68691E-1 4.78747E-1 -9999 -9999 -9999 -9999 -9999 4.19258E-1 -9999 -9999 -9999 -9999 -9999 -9999 3.34666E-1 2.94083E-1 3.26328E-1 3.5039E-1 3.3613E-1 2.75894E-1 2.93263E-1 2.89293E-1 2.90365E-1 2.92677E-1 2.65049E-1 2.68916E-1 3.1531E-1 3.35538E-1 3.31359E-1 2.9391E-1 3.18908E-1 3.46182E-1 3.99251E-1 4.1097E-1 4.20541E-1 3.84113E-1 4.35087E-1 5.12704E-1 5.43376E-1 5.4303E-1 5.45641E-1 5.84904E-1 6.75165E-1 6.72158E-1 6.99654E-1 6.8733E-1 7.07662E-1 6.69264E-1 6.17081E-1 5.89402E-1 6.18092E-1 5.72974E-1 6.38508E-1 6.41928E-1 6.70806E-1 7.14433E-1 7.05404E-1 6.09155E-1 5.60662E-1 4.74198E-1 4.95187E-1 4.7818E-1 3.99711E-1 3.1212E-1 3.1751E-1 2.75004E-1 2.77316E-1 2.38735E-1 1.37842E-1 1.20444E-1 1.37064E-1 1.63702E-1 1.33716E-1 5.40193E-2 4.74068E-2 1.43502E-1 2.33977E-1 1.83407E-1 1.01609E-1 9.02092E-2 7.83538E-2 7.39458E-2 4.16588E-2 2.48257E-2 1.87106E-2 1.54064E-2 2.27956E-2 3.25162E-2 4.04938E-2 3.95943E-2 -9999 -9999 -9999 -9999 -9999 -9999
-9999 -9999 -9999 -9999 -9999 -9999 2.48217E-1 2.32036E-1 2.16504E-1 2.09018E-1 3.48711E-1 3.34854E-1 3.64727E-1 2.52029E-1 2.76936E-1 2.70397E-1 3.46125E-1 3.00008E-1 3.02301E-1 3.43705E-1 3.79819E-1 4.3046E-1 4.06658E-1 4.32823E-1 4.71673E-1 4.7525E-1 4.78447E-1 4.43972E-1 4.38017E-1 4.21933E-1 3.89026E-1 3.59921E-1 3.91502E-1 3.95449E-1 3.74379E-1 3.79076E-1 3.67568E-1 3.53899E-1 3.55673E-1 3.49876E-1 3.74567E-1 3.74095E-1 4.05656E-1 3.94984E-1 4.39147E-1 4.80578E-1 5.10192E-1 5.37329E-1 5.25137E-1 5.15783E-1 5.26919E-1 5.32841E-1 5.63443E-1 6.04987E-1 6.42687E-1 6.26466E-1 5.47867E-1 5.51084E-1 5.42218E-1 5.18388E-1 5.50447E-1 6.11526E-1 6.80772E-1 6.94395E-1 6.67789E-1 6.37013E-1 6.30219E-1 6.18315E-1 6.23416E-1 5.85156E-1 5.65902E-1 5.26507E-1 4.93389E-1 4.58357E-1 4.40016E-1 4.1959E-1 -9999 -9999 -9999 4.46199E-1 4.44882E-1 4.26359E-1 4.25486E-1 4.3576E-1 4.06368E-1 3.59074E-1 3.16367E-1 3.39764E-1 3.11761E-1 2.96961E-1 2.81826E-1 2.9734E-1 2.99427E-1 3.02791E-1 3.29716E-1 3.263E-1 3.26902E-1 3.38561E-1 3.27182E-1 3.1048E-1 3.33187E-1 3.32873E-1 2.81311E-1 3.05372E-1 3.58045E-1 3.75419E-1 3.26336E-1 3.4764E-1 4.00356E-1 4.49363E-1 4.72899E-1 5.0838E-1 5.67814E-1 5.63848E-1 5.46095E-1 6.09018E-1 6.52159E-1 6.96024E-1 7.43322E-1 7.13259E-1 6.88294E-1 6.51089E-1 6.57881E-1 6.47687E-1 5.76511E-1 5.81627E-1 6.90345E-1 7.26842E-1 6.74707E-1 6.40088E-1 5.47369E-1 5.20852E-1 4.55741E-1 4.65529E-1 4.12092E-1 4.26655E-1 4.57036E-1 3.83652E-1 2.77092E-1 2.46606E-1 3.15634E-1 2.81195E-1 1.70598E-1 1.01295E-1 1.08604E-1 1.19994E-1 8.79948E-2 4.87527E-2 4.83642E-2 1.05531E-1 2.03139E-1 1.45568E-1 9.43763E-2 6.27267E-2 4.93877E-2 5.8259E-2 -9999 -9999 -9999 -9999 -9999 2.14474E-2 3.63573E-2 3.5865E-2 -9999 -9999 -9999 -9999 -9999 -9999
-9999 -9999 -9999 -9999 -9999 -9999 -9999 2.06485E-1 1.966E-1 2.33007E-1 2.97801E-1 3.03232E-1 3.14714E-1 2.70521E-1 2.87182E-1 2.47152E-1 2.39866E-1 2.43887E-1 2.35484E-1 3.02091E-1 3.78745E-1 4.07653E-1 4.10929E-1 3.95874E-1 4.34152E-1 4.64514E-1 4.65034E-1 4.39125E-1 4.35872E-1 4.46763E-1 4.216E-1 3.98693E-1 3.95798E-1 4.03728E-1 3.65016E-1 3.59208E-1 3.59084E-1 3.61208E-1 3.78939E-1 3.7526E-1 3.64176E-1 3.84119E-1 3.70791E-1 3.62245E-1 4.01795E-1 4.35477E-1 4.54712E-1 4.88586E-1 5.05371E-1 4.88479E-1 4.97549E-1 4.96193E-1 5.04556E-1 5.61133E-1 6.00996E-1 6.40286E-1 5.76455E-1 5.46005E-1 5.13415E-1 5.30408E-1 5.28977E-1 5.70868E-1 5.93822E-1 6.22995E-1 6.08568E-1 5.99891E-1 5.98674E-1 6.00463E-1 6.08778E-1 5.87129E-1 5.63076E-1 5.5773E-1 5.2235E-1 4.54696E-1 4.14821E-1 4.0719E-1 4.09466E-1 -9999 -9999 4.24684E-1 4.097E-1 3.80519E-1 4.04774E-1 4.20733E-1 4.36509E-1 4.5416E-1 4.38184E-1 3.70326E-1 3.40878E-1 3.75863E-1 3.55788E-1 3.51274E-1 2.78479E-1 2.88184E-1 2.85085E-1 2.95116E-1 2.43172E-1 2.87376E-1 3.11818E-1 3.03903E-1 3.15798E-1 2.6951E-1 3.03914E-1 3.64222E-1 3.69357E-1 3.22518E-1 3.09644E-1 3.30831E-1 3.6824E-1 4.36516E-1 4.53926E-1 4.83074E-1 5.45233E-1 5.91643E-1 6.06506E-1 5.75568E-1 6.49556E-1 6.7307E-1 7.08461E-1 7.2051E-1 6.78536E-1 6.81993E-1 6.85099E-1 6.51342E-1 6.48221E-1 6.92899E-1 7.13808E-1 7.10517E-1 6.3745E-1 4.13594E-1 3.35521E-1 3.69508E-1 3.5733E-1 3.19743E-1 3.30179E-1 3.47724E-1 3.47527E-1 2.776E-1 1.96709E-1 2.15998E-1 2.67337E-1 2.08987E-1 1.1755E-1 8.01944E-2 7.19511E-2 7.5396E-2 6.14823E-2 3.88557E-2 3.76278E-2 6.82079E-2 1.23823E-1 1.11915E-1 8.69097E-2 6.35864E-2 5.86434E-2 8.82014E-2 -9999 -9999 -9999 -9999 -9999 -9999 4.26671E-2 3.32788E-2 -9999 -9999 -9999 -9999 -9999 -9999
-9999 -9999 -9999 -9999 -9999 -9999 -9999 -9999 -9999 -9999 2.91258E-1 3.56691E-1 3.50929E-1 3.41411E-1 3.3121E-1 3.0457E-1 2.80979E-1 2.47492E-1 2.68417E-1 3.23852E-1 3.79697E-1 3.9173E-1 4.07949E-1 3.85921E-1 4.01311E-1 4.22355E-1 4.23965E-1 4.34928E-1 4.35773E-1 4.52723E-1 4.84597E-1 4.47838E-1 4.10253E-1 3.99202E-1 3.89223E-1 3.50217E-1 3.52386E-1 3.88162E-1 3.79305E-1 4.05327E-1 3.82873E-1 4.00903E-1 3.89085E-1 3.75234E-1 4.03777E-1 4.11347E-1 4.26442E-1 4.69468E-1 4.95549E-1 5.05368E-1 4.75083E-1 4.73259E-1 4.76301E-1 4.85965E-1 5.14759E-1 5.44015E-1 5.53522E-1 5.48624E-1 5.44521E-1 5.07801E-1 5.15379E-1 5.08746E-1 5.11201E-1 5.20634E-1 5.3416E-1 5.72996E-1 5.66424E-1 5.83709E-1 5.91944E-1 5.64861E-1 5.63257E-1 5.81077E-1 5.66116E-1 5.23915E-1 4.63341E-1 4.18315E-1 3.91292E-1 3.69682E-1 4.57188E-1 -9999 4.35118E-1 4.34383E-1 4.02835E-1 4.07673E-1 3.91298E-1 4.26848E-1 4.59216E-1 4.53049E-1 4.60129E-1 4.27361E-1 4.08475E-1 4.33693E-1 3.77417E-1 2.91915E-1 2.8459E-1 2.5773E-1 2.48598E-1 2.83481E-1 2.44889E-1 2.76826E-1 2.94307E-1 2.88617E-1 3.15678E-1 3.45855E-1 3.74399E-1 3.74288E-1 3.79247E-1 4.11488E-1 4.15321E-1 4.26182E-1 4.71878E-1 5.18319E-1 5.58857E-1 6.31358E-1 6.31803E-1 6.21656E-1 6.25346E-1 6.47418E-1 6.45032E-1 6.82764E-1 6.91933E-1 6.87596E-1 6.85076E-1 6.9486E-1 7.25329E-1 7.32532E-1 6.47837E-1 5.82219E-1 3.96534E-1 2.93745E-1 2.79331E-1 2.90862E-1 2.77309E-1 2.59504E-1 3.03052E-1 2.12519E-1 1.708E-1 1.33236E-1 1.13398E-1 1.25842E-1 1.4554E-1 8.69805E-2 5.73239E-2 4.65976E-2 5.24124E-2 3.96279E-2 4.95899E-2 3.61076E-2 2.94827E-2 3.85054E-2 6.38422E-2 8.17485E-2 6.87611E-2 4.14709E-2 5.04807E-2 4.83883E-2 5.086E-2 -9999 -9999 -9999 -9999 -9999 -9999 1.79386E-2 -9999 -9999 -9999 -9999 -9999 -9999
-9999 -9999 -9999 -9999 -9999 -9999 -9999 -9999 -9999 -9999 -9999 -9999 -9999 -9999 3.73621E-1 3.84234E-1 3.56161E-1 3.0654E-1 3.55078E-1 3.62522E-1 3.51867E-1 3.74795E-1 4.08532E-1 3.9452E-1 3.95552E-1 4.13264E-1 4.13081E-1 4.08806E-1 4.09321E-1 4.257E-1 4.58603E-1 4.43993E-1 4.20763E-1 3.95778E-1 3.86481E-1 3.61299E-1 3.36599E-1 3.42888E-1 3.75203E-1 3.99795E-1 4.00094E-1 4.19347E-1 3.93364E-1 3.74497E-1 4.22943E-1 4.32351E-1 4.18015E-1 4.38028E-1 4.71649E-1 4.83592E-1 4.79469E-1 4.90882E-1 4.52686E-1 4.72374E-1 4.73803E-1 4.99846E-1 5.17908E-1 5.27323E-1 5.23671E-1 5.24191E-1 5.14612E-1 4.96687E-1 4.97823E-1 5.08477E-1 5.33922E-1 5.7142E-1 5.96675E-1 5.81578E-1 5.69065E-1 5.45752E-1 5.40132E-1 5.34437E-1 5.58692E-1 5.4877E-1 5.13506E-1 4.83074E-1 4.34561E-1 4.11687E-1 4.07177E-1 4.04087E-1 4.16829E-1 4.29259E-1 4.61051E-1 3.93753E-1 3.69052E-1 3.94539E-1 4.61997E-1 5.07361E-1 4.73428E-1 4.67707E-1 4.80869E-1 4.44839E-1 4.43369E-1 3.66594E-1 2.98735E-1 2.75092E-1 2.6809E-1 2.45893E-1 2.74353E-1 2.92714E-1 2.90412E-1 2.78925E-1 2.98488E-1 2.96638E-1 3.59957E-1 3.34162E-1 3.61102E-1 4.10589E-1 4.64042E-1 4.9478E-1 5.23115E-1 5.87818E-1 5.97288E-1 5.79133E-1 6.21868E-1 6.14875E-1 6.3371E-1 6.55211E-1 6.49758E-1 6.7684E-1 6.35881E-1 6.99063E-1 6.57934E-1 6.76495E-1 6.8561E-1 6.55707E-1 6.49297E-1 4.54147E-1 3.1696E-1 3.02145E-1 2.74504E-1 2.81041E-1 3.12209E-1 3.26249E-1 2.82365E-1 1.84336E-1 1.68472E-1 8.54733E-2 8.33861E-2 7.34521E-2 5.58652E-2 5.75466E-2 4.39631E-2 3.49562E-2 3.60882E-2 3.98732E-2 4.38278E-2 3.84476E-2 3.30825E-2 2.95279E-2 3.01019E-2 4.54972E-2 6.26141E-2 8.66967E-2 5.12942E-2 3.7453E-2 5.28446E-2 -9999 -9999 -9999 -9999 -9999 1.78966E-2 -9999 -9999 -9999 -9999 -9999 -9999 -9999
-9999 -9999 -9999 -9999 -9999 -9999 -9999 -9999 -9999 -9999 -9999 -9999 -9999 -9999 -9999 -9999 2.92351E-1 3.40764E-1 3.16851E-1 3.05732E-1 3.23917E-1 3.40692E-1 4.07249E-1 4.21651E-1 4.26811E-1 4.16089E-1 4.183E-1 4.03469E-1 3.87447E-1 3.90141E-1 4.18506E-1 4.15518E-1 4.04459E-1 4.02599E-1 3.78786E-1 3.57006E-1 3.50201E-1 3.5859E-1 3.90744E-1 4.12402E-1 4.28586E-1 4.1315E-1 4.03114E-1 3.67391E-1 4.0772E-1 4.44861E-1 4.18735E-1 4.23191E-1 4.35471E-1 4.6656E-1 4.78202E-1 4.78344E-1 4.58615E-1 4.46889E-1 4.63112E-1 4.58498E-1 4.95377E-1 4.85858E-1 4.86279E-1 5.09874E-1 4.87932E-1 4.88628E-1 5.03614E-1 5.04084E-1 5.1673E-1 5.66971E-1 6.08864E-1 5.96446E-1 5.66864E-1 5.33183E-1 5.27986E-1 5.19476E-1 5.3191E-1 5.38113E-1 5.29904E-1 5.16606E-1 4.60484E-1 4.36212E-1 4.3123E-1 4.42885E-1 4.37461E-1 3.76885E-1 4.04262E-1 4.03086E-1 4.2596E-1 3.68067E-1 4.09879E-1 4.67899E-1 4.74179E-1 4.67201E-1 4.66678E-1 4.51789E-1 4.39717E-1 3.85225E-1 3.48011E-1 3.09155E-1 2.8607E-1 2.63032E-1 2.56841E-1 2.32509E-1 2.5965E-1 2.04361E-1 2.06234E-1 3.03922E-1 3.47365E-1 3.82053E-1 3.84701E-1 4.38091E-1 4.77687E-1 4.829E-1 4.90174E-1 5.31134E-1 5.16519E-1 5.97143E-1 6.31815E-1 6.24372E-1 6.43049E-1 6.71341E-1 6.74999E-1 7.04669E-1 6.74467E-1 7.09213E-1 6.67518E-1 6.79036E-1 6.6411E-1 6.37249E-1 6.27438E-1 4.34749E-1 3.97675E-1 3.79182E-1 2.91282E-1 2.91901E-1 2.36269E-1 2.43541E-1 2.44545E-1 1.9447E-1 1.63914E-1 8.94608E-2 6.75145E-2 5.31579E-2 5.15488E-2 4.93838E-2 3.6824E-2 2.95042E-2 3.21349E-2 3.7721E-2 4.60909E-2 3.47337E-2 3.13643E-2 2.99988E-2 2.19263E-2 2.26798E-2 5.28181E-2 8.48024E-2 6.68096E-2 3.70274E-2 2.53796E-2 1.16837E-2 -9999 -9999 -9999 -9999 -9999 -9999 -9999 -9999 -9999 -9999 -9999 -9999
-9999 -9999 -9999 -9999 -9999 -9999 -9999 -9999 -9999 -9999 -9999 -9999 -9999 -9999 -9999 -9999 -9999 -9999 2.60893E-1 2.80439E-1 2.88958E-1 3.0179E-1 3.25438E-1 3.71415E-1 3.95256E-1 3.91325E-1 4.07003E-1 4.13982E-1 4.06011E-1 3.84317E-1 3.91951E-1 4.07832E-1 4.04328E-1 3.97925E-1 3.63989E-1 3.52733E-1 3.40125E-1 3.61309E-1 3.98834E-1 4.04672E-1 4.25322E-1 4.02853E-1 3.79066E-1 3.54186E-1 3.5145E-1 3.70689E-1 4.19889E-1 4.32788E-1 4.33245E-1 4.62989E-1 4.64118E-1 4.73754E-1 4.80567E-1 4.63098E-1 4.57641E-1 4.38837E-1 4.76964E-1 4.44306E-1 4.70708E-1 4.84528E-1 4.71982E-1 4.88592E-1 4.93232E-1 4.99722E-1 5.18725E-1 5.31953E-1 5.84647E-1 6.02622E-1 5.7094E-1 5.73213E-1 5.60649E-1 5.51566E-1 5.4949E-1 5.29704E-1 5.19774E-1 5.17198E-1 4.83324E-1 4.31111E-1 4.23655E-1 3.83087E-1 3.98729E-1 3.54584E-1 3.18048E-1 3.54722E-1 3.32357E-1 3.30389E-1 3.49942E-1 4.03272E-1 4.59474E-1 4.79174E-1 4.60185E-1 4.4504E-1 4.2547E-1 4.28769E-1 3.76343E-1 3.45445E-1 2.99354E-1 2.88518E-1 2.85917E-1 1.78949E-1 1.91093E-1 1.56271E-1 1.54672E-1 2.63464E-1 3.40495E-1 3.94485E-1 4.00973E-1 4.64843E-1 4.637E-1 4.84132E-1 4.33105E-1 4.31094E-1 4.91495E-1 5.72922E-1 5.98924E-1 6.02149E-1 6.11661E-1 6.52218E-1 7.09096E-1 7.36966E-1 6.81719E-1 6.65417E-1 6.55907E-1 6.61E-1 6.73374E-1 6.44644E-1 4.99087E-1 4.55682E-1 4.59258E-1 3.94432E-1 3.17415E-1 2.80144E-1 2.63044E-1 1.96897E-1 1.22248E-1 1.36861E-1 1.50977E-1 1.21351E-1 6.30082E-2 5.67938E-2 4.29449E-2 4.35254E-2 3.09006E-2 2.84158E-2 2.90632E-2 2.44473E-2 4.50896E-2 4.89288E-2 2.43208E-2 2.00611E-2 2.48934E-2 2.72122E-2 3.49155E-2 7.25981E-2 6.72062E-2 3.88141E-2 2.4708E-2 -9999 -9999 -9999 -9999 -9999 -9999 -9999 -9999 -9999 -9999 -9999 -9999 -9999
-9999 -9999 -9999 -9999 -9999 -9999 -9999 -9999 -9999 -9999 -9999 -9999 -9999 -9999 -9999 -9999 -9999 -9999 -9999 -9999 1.9038E-1 2.60848E-1 3.20398E-1 3.40339E-1 3.71519E-1 3.75359E-1 4.03424E-1 4.32649E-1 4.24869E-1 4.07607E-1 4.03471E-1 3.97203E-1 3.86806E-1 3.8377E-1 3.57893E-1 3.41963E-1 3.50118E-1 3.66884E-1 3.99542E-1 4.01236E-1 4.00392E-1 3.56079E-1 3.43578E-1 3.3627E-1 3.23071E-1 3.40031E-1 3.71215E-1 3.75614E-1 4.09088E-1 4.37276E-1 4.44119E-1 4.69782E-1 4.96258E-1 4.75479E-1 4.504E-1 4.48979E-1 4.51954E-1 4.32437E-1 4.43452E-1 4.60845E-1 4.59487E-1 4.78878E-1 5.09373E-1 5.02363E-1 5.14894E-1 5.27291E-1 5.52097E-1 5.92726E-1 6.14986E-1 6.46257E-1 5.91766E-1 5.692E-1 5.70056E-1 5.40597E-1 5.16853E-1 5.0422E-1 4.73417E-1 4.17537E-1 3.86607E-1 4.0651E-1 4.38419E-1 3.91759E-1 3.67927E-1 3.56746E-1 3.58192E-1 3.49428E-1 2.9511E-1 3.46448E-1 4.63187E-1 4.85246E-1 4.9394E-1 4.62185E-1 4.44435E-1 4.27231E-1 4.25958E-1 3.99334E-1 3.92355E-1 3.53106E-1 3.50135E-1 2.46303E-1 1.79678E-1 1.80915E-1 1.84276E-1 2.72833E-1 3.20447E-1 3.56545E-1 3.5442E-1 3.90053E-1 3.98975E-1 3.38057E-1 3.41861E-1 3.80309E-1 3.88189E-1 4.49458E-1 5.0985E-1 5.43533E-1 5.67303E-1 6.31234E-1 6.80487E-1 7.00234E-1 6.21776E-1 5.95637E-1 6.5453E-1 6.86601E-1 6.45622E-1 5.61407E-1 5.08197E-1 3.76426E-1 3.40224E-1 2.88172E-1 2.59415E-1 2.03856E-1 1.76466E-1 2.06221E-1 1.33179E-1 1.03278E-1 1.07899E-1 5.8471E-2 4.34251E-2 5.70089E-2 4.26913E-2 4.31874E-2 4.33818E-2 2.26896E-2 2.76462E-2 2.73448E-2 3.26174E-2 2.23328E-2 2.12496E-2 2.72599E-2 2.84088E-2 4.16628E-2 5.71328E-2 9.24144E-2 3.35283E-2 1.74229E-2 2.00436E-2 -9999 -9999 -9999 -9999 -9999 -9999 -9999 -9999 -9999 -9999 -9999 -9999 -9999
-9999 -9999 -9999 -9999 -9999 -9999 -9999 -9999 -9999 -9999 -9999 -9999 -9999 -9999 -9999 -9999 -9999 -9999 -9999 -9999 -9999 1.84459E-1 2.58236E-1 3.38654E-1 3.78657E-1 3.74902E-1 3.8772E-1 3.96239E-1 4.09943E-1 4.08778E-1 4.04487E-1 4.06303E-1 4.13298E-1 3.90451E-1 3.52271E-1 3.38857E-1 3.45891E-1 3.7084E-1 3.84908E-1 3.74946E-1 3.42665E-1 3.36098E-1 3.36395E-1 3.44914E-1 3.46276E-1 3.48788E-1 3.53509E-1 3.72759E-1 3.94449E-1 4.05809E-1 4.21018E-1 4.42385E-1 4.72452E-1 4.74594E-1 4.76514E-1 4.77909E-1 4.5954E-1 4.60754E-1 4.63837E-1 4.66123E-1 4.53589E-1 4.94526E-1 4.99098E-1 5.13319E-1 5.29226E-1 5.32173E-1 5.45154E-1 5.76973E-1 6.1576E-1 6.21004E-1 5.96106E-1 5.90733E-1 5.7148E-1 5.56806E-1 5.45225E-1 5.29135E-1 5.05329E-1 4.56093E-1 4.03775E-1 3.7133E-1 4.47329E-1 4.06258E-1 3.94539E-1 3.58141E-1 3.41424E-1 3.29452E-1 3.26671E-1 3.37437E-1 3.85726E-1 4.52482E-1 4.94327E-1 4.88783E-1 4.86955E-1 4.86257E-1 4.41237E-1 4.19394E-1 4.31482E-1 4.08902E-1 4.1159E-1 3.85394E-1 3.27153E-1 2.68692E-1 2.35551E-1 1.95266E-1 3.68291E-1 3.80862E-1 3.5946E-1 3.29505E-1 3.53571E-1 3.23273E-1 3.12831E-1 2.85329E-1 3.41525E-1 3.69907E-1 4.46689E-1 5.24738E-1 5.3835E-1 5.57622E-1 6.28355E-1 6.44223E-1 5.87586E-1 6.44783E-1 6.13184E-1 6.41189E-1 5.56125E-1 4.60554E-1 4.93705E-1 3.56777E-1 2.81096E-1 2.01171E-1 1.79537E-1 1.84143E-1 1.08718E-1 2.15498E-1 1.90762E-1 1.54759E-1 1.11532E-1 8.2671E-2 6.84476E-2 8.30203E-2 1.09908E-1 7.98737E-2 5.2982E-2 2.91217E-2 2.67759E-2 3.09881E-2 3.2956E-2 2.14463E-2 1.75901E-2 1.59505E-2 1.22597E-2 1.3884E-2 1.70868E-2 6.34652E-2 3.73949E-2 1.94735E-2 1.46756E-2 1.00187E-2 -9999 -9999 -9999 -9999 -9999 -9999 -9999 -9999 -9999 -9999 -9999 -9999
-9999 -9999 -9999 -9999 -9999 -9999 -9999 -9999 -9999 -9999 -9999 -9999 -9999 -9999 -9999 -9999 -9999 -9999 -9999 -9999 -9999 2.00023E-1 2.0637E-1 2.61848E-1 2.70904E-1 2.77191E-1 2.96104E-1 3.19546E-1 3.26296E-1 3.67458E-1 3.96322E-1 4.18315E-1 4.23578E-1 4.36636E-1 3.94986E-1 3.32987E-1 3.17426E-1 3.20247E-1 3.33108E-1 3.36971E-1 3.44858E-1 3.56552E-1 3.48115E-1 3.66579E-1 3.69325E-1 3.73743E-1 3.80649E-1 3.7718E-1 3.71431E-1 3.69971E-1 3.77624E-1 4.22551E-1 4.34538E-1 4.69208E-1 5.04511E-1 5.12807E-1 4.96916E-1 4.87007E-1 4.82133E-1 4.69286E-1 4.63305E-1 4.89256E-1 5.09426E-1 5.2596E-1 5.22166E-1 5.21363E-1 5.35069E-1 5.51243E-1 5.99231E-1 5.9992E-1 6.13381E-1 6.13399E-1 6.0219E-1 5.95365E-1 5.58571E-1 5.33237E-1 5.0798E-1 4.84689E-1 4.45071E-1 4.00044E-1 4.01671E-1 4.23564E-1 4.04886E-1 3.69939E-1 3.56335E-1 3.0233E-1 3.2002E-1 3.3207E-1 3.245E-1 3.66428E-1 4.94728E-1 5.04051E-1 4.82977E-1 4.84157E-1 4.87276E-1 4.69759E-1 4.42066E-1 4.57328E-1 4.04105E-1 3.12069E-1 2.70007E-1 2.9341E-1 3.11433E-1 2.20419E-1 3.06111E-1 3.01973E-1 2.73089E-1 2.98495E-1 2.47656E-1 2.95438E-1 2.77426E-1 2.71296E-1 2.99018E-1 3.16403E-1 3.26689E-1 3.33067E-1 3.91675E-1 4.59582E-1 5.68348E-1 5.37804E-1 5.64879E-1 5.93006E-1 5.40075E-1 5.91752E-1 4.94113E-1 4.22402E-1 3.81064E-1 3.60074E-1 2.63665E-1 1.72014E-1 1.3227E-1 1.03168E-1 1.14903E-1 1.4005E-1 1.31372E-1 1.24706E-1 9.07791E-2 6.13257E-2 6.77852E-2 1.14447E-1 9.70614E-2 9.6737E-2 4.60965E-2 2.80872E-2 3.66943E-2 4.53107E-2 3.48737E-2 2.69807E-2 1.61155E-2 1.36969E-2 1.43062E-2 1.62194E-2 1.98128E-2 3.21472E-2 4.64331E-2 3.23004E-2 2.03312E-2 1.01193E-2 1.63264E-2 1.86931E-2 -9999 -9999 -9999 -9999 1.97675E-2 -9999 -9999 -9999 -9999 -9999
-9999 -9999 -9999 -9999 -9999 -9999 -9999 -9999 -9999 -9999 -9999 -9999 -9999 -9999 -9999 -9999 -9999 -9999 -9999 -9999 -9999 1.75486E-1 1.93142E-1 2.02831E-1 2.00556E-1 2.33073E-1 2.5646E-1 3.04413E-1 3.16923E-1 3.13695E-1 3.61268E-1 3.81325E-1 4.1358E-1 4.32353E-1 3.96223E-1 3.64059E-1 3.57048E-1 3.41088E-1 3.18207E-1 3.01966E-1 3.27626E-1 3.70615E-1 3.6198E-1 3.94924E-1 3.7626E-1 3.5269E-1 4.09346E-1 3.83991E-1 3.79286E-1 3.73259E-1 3.39228E-1 3.57674E-1 3.8713E-1 4.27491E-1 5.05956E-1 5.14125E-1 5.15112E-1 5.18481E-1 5.07367E-1 4.92525E-1 4.8263E-1 4.84142E-1 4.99768E-1 5.1053E-1 5.13906E-1 5.33095E-1 5.21855E-1 5.39901E-1 5.80665E-1 5.94155E-1 6.04675E-1 6.088E-1 5.91983E-1 5.81766E-1 5.62348E-1 5.17575E-1 4.83478E-1 4.84593E-1 4.49974E-1 4.24025E-1 4.21179E-1 4.10625E-1 3.39409E-1 3.63896E-1 3.85991E-1 4.06453E-1 2.74299E-1 3.0481E-1 3.26106E-1 3.57542E-1 4.41148E-1 5.14963E-1 4.99037E-1 4.80202E-1 4.79433E-1 4.62943E-1 4.63769E-1 3.83554E-1 3.00699E-1 2.81083E-1 2.7172E-1 3.08573E-1 3.46981E-1 3.11905E-1 2.14309E-1 2.13689E-1 2.16726E-1 3.06052E-1 2.85669E-1 2.8087E-1 2.66872E-1 2.60231E-1 2.41344E-1 2.90801E-1 2.83126E-1 2.78048E-1 2.23546E-1 3.23918E-1 4.61035E-1 4.39077E-1 4.85131E-1 4.92559E-1 4.91723E-1 4.90836E-1 4.5773E-1 3.73351E-1 3.36348E-1 2.76372E-1 2.13849E-1 1.78413E-1 1.63076E-1 6.01199E-2 8.60131E-2 1.07713E-1 1.6354E-1 1.13309E-1 6.7763E-2 5.68949E-2 1.12579E-1 1.90191E-1 1.90263E-1 1.23795E-1 4.96298E-2 4.6114E-2 5.39417E-2 6.41928E-2 6.82817E-2 7.29675E-2 6.17363E-2 5.35447E-2 3.64591E-2 3.20448E-2 2.66587E-2 3.25363E-2 5.38211E-2 3.12086E-2 2.07899E-2 2.81705E-2 2.39998E-2 2.30436E-2 2.07919E-2 2.17581E-2 -9999 1.77416E-2 1.96473E-2 1.70942E-2 -9999 -9999 -9999 -9999
-9999 -9999 -9999 -9999 -9999 -9999 -9999 -9999 -9999 -9999 -9999 -9999 -9999 -9999 -9999 -9999 -9999 -9999 -9999 -9999 -9999 -9999 1.53558E-1 1.56569E-1 1.83906E-1 2.13827E-1 2.45465E-1 2.84808E-1 2.93078E-1 3.30835E-1 3.39358E-1 3.40028E-1 3.60873E-1 4.10819E-1 3.98109E-1 3.82341E-1 3.70958E-1 3.55373E-1 3.31368E-1 3.31235E-1 3.37182E-1 3.5676E-1 3.81658E-1 4.58862E-1 4.35694E-1 3.90057E-1 3.84148E-1 3.38992E-1 3.49266E-1 3.46136E-1 3.40135E-1 3.25042E-1 3.50279E-1 4.06234E-1 4.4012E-1 4.62805E-1 5.02668E-1 5.2589E-1 5.19443E-1 4.99435E-1 4.87083E-1 4.82835E-1 4.69264E-1 4.86959E-1 5.0891E-1 5.19027E-1 5.32763E-1 5.38921E-1 5.4858E-1 5.49666E-1 5.57815E-1 5.94995E-1 6.08172E-1 5.79474E-1 5.57238E-1 5.37484E-1 5.25374E-1 4.82146E-1 4.4636E-1 4.26753E-1 3.57717E-1 2.87812E-1 2.99299E-1 2.91627E-1 3.59164E-1 3.29337E-1 3.2532E-1 2.90955E-1 2.84332E-1 2.57938E-1 4.00572E-1 4.61864E-1 5.31824E-1 5.32116E-1 5.02356E-1 4.32761E-1 4.18027E-1 3.54214E-1 2.97391E-1 3.09469E-1 2.95747E-1 2.31455E-1 2.14082E-1 2.80864E-1 2.56182E-1 2.4263E-1 2.289E-1 2.58792E-1 1.69756E-1 1.10613E-1 2.01313E-1 2.43043E-1 2.46763E-1 2.04051E-1 2.36064E-1 2.61251E-1 2.52537E-1 3.34135E-1 3.94208E-1 4.221E-1 3.59873E-1 3.5702E-1 3.61502E-1 3.92391E-1 3.81197E-1 2.91512E-1 2.36677E-1 2.46013E-1 1.79149E-1 1.30397E-1 1.2587E-1 7.77809E-2 6.25778E-2 7.3209E-2 1.2407E-1 9.47884E-2 8.70759E-2 9.71411E-2 1.49302E-1 2.34002E-1 2.36989E-1 1.3204E-1 5.43476E-2 6.70219E-2 9.90191E-2 6.43424E-2 6.35096E-2 5.69454E-2 8.44034E-2 1.07199E-1 7.95703E-2 5.0374E-2 3.22642E-2 4.75232E-2 4.87716E-2 2.9163E-2 1.81618E-2 3.28542E-2 2.97621E-2 2.76975E-2 2.26616E-2 1.85466E-2 1.01991E-2 1.65626E-2 -9999 -9999 -9999 -9999 -9999 -9999
-9999 -9999 -9999 -9999 -9999 -9999 -9999 -9999 -9999 -9999 -9999 -9999 -9999 -9999 -9999 -9999 -9999 -9999 -9999 -9999 -9999 -9999 -9999 1.31935E-1 1.53375E-1 1.96047E-1 1.94547E-1 2.32288E-1 2.64052E-1 2.71739E-1 2.80055E-1 2.7449E-1 3.20156E-1 3.40454E-1 4.03396E-1 4.33922E-1 4.23686E-1 3.75542E-1 4.03752E-1 4.30199E-1 4.53067E-1 4.36838E-1 4.74524E-1 4.67304E-1 4.03511E-1 3.61291E-1 3.52749E-1 3.38599E-1 3.25608E-1 3.28931E-1 3.17603E-1 3.0611E-1 3.5515E-1 4.27626E-1 4.02935E-1 4.13138E-1 5.35452E-1 5.55064E-1 5.48299E-1 5.22542E-1 4.97664E-1 4.84811E-1 4.75672E-1 4.78296E-1 5.00178E-1 5.18254E-1 5.17907E-1 5.15025E-1 5.08661E-1 5.20431E-1 5.20823E-1 5.50598E-1 5.64903E-1 5.59022E-1 5.59647E-1 5.5262E-1 5.37796E-1 5.02909E-1 4.94069E-1 4.35764E-1 3.93383E-1 3.76487E-1 3.36996E-1 3.67458E-1 3.40928E-1 3.05033E-1 3.08844E-1 2.82093E-1 2.90575E-1 2.93953E-1 3.24088E-1 5.12443E-1 5.48209E-1 4.74351E-1 4.55953E-1 3.82061E-1 3.29743E-1 3.14695E-1 3.19312E-1 2.85587E-1 2.59833E-1 2.27564E-1 1.64125E-1 2.28003E-1 2.65834E-1 2.3401E-1 1.63941E-1 1.81852E-1 1.99065E-1 1.44787E-1 1.12189E-1 1.01432E-1 2.24883E-1 2.30293E-1 1.95825E-1 1.61447E-1 2.56311E-1 2.90199E-1 2.63119E-1 2.74138E-1 3.51399E-1 3.29064E-1 2.42924E-1 1.98758E-1 3.02443E-1 2.66765E-1 1.99786E-1 1.4748E-1 1.51108E-1 1.65663E-1 1.93922E-1 1.92885E-1 1.30886E-1 1.02028E-1 1.22737E-1 9.81621E-2 5.07348E-2 4.98255E-2 7.02686E-2 1.57473E-1 2.04125E-1 1.06898E-1 6.96783E-2 6.64659E-2 6.03057E-2 5.27674E-2 4.72276E-2 3.85114E-2 3.63634E-2 4.05264E-2 5.3844E-2 4.64923E-2 3.85837E-2 4.74326E-2 1.82687E-2 1.20775E-2 -9999 1.28931E-2 1.5943E-2 1.01045E-2 1.04136E-2 2.21718E-2 1.86907E-2 -9999 -9999 -9999 -9999 -9999 -9999 -9999
-9999 -9999 -9999 -9999 -9999 -9999 -9999 -9999 -9999 -9999 -9999 -9999 -9999 -9999 -9999 -9999 -9999 -9999 -9999 -9999 -9999 -9999 -9999 -9999 1.48076E-1 1.34922E-1 1.38081E-1 1.5691E-1 2.05674E-1 2.37353E-1 2.56059E-1 2.47436E-1 2.66904E-1 2.89293E-1 3.46826E-1 3.74007E-1 3.87568E-1 3.95156E-1 3.72017E-1 4.22606E-1 4.54151E-1 4.40347E-1 4.97652E-1 4.8175E-1 4.39619E-1 3.70984E-1 3.61471E-1 3.29615E-1 3.11401E-1 3.07562E-1 3.12606E-1 3.30202E-1 3.7632E-1 4.24195E-1 3.83866E-1 3.91896E-1 4.57645E-1 4.9495E-1 5.27804E-1 5.17606E-1 5.14532E-1 4.91599E-1 4.65078E-1 4.61605E-1 4.68984E-1 4.91058E-1 5.08745E-1 5.17103E-1 5.04943E-1 5.06584E-1 5.15832E-1 5.42148E-1 5.50288E-1 5.71513E-1 5.78278E-1 5.67702E-1 5.24983E-1 4.57537E-1 4.8885E-1 4.67637E-1 4.22392E-1 4.31523E-1 3.62839E-1 3.76958E-1 3.19819E-1 2.90964E-1 3.01832E-1 2.88407E-1 2.72509E-1 3.14598E-1 3.0514E-1 3.97237E-1 3.9928E-1 4.31662E-1 4.04592E-1 3.76356E-1 3.07326E-1 3.15241E-1 3.09541E-1 2.47671E-1 2.49587E-1 2.16888E-1 2.32949E-1 2.21919E-1 1.2086E-1 1.48083E-1 1.37053E-1 1.24294E-1 1.88897E-1 2.35352E-1 2.11832E-1 1.95506E-1 2.22489E-1 1.53438E-1 1.75752E-1 1.4681E-1 9.20694E-2 1.62406E-1 1.59278E-1 2.20868E-1 2.27142E-1 2.58338E-1 2.65125E-1 2.25723E-1 1.93245E-1 2.73107E-1 2.28008E-1 1.61052E-1 1.22944E-1 1.35158E-1 2.08754E-1 1.63019E-1 1.0135E-1 5.66922E-2 1.3262E-1 1.5291E-1 9.13892E-2 5.97655E-2 9.26846E-2 1.57491E-1 1.79361E-1 1.22095E-1 5.74424E-2 6.98025E-2 8.64551E-2 1.03604E-1 4.53338E-2 5.89649E-2 5.04785E-2 4.54762E-2 3.74755E-2 2.84819E-2 2.65388E-2 2.89871E-2 1.55794E-2 -9999 -9999 -9999 -9999 -9999 -9999 -9999 -9999 -9999 -9999 -9999 -9999 -9999 -9999 -9999
-9999 -9999 -9999 -9999 -9999 -9999 -9999 -9999 -9999 -9999 -9999 -9999 -9999 -9999 -9999 -9999 -9999 -9999 -9999 -9999 -9999 -9999 -9999 -9999 -9999 2.29037E-1 1.05101E-1 1.33889E-1 2.03327E-1 2.33875E-1 2.0703E-1 2.69296E-1 2.65255E-1 2.84269E-1 2.51563E-1 2.47628E-1 2.56087E-1 3.09548E-1 3.9445E-1 4.61849E-1 4.34774E-1 3.99505E-1 4.11402E-1 4.3844E-1 4.58759E-1 4.65274E-1 4.49763E-1 3.8253E-1 3.57796E-1 3.50774E-1 3.82318E-1 3.72471E-1 3.94916E-1 3.71395E-1 3.59073E-1 3.81334E-1 4.1271E-1 4.33723E-1 5.14697E-1 5.13172E-1 5.12206E-1 5.22053E-1 4.99436E-1 4.69615E-1 4.70617E-1 4.61411E-1 4.73018E-1 5.32246E-1 4.74354E-1 4.64626E-1 4.57834E-1 4.89051E-1 5.11528E-1 5.48739E-1 5.50551E-1 5.35135E-1 4.50747E-1 4.09777E-1 4.36984E-1 4.69749E-1 4.26027E-1 4.11329E-1 3.98616E-1 3.90276E-1 3.58944E-1 3.20479E-1 2.68107E-1 3.02119E-1 2.89021E-1 3.08977E-1 3.58875E-1 3.83315E-1 3.78606E-1 4.11528E-1 3.96422E-1 3.44919E-1 2.96088E-1 2.81157E-1 2.83498E-1 2.60885E-1 2.61732E-1 2.49693E-1 2.299E-1 1.73342E-1 9.40195E-2 1.09213E-1 1.54202E-1 1.42492E-1 1.33746E-1 1.58011E-1 1.72381E-1 1.88676E-1 2.29521E-1 1.88052E-1 2.00435E-1 2.28561E-1 1.75132E-1 1.33843E-1 1.6109E-1 2.76325E-1 3.24808E-1 3.10632E-1 3.64936E-1 2.78679E-1 1.63326E-1 1.97425E-1 2.57092E-1 1.65743E-1 8.61322E-2 1.14409E-1 8.96708E-2 8.77624E-2 6.25546E-2 5.38585E-2 1.09894E-1 1.93869E-1 1.5936E-1 9.60612E-2 1.07802E-1 9.52165E-2 1.10994E-1 8.97611E-2 8.80498E-2 5.81028E-2 7.50073E-2 7.51616E-2 7.42649E-2 4.6265E-2 2.49481E-2 2.44677E-2 2.35931E-2 2.90672E-2 2.49526E-2 1.8155E-2 1.048E-2 -9999 -9999 -9999 -9999 -9999 -9999 -9999 -9999 -9999 -9999 -9999 -9999 -9999 -9999 -9999
-9999 -9999 -9999 -9999 -9999 -9999 -9999 -9999 -9999 -9999 -9999 -9999 -9999 -9999 -9999 -9999 -9999 -9999 -9999 -9999 -9999 -9999 -9999 -9999 -9999 1.60767E-1 1.7061E-1 1.49284E-1 2.13477E-1 2.48548E-1 2.25744E-1 2.37234E-1 2.89181E-1 2.83778E-1 2.39571E-1 2.1035E-1 2.19894E-1 2.70139E-1 2.88488E-1 3.68004E-1 3.95217E-1 4.03564E-1 4.26798E-1 4.38074E-1 4.64482E-1 5.13927E-1 5.20612E-1 4.91365E-1 4.17817E-1 3.78805E-1 3.97574E-1 3.81732E-1 3.87914E-1 3.65219E-1 3.47381E-1 3.49462E-1 3.76248E-1 4.03214E-1 4.41548E-1 4.69148E-1 4.96349E-1 5.10735E-1 4.79834E-1 4.54297E-1 4.55442E-1 4.60505E-1 4.40028E-1 4.26375E-1 4.24967E-1 4.64889E-1 4.09163E-1 4.21896E-1 4.26885E-1 4.80599E-1 5.00736E-1 5.46769E-1 4.54542E-1 3.9987E-1 4.42245E-1 4.53356E-1 4.58181E-1 4.23319E-1 3.77873E-1 3.88919E-1 3.91496E-1 3.67858E-1 3.12338E-1 3.04972E-1 3.45736E-1 3.38909E-1 3.87131E-1 4.1679E-1 3.96111E-1 4.02437E-1 3.89547E-1 3.30054E-1 2.70571E-1 2.35369E-1 2.55075E-1 2.5596E-1 2.58325E-1 2.61031E-1 1.86188E-1 1.37776E-1 1.22959E-1 1.39337E-1 1.9427E-1 2.42379E-1 1.97682E-1 1.82213E-1 1.29007E-1 1.42191E-1 2.79124E-1 1.92328E-1 1.89148E-1 2.7907E-1 2.23845E-1 2.64553E-1 2.59546E-1 4.13379E-1 4.52606E-1 4.40477E-1 4.15125E-1 3.36446E-1 2.25637E-1 1.48468E-1 2.11338E-1 2.13211E-1 1.38159E-1 1.32958E-1 1.09151E-1 7.18615E-2 5.71635E-2 7.13272E-2 9.7522E-2 5.90946E-2 5.41165E-2 2.8906E-2 3.71626E-2 2.76483E-2 2.88247E-2 8.21912E-2 1.15149E-1 1.17618E-1 1.02906E-1 8.58425E-2 8.33275E-2 3.34648E-2 2.06227E-2 1.57619E-2 1.53058E-2 2.53112E-2 3.31349E-2 1.60728E-2 -9999 -9999 -9999 -9999 -9999 -9999 -9999 -9999 -9999 -9999 -9999 -9999 -9999 -9999 -9999 -9999
-9999 -9999 -9999 -9999 -9999 -9999 -9999 -9999 -9999 -9999 -9999 -9999 -9999 -9999 -9999 -9999 -9999 -9999 -9999 -9999 -9999 -9999 -9999 -9999 -9999 -9999 2.82159E-1 2.24972E-1 2.5874E-1 2.50779E-1 2.11356E-1 1.96725E-1 2.42704E-1 2.63708E-1 2.50537E-1 2.0242E-1 1.89381E-1 2.64411E-1 2.95518E-1 2.724E-1 3.04727E-1 3.6338E-1 4.27569E-1 4.26661E-1 4.45835E-1 4.57664E-1 4.74513E-1 4.9825E-1 4.52407E-1 4.00694E-1 3.83688E-1 3.70169E-1 3.41506E-1 3.38272E-1 3.63846E-1 3.84753E-1 3.91528E-1 4.07585E-1 3.82225E-1 3.90119E-1 4.27957E-1 4.7264E-1 4.58156E-1 4.48872E-1 4.50237E-1 4.49039E-1 4.41757E-1 4.56837E-1 4.10153E-1 4.08557E-1 4.01642E-1 3.76012E-1 3.70357E-1 3.76159E-1 4.61362E-1 4.49721E-1 4.56773E-1 3.85497E-1 4.49753E-1 4.27631E-1 4.40418E-1 4.42329E-1 3.54269E-1 3.59915E-1 3.63489E-1 3.84785E-1 3.3992E-1 3.13279E-1 3.1968E-1 3.12193E-1 3.36564E-1 3.32948E-1 3.27863E-1 3.41027E-1 3.28568E-1 3.11085E-1 2.90931E-1 2.81367E-1 3.04235E-1 2.87144E-1 2.83311E-1 2.65282E-1 2.37915E-1 1.92921E-1 2.2725E-1 2.21895E-1 2.26874E-1 2.59179E-1 2.68479E-1 1.76621E-1 1.37724E-1 1.34157E-1 2.59331E-1 1.81675E-1 1.77765E-1 2.212E-1 2.25422E-1 1.89809E-1 2.2196E-1 2.20131E-1 2.61622E-1 2.42986E-1 2.47253E-1 2.32603E-1 2.01347E-1 1.84069E-1 1.53239E-1 1.67763E-1 1.19425E-1 1.24603E-1 1.53437E-1 6.95593E-2 4.98569E-2 7.11423E-2 4.91514E-2 5.97611E-2 5.45984E-2 4.61508E-2 3.01102E-2 1.7179E-2 2.93258E-2 4.39937E-2 5.08017E-2 6.38023E-2 8.49018E-2 1.10836E-1 1.07119E-1 5.15317E-2 4.16722E-2 1.24175E-2 1.14336E-2 2.76725E-2 3.36026E-2 1.79442E-2 -9999 -9999 -9999 -9999 -9999 -9999 -9999 -9999 -9999 -9999 -9999 -9999 -9999 -9999 -9999 -9999
-9999 -9999 -9999 -9999 -9999 -9999 -9999 -9999 -9999 -9999 -9999 -9999 -9999 -9999 -9999 -9999 -9999 -9999 -9999 -9999 -9999 -9999 -9999 -9999 -9999 -9999 3.92497E-1 2.75279E-1 2.68079E-1 2.45671E-1 2.30739E-1 1.99425E-1 2.28216E-1 2.56382E-1 2.58185E-1 2.3891E-1 2.41946E-1 2.4054E-1 2.84822E-1 2.521E-1 2.40249E-1 3.03743E-1 3.86537E-1 3.84628E-1 4.05569E-1 4.06241E-1 4.16057E-1 4.16661E-1 4.47881E-1 4.47065E-1 4.08299E-1 3.87433E-1 3.42746E-1 3.11705E-1 3.6682E-1 3.76322E-1 3.76001E-1 3.63411E-1 3.4319E-1 3.58615E-1 3.87506E-1 4.26433E-1 4.17904E-1 4.19167E-1 4.70811E-1 5.12633E-1 4.81342E-1 4.56874E-1 4.65442E-1 4.06735E-1 4.11652E-1 3.72163E-1 3.49637E-1 3.69266E-1 3.52272E-1 3.83166E-1 4.32696E-1 4.02267E-1 4.04018E-1 3.97188E-1 4.34105E-1 4.47281E-1 3.56594E-1 3.63814E-1 3.68764E-1 3.5715E-1 3.19617E-1 3.29908E-1 3.09058E-1 2.75911E-1 3.05447E-1 2.68253E-1 2.81977E-1 2.69643E-1 2.63025E-1 2.53356E-1 2.73164E-1 2.94268E-1 2.92707E-1 2.79815E-1 2.86676E-1 3.25133E-1 2.96087E-1 2.46557E-1 2.42576E-1 2.08001E-1 1.70592E-1 2.35121E-1 2.34953E-1 1.6633E-1 1.3708E-1 1.1015E-1 1.49528E-1 1.54298E-1 2.34539E-1 3.35397E-1 3.2676E-1 1.52128E-1 1.75569E-1 1.00979E-1 9.6857E-2 8.6407E-2 8.07663E-2 1.02948E-1 1.3795E-1 1.26875E-1 1.2634E-1 1.22465E-1 1.48696E-1 1.5596E-1 1.54063E-1 1.28683E-1 8.89021E-2 5.2268E-2 8.05378E-2 5.82967E-2 5.15105E-2 8.6784E-2 5.70311E-2 3.52031E-2 2.44342E-2 2.19144E-2 1.95122E-2 3.05235E-2 4.30431E-2 1.15954E-1 1.38686E-1 9.86044E-2 1.17803E-1 4.86572E-2 1.86376E-2 2.92608E-2 5.28249E-2 2.74016E-2 9.01733E-3 -9999 -9999 -9999 -9999 -9999 -9999 -9999 -9999 -9999 -9999 -9999 -9999 -9999 -9999 -9999
-9999 -9999 -9999 -9999 -9999 -9999 -9999 -9999 -9999 -9999 -9999 -9999 -9999 -9999 -9999 -9999 -9999 -9999 -9999 -9999 -9999 -9999 -9999 -9999 -9999 3.76455E-1 3.87145E-1 2.87526E-1 2.73807E-1 2.58448E-1 3.04605E-1 2.70961E-1 2.8009E-1 2.90494E-1 2.83748E-1 2.69847E-1 2.65316E-1 2.55681E-1 2.52579E-1 2.19628E-1 2.15752E-1 2.50348E-1 3.03853E-1 3.30248E-1 3.34301E-1 3.24383E-1 3.44736E-1 3.73217E-1 4.05849E-1 4.29455E-1 4.22145E-1 3.81523E-1 3.6182E-1 3.5158E-1 3.22815E-1 2.97969E-1 3.21856E-1 3.41715E-1 3.11781E-1 3.49781E-1 4.03419E-1 4.12274E-1 4.24819E-1 4.44083E-1 4.25204E-1 4.61509E-1 4.39033E-1 4.07883E-1 4.01999E-1 4.01697E-1 4.36265E-1 3.69487E-1 3.63213E-1 3.76586E-1 3.56192E-1 4.00995E-1 3.72949E-1 3.93723E-1 3.54114E-1 3.2474E-1 3.85011E-1 3.88238E-1 3.72502E-1 3.58574E-1 3.07324E-1 3.08399E-1 3.5866E-1 3.50987E-1 3.26023E-1 3.33664E-1 3.01475E-1 3.04994E-1 2.60978E-1 2.39099E-1 2.53246E-1 2.00263E-1 2.48602E-1 2.61587E-1 2.58969E-1 2.21558E-1 2.20845E-1 2.24767E-1 2.41051E-1 2.35313E-1 2.11089E-1 1.62268E-1 1.56653E-1 1.51897E-1 1.47569E-1 1.38942E-1 9.78658E-2 1.25E-1 1.64961E-1 1.20846E-1 2.06869E-1 2.1152E-1 1.96586E-1 2.27075E-1 1.78439E-1 9.74062E-2 5.4683E-2 6.95216E-2 7.9653E-2 9.57718E-2 1.06768E-1 7.77634E-2 9.69481E-2 1.23421E-1 1.41756E-1 1.79476E-1 2.37774E-1 2.00673E-1 1.49472E-1 1.11242E-1 8.89707E-2 6.6748E-2 5.30769E-2 3.35805E-2 2.01299E-2 2.70577E-2 2.87829E-2 3.72503E-2 2.62558E-2 3.88159E-2 5.33214E-2 9.03696E-2 8.07638E-2 6.49518E-2 8.8638E-2 1.04979E-1 9.13163E-2 5.66826E-2 1.08603E-1 6.43742E-2 1.57069E-2 1.90504E-2 1.80112E-2 1.43111E-2 1.57878E-2 -9999 -9999 -9999 -9999 -9999 -9999 -9999 -9999 -9999 -9999 -9999
-9999 -9999 -9999 -9999 -9999 -9999 -9999 -9999 -9999 -9999 -9999 -9999 -9999 -9999 -9999 -9999 -9999 -9999 -9999 -9999 -9999 -9999 -9999 -9999 -9999 -9999 3.81852E-1 3.07936E-1 2.71456E-1 2.76304E-1 2.84997E-1 2.51865E-1 2.4238E-1 2.62457E-1 3.30728E-1 3.28525E-1 3.06959E-1 3.0007E-1 2.40742E-1 2.19437E-1 2.09412E-1 1.89878E-1 2.12272E-1 2.99499E-1 3.31445E-1 3.02834E-1 3.20205E-1 3.3841E-1 3.42089E-1 3.60311E-1 3.5896E-1 3.81803E-1 3.43232E-1 3.39204E-1 3.22857E-1 2.79226E-1 2.90152E-1 2.9574E-1 3.35805E-1 3.87202E-1 4.20449E-1 4.17782E-1 4.24732E-1 4.44422E-1 3.81347E-1 4.22201E-1 4.00669E-1 4.25894E-1 3.9612E-1 4.00202E-1 4.47858E-1 3.79972E-1 3.2263E-1 3.50336E-1 3.61159E-1 3.39561E-1 3.50204E-1 3.91251E-1 3.58221E-1 3.41811E-1 3.39053E-1 3.45892E-1 3.32062E-1 3.04153E-1 3.26859E-1 3.47975E-1 3.32231E-1 4.01721E-1 3.67696E-1 3.28978E-1 3.06481E-1 2.61239E-1 2.39105E-1 2.67044E-1 2.25572E-1 1.9163E-1 2.34302E-1 2.03578E-1 1.88333E-1 2.19393E-1 2.0637E-1 1.79162E-1 1.90764E-1 2.20465E-1 2.28938E-1 2.05712E-1 1.52346E-1 1.43345E-1 1.69193E-1 1.44141E-1 1.84074E-1 1.62942E-1 1.0092E-1 1.4089E-1 9.08962E-2 1.05402E-1 7.51483E-2 4.01065E-2 9.70583E-2 1.22454E-1 8.58826E-2 7.33891E-2 8.56282E-2 8.66979E-2 9.87277E-2 7.96106E-2 8.36386E-2 1.30678E-1 2.03673E-1 2.11743E-1 2.21967E-1 2.19328E-1 2.89431E-1 1.70213E-1 8.92267E-2 6.01216E-2 5.65521E-2 2.677E-2 3.40404E-2 2.38147E-2 1.98537E-2 3.72784E-2 3.68416E-2 2.45911E-2 1.71113E-2 2.55324E-2 2.69654E-2 1.83233E-2 2.54729E-2 7.12878E-2 1.85019E-1 1.82439E-1 1.16504E-1 1.13552E-1 3.91493E-2 4.21196E-2 3.8064E-2 2.61633E-2 2.41158E-2 2.34716E-2 -9999 -9999 -9999 -9999 -9999 -9999 -9999 -9999 -9999 -9999
-9999 -9999 -9999 -9999 -9999 -9999 -9999 -9999 -9999 -9999 -9999 -9999 -9999 -9999 -9999 -9999 -9999 -9999 -9999 -9999 -9999 -9999 -9999 -9999 -9999 -9999 3.94356E-1 3.88063E-1 2.6752E-1 3.18969E-1 2.74839E-1 2.21375E-1 2.25303E-1 3.15287E-1 3.3818E-1 3.67304E-1 3.7492E-1 3.07803E-1 2.07324E-1 1.92385E-1 2.05494E-1 1.90664E-1 1.92014E-1 3.03539E-1 3.53002E-1 3.28477E-1 3.42605E-1 3.25007E-1 3.10456E-1 3.23705E-1 3.02451E-1 3.0642E-1 3.21973E-1 3.1448E-1 2.92061E-1 2.71105E-1 2.8934E-1 3.06621E-1 3.26319E-1 3.68422E-1 4.32877E-1 4.07129E-1 3.91174E-1 4.00176E-1 3.76498E-1 3.91821E-1 3.81723E-1 4.08729E-1 3.79209E-1 4.01581E-1 3.73255E-1 3.45966E-1 2.96722E-1 2.95626E-1 3.32775E-1 3.25709E-1 3.17672E-1 3.22951E-1 3.50103E-1 3.18969E-1 3.45868E-1 3.5879E-1 3.6585E-1 3.67475E-1 3.36291E-1 3.55345E-1 3.40555E-1 3.46308E-1 3.72883E-1 3.38536E-1 2.93023E-1 2.38913E-1 2.73655E-1 2.53037E-1 1.94317E-1 2.14842E-1 1.58488E-1 1.38422E-1 1.37082E-1 2.20044E-1 2.54528E-1 2.22919E-1 2.0362E-1 2.19059E-1 1.63306E-1 1.19019E-1 6.22135E-2 6.51542E-2 1.34441E-1 1.67502E-1 9.87726E-2 1.00149E-1 1.5516E-1 2.27246E-1 1.88714E-1 1.09594E-1 7.40909E-2 4.31886E-2 6.70984E-2 5.28871E-2 5.72888E-2 7.86019E-2 5.37659E-2 5.29937E-2 4.99388E-2 5.75143E-2 8.11153E-2 1.2565E-1 2.23539E-1 1.56081E-1 1.78878E-1 1.54281E-1 1.79123E-1 1.02809E-1 7.59801E-2 4.78325E-2 4.97924E-2 2.94159E-2 2.71341E-2 2.69243E-2 2.58694E-2 1.71532E-2 1.57197E-2 1.19291E-2 1.21881E-2 1.33859E-2 1.11109E-2 1.35055E-2 3.70552E-2 7.79083E-2 9.63435E-2 6.39692E-2 4.62385E-2 6.58498E-2 9.39188E-2 1.03703E-1 8.98018E-2 4.49846E-2 1.76152E-2 1.80778E-2 1.70949E-2 1.44056E-2 1.99212E-2 -9999 -9999 -9999 -9999 -9999 -9999 -9999
-9999 -9999 -9999 -9999 -9999 -9999 -9999 -9999 -9999 -9999 -9999 -9999 -9999 -9999 -9999 -9999 -9999 -9999 -9999 -9999 -9999 -9999 -9999 -9999 -9999 -9999 -9999 3.89302E-1 2.61957E-1 3.03985E-1 2.55624E-1 2.86997E-1 3.19934E-1 3.58521E-1 3.54571E-1 3.42773E-1 3.59982E-1 2.96072E-1 2.17451E-1 2.02957E-1 2.40978E-1 1.85946E-1 2.18181E-1 3.07445E-1 3.45084E-1 3.15234E-1 3.51217E-1 3.05968E-1 3.1523E-1 2.98247E-1 2.91999E-1 3.08197E-1 3.30558E-1 3.51759E-1 3.87023E-1 3.75848E-1 3.17218E-1 2.86605E-1 3.08844E-1 4.04022E-1 4.05749E-1 3.7875E-1 3.14189E-1 3.93934E-1 3.80295E-1 3.48554E-1 3.83958E-1 4.09047E-1 3.80133E-1 3.89144E-1 3.95888E-1 3.42178E-1 2.97753E-1 2.98659E-1 3.25854E-1 3.47081E-1 3.46779E-1 2.77837E-1 3.44235E-1 3.79982E-1 3.95314E-1 4.00591E-1 4.19665E-1 4.35716E-1 4.23083E-1 4.22181E-1 4.02148E-1 3.70823E-1 3.4683E-1 3.18754E-1 2.7818E-1 2.68481E-1 2.33046E-1 1.56327E-1 1.54222E-1 1.95356E-1 1.53959E-1 1.43495E-1 1.72432E-1 1.19215E-1 1.69991E-1 1.24918E-1 1.40306E-1 1.13882E-1 8.2159E-2 1.09042E-1 9.6819E-2 7.44916E-2 5.32708E-2 4.00086E-2 6.51188E-2 1.50959E-1 1.4433E-1 1.51823E-1 1.0297E-1 1.19432E-1 1.6572E-1 7.25273E-2 7.6311E-2 6.44986E-2 9.5976E-2 1.10056E-1 6.19433E-2 5.89555E-2 6.64424E-2 8.21774E-2 1.11453E-1 1.19523E-1 1.94712E-1 1.68111E-1 1.31312E-1 9.32532E-2 1.07041E-1 6.50903E-2 8.28956E-2 7.00203E-2 6.76714E-2 4.25545E-2 4.29492E-2 3.32818E-2 3.16926E-2 2.70762E-2 2.22274E-2 1.75875E-2 1.34387E-2 1.16276E-2 1.17138E-2 1.59575E-2 2.16276E-2 1.83495E-2 1.54409E-2 1.80358E-2 3.54603E-2 5.1152E-2 3.81741E-2 5.29056E-2 7.90952E-2 3.75562E-2 1.83348E-2 1.379E-2 1.72698E-2 1.64887E-2 1.46055E-2 1.01436E-2 -9999 -9999 -9999 -9999 -9999 -9999
-9999 -9999 -9999 -9999 -9999 -9999 -9999 -9999 -9999 -9999 -9999 -9999 -9999 -9999 -9999 -9999 -9999 -9999 -9999 -9999 -9999 -9999 -9999 -9999 -9999 -9999 -9999 -9999 4.00135E-1 3.66415E-1 2.57208E-1 2.5796E-1 2.71948E-1 3.14748E-1 2.98897E-1 2.92844E-1 2.93908E-1 2.51572E-1 2.42143E-1 2.6468E-1 2.50921E-1 2.85919E-1 2.99352E-1 3.26447E-1 2.74833E-1 2.57205E-1 3.22413E-1 4.04647E-1 4.04754E-1 3.59184E-1 3.45691E-1 2.83822E-1 3.35979E-1 3.83718E-1 3.66001E-1 3.55869E-1 3.39753E-1 3.51766E-1 3.1201E-1 3.67588E-1 3.78679E-1 3.82431E-1 4.13259E-1 4.02521E-1 4.09491E-1 4.19096E-1 3.89066E-1 3.89153E-1 3.94314E-1 3.8871E-1 3.91685E-1 3.57648E-1 2.98161E-1 2.59834E-1 3.07675E-1 3.4619E-1 3.65898E-1 3.38831E-1 3.23581E-1 3.31866E-1 3.86963E-1 4.42981E-1 4.93067E-1 4.71631E-1 4.28122E-1 4.17838E-1 3.9397E-1 4.18369E-1 3.51566E-1 3.05399E-1 3.39043E-1 3.18033E-1 2.07191E-1 1.26702E-1 1.29916E-1 1.5132E-1 1.48973E-1 1.31916E-1 1.43563E-1 1.25492E-1 1.3819E-1 1.10847E-1 1.05924E-1 8.46021E-2 8.80382E-2 1.23169E-1 1.60962E-1 1.25539E-1 9.83108E-2 5.57731E-2 4.3577E-2 5.3421E-2 1.82428E-1 1.64973E-1 1.02337E-1 8.62604E-2 1.46506E-1 1.17854E-1 9.19158E-2 1.28333E-1 1.54763E-1 1.67082E-1 1.23081E-1 8.51876E-2 1.06183E-1 1.17959E-1 1.16044E-1 1.02648E-1 1.28708E-1 1.5781E-1 1.30759E-1 1.45705E-1 7.09328E-2 6.60552E-2 5.33622E-2 4.70808E-2 5.9841E-2 5.53937E-2 8.00802E-2 5.37295E-2 2.72398E-2 2.62444E-2 2.80567E-2 2.18361E-2 2.4304E-2 1.99054E-2 1.12615E-2 1.19736E-2 1.04374E-2 1.04098E-2 1.01248E-2 1.90416E-2 1.96728E-2 1.22674E-2 1.39613E-2 2.79576E-2 3.87775E-2 4.42575E-2 1.21256E-2 1.17986E-2 8.89887E-3 8.21494E-3 6.67675E-3 7.94451E-3 -9999 -9999 -9999 -9999 -9999 -9999
-9999 -9999 -9999 -9999 -9999 -9999 -9999 -9999 -9999 -9999 -9999 -9999 -9999 -9999 -9999 -9999 -9999 -9999 -9999 -9999 -9999 -9999 -9999 -9999 -9999 -9999 -9999 -9999 -9999 2.84885E-1 2.89788E-1 3.07994E-1 2.28637E-1 2.62384E-1 2.72196E-1 2.77808E-1 2.88856E-1 2.62394E-1 2.65789E-1 2.89174E-1 2.34399E-1 2.26855E-1 3.26956E-1 3.52167E-1 3.66715E-1 3.94234E-1 4.73391E-1 5.03628E-1 5.2362E-1 4.5872E-1 3.46911E-1 2.87063E-1 2.73751E-1 3.31585E-1 3.70155E-1 3.45138E-1 3.79022E-1 3.97113E-1 3.77088E-1 3.59853E-1 3.54494E-1 3.92091E-1 3.79204E-1 3.78776E-1 3.77582E-1 4.24576E-1 4.39408E-1 4.24349E-1 4.28754E-1 4.34631E-1 4.08651E-1 4.09889E-1 3.47838E-1 2.68471E-1 2.67774E-1 2.86406E-1 3.4619E-1 3.59526E-1 3.31712E-1 3.22713E-1 3.2509E-1 3.74221E-1 4.73753E-1 4.89567E-1 4.54658E-1 4.37146E-1 4.00116E-1 4.50753E-1 4.15477E-1 3.58358E-1 3.29843E-1 2.56538E-1 1.82447E-1 2.24998E-1 2.14263E-1 2.11534E-1 1.98486E-1 1.39044E-1 1.74591E-1 1.76475E-1 1.71663E-1 1.02014E-1 1.124E-1 8.69487E-2 9.93097E-2 1.42907E-1 1.66552E-1 1.37011E-1 1.11096E-1 8.56239E-2 6.46664E-2 4.20797E-2 1.75646E-1 1.53665E-1 9.9585E-2 1.26288E-1 1.92295E-1 2.39166E-1 2.23727E-1 2.6162E-1 3.51951E-1 2.96338E-1 2.97681E-1 1.79176E-1 1.39604E-1 1.74847E-1 1.67779E-1 1.13161E-1 1.62902E-1 1.23653E-1 1.62219E-1 1.31778E-1 6.57114E-2 5.49021E-2 4.07801E-2 5.43783E-2 3.75113E-2 3.16001E-2 4.52766E-2 6.99116E-2 4.66835E-2 2.59027E-2 3.52983E-2 2.00497E-2 1.65752E-2 3.45596E-2 1.42594E-2 9.39723E-3 1.49465E-2 1.42338E-2 8.44161E-3 8.11795E-3 7.13802E-3 7.28697E-3 1.61236E-2 3.40533E-2 1.86274E-2 3.76332E-2 2.44068E-2 1.03623E-2 -9999 6.33735E-3 -9999 -9999 -9999 -9999 -9999 -9999 -9999 -9999
-9999 -9999 -9999 -9999 -9999 -9999 -9999 -9999 -9999 -9999 -9999 -9999 -9999 -9999 -9999 -9999 -9999 -9999 -9999 -9999 -9999 -9999 -9999 -9999 -9999 -9999 -9999 -9999 -9999 2.56783E-1 2.81809E-1 2.06801E-1 2.08292E-1 2.49632E-1 2.69964E-1 2.68015E-1 2.76827E-1 2.74239E-1 2.76632E-1 3.24145E-1 2.50726E-1 2.22804E-1 3.10106E-1 3.51751E-1 3.87293E-1 4.58293E-1 4.44736E-1 4.13677E-1 4.94987E-1 5.52205E-1 4.36826E-1 2.9547E-1 2.56624E-1 2.03957E-1 2.23512E-1 2.94221E-1 3.20623E-1 3.48573E-1 3.8997E-1 4.12729E-1 3.91561E-1 3.72858E-1 3.95847E-1 4.27353E-1 4.1079E-1 3.86601E-1 4.28573E-1 4.47089E-1 4.42535E-1 4.24783E-1 4.29766E-1 4.03257E-1 3.78126E-1 3.2209E-1 2.87038E-1 2.75035E-1 3.07357E-1 3.09228E-1 3.0867E-1 2.85469E-1 3.06683E-1 3.14227E-1 3.76952E-1 4.56448E-1 4.76528E-1 4.70617E-1 4.38741E-1 4.38416E-1 4.50308E-1 3.93381E-1 3.46754E-1 2.16781E-1 2.4379E-1 2.92859E-1 2.73476E-1 2.57276E-1 1.88343E-1 1.81927E-1 2.0213E-1 1.8255E-1 1.47564E-1 1.60509E-1 1.41536E-1 1.04675E-1 1.02489E-1 1.57527E-1 1.99656E-1 1.45923E-1 8.42043E-2 8.39513E-2 6.68107E-2 9.19932E-2 1.798E-1 2.30526E-1 1.17573E-1 1.21755E-1 1.93216E-1 2.80527E-1 2.30139E-1 1.54677E-1 2.04515E-1 3.44229E-1 3.37428E-1 2.59908E-1 1.18233E-1 1.12242E-1 1.65582E-1 1.56634E-1 1.25122E-1 8.44289E-2 7.91778E-2 1.33075E-1 1.04645E-1 6.60519E-2 8.16663E-2 4.17245E-2 2.21082E-2 2.55765E-2 2.76737E-2 3.52429E-2 6.12939E-2 4.14432E-2 4.25447E-2 2.59325E-2 2.42683E-2 3.79035E-2 2.19261E-2 1.10619E-2 1.07784E-2 2.10563E-2 1.00287E-2 6.01272E-3 9.2693E-3 1.29801E-2 2.76605E-2 1.71289E-2 3.68848E-2 1.74294E-2 -9999 -9999 -9999 -9999 -9999 -9999 -9999 -9999 -9999 -9999 -9999 -9999
-9999 -9999 -9999 -9999 -9999 -9999 -9999 -9999 -9999 -9999 -9999 -9999 -9999 -9999 -9999 -9999 -9999 -9999 -9999 -9999 -9999 -9999 -9999 -9999 -9999 -9999 -9999 -9999 -9999 -9999 2.65989E-1 3.07215E-1 2.55547E-1 2.78879E-1 2.42915E-1 2.35315E-1 2.761E-1 2.45053E-1 2.38844E-1 2.58242E-1 2.60755E-1 2.56881E-1 2.9262E-1 3.55848E-1 3.87423E-1 3.96771E-1 3.97034E-1 3.5854E-1 4.10601E-1 4.62702E-1 4.34474E-1 4.1461E-1 3.97588E-1 3.25599E-1 2.94496E-1 2.35212E-1 2.64759E-1 3.40989E-1 3.88415E-1 3.67803E-1 3.56699E-1 3.6571E-1 3.74013E-1 4.2115E-1 4.29215E-1 4.16977E-1 3.95685E-1 3.83457E-1 4.40331E-1 4.75323E-1 4.42766E-1 3.76933E-1 3.33495E-1 3.14737E-1 2.92926E-1 3.36069E-1 3.10726E-1 2.79724E-1 2.87686E-1 3.40254E-1 3.19713E-1 2.92927E-1 3.32458E-1 4.19165E-1 4.91473E-1 4.72689E-1 4.46018E-1 4.3832E-1 4.63009E-1 4.27935E-1 3.41854E-1 2.68885E-1 2.86639E-1 3.05304E-1 3.23101E-1 2.94398E-1 2.22871E-1 1.58132E-1 1.30645E-1 1.53252E-1 1.7058E-1 1.69371E-1 1.64691E-1 1.26318E-1 1.4779E-1 1.67676E-1 1.5027E-1 1.06576E-1 8.31937E-2 5.52739E-2 7.00284E-2 5.96028E-2 7.44641E-2 2.18943E-1 1.71291E-1 8.25413E-2 1.44802E-1 2.29033E-1 2.26528E-1 1.46187E-1 1.35149E-1 1.7745E-1 2.20512E-1 2.6306E-1 1.38437E-1 1.33467E-1 1.58988E-1 1.54387E-1 1.17012E-1 7.68438E-2 8.70179E-2 1.01629E-1 7.95753E-2 5.26752E-2 7.73243E-2 3.93052E-2 2.57836E-2 3.74616E-2 2.11559E-2 2.4957E-2 2.53909E-2 5.65942E-2 5.17526E-2 4.09966E-2 5.4196E-2 6.1361E-2 6.19446E-2 5.13461E-2 4.6262E-2 3.6068E-2 1.42352E-2 1.38834E-2 1.35356E-2 2.58895E-2 2.01135E-2 3.0099E-2 1.32784E-2 6.80005E-3 -9999 -9999 -9999 -9999 -9999 -9999 -9999 -9999 -9999 -9999 -9999 -9999
-9999 -9999 -9999 -9999 -9999 -9999 -9999 -9999 -9999 -9999 -9999 -9999 -9999 -9999 -9999 -9999 -9999 -9999 -9999 -9999 -9999 -9999 -9999 -9999 -9999 -9999 -9999 -9999 -9999 -9999 -9999 2.1544E-1 3.21764E-1 2.22185E-1 1.92266E-1 1.70603E-1 2.07968E-1 2.45597E-1 2.2133E-1 1.73225E-1 1.91201E-1 2.16984E-1 3.00316E-1 3.48838E-1 3.7363E-1 3.76015E-1 3.64567E-1 3.42602E-1 3.66978E-1 4.0224E-1 4.45159E-1 4.33573E-1 4.24187E-1 3.93656E-1 3.56766E-1 3.46363E-1 3.07929E-1 3.19604E-1 3.60277E-1 2.95068E-1 3.15014E-1 3.55049E-1 3.97956E-1 3.72843E-1 3.73413E-1 3.50679E-1 3.46391E-1 3.63881E-1 3.91702E-1 4.14205E-1 4.15655E-1 4.09546E-1 3.15898E-1 2.90364E-1 3.43354E-1 3.7041E-1 3.43129E-1 2.86473E-1 3.17889E-1 3.58867E-1 3.27808E-1 3.08741E-1 2.97908E-1 3.35848E-1 3.92843E-1 4.19595E-1 4.36597E-1 4.36818E-1 4.41764E-1 4.53224E-1 3.7374E-1 3.15377E-1 3.28126E-1 3.03488E-1 3.06274E-1 2.91502E-1 2.21189E-1 1.68475E-1 1.3782E-1 1.73273E-1 1.87373E-1 2.40611E-1 2.15897E-1 1.63183E-1 1.79185E-1 1.71025E-1 1.45561E-1 9.11865E-2 5.87562E-2 7.5009E-2 4.61091E-2 3.18146E-2 4.96115E-2 2.18826E-1 1.60378E-1 9.85926E-2 7.9803E-2 1.7633E-1 1.79856E-1 1.27104E-1 8.22457E-2 8.30184E-2 1.09278E-1 1.42584E-1 1.52737E-1 1.32619E-1 1.43745E-1 1.27887E-1 9.20573E-2 8.68875E-2 6.68832E-2 6.01472E-2 8.82975E-2 6.97864E-2 8.37123E-2 6.3725E-2 3.08456E-2 3.44182E-2 1.96594E-2 1.27691E-2 2.23566E-2 5.57972E-2 1.24197E-1 1.38415E-1 1.21477E-1 9.99179E-2 1.20318E-1 1.46608E-1 1.09687E-1 4.87854E-2 2.0876E-2 2.94626E-2 2.16083E-2 1.89044E-2 4.36345E-2 1.18985E-2 5.1153E-3 -9999 -9999 -9999 -9999 -9999 -9999 -9999 -9999 -9999 -9999 -9999 -9999 -9999
-9999 -9999 -9999 -9999 -9999 -9999 -9999 -9999 -9999 -9999 -9999 -9999 -9999 -9999 -9999 -9999 -9999 -9999 -9999 -9999 -9999 -9999 -9999 -9999 -9999 -9999 -9999 -9999 -9999 -9999 -9999 -9999 -9999 2.931E-1 2.17006E-1 1.29541E-1 1.67084E-1 1.89977E-1 1.86347E-1 1.2942E-1 1.47995E-1 1.85816E-1 2.7146E-1 3.2818E-1 3.52958E-1 3.62082E-1 3.88519E-1 3.62152E-1 3.20299E-1 3.04613E-1 3.07113E-1 3.81461E-1 4.02944E-1 3.98392E-1 4.0125E-1 3.72408E-1 3.60931E-1 3.27131E-1 3.73097E-1 2.79607E-1 1.99591E-1 1.8732E-1 2.09734E-1 3.87958E-1 3.75131E-1 3.17779E-1 2.62156E-1 3.80367E-1 3.92417E-1 3.90212E-1 3.21576E-1 3.71653E-1 3.10862E-1 2.54152E-1 2.81203E-1 3.26269E-1 3.09635E-1 2.73786E-1 2.73655E-1 3.29385E-1 3.20759E-1 3.05038E-1 3.03239E-1 3.18998E-1 3.25342E-1 3.56665E-1 3.75466E-1 4.29086E-1 4.53962E-1 4.58305E-1 4.0848E-1 3.59429E-1 3.37368E-1 3.1163E-1 2.87541E-1 2.69328E-1 1.68112E-1 1.59672E-1 1.24622E-1 1.78314E-1 1.63442E-1 2.23247E-1 2.15577E-1 1.8595E-1 1.99939E-1 1.89592E-1 1.27731E-1 6.68206E-2 5.76166E-2 4.57193E-2 4.84885E-2 5.22397E-2 1.10914E-1 2.68574E-1 2.1607E-1 1.49271E-1 5.54659E-2 1.05428E-1 1.70796E-1 1.60586E-1 8.63084E-2 5.6199E-2 7.47128E-2 8.84372E-2 8.54782E-2 8.28779E-2 8.30259E-2 8.28237E-2 7.41552E-2 7.493E-2 3.9735E-2 5.83909E-2 3.67095E-2 4.93786E-2 5.50292E-2 7.91392E-2 4.78433E-2 2.40261E-2 1.81304E-2 2.11692E-2 6.52672E-2 1.32741E-1 1.45002E-1 5.78503E-2 3.77263E-2 2.76659E-2 2.57628E-2 3.86115E-2 8.52999E-2 8.09961E-2 1.03019E-1 3.58689E-2 2.13129E-2 3.36087E-2 1.71032E-2 8.04097E-3 -9999 -9999 -9999 -9999 -9999 -9999 -9999 -9999 -9999 -9999 -9999 -9999 -9999 -9999
-9999 -9999 -9999 -9999 -9999 -9999 -9999 -9999 -9999 -9999 -9999 -9999 -9999 -9999 -9999 -9999 -9999 -9999 -9999 -9999 -9999 -9999 -9999 -9999 -9999 -9999 -9999 -9999 -9999 -9999 -9999 -9999 -9999 -9999 2.83611E-1 1.95596E-1 1.70799E-1 1.51285E-1 1.35291E-1 1.48708E-1 1.6422E-1 1.67512E-1 1.75647E-1 2.24008E-1 2.91132E-1 2.85745E-1 3.58204E-1 4.12428E-1 3.01957E-1 1.61361E-1 2.14833E-1 3.09193E-1 3.79491E-1 4.30832E-1 4.72098E-1 4.37516E-1 4.03132E-1 3.93331E-1 3.68859E-1 3.8885E-1 3.28543E-1 2.45919E-1 1.67235E-1 2.65951E-1 1.51929E-1 1.61298E-1 1.79938E-1 2.97074E-1 1.8521E-1 3.11273E-1 3.37536E-1 3.22345E-1 2.76966E-1 2.28212E-1 2.47403E-1 2.50937E-1 2.71279E-1 2.69059E-1 2.2526E-1 2.54583E-1 2.76179E-1 2.68537E-1 2.94475E-1 3.10755E-1 2.87797E-1 2.78347E-1 3.33754E-1 3.54579E-1 4.42935E-1 4.32164E-1 4.11868E-1 3.75977E-1 3.63248E-1 3.30177E-1 2.65246E-1 2.43142E-1 1.86398E-1 2.20623E-1 2.03783E-1 1.86004E-1 2.11079E-1 2.76049E-1 2.18532E-1 1.74415E-1 2.55936E-1 2.45592E-1 1.46909E-1 8.61145E-2 6.75699E-2 8.71789E-2 8.62802E-2 5.23863E-2 9.87941E-2 2.63624E-1 2.56268E-1 1.3861E-1 5.34366E-2 7.13564E-2 1.81696E-1 1.88478E-1 1.04963E-1 6.64595E-2 4.97597E-2 7.90502E-2 6.62694E-2 8.08752E-2 1.0834E-1 9.66041E-2 8.40579E-2 6.59878E-2 5.64743E-2 6.1782E-2 3.34961E-2 3.24797E-2 2.56111E-2 4.32167E-2 4.5162E-2 4.29082E-2 2.51988E-2 3.53586E-2 5.76735E-2 5.80737E-2 4.96608E-2 2.8426E-2 1.21282E-2 7.77245E-3 4.86737E-3 1.31711E-2 6.2898E-2 5.45336E-2 2.42075E-2 3.05117E-2 2.0383E-2 1.49989E-2 7.89736E-3 -9999 -9999 -9999 -9999 -9999 -9999 -9999 -9999 -9999 -9999 -9999 -9999 -9999 -9999 -9999
-9999 -9999 -9999 -9999 -9999 -9999 -9999 -9999 -9999 -9999 -9999 -9999 -9999 -9999 -9999 -9999 -9999 -9999 -9999 -9999 -9999 -9999 -9999 -9999 -9999 -9999 -9999 -9999 -9999 -9999 -9999 -9999 -9999 -9999 -9999 2.66596E-1 2.37404E-1 1.94062E-1 1.98914E-1 1.19989E-1 1.76912E-1 1.82489E-1 1.96437E-1 1.93798E-1 2.02432E-1 2.36905E-1 1.92344E-1 2.01079E-1 1.82043E-1 1.15862E-1 1.59421E-1 2.44417E-1 3.07806E-1 4.1281E-1 5.0989E-1 5.13336E-1 4.73104E-1 4.1408E-1 4.06544E-1 4.36926E-1 4.23583E-1 3.90568E-1 2.6051E-1 1.57858E-1 1.35988E-1 1.10436E-1 1.51192E-1 1.96162E-1 2.265E-1 1.21154E-1 2.65656E-1 3.05385E-1 1.97913E-1 2.36126E-1 2.09502E-1 2.26814E-1 2.07753E-1 2.7943E-1 3.1302E-1 3.17524E-1 3.40048E-1 2.66041E-1 2.66269E-1 2.89263E-1 2.72703E-1 2.18809E-1 2.45638E-1 3.20271E-1 4.01025E-1 4.30591E-1 3.99209E-1 3.25149E-1 2.97336E-1 2.61595E-1 2.54828E-1 2.1722E-1 2.25845E-1 2.69642E-1 3.01355E-1 3.42941E-1 3.29804E-1 3.29051E-1 2.34474E-1 2.85561E-1 3.1627E-1 3.50441E-1 2.50992E-1 1.22697E-1 9.79481E-2 1.14646E-1 6.3699E-2 4.13812E-2 7.2151E-2 1.98635E-1 1.61119E-1 6.45889E-2 4.00671E-2 7.46838E-2 1.378E-1 1.53088E-1 1.29405E-1 1.15659E-1 8.00921E-2 5.14629E-2 7.45543E-2 8.85213E-2 8.90364E-2 8.73717E-2 8.91831E-2 6.58325E-2 6.18926E-2 4.23572E-2 4.9198E-2 2.53891E-2 2.17893E-2 3.76949E-2 6.13214E-2 5.19701E-2 5.18906E-2 5.16374E-2 5.97441E-2 3.39019E-2 1.68609E-2 1.61443E-2 1.1281E-2 4.47062E-3 5.96525E-3 1.95693E-2 3.12554E-2 1.68193E-2 5.02248E-2 3.3355E-2 1.06531E-2 6.44614E-3 4.18622E-3 -9999 -9999 -9999 -9999 -9999 -9999 -9999 -9999 -9999 -9999 -9999 -9999 -9999 -9999 -9999
-9999 -9999 -9999 -9999 -9999 -9999 -9999 -9999 -9999 -9999 -9999 -9999 -9999 -9999 -9999 -9999 -9999 -9999 -9999 -9999 -9999 -9999 -9999 -9999 -9999 -9999 -9999 -9999 -9999 -9999 -9999 -9999 -9999 -9999 -9999 -9999 2.85425E-1 2.49192E-1 2.28641E-1 1.95537E-1 1.55745E-1 1.8161E-1 2.03309E-1 2.14344E-1 1.55624E-1 1.73489E-1 1.15951E-1 1.4278E-1 2.07021E-1 2.34943E-1 2.40002E-1 2.66397E-1 2.76721E-1 3.39084E-1 4.63728E-1 4.91081E-1 5.09452E-1 4.92589E-1 4.80668E-1 4.90829E-1 4.71674E-1 4.87254E-1 3.98658E-1 2.2429E-1 1.97457E-1 1.36235E-1 1.0824E-1 1.52736E-1 1.6037E-1 1.57747E-1 2.00881E-1 2.71511E-1 2.67677E-1 1.91467E-1 2.65202E-1 2.74269E-1 2.38102E-1 2.86809E-1 3.00497E-1 3.5662E-1 4.10857E-1 3.12893E-1 3.31366E-1 3.2685E-1 3.01793E-1 2.405E-1 2.53945E-1 3.00765E-1 3.64601E-1 3.63569E-1 3.63571E-1 3.03138E-1 3.04809E-1 2.39599E-1 2.59717E-1 2.73599E-1 2.73241E-1 3.35724E-1 3.52183E-1 3.43192E-1 3.3564E-1 3.10504E-1 3.13153E-1 3.24424E-1 3.31426E-1 3.15594E-1 2.51959E-1 1.16508E-1 5.42491E-2 5.64659E-2 3.76287E-2 6.13081E-2 7.74797E-2 1.04683E-1 5.29347E-2 5.55574E-2 3.79879E-2 7.02974E-2 1.10698E-1 7.51202E-2 7.38302E-2 6.24824E-2 6.77421E-2 4.50738E-2 6.47156E-2 4.44568E-2 5.21911E-2 6.56447E-2 8.0978E-2 8.08412E-2 7.81819E-2 6.18052E-2 4.9624E-2 4.1129E-2 3.84574E-2 2.79186E-2 3.37996E-2 3.56636E-2 2.86806E-2 3.54719E-2 2.52251E-2 2.00023E-2 1.22584E-2 1.0541E-2 9.39098E-3 6.41601E-3 1.28013E-2 3.44976E-2 1.14938E-2 2.2078E-2 1.50738E-2 7.12661E-3 5.00269E-3 -9999 -9999 -9999 -9999 -9999 -9999 -9999 -9999 -9999 -9999 -9999 -9999 -9999 -9999 -9999 -9999 -9999
-9999 -9999 -9999 -9999 -9999 -9999 -9999 -9999 -9999 -9999 -9999 -9999 -9999 -9999 -9999 -9999 -9999 -9999 -9999 -9999 -9999 -9999 -9999 -9999 -9999 -9999 -9999 -9999 -9999 -9999 -9999 -9999 -9999 -9999 -9999 -9999 -9999 1.41101E-1 1.82015E-1 1.5432E-1 8.16815E-2 5.56018E-2 9.54255E-2 1.26882E-1 1.13492E-1 1.29728E-1 1.50482E-1 2.26963E-1 3.98241E-1 4.373E-1 3.46878E-1 3.03008E-1 2.96067E-1 3.0543E-1 3.89236E-1 3.96051E-1 4.64846E-1 5.40418E-1 5.00646E-1 5.09954E-1 4.85486E-1 4.7416E-1 4.30581E-1 3.56863E-1 2.37568E-1 1.76368E-1 1.19835E-1 1.35379E-1 1.12489E-1 1.42263E-1 1.75353E-1 2.67191E-1 3.03709E-1 3.15208E-1 3.10363E-1 3.19189E-1 3.43766E-1 3.04069E-1 2.94783E-1 3.53335E-1 3.80518E-1 4.20454E-1 3.48171E-1 4.26532E-1 3.50009E-1 2.80175E-1 2.83267E-1 2.71761E-1 2.8796E-1 3.00147E-1 3.21175E-1 3.31767E-1 3.0929E-1 3.5399E-1 3.58921E-1 3.87866E-1 3.62258E-1 3.46544E-1 3.07673E-1 2.93223E-1 3.15408E-1 3.24502E-1 3.13671E-1 2.97689E-1 2.39578E-1 2.42464E-1 1.97091E-1 8.66468E-2 5.58822E-2 2.19943E-2 2.07506E-2 5.13966E-2 7.15578E-2 6.64591E-2 4.9317E-2 3.22585E-2 4.31733E-2 7.18392E-2 9.95442E-2 6.49016E-2 4.89214E-2 5.17193E-2 5.11735E-2 5.91235E-2 6.19845E-2 4.15812E-2 4.12083E-2 6.73311E-2 7.23848E-2 5.9755E-2 4.86257E-2 3.31922E-2 3.2473E-2 2.88227E-2 2.33789E-2 2.62447E-2 2.00098E-2 2.19108E-2 1.72761E-2 1.64079E-2 1.79502E-2 1.46542E-2 1.09632E-2 1.22597E-2 2.25738E-2 2.8867E-2 4.10353E-2 1.26664E-2 1.55302E-2 6.54684E-3 3.67961E-3 2.74603E-3 -9999 -9999 -9999 -9999 -9999 -9999 -9999 -9999 -9999 -9999 -9999 -9999 -9999 -9999 -9999 -9999 -9999 -9999
-9999 -9999 -9999 -9999 -9999 -9999 -9999 -9999 -9999 -9999 -9999 -9999 -9999 -9999 -9999 -9999 -9999 -9999 -9999 -9999 -9999 -9999 -9999 -9999 -9999 -9999 -9999 -9999 -9999 -9999 -9999 1.58445E-1 1.59676E-1 -9999 -9999 2.85095E-1 1.59093E-1 1.28591E-1 1.1592E-1 1.10802E-1 8.847E-2 6.77115E-2 7.6519E-2 7.06352E-2 1.05597E-1 1.11772E-1 2.09141E-1 2.96801E-1 3.58565E-1 4.3311E-1 3.80912E-1 3.41876E-1 3.49184E-1 3.19019E-1 3.61469E-1 3.93386E-1 4.35642E-1 4.68813E-1 4.6514E-1 4.67578E-1 4.67643E-1 4.49957E-1 4.64007E-1 3.51969E-1 3.0196E-1 1.96718E-1 1.98759E-1 1.88405E-1 1.61105E-1 1.20857E-1 1.57751E-1 2.16757E-1 3.09955E-1 3.56275E-1 3.74543E-1 3.94129E-1 3.94696E-1 3.47117E-1 3.02993E-1 2.92913E-1 3.44442E-1 4.14163E-1 4.33164E-1 3.61675E-1 3.95999E-1 3.4615E-1 2.91109E-1 2.67751E-1 2.68856E-1 2.83903E-1 3.42183E-1 3.15815E-1 3.50306E-1 3.65473E-1 3.71913E-1 3.7518E-1 3.47177E-1 3.49959E-1 2.62897E-1 2.24385E-1 2.39814E-1 2.83484E-1 2.89735E-1 2.31175E-1 1.91018E-1 2.07971E-1 1.7764E-1 1.34205E-1 7.1678E-2 3.03105E-2 1.66186E-2 3.65037E-2 1.08018E-1 1.40419E-1 8.85123E-2 6.10233E-2 5.44443E-2 8.78339E-2 8.72993E-2 6.58759E-2 4.60669E-2 3.36639E-2 6.48911E-2 9.00135E-2 4.03742E-2 5.36724E-2 4.42143E-2 4.92547E-2 5.16508E-2 6.72505E-2 6.09547E-2 3.93289E-2 2.47921E-2 2.06867E-2 3.43253E-2 2.09114E-2 1.5634E-2 2.16385E-2 1.43485E-2 1.38579E-2 1.19691E-2 1.3377E-2 1.10622E-2 1.43301E-2 1.8164E-2 3.32897E-2 3.77462E-2 1.01376E-2 1.62592E-2 -9999 -9999 -9999 -9999 -9999 -9999 -9999 -9999 -9999 -9999 -9999 -9999 -9999 -9999 -9999 -9999 -9999 -9999 -9999 -9999 -9999
-9999 -9999 -9999 -9999 -9999 -9999 -9999 -9999 -9999 -9999 -9999 -9999 -9999 -9999 -9999 -9999 -9999 -9999 -9999 -9999 -9999 -9999 -9999 -9999 -9999 -9999 -9999 -9999 -9999 -9999 2.69432E-1 1.02428E-1 1.08535E-1 -9999 -9999 2.07742E-1 1.4968E-1 2.50817E-1 1.35606E-1 9.98378E-2 1.22809E-1 1.13521E-1 1.00359E-1 9.81359E-2 9.33877E-2 1.2057E-1 2.64056E-1 3.84327E-1 4.04057E-1 4.43784E-1 4.3105E-1 3.89565E-1 3.82281E-1 3.45307E-1 3.54501E-1 3.91975E-1 4.30485E-1 4.21243E-1 4.3171E-1 4.54768E-1 4.51581E-1 4.47965E-1 4.96502E-1 4.84518E-1 3.94405E-1 3.06627E-1 2.78192E-1 2.1601E-1 1.54517E-1 1.39956E-1 1.65664E-1 2.14827E-1 2.83827E-1 3.46821E-1 3.97392E-1 4.04967E-1 4.01869E-1 3.71097E-1 2.86194E-1 2.60111E-1 2.67371E-1 2.87649E-1 4.07592E-1 4.27279E-1 3.77737E-1 3.83662E-1 2.77573E-1 2.5261E-1 2.28964E-1 2.44884E-1 3.10757E-1 2.9429E-1 3.39609E-1 4.02315E-1 3.45065E-1 3.13379E-1 3.18979E-1 2.83146E-1 2.96227E-1 2.02763E-1 2.09499E-1 2.36026E-1 2.54092E-1 2.21431E-1 1.8419E-1 2.02983E-1 1.60644E-1 1.42323E-1 8.16507E-2 3.69023E-2 2.10478E-2 2.69493E-2 9.02871E-2 1.03362E-1 1.13699E-1 6.01674E-2 3.81984E-2 6.33365E-2 6.82455E-2 3.79144E-2 3.60384E-2 3.73226E-2 5.56758E-2 8.496E-2 3.63937E-2 3.17881E-2 3.44484E-2 3.83644E-2 4.43427E-2 5.34605E-2 4.34302E-2 3.57465E-2 3.20667E-2 2.40779E-2 2.73034E-2 2.4758E-2 2.3179E-2 1.90505E-2 1.05458E-2 1.65183E-2 1.15506E-2 9.67312E-3 1.03284E-2 1.04771E-2 1.32611E-2 2.40074E-2 9.79271E-3 9.70863E-3 1.27678E-2 -9999 -9999 -9999 -9999 -9999 -9999 -9999 -9999 -9999 -9999 -9999 -9999 -9999 -9999 -9999 -9999 -9999 -9999 -9999 -9999 -9999
-9999 -9999 -9999 -9999 -9999 -9999 -9999 -9999 -9999 -9999 -9999 -9999 -9999 -9999 -9999 -9999 -9999 -9999 -9999 -9999 -9999 -9999 -9999 -9999 -9999 -9999 -9999 -9999 -9999 -9999 2.4244E-1 9.49503E-2 7.06336E-2 9.83916E-2 1.86598E-1 2.03491E-1 1.33517E-1 2.29358E-1 2.6673E-1 1.45416E-1 1.88717E-1 2.60081E-1 1.82027E-1 1.31557E-1 1.15883E-1 1.30286E-1 2.2246E-1 3.56369E-1 4.15778E-1 4.47974E-1 4.30929E-1 4.34439E-1 3.73719E-1 3.42226E-1 3.72549E-1 4.22728E-1 4.14561E-1 3.96634E-1 4.15369E-1 4.49221E-1 4.4055E-1 4.44585E-1 4.98324E-1 5.69598E-1 5.54585E-1 4.71455E-1 3.73759E-1 2.20996E-1 1.99499E-1 1.66183E-1 1.46431E-1 1.696E-1 2.42253E-1 3.33156E-1 3.96848E-1 4.26288E-1 4.36983E-1 3.76329E-1 2.64566E-1 2.51052E-1 2.41783E-1 2.13809E-1 2.50335E-1 3.80016E-1 4.12595E-1 3.95668E-1 3.3549E-1 2.44496E-1 2.32953E-1 2.51057E-1 2.82626E-1 3.02535E-1 3.23157E-1 3.51726E-1 3.5696E-1 2.53885E-1 2.71005E-1 2.98386E-1 2.23229E-1 1.79658E-1 1.84103E-1 1.91734E-1 2.05662E-1 1.68337E-1 1.5717E-1 1.45643E-1 9.98541E-2 7.91274E-2 4.5902E-2 3.01886E-2 2.17242E-2 3.69046E-2 7.17085E-2 4.14798E-2 4.2841E-2 5.35648E-2 3.53112E-2 5.44795E-2 9.53436E-2 7.75959E-2 2.66133E-2 2.05024E-2 5.67068E-2 4.63055E-2 2.72239E-2 2.60645E-2 2.45978E-2 2.98793E-2 2.90535E-2 3.90761E-2 4.01681E-2 4.63985E-2 2.98192E-2 3.72336E-2 3.39101E-2 2.59044E-2 2.44305E-2 1.23007E-2 8.86194E-3 6.99917E-3 5.99424E-3 5.59444E-3 5.68287E-3 6.72038E-3 1.10188E-2 9.37572E-3 1.79145E-2 8.82919E-3 1.03707E-2 5.67794E-3 -9999 -9999 -9999 -9999 -9999 -9999 -9999 -9999 -9999 -9999 -9999 -9999 -9999 -9999 -9999 -9999 -9999 -9999 -9999 -9999
-9999 -9999 -9999 -9999 -9999 -9999 -9999 -9999 -9999 -9999 -9999 -9999 -9999 -9999 -9999 -9999 -9999 -9999 -9999 -9999 -9999 -9999 -9999 -9999 -9999 -9999 -9999 -9999 -9999 -9999 1.58549E-1 1.33638E-1 7.77405E-2 8.28181E-2 9.55037E-2 1.64362E-1 1.53077E-1 1.14479E-1 1.986E-1 2.06483E-1 1.25076E-1 1.54364E-1 2.40668E-1 2.25022E-1 1.61923E-1 1.74897E-1 3.42609E-1 4.04646E-1 3.96972E-1 4.07628E-1 4.24235E-1 4.22937E-1 4.05335E-1 3.74829E-1 4.19156E-1 4.62679E-1 4.32973E-1 4.02494E-1 3.73899E-1 3.85987E-1 3.9353E-1 4.16048E-1 4.6136E-1 5.23441E-1 4.98194E-1 4.60865E-1 4.23546E-1 2.46874E-1 1.92241E-1 1.56227E-1 1.292E-1 1.89472E-1 2.15441E-1 2.69345E-1 4.04751E-1 4.90102E-1 4.37208E-1 3.75097E-1 3.04329E-1 2.84149E-1 3.01326E-1 2.70186E-1 2.42316E-1 2.85971E-1 3.41509E-1 4.00041E-1 3.77498E-1 2.69941E-1 2.15783E-1 2.30153E-1 2.94154E-1 3.16123E-1 3.05283E-1 3.36984E-1 3.65554E-1 2.65183E-1 2.06835E-1 2.80832E-1 2.14534E-1 1.76605E-1 1.42402E-1 1.22642E-1 1.6585E-1 1.58284E-1 1.39335E-1 1.31193E-1 7.81568E-2 3.6735E-2 2.5774E-2 2.75918E-2 3.04651E-2 3.19903E-2 4.61045E-2 4.85711E-2 3.32031E-2 1.93556E-2 2.07218E-2 4.77115E-2 6.96107E-2 6.83138E-2 3.1132E-2 2.56645E-2 5.06635E-2 2.76696E-2 2.23689E-2 2.63606E-2 2.89416E-2 2.49945E-2 3.0802E-2 3.69772E-2 3.03566E-2 4.08203E-2 3.39522E-2 3.37416E-2 2.52753E-2 2.41537E-2 2.37543E-2 1.54492E-2 1.2976E-2 6.39528E-3 6.49499E-3 8.96079E-3 5.30439E-3 7.56406E-3 9.67141E-3 5.71439E-3 1.05859E-2 7.19272E-3 7.24194E-3 6.21733E-3 -9999 -9999 -9999 -9999 -9999 -9999 -9999 -9999 -9999 -9999 -9999 -9999 -9999 -9999 -9999 -9999 -9999 -9999 -9999 -9999
-9999 -9999 -9999 -9999 -9999 -9999 -9999 -9999 -9999 -9999 -9999 -9999 -9999 -9999 -9999 -9999 -9999 -9999 -9999 -9999 -9999 -9999 -9999 -9999 -9999 -9999 -9999 -9999 -9999 -9999 -9999 -9999 2.39885E-1 1.46119E-1 6.41873E-2 7.43481E-2 1.36801E-1 1.11044E-1 1.40293E-1 1.34905E-1 1.748E-1 1.2451E-1 1.24206E-1 1.44755E-1 1.75059E-1 2.22275E-1 3.13347E-1 4.18116E-1 3.6196E-1 3.8048E-1 4.0433E-1 4.20796E-1 4.22504E-1 4.06845E-1 4.1848E-1 4.61331E-1 4.54671E-1 4.45035E-1 3.76665E-1 3.40442E-1 3.57629E-1 3.69382E-1 3.91543E-1 3.79186E-1 3.91034E-1 4.04414E-1 3.7619E-1 2.95052E-1 2.40563E-1 1.99531E-1 1.82163E-1 2.18724E-1 2.16089E-1 2.76636E-1 3.8901E-1 4.79222E-1 4.64645E-1 4.25679E-1 3.83979E-1 2.84908E-1 2.0197E-1 2.10921E-1 1.83279E-1 1.64515E-1 1.55729E-1 2.64697E-1 3.46077E-1 2.92032E-1 2.27907E-1 2.51418E-1 3.14692E-1 3.17818E-1 3.34619E-1 2.3506E-1 2.963E-1 3.39802E-1 2.31687E-1 2.42168E-1 1.69848E-1 1.37261E-1 1.08704E-1 8.87269E-2 1.33906E-1 1.06589E-1 1.11032E-1 9.99413E-2 3.43736E-2 1.93385E-2 2.41366E-2 4.02506E-2 2.0958E-2 1.86471E-2 2.49368E-2 3.3455E-2 4.25605E-2 7.44937E-2 8.08942E-2 6.66032E-2 6.98307E-2 4.92734E-2 2.82608E-2 2.79578E-2 5.83824E-2 2.87096E-2 2.04453E-2 2.58297E-2 3.96988E-2 5.65399E-2 5.33029E-2 4.2022E-2 2.42562E-2 2.80721E-2 2.3213E-2 2.83828E-2 2.3298E-2 1.88556E-2 1.62624E-2 1.18953E-2 8.95177E-3 1.00488E-2 1.20509E-2 1.75356E-2 2.22578E-2 2.5691E-2 1.44987E-2 4.40851E-3 6.16743E-3 8.4223E-3 7.90398E-3 -9999 -9999 -9999 -9999 -9999 -9999 -9999 -9999 -9999 -9999 -9999 -9999 -9999 -9999 -9999 -9999 -9999 -9999 -9999 -9999 -9999
-9999 -9999 -9999 -9999 -9999 -9999 -9999 -9999 -9999 -9999 -9999 -9999 -9999 -9999 -9999 -9999 -9999 -9999 -9999 -9999 -9999 -9999 -9999 -9999 -9999 -9999 -9999 -9999 -9999 -9999 -9999 -9999 -9999 1.81176E-1 8.68119E-2 5.51291E-2 5.94621E-2 1.01954E-1 5.92662E-2 9.78067E-2 1.44568E-1 1.75436E-1 1.58632E-1 1.19792E-1 1.52795E-1 2.94659E-1 3.24839E-1 2.68617E-1 3.29241E-1 3.9008E-1 4.0245E-1 4.30846E-1 4.32205E-1 4.4488E-1 3.94518E-1 4.18148E-1 4.52722E-1 4.52766E-1 4.02576E-1 3.85353E-1 3.70629E-1 3.41269E-1 3.39419E-1 2.96978E-1 3.17728E-1 3.23747E-1 3.13434E-1 2.97459E-1 2.82912E-1 2.25877E-1 1.78452E-1 2.47435E-1 2.44737E-1 3.10388E-1 4.17548E-1 4.58171E-1 4.79643E-1 4.52448E-1 4.22568E-1 3.74292E-1 2.80784E-1 1.92219E-1 1.68897E-1 1.44943E-1 1.24628E-1 1.33089E-1 1.77416E-1 2.8114E-1 2.773E-1 2.87002E-1 3.09513E-1 3.37917E-1 3.57842E-1 2.52528E-1 1.52622E-1 2.80492E-1 2.78818E-1 2.36842E-1 1.29796E-1 1.12244E-1 8.83691E-2 9.67229E-2 7.87878E-2 7.85766E-2 8.66022E-2 5.50005E-2 2.43055E-2 2.17141E-2 3.29966E-2 3.41506E-2 2.43315E-2 2.37222E-2 2.8286E-2 2.69527E-2 3.88216E-2 6.10142E-2 5.29422E-2 5.55978E-2 5.89293E-2 4.42933E-2 3.80594E-2 5.35682E-2 5.39363E-2 2.64632E-2 2.37056E-2 2.7471E-2 4.26665E-2 7.72012E-2 4.84416E-2 3.90426E-2 2.27056E-2 1.66634E-2 1.56089E-2 1.70372E-2 1.90544E-2 1.67412E-2 1.39264E-2 1.18543E-2 7.16669E-3 4.52825E-3 6.63773E-3 1.6093E-2 1.8222E-2 1.46712E-2 1.54855E-2 6.7297E-3 8.69713E-3 6.58173E-3 -9999 -9999 -9999 -9999 -9999 -9999 -9999 -9999 -9999 -9999 -9999 -9999 -9999 -9999 -9999 -9999 -9999 -9999 -9999 -9999 -9999 -9999
-9999 -9999 -9999 -9999 -9999 -9999 -9999 -9999 -9999 -9999 -9999 -9999 -9999 -9999 -9999 -9999 -9999 -9999 -9999 -9999 -9999 -9999 -9999 -9999 -9999 -9999 -9999 -9999 -9999 -9999 -9999 -9999 -9999 2.29525E-1 1.21139E-1 7.23809E-2 5.83375E-2 8.61772E-2 5.76667E-2 7.01788E-2 1.17018E-1 9.48601E-2 1.07021E-1 8.70252E-2 1.17144E-1 1.85101E-1 2.48574E-1 2.54149E-1 3.77948E-1 4.26368E-1 4.3797E-1 4.27639E-1 4.30981E-1 4.02128E-1 3.90929E-1 4.06121E-1 4.35576E-1 4.29947E-1 4.25495E-1 4.07723E-1 3.92054E-1 3.62816E-1 3.05012E-1 2.39226E-1 2.60074E-1 3.31345E-1 2.56E-1 1.89819E-1 2.44998E-1 2.1825E-1 1.73118E-1 2.57772E-1 2.13144E-1 2.38594E-1 3.76321E-1 4.41735E-1 5.08109E-1 4.6775E-1 4.01433E-1 3.98145E-1 3.30937E-1 2.60624E-1 1.99999E-1 2.04279E-1 1.72868E-1 1.57937E-1 1.73006E-1 1.72986E-1 3.2883E-1 3.66567E-1 3.33471E-1 3.5091E-1 3.81279E-1 3.51649E-1 1.79695E-1 1.58206E-1 2.00654E-1 2.17822E-1 1.345E-1 1.03659E-1 8.22398E-2 1.13327E-1 7.81517E-2 7.67249E-2 7.72673E-2 3.67409E-2 2.2232E-2 1.86433E-2 3.02998E-2 2.99486E-2 2.85306E-2 3.554E-2 5.16044E-2 4.78232E-2 3.79157E-2 6.24683E-2 6.32078E-2 5.29441E-2 5.56397E-2 8.37929E-2 6.86097E-2 7.15788E-2 3.7248E-2 3.18135E-2 3.80478E-2 3.83181E-2 3.25325E-2 5.49328E-2 2.55713E-2 2.00137E-2 1.68538E-2 1.26897E-2 1.9526E-2 2.94266E-2 2.43367E-2 1.25262E-2 1.0757E-2 6.58766E-3 5.39078E-3 5.69322E-3 1.53226E-2 1.97567E-2 1.60882E-2 1.01412E-2 8.39129E-3 4.52444E-3 5.39865E-3 5.66071E-3 -9999 -9999 -9999 -9999 -9999 -9999 -9999 -9999 -9999 -9999 -9999 -9999 -9999 -9999 -9999 -9999 -9999 -9999 -9999 -9999 -9999 -9999
-9999 -9999 -9999 -9999 -9999 -9999 -9999 -9999 -9999 -9999 -9999 -9999 -9999 -9999 -9999 -9999 -9999 -9999 -9999 -9999 -9999 -9999 -9999 -9999 -9999 -9999 -9999 -9999 -9999 -9999 -9999 -9999 -9999 -9999 1.25366E-1 1.07021E-1 6.34149E-2 8.95474E-2 9.40216E-2 1.06852E-1 1.01828E-1 1.21454E-1 1.18757E-1 1.11411E-1 1.12949E-1 1.61938E-1 2.30838E-1 2.67372E-1 3.73656E-1 4.67035E-1 4.6962E-1 4.29649E-1 4.12102E-1 3.9686E-1 4.04112E-1 3.96452E-1 3.98402E-1 4.19493E-1 4.15727E-1 4.36588E-1 4.26164E-1 3.6703E-1 2.81005E-1 2.03424E-1 2.03185E-1 2.89998E-1 2.42995E-1 1.60151E-1 1.47702E-1 2.03386E-1 1.77206E-1 2.49124E-1 2.24069E-1 2.30882E-1 3.20844E-1 4.53875E-1 4.81999E-1 4.60764E-1 4.26852E-1 3.84418E-1 3.59479E-1 2.94636E-1 2.77407E-1 2.68432E-1 1.86034E-1 2.34252E-1 3.00255E-1 2.34417E-1 2.34826E-1 3.23428E-1 3.99784E-1 3.48948E-1 3.5674E-1 3.64547E-1 2.34041E-1 1.45455E-1 1.74434E-1 1.93664E-1 1.51699E-1 1.4035E-1 8.92312E-2 6.66985E-2 4.62835E-2 6.57478E-2 6.87547E-2 4.68174E-2 1.95464E-2 1.69177E-2 2.32759E-2 2.73812E-2 2.44349E-2 2.28504E-2 2.71822E-2 2.89791E-2 5.21199E-2 6.42736E-2 5.61899E-2 5.43648E-2 7.52005E-2 1.21713E-1 1.07848E-1 8.40741E-2 6.48297E-2 5.84826E-2 6.56497E-2 6.84229E-2 3.75108E-2 4.68426E-2 2.31448E-2 1.60818E-2 1.51199E-2 1.70746E-2 2.91932E-2 3.008E-2 2.45087E-2 1.05989E-2 1.00699E-2 1.13183E-2 7.55043E-3 2.01316E-2 1.93576E-2 1.53031E-2 9.93131E-3 4.41066E-3 3.79535E-3 6.82309E-3 5.65769E-3 4.32697E-3 -9999 -9999 -9999 -9999 -9999 -9999 -9999 -9999 -9999 -9999 -9999 -9999 -9999 -9999 -9999 -9999 -9999 -9999 -9999 -9999 -9999 -9999
-9999 -9999 -9999 -9999 -9999 -9999 -9999 -9999 -9999 -9999 -9999 -9999 -9999 -9999 -9999 -9999 -9999 -9999 -9999 -9999 -9999 -9999 -9999 -9999 -9999 -9999 -9999 -9999 -9999 -9999 -9999 -9999 -9999 -9999 -9999 1.49719E-1 1.04111E-1 9.85197E-2 1.04641E-1 1.21065E-1 1.07584E-1 1.48195E-1 1.68429E-1 2.57425E-1 2.55703E-1 1.84942E-1 2.11605E-1 2.58688E-1 3.22815E-1 3.94018E-1 4.59231E-1 4.29445E-1 4.07657E-1 4.00785E-1 4.01768E-1 3.67584E-1 3.90327E-1 4.40972E-1 4.53978E-1 4.39003E-1 4.65692E-1 4.21668E-1 3.50727E-1 1.99579E-1 1.82237E-1 1.79427E-1 1.38295E-1 1.29327E-1 1.86086E-1 1.93185E-1 1.5237E-1 2.5624E-1 2.13152E-1 2.29702E-1 3.28594E-1 4.39646E-1 4.7902E-1 4.68334E-1 4.76464E-1 4.21517E-1 3.73181E-1 2.80465E-1 2.6717E-1 3.27043E-1 3.0324E-1 3.24732E-1 3.08631E-1 3.10805E-1 2.35797E-1 2.40559E-1 4.27705E-1 4.0907E-1 3.17623E-1 3.33477E-1 3.084E-1 1.7689E-1 1.76971E-1 1.47013E-1 2.45169E-1 1.53173E-1 1.41661E-1 6.56862E-2 5.87927E-2 5.10992E-2 5.57921E-2 5.4345E-2 3.23413E-2 1.7562E-2 2.6096E-2 3.23407E-2 2.23104E-2 1.77982E-2 2.09798E-2 1.64775E-2 1.88393E-2 2.5874E-2 2.80693E-2 1.96315E-2 2.79976E-2 4.52035E-2 4.84309E-2 4.69888E-2 2.8803E-2 1.74298E-2 1.37715E-2 1.94881E-2 4.98042E-2 4.97446E-2 3.27438E-2 2.24105E-2 1.54981E-2 1.44196E-2 2.20791E-2 2.5814E-2 1.25722E-2 7.68041E-3 4.48706E-3 6.49121E-3 1.58551E-2 1.28863E-2 1.02646E-2 1.01289E-2 9.40933E-3 7.11497E-3 4.96354E-3 3.08075E-3 5.29737E-3 3.91245E-3 -9999 -9999 -9999 -9999 -9999 -9999 -9999 -9999 -9999 -9999 -9999 -9999 -9999 -9999 -9999 -9999 -9999 -9999 -9999 -9999 -9999 -9999
-9999 -9999 -9999 -9999 -9999 -9999 -9999 -9999 -9999 -9999 -9999 -9999 -9999 -9999 -9999 -9999 -9999 -9999 -9999 -9999 -9999 -9999 -9999 -9999 -9999 -9999 -9999 -9999 -9999 -9999 -9999 -9999 -9999 -9999 -9999 6.19503E-2 1.04061E-1 1.31883E-1 1.29002E-1 1.1123E-1 1.18259E-1 1.07966E-1 1.51855E-1 3.07646E-1 3.11962E-1 1.94351E-1 1.75294E-1 3.22506E-1 4.22813E-1 3.85484E-1 4.63487E-1 4.16119E-1 4.12552E-1 4.15492E-1 4.06264E-1 3.75747E-1 3.88737E-1 4.00885E-1 4.23063E-1 4.29476E-1 5.01263E-1 5.34577E-1 4.69119E-1 2.34033E-1 1.54068E-1 1.52337E-1 1.41774E-1 1.23373E-1 2.03076E-1 1.97071E-1 1.46713E-1 2.67594E-1 2.36962E-1 2.1533E-1 2.92846E-1 4.19013E-1 4.84577E-1 4.63697E-1 3.90234E-1 3.93515E-1 3.53496E-1 2.90757E-1 2.40233E-1 2.72258E-1 3.02522E-1 2.34791E-1 2.59065E-1 2.39693E-1 2.38635E-1 2.22991E-1 3.89621E-1 4.14949E-1 4.05496E-1 3.24222E-1 2.8215E-1 2.04389E-1 1.67757E-1 1.09324E-1 1.99285E-1 2.48772E-1 1.31875E-1 7.68204E-2 8.59856E-2 4.4164E-2 3.89368E-2 4.76702E-2 4.66043E-2 3.27918E-2 3.54819E-2 3.74102E-2 3.81518E-2 2.31869E-2 1.60291E-2 1.25958E-2 1.51855E-2 2.04548E-2 3.29867E-2 2.63645E-2 1.81884E-2 1.94162E-2 1.95617E-2 2.92343E-2 3.39001E-2 3.76097E-2 2.35615E-2 1.37781E-2 1.39614E-2 2.06344E-2 1.69935E-2 2.11962E-2 1.72911E-2 2.08442E-2 2.48271E-2 1.78384E-2 8.70119E-3 7.6715E-3 8.20456E-3 9.86408E-3 5.71802E-3 5.55644E-3 5.08525E-3 5.99583E-3 7.2516E-3 3.75399E-3 4.69379E-3 6.42474E-3 6.26603E-3 -9999 -9999 -9999 -9999 -9999 -9999 -9999 -9999 -9999 -9999 -9999 -9999 -9999 -9999 -9999 -9999 -9999 -9999 -9999 -9999 -9999 -9999 -9999
-9999 -9999 -9999 -9999 -9999 -9999 -9999 -9999 -9999 -9999 -9999 -9999 -9999 -9999 -9999 -9999 -9999 -9999 -9999 -9999 -9999 -9999 -9999 -9999 -9999 -9999 -9999 -9999 -9999 -9999 -9999 -9999 -9999 -9999 9.53049E-2 9.42276E-2 8.80306E-2 9.42597E-2 9.94194E-2 8.83952E-2 1.37314E-1 1.14112E-1 1.29661E-1 2.15561E-1 3.4391E-1 2.81911E-1 1.55446E-1 1.96243E-1 3.81393E-1 4.71096E-1 4.42366E-1 4.36191E-1 4.26936E-1 4.2319E-1 4.01149E-1 3.6985E-1 3.62285E-1 3.77034E-1 4.10886E-1 4.32109E-1 4.70255E-1 5.58187E-1 5.17071E-1 2.65527E-1 1.92736E-1 1.64391E-1 1.65171E-1 1.55679E-1 2.14E-1 2.23689E-1 2.38894E-1 2.05318E-1 1.75517E-1 2.20402E-1 3.02688E-1 4.04382E-1 4.13086E-1 4.04192E-1 3.92716E-1 3.78551E-1 3.88276E-1 3.41371E-1 3.10052E-1 2.40634E-1 2.47677E-1 2.63338E-1 2.02971E-1 2.10446E-1 2.12516E-1 1.82417E-1 3.11045E-1 3.78326E-1 3.10383E-1 2.99846E-1 2.36569E-1 2.22991E-1 1.36076E-1 1.64668E-1 1.39126E-1 1.93465E-1 1.60607E-1 8.8523E-2 4.99215E-2 5.06578E-2 2.85793E-2 3.34022E-2 3.45899E-2 3.73147E-2 4.506E-2 4.28317E-2 4.56582E-2 2.27668E-2 1.9027E-2 2.21848E-2 2.65042E-2 4.27512E-2 5.9824E-2 4.98949E-2 2.89519E-2 2.29648E-2 2.22753E-2 1.54977E-2 2.53897E-2 3.87717E-2 5.43002E-2 4.09505E-2 2.3548E-2 1.48301E-2 -9999 -9999 -9999 -9999 -9999 1.70285E-2 1.05676E-2 1.23229E-2 1.00413E-2 5.79199E-3 4.32656E-3 5.98666E-3 5.15764E-3 5.60307E-3 3.78151E-3 5.36252E-3 8.07255E-3 5.13605E-3 -9999 -9999 -9999 -9999 -9999 -9999 -9999 -9999 -9999 -9999 -9999 -9999 -9999 -9999 -9999 -9999 -9999 -9999 -9999 -9999 -9999 -9999 -9999 -9999
-9999 -9999 -9999 -9999 -9999 -9999 -9999 -9999 -9999 -9999 -9999 -9999 -9999 -9999 -9999 -9999 -9999 -9999 -9999 -9999 -9999 -9999 -9999 -9999 -9999 -9999 -9999 -9999 -9999 -9999 -9999 -9999 -9999 -9999 -9999 -9999 1.56617E-1 6.39029E-2 6.10198E-2 1.0806E-1 1.14104E-1 1.45635E-1 2.196E-1 2.36879E-1 3.35679E-1 3.57915E-1 2.98387E-1 2.15012E-1 3.15277E-1 5.07498E-1 5.74482E-1 5.5262E-1 4.24785E-1 4.03993E-1 3.96515E-1 3.58018E-1 3.89483E-1 3.95557E-1 4.22857E-1 4.3548E-1 4.64325E-1 5.24701E-1 5.21231E-1 3.39621E-1 2.3078E-1 1.79986E-1 1.82739E-1 1.72339E-1 1.8559E-1 1.4615E-1 1.46482E-1 1.54352E-1 1.33165E-1 1.92189E-1 3.80458E-1 3.60304E-1 3.77896E-1 3.56293E-1 3.23921E-1 3.54291E-1 3.88252E-1 3.89973E-1 3.23632E-1 2.98663E-1 1.94083E-1 1.76536E-1 1.84084E-1 2.20389E-1 1.98072E-1 1.87873E-1 2.46862E-1 2.60235E-1 2.07154E-1 2.39337E-1 2.3868E-1 1.79573E-1 1.73431E-1 2.22078E-1 1.13759E-1 1.17509E-1 1.39377E-1 1.08159E-1 7.07596E-2 3.71516E-2 3.22222E-2 2.34917E-2 2.35197E-2 3.37568E-2 3.84338E-2 4.29441E-2 4.33777E-2 2.45167E-2 2.41449E-2 2.99107E-2 3.71899E-2 3.36438E-2 5.31597E-2 5.752E-2 4.79025E-2 3.76781E-2 2.69344E-2 1.21323E-2 1.35705E-2 2.10583E-2 3.30716E-2 6.37748E-2 4.0977E-2 3.16318E-2 -9999 -9999 -9999 -9999 -9999 1.76771E-2 1.29175E-2 9.69914E-3 7.06248E-3 5.64192E-3 6.80979E-3 3.99462E-3 4.91343E-3 6.11413E-3 5.23351E-3 3.66594E-3 5.67166E-3 -9999 -9999 -9999 -9999 -9999 -9999 -9999 -9999 -9999 -9999 -9999 -9999 -9999 -9999 -9999 -9999 -9999 -9999 -9999 -9999 -9999 -9999 -9999 -9999 -9999
-9999 -9999 -9999 -9999 -9999 -9999 -9999 -9999 -9999 -9999 -9999 -9999 -9999 -9999 -9999 -9999 -9999 -9999 -9999 -9999 -9999 -9999 -9999 -9999 -9999 -9999 -9999 -9999 -9999 -9999 -9999 -9999 -9999 -9999 -9999 -9999 -9999 1.18171E-1 4.13765E-2 9.64178E-2 1.40806E-1 1.54571E-1 2.15105E-1 2.66077E-1 3.65617E-1 3.79215E-1 4.27657E-1 2.7786E-1 3.37299E-1 5.59177E-1 6.17719E-1 5.16909E-1 4.57945E-1 3.8909E-1 3.88478E-1 3.48277E-1 3.89058E-1 4.52354E-1 4.45011E-1 4.43012E-1 4.72818E-1 4.7671E-1 5.33231E-1 2.88084E-1 1.70253E-1 1.20673E-1 1.43717E-1 1.6333E-1 1.25545E-1 1.63664E-1 2.37013E-1 2.82956E-1 2.36269E-1 3.56555E-1 4.58429E-1 4.94563E-1 4.34428E-1 2.96846E-1 2.86762E-1 2.88142E-1 3.28588E-1 3.76751E-1 3.63434E-1 3.37905E-1 2.98293E-1 2.50513E-1 2.26999E-1 1.85715E-1 1.94913E-1 1.87101E-1 1.93552E-1 2.13975E-1 1.83027E-1 1.87611E-1 2.68029E-1 3.22255E-1 3.02545E-1 2.78643E-1 1.09544E-1 9.96597E-2 1.01982E-1 7.80891E-2 7.34665E-2 4.98636E-2 3.34695E-2 2.0512E-2 1.28244E-2 2.20186E-2 2.6046E-2 2.22E-2 2.19705E-2 2.3138E-2 1.89963E-2 2.65237E-2 1.88216E-2 2.05803E-2 2.89534E-2 2.88225E-2 5.39375E-2 5.22497E-2 5.01927E-2 3.42931E-2 3.21345E-2 3.04176E-2 4.14184E-2 -9999 -9999 -9999 -9999 -9999 -9999 -9999 -9999 1.3369E-2 7.11036E-3 4.62345E-3 3.49778E-3 2.59948E-3 3.55031E-3 -9999 -9999 -9999 -9999 -9999 -9999 -9999 -9999 -9999 -9999 -9999 -9999 -9999 -9999 -9999 -9999 -9999 -9999 -9999 -9999 -9999 -9999 -9999 -9999 -9999 -9999 -9999 -9999 -9999 -9999 -9999
-9999 -9999 -9999 -9999 -9999 -9999 -9999 -9999 -9999 -9999 -9999 -9999 -9999 -9999 -9999 -9999 -9999 -9999 -9999 -9999 -9999 -9999 -9999 -9999 -9999 -9999 -9999 -9999 -9999 -9999 -9999 -9999 -9999 -9999 -9999 -9999 -9999 -9999 1.02246E-1 9.74683E-2 1.03189E-1 1.14645E-1 1.27854E-1 1.90769E-1 2.97857E-1 3.12656E-1 3.78923E-1 3.80745E-1 3.09168E-1 3.85012E-1 5.23159E-1 5.99474E-1 5.17092E-1 3.83732E-1 3.24337E-1 3.3781E-1 3.58701E-1 4.36151E-1 4.7233E-1 5.02041E-1 4.77946E-1 5.11259E-1 4.38612E-1 2.25824E-1 1.05122E-1 8.58532E-2 8.13551E-2 1.0601E-1 1.10966E-1 1.34892E-1 3.19552E-1 4.04375E-1 4.97689E-1 4.58052E-1 5.0714E-1 4.66881E-1 3.86839E-1 3.38955E-1 3.2147E-1 2.69815E-1 3.05489E-1 3.58775E-1 3.72042E-1 3.47315E-1 3.31867E-1 3.43974E-1 2.76004E-1 1.36035E-1 1.21598E-1 1.41538E-1 1.7601E-1 2.27538E-1 2.54276E-1 2.38391E-1 3.0134E-1 3.39714E-1 3.46131E-1 2.57971E-1 1.62988E-1 1.29408E-1 9.16436E-2 6.24185E-2 4.83159E-2 2.86871E-2 2.15203E-2 1.62124E-2 2.39081E-2 2.40633E-2 1.40528E-2 1.09282E-2 9.40053E-3 1.20333E-2 1.55703E-2 1.85562E-2 1.22855E-2 1.34188E-2 1.25549E-2 1.43118E-2 4.25755E-2 7.97239E-2 8.49294E-2 8.51149E-2 6.99498E-2 -9999 -9999 -9999 -9999 -9999 -9999 -9999 -9999 -9999 -9999 5.42654E-3 3.59388E-3 -9999 -9999 -9999 -9999 -9999 -9999 -9999 -9999 -9999 -9999 -9999 -9999 -9999 -9999 -9999 -9999 -9999 -9999 -9999 -9999 -9999 -9999 -9999 -9999 -9999 -9999 -9999 -9999 -9999 -9999 -9999 -9999 -9999 -9999 -9999
-9999 -9999 -9999 -9999 -9999 -9999 -9999 -9999 -9999 -9999 -9999 -9999 -9999 -9999 -9999 -9999 -9999 -9999 -9999 -9999 -9999 -9999 -9999 -9999 -9999 -9999 -9999 -9999 -9999 -9999 -9999 -9999 -9999 -9999 -9999 -9999 -9999 -9999 -9999 7.4011E-2 6.62596E-2 7.10911E-2 9.60393E-2 9.32923E-2 2.00192E-1 2.37652E-1 2.75973E-1 3.54323E-1 3.27256E-1 2.76346E-1 3.19363E-1 5.01559E-1 4.90255E-1 3.36102E-1 3.44739E-1 3.56266E-1 3.74959E-1 3.84273E-1 5.05778E-1 5.31851E-1 5.74575E-1 6.34897E-1 5.15406E-1 3.88677E-1 1.93774E-1 1.34708E-1 1.69133E-1 8.6273E-2 1.3013E-1 8.91642E-2 1.88355E-1 3.32901E-1 4.07919E-1 4.12123E-1 4.44024E-1 4.19745E-1 4.01029E-1 4.06352E-1 3.54479E-1 3.06087E-1 2.84149E-1 3.40742E-1 3.61764E-1 3.43885E-1 3.05952E-1 2.68359E-1 2.56803E-1 1.6525E-1 1.30242E-1 1.2222E-1 1.56018E-1 1.94649E-1 2.37349E-1 2.81043E-1 2.88643E-1 3.35501E-1 3.03691E-1 2.49295E-1 2.1673E-1 1.28813E-1 1.21859E-1 8.20687E-2 7.40454E-2 5.5568E-2 2.79091E-2 1.84705E-2 3.32889E-2 2.7801E-2 1.95131E-2 9.27619E-3 8.53929E-3 6.76107E-3 1.40182E-2 1.56902E-2 8.9636E-3 1.15133E-2 6.58982E-3 1.57997E-2 4.84633E-2 6.81816E-2 8.11597E-2 7.0859E-2 4.44929E-2 -9999 -9999 -9999 -9999 -9999 -9999 -9999 -9999 -9999 -9999 -9999 -9999 -9999 -9999 -9999 -9999 -9999 -9999 -9999 -9999 -9999 -9999 -9999 -9999 -9999 -9999 -9999 -9999 -9999 -9999 -9999 -9999 -9999 -9999 -9999 -9999 -9999 -9999 -9999 -9999 -9999 -9999 -9999 -9999 -9999 -9999 -9999
-9999 -9999 -9999 -9999 -9999 -9999 -9999 -9999 -9999 -9999 -9999 -9999 -9999 -9999 -9999 -9999 -9999 -9999 -9999 -9999 -9999 -9999 -9999 -9999 -9999 -9999 -9999 -9999 -9999 -9999 -9999 -9999 -9999 -9999 -9999 -9999 -9999 2.05342E-1 8.35949E-2 9.91425E-2 1.37078E-1 1.01104E-1 5.01337E-2 8.64185E-2 1.6012E-1 1.10968E-1 1.91008E-1 3.39914E-1 3.36332E-1 2.44515E-1 2.99356E-1 4.05551E-1 4.28013E-1 3.64805E-1 4.2033E-1 3.81645E-1 3.89927E-1 4.15677E-1 5.2484E-1 5.56987E-1 6.46169E-1 6.11777E-1 5.02193E-1 4.68337E-1 2.85131E-1 2.66042E-1 2.65543E-1 1.11579E-1 1.6358E-1 1.22025E-1 1.15206E-1 1.71905E-1 2.89203E-1 2.85038E-1 3.63903E-1 4.14229E-1 3.2755E-1 3.54601E-1 3.16386E-1 2.96184E-1 2.90535E-1 3.35791E-1 3.52843E-1 2.98648E-1 2.56029E-1 2.41756E-1 1.73996E-1 1.39804E-1 1.4759E-1 1.50078E-1 1.47735E-1 1.72335E-1 2.20845E-1 2.78133E-1 3.32714E-1 3.56976E-1 2.88763E-1 2.68234E-1 2.53404E-1 2.20216E-1 1.9048E-1 1.69874E-1 9.66331E-2 5.76491E-2 2.52278E-2 2.33287E-2 2.88473E-2 3.00839E-2 2.92337E-2 2.46277E-2 1.46149E-2 6.89952E-3 6.23615E-3 1.14337E-2 1.16607E-2 1.46773E-2 1.49387E-2 1.61462E-2 3.04846E-2 3.7717E-2 4.94223E-2 4.82461E-2 3.5013E-2 -9999 -9999 -9999 -9999 -9999 -9999 -9999 -9999 -9999 -9999 -9999 -9999 -9999 -9999 -9999 -9999 -9999 -9999 -9999 -9999 -9999 -9999 -9999 -9999 -9999 -9999 -9999 -9999 -9999 -9999 -9999 -9999 -9999 -9999 -9999 -9999 -9999 -9999 -9999 -9999 -9999 -9999 -9999 -9999 -9999 -9999 -9999
-9999 -9999 -9999 -9999 -9999 -9999 -9999 -9999 -9999 -9999 -9999 -9999 -9999 -9999 -9999 -9999 -9999 -9999 -9999 -9999 -9999 -9999 -9999 -9999 -9999 -9999 -9999 -9999 -9999 -9999 -9999 -9999 -9999 -9999 -9999 -9999 -9999 -9999 1.68005E-1 1.5806E-1 2.9456E-1 1.85133E-1 4.74679E-2 4.56934E-2 5.15035E-2 6.95598E-2 1.01181E-1 2.3351E-1 2.68827E-1 2.10347E-1 2.1312E-1 2.65915E-1 3.75676E-1 3.56775E-1 5.10626E-1 4.61688E-1 5.07832E-1 4.59728E-1 5.03627E-1 6.18134E-1 6.42346E-1 5.58047E-1 4.44033E-1 4.04905E-1 3.28244E-1 2.35388E-1 1.92542E-1 1.01153E-1 1.31916E-1 1.51594E-1 1.29245E-1 1.75216E-1 2.30779E-1 2.05948E-1 3.54944E-1 4.11621E-1 3.89461E-1 3.11921E-1 3.30593E-1 2.82344E-1 3.01204E-1 3.15176E-1 3.1728E-1 2.96706E-1 2.68728E-1 2.25262E-1 2.12045E-1 1.48304E-1 1.75882E-1 1.9963E-1 1.64796E-1 2.08021E-1 2.37565E-1 1.97737E-1 2.84824E-1 3.53173E-1 3.1248E-1 3.49414E-1 3.26767E-1 3.07656E-1 2.91583E-1 2.45046E-1 1.00338E-1 8.43428E-2 3.97945E-2 3.50094E-2 4.29133E-2 4.4467E-2 4.41103E-2 2.97829E-2 2.16491E-2 1.09871E-2 6.40578E-3 8.45822E-3 1.11355E-2 2.00954E-2 2.0109E-2 1.80365E-2 1.9643E-2 3.16604E-2 2.96214E-2 2.38457E-2 1.46163E-2 -9999 -9999 -9999 -9999 -9999 -9999 -9999 -9999 -9999 -9999 -9999 -9999 -9999 -9999 -9999 -9999 -9999 -9999 -9999 -9999 -9999 -9999 -9999 -9999 -9999 -9999 -9999 -9999 -9999 -9999 -9999 -9999 -9999 -9999 -9999 -9999 -9999 -9999 -9999 -9999 -9999 -9999 -9999 -9999 -9999 -9999 -9999
-9999 -9999 -9999 -9999 -9999 -9999 -9999 -9999 -9999 -9999 -9999 -9999 -9999 -9999 -9999 -9999 -9999 -9999 -9999 -9999 -9999 -9999 -9999 -9999 -9999 -9999 -9999 -9999 -9999 -9999 -9999 -9999 -9999 -9999 -9999 -9999 -9999 -9999 2.46989E-1 1.02032E-1 1.97211E-1 1.95517E-1 7.0037E-2 5.32913E-2 4.46728E-2 6.94616E-2 1.17813E-1 1.94029E-1 2.60122E-1 3.33767E-1 3.67708E-1 3.61769E-1 3.26908E-1 3.48696E-1 4.09098E-1 5.86296E-1 6.03568E-1 5.5246E-1 5.31457E-1 6.61468E-1 6.34905E-1 5.02491E-1 3.32617E-1 2.06915E-1 2.45551E-1 1.61589E-1 1.03627E-1 6.73644E-2 9.53509E-2 5.58924E-2 7.50545E-2 1.0249E-1 1.52261E-1 1.31444E-1 1.68293E-1 2.66626E-1 2.88315E-1 2.6716E-1 2.3312E-1 2.74242E-1 2.80474E-1 2.88948E-1 2.51946E-1 2.31836E-1 2.3893E-1 1.98646E-1 1.93358E-1 1.8331E-1 2.19753E-1 2.5673E-1 2.6218E-1 2.28061E-1 2.21749E-1 2.36262E-1 2.34193E-1 2.81906E-1 3.45438E-1 3.27981E-1 3.15352E-1 2.86336E-1 3.21388E-1 2.3754E-1 1.25334E-1 6.56369E-2 3.98307E-2 4.01038E-2 6.21334E-2 6.73166E-2 3.398E-2 2.29097E-2 1.77143E-2 9.63998E-3 6.74401E-3 8.36351E-3 1.18135E-2 2.2248E-2 2.33996E-2 2.58181E-2 1.77025E-2 1.44832E-2 1.45557E-2 9.01242E-3 -9999 -9999 -9999 -9999 -9999 -9999 -9999 -9999 -9999 -9999 -9999 -9999 -9999 -9999 -9999 -9999 -9999 -9999 -9999 -9999 -9999 -9999 -9999 -9999 -9999 -9999 -9999 -9999 -9999 -9999 -9999 -9999 -9999 -9999 -9999 -9999 -9999 -9999 -9999 -9999 -9999 -9999 -9999 -9999 -9999 -9999 -9999 -9999
-9999 -9999 -9999 -9999 -9999 -9999 -9999 -9999 -9999 -9999 -9999 -9999 -9999 -9999 -9999 -9999 -9999 -9999 -9999 -9999 -9999 -9999 -9999 -9999 -9999 -9999 -9999 -9999 -9999 -9999 -9999 -9999 -9999 -9999 -9999 -9999 -9999 -9999 2.27863E-1 8.91755E-2 2.54625E-1 2.90861E-1 1.34588E-1 9.2758E-2 4.2491E-2 4.3974E-2 9.5184E-2 1.81777E-1 3.20264E-1 4.42778E-1 4.11346E-1 3.25288E-1 2.27793E-1 2.37179E-1 3.70742E-1 4.89852E-1 5.60512E-1 5.97706E-1 5.86096E-1 5.59459E-1 6.34007E-1 5.90305E-1 4.10579E-1 1.85565E-1 1.64703E-1 1.89231E-1 1.17293E-1 7.90037E-2 8.16646E-2 7.27856E-2 3.64128E-2 1.22509E-1 1.25638E-1 1.15044E-1 1.11562E-1 1.38357E-1 1.97496E-1 2.31369E-1 1.91387E-1 1.88227E-1 1.71359E-1 2.04871E-1 1.37097E-1 1.1718E-1 1.49851E-1 1.72794E-1 1.45495E-1 1.39643E-1 1.89428E-1 2.48397E-1 2.52498E-1 2.50929E-1 2.71709E-1 2.67184E-1 2.17272E-1 2.44128E-1 3.47288E-1 3.20425E-1 2.99941E-1 3.11358E-1 2.94865E-1 3.10651E-1 1.90622E-1 7.92342E-2 3.29173E-2 2.85172E-2 4.68966E-2 5.97382E-2 4.51977E-2 2.86073E-2 1.46497E-2 1.13549E-2 8.08905E-3 9.41083E-3 1.12563E-2 1.37058E-2 1.83217E-2 1.60424E-2 1.07663E-2 8.69651E-3 1.14367E-2 6.833E-3 -9999 -9999 -9999 -9999 -9999 -9999 -9999 -9999 -9999 -9999 -9999 -9999 -9999 -9999 -9999 -9999 -9999 -9999 -9999 -9999 -9999 -9999 -9999 -9999 -9999 -9999 -9999 -9999 -9999 -9999 -9999 -9999 -9999 -9999 -9999 -9999 -9999 -9999 -9999 -9999 -9999 -9999 -9999 -9999 -9999 -9999 -9999 -9999
-9999 -9999 -9999 -9999 -9999 -9999 -9999 -9999 -9999 -9999 -9999 -9999 -9999 -9999 -9999 -9999 -9999 -9999 -9999 -9999 -9999 -9999 -9999 -9999 -9999 -9999 -9999 -9999 -9999 -9999 -9999 -9999 -9999 -9999 -9999 -9999 -9999 -9999 2.25819E-1 5.85016E-2 1.54205E-1 2.93854E-1 2.80944E-1 1.28685E-1 9.77461E-2 4.60178E-2 6.46989E-2 1.75005E-1 3.68297E-1 5.20734E-1 4.51706E-1 3.43285E-1 3.62881E-1 3.06716E-1 4.11807E-1 5.30727E-1 5.90143E-1 5.47278E-1 4.71894E-1 5.2946E-1 6.50578E-1 6.50324E-1 4.85253E-1 2.91954E-1 2.65733E-1 1.79064E-1 1.60132E-1 1.79537E-1 2.501E-1 1.72046E-1 8.34037E-2 8.60384E-2 9.26855E-2 1.03002E-1 1.0619E-1 1.1712E-1 9.5808E-2 9.04353E-2 9.47284E-2 9.02356E-2 8.06325E-2 1.45465E-1 2.02213E-1 1.2783E-1 1.38288E-1 1.33937E-1 9.25995E-2 1.08284E-1 1.9306E-1 2.16012E-1 2.16522E-1 2.40334E-1 2.22895E-1 2.52062E-1 2.33468E-1 2.36338E-1 2.90437E-1 3.11852E-1 3.2271E-1 3.15761E-1 2.96784E-1 3.46737E-1 2.48426E-1 1.02598E-1 2.5344E-2 3.2922E-2 4.17692E-2 5.47977E-2 5.1761E-2 2.98443E-2 1.6825E-2 6.24175E-3 5.39031E-3 9.45712E-3 1.26314E-2 1.28668E-2 1.41982E-2 1.06848E-2 8.52454E-3 6.14177E-3 5.91313E-3 1.44461E-2 -9999 -9999 -9999 -9999 -9999 -9999 -9999 -9999 -9999 -9999 -9999 -9999 -9999 -9999 -9999 -9999 -9999 -9999 -9999 -9999 -9999 -9999 -9999 -9999 -9999 -9999 -9999 -9999 -9999 -9999 -9999 -9999 -9999 -9999 -9999 -9999 -9999 -9999 -9999 -9999 -9999 -9999 -9999 -9999 -9999 -9999 -9999 -9999
-9999 -9999 -9999 -9999 -9999 -9999 -9999 -9999 -9999 -9999 -9999 -9999 -9999 -9999 -9999 -9999 -9999 -9999 -9999 -9999 -9999 -9999 -9999 -9999 -9999 -9999 -9999 -9999 -9999 -9999 -9999 -9999 -9999 -9999 -9999 -9999 -9999 -9999 1.45808E-1 8.17009E-2 6.31629E-2 1.52474E-1 2.6601E-1 2.39143E-1 1.73428E-1 9.53851E-2 4.84577E-2 1.09151E-1 3.0849E-1 4.63728E-1 4.3148E-1 4.19176E-1 2.99641E-1 3.2935E-1 4.16358E-1 4.63432E-1 4.99435E-1 5.25045E-1 5.5798E-1 5.08279E-1 6.32894E-1 6.29205E-1 5.40291E-1 4.28018E-1 3.3891E-1 2.33038E-1 1.5886E-1 1.72772E-1 2.04044E-1 7.97055E-2 5.31559E-2 5.91634E-2 5.23621E-2 4.25564E-2 9.85712E-2 1.14405E-1 8.52345E-2 6.95743E-2 5.11899E-2 6.21758E-2 5.90647E-2 8.20371E-2 1.92086E-1 1.45875E-1 1.34599E-1 1.45745E-1 8.89333E-2 8.01614E-2 1.19261E-1 1.42007E-1 1.14215E-1 1.34683E-1 1.57369E-1 2.05088E-1 2.15044E-1 1.83341E-1 2.05409E-1 2.19331E-1 2.75735E-1 3.20163E-1 3.10851E-1 3.15855E-1 2.45716E-1 1.86307E-1 4.80677E-2 3.45697E-2 6.54225E-2 5.43942E-2 7.6504E-2 4.16009E-2 2.4908E-2 1.42104E-2 9.90105E-3 6.00628E-3 6.4445E-3 7.4247E-3 1.02839E-2 9.34221E-3 5.55686E-3 6.79919E-3 1.49937E-2 1.38451E-2 -9999 -9999 -9999 -9999 -9999 -9999 -9999 -9999 -9999 -9999 -9999 -9999 -9999 -9999 -9999 -9999 -9999 -9999 -9999 -9999 -9999 -9999 -9999 -9999 -9999 -9999 -9999 -9999 -9999 -9999 -9999 -9999 -9999 -9999 -9999 -9999 -9999 -9999 -9999 -9999 -9999 -9999 -9999 -9999 -9999 -9999 -9999 -9999
-9999 -9999 -9999 -9999 -9999 -9999 -9999 -9999 -9999 -9999 -9999 -9999 -9999 -9999 -9999 -9999 -9999 -9999 -9999 -9999 -9999 -9999 -9999 -9999 -9999 -9999 -9999 -9999 -9999 -9999 -9999 -9999 -9999 -9999 -9999 -9999 -9999 -9999 -9999 1.17222E-1 4.66585E-2 1.09765E-1 2.34895E-1 2.03678E-1 1.35458E-1 1.54824E-1 6.65241E-2 9.32192E-2 1.4481E-1 2.0406E-1 1.66524E-1 2.65696E-1 2.92894E-1 3.96754E-1 3.5453E-1 3.87975E-1 4.67131E-1 5.40826E-1 5.26463E-1 4.64575E-1 5.47107E-1 6.43014E-1 5.79583E-1 4.39035E-1 2.88815E-1 2.18962E-1 1.90252E-1 1.40886E-1 2.10749E-1 9.43713E-2 5.53746E-2 5.29569E-2 1.5555E-1 9.01712E-2 4.52418E-2 7.21628E-2 1.02428E-1 1.05312E-1 1.08903E-1 6.65123E-2 3.99998E-2 6.27137E-2 1.78135E-1 1.61689E-1 1.35409E-1 1.57986E-1 8.0918E-2 5.73376E-2 9.9417E-2 1.01034E-1 9.01416E-2 9.04255E-2 1.42914E-1 2.24782E-1 2.51571E-1 3.26455E-1 3.43538E-1 3.17335E-1 3.15654E-1 3.23218E-1 3.26769E-1 3.27369E-1 2.70298E-1 1.71488E-1 1.22631E-1 8.37016E-2 7.87276E-2 4.81208E-2 4.82262E-2 3.07511E-2 2.17111E-2 1.2109E-2 7.20649E-3 5.04552E-3 5.43469E-3 6.96848E-3 1.36778E-2 1.11415E-2 7.04319E-3 6.75304E-3 1.42896E-2 1.11136E-2 -9999 -9999 -9999 -9999 -9999 -9999 -9999 -9999 -9999 -9999 -9999 -9999 -9999 -9999 -9999 -9999 -9999 -9999 -9999 -9999 -9999 -9999 -9999 -9999 -9999 -9999 -9999 -9999 -9999 -9999 -9999 -9999 -9999 -9999 -9999 -9999 -9999 -9999 -9999 -9999 -9999 -9999 -9999 -9999 -9999 -9999 -9999 -9999
-9999 -9999 -9999 -9999 -9999 -9999 -9999 -9999 -9999 -9999 -9999 -9999 -9999 -9999 -9999 -9999 -9999 -9999 -9999 -9999 -9999 -9999 -9999 -9999 -9999 -9999 -9999 -9999 -9999 -9999 -9999 -9999 -9999 -9999 -9999 -9999 -9999 -9999 -9999 1.26648E-1 5.94425E-2 1.38748E-1 1.52351E-1 1.12168E-1 5.31875E-2 1.26646E-1 1.0187E-1 5.41839E-2 8.61845E-2 9.88442E-2 1.46791E-1 1.63475E-1 2.37251E-1 2.61921E-1 3.46212E-1 4.30619E-1 4.32625E-1 4.65253E-1 5.22003E-1 5.56631E-1 5.34525E-1 6.23268E-1 5.98422E-1 4.03749E-1 1.65927E-1 9.61663E-2 1.65207E-1 1.85013E-1 2.33986E-1 1.9886E-1 5.59729E-2 6.16423E-2 1.75487E-1 1.003E-1 3.41442E-2 4.08962E-2 4.02259E-2 3.7975E-2 8.26055E-2 8.057E-2 5.14777E-2 4.98849E-2 9.49647E-2 1.86779E-1 1.90874E-1 1.26886E-1 9.15794E-2 5.66768E-2 8.44041E-2 8.32601E-2 8.37908E-2 1.30258E-1 1.98234E-1 3.00365E-1 3.90708E-1 4.24598E-1 4.32036E-1 4.08616E-1 4.16562E-1 3.83127E-1 3.76215E-1 3.60624E-1 3.35004E-1 1.48901E-1 5.58526E-2 1.03907E-1 9.449E-2 6.16293E-2 4.24672E-2 1.71922E-2 1.18968E-2 6.84662E-3 6.10154E-3 6.24872E-3 5.19162E-3 6.98308E-3 1.15421E-2 1.08323E-2 7.90783E-3 8.25569E-3 6.00113E-3 8.04862E-3 -9999 -9999 -9999 -9999 -9999 -9999 -9999 -9999 -9999 -9999 -9999 -9999 -9999 -9999 -9999 -9999 -9999 -9999 -9999 -9999 -9999 -9999 -9999 -9999 -9999 -9999 -9999 -9999 -9999 -9999 -9999 -9999 -9999 -9999 -9999 -9999 -9999 -9999 -9999 -9999 -9999 -9999 -9999 -9999 -9999 -9999 -9999 -9999
-9999 -9999 -9999 -9999 -9999 -9999 -9999 -9999 -9999 -9999 -9999 -9999 -9999 -9999 -9999 -9999 -9999 -9999 -9999 -9999 -9999 -9999 -9999 -9999 -9999 -9999 -9999 -9999 -9999 -9999 -9999 -9999 -9999 -9999 -9999 -9999 -9999 -9999 -9999 1.04559E-1 3.72217E-2 5.7738E-2 1.20107E-1 7.34586E-2 2.95611E-2 5.65986E-2 8.50951E-2 4.81875E-2 8.95701E-2 1.85577E-1 1.92199E-1 1.65422E-1 1.74129E-1 1.4641E-1 1.83969E-1 3.48289E-1 5.90997E-1 5.39027E-1 5.1959E-1 5.1347E-1 6.29964E-1 6.10776E-1 4.88458E-1 3.1344E-1 1.54674E-1 2.44876E-1 3.30601E-1 2.40107E-1 2.95231E-1 2.10216E-1 6.85448E-2 8.27723E-2 2.40948E-1 1.59237E-1 7.82015E-2 1.13702E-1 6.61973E-2 2.53238E-2 3.32094E-2 5.34638E-2 6.87324E-2 4.74475E-2 6.35443E-2 1.1387E-1 1.28044E-1 1.18443E-1 7.71652E-2 6.44937E-2 8.35636E-2 8.08263E-2 7.46413E-2 1.18284E-1 2.12449E-1 3.1934E-1 3.9674E-1 4.3092E-1 4.60751E-1 4.36936E-1 4.28486E-1 3.76709E-1 3.68098E-1 3.67322E-1 3.89828E-1 1.53161E-1 3.60483E-2 5.68195E-2 1.26633E-1 7.78403E-2 4.28986E-2 3.70002E-2 2.5506E-2 1.56779E-2 1.19811E-2 7.75339E-3 3.70872E-3 3.92193E-3 9.1671E-3 9.25083E-3 5.97588E-3 4.43028E-3 8.89799E-3 1.16854E-2 -9999 -9999 -9999 -9999 -9999 -9999 -9999 -9999 -9999 -9999 -9999 -9999 -9999 -9999 -9999 -9999 -9999 -9999 -9999 -9999 -9999 -9999 -9999 -9999 -9999 -9999 -9999 -9999 -9999 -9999 -9999 -9999 -9999 -9999 -9999 -9999 -9999 -9999 -9999 -9999 -9999 -9999 -9999 -9999 -9999 -9999 -9999 -9999
-9999 -9999 -9999 -9999 -9999 -9999 -9999 -9999 -9999 -9999 -9999 -9999 -9999 -9999 -9999 -9999 -9999 -9999 -9999 -9999 -9999 -9999 -9999 -9999 -9999 -9999 -9999 -9999 -9999 -9999 -9999 -9999 -9999 -9999 -9999 -9999 -9999 -9999 -9999 9.78628E-2 4.44424E-2 1.01596E-1 1.04951E-1 4.83008E-2 2.88028E-2 8.06789E-2 1.15725E-1 5.94774E-2 1.00305E-1 1.5216E-1 2.60137E-1 2.79738E-1 3.08796E-1 3.21086E-1 3.31144E-1 3.47391E-1 4.1149E-1 4.73894E-1 5.0284E-1 5.21292E-1 6.10442E-1 5.54893E-1 3.71379E-1 2.62879E-1 2.84401E-1 4.18466E-1 4.45E-1 4.22679E-1 3.88824E-1 2.35196E-1 1.01678E-1 1.37745E-1 3.50302E-1 2.86792E-1 2.55098E-1 1.79179E-1 8.76999E-2 4.00371E-2 4.35772E-2 3.50933E-2 3.22302E-2 5.23796E-2 6.22206E-2 6.41259E-2 6.78709E-2 8.10721E-2 6.35024E-2 7.67692E-2 5.69932E-2 5.8728E-2 7.94613E-2 8.90284E-2 1.67347E-1 2.83531E-1 3.71293E-1 3.98616E-1 4.21661E-1 4.24907E-1 4.20887E-1 3.55081E-1 3.79307E-1 3.82212E-1 3.94026E-1 2.43196E-1 4.47094E-2 6.32705E-2 8.37944E-2 1.23118E-1 6.73286E-2 4.09569E-2 3.1516E-2 1.72935E-2 1.87869E-2 7.00251E-3 2.97585E-3 3.84503E-3 4.07964E-3 4.51661E-3 5.40121E-3 5.91465E-3 7.14592E-3 9.06311E-3 -9999 -9999 -9999 -9999 -9999 -9999 -9999 -9999 -9999 -9999 -9999 -9999 -9999 -9999 -9999 -9999 -9999 -9999 -9999 -9999 -9999 -9999 -9999 -9999 -9999 -9999 -9999 -9999 -9999 -9999 -9999 -9999 -9999 -9999 -9999 -9999 -9999 -9999 -9999 -9999 -9999 -9999 -9999 -9999 -9999 -9999 -9999 -9999
-9999 -9999 -9999 -9999 -9999 -9999 -9999 -9999 -9999 -9999 -9999 -9999 -9999 -9999 -9999 -9999 -9999 -9999 -9999 -9999 -9999 -9999 -9999 -9999 -9999 -9999 -9999 -9999 -9999 -9999 -9999 -9999 -9999 -9999 -9999 -9999 -9999 -9999 -9999 7.39501E-2 4.10914E-2 5.53903E-2 7.44593E-2 2.90755E-2 4.46629E-2 4.64954E-2 7.54183E-2 4.08631E-2 8.26302E-2 1.75438E-1 1.94784E-1 3.10418E-1 3.88957E-1 4.61879E-1 5.1444E-1 3.7887E-1 4.13759E-1 3.99367E-1 4.25934E-1 4.4263E-1 5.44144E-1 5.50138E-1 4.2371E-1 3.87706E-1 4.66164E-1 5.15784E-1 5.85759E-1 5.55885E-1 4.73384E-1 2.59015E-1 1.77854E-1 2.40872E-1 4.02447E-1 4.48007E-1 3.49378E-1 2.40473E-1 1.20916E-1 4.73758E-2 4.74392E-2 3.70608E-2 2.72766E-2 6.1252E-2 6.63209E-2 5.63652E-2 5.38271E-2 4.08714E-2 4.76802E-2 5.3008E-2 3.98955E-2 5.37644E-2 7.20019E-2 1.10874E-1 1.45772E-1 2.29846E-1 3.16099E-1 3.62846E-1 3.76732E-1 4.11239E-1 3.75163E-1 3.65836E-1 3.47447E-1 3.83157E-1 3.83359E-1 2.77449E-1 1.54807E-1 6.74905E-2 7.80759E-2 9.68977E-2 8.92877E-2 7.53376E-2 3.1042E-2 2.42456E-2 1.95215E-2 1.04835E-2 7.00115E-3 3.01005E-3 2.19368E-3 4.80243E-3 5.94159E-3 6.61257E-3 6.94645E-3 -9999 -9999 -9999 -9999 -9999 -9999 -9999 -9999 -9999 -9999 -9999 -9999 -9999 -9999 -9999 -9999 -9999 -9999 -9999 -9999 -9999 -9999 -9999 -9999 -9999 -9999 -9999 -9999 -9999 -9999 -9999 -9999 -9999 -9999 -9999 -9999 -9999 -9999 -9999 -9999 -9999 -9999 -9999 -9999 -9999 -9999 -9999 -9999 -9999
-9999 -9999 -9999 -9999 -9999 -9999 -9999 -9999 -9999 -9999 -9999 -9999 -9999 -9999 -9999 -9999 -9999 -9999 -9999 -9999 -9999 -9999 -9999 -9999 -9999 -9999 -9999 -9999 -9999 -9999 -9999 -9999 -9999 -9999 -9999 -9999 -9999 -9999 -9999 7.2686E-2 2.6851E-2 6.5943E-2 8.82757E-2 1.99441E-2 2.26436E-2 9.24543E-2 6.70592E-2 5.38423E-2 6.88703E-2 1.45342E-1 1.82282E-1 2.36946E-1 3.11267E-1 4.7644E-1 6.43841E-1 5.77316E-1 5.05931E-1 4.18934E-1 3.59494E-1 4.11819E-1 4.6537E-1 5.53201E-1 5.49033E-1 4.81803E-1 5.46978E-1 5.75975E-1 6.12061E-1 6.11323E-1 4.68576E-1 3.38669E-1 3.49426E-1 3.94459E-1 4.65918E-1 4.90941E-1 4.27278E-1 4.15951E-1 2.31988E-1 1.00395E-1 6.18046E-2 4.30864E-2 3.10291E-2 4.36341E-2 5.74128E-2 6.01868E-2 6.92143E-2 5.84771E-2 4.54902E-2 4.73325E-2 5.50816E-2 6.18448E-2 8.42509E-2 1.31377E-1 1.58392E-1 1.53482E-1 2.2218E-1 2.8219E-1 3.03206E-1 3.22302E-1 3.05917E-1 2.92664E-1 2.99237E-1 3.10757E-1 3.29791E-1 3.2423E-1 2.80919E-1 1.92112E-1 1.06888E-1 5.90636E-2 6.27739E-2 6.21734E-2 3.85515E-2 2.04108E-2 1.4483E-2 1.14327E-2 9.79429E-3 4.76473E-3 1.05041E-3 3.4339E-3 6.94752E-3 5.93576E-3 4.14623E-3 -9999 -9999 -9999 -9999 -9999 -9999 -9999 -9999 -9999 -9999 -9999 -9999 -9999 -9999 -9999 -9999 -9999 -9999 -9999 -9999 -9999 -9999 -9999 -9999 -9999 -9999 -9999 -9999 -9999 -9999 -9999 -9999 -9999 -9999 -9999 -9999 -9999 -9999 -9999 -9999 -9999 -9999 -9999 -9999 -9999 -9999 -9999 -9999 -9999
-9999 -9999 -9999 -9999 -9999 -9999 -9999 -9999 -9999 -9999 -9999 -9999 -9999 -9999 -9999 -9999 -9999 -9999 -9999 -9999 -9999 -9999 -9999 -9999 -9999 -9999 -9999 -9999 -9999 -9999 -9999 -9999 -9999 -9999 -9999 -9999 -9999 -9999 -9999 1.01457E-1 3.01779E-2 5.30298E-2 5.02444E-2 2.28073E-2 5.23967E-2 5.87515E-2 4.29435E-2 3.37023E-2 4.39243E-2 5.98657E-2 8.27957E-2 9.3533E-2 1.0644E-1 1.59499E-1 2.83133E-1 4.22212E-1 5.07897E-1 4.64262E-1 4.03357E-1 4.17847E-1 4.32743E-1 4.33055E-1 4.56889E-1 5.20907E-1 5.53991E-1 4.99215E-1 5.08909E-1 5.12471E-1 4.70567E-1 4.56974E-1 4.85168E-1 3.8354E-1 4.06607E-1 4.52393E-1 4.9192E-1 4.08275E-1 3.47893E-1 2.44234E-1 1.82209E-1 1.13255E-1 4.51715E-2 2.9895E-2 3.26722E-2 3.85587E-2 4.43041E-2 4.59784E-2 4.10983E-2 4.21371E-2 7.89869E-2 8.85457E-2 8.47743E-2 1.02202E-1 1.0191E-1 1.06641E-1 1.28357E-1 1.70841E-1 2.10735E-1 2.24164E-1 2.13756E-1 2.40438E-1 2.72323E-1 2.75418E-1 2.57755E-1 2.82975E-1 3.08523E-1 2.5242E-1 1.35946E-1 9.47736E-2 6.39882E-2 4.20838E-2 5.64727E-2 2.68264E-2 1.84541E-2 1.41744E-2 6.71787E-3 4.56528E-3 6.47074E-4 2.94865E-3 5.30539E-3 4.15545E-3 -9999 -9999 -9999 -9999 -9999 -9999 -9999 -9999 -9999 -9999 -9999 -9999 -9999 -9999 -9999 -9999 -9999 -9999 -9999 -9999 -9999 -9999 -9999 -9999 -9999 -9999 -9999 -9999 -9999 -9999 -9999 -9999 -9999 -9999 -9999 -9999 -9999 -9999 -9999 -9999 -9999 -9999 -9999 -9999 -9999 -9999 -9999 -9999 -9999 -9999
-9999 -9999 -9999 -9999 -9999 -9999 -9999 -9999 -9999 -9999 -9999 -9999 -9999 -9999 -9999 -9999 -9999 -9999 -9999 -9999 -9999 -9999 -9999 -9999 -9999 -9999 -9999 -9999 -9999 -9999 -9999 -9999 -9999 -9999 -9999 -9999 -9999 -9999 -9999 5.84669E-2 7.23043E-2 3.81856E-2 3.09548E-2 5.03901E-2 1.30704E-1 3.42985E-2 3.50667E-2 3.88322E-2 6.61517E-2 7.85313E-2 1.02965E-1 1.05274E-1 9.91583E-2 1.43481E-1 2.07019E-1 2.96417E-1 3.92691E-1 4.05551E-1 4.89144E-1 4.44935E-1 4.73705E-1 4.33297E-1 4.58865E-1 4.23976E-1 3.80947E-1 3.25E-1 3.51049E-1 4.23344E-1 4.62877E-1 4.63594E-1 4.42221E-1 4.61464E-1 4.13539E-1 4.18231E-1 4.65306E-1 3.22432E-1 3.67666E-1 3.69559E-1 3.08143E-1 2.12047E-1 1.15221E-1 5.76403E-2 2.57658E-2 2.84378E-2 2.15308E-2 2.0905E-2 1.80739E-2 3.77884E-2 7.68453E-2 8.83658E-2 9.45096E-2 1.00234E-1 1.07433E-1 1.08893E-1 1.10043E-1 1.74762E-1 1.99019E-1 1.78883E-1 1.80872E-1 2.29035E-1 2.6424E-1 2.66491E-1 2.59961E-1 2.6094E-1 2.74104E-1 2.08154E-1 8.46721E-2 1.50803E-1 1.29874E-1 5.31001E-2 4.52037E-2 3.64804E-2 1.76511E-2 7.52787E-3 6.09028E-3 3.39129E-3 7.58437E-4 2.77128E-3 4.15117E-3 -9999 -9999 -9999 -9999 -9999 -9999 -9999 -9999 -9999 -9999 -9999 -9999 -9999 -9999 -9999 -9999 -9999 -9999 -9999 -9999 -9999 -9999 -9999 -9999 -9999 -9999 -9999 -9999 -9999 -9999 -9999 -9999 -9999 -9999 -9999 -9999 -9999 -9999 -9999 -9999 -9999 -9999 -9999 -9999 -9999 -9999 -9999 -9999 -9999 -9999 -9999
-9999 -9999 -9999 -9999 -9999 -9999 -9999 -9999 -9999 -9999 -9999 -9999 -9999 -9999 -9999 -9999 -9999 -9999 -9999 -9999 -9999 -9999 -9999 -9999 -9999 -9999 -9999 -9999 -9999 -9999 -9999 -9999 -9999 -9999 -9999 -9999 -9999 -9999 -9999 -9999 9.42979E-2 5.86207E-2 4.37298E-2 1.12906E-1 1.28539E-1 5.95501E-2 7.77893E-2 4.30607E-2 8.57181E-2 2.41946E-1 2.29454E-1 2.10988E-1 2.23479E-1 2.32364E-1 2.24255E-1 2.69478E-1 3.33371E-1 4.41208E-1 4.59903E-1 5.06092E-1 4.48166E-1 4.6046E-1 4.91887E-1 4.32631E-1 4.38396E-1 3.82833E-1 3.052E-1 3.55861E-1 3.90304E-1 4.10161E-1 3.93999E-1 3.96543E-1 3.94754E-1 3.81403E-1 4.04417E-1 3.98089E-1 3.47506E-1 3.12059E-1 2.26762E-1 1.59907E-1 1.31432E-1 1.356E-1 6.19715E-2 2.92008E-2 2.87385E-2 1.99893E-2 2.01824E-2 3.5383E-2 5.27024E-2 7.18673E-2 7.14388E-2 7.54339E-2 8.21995E-2 1.00107E-1 1.17332E-1 1.97145E-1 2.45404E-1 1.6578E-1 2.16356E-1 2.39881E-1 2.70111E-1 2.82555E-1 2.44529E-1 2.17107E-1 2.5129E-1 2.33307E-1 1.25548E-1 5.5049E-2 6.74537E-2 7.03094E-2 3.80365E-2 3.69149E-2 1.28374E-2 6.80254E-3 8.8091E-3 4.22674E-3 9.35371E-4 7.40275E-3 4.21971E-3 -9999 -9999 -9999 -9999 -9999 -9999 -9999 -9999 -9999 -9999 -9999 -9999 -9999 -9999 -9999 -9999 -9999 -9999 -9999 -9999 -9999 -9999 -9999 -9999 -9999 -9999 -9999 -9999 -9999 -9999 -9999 -9999 -9999 -9999 -9999 -9999 -9999 -9999 -9999 -9999 -9999 -9999 -9999 -9999 -9999 -9999 -9999 -9999 -9999 -9999 -9999
-9999 -9999 -9999 -9999 -9999 -9999 -9999 -9999 -9999 -9999 -9999 -9999 -9999 -9999 -9999 -9999 -9999 -9999 -9999 -9999 -9999 -9999 -9999 -9999 -9999 -9999 -9999 -9999 -9999 -9999 -9999 -9999 -9999 -9999 -9999 -9999 -9999 -9999 -9999 -9999 -9999 9.04314E-2 8.34827E-2 2.3404E-1 5.99316E-2 5.66848E-2 6.86298E-2 5.23565E-2 1.25808E-1 2.98334E-1 3.80483E-1 2.38758E-1 2.72065E-1 3.25887E-1 2.95943E-1 2.98927E-1 4.46796E-1 4.7599E-1 5.27247E-1 6.1349E-1 5.57424E-1 5.21399E-1 5.67286E-1 5.2865E-1 4.30683E-1 3.87498E-1 3.26115E-1 3.35885E-1 3.10269E-1 3.50815E-1 3.79632E-1 3.99825E-1 4.12189E-1 3.98693E-1 4.66762E-1 5.05967E-1 3.85555E-1 2.77075E-1 2.06663E-1 1.46835E-1 1.32619E-1 1.48794E-1 1.76892E-1 7.7047E-2 5.48096E-2 2.19845E-2 2.0519E-2 3.24112E-2 4.76958E-2 6.56E-2 6.99247E-2 7.22131E-2 9.88528E-2 1.64338E-1 1.42374E-1 1.93038E-1 2.51127E-1 2.15841E-1 2.13651E-1 2.70216E-1 2.72977E-1 2.90835E-1 2.42516E-1 2.49787E-1 2.16112E-1 1.95733E-1 1.54082E-1 1.09873E-1 5.41622E-2 5.81492E-2 5.07475E-2 1.43894E-2 8.49149E-3 4.57215E-3 2.10679E-3 6.44266E-4 9.84626E-4 -9999 -9999 -9999 -9999 -9999 -9999 -9999 -9999 -9999 -9999 -9999 -9999 -9999 -9999 -9999 -9999 -9999 -9999 -9999 -9999 -9999 -9999 -9999 -9999 -9999 -9999 -9999 -9999 -9999 -9999 -9999 -9999 -9999 -9999 -9999 -9999 -9999 -9999 -9999 -9999 -9999 -9999 -9999 -9999 -9999 -9999 -9999 -9999 -9999 -9999 -9999 -9999 -9999
-9999 -9999 -9999 -9999 -9999 -9999 -9999 -9999 -9999 -9999 -9999 -9999 -9999 -9999 -9999 -9999 -9999 -9999 -9999 -9999 -9999 -9999 -9999 -9999 -9999 -9999 -9999 -9999 -9999 -9999 -9999 -9999 -9999 -9999 -9999 -9999 -9999 -9999 -9999 -9999 -9999 1.35582E-1 3.39887E-1 1.2057E-1 4.33702E-2 7.77679E-2 6.96037E-2 7.51049E-2 1.45602E-1 2.78845E-1 2.71386E-1 1.5317E-1 1.63724E-1 1.47414E-1 1.23514E-1 1.74221E-1 2.41496E-1 2.96075E-1 4.20192E-1 5.34028E-1 5.32109E-1 4.71016E-1 5.29151E-1 5.43891E-1 4.43158E-1 4.15239E-1 3.88113E-1 3.44908E-1 2.85545E-1 3.12226E-1 2.83428E-1 3.40949E-1 3.88412E-1 3.77758E-1 3.83289E-1 3.74861E-1 3.50356E-1 3.11467E-1 2.06573E-1 1.43721E-1 1.40322E-1 1.55253E-1 1.62972E-1 1.77773E-1 1.11921E-1 3.41817E-2 2.05382E-2 3.26864E-2 5.17817E-2 6.9285E-2 6.1729E-2 4.8497E-2 5.38766E-2 9.26639E-2 1.22637E-1 1.82197E-1 1.73139E-1 2.00869E-1 2.20267E-1 2.35008E-1 2.4088E-1 2.4471E-1 1.91336E-1 1.8847E-1 1.69539E-1 1.48397E-1 1.228E-1 8.59582E-2 1.13568E-1 8.38798E-2 6.90125E-2 3.6063E-2 1.52385E-2 8.89234E-3 -9999 -9999 -9999 -9999 -9999 -9999 -9999 -9999 -9999 -9999 -9999 -9999 -9999 -9999 -9999 -9999 -9999 -9999 -9999 -9999 -9999 -9999 -9999 -9999 -9999 -9999 -9999 -9999 -9999 -9999 -9999 -9999 -9999 -9999 -9999 -9999 -9999 -9999 -9999 -9999 -9999 -9999 -9999 -9999 -9999 -9999 -9999 -9999 -9999 -9999 -9999 -9999 -9999 -9999 -9999 -9999
-9999 -9999 -9999 -9999 -9999 -9999 -9999 -9999 -9999 -9999 -9999 -9999 -9999 -9999 -9999 -9999 -9999 -9999 -9999 -9999 -9999 -9999 -9999 -9999 -9999 -9999 -9999 -9999 -9999 -9999 -9999 -9999 -9999 -9999 -9999 -9999 -9999 -9999 -9999 -9999 -9999 3.71824E-1 2.63077E-1 3.6707E-2 3.61915E-2 5.50086E-2 8.41128E-2 9.13485E-2 1.29688E-1 2.27679E-1 2.05742E-1 1.08484E-1 1.16869E-1 7.62006E-2 7.69057E-2 1.05997E-1 1.28654E-1 1.53496E-1 2.24656E-1 2.95203E-1 4.05818E-1 4.06327E-1 3.91547E-1 4.80892E-1 3.9154E-1 4.83602E-1 4.23345E-1 4.25436E-1 3.51304E-1 3.60998E-1 3.49298E-1 3.68204E-1 3.53288E-1 3.71026E-1 3.48795E-1 3.01918E-1 2.95052E-1 3.28074E-1 2.8891E-1 1.843E-1 1.34358E-1 1.20322E-1 1.35937E-1 1.76002E-1 1.33432E-1 6.25371E-2 3.20834E-2 2.22824E-2 4.68127E-2 5.42363E-2 6.84186E-2 7.07752E-2 8.38371E-2 9.50418E-2 9.56725E-2 1.42141E-1 2.08511E-1 2.4082E-1 2.49604E-1 1.95289E-1 1.82472E-1 2.20845E-1 2.1423E-1 1.74111E-1 1.39354E-1 1.36887E-1 1.19553E-1 7.55056E-2 9.17997E-2 8.41251E-2 5.71144E-2 5.38451E-2 1.81853E-2 -9999 -9999 -9999 -9999 -9999 -9999 -9999 -9999 -9999 -9999 -9999 -9999 -9999 -9999 -9999 -9999 -9999 -9999 -9999 -9999 -9999 -9999 -9999 -9999 -9999 -9999 -9999 -9999 -9999 -9999 -9999 -9999 -9999 -9999 -9999 -9999 -9999 -9999 -9999 -9999 -9999 -9999 -9999 -9999 -9999 -9999 -9999 -9999 -9999 -9999 -9999 -9999 -9999 -9999 -9999 -9999 -9999
-9999 -9999 -9999 -9999 -9999 -9999 -9999 -9999 -9999 -9999 -9999 -9999 -9999 -9999 -9999 -9999 -9999 -9999 -9999 -9999 -9999 -9999 -9999 -9999 -9999 -9999 -9999 -9999 -9999 -9999 -9999 -9999 -9999 -9999 -9999 -9999 -9999 -9999 -9999 -9999 -9999 4.21922E-1 5.30847E-2 2.54677E-2 1.68936E-2 1.88559E-2 4.93262E-2 1.14848E-1 1.55433E-1 1.33339E-1 1.24372E-1 1.00681E-1 7.76279E-2 8.70832E-2 4.84931E-2 4.60034E-2 6.73856E-2 8.8557E-2 1.35792E-1 1.97721E-1 2.26943E-1 3.18147E-1 4.17464E-1 4.66029E-1 4.65139E-1 4.93645E-1 4.84424E-1 4.37993E-1 4.22748E-1 4.54294E-1 4.14877E-1 3.7958E-1 4.10317E-1 3.87885E-1 3.22089E-1 2.56172E-1 2.82489E-1 3.32305E-1 3.11615E-1 2.015E-1 1.10654E-1 8.89951E-2 7.48337E-2 1.03178E-1 1.0823E-1 7.56355E-2 4.02014E-2 2.62408E-2 4.08504E-2 6.36705E-2 5.63159E-2 6.60596E-2 1.08216E-1 1.47097E-1 1.72881E-1 1.93628E-1 2.26585E-1 2.54345E-1 2.05913E-1 1.79053E-1 1.63793E-1 1.70461E-1 1.45234E-1 1.31534E-1 1.18236E-1 1.09644E-1 1.49891E-1 6.19948E-2 3.81244E-2 3.22854E-2 6.64625E-2 6.21336E-2 1.07927E-2 -9999 -9999 -9999 -9999 -9999 -9999 -9999 -9999 -9999 -9999 -9999 -9999 -9999 -9999 -9999 -9999 -9999 -9999 -9999 -9999 -9999 -9999 -9999 -9999 -9999 -9999 -9999 -9999 -9999 -9999 -9999 -9999 -9999 -9999 -9999 -9999 -9999 -9999 -9999 -9999 -9999 -9999 -9999 -9999 -9999 -9999 -9999 -9999 -9999 -9999 -9999 -9999 -9999 -9999 -9999 -9999 -9999
-9999 -9999 -9999 -9999 -9999 -9999 -9999 -9999 -9999 -9999 -9999 -9999 -9999 -9999 -9999 -9999 -9999 -9999 -9999 -9999 -9999 -9999 -9999 -9999 -9999 -9999 -9999 -9999 -9999 -9999 -9999 -9999 -9999 -9999 -9999 -9999 -9999 -9999 -9999 -9999 -9999 1.82324E-1 2.82826E-2 5.47185E-2 2.95831E-2 1.8865E-2 4.81447E-2 1.25863E-1 1.52142E-1 1.18907E-1 1.33179E-1 1.00619E-1 6.60324E-2 8.1756E-2 6.34269E-2 3.70561E-2 5.63263E-2 8.59266E-2 1.49543E-1 1.7104E-1 1.8107E-1 2.78249E-1 3.8032E-1 4.67179E-1 4.62931E-1 3.53283E-1 4.0997E-1 4.73759E-1 3.66607E-1 3.8018E-1 4.00042E-1 4.09458E-1 3.54221E-1 3.05756E-1 3.20792E-1 2.67469E-1 2.77061E-1 3.38416E-1 3.43955E-1 2.62298E-1 1.53553E-1 1.35518E-1 6.97572E-2 5.19305E-2 7.18016E-2 7.47285E-2 5.68509E-2 3.07309E-2 2.44447E-2 4.77334E-2 7.54787E-2 9.90994E-2 1.44635E-1 1.69159E-1 1.9623E-1 2.54348E-1 2.70831E-1 2.76941E-1 2.02928E-1 1.4744E-1 1.39307E-1 1.63214E-1 1.06684E-1 1.07279E-1 1.15797E-1 1.21804E-1 1.32428E-1 2.41249E-2 9.81216E-3 2.05869E-2 5.82138E-2 4.42318E-2 -9999 -9999 -9999 -9999 -9999 -9999 -9999 -9999 -9999 -9999 -9999 -9999 -9999 -9999 -9999 -9999 -9999 -9999 -9999 -9999 -9999 -9999 -9999 -9999 -9999 -9999 -9999 -9999 -9999 -9999 -9999 -9999 -9999 -9999 -9999 -9999 -9999 -9999 -9999 -9999 -9999 -9999 -9999 -9999 -9999 -9999 -9999 -9999 -9999 -9999 -9999 -9999 -9999 -9999 -9999 -9999 -9999 -9999
-9999 -9999 -9999 -9999 -9999 -9999 -9999 -9999 -9999 -9999 -9999 -9999 -9999 -9999 -9999 -9999 -9999 -9999 -9999 -9999 -9999 -9999 -9999 -9999 -9999 -9999 -9999 -9999 -9999 -9999 -9999 -9999 -9999 -9999 -9999 -9999 -9999 -9999 -9999 -9999 1.53913E-1 3.50048E-2 1.84185E-2 3.73154E-2 6.63547E-2 4.69466E-2 5.08609E-2 1.20577E-1 1.308E-1 8.78519E-2 1.04046E-1 9.94445E-2 6.14095E-2 4.66888E-2 6.38334E-2 3.70546E-2 8.3981E-2 1.96955E-1 2.13916E-1 1.83817E-1 1.77124E-1 2.94067E-1 3.89425E-1 4.57639E-1 4.27466E-1 3.54052E-1 3.72481E-1 4.15186E-1 3.43305E-1 3.06139E-1 2.9032E-1 2.95913E-1 2.49611E-1 2.22853E-1 2.4729E-1 3.16428E-1 3.16674E-1 3.11004E-1 3.09028E-1 3.45852E-1 2.74212E-1 2.65536E-1 1.4032E-1 5.25728E-2 3.64195E-2 5.65993E-2 4.37085E-2 3.56127E-2 2.00872E-2 3.4967E-2 5.88533E-2 8.67573E-2 1.27385E-1 1.68104E-1 2.14859E-1 2.88199E-1 2.99737E-1 2.50861E-1 1.74095E-1 1.30137E-1 1.34206E-1 1.748E-1 1.30167E-1 9.72998E-2 1.06007E-1 1.05331E-1 9.40145E-2 4.10043E-2 2.46685E-2 2.85819E-2 1.43248E-2 -9999 -9999 -9999 -9999 -9999 -9999 -9999 -9999 -9999 -9999 -9999 -9999 -9999 -9999 -9999 -9999 -9999 -9999 -9999 -9999 -9999 -9999 -9999 -9999 -9999 -9999 -9999 -9999 -9999 -9999 -9999 -9999 -9999 -9999 -9999 -9999 -9999 -9999 -9999 -9999 -9999 -9999 -9999 -9999 -9999 -9999 -9999 -9999 -9999 -9999 -9999 -9999 -9999 -9999 -9999 -9999 -9999 -9999 -9999
-9999 -9999 -9999 -9999 -9999 -9999 -9999 -9999 -9999 -9999 -9999 -9999 -9999 -9999 -9999 -9999 -9999 -9999 -9999 -9999 -9999 -9999 -9999 -9999 -9999 -9999 -9999 -9999 -9999 -9999 -9999 -9999 -9999 -9999 -9999 -9999 -9999 -9999 -9999 -9999 1.65218E-1 1.7614E-2 2.8677E-2 6.27465E-2 9.64999E-2 9.0797E-2 1.04816E-1 1.43171E-1 8.63846E-2 4.49245E-2 9.29335E-2 1.20395E-1 8.59765E-2 5.29761E-2 4.84807E-2 5.04413E-2 1.17373E-1 1.5103E-1 1.71436E-1 1.69588E-1 2.25987E-1 2.97514E-1 3.35436E-1 3.45839E-1 2.66472E-1 2.50833E-1 3.07685E-1 3.19627E-1 3.37831E-1 2.89889E-1 2.29223E-1 2.45326E-1 2.19357E-1 2.02224E-1 2.54489E-1 2.94544E-1 3.57462E-1 4.39628E-1 3.17637E-1 2.14739E-1 2.69958E-1 2.98441E-1 2.38125E-1 9.26492E-2 4.19018E-2 3.37555E-2 3.65104E-2 3.70221E-2 3.1437E-2 3.33236E-2 5.43626E-2 9.94088E-2 1.24544E-1 1.82851E-1 2.52999E-1 2.82975E-1 2.61855E-1 1.59217E-1 1.55162E-1 1.42942E-1 1.87334E-1 1.63322E-1 8.41126E-2 1.13154E-1 9.32332E-2 9.31533E-2 8.90905E-2 2.99452E-2 2.48521E-2 1.15345E-2 1.16378E-2 -9999 -9999 -9999 -9999 -9999 -9999 -9999 -9999 -9999 -9999 -9999 -9999 -9999 -9999 -9999 -9999 -9999 -9999 -9999 -9999 -9999 -9999 -9999 -9999 -9999 -9999 -9999 -9999 -9999 -9999 -9999 -9999 -9999 -9999 -9999 -9999 -9999 -9999 -9999 -9999 -9999 -9999 -9999 -9999 -9999 -9999 -9999 -9999 -9999 -9999 -9999 -9999 -9999 -9999 -9999 -9999 -9999 -9999 -9999
-9999 -9999 -9999 -9999 -9999 -9999 -9999 -9999 -9999 -9999 -9999 -9999 -9999 -9999 -9999 -9999 -9999 -9999 -9999 -9999 -9999 -9999 -9999 -9999 -9999 -9999 -9999 -9999 -9999 -9999 -9999 -9999 -9999 -9999 -9999 -9999 -9999 -9999 -9999 -9999 2.23094E-1 1.49413E-2 2.22629E-2 4.80956E-2 8.28738E-2 1.48328E-1 1.30436E-1 1.95621E-1 9.59885E-2 5.53349E-2 1.12443E-1 1.55163E-1 1.3466E-1 1.20189E-1 8.15646E-2 9.5206E-2 1.2253E-1 1.61356E-1 1.63467E-1 1.53671E-1 1.77696E-1 2.62164E-1 3.16869E-1 3.55871E-1 2.43062E-1 2.22743E-1 2.73211E-1 3.11157E-1 2.85742E-1 2.20253E-1 2.08486E-1 1.97954E-1 1.74274E-1 1.99486E-1 2.40719E-1 2.68916E-1 3.20476E-1 4.63366E-1 3.52036E-1 2.03591E-1 2.00187E-1 2.84075E-1 2.65363E-1 1.89056E-1 8.05589E-2 4.33012E-2 2.7131E-2 4.07928E-2 3.16143E-2 3.79792E-2 4.54016E-2 7.97332E-2 1.08254E-1 1.75525E-1 2.26592E-1 1.60181E-1 1.09658E-1 9.10627E-2 1.42925E-1 1.22955E-1 1.88162E-1 9.33117E-2 7.84336E-2 8.04151E-2 8.58166E-2 1.14483E-1 9.0036E-2 3.01731E-2 1.30568E-2 -9999 -9999 -9999 -9999 -9999 -9999 -9999 -9999 -9999 -9999 -9999 -9999 -9999 -9999 -9999 -9999 -9999 -9999 -9999 -9999 -9999 -9999 -9999 -9999 -9999 -9999 -9999 -9999 -9999 -9999 -9999 -9999 -9999 -9999 -9999 -9999 -9999 -9999 -9999 -9999 -9999 -9999 -9999 -9999 -9999 -9999 -9999 -9999 -9999 -9999 -9999 -9999 -9999 -9999 -9999 -9999 -9999 -9999 -9999 -9999 -9999
-9999 -9999 -9999 -9999 -9999 -9999 -9999 -9999 -9999 -9999 -9999 -9999 -9999 -9999 -9999 -9999 -9999 -9999 -9999 -9999 -9999 -9999 -9999 -9999 -9999 -9999 -9999 -9999 -9999 -9999 -9999 -9999 -9999 -9999 -9999 -9999 -9999 -9999 -9999 -9999 1.19416E-1 2.18975E-2 3.17415E-2 5.03734E-2 6.87903E-2 9.86246E-2 9.11934E-2 1.1117E-1 6.96623E-2 4.7038E-2 7.38919E-2 1.55227E-1 1.82222E-1 1.67209E-1 1.41043E-1 1.47367E-1 1.74714E-1 1.9881E-1 1.69075E-1 1.56611E-1 1.47629E-1 2.56922E-1 4.1924E-1 4.13106E-1 3.27833E-1 3.47127E-1 2.96385E-1 2.93791E-1 2.65153E-1 2.42261E-1 2.3568E-1 2.16024E-1 2.36343E-1 3.02804E-1 3.39927E-1 2.43801E-1 2.58265E-1 3.30725E-1 3.39665E-1 2.353E-1 1.51602E-1 2.10582E-1 2.81595E-1 1.76326E-1 9.86694E-2 3.40469E-2 2.20125E-2 1.81136E-2 1.56861E-2 3.14113E-2 5.43113E-2 6.96343E-2 1.1066E-1 1.35814E-1 1.37647E-1 8.51809E-2 5.63257E-2 5.987E-2 9.90925E-2 1.18667E-1 1.80821E-1 9.98465E-2 7.50998E-2 7.97462E-2 7.5372E-2 1.34282E-1 8.93092E-2 2.89762E-2 -9999 -9999 -9999 -9999 -9999 -9999 -9999 -9999 -9999 -9999 -9999 -9999 -9999 -9999 -9999 -9999 -9999 -9999 -9999 -9999 -9999 -9999 -9999 -9999 -9999 -9999 -9999 -9999 -9999 -9999 -9999 -9999 -9999 -9999 -9999 -9999 -9999 -9999 -9999 -9999 -9999 -9999 -9999 -9999 -9999 -9999 -9999 -9999 -9999 -9999 -9999 -9999 -9999 -9999 -9999 -9999 -9999 -9999 -9999 -9999 -9999 -9999
-9999 -9999 -9999 -9999 -9999 -9999 -9999 -9999 -9999 -9999 -9999 -9999 -9999 -9999 -9999 -9999 -9999 -9999 -9999 -9999 -9999 -9999 -9999 -9999 -9999 -9999 -9999 -9999 -9999 -9999 -9999 -9999 -9999 -9999 -9999 -9999 -9999 -9999 -9999 -9999 9.28295E-2 1.80189E-2 2.94741E-2 4.59467E-2 4.66965E-2 7.64958E-2 6.19735E-2 4.01711E-2 4.14293E-2 3.93347E-2 5.66763E-2 1.25321E-1 2.11277E-1 2.2852E-1 1.57562E-1 2.13337E-1 2.68322E-1 2.24598E-1 1.19479E-1 1.01664E-1 1.5438E-1 1.50109E-1 2.37931E-1 4.16189E-1 4.68004E-1 3.58667E-1 2.84743E-1 2.97642E-1 2.93966E-1 3.07667E-1 3.04035E-1 2.82634E-1 3.89906E-1 3.9645E-1 3.5278E-1 3.08821E-1 2.58768E-1 2.48183E-1 2.43539E-1 2.52727E-1 1.79118E-1 1.63211E-1 2.14366E-1 2.07405E-1 1.49277E-1 7.58007E-2 3.07839E-2 2.19183E-2 1.6184E-2 2.77503E-2 5.05726E-2 6.60303E-2 9.49903E-2 8.56965E-2 9.69696E-2 5.54232E-2 6.18316E-2 7.79797E-2 1.58398E-1 1.04836E-1 4.97739E-2 5.72783E-2 6.36051E-2 5.90376E-2 8.30077E-2 1.3882E-1 1.09856E-1 2.91585E-2 -9999 -9999 -9999 -9999 -9999 -9999 -9999 -9999 -9999 -9999 -9999 -9999 -9999 -9999 -9999 -9999 -9999 -9999 -9999 -9999 -9999 -9999 -9999 -9999 -9999 -9999 -9999 -9999 -9999 -9999 -9999 -9999 -9999 -9999 -9999 -9999 -9999 -9999 -9999 -9999 -9999 -9999 -9999 -9999 -9999 -9999 -9999 -9999 -9999 -9999 -9999 -9999 -9999 -9999 -9999 -9999 -9999 -9999 -9999 -9999 -9999 -9999
-9999 -9999 -9999 -9999 -9999 -9999 -9999 -9999 -9999 -9999 -9999 -9999 -9999 -9999 -9999 -9999 -9999 -9999 -9999 -9999 -9999 -9999 -9999 -9999 -9999 -9999 -9999 -9999 -9999 -9999 -9999 -9999 -9999 -9999 -9999 -9999 -9999 -9999 -9999 -9999 6.31655E-2 1.49168E-2 1.38461E-2 1.93007E-2 2.80439E-2 5.72303E-2 4.39968E-2 2.74044E-2 3.00992E-2 3.91899E-2 5.34232E-2 9.00048E-2 1.28853E-1 1.53436E-1 1.73293E-1 1.92046E-1 2.42412E-1 1.48347E-1 7.85011E-2 8.50795E-2 8.50785E-2 1.1349E-1 2.26041E-1 4.69743E-1 5.03624E-1 4.52743E-1 4.83519E-1 4.85785E-1 3.4305E-1 3.05463E-1 2.743E-1 3.58674E-1 4.12745E-1 4.10723E-1 4.07746E-1 3.50188E-1 2.95586E-1 2.45502E-1 2.43305E-1 2.47902E-1 2.38457E-1 1.9815E-1 1.90591E-1 1.77406E-1 1.33852E-1 6.27247E-2 5.1019E-2 2.22663E-2 1.57918E-2 2.09357E-2 3.40881E-2 5.26505E-2 5.94797E-2 8.09589E-2 3.81417E-2 1.64487E-2 3.83954E-2 8.15009E-2 7.38944E-2 8.30151E-2 7.13357E-2 7.42254E-2 3.92998E-2 5.53399E-2 9.90249E-2 9.95406E-2 7.85682E-2 3.04153E-2 -9999 -9999 -9999 -9999 -9999 -9999 -9999 -9999 -9999 -9999 -9999 -9999 -9999 -9999 -9999 -9999 -9999 -9999 -9999 -9999 -9999 -9999 -9999 -9999 -9999 -9999 -9999 -9999 -9999 -9999 -9999 -9999 -9999 -9999 -9999 -9999 -9999 -9999 -9999 -9999 -9999 -9999 -9999 -9999 -9999 -9999 -9999 -9999 -9999 -9999 -9999 -9999 -9999 -9999 -9999 -9999 -9999 -9999 -9999 -9999 -9999 -9999
-9999 -9999 -9999 -9999 -9999 -9999 -9999 -9999 -9999 -9999 -9999 -9999 -9999 -9999 -9999 -9999 -9999 -9999 -9999 -9999 -9999 -9999 -9999 -9999 -9999 -9999 -9999 -9999 -9999 -9999 -9999 -9999 -9999 -9999 -9999 -9999 -9999 -9999 -9999 -9999 1.46281E-1 1.69064E-2 6.47206E-3 8.20803E-3 2.42028E-2 5.4776E-2 4.84406E-2 2.94945E-2 2.83054E-2 2.96262E-2 4.46425E-2 7.25171E-2 6.60809E-2 9.31585E-2 1.63919E-1 1.86081E-1 1.53216E-1 9.71999E-2 5.4734E-2 7.21928E-2 7.08841E-2 9.22208E-2 2.45389E-1 5.03367E-1 5.23295E-1 5.85224E-1 6.8427E-1 6.45868E-1 4.0369E-1 2.87957E-1 1.76621E-1 2.05217E-1 2.56606E-1 3.23585E-1 3.65207E-1 3.88749E-1 2.61119E-1 2.23165E-1 2.49292E-1 2.86977E-1 2.35937E-1 2.23249E-1 1.62102E-1 1.07608E-1 1.00038E-1 1.10823E-1 6.48331E-2 2.74704E-2 2.99006E-2 2.51254E-2 3.49413E-2 4.49998E-2 4.20358E-2 4.17454E-2 1.36272E-2 1.87947E-2 7.16571E-2 2.72114E-2 3.56944E-2 4.80072E-2 5.46855E-2 2.97891E-2 3.98108E-2 6.28982E-2 9.71458E-2 5.38841E-2 4.11828E-2 2.56219E-2 -9999 -9999 -9999 -9999 -9999 -9999 -9999 -9999 -9999 -9999 -9999 -9999 -9999 -9999 -9999 -9999 -9999 -9999 -9999 -9999 -9999 -9999 -9999 -9999 -9999 -9999 -9999 -9999 -9999 -9999 -9999 -9999 -9999 -9999 -9999 -9999 -9999 -9999 -9999 -9999 -9999 -9999 -9999 -9999 -9999 -9999 -9999 -9999 -9999 -9999 -9999 -9999 -9999 -9999 -9999 -9999 -9999 -9999 -9999 -9999 -9999 -9999
-9999 -9999 -9999 -9999 -9999 -9999 -9999 -9999 -9999 -9999 -9999 -9999 -9999 -9999 -9999 -9999 -9999 -9999 -9999 -9999 -9999 -9999 -9999 -9999 -9999 -9999 -9999 -9999 -9999 -9999 -9999 -9999 -9999 -9999 -9999 -9999 -9999 -9999 -9999 -9999 -9999 6.52583E-2 7.88719E-3 1.2601E-2 3.22372E-2 5.39544E-2 4.1203E-2 2.52762E-2 2.7029E-2 2.45377E-2 2.85059E-2 4.26993E-2 3.3704E-2 4.30229E-2 1.13733E-1 1.26275E-1 1.3605E-1 1.133E-1 7.77637E-2 6.55343E-2 6.68214E-2 9.69087E-2 1.93436E-1 4.37866E-1 5.29162E-1 5.72035E-1 6.24883E-1 6.33501E-1 6.28609E-1 4.52515E-1 2.79614E-1 2.46885E-1 3.0306E-1 3.91086E-1 4.51957E-1 4.25344E-1 2.61078E-1 1.9941E-1 2.0274E-1 2.2173E-1 2.67669E-1 2.88991E-1 1.82853E-1 1.36006E-1 1.13859E-1 8.01154E-2 3.75293E-2 2.74732E-2 2.42953E-2 2.05464E-2 2.62544E-2 3.15949E-2 4.25969E-2 2.53794E-2 1.20067E-2 2.36552E-2 3.60187E-2 2.59093E-2 2.67648E-2 2.7935E-2 4.94145E-2 4.05823E-2 4.37383E-2 8.46416E-2 9.43374E-2 7.09931E-2 6.41611E-2 1.85366E-2 1.8887E-2 -9999 -9999 -9999 -9999 -9999 -9999 -9999 -9999 -9999 -9999 -9999 -9999 -9999 -9999 -9999 -9999 -9999 -9999 -9999 -9999 -9999 -9999 -9999 -9999 -9999 -9999 -9999 -9999 -9999 -9999 -9999 -9999 -9999 -9999 -9999 -9999 -9999 -9999 -9999 -9999 -9999 -9999 -9999 -9999 -9999 -9999 -9999 -9999 -9999 -9999 -9999 -9999 -9999 -9999 -9999 -9999 -9999 -9999 -9999 -9999 -9999
-9999 -9999 -9999 -9999 -9999 -9999 -9999 -9999 -9999 -9999 -9999 -9999 -9999 -9999 -9999 -9999 -9999 -9999 -9999 -9999 -9999 -9999 -9999 -9999 -9999 -9999 -9999 -9999 -9999 -9999 -9999 -9999 -9999 -9999 -9999 -9999 -9999 -9999 -9999 -9999 -9999 4.548E-2 5.72885E-3 1.33818E-2 2.60463E-2 4.11049E-2 2.91521E-2 1.71184E-2 1.59471E-2 1.76541E-2 1.41315E-2 1.8378E-2 2.09785E-2 4.73882E-2 6.47876E-2 7.09632E-2 9.58531E-2 1.45795E-1 8.68857E-2 4.64108E-2 4.57588E-2 7.22859E-2 9.05204E-2 2.45994E-1 4.36288E-1 4.86865E-1 5.94553E-1 5.91065E-1 6.13015E-1 5.18531E-1 3.83457E-1 2.45724E-1 3.01098E-1 4.47081E-1 4.48644E-1 3.46425E-1 2.83093E-1 1.83016E-1 1.81481E-1 1.99387E-1 3.04551E-1 2.56603E-1 1.69375E-1 1.33545E-1 1.01686E-1 4.59614E-2 3.19199E-2 3.32913E-2 3.48161E-2 2.57861E-2 2.90414E-2 2.50661E-2 2.10301E-2 1.40682E-2 7.66936E-3 1.83066E-2 1.20263E-2 2.26475E-2 2.80874E-2 1.79964E-2 5.17108E-2 3.60086E-2 3.34814E-2 1.29713E-1 8.49644E-2 5.98305E-2 6.74116E-2 2.22571E-2 7.52435E-3 1.05059E-2 -9999 -9999 -9999 -9999 -9999 -9999 -9999 -9999 -9999 -9999 -9999 -9999 -9999 -9999 -9999 -9999 -9999 -9999 -9999 -9999 -9999 -9999 -9999 -9999 -9999 -9999 -9999 -9999 -9999 -9999 -9999 -9999 -9999 -9999 -9999 -9999 -9999 -9999 -9999 -9999 -9999 -9999 -9999 -9999 -9999 -9999 -9999 -9999 -9999 -9999 -9999 -9999 -9999 -9999 -9999 -9999 -9999 -9999 -9999 -9999
-9999 -9999 -9999 -9999 -9999 -9999 -9999 -9999 -9999 -9999 -9999 -9999 -9999 -9999 -9999 -9999 -9999 -9999 -9999 -9999 -9999 -9999 -9999 -9999 -9999 -9999 -9999 -9999 -9999 -9999 -9999 -9999 -9999 -9999 -9999 -9999 -9999 -9999 -9999 -9999 -9999 2.17914E-1 8.30432E-3 1.06041E-2 1.64092E-2 2.1632E-2 1.76898E-2 1.09083E-2 1.26516E-2 1.41616E-2 1.04909E-2 1.33459E-2 1.55465E-2 2.64482E-2 3.29369E-2 4.52832E-2 6.13801E-2 7.87019E-2 7.01033E-2 4.3248E-2 4.54863E-2 4.33203E-2 8.49647E-2 2.53138E-1 3.54919E-1 4.82987E-1 5.19028E-1 5.07588E-1 5.03643E-1 5.1138E-1 4.56242E-1 2.47132E-1 3.08119E-1 4.13888E-1 4.78697E-1 3.57744E-1 2.65326E-1 1.90759E-1 1.82911E-1 2.29159E-1 2.24514E-1 1.83553E-1 9.69748E-2 8.09875E-2 4.71403E-2 4.36577E-2 4.53132E-2 4.74308E-2 5.28634E-2 4.71873E-2 1.35993E-2 1.63393E-2 1.54123E-2 8.31782E-3 4.75637E-3 3.67075E-2 2.17962E-2 2.07738E-2 4.19729E-2 3.65563E-2 6.07834E-2 5.75262E-2 4.5467E-2 1.28432E-1 7.0697E-2 5.97492E-2 1.99553E-2 3.13283E-2 4.53693E-2 8.08474E-3 -9999 -9999 -9999 -9999 -9999 -9999 -9999 -9999 -9999 -9999 -9999 -9999 -9999 -9999 -9999 -9999 -9999 -9999 -9999 -9999 -9999 -9999 -9999 -9999 -9999 -9999 -9999 -9999 -9999 -9999 -9999 -9999 -9999 -9999 -9999 -9999 -9999 -9999 -9999 -9999 -9999 -9999 -9999 -9999 -9999 -9999 -9999 -9999 -9999 -9999 -9999 -9999 -9999 -9999 -9999 -9999 -9999 -9999 -9999 -9999
-9999 -9999 -9999 -9999 -9999 -9999 -9999 -9999 -9999 -9999 -9999 -9999 -9999 -9999 -9999 -9999 -9999 -9999 -9999 -9999 -9999 -9999 -9999 -9999 -9999 -9999 -9999 -9999 -9999 -9999 -9999 -9999 -9999 -9999 -9999 -9999 -9999 -9999 -9999 -9999 -9999 2.5855E-1 6.84481E-3 7.17391E-3 8.07345E-3 9.11095E-3 1.06803E-2 6.32909E-3 1.68835E-2 1.69889E-2 1.05442E-2 8.65193E-3 1.22692E-2 1.49721E-2 3.12716E-2 3.61014E-2 4.7615E-2 6.89094E-2 6.82056E-2 4.81284E-2 3.12069E-2 2.99144E-2 1.2479E-1 3.74702E-1 4.22531E-1 4.71362E-1 4.59428E-1 4.65597E-1 4.16356E-1 4.03898E-1 4.47858E-1 2.97658E-1 2.27752E-1 3.59734E-1 4.41002E-1 4.26509E-1 2.5502E-1 1.93283E-1 1.93069E-1 2.10681E-1 1.82399E-1 1.55434E-1 7.92776E-2 4.43908E-2 2.78618E-2 2.71796E-2 3.03678E-2 2.51917E-2 2.1766E-2 1.81155E-2 7.85616E-3 1.44464E-2 9.17874E-3 1.28067E-2 1.92438E-2 4.02726E-2 2.63741E-2 3.14632E-2 3.97148E-2 4.05734E-2 3.87696E-2 4.60481E-2 1.07885E-1 6.18285E-2 6.13573E-2 4.25236E-2 8.79205E-3 8.42002E-3 1.34026E-2 2.03843E-2 -9999 -9999 -9999 -9999 -9999 -9999 -9999 -9999 -9999 -9999 -9999 -9999 -9999 -9999 -9999 -9999 -9999 -9999 -9999 -9999 -9999 -9999 -9999 -9999 -9999 -9999 -9999 -9999 -9999 -9999 -9999 -9999 -9999 -9999 -9999 -9999 -9999 -9999 -9999 -9999 -9999 -9999 -9999 -9999 -9999 -9999 -9999 -9999 -9999 -9999 -9999 -9999 -9999 -9999 -9999 -9999 -9999 -9999 -9999 -9999
-9999 -9999 -9999 -9999 -9999 -9999 -9999 -9999 -9999 -9999 -9999 -9999 -9999 -9999 -9999 -9999 -9999 -9999 -9999 -9999 -9999 -9999 -9999 -9999 -9999 -9999 -9999 -9999 -9999 -9999 -9999 -9999 -9999 -9999 -9999 -9999 -9999 -9999 -9999 -9999 -9999 2.71916E-1 5.15827E-3 4.76987E-3 3.56831E-3 2.61017E-3 3.84962E-3 5.95303E-3 2.69774E-2 1.94783E-2 2.7155E-2 6.98114E-3 1.02132E-2 1.16861E-2 2.07036E-2 3.00101E-2 4.85923E-2 7.44887E-2 8.8019E-2 4.9882E-2 3.17837E-2 3.48472E-2 1.40382E-1 3.0441E-1 4.17666E-1 3.7903E-1 4.23015E-1 4.99531E-1 3.59593E-1 2.21581E-1 2.80336E-1 3.50752E-1 2.96018E-1 3.65756E-1 4.20761E-1 4.0294E-1 2.39247E-1 2.33541E-1 2.05596E-1 1.65075E-1 1.56519E-1 1.43813E-1 9.21645E-2 5.06809E-2 1.86283E-2 2.00424E-2 1.59598E-2 1.28158E-2 1.22475E-2 1.44614E-2 1.66908E-2 1.30407E-2 1.63102E-2 1.75325E-2 9.89159E-3 2.20231E-2 2.07411E-2 2.46549E-2 3.09828E-2 3.03249E-2 3.67374E-2 6.58964E-2 5.13189E-2 5.91284E-2 4.61367E-2 3.12707E-2 1.17184E-2 8.81169E-3 6.55422E-3 1.20885E-2 1.03252E-2 -9999 -9999 -9999 -9999 -9999 -9999 -9999 -9999 -9999 -9999 -9999 -9999 -9999 -9999 -9999 -9999 -9999 -9999 -9999 -9999 -9999 -9999 -9999 -9999 -9999 -9999 -9999 -9999 -9999 -9999 -9999 -9999 -9999 -9999 -9999 -9999 -9999 -9999 -9999 -9999 -9999 -9999 -9999 -9999 -9999 -9999 -9999 -9999 -9999 -9999 -9999 -9999 -9999 -9999 -9999 -9999 -9999 -9999 -9999
-9999 -9999 -9999 -9999 -9999 -9999 -9999 -9999 -9999 -9999 -9999 -9999 -9999 -9999 -9999 -9999 -9999 -9999 -9999 -9999 -9999 -9999 -9999 -9999 -9999 -9999 -9999 -9999 -9999 -9999 -9999 -9999 -9999 -9999 -9999 -9999 -9999 -9999 -9999 -9999 -9999 1.71035E-1 9.51138E-3 3.3058E-3 3.20584E-3 1.3479E-2 9.32586E-3 3.06814E-2 3.44394E-2 3.56025E-2 6.09029E-2 1.85033E-2 7.13772E-3 1.57311E-2 1.6662E-2 3.32674E-2 4.66326E-2 5.93844E-2 9.10024E-2 6.83042E-2 3.58309E-2 3.3272E-2 8.55627E-2 3.00818E-1 3.83744E-1 4.98238E-1 4.86029E-1 4.80348E-1 4.02591E-1 2.97451E-1 1.87985E-1 2.7895E-1 3.55965E-1 3.54843E-1 3.80565E-1 4.13163E-1 3.24686E-1 2.33787E-1 1.97864E-1 1.25532E-1 1.39953E-1 1.48115E-1 9.78383E-2 4.91806E-2 2.05108E-2 1.41379E-2 1.40048E-2 1.09694E-2 1.51884E-2 2.24804E-2 2.64208E-2 1.28016E-2 1.1021E-2 1.82165E-2 1.17834E-2 1.81195E-2 1.68784E-2 1.55899E-2 3.47288E-2 3.84164E-2 6.29609E-2 5.44285E-2 6.38985E-2 4.59813E-2 4.70225E-2 2.53838E-2 2.50024E-2 1.21568E-2 2.58198E-2 1.60926E-2 8.1482E-3 -9999 -9999 -9999 -9999 -9999 -9999 -9999 -9999 -9999 -9999 -9999 -9999 -9999 -9999 -9999 -9999 -9999 -9999 -9999 -9999 -9999 -9999 -9999 -9999 -9999 -9999 -9999 -9999 -9999 -9999 -9999 -9999 -9999 -9999 -9999 -9999 -9999 -9999 -9999 -9999 -9999 -9999 -9999 -9999 -9999 -9999 -9999 -9999 -9999 -9999 -9999 -9999 -9999 -9999 -9999 -9999 -9999 -9999 -9999
-9999 -9999 -9999 -9999 -9999 -9999 -9999 -9999 -9999 -9999 -9999 -9999 -9999 -9999 -9999 -9999 -9999 -9999 -9999 -9999 -9999 -9999 -9999 -9999 -9999 -9999 -9999 -9999 -9999 -9999 -9999 -9999 -9999 -9999 -9999 -9999 -9999 -9999 -9999 -9999 -9999 2.29967E-1 1.16256E-2 2.07147E-2 1.75809E-2 7.71791E-3 9.15113E-3 4.33687E-2 2.44113E-2 4.81387E-2 4.00161E-2 1.25868E-2 6.83288E-3 2.44391E-2 1.14034E-2 2.2411E-2 2.95403E-2 4.70848E-2 6.83347E-2 5.08947E-2 3.0402E-2 3.06529E-2 7.88409E-2 2.10491E-1 2.73373E-1 3.73695E-1 4.01748E-1 4.60827E-1 3.77049E-1 3.14055E-1 1.91628E-1 2.06959E-1 3.10577E-1 4.13922E-1 4.34165E-1 4.57006E-1 3.6838E-1 2.59642E-1 1.99909E-1 1.29075E-1 7.30117E-2 1.01842E-1 1.24808E-1 6.19878E-2 2.26514E-2 1.1048E-2 7.79309E-3 9.83858E-3 1.3559E-2 2.04681E-2 1.31066E-2 1.22354E-2 8.04352E-3 1.7417E-2 1.08314E-2 1.62552E-2 1.64214E-2 1.78225E-2 3.94153E-2 7.00127E-2 6.80223E-2 4.05319E-2 3.46519E-2 2.7614E-2 2.89413E-2 3.13604E-2 2.55951E-2 2.73975E-2 1.70876E-2 3.89495E-3 2.13614E-3 -9999 -9999 -9999 -9999 -9999 -9999 -9999 -9999 -9999 -9999 -9999 -9999 -9999 -9999 -9999 -9999 -9999 -9999 -9999 -9999 -9999 -9999 -9999 -9999 -9999 -9999 -9999 -9999 -9999 -9999 -9999 -9999 -9999 -9999 -9999 -9999 -9999 -9999 -9999 -9999 -9999 -9999 -9999 -9999 -9999 -9999 -9999 -9999 -9999 -9999 -9999 -9999 -9999 -9999 -9999 -9999 -9999 -9999 -9999
-9999 -9999 -9999 -9999 -9999 -9999 -9999 -9999 -9999 -9999 -9999 -9999 -9999 -9999 -9999 -9999 -9999 -9999 -9999 -9999 -9999 -9999 -9999 -9999 -9999 -9999 -9999 -9999 -9999 -9999 -9999 -9999 -9999 -9999 -9999 -9999 -9999 -9999 -9999 -9999 -9999 -9999 1.53104E-1 5.92045E-2 4.0921E-3 3.30212E-3 3.83898E-3 1.64027E-2 2.17536E-2 3.2578E-2 2.55946E-2 7.86701E-3 9.75973E-3 1.83139E-2 9.69187E-3 1.4143E-2 2.78858E-2 3.58186E-2 4.55133E-2 3.18994E-2 1.95053E-2 2.11116E-2 5.8145E-2 1.20627E-1 1.72738E-1 1.90975E-1 2.23548E-1 2.97627E-1 3.74122E-1 3.87577E-1 2.4101E-1 1.50025E-1 2.68392E-1 2.55976E-1 3.31011E-1 3.88527E-1 3.45577E-1 2.55237E-1 1.53532E-1 1.41826E-1 1.11142E-1 8.94572E-2 1.00027E-1 1.01232E-1 5.37037E-2 2.16159E-2 1.0056E-2 7.81369E-3 1.20452E-2 1.94669E-2 1.27128E-2 1.12829E-2 1.1847E-2 1.35159E-2 1.0353E-2 1.27636E-2 1.20339E-2 1.1519E-2 3.73605E-2 4.26813E-2 4.21272E-2 2.69753E-2 2.04821E-2 2.46817E-2 1.72152E-2 2.30809E-2 3.79476E-2 3.67419E-2 4.4135E-3 1.77416E-3 2.09878E-3 3.86615E-3 5.29286E-3 3.92326E-3 -9999 -9999 -9999 -9999 -9999 -9999 -9999 -9999 -9999 -9999 -9999 -9999 -9999 -9999 -9999 -9999 -9999 -9999 -9999 -9999 -9999 -9999 -9999 -9999 -9999 -9999 -9999 -9999 -9999 -9999 -9999 -9999 -9999 -9999 -9999 -9999 -9999 -9999 -9999 -9999 -9999 -9999 -9999 -9999 -9999 -9999 -9999 -9999 -9999 -9999 -9999 -9999 -9999 -9999 -9999 -9999
-9999 -9999 -9999 -9999 -9999 -9999 -9999 -9999 -9999 -9999 -9999 -9999 -9999 -9999 -9999 -9999 -9999 -9999 -9999 -9999 -9999 -9999 -9999 -9999 -9999 -9999 -9999 -9999 -9999 -9999 -9999 -9999 -9999 -9999 -9999 -9999 -9999 -9999 -9999 -9999 -9999 -9999 2.12536E-1 1.7172E-2 5.12301E-3 3.96001E-3 2.94096E-3 3.48956E-3 1.92329E-2 3.8966E-2 2.20998E-2 7.77631E-3 1.31321E-2 7.17801E-3 6.53451E-3 1.27594E-2 2.07485E-2 3.08142E-2 4.12779E-2 2.12445E-2 1.26905E-2 1.25572E-2 3.20439E-2 7.46996E-2 1.61878E-1 1.42395E-1 1.31513E-1 2.23404E-1 3.34344E-1 3.16986E-1 2.51001E-1 1.89284E-1 2.37992E-1 1.9962E-1 2.27692E-1 2.3459E-1 3.27002E-1 2.54154E-1 1.66123E-1 1.69116E-1 1.35491E-1 1.05138E-1 8.81932E-2 1.05731E-1 5.63546E-2 2.66189E-2 1.34176E-2 1.00062E-2 1.03392E-2 1.44177E-2 1.25518E-2 1.0884E-2 1.60679E-2 1.22843E-2 1.12487E-2 1.02201E-2 6.7476E-3 9.64037E-3 3.39618E-2 2.18426E-2 2.34044E-2 1.40893E-2 1.1807E-2 1.42438E-2 1.45919E-2 2.46517E-2 2.47542E-2 1.18027E-2 9.30269E-3 9.76141E-3 8.45662E-3 5.15078E-3 2.75099E-3 1.81626E-3 7.41916E-4 -9999 -9999 -9999 -9999 -9999 -9999 -9999 -9999 -9999 -9999 -9999 -9999 -9999 -9999 -9999 -9999 -9999 -9999 -9999 -9999 -9999 -9999 -9999 -9999 -9999 -9999 -9999 -9999 -9999 -9999 -9999 -9999 -9999 -9999 -9999 -9999 -9999 -9999 -9999 -9999 -9999 -9999 -9999 -9999 -9999 -9999 -9999 -9999 -9999 -9999 -9999 -9999 -9999 -9999 -9999
-9999 -9999 -9999 -9999 -9999 -9999 -9999 -9999 -9999 -9999 -9999 -9999 -9999 -9999 -9999 -9999 -9999 -9999 -9999 -9999 -9999 -9999 -9999 -9999 -9999 -9999 -9999 -9999 -9999 -9999 -9999 -9999 -9999 -9999 -9999 -9999 -9999 -9999 -9999 -9999 -9999 -9999 4.09782E-1 5.51628E-2 8.48316E-3 4.88864E-3 2.75207E-3 2.62845E-3 2.55648E-2 5.77221E-2 2.78632E-2 1.08823E-2 1.01568E-2 6.25216E-3 6.4679E-3 1.08142E-2 1.43295E-2 2.9265E-2 5.35865E-2 4.71971E-2 1.86215E-2 1.22731E-2 2.33944E-2 6.85946E-2 1.72571E-1 1.31135E-1 1.65364E-1 1.59712E-1 1.80856E-1 1.8889E-1 2.27413E-1 2.44576E-1 3.21405E-1 2.35042E-1 1.50326E-1 1.59818E-1 1.62758E-1 1.91755E-1 1.90814E-1 1.3993E-1 1.09225E-1 6.88647E-2 3.84115E-2 4.00942E-2 4.85553E-2 2.63851E-2 1.07638E-2 4.71082E-3 4.83545E-3 9.59282E-3 1.20667E-2 9.22651E-3 1.07913E-2 8.3884E-3 1.57097E-2 5.68381E-3 6.3379E-3 8.66351E-3 1.4868E-2 1.90272E-2 1.20143E-2 8.05955E-3 6.0835E-3 1.01178E-2 1.75717E-2 1.82846E-2 2.43487E-2 2.27784E-2 1.98727E-2 4.36208E-3 3.06855E-3 7.54258E-3 5.15347E-3 -9999 -9999 -9999 -9999 -9999 -9999 -9999 -9999 -9999 -9999 -9999 -9999 -9999 -9999 -9999 -9999 -9999 -9999 -9999 -9999 -9999 -9999 -9999 -9999 -9999 -9999 -9999 -9999 -9999 -9999 -9999 -9999 -9999 -9999 -9999 -9999 -9999 -9999 -9999 -9999 -9999 -9999 -9999 -9999 -9999 -9999 -9999 -9999 -9999 -9999 -9999 -9999 -9999 -9999 -9999 -9999 -9999
-9999 -9999 -9999 -9999 -9999 -9999 -9999 -9999 -9999 -9999 -9999 -9999 -9999 -9999 -9999 -9999 -9999 -9999 -9999 -9999 -9999 -9999 -9999 -9999 -9999 -9999 -9999 -9999 -9999 -9999 -9999 -9999 -9999 -9999 -9999 -9999 -9999 -9999 -9999 -9999 -9999 -9999 3.66588E-1 1.6118E-2 4.0118E-3 7.53514E-3 8.40901E-3 6.12184E-3 1.54836E-2 4.22254E-2 1.93484E-2 5.06227E-3 6.38612E-3 1.06553E-2 5.06167E-3 8.44748E-3 1.00148E-2 1.87703E-2 3.28257E-2 3.95429E-2 1.57279E-2 1.17409E-2 1.79168E-2 6.3901E-2 1.34032E-1 1.27509E-1 1.4959E-1 1.79309E-1 1.92268E-1 1.37043E-1 1.7134E-1 2.26368E-1 2.84695E-1 2.63073E-1 1.24994E-1 8.94666E-2 1.21134E-1 1.57514E-1 1.78606E-1 1.16733E-1 1.17201E-1 6.66866E-2 3.90859E-2 2.79691E-2 3.49375E-2 2.50271E-2 1.49098E-2 7.42738E-3 7.26446E-3 5.24964E-3 9.15578E-3 1.31306E-2 5.91131E-3 9.31478E-3 8.33856E-3 5.30473E-3 7.86591E-3 2.4518E-2 5.77988E-3 2.56082E-2 3.70711E-2 6.81633E-3 5.91237E-3 9.37127E-3 2.33727E-2 1.99855E-2 3.13822E-2 1.30264E-2 1.49883E-2 3.07011E-3 6.1181E-3 6.96795E-3 4.38474E-3 2.95355E-3 9.60829E-4 -9999 -9999 -9999 -9999 -9999 -9999 -9999 -9999 -9999 -9999 -9999 -9999 -9999 -9999 -9999 -9999 -9999 -9999 -9999 -9999 -9999 -9999 -9999 -9999 -9999 -9999 -9999 -9999 -9999 -9999 -9999 -9999 -9999 -9999 -9999 -9999 -9999 -9999 -9999 -9999 -9999 -9999 -9999 -9999 -9999 -9999 -9999 -9999 -9999 -9999 -9999 -9999 -9999 -9999 -9999
-9999 -9999 -9999 -9999 -9999 -9999 -9999 -9999 -9999 -9999 -9999 -9999 -9999 -9999 -9999 -9999 -9999 -9999 -9999 -9999 -9999 -9999 -9999 -9999 -9999 -9999 -9999 -9999 -9999 -9999 -9999 -9999 -9999 -9999 -9999 -9999 -9999 -9999 -9999 -9999 -9999 -9999 1.77673E-1 2.20808E-2 4.47002E-3 3.63074E-3 8.9224E-3 6.57763E-3 9.48242E-3 1.39429E-2 9.18706E-3 6.63137E-3 8.72077E-3 4.90864E-3 3.13503E-3 5.62301E-3 6.51292E-3 1.0716E-2 1.84038E-2 1.93334E-2 1.048E-2 1.50292E-2 1.27002E-2 4.43184E-2 1.09167E-1 1.20724E-1 1.53543E-1 1.72162E-1 2.14113E-1 2.24127E-1 2.37627E-1 2.99277E-1 2.38242E-1 2.28027E-1 1.36454E-1 1.25438E-1 1.25227E-1 1.4237E-1 1.60543E-1 1.44888E-1 1.36125E-1 7.45325E-2 3.65234E-2 1.83528E-2 3.79645E-2 2.95834E-2 1.97386E-2 1.61583E-2 5.29298E-3 2.74841E-3 6.15316E-3 1.44081E-2 6.40574E-3 3.66404E-3 5.22732E-3 4.77711E-3 1.42045E-2 2.4506E-2 4.85099E-3 2.28962E-2 2.95517E-2 7.43735E-3 7.76804E-3 1.27675E-2 1.3313E-2 1.76537E-2 3.27843E-2 5.9259E-3 7.89555E-3 9.51893E-3 7.81634E-3 2.61963E-3 7.42477E-3 2.30813E-3 5.66391E-3 -9999 -9999 -9999 -9999 -9999 -9999 -9999 -9999 -9999 -9999 -9999 -9999 -9999 -9999 -9999 -9999 -9999 -9999 -9999 -9999 -9999 -9999 -9999 -9999 -9999 -9999 -9999 -9999 -9999 -9999 -9999 -9999 -9999 -9999 -9999 -9999 -9999 -9999 -9999 -9999 -9999 -9999 -9999 -9999 -9999 -9999 -9999 -9999 -9999 -9999 -9999 -9999 -9999 -9999 -9999
-9999 -9999 -9999 -9999 -9999 -9999 -9999 -9999 -9999 -9999 -9999 -9999 -9999 -9999 -9999 -9999 -9999 -9999 -9999 -9999 -9999 -9999 -9999 -9999 -9999 -9999 -9999 -9999 -9999 -9999 -9999 -9999 -9999 -9999 -9999 -9999 -9999 -9999 -9999 -9999 -9999 -9999 4.77302E-2 4.54897E-3 2.34104E-3 3.83125E-3 3.82746E-3 3.09768E-3 6.33434E-3 2.20567E-2 2.21904E-2 4.55428E-3 2.18698E-3 2.05771E-3 2.35281E-3 5.10998E-3 7.23152E-3 1.03746E-2 1.34809E-2 1.00646E-2 8.64676E-3 2.5781E-2 2.11676E-2 3.06089E-2 8.18608E-2 1.00458E-1 1.38718E-1 1.36843E-1 2.12738E-1 2.07994E-1 2.89835E-1 4.20261E-1 4.04371E-1 3.30167E-1 1.87718E-1 2.02792E-1 1.47137E-1 9.62935E-2 1.13184E-1 1.38888E-1 1.57153E-1 4.90018E-2 2.16294E-2 1.63748E-2 2.13857E-2 2.39499E-2 2.32359E-2 1.91469E-2 7.83102E-3 1.18995E-2 9.94887E-3 9.41352E-3 3.05039E-3 8.75497E-3 6.54237E-3 1.06103E-2 1.11706E-2 2.70192E-2 1.48942E-2 2.44157E-2 2.68745E-2 7.4305E-3 1.38943E-2 1.57344E-2 1.18531E-2 1.28288E-2 1.59267E-2 6.9718E-3 7.73853E-3 6.46391E-3 4.26763E-3 8.69645E-3 7.18937E-3 3.69216E-3 5.83213E-3 1.54954E-3 -9999 -9999 -9999 -9999 -9999 -9999 -9999 -9999 -9999 -9999 -9999 -9999 -9999 -9999 -9999 -9999 -9999 -9999 -9999 -9999 -9999 -9999 -9999 -9999 -9999 -9999 -9999 -9999 -9999 -9999 -9999 -9999 -9999 -9999 -9999 -9999 -9999 -9999 -9999 -9999 -9999 -9999 -9999 -9999 -9999 -9999 -9999 -9999 -9999 -9999 -9999 -9999 -9999 -9999
-9999 -9999 -9999 -9999 -9999 -9999 -9999 -9999 -9999 -9999 -9999 -9999 -9999 -9999 -9999 -9999 -9999 -9999 -9999 -9999 -9999 -9999 -9999 -9999 -9999 -9999 -9999 -9999 -9999 -9999 -9999 -9999 -9999 -9999 -9999 -9999 -9999 -9999 -9999 -9999 -9999 -9999 -9999 1.40663E-2 3.15671E-3 5.2829E-3 4.79563E-3 4.1062E-3 1.3737E-2 8.73685E-3 1.81315E-2 1.87134E-3 1.33058E-3 1.72016E-3 3.80418E-3 5.17073E-3 7.60015E-3 1.17411E-2 9.83245E-3 5.48688E-3 1.23097E-2 1.71878E-2 2.30179E-2 3.3899E-2 6.31059E-2 1.14152E-1 1.24074E-1 1.27373E-1 1.5104E-1 2.40001E-1 2.96194E-1 3.179E-1 2.79488E-1 2.38818E-1 2.03922E-1 1.01293E-1 7.10551E-2 2.96047E-2 3.59659E-2 5.80459E-2 7.24988E-2 4.79253E-2 1.93325E-2 1.14472E-2 2.05019E-2 2.19565E-2 2.39729E-2 2.02233E-2 1.06525E-2 5.76531E-3 6.31856E-3 6.80643E-3 8.05801E-3 1.22663E-2 7.23747E-3 8.95248E-3 7.99741E-3 1.69766E-2 2.09363E-2 6.06572E-2 4.8901E-2 2.27052E-2 9.84636E-3 7.04395E-3 8.54793E-3 5.32115E-3 5.64952E-3 1.43112E-2 1.10857E-2 4.43656E-3 6.48868E-3 8.67991E-3 5.96257E-3 6.62929E-3 3.14861E-3 -9999 -9999 -9999 -9999 -9999 -9999 -9999 -9999 -9999 -9999 -9999 -9999 -9999 -9999 -9999 -9999 -9999 -9999 -9999 -9999 -9999 -9999 -9999 -9999 -9999 -9999 -9999 -9999 -9999 -9999 -9999 -9999 -9999 -9999 -9999 -9999 -9999 -9999 -9999 -9999 -9999 -9999 -9999 -9999 -9999 -9999 -9999 -9999 -9999 -9999 -9999 -9999 -9999 -9999 -9999
-9999 -9999 -9999 -9999 -9999 -9999 -9999 -9999 -9999 -9999 -9999 -9999 -9999 -9999 -9999 -9999 -9999 -9999 -9999 -9999 -9999 -9999 -9999 -9999 -9999 -9999 -9999 -9999 -9999 -9999 -9999 -9999 -9999 -9999 -9999 -9999 -9999 -9999 -9999 -9999 -9999 -9999 -9999 1.97603E-2 3.13421E-3 4.08953E-3 5.29583E-3 7.78707E-3 1.07373E-2 3.41432E-2 7.63784E-3 1.96959E-3 1.41214E-3 1.50819E-3 3.33639E-3 3.51103E-3 7.3254E-3 1.00352E-2 1.17594E-2 1.5017E-2 1.59169E-2 9.54714E-3 1.89294E-2 4.06276E-2 8.46292E-2 1.3111E-1 1.85622E-1 1.38314E-1 1.37611E-1 2.0024E-1 2.57656E-1 2.0944E-1 1.73167E-1 1.12356E-1 6.04955E-2 4.01129E-2 1.56709E-2 1.06822E-2 7.35661E-3 8.54461E-3 3.71306E-2 3.16562E-2 1.31072E-2 8.14933E-3 9.2714E-3 2.29544E-2 2.47372E-2 1.78234E-2 1.10089E-2 4.88521E-3 4.89508E-3 8.93114E-3 1.24009E-2 7.21327E-3 6.28623E-3 5.1001E-3 4.85764E-3 9.95682E-3 7.14556E-3 1.41321E-2 1.17386E-1 2.91443E-2 8.32466E-3 5.16462E-3 5.70579E-3 5.23527E-3 5.1804E-3 1.20202E-2 6.82455E-3 3.99455E-3 6.13489E-3 9.32949E-3 7.33096E-3 3.5809E-3 -9999 -9999 -9999 -9999 -9999 -9999 -9999 -9999 -9999 -9999 -9999 -9999 -9999 -9999 -9999 -9999 -9999 -9999 -9999 -9999 -9999 -9999 -9999 -9999 -9999 -9999 -9999 -9999 -9999 -9999 -9999 -9999 -9999 -9999 -9999 -9999 -9999 -9999 -9999 -9999 -9999 -9999 -9999 -9999 -9999 -9999 -9999 -9999 -9999 -9999 -9999 -9999 -9999 -9999 -9999 -9999
-9999 -9999 -9999 -9999 -9999 -9999 -9999 -9999 -9999 -9999 -9999 -9999 -9999 -9999 -9999 -9999 -9999 -9999 -9999 -9999 -9999 -9999 -9999 -9999 -9999 -9999 -9999 -9999 -9999 -9999 -9999 -9999 -9999 -9999 -9999 -9999 -9999 -9999 -9999 -9999 -9999 -9999 -9999 1.15604E-1 3.76004E-3 1.78484E-3 4.51647E-3 3.08173E-3 1.08219E-2 5.06865E-2 5.34215E-3 1.56576E-3 1.41028E-3 2.04936E-3 3.88187E-3 4.5493E-3 7.18632E-3 8.9504E-3 4.67823E-3 2.0743E-2 1.22562E-2 1.20761E-2 2.44256E-2 5.19956E-2 1.07735E-1 1.7625E-1 2.05168E-1 1.21527E-1 1.48083E-1 1.42089E-1 1.09873E-1 1.30699E-1 1.35544E-1 8.08265E-2 2.73055E-2 1.85333E-2 8.60974E-3 6.33484E-3 4.7247E-3 9.08722E-3 4.67628E-2 3.09613E-2 1.0923E-2 9.86293E-3 1.85603E-2 1.69431E-2 2.06262E-2 1.25643E-2 7.65512E-3 4.47374E-3 6.33685E-3 8.94781E-3 9.27705E-3 1.09362E-2 5.48298E-3 3.50833E-3 5.16279E-3 8.0658E-3 9.74698E-3 1.77936E-2 6.51816E-2 2.081E-2 4.37921E-3 7.39046E-3 5.95312E-3 2.30942E-3 2.55662E-3 6.36782E-3 6.56087E-3 4.7617E-3 1.02863E-2 7.10098E-3 3.80479E-3 -9999 -9999 -9999 -9999 -9999 -9999 -9999 -9999 -9999 -9999 -9999 -9999 -9999 -9999 -9999 -9999 -9999 -9999 -9999 -9999 -9999 -9999 -9999 -9999 -9999 -9999 -9999 -9999 -9999 -9999 -9999 -9999 -9999 -9999 -9999 -9999 -9999 -9999 -9999 -9999 -9999 -9999 -9999 -9999 -9999 -9999 -9999 -9999 -9999 -9999 -9999 -9999 -9999 -9999 -9999 -9999 -9999
-9999 -9999 -9999 -9999 -9999 -9999 -9999 -9999 -9999 -9999 -9999 -9999 -9999 -9999 -9999 -9999 -9999 -9999 -9999 -9999 -9999 -9999 -9999 -9999 -9999 -9999 -9999 -9999 -9999 -9999 -9999 -9999 -9999 -9999 -9999 -9999 -9999 -9999 -9999 -9999 -9999 -9999 -9999 1.08772E-2 1.90617E-3 2.2044E-3 1.21123E-3 5.12552E-3 1.85107E-2 5.20994E-3 1.04351E-3 1.7221E-3 3.41367E-3 2.89562E-3 3.0189E-3 3.09417E-3 6.46296E-3 2.21738E-2 6.52193E-3 2.19124E-2 2.09954E-2 1.64473E-2 2.86124E-2 6.15069E-2 1.17509E-1 1.64249E-1 1.24503E-1 1.16756E-1 1.19589E-1 1.13806E-1 1.08479E-1 1.00632E-1 1.15552E-1 1.09373E-1 5.3379E-2 2.54734E-2 1.07162E-2 7.04284E-3 1.28948E-2 3.32988E-2 5.64192E-2 2.11391E-2 1.16171E-2 9.3083E-3 1.87733E-2 2.19457E-2 1.359E-2 1.53567E-2 5.30273E-3 4.17135E-3 1.88675E-3 7.8137E-3 8.57975E-3 1.76357E-2 3.30147E-3 2.78559E-3 9.80441E-3 1.22621E-2 9.94536E-3 7.81005E-3 1.38357E-2 2.88971E-2 1.17554E-2 4.29068E-3 5.48026E-3 3.03354E-3 1.6396E-3 6.46095E-3 6.35089E-3 3.0032E-3 1.18256E-2 2.58473E-3 -9999 -9999 -9999 -9999 -9999 -9999 -9999 -9999 -9999 -9999 -9999 -9999 -9999 -9999 -9999 -9999 -9999 -9999 -9999 -9999 -9999 -9999 -9999 -9999 -9999 -9999 -9999 -9999 -9999 -9999 -9999 -9999 -9999 -9999 -9999 -9999 -9999 -9999 -9999 -9999 -9999 -9999 -9999 -9999 -9999 -9999 -9999 -9999 -9999 -9999 -9999 -9999 -9999 -9999 -9999 -9999 -9999 -9999
-9999 -9999 -9999 -9999 -9999 -9999 -9999 -9999 -9999 -9999 -9999 -9999 -9999 -9999 -9999 -9999 -9999 -9999 -9999 -9999 -9999 -9999 -9999 -9999 -9999 -9999 -9999 -9999 -9999 -9999 -9999 -9999 -9999 -9999 -9999 -9999 -9999 -9999 -9999 -9999 -9999 -9999 5.61448E-2 2.41189E-3 2.95665E-3 1.15875E-3 5.20558E-3 1.70757E-2 1.09686E-2 2.29096E-3 1.84119E-3 2.95418E-3 2.4682E-3 4.34399E-3 4.78577E-3 3.18784E-3 8.02649E-3 1.48218E-2 4.45913E-3 1.50085E-2 3.79343E-2 1.98573E-2 2.65199E-2 5.68377E-2 1.08718E-1 1.1769E-1 1.16884E-1 1.02273E-1 9.55297E-2 1.20822E-1 1.16514E-1 9.42042E-2 7.88768E-2 9.70669E-2 1.38581E-1 9.83584E-2 4.30611E-2 3.72395E-2 5.50962E-2 7.38813E-2 6.13264E-2 1.90245E-2 7.31323E-3 4.17458E-3 8.20597E-3 1.83026E-2 1.1533E-2 7.3078E-3 5.43397E-3 7.88565E-3 5.6295E-3 9.06796E-3 8.46171E-3 1.0362E-2 2.32703E-3 8.59007E-3 2.02341E-2 8.33897E-3 1.03291E-2 1.09548E-2 7.55947E-3 2.31797E-2 2.23471E-2 1.43662E-2 7.33932E-3 2.95738E-3 1.76017E-3 8.90297E-3 5.98079E-3 3.31309E-3 4.37335E-3 -9999 -9999 -9999 -9999 -9999 -9999 -9999 -9999 -9999 -9999 -9999 -9999 -9999 -9999 -9999 -9999 -9999 -9999 -9999 -9999 -9999 -9999 -9999 -9999 -9999 -9999 -9999 -9999 -9999 -9999 -9999 -9999 -9999 -9999 -9999 -9999 -9999 -9999 -9999 -9999 -9999 -9999 -9999 -9999 -9999 -9999 -9999 -9999 -9999 -9999 -9999 -9999 -9999 -9999 -9999 -9999 -9999 -9999 -9999
-9999 -9999 -9999 -9999 -9999 -9999 -9999 -9999 -9999 -9999 -9999 -9999 -9999 -9999 -9999 -9999 -9999 -9999 -9999 -9999 -9999 -9999 -9999 -9999 -9999 -9999 -9999 -9999 -9999 -9999 -9999 -9999 -9999 -9999 -9999 -9999 -9999 -9999 -9999 -9999 -9999 -9999 2.60872E-2 1.42405E-3 2.15896E-3 9.20173E-4 6.60514E-3 2.12035E-3 1.11435E-3 1.12549E-3 1.69787E-3 3.73142E-3 7.18716E-3 1.66262E-2 8.40059E-3 3.12571E-3 -9999 9.15332E-3 4.16741E-3 2.46355E-2 3.63764E-2 2.00519E-2 2.1743E-2 4.81721E-2 9.76119E-2 1.36752E-1 1.0568E-1 9.05705E-2 7.33329E-2 8.45695E-2 9.12481E-2 9.58602E-2 7.39118E-2 4.08192E-2 8.62121E-2 8.43749E-2 7.67462E-2 8.66739E-2 7.72553E-2 3.91098E-2 3.23349E-2 2.35634E-2 6.74589E-3 4.07405E-3 5.29772E-3 1.2939E-2 1.35636E-2 6.15499E-3 5.06068E-3 7.03189E-3 8.90992E-3 8.08879E-3 6.47541E-3 2.18344E-3 5.38626E-3 3.00446E-2 5.6757E-3 1.00834E-2 1.47821E-2 1.30479E-2 7.98282E-3 5.13898E-3 1.49594E-2 1.24491E-2 1.91641E-2 3.47975E-3 1.46301E-3 6.73288E-3 7.05233E-3 2.71156E-3 2.72643E-3 -9999 -9999 -9999 -9999 -9999 -9999 -9999 -9999 -9999 -9999 -9999 -9999 -9999 -9999 -9999 -9999 -9999 -9999 -9999 -9999 -9999 -9999 -9999 -9999 -9999 -9999 -9999 -9999 -9999 -9999 -9999 -9999 -9999 -9999 -9999 -9999 -9999 -9999 -9999 -9999 -9999 -9999 -9999 -9999 -9999 -9999 -9999 -9999 -9999 -9999 -9999 -9999 -9999 -9999 -9999 -9999 -9999 -9999 -9999
-9999 -9999 -9999 -9999 -9999 -9999 -9999 -9999 -9999 -9999 -9999 -9999 -9999 -9999 -9999 -9999 -9999 -9999 -9999 -9999 -9999 -9999 -9999 -9999 -9999 -9999 -9999 -9999 -9999 -9999 -9999 -9999 -9999 -9999 -9999 -9999 -9999 -9999 -9999 -9999 -9999 -9999 2.95333E-2 3.79906E-3 2.33094E-3 1.15613E-3 2.39182E-3 1.16092E-2 1.6922E-3 2.12332E-3 1.50006E-3 3.08545E-3 1.9638E-2 3.29906E-2 -9999 -9999 -9999 1.4722E-3 4.16478E-3 3.22926E-2 2.4692E-2 1.46264E-2 2.26885E-2 8.02259E-2 9.71083E-2 7.96669E-2 7.96573E-2 8.24826E-2 6.57288E-2 6.95729E-2 7.97239E-2 1.17077E-1 8.63857E-2 4.76134E-2 3.55998E-2 2.46599E-2 2.67436E-2 3.83491E-2 5.67286E-2 1.34363E-2 1.33046E-2 1.41684E-2 9.4532E-3 5.54215E-3 5.87848E-3 1.18475E-2 1.01021E-2 1.05978E-2 5.7538E-3 3.51423E-3 4.91698E-3 5.77952E-3 4.57333E-3 5.52949E-3 1.71005E-2 9.11624E-3 6.40278E-3 1.08201E-2 1.19268E-2 1.22925E-2 6.5786E-3 4.21483E-3 3.08142E-3 8.15159E-3 1.1153E-2 2.10321E-3 3.4618E-3 8.01138E-3 3.63337E-3 2.11811E-3 1.645E-3 -9999 -9999 -9999 -9999 -9999 -9999 -9999 -9999 -9999 -9999 -9999 -9999 -9999 -9999 -9999 -9999 -9999 -9999 -9999 -9999 -9999 -9999 -9999 -9999 -9999 -9999 -9999 -9999 -9999 -9999 -9999 -9999 -9999 -9999 -9999 -9999 -9999 -9999 -9999 -9999 -9999 -9999 -9999 -9999 -9999 -9999 -9999 -9999 -9999 -9999 -9999 -9999 -9999 -9999 -9999 -9999 -9999 -9999 -9999
-9999 -9999 -9999 -9999 -9999 -9999 -9999 -9999 -9999 -9999 -9999 -9999 -9999 -9999 -9999 -9999 -9999 -9999 -9999 -9999 -9999 -9999 -9999 -9999 -9999 -9999 -9999 -9999 -9999 -9999 -9999 -9999 -9999 -9999 -9999 -9999 -9999 -9999 -9999 -9999 -9999 -9999 -9999 1.04002E-1 3.33179E-3 1.5E-3 1.11714E-2 7.0821E-3 3.11595E-3 1.13728E-2 2.11097E-3 2.45316E-3 8.76489E-3 6.00002E-2 -9999 -9999 -9999 3.7394E-3 6.48367E-3 1.05651E-2 1.16164E-2 1.30382E-2 2.78345E-2 6.20348E-2 1.10149E-1 6.13149E-2 4.32177E-2 5.08807E-2 5.0126E-2 4.43984E-2 4.89747E-2 5.12732E-2 3.77822E-2 2.71455E-2 3.31768E-2 2.09863E-2 1.17895E-2 3.63223E-2 5.38441E-2 1.58527E-2 1.28859E-2 1.4801E-2 1.50956E-2 6.81325E-3 4.1835E-3 1.02437E-2 8.43873E-3 9.68852E-3 8.28314E-3 2.71566E-3 4.29355E-3 1.42838E-3 4.5842E-3 1.15325E-2 1.34968E-2 6.75297E-3 8.75688E-3 7.55017E-3 8.5656E-3 1.57371E-2 5.21754E-3 4.55698E-3 3.54585E-3 8.34666E-3 5.7758E-3 4.80304E-3 5.11136E-3 1.83779E-3 8.72773E-4 1.46989E-3 1.37077E-3 1.57771E-3 -9999 -9999 -9999 -9999 -9999 -9999 -9999 -9999 -9999 -9999 -9999 -9999 -9999 -9999 -9999 -9999 -9999 -9999 -9999 -9999 -9999 -9999 -9999 -9999 -9999 -9999 -9999 -9999 -9999 -9999 -9999 -9999 -9999 -9999 -9999 -9999 -9999 -9999 -9999 -9999 -9999 -9999 -9999 -9999 -9999 -9999 -9999 -9999 -9999 -9999 -9999 -9999 -9999 -9999 -9999 -9999 -9999 -9999
-9999 -9999 -9999 -9999 -9999 -9999 -9999 -9999 -9999 -9999 -9999 -9999 -9999 -9999 -9999 -9999 -9999 -9999 -9999 -9999 -9999 -9999 -9999 -9999 -9999 -9999 -9999 -9999 -9999 -9999 -9999 -9999 -9999 -9999 -9999 -9999 -9999 -9999 -9999 -9999 -9999 -9999 -9999 1.19641E-1 6.3401E-3 1.63871E-3 1.01041E-2 3.39919E-3 3.41446E-2 6.36254E-3 1.74391E-3 5.45768E-3 1.08586E-2 -9999 -9999 -9999 -9999 -9999 -9999 3.13878E-3 4.17152E-3 7.85729E-3 1.92086E-2 9.04079E-2 1.02385E-1 1.21232E-1 5.06934E-2 2.49758E-2 2.44067E-2 2.13026E-2 2.91283E-2 2.9868E-2 3.13913E-2 2.28967E-2 1.86951E-2 1.25839E-2 2.11675E-2 4.68482E-2 2.79952E-2 1.78469E-2 2.11239E-2 2.13409E-2 1.45983E-2 6.86677E-3 2.5805E-3 6.97012E-3 9.77063E-3 3.97947E-3 4.84157E-3 3.46204E-3 4.92927E-3 1.87563E-3 4.43306E-3 9.95081E-3 5.98917E-3 6.42529E-3 6.99543E-3 7.58036E-3 1.2132E-2 9.34062E-3 1.07184E-2 9.5927E-3 4.8268E-3 4.03387E-3 7.17324E-3 4.22791E-3 2.12495E-3 8.29466E-4 9.05735E-4 5.61053E-4 1.63688E-3 -9999 -9999 -9999 -9999 -9999 -9999 -9999 -9999 -9999 -9999 -9999 -9999 -9999 -9999 -9999 -9999 -9999 -9999 -9999 -9999 -9999 -9999 -9999 -9999 -9999 -9999 -9999 -9999 -9999 -9999 -9999 -9999 -9999 -9999 -9999 -9999 -9999 -9999 -9999 -9999 -9999 -9999 -9999 -9999 -9999 -9999 -9999 -9999 -9999 -9999 -9999 -9999 -9999 -9999 -9999 -9999 -9999 -9999 -9999
-9999 -9999 -9999 -9999 -9999 -9999 -9999 -9999 -9999 -9999 -9999 -9999 -9999 -9999 -9999 -9999 -9999 -9999 -9999 -9999 -9999 -9999 -9999 -9999 -9999 -9999 -9999 -9999 -9999 -9999 -9999 -9999 -9999 -9999 -9999 -9999 -9999 -9999 -9999 -9999 -9999 -9999 -9999 1.18318E-1 9.71298E-3 1.87876E-3 8.05566E-3 5.92292E-3 6.28209E-3 1.4821E-3 9.26414E-4 1.30296E-3 2.34E-3 -9999 -9999 -9999 -9999 -9999 -9999 -9999 8.12533E-3 2.35465E-2 4.65779E-2 9.3718E-2 9.10991E-2 7.9559E-2 6.02283E-2 2.13212E-2 1.25682E-2 1.31542E-2 4.15522E-2 2.66976E-2 1.82838E-2 1.34642E-2 1.06188E-2 9.37658E-3 2.08141E-2 2.61403E-2 1.50656E-2 1.15413E-2 1.2387E-2 1.32772E-2 9.85481E-3 4.01974E-3 1.42954E-3 4.15298E-3 5.51997E-3 3.83964E-3 6.1496E-3 6.16077E-3 7.71219E-3 4.83226E-3 3.43056E-3 8.82451E-3 5.42506E-3 4.11486E-3 6.1869E-3 5.72368E-3 5.48612E-3 3.92444E-3 3.37756E-3 2.48873E-3 4.9626E-3 2.87139E-3 4.44068E-3 3.27685E-3 1.53713E-3 9.53023E-4 9.28254E-4 4.7726E-4 -9999 -9999 -9999 -9999 -9999 -9999 -9999 -9999 -9999 -9999 -9999 -9999 -9999 -9999 -9999 -9999 -9999 -9999 -9999 -9999 -9999 -9999 -9999 -9999 -9999 -9999 -9999 -9999 -9999 -9999 -9999 -9999 -9999 -9999 -9999 -9999 -9999 -9999 -9999 -9999 -9999 -9999 -9999 -9999 -9999 -9999 -9999 -9999 -9999 -9999 -9999 -9999 -9999 -9999 -9999 -9999 -9999 -9999 -9999 -9999
-9999 -9999 -9999 -9999 -9999 -9999 -9999 -9999 -9999 -9999 -9999 -9999 -9999 -9999 -9999 -9999 -9999 -9999 -9999 -9999 -9999 -9999 -9999 -9999 -9999 -9999 -9999 -9999 -9999 -9999 -9999 -9999 -9999 -9999 -9999 -9999 -9999 -9999 -9999 -9999 -9999 -9999 -9999 -9999 2.18218E-1 2.5417E-3 1.51363E-3 1.68021E-2 3.26621E-3 1.22116E-3 1.27757E-3 1.6301E-3 -9999 -9999 -9999 -9999 -9999 -9999 -9999 -9999 -9999 4.84728E-2 6.97892E-2 6.80634E-2 5.39405E-2 3.89842E-2 2.09079E-2 1.20214E-2 8.82275E-3 1.05656E-2 2.4892E-2 3.22443E-2 2.68185E-2 1.30851E-2 1.57578E-2 2.23413E-2 2.87256E-2 2.42328E-2 1.30003E-2 8.65369E-3 9.87257E-3 7.56309E-3 4.62744E-3 1.8205E-3 1.62747E-3 3.97641E-3 2.69177E-3 4.00342E-3 7.12477E-3 6.28756E-3 5.20677E-3 2.99148E-3 5.52437E-3 3.87275E-3 4.66055E-3 3.55773E-3 3.88672E-3 7.59021E-3 4.4528E-3 4.66434E-3 2.63774E-3 1.39006E-3 2.2056E-3 4.05906E-3 1.49548E-3 1.71959E-3 2.71482E-3 4.80892E-4 -9999 -9999 -9999 -9999 -9999 -9999 -9999 -9999 -9999 -9999 -9999 -9999 -9999 -9999 -9999 -9999 -9999 -9999 -9999 -9999 -9999 -9999 -9999 -9999 -9999 -9999 -9999 -9999 -9999 -9999 -9999 -9999 -9999 -9999 -9999 -9999 -9999 -9999 -9999 -9999 -9999 -9999 -9999 -9999 -9999 -9999 -9999 -9999 -9999 -9999 -9999 -9999 -9999 -9999 -9999 -9999 -9999 -9999 -9999 -9999 -9999 -9999
-9999 -9999 -9999 -9999 -9999 -9999 -9999 -9999 -9999 -9999 -9999 -9999 -9999 -9999 -9999 -9999 -9999 -9999 -9999 -9999 -9999 -9999 -9999 -9999 -9999 -9999 -9999 -9999 -9999 -9999 -9999 -9999 -9999 -9999 -9999 -9999 -9999 -9999 -9999 -9999 -9999 -9999 -9999 -9999 1.39784E-1 2.02776E-3 1.43644E-2 6.37476E-3 1.58667E-3 2.86908E-3 2.1774E-3 -9999 -9999 -9999 -9999 -9999 -9999 -9999 -9999 -9999 -9999 -9999 -9999 6.88495E-2 4.88063E-2 2.22027E-2 1.00437E-2 7.15199E-3 7.80025E-3 9.6586E-3 1.52383E-2 5.08412E-2 4.80534E-2 3.93437E-2 4.08077E-2 3.34148E-2 1.69775E-2 1.80656E-2 1.38341E-2 1.26658E-2 9.3392E-3 9.26332E-3 3.56848E-3 1.83475E-3 3.8268E-3 5.81823E-3 3.72277E-3 4.07838E-3 6.66817E-3 4.67298E-3 4.11283E-3 2.71527E-3 3.75341E-3 3.39519E-3 6.6953E-3 3.5715E-3 2.72707E-3 3.29186E-3 7.31407E-3 6.70402E-3 3.54914E-3 1.47382E-3 8.66253E-4 1.50816E-3 2.85409E-3 8.00284E-4 5.68771E-4 -9999 -9999 -9999 -9999 -9999 -9999 -9999 -9999 -9999 -9999 -9999 -9999 -9999 -9999 -9999 -9999 -9999 -9999 -9999 -9999 -9999 -9999 -9999 -9999 -9999 -9999 -9999 -9999 -9999 -9999 -9999 -9999 -9999 -9999 -9999 -9999 -9999 -9999 -9999 -9999 -9999 -9999 -9999 -9999 -9999 -9999 -9999 -9999 -9999 -9999 -9999 -9999 -9999 -9999 -9999 -9999 -9999 -9999 -9999 -9999 -9999 -9999 -9999
-9999 -9999 -9999 -9999 -9999 -9999 -9999 -9999 -9999 -9999 -9999 -9999 -9999 -9999 -9999 -9999 -9999 -9999 -9999 -9999 -9999 -9999 -9999 -9999 -9999 -9999 -9999 -9999 -9999 -9999 -9999 -9999 -9999 -9999 -9999 -9999 -9999 -9999 -9999 -9999 -9999 -9999 -9999 -9999 1.65618E-1 9.23176E-3 4.5408E-2 3.05395E-3 1.73199E-3 -9999 -9999 -9999 -9999 -9999 -9999 -9999 -9999 -9999 -9999 -9999 -9999 -9999 -9999 2.4258E-2 1.83116E-2 1.43233E-2 9.42256E-3 8.56552E-3 8.33547E-3 9.13427E-3 9.4376E-3 1.48686E-2 1.79534E-2 3.1478E-2 1.92089E-2 1.00954E-2 3.83367E-3 1.08333E-2 1.80349E-2 6.42529E-3 6.41646E-3 5.54448E-3 3.21069E-3 2.00564E-3 4.20371E-3 1.0226E-2 5.41365E-3 3.48977E-3 3.24869E-3 3.54884E-3 2.20783E-3 1.50153E-3 2.64978E-3 2.23283E-3 3.85313E-3 1.07792E-3 1.41681E-3 2.24753E-3 2.00902E-3 5.90586E-3 3.22565E-3 2.21142E-3 6.46121E-4 7.12365E-4 1.59278E-3 6.54428E-4 -9999 -9999 -9999 -9999 -9999 -9999 -9999 -9999 -9999 -9999 -9999 -9999 -9999 -9999 -9999 -9999 -9999 -9999 -9999 -9999 -9999 -9999 -9999 -9999 -9999 -9999 -9999 -9999 -9999 -9999 -9999 -9999 -9999 -9999 -9999 -9999 -9999 -9999 -9999 -9999 -9999 -9999 -9999 -9999 -9999 -9999 -9999 -9999 -9999 -9999 -9999 -9999 -9999 -9999 -9999 -9999 -9999 -9999 -9999 -9999 -9999 -9999 -9999 -9999
-9999 -9999 -9999 -9999 -9999 -9999 -9999 -9999 -9999 -9999 -9999 -9999 -9999 -9999 -9999 -9999 -9999 -9999 -9999 -9999 -9999 -9999 -9999 -9999 -9999 -9999 -9999 -9999 -9999 -9999 -9999 -9999 -9999 -9999 -9999 -9999 -9999 -9999 -9999 -9999 -9999 -9999 -9999 -9999 1.79629E-1 1.69161E-2 3.92919E-2 2.79143E-3 1.87441E-3 -9999 -9999 -9999 -9999 -9999 -9999 -9999 -9999 -9999 -9999 -9999 -9999 -9999 -9999 1.14579E-2 5.62871E-3 3.98317E-3 6.07605E-3 8.18027E-3 6.00341E-3 5.53405E-3 7.39085E-3 8.77554E-3 8.632E-3 9.76627E-3 1.04731E-2 5.82506E-3 3.50109E-3 8.56429E-3 1.44448E-2 5.19581E-3 3.68801E-3 4.71405E-3 2.51723E-3 1.30444E-3 3.01418E-3 8.447E-3 6.75844E-3 3.16389E-3 2.66715E-3 3.53948E-3 2.02274E-3 2.30599E-3 2.30514E-3 2.22993E-3 3.09047E-3 1.84832E-3 1.3137E-3 2.23771E-3 1.52313E-3 1.37825E-3 1.48686E-3 1.50082E-3 1.31983E-3 2.66503E-4 8.56914E-4 8.66357E-4 -9999 -9999 -9999 -9999 -9999 -9999 -9999 -9999 -9999 -9999 -9999 -9999 -9999 -9999 -9999 -9999 -9999 -9999 -9999 -9999 -9999 -9999 -9999 -9999 -9999 -9999 -9999 -9999 -9999 -9999 -9999 -9999 -9999 -9999 -9999 -9999 -9999 -9999 -9999 -9999 -9999 -9999 -9999 -9999 -9999 -9999 -9999 -9999 -9999 -9999 -9999 -9999 -9999 -9999 -9999 -9999 -9999 -9999 -9999 -9999 -9999 -9999 -9999 -9999
-9999 -9999 -9999 -9999 -9999 -9999 -9999 -9999 -9999 -9999 -9999 -9999 -9999 -9999 -9999 -9999 -9999 -9999 -9999 -9999 -9999 -9999 -9999 -9999 -9999 -9999 -9999 -9999 -9999 -9999 -9999 -9999 -9999 -9999 -9999 -9999 -9999 -9999 -9999 -9999 -9999 -9999 -9999 -9999 1.1709E-1 1.11281E-2 1.56298E-1 4.76214E-2 1.77595E-2 -9999 -9999 -9999 -9999 -9999 -9999 -9999 -9999 -9999 -9999 -9999 -9999 -9999 -9999 -9999 -9999 3.7425E-3 4.00964E-3 5.04117E-3 4.43847E-3 5.79551E-3 5.29909E-3 1.13643E-2 8.6256E-3 7.33798E-3 6.11294E-3 3.60446E-3 4.38255E-3 1.3108E-2 1.4006E-2 3.00735E-3 2.36385E-3 2.74863E-3 1.75188E-3 1.16319E-3 2.85755E-3 5.24015E-3 2.19854E-3 1.89908E-3 2.51126E-3 2.81239E-3 1.20113E-3 9.62066E-4 2.41843E-3 2.03043E-3 1.58344E-3 2.11894E-3 2.33087E-3 1.32519E-3 1.02415E-3 7.64072E-4 8.47273E-4 1.06847E-3 1.59611E-3 1.03099E-3 1.21962E-3 -9999 -9999 -9999 -9999 -9999 -9999 -9999 -9999 -9999 -9999 -9999 -9999 -9999 -9999 -9999 -9999 -9999 -9999 -9999 -9999 -9999 -9999 -9999 -9999 -9999 -9999 -9999 -9999 -9999 -9999 -9999 -9999 -9999 -9999 -9999 -9999 -9999 -9999 -9999 -9999 -9999 -9999 -9999 -9999 -9999 -9999 -9999 -9999 -9999 -9999 -9999 -9999 -9999 -9999 -9999 -9999 -9999 -9999 -9999 -9999 -9999 -9999 -9999 -9999 -9999
-9999 -9999 -9999 -9999 -9999 -9999 -9999 -9999 -9999 -9999 -9999 -9999 -9999 -9999 -9999 -9999 -9999 -9999 -9999 -9999 -9999 -9999 -9999 -9999 -9999 -9999 -9999 -9999 -9999 -9999 -9999 -9999 -9999 -9999 -9999 -9999 -9999 -9999 -9999 -9999 -9999 -9999 -9999 -9999 6.79236E-2 3.26526E-2 3.46595E-2 9.19835E-3 1.9543E-3 1.91454E-3 -9999 -9999 -9999 -9999 -9999 -9999 -9999 -9999 -9999 -9999 -9999 -9999 -9999 -9999 -9999 5.18688E-3 4.58831E-3 5.8259E-3 2.68728E-3 5.01226E-3 5.20512E-3 9.02514E-3 5.89358E-3 5.59354E-3 5.61228E-3 4.77081E-3 3.70454E-3 6.04583E-3 1.4308E-2 6.03461E-3 4.26576E-3 2.47084E-3 1.73499E-3 8.85642E-4 2.26269E-3 3.76409E-3 2.37194E-3 2.67606E-3 3.9691E-3 3.46865E-3 1.40493E-3 9.01955E-4 9.82528E-4 1.12842E-3 1.08495E-3 1.8346E-3 2.41992E-3 1.53154E-3 8.31187E-4 7.70988E-4 1.45422E-3 1.55727E-3 1.16814E-3 1.45678E-3 1.10101E-3 -9999 -9999 -9999 -9999 -9999 -9999 -9999 -9999 -9999 -9999 -9999 -9999 -9999 -9999 -9999 -9999 -9999 -9999 -9999 -9999 -9999 -9999 -9999 -9999 -9999 -9999 -9999 -9999 -9999 -9999 -9999 -9999 -9999 -9999 -9999 -9999 -9999 -9999 -9999 -9999 -9999 -9999 -9999 -9999 -9999 -9999 -9999 -9999 -9999 -9999 -9999 -9999 -9999 -9999 -9999 -9999 -9999 -9999 -9999 -9999 -9999 -9999 -9999 -9999 -9999
-9999 -9999 -9999 -9999 -9999 -9999 -9999 -9999 -9999 -9999 -9999 -9999 -9999 -9999 -9999 -9999 -9999 -9999 -9999 -9999 -9999 -9999 -9999 -9999 -9999 -9999 -9999 -9999 -9999 -9999 -9999 -9999 -9999 -9999 -9999 -9999 -9999 -9999 -9999 -9999 -9999 -9999 -9999 -9999 -9999 8.62008E-2 4.3566E-3 4.59522E-3 3.07365E-3 -9999 -9999 -9999 -9999 -9999 -9999 -9999 -9999 -9999 -9999 -9999 -9999 -9999 -9999 -9999 -9999 -9999 5.45109E-3 2.62264E-3 5.18676E-3 9.7247E-3 7.72459E-3 1.01951E-2 6.88036E-3 6.16621E-3 6.93097E-3 7.16511E-3 4.29374E-3 1.91501E-3 5.87009E-3 1.5519E-2 5.80936E-3 4.12363E-3 1.6227E-3 8.44736E-4 1.29567E-3 2.15662E-3 2.14723E-3 2.23333E-3 3.4935E-3 2.80247E-3 1.34088E-3 9.3461E-4 1.38347E-3 1.27363E-3 1.65535E-3 1.65082E-3 1.40259E-3 1.87457E-3 9.89586E-4 8.39825E-4 1.67302E-3 1.15842E-3 1.51374E-3 1.51821E-3 -9999 -9999 -9999 -9999 -9999 -9999 -9999 -9999 -9999 -9999 -9999 -9999 -9999 -9999 -9999 -9999 -9999 -9999 -9999 -9999 -9999 -9999 -9999 -9999 -9999 -9999 -9999 -9999 -9999 -9999 -9999 -9999 -9999 -9999 -9999 -9999 -9999 -9999 -9999 -9999 -9999 -9999 -9999 -9999 -9999 -9999 -9999 -9999 -9999 -9999 -9999 -9999 -9999 -9999 -9999 -9999 -9999 -9999 -9999 -9999 -9999 -9999 -9999 -9999 -9999 -9999
-9999 -9999 -9999 -9999 -9999 -9999 -9999 -9999 -9999 -9999 -9999 -9999 -9999 -9999 -9999 -9999 -9999 -9999 -9999 -9999 -9999 -9999 -9999 -9999 -9999 -9999 -9999 -9999 -9999 -9999 -9999 -9999 -9999 -9999 -9999 -9999 -9999 -9999 -9999 -9999 -9999 -9999 -9999 -9999 -9999 5.4113E-2 1.13514E-1 6.07676E-3 1.66257E-3 -9999 -9999 -9999 -9999 -9999 -9999 -9999 -9999 -9999 -9999 -9999 -9999 -9999 -9999 -9999 -9999 -9999 -9999 -9999 6.92617E-3 7.8524E-3 5.34559E-3 5.63331E-3 7.89251E-3 8.46375E-3 9.03542E-3 6.22923E-3 3.05396E-3 1.17391E-3 2.71239E-3 1.19947E-2 9.33193E-3 3.84686E-3 1.1885E-3 1.06888E-3 2.26505E-3 1.79254E-3 1.27905E-3 9.39717E-4 1.19501E-3 2.23456E-3 1.53627E-3 1.06153E-3 8.51687E-4 8.15296E-4 1.12491E-3 7.14345E-4 9.3768E-4 1.81232E-3 9.51859E-4 5.49353E-4 4.99454E-4 6.4293E-4 6.4514E-4 -9999 -9999 -9999 -9999 -9999 -9999 -9999 -9999 -9999 -9999 -9999 -9999 -9999 -9999 -9999 -9999 -9999 -9999 -9999 -9999 -9999 -9999 -9999 -9999 -9999 -9999 -9999 -9999 -9999 -9999 -9999 -9999 -9999 -9999 -9999 -9999 -9999 -9999 -9999 -9999 -9999 -9999 -9999 -9999 -9999 -9999 -9999 -9999 -9999 -9999 -9999 -9999 -9999 -9999 -9999 -9999 -9999 -9999 -9999 -9999 -9999 -9999 -9999 -9999 -9999 -9999 -9999
-9999 -9999 -9999 -9999 -9999 -9999 -9999 -9999 -9999 -9999 -9999 -9999 -9999 -9999 -9999 -9999 -9999 -9999 -9999 -9999 -9999 -9999 -9999 -9999 -9999 -9999 -9999 -9999 -9999 -9999 -9999 -9999 -9999 -9999 -9999 -9999 -9999 -9999 -9999 -9999 -9999 -9999 -9999 -9999 -9999 -9999 -9999 6.61207E-2 2.33062E-3 5.30953E-3 -9999 -9999 -9999 -9999 -9999 -9999 -9999 -9999 -9999 -9999 -9999 -9999 -9999 -9999 -9999 -9999 -9999 8.69784E-3 2.08644E-2 1.15485E-2 4.01449E-3 4.8261E-3 5.8233E-3 6.0226E-3 4.84028E-3 3.6917E-3 1.29375E-3 1.25428E-3 3.84958E-3 6.98787E-3 4.27266E-3 2.68858E-3 1.02827E-3 1.07151E-3 3.32446E-3 2.94667E-3 1.00784E-3 8.3378E-4 7.57783E-4 1.59157E-3 1.58087E-3 1.53308E-3 1.25756E-3 8.11189E-4 4.71607E-4 4.05191E-4 7.38432E-4 7.79537E-4 7.9815E-4 6.97042E-4 4.75671E-4 4.90782E-4 2.84669E-4 -9999 -9999 -9999 -9999 -9999 -9999 -9999 -9999 -9999 -9999 -9999 -9999 -9999 -9999 -9999 -9999 -9999 -9999 -9999 -9999 -9999 -9999 -9999 -9999 -9999 -9999 -9999 -9999 -9999 -9999 -9999 -9999 -9999 -9999 -9999 -9999 -9999 -9999 -9999 -9999 -9999 -9999 -9999 -9999 -9999 -9999 -9999 -9999 -9999 -9999 -9999 -9999 -9999 -9999 -9999 -9999 -9999 -9999 -9999 -9999 -9999 -9999 -9999 -9999 -9999 -9999 -9999
-9999 -9999 -9999 -9999 -9999 -9999 -9999 -9999 -9999 -9999 -9999 -9999 -9999 -9999 -9999 -9999 -9999 -9999 -9999 -9999 -9999 -9999 -9999 -9999 -9999 -9999 -9999 -9999 -9999 -9999 -9999 -9999 -9999 -9999 -9999 -9999 -9999 -9999 -9999 -9999 -9999 -9999 -9999 -9999 -9999 -9999 -9999 1.57361E-1 3.30855E-2 -9999 -9999 -9999 -9999 -9999 -9999 -9999 -9999 -9999 -9999 -9999 -9999 -9999 -9999 -9999 -9999 -9999 -9999 -9999 1.41566E-2 1.31151E-2 5.9857E-3 3.77246E-3 4.20825E-3 3.94275E-3 3.48963E-3 2.3657E-3 1.99882E-3 3.57424E-3 8.28788E-3 6.01228E-3 3.29845E-3 2.65218E-3 1.17653E-3 1.06956E-3 2.61032E-3 1.17897E-3 8.02008E-4 8.42811E-4 7.64182E-4 9.17749E-4 1.63741E-3 1.53517E-3 1.79894E-3 1.23312E-3 5.84252E-4 1.73692E-4 2.54214E-4 4.68088E-4 4.06502E-4 4.58077E-4 4.62647E-4 4.5957E-4 2.85882E-4 -9999 -9999 -9999 -9999 -9999 -9999 -9999 -9999 -9999 -9999 -9999 -9999 -9999 -9999 -9999 -9999 -9999 -9999 -9999 -9999 -9999 -9999 -9999 -9999 -9999 -9999 -9999 -9999 -9999 -9999 -9999 -9999 -9999 -9999 -9999 -9999 -9999 -9999 -9999 -9999 -9999 -9999 -9999 -9999 -9999 -9999 -9999 -9999 -9999 -9999 -9999 -9999 -9999 -9999 -9999 -9999 -9999 -9999 -9999 -9999 -9999 -9999 -9999 -9999 -9999 -9999 -9999
-9999 -9999 -9999 -9999 -9999 -9999 -9999 -9999 -9999 -9999 -9999 -9999 -9999 -9999 -9999 -9999 -9999 -9999 -9999 -9999 -9999 -9999 -9999 -9999 -9999 -9999 -9999 -9999 -9999 -9999 -9999 -9999 -9999 -9999 -9999 -9999 -9999 -9999 -9999 -9999 -9999 -9999 -9999 -9999 -9999 -9999 -9999 -9999 1.38867E-1 -9999 -9999 -9999 -9999 -9999 -9999 -9999 -9999 -9999 -9999 -9999 -9999 -9999 -9999 -9999 -9999 -9999 4.32603E-3 1.81956E-3 5.53454E-3 2.57408E-2 1.43649E-2 3.60789E-3 5.38321E-3 3.45848E-3 1.83705E-3 2.30272E-3 2.33089E-3 4.50884E-3 5.47817E-3 4.19674E-3 1.52545E-3 1.60761E-3 1.34803E-3 7.81488E-4 2.23295E-3 2.2546E-3 1.36708E-3 8.18984E-4 7.55431E-4 8.40124E-4 1.49096E-3 1.85026E-3 1.78835E-3 1.16665E-3 7.47692E-4 2.10069E-4 3.02831E-4 3.40485E-4 3.2645E-4 2.74921E-4 3.45061E-4 3.57719E-4 3.48379E-4 -9999 -9999 -9999 -9999 -9999 -9999 -9999 -9999 -9999 -9999 -9999 -9999 -9999 -9999 -9999 -9999 -9999 -9999 -9999 -9999 -9999 -9999 -9999 -9999 -9999 -9999 -9999 -9999 -9999 -9999 -9999 -9999 -9999 -9999 -9999 -9999 -9999 -9999 -9999 -9999 -9999 -9999 -9999 -9999 -9999 -9999 -9999 -9999 -9999 -9999 -9999 -9999 -9999 -9999 -9999 -9999 -9999 -9999 -9999 -9999 -9999 -9999 -9999 -9999 -9999 -9999 -9999
-9999 -9999 -9999 -9999 -9999 -9999 -9999 -9999 -9999 -9999 -9999 -9999 -9999 -9999 -9999 -9999 -9999 -9999 -9999 -9999 -9999 -9999 -9999 -9999 -9999 -9999 -9999 -9999 -9999 -9999 -9999 -9999 -9999 -9999 -9999 -9999 -9999 -9999 -9999 -9999 -9999 -9999 -9999 -9999 -9999 -9999 -9999 -9999 -9999 -9999 -9999 -9999 -9999 -9999 -9999 -9999 -9999 -9999 -9999 -9999 -9999 -9999 -9999 -9999 1.76786E-2 9.93032E-3 4.30061E-3 2.2097E-3 4.08342E-3 1.52827E-2 2.28245E-2 4.07401E-3 3.90244E-3 3.87311E-3 1.9185E-3 1.63451E-3 2.09706E-3 4.03286E-3 4.92029E-3 4.00562E-3 2.8046E-3 2.18182E-3 1.51702E-3 1.65067E-3 3.78377E-3 5.75795E-3 3.68775E-3 1.10353E-3 9.4002E-4 9.50184E-4 1.58552E-3 2.32533E-3 1.82716E-3 8.75036E-4 5.76378E-4 2.49213E-4 2.27265E-4 4.69775E-4 4.12752E-4 2.71171E-4 2.97537E-4 3.75257E-4 -9999 -9999 -9999 -9999 -9999 -9999 -9999 -9999 -9999 -9999 -9999 -9999 -9999 -9999 -9999 -9999 -9999 -9999 -9999 -9999 -9999 -9999 -9999 -9999 -9999 -9999 -9999 -9999 -9999 -9999 -9999 -9999 -9999 -9999 -9999 -9999 -9999 -9999 -9999 -9999 -9999 -9999 -9999 -9999 -9999 -9999 -9999 -9999 -9999 -9999 -9999 -9999 -9999 -9999 -9999 -9999 -9999 -9999 -9999 -9999 -9999 -9999 -9999 -9999 -9999 -9999 -9999 -9999
-9999 -9999 -9999 -9999 -9999 -9999 -9999 -9999 -9999 -9999 -9999 -9999 -9999 -9999 -9999 -9999 -9999 -9999 -9999 -9999 -9999 -9999 -9999 -9999 -9999 -9999 -9999 -9999 -9999 -9999 -9999 -9999 -9999 -9999 -9999 -9999 -9999 -9999 -9999 -9999 -9999 -9999 -9999 -9999 -9999 -9999 -9999 -9999 -9999 -9999 -9999 -9999 -9999 -9999 -9999 -9999 -9999 -9999 -9999 -9999 -9999 -9999 -9999 -9999 -9999 1.35394E-2 7.5357E-3 3.16454E-3 3.22829E-3 1.87362E-2 2.99514E-2 7.52326E-3 4.31354E-3 4.31381E-3 3.22654E-3 2.09795E-3 2.54094E-3 3.99484E-3 3.91438E-3 3.03998E-3 3.19618E-3 2.20167E-3 1.14817E-3 2.03534E-3 2.41087E-3 2.60385E-3 3.50813E-3 2.29563E-3 1.95427E-3 2.22493E-3 1.5185E-3 1.07748E-3 9.5329E-4 7.56933E-4 4.80701E-4 2.51535E-4 2.4221E-4 3.12977E-4 4.10828E-4 4.90221E-4 3.35035E-4 -9999 -9999 -9999 -9999 -9999 -9999 -9999 -9999 -9999 -9999 -9999 -9999 -9999 -9999 -9999 -9999 -9999 -9999 -9999 -9999 -9999 -9999 -9999 -9999 -9999 -9999 -9999 -9999 -9999 -9999 -9999 -9999 -9999 -9999 -9999 -9999 -9999 -9999 -9999 -9999 -9999 -9999 -9999 -9999 -9999 -9999 -9999 -9999 -9999 -9999 -9999 -9999 -9999 -9999 -9999 -9999 -9999 -9999 -9999 -9999 -9999 -9999 -9999 -9999 -9999 -9999 -9999 -9999 -9999
-9999 -9999 -9999 -9999 -9999 -9999 -9999 -9999 -9999 -9999 -9999 -9999 -9999 -9999 -9999 -9999 -9999 -9999 -9999 -9999 -9999 -9999 -9999 -9999 -9999 -9999 -9999 -9999 -9999 -9999 -9999 -9999 -9999 -9999 -9999 -9999 -9999 -9999 -9999 -9999 -9999 -9999 -9999 -9999 -9999 -9999 -9999 -9999 -9999 -9999 -9999 -9999 -9999 -9999 -9999 -9999 -9999 -9999 -9999 -9999 -9999 -9999 -9999 -9999 -9999 2.15346E-2 1.64289E-2 7.81856E-3 3.28312E-3 8.60896E-3 2.28492E-2 2.12191E-2 1.05151E-2 3.68716E-3 2.54055E-3 2.90416E-3 2.75016E-3 3.08648E-3 1.90872E-3 1.84931E-3 1.94688E-3 1.82948E-3 1.05479E-3 1.0129E-3 5.22274E-4 6.18507E-4 1.62141E-3 2.38853E-3 3.43748E-3 3.47572E-3 1.34034E-3 5.15475E-4 5.76875E-4 5.20517E-4 4.03779E-4 3.57188E-4 2.97014E-4 3.7823E-4 7.97988E-4 1.35239E-3 -9999 -9999 -9999 -9999 -9999 -9999 -9999 -9999 -9999 -9999 -9999 -9999 -9999 -9999 -9999 -9999 -9999 -9999 -9999 -9999 -9999 -9999 -9999 -9999 -9999 -9999 -9999 -9999 -9999 -9999 -9999 -9999 -9999 -9999 -9999 -9999 -9999 -9999 -9999 -9999 -9999 -9999 -9999 -9999 -9999 -9999 -9999 -9999 -9999 -9999 -9999 -9999 -9999 -9999 -9999 -9999 -9999 -9999 -9999 -9999 -9999 -9999 -9999 -9999 -9999 -9999 -9999 -9999 -9999 -9999
-9999 -9999 -9999 -9999 -9999 -9999 -9999 -9999 -9999 -9999 -9999 -9999 -9999 -9999 -9999 -9999 -9999 -9999 -9999 -9999 -9999 -9999 -9999 -9999 -9999 -9999 -9999 -9999 -9999 -9999 -9999 -9999 -9999 -9999 -9999 -9999 -9999 -9999 -9999 -9999 -9999 -9999 -9999 -9999 -9999 -9999 -9999 -9999 -9999 -9999 -9999 -9999 -9999 -9999 -9999 -9999 -9999 -9999 -9999 -9999 -9999 -9999 -9999 -9999 -9999 -9999 8.32999E-3 6.81116E-3 2.97524E-3 2.54617E-3 4.13161E-3 8.40465E-3 1.24352E-2 4.91679E-3 2.62251E-3 2.35615E-3 2.67567E-3 3.16671E-3 1.29399E-3 1.30779E-3 1.18423E-3 2.26779E-3 1.04955E-3 8.20614E-4 4.49089E-4 5.92528E-4 8.3855E-4 1.69815E-3 2.44299E-3 1.50579E-3 6.78409E-4 6.18512E-4 6.31847E-4 4.42415E-4 3.5279E-4 3.33564E-4 1.95266E-4 2.69251E-4 3.52973E-4 -9999 -9999 -9999 -9999 -9999 -9999 -9999 -9999 -9999 -9999 -9999 -9999 -9999 -9999 -9999 -9999 -9999 -9999 -9999 -9999 -9999 -9999 -9999 -9999 -9999 -9999 -9999 -9999 -9999 -9999 -9999 -9999 -9999 -9999 -9999 -9999 -9999 -9999 -9999 -9999 -9999 -9999 -9999 -9999 -9999 -9999 -9999 -9999 -9999 -9999 -9999 -9999 -9999 -9999 -9999 -9999 -9999 -9999 -9999 -9999 -9999 -9999 -9999 -9999 -9999 -9999 -9999 -9999 -9999 -9999 -9999
-9999 -9999 -9999 -9999 -9999 -9999 -9999 -9999 -9999 -9999 -9999 -9999 -9999 -9999 -9999 -9999 -9999 -9999 -9999 -9999 -9999 -9999 -9999 -9999 -9999 -9999 -9999 -9999 -9999 -9999 -9999 -9999 -9999 -9999 -9999 -9999 -9999 -9999 -9999 -9999 -9999 -9999 -9999 -9999 -9999 -9999 -9999 -9999 -9999 -9999 -9999 -9999 -9999 -9999 -9999 -9999 -9999 -9999 -9999 -9999 -9999 -9999 -9999 -9999 -9999 -9999 -9999 3.40729E-3 2.07003E-3 1.988E-3 2.0849E-3 3.03202E-3 8.82002E-3 8.32134E-3 5.8752E-3 3.22916E-3 4.31552E-3 4.00432E-3 2.13291E-3 1.6288E-3 1.57008E-3 3.73124E-3 3.22563E-3 1.41402E-3 5.56078E-4 6.39211E-4 9.37908E-4 1.45957E-3 1.7563E-3 2.14352E-3 1.08282E-3 6.9347E-4 6.69284E-4 8.65912E-4 6.65706E-4 3.14372E-4 2.0682E-4 1.46313E-4 1.70605E-4 3.85708E-4 -9999 -9999 -9999 -9999 -9999 -9999 -9999 -9999 -9999 -9999 -9999 -9999 -9999 -9999 -9999 -9999 -9999 -9999 -9999 -9999 -9999 -9999 -9999 -9999 -9999 -9999 -9999 -9999 -9999 -9999 -9999 -9999 -9999 -9999 -9999 -9999 -9999 -9999 -9999 -9999 -9999 -9999 -9999 -9999 -9999 -9999 -9999 -9999 -9999 -9999 -9999 -9999 -9999 -9999 -9999 -9999 -9999 -9999 -9999 -9999 -9999 -9999 -9999 -9999 -9999 -9999 -9999 -9999 -9999 -9999
-9999 -9999 -9999 -9999 -9999 -9999 -9999 -9999 -9999 -9999 -9999 -9999 -9999 -9999 -9999 -9999 -9999 -9999 -9999 -9999 -9999 -9999 -9999 -9999 -9999 -9999 -9999 -9999 -9999 -9999 -9999 -9999 -9999 -9999 -9999 -9999 -9999 -9999 -9999 -9999 -9999 -9999 -9999 -9999 -9999 -9999 -9999 -9999 -9999 -9999 -9999 -9999 -9999 -9999 -9999 -9999 -9999 -9999 -9999 -9999 -9999 -9999 -9999 -9999 -9999 -9999 -9999 -9999 2.83582E-3 3.02936E-3 2.62947E-3 3.38807E-3 5.19779E-3 8.5572E-3 8.06913E-3 8.57458E-3 8.62131E-3 4.28883E-3 4.07399E-3 3.21953E-3 3.01503E-3 6.44517E-3 4.99352E-3 2.84548E-3 1.53683E-3 8.91502E-4 1.76124E-3 1.74401E-3 1.65833E-3 1.80067E-3 1.36891E-3 9.15864E-4 6.46314E-4 7.97823E-4 1.58349E-3 7.19873E-4 5.99163E-4 3.24786E-4 -9999 -9999 -9999 -9999 -9999 -9999 -9999 -9999 -9999 -9999 -9999 -9999 -9999 -9999 -9999 -9999 -9999 -9999 -9999 -9999 -9999 -9999 -9999 -9999 -9999 -9999 -9999 -9999 -9999 -9999 -9999 -9999 -9999 -9999 -9999 -9999 -9999 -9999 -9999 -9999 -9999 -9999 -9999 -9999 -9999 -9999 -9999 -9999 -9999 -9999 -9999 -9999 -9999 -9999 -9999 -9999 -9999 -9999 -9999 -9999 -9999 -9999 -9999 -9999 -9999 -9999 -9999 -9999 -9999 -9999 -9999 -9999
-9999 -9999 -9999 -9999 -9999 -9999 -9999 -9999 -9999 -9999 -9999 -9999 -9999 -9999 -9999 -9999 -9999 -9999 -9999 -9999 -9999 -9999 -9999 -9999 -9999 -9999 -9999 -9999 -9999 -9999 -9999 -9999 -9999 -9999 -9999 -9999 -9999 -9999 -9999 -9999 -9999 -9999 -9999 -9999 -9999 -9999 -9999 -9999 -9999 -9999 -9999 -9999 -9999 -9999 -9999 -9999 -9999 -9999 -9999 -9999 -9999 -9999 -9999 -9999 -9999 -9999 -9999 -9999 2.10377E-3 2.43282E-3 2.74163E-3 2.85068E-3 3.30394E-3 4.76781E-3 1.02899E-2 1.15735E-2 8.23773E-3 4.44849E-3 4.6654E-3 -9999 9.48812E-3 -9999 8.32395E-3 -9999 4.55874E-3 3.65916E-3 3.8245E-3 2.05229E-3 9.76074E-4 6.07901E-4 1.02376E-3 7.9711E-4 5.95021E-4 1.00197E-3 2.23056E-3 9.05073E-4 6.4207E-4 -9999 -9999 -9999 -9999 -9999 -9999 -9999 -9999 -9999 -9999 -9999 -9999 -9999 -9999 -9999 -9999 -9999 -9999 -9999 -9999 -9999 -9999 -9999 -9999 -9999 -9999 -9999 -9999 -9999 -9999 -9999 -9999 -9999 -9999 -9999 -9999 -9999 -9999 -9999 -9999 -9999 -9999 -9999 -9999 -9999 -9999 -9999 -9999 -9999 -9999 -9999 -9999 -9999 -9999 -9999 -9999 -9999 -9999 -9999 -9999 -9999 -9999 -9999 -9999 -9999 -9999 -9999 -9999 -9999 -9999 -9999 -9999 -9999
-9999 -9999 -9999 -9999 -9999 -9999 -9999 -9999 -9999 -9999 -9999 -9999 -9999 -9999 -9999 -9999 -9999 -9999 -9999 -9999 -9999 -9999 -9999 -9999 -9999 -9999 -9999 -9999 -9999 -9999 -9999 -9999 -9999 -9999 -9999 -9999 -9999 -9999 -9999 -9999 -9999 -9999 -9999 -9999 -9999 -9999 -9999 -9999 -9999 -9999 -9999 -9999 -9999 -9999 -9999 -9999 -9999 -9999 -9999 -9999 -9999 -9999 -9999 -9999 -9999 -9999 -9999 -9999 -9999 -9999 -9999 1.73168E-3 3.19286E-3 7.49506E-3 -9999 7.87023E-3 4.44758E-3 3.18093E-3 -9999 -9999 -9999 -9999 -9999 -9999 -9999 -9999 3.72002E-3 2.10023E-3 1.03849E-3 6.04468E-4 9.78121E-4 1.28734E-3 1.06097E-3 1.55014E-3 1.58361E-3 5.74624E-4 3.18594E-4 3.65225E-4 -9999 -9999 -9999 -9999 -9999 -9999 -9999 -9999 -9999 -9999 -9999 -9999 -9999 -9999 -9999 -9999 -9999 -9999 -9999 -9999 -9999 -9999 -9999 -9999 -9999 -9999 -9999 -9999 -9999 -9999 -9999 -9999 -9999 -9999 -9999 -9999 -9999 -9999 -9999 -9999 -9999 -9999 -9999 -9999 -9999 -9999 -9999 -9999 -9999 -9999 -9999 -9999 -9999 -9999 -9999 -9999 -9999 -9999 -9999 -9999 -9999 -9999 -9999 -9999 -9999 -9999 -9999 -9999 -9999 -9999 -9999 -9999
-9999 -9999 -9999 -9999 -9999 -9999 -9999 -9999 -9999 -9999 -9999 -9999 -9999 -9999 -9999 -9999 -9999 -9999 -9999 -9999 -9999 -9999 -9999 -9999 -9999 -9999 -9999 -9999 -9999 -9999 -9999 -9999 -9999 -9999 -9999 -9999 -9999 -9999 -9999 -9999 -9999 -9999 -9999 -9999 -9999 -9999 -9999 -9999 -9999 -9999 -9999 -9999 -9999 -9999 -9999 -9999 -9999 -9999 -9999 -9999 -9999 -9999 -9999 -9999 -9999 -9999 -9999 -9999 -9999 -9999 -9999 3.60777E-3 6.94874E-3 1.39304E-2 -9999 -9999 -9999 -9999 -9999 -9999 -9999 -9999 -9999 -9999 -9999 -9999 -9999 -9999 1.54739E-3 8.49532E-4 6.22217E-4 7.11535E-4 1.02934E-3 6.7762E-4 7.45813E-4 1.10613E-3 5.90602E-4 3.18958E-4 -9999 -9999 -9999 -9999 -9999 -9999 -9999 -9999 -9999 -9999 -9999 -9999 -9999 -9999 -9999 -9999 -9999 -9999 -9999 -9999 -9999 -9999 -9999 -9999 -9999 -9999 -9999 -9999 -9999 -9999 -9999 -9999 -9999 -9999 -9999 -9999 -9999 -9999 -9999 -9999 -9999 -9999 -9999 -9999 -9999 -9999 -9999 -9999 -9999 -9999 -9999 -9999 -9999 -9999 -9999 -9999 -9999 -9999 -9999 -9999 -9999 -9999 -9999 -9999 -9999 -9999 -9999 -9999 -9999 -9999 -9999 -9999
-9999 -9999 -9999 -9999 -9999 -9999 -9999 -9999 -9999 -9999 -9999 -9999 -9999 -9999 -9999 -9999 -9999 -9999 -9999 -9999 -9999 -9999 -9999 -9999 -9999 -9999 -9999 -9999 -9999 -9999 -9999 -9999 -9999 -9999 -9999 -9999 -9999 -9999 -9999 -9999 -9999 -9999 -9999 -9999 -9999 -9999 -9999 -9999 -9999 -9999 -9999 -9999 -9999 -9999 -9999 -9999 -9999 -9999 -9999 -9999 -9999 -9999 -9999 -9999 -9999 -9999 -9999 -9999 -9999 -9999 -9999 6.31856E-3 1.85228E-2 -9999 -9999 -9999 -9999 -9999 -9999 -9999 -9999 -9999 -9999 -9999 -9999 -9999 -9999 -9999 -9999 -9999 4.67382E-4 3.61465E-4 7.768E-4 1.08931E-3 6.17294E-4 5.02707E-4 5.63359E-4 3.40618E-4 -9999 -9999 -9999 -9999 -9999 -9999 -9999 -9999 -9999 -9999 -9999 -9999 -9999 -9999 -9999 -9999 -9999 -9999 -9999 -9999 -9999 -9999 -9999 -9999 -9999 -9999 -9999 -9999 -9999 -9999 -9999 -9999 -9999 -9999 -9999 -9999 -9999 -9999 -9999 -9999 -9999 -9999 -9999 -9999 -9999 -9999 -9999 -9999 -9999 -9999 -9999 -9999 -9999 -9999 -9999 -9999 -9999 -9999 -9999 -9999 -9999 -9999 -9999 -9999 -9999 -9999 -9999 -9999 -9999 -9999 -9999 -9999
-9999 -9999 -9999 -9999 -9999 -9999 -9999 -9999 -9999 -9999 -9999 -9999 -9999 -9999 -9999 -9999 -9999 -9999 -9999 -9999 -9999 -9999 -9999 -9999 -9999 -9999 -9999 -9999 -9999 -9999 -9999 -9999 -9999 -9999 -9999 -9999 -9999 -9999 -9999 -9999 -9999 -9999 -9999 -9999 -9999 -9999 -9999 -9999 -9999 -9999 -9999 -9999 -9999 -9999 -9999 -9999 -9999 -9999 -9999 -9999 -9999 -9999 -9999 -9999 -9999 -9999 -9999 -9999 -9999 -9999 -9999 1.37319E-2 -9999 -9999 -9999 -9999 -9999 -9999 -9999 -9999 -9999 -9999 -9999 -9999 -9999 -9999 -9999 -9999 -9999 -9999 -9999 -9999 6.57107E-4 1.03753E-3 8.19259E-4 -9999 -9999 -9999 -9999 -9999 -9999 -9999 -9999 -9999 -9999 -9999 -9999 -9999 -9999 -9999 -9999 -9999 -9999 -9999 -9999 -9999 -9999 -9999 -9999 -9999 -9999 -9999 -9999 -9999 -9999 -9999 -9999 -9999 -9999 -9999 -9999 -9999 -9999 -9999 -9999 -9999 -9999 -9999 -9999 -9999 -9999 -9999 -9999 -9999 -9999 -9999 -9999 -9999 -9999 -9999 -9999 -9999 -9999 -9999 -9999 -9999 -9999 -9999 -9999 -9999 -9999 -9999 -9999 -9999 -9999 -9999 -9999 -9999 -9999 -9999
-9999 -9999 -9999 -9999 -9999 -9999 -9999 -9999 -9999 -9999 -9999 -9999 -9999 -9999 -9999 -9999 -9999 -9999 -9999 -9999 -9999 -9999 -9999 -9999 -9999 -9999 -9999 -9999 -9999 -9999 -9999 -9999 -9999 -9999 -9999 -9999 -9999 -9999 -9999 -9999 -9999 -9999 -9999 -9999 -9999 -9999 -9999 -9999 -9999 -9999 -9999 -9999 -9999 -9999 -9999 -9999 -9999 -9999 -9999 -9999 -9999 -9999 -9999 -9999 -9999 -9999 -9999 -9999 -9999 -9999 -9999 -9999 -9999 -9999 -9999 -9999 -9999 -9999 -9999 -9999 -9999 -9999 -9999 -9999 -9999 -9999 -9999 -9999 -9999 -9999 -9999 -9999 5.83141E-4 -9999 -9999 -9999 -9999 -9999 -9999 -9999 -9999 -9999 -9999 -9999 -9999 -9999 -9999 -9999 -9999 -9999 -9999 -9999 -9999 -9999 -9999 -9999 -9999 -9999 -9999 -9999 -9999 -9999 -9999 -9999 -9999 -9999 -9999 -9999 -9999 -9999 -9999 -9999 -9999 -9999 -9999 -9999 -9999 -9999 -9999 -9999 -9999 -9999 -9999 -9999 -9999 -9999 -9999 -9999 -9999 -9999 -9999 -9999 -9999 -9999 -9999 -9999 -9999 -9999 -9999 -9999 -9999 -9999 -9999 -9999 -9999 -9999 -9999 -9999 -9999 -9999
