# Supplementary material for: Spatiotemporal prediction of alpine wetlands under multi-climate scenarios in the west of Sichuan, China
Source: PeerJ. 2024 Nov 27;12:e18586. doi: 10.7717/peerj.18586 (PMC11608022; doi:10.7717/peerj.18586)
Supplement: Supplemental Information 2 [file peerj-12-18586-s002.zip › Maxent_data2/2.5mBIOssp245_2081-2100/RES/wetland_median.asc]

ncols         170
nrows         159
xllcorner     97.34749306
yllcorner     27.673839575
cellsize      0.041666666666667
NODATA_value  -9999
-9999 -9999 -9999 -9999 -9999 -9999 -9999 -9999 -9999 -9999 -9999 -9999 -9999 -9999 -9999 -9999 -9999 -9999 -9999 -9999 -9999 -9999 -9999 -9999 -9999 -9999 -9999 -9999 -9999 -9999 -9999 -9999 -9999 -9999 -9999 -9999 -9999 -9999 -9999 -9999 -9999 -9999 -9999 -9999 -9999 -9999 -9999 -9999 -9999 -9999 -9999 -9999 -9999 -9999 -9999 -9999 -9999 -9999 -9999 -9999 -9999 -9999 -9999 -9999 -9999 -9999 -9999 -9999 -9999 -9999 -9999 -9999 -9999 -9999 -9999 -9999 -9999 -9999 -9999 -9999 -9999 -9999 -9999 -9999 -9999 -9999 -9999 -9999 -9999 -9999 -9999 -9999 -9999 -9999 -9999 -9999 -9999 -9999 -9999 -9999 -9999 -9999 -9999 -9999 -9999 -9999 -9999 -9999 -9999 -9999 -9999 -9999 -9999 -9999 -9999 -9999 -9999 -9999 -9999 -9999 -9999 -9999 -9999 -9999 -9999 -9999 -9999 -9999 -9999 -9999 -9999 -9999 1.43998E-1 1.69145E-1 1.32402E-1 -9999 -9999 -9999 -9999 -9999 -9999 -9999 -9999 -9999 -9999 -9999 -9999 -9999 -9999 -9999 -9999 -9999 -9999 -9999 -9999 -9999 -9999 -9999 -9999 -9999 -9999 -9999 -9999 -9999 -9999 -9999 -9999 -9999 -9999 -9999
-9999 -9999 -9999 -9999 -9999 -9999 -9999 -9999 -9999 -9999 -9999 -9999 -9999 -9999 -9999 -9999 -9999 -9999 -9999 -9999 -9999 -9999 -9999 -9999 -9999 -9999 -9999 -9999 -9999 -9999 -9999 -9999 -9999 -9999 -9999 -9999 -9999 -9999 -9999 -9999 -9999 -9999 -9999 -9999 -9999 -9999 -9999 -9999 -9999 -9999 -9999 -9999 -9999 -9999 -9999 -9999 -9999 -9999 -9999 -9999 -9999 -9999 -9999 -9999 -9999 -9999 -9999 -9999 -9999 -9999 -9999 -9999 -9999 -9999 -9999 -9999 -9999 -9999 -9999 -9999 -9999 -9999 -9999 -9999 -9999 -9999 -9999 -9999 -9999 -9999 -9999 -9999 -9999 -9999 -9999 -9999 -9999 -9999 -9999 -9999 -9999 -9999 -9999 -9999 -9999 -9999 -9999 -9999 -9999 -9999 -9999 -9999 -9999 -9999 -9999 -9999 -9999 -9999 -9999 -9999 -9999 -9999 -9999 -9999 -9999 -9999 -9999 -9999 -9999 4.13824E-1 3.66221E-1 2.02965E-1 1.46429E-1 1.44261E-1 1.6155E-1 -9999 -9999 -9999 -9999 -9999 -9999 -9999 -9999 -9999 -9999 -9999 -9999 -9999 -9999 -9999 -9999 -9999 -9999 -9999 -9999 -9999 -9999 -9999 -9999 -9999 -9999 -9999 -9999 -9999 -9999 -9999 -9999 -9999 -9999 -9999
-9999 -9999 -9999 -9999 -9999 -9999 -9999 -9999 -9999 -9999 -9999 6.89947E-1 6.92042E-1 7.01898E-1 -9999 -9999 -9999 -9999 -9999 -9999 -9999 -9999 -9999 -9999 -9999 -9999 -9999 -9999 -9999 -9999 -9999 -9999 -9999 -9999 -9999 -9999 -9999 -9999 -9999 -9999 -9999 -9999 -9999 -9999 -9999 -9999 -9999 -9999 -9999 -9999 -9999 -9999 -9999 -9999 -9999 -9999 -9999 -9999 -9999 -9999 -9999 -9999 -9999 -9999 -9999 -9999 -9999 -9999 -9999 -9999 -9999 -9999 -9999 -9999 -9999 -9999 -9999 -9999 -9999 -9999 -9999 -9999 -9999 -9999 -9999 -9999 -9999 -9999 -9999 -9999 -9999 -9999 -9999 -9999 -9999 -9999 -9999 -9999 -9999 -9999 -9999 -9999 -9999 -9999 -9999 -9999 -9999 -9999 -9999 -9999 -9999 -9999 -9999 -9999 -9999 -9999 -9999 -9999 -9999 -9999 -9999 -9999 -9999 -9999 -9999 -9999 -9999 -9999 4.41882E-1 4.08239E-1 3.47756E-1 2.32363E-1 1.71865E-1 1.60774E-1 1.31735E-1 -9999 -9999 -9999 -9999 -9999 -9999 -9999 -9999 -9999 -9999 -9999 -9999 -9999 -9999 -9999 -9999 -9999 -9999 -9999 -9999 -9999 -9999 -9999 -9999 -9999 -9999 -9999 -9999 -9999 -9999 -9999 -9999 -9999 -9999 -9999
-9999 -9999 -9999 -9999 -9999 -9999 -9999 -9999 -9999 6.92956E-1 6.85775E-1 6.87596E-1 6.82237E-1 6.9234E-1 7.05454E-1 7.04033E-1 -9999 -9999 -9999 -9999 -9999 -9999 -9999 -9999 -9999 -9999 -9999 -9999 -9999 -9999 -9999 -9999 -9999 -9999 -9999 -9999 -9999 -9999 -9999 -9999 -9999 -9999 -9999 -9999 -9999 -9999 -9999 -9999 -9999 -9999 -9999 -9999 -9999 -9999 -9999 -9999 -9999 -9999 -9999 -9999 -9999 -9999 -9999 -9999 -9999 -9999 -9999 -9999 -9999 -9999 -9999 -9999 -9999 -9999 -9999 -9999 -9999 -9999 -9999 -9999 -9999 -9999 -9999 -9999 -9999 -9999 -9999 -9999 -9999 -9999 -9999 -9999 -9999 -9999 -9999 -9999 -9999 -9999 -9999 -9999 -9999 -9999 -9999 -9999 -9999 -9999 -9999 -9999 -9999 -9999 -9999 -9999 -9999 -9999 -9999 -9999 -9999 -9999 -9999 -9999 -9999 -9999 -9999 -9999 -9999 -9999 4.11411E-1 3.98342E-1 4.24848E-1 4.18493E-1 3.935E-1 2.24009E-1 1.3024E-1 1.39749E-1 1.63853E-1 1.99415E-1 2.11685E-1 2.33569E-1 2.34158E-1 -9999 -9999 -9999 -9999 -9999 -9999 -9999 -9999 -9999 -9999 -9999 -9999 -9999 -9999 -9999 -9999 -9999 -9999 -9999 -9999 -9999 -9999 -9999 -9999 -9999 -9999 -9999 -9999 -9999 -9999 -9999
-9999 -9999 -9999 -9999 -9999 -9999 -9999 -9999 6.90882E-1 6.62619E-1 6.55602E-1 6.5057E-1 6.75643E-1 6.91318E-1 7.01101E-1 6.90739E-1 6.93216E-1 6.94431E-1 6.91404E-1 -9999 -9999 -9999 -9999 -9999 -9999 -9999 -9999 -9999 -9999 -9999 -9999 -9999 -9999 -9999 -9999 -9999 -9999 -9999 -9999 -9999 -9999 -9999 -9999 -9999 -9999 -9999 -9999 -9999 -9999 -9999 -9999 -9999 -9999 -9999 -9999 -9999 -9999 -9999 -9999 -9999 -9999 -9999 -9999 -9999 -9999 -9999 -9999 -9999 -9999 -9999 -9999 -9999 -9999 -9999 -9999 -9999 -9999 -9999 -9999 -9999 -9999 -9999 -9999 -9999 -9999 -9999 -9999 -9999 -9999 -9999 -9999 -9999 -9999 -9999 -9999 -9999 -9999 -9999 -9999 -9999 -9999 -9999 -9999 -9999 -9999 -9999 -9999 -9999 -9999 -9999 -9999 -9999 -9999 -9999 -9999 -9999 -9999 -9999 -9999 -9999 -9999 -9999 -9999 -9999 -9999 -9999 -9999 4.16071E-1 4.81153E-1 5.07407E-1 4.78961E-1 2.90035E-1 1.22297E-1 1.1123E-1 1.40428E-1 1.62551E-1 1.65862E-1 2.13704E-1 2.9799E-1 -9999 -9999 -9999 -9999 -9999 -9999 -9999 -9999 -9999 -9999 -9999 -9999 -9999 -9999 -9999 -9999 -9999 -9999 -9999 -9999 -9999 -9999 -9999 -9999 -9999 -9999 -9999 -9999 -9999 -9999 -9999
-9999 -9999 -9999 -9999 -9999 -9999 -9999 -9999 6.80966E-1 6.52564E-1 6.61722E-1 6.79843E-1 6.8521E-1 7.01903E-1 7.12774E-1 7.12807E-1 7.12906E-1 6.99784E-1 6.85181E-1 6.61464E-1 6.80015E-1 6.76445E-1 6.70988E-1 6.83079E-1 6.97014E-1 -9999 -9999 -9999 -9999 -9999 -9999 -9999 -9999 -9999 -9999 -9999 -9999 -9999 -9999 -9999 -9999 -9999 -9999 -9999 -9999 -9999 -9999 -9999 -9999 -9999 -9999 -9999 -9999 -9999 -9999 -9999 -9999 -9999 -9999 -9999 -9999 -9999 -9999 -9999 -9999 -9999 -9999 -9999 -9999 -9999 -9999 -9999 -9999 -9999 -9999 -9999 -9999 -9999 -9999 -9999 -9999 -9999 -9999 -9999 -9999 -9999 -9999 -9999 -9999 -9999 -9999 -9999 -9999 -9999 -9999 -9999 -9999 -9999 -9999 -9999 -9999 -9999 -9999 -9999 -9999 -9999 -9999 -9999 -9999 -9999 -9999 -9999 -9999 -9999 -9999 -9999 -9999 -9999 -9999 -9999 -9999 -9999 4.47934E-1 4.62512E-1 4.40109E-1 3.58151E-1 2.81316E-1 3.42072E-1 4.63068E-1 5.48584E-1 5.03476E-1 3.44956E-1 1.73295E-1 1.52483E-1 1.01059E-1 1.29677E-1 1.55514E-1 2.15028E-1 2.47882E-1 2.2717E-1 -9999 -9999 -9999 -9999 -9999 -9999 -9999 -9999 -9999 -9999 -9999 -9999 -9999 -9999 -9999 -9999 -9999 -9999 -9999 -9999 -9999 -9999 -9999 -9999 -9999 -9999 -9999 -9999 -9999 -9999
-9999 -9999 -9999 -9999 -9999 -9999 -9999 -9999 6.83162E-1 6.62134E-1 6.77893E-1 6.81404E-1 7.05427E-1 7.13475E-1 7.07274E-1 7.09807E-1 7.0816E-1 6.99919E-1 6.59839E-1 6.48091E-1 6.52756E-1 6.67E-1 6.60865E-1 6.71334E-1 6.87948E-1 7.00774E-1 -9999 -9999 -9999 -9999 -9999 -9999 -9999 -9999 -9999 -9999 -9999 -9999 -9999 -9999 -9999 -9999 -9999 -9999 -9999 -9999 -9999 -9999 -9999 -9999 -9999 -9999 -9999 -9999 -9999 -9999 -9999 -9999 -9999 -9999 -9999 -9999 -9999 -9999 -9999 -9999 -9999 -9999 -9999 -9999 -9999 -9999 -9999 -9999 -9999 -9999 -9999 -9999 -9999 -9999 -9999 -9999 -9999 -9999 -9999 -9999 -9999 -9999 -9999 -9999 -9999 -9999 -9999 -9999 -9999 -9999 -9999 -9999 -9999 -9999 -9999 -9999 -9999 -9999 -9999 -9999 -9999 -9999 -9999 -9999 -9999 -9999 -9999 -9999 -9999 -9999 -9999 -9999 -9999 -9999 -9999 5.28808E-1 5.3218E-1 5.19625E-1 5.10468E-1 4.66082E-1 4.10397E-1 4.20423E-1 4.50797E-1 4.46728E-1 4.15785E-1 3.89116E-1 3.13014E-1 2.66409E-1 1.45512E-1 1.13522E-1 1.19943E-1 1.88791E-1 2.28083E-1 -9999 -9999 -9999 -9999 -9999 -9999 -9999 -9999 -9999 -9999 -9999 -9999 -9999 -9999 -9999 -9999 -9999 -9999 -9999 -9999 -9999 -9999 -9999 -9999 -9999 -9999 -9999 -9999 -9999 -9999 -9999
-9999 -9999 -9999 -9999 -9999 -9999 -9999 7.29074E-1 7.22974E-1 7.1624E-1 7.04001E-1 6.83853E-1 6.92547E-1 6.88139E-1 6.82762E-1 6.61991E-1 6.64377E-1 6.47998E-1 6.27241E-1 6.10612E-1 6.35761E-1 6.58356E-1 6.63703E-1 6.55751E-1 6.65117E-1 6.72446E-1 -9999 -9999 -9999 -9999 -9999 -9999 -9999 -9999 -9999 -9999 -9999 -9999 -9999 -9999 -9999 -9999 -9999 -9999 -9999 -9999 -9999 -9999 -9999 -9999 -9999 -9999 -9999 -9999 -9999 -9999 -9999 -9999 -9999 -9999 -9999 -9999 -9999 -9999 -9999 -9999 -9999 -9999 -9999 -9999 -9999 -9999 -9999 -9999 -9999 -9999 -9999 -9999 -9999 -9999 -9999 -9999 -9999 -9999 -9999 -9999 -9999 -9999 -9999 -9999 -9999 -9999 -9999 -9999 -9999 -9999 -9999 -9999 -9999 -9999 -9999 -9999 -9999 -9999 -9999 -9999 -9999 -9999 -9999 -9999 -9999 -9999 -9999 -9999 -9999 -9999 -9999 6.31627E-1 -9999 -9999 -9999 5.69773E-1 5.73759E-1 5.82235E-1 5.94086E-1 5.52374E-1 5.07322E-1 4.81866E-1 5.19009E-1 5.05503E-1 5.06584E-1 5.15596E-1 5.0209E-1 4.62901E-1 3.53092E-1 1.78997E-1 1.41116E-1 1.30556E-1 1.23545E-1 -9999 -9999 -9999 -9999 -9999 -9999 -9999 -9999 -9999 -9999 -9999 -9999 -9999 -9999 -9999 -9999 -9999 -9999 -9999 -9999 -9999 -9999 -9999 -9999 -9999 -9999 -9999 -9999 -9999 -9999 -9999
-9999 -9999 -9999 -9999 -9999 -9999 -9999 7.21578E-1 7.20401E-1 7.09926E-1 7.05555E-1 7.00126E-1 6.8803E-1 6.63729E-1 6.19777E-1 5.8056E-1 5.79258E-1 6.01701E-1 6.18188E-1 6.19004E-1 6.40012E-1 6.55725E-1 6.73179E-1 6.79649E-1 6.65224E-1 -9999 -9999 -9999 -9999 -9999 -9999 -9999 -9999 -9999 -9999 -9999 -9999 -9999 -9999 -9999 -9999 -9999 -9999 -9999 -9999 -9999 -9999 -9999 -9999 -9999 -9999 -9999 -9999 -9999 -9999 -9999 -9999 -9999 -9999 -9999 -9999 -9999 -9999 -9999 -9999 -9999 -9999 -9999 -9999 -9999 -9999 -9999 -9999 -9999 -9999 -9999 -9999 -9999 -9999 -9999 -9999 -9999 -9999 -9999 -9999 -9999 -9999 -9999 -9999 -9999 -9999 -9999 -9999 -9999 -9999 -9999 -9999 -9999 -9999 -9999 -9999 -9999 -9999 -9999 -9999 -9999 -9999 -9999 -9999 -9999 -9999 -9999 -9999 -9999 -9999 -9999 6.81483E-1 6.4515E-1 6.20498E-1 6.29247E-1 6.36678E-1 6.43331E-1 6.46275E-1 6.54106E-1 6.4413E-1 6.16386E-1 5.90551E-1 5.86113E-1 6.1016E-1 6.19764E-1 6.03308E-1 6.01044E-1 5.45134E-1 5.38957E-1 5.07127E-1 4.52211E-1 3.48852E-1 2.59814E-1 1.80258E-1 -9999 -9999 -9999 -9999 -9999 -9999 -9999 -9999 -9999 -9999 -9999 -9999 -9999 -9999 -9999 -9999 -9999 -9999 -9999 -9999 -9999 -9999 -9999 -9999 -9999 -9999 -9999 -9999 -9999 -9999 -9999
-9999 -9999 -9999 7.18538E-1 7.09605E-1 6.93536E-1 6.84986E-1 6.84861E-1 6.84837E-1 7.06763E-1 7.04539E-1 6.91489E-1 6.63275E-1 6.26601E-1 5.92016E-1 5.63454E-1 6.04541E-1 6.2393E-1 6.31286E-1 6.18534E-1 6.38494E-1 6.6478E-1 6.77457E-1 6.81733E-1 6.83188E-1 6.70016E-1 -9999 -9999 -9999 -9999 -9999 -9999 -9999 -9999 -9999 -9999 -9999 -9999 -9999 -9999 -9999 -9999 -9999 -9999 -9999 -9999 -9999 -9999 -9999 -9999 -9999 -9999 -9999 -9999 -9999 -9999 -9999 -9999 -9999 -9999 -9999 -9999 -9999 -9999 -9999 -9999 -9999 -9999 -9999 -9999 -9999 -9999 -9999 -9999 -9999 -9999 -9999 -9999 -9999 -9999 -9999 -9999 -9999 -9999 -9999 -9999 -9999 -9999 -9999 -9999 -9999 -9999 -9999 -9999 -9999 -9999 -9999 -9999 -9999 -9999 -9999 -9999 -9999 -9999 -9999 -9999 -9999 -9999 -9999 -9999 -9999 -9999 -9999 -9999 -9999 -9999 -9999 6.53647E-1 6.53391E-1 6.50278E-1 6.49177E-1 6.46918E-1 6.60454E-1 6.66162E-1 6.38102E-1 6.41534E-1 6.27678E-1 6.33893E-1 6.50826E-1 6.43394E-1 6.17072E-1 5.93098E-1 5.93502E-1 6.20531E-1 5.88533E-1 5.51327E-1 5.00012E-1 2.98918E-1 2.26703E-1 2.22426E-1 -9999 -9999 -9999 -9999 -9999 -9999 -9999 -9999 -9999 -9999 -9999 -9999 -9999 -9999 -9999 -9999 -9999 -9999 -9999 -9999 -9999 -9999 -9999 -9999 -9999 -9999 -9999 -9999 -9999 -9999
-9999 7.11741E-1 6.92001E-1 6.74842E-1 6.54094E-1 6.08802E-1 6.38721E-1 6.7113E-1 6.91554E-1 7.02253E-1 6.93207E-1 6.70437E-1 6.42131E-1 6.03224E-1 6.01299E-1 6.17883E-1 6.66365E-1 6.70912E-1 6.55734E-1 6.53425E-1 6.47859E-1 6.6465E-1 6.88564E-1 6.81215E-1 6.68294E-1 6.66342E-1 -9999 -9999 -9999 -9999 -9999 -9999 -9999 -9999 -9999 -9999 -9999 -9999 -9999 -9999 -9999 -9999 -9999 -9999 -9999 -9999 -9999 -9999 -9999 -9999 -9999 -9999 -9999 -9999 -9999 -9999 -9999 -9999 -9999 -9999 -9999 -9999 -9999 -9999 -9999 -9999 -9999 -9999 -9999 -9999 -9999 -9999 -9999 -9999 -9999 -9999 -9999 -9999 -9999 -9999 -9999 -9999 -9999 -9999 -9999 -9999 -9999 -9999 -9999 -9999 -9999 -9999 -9999 -9999 -9999 -9999 -9999 -9999 -9999 -9999 -9999 -9999 -9999 -9999 -9999 -9999 -9999 -9999 -9999 -9999 -9999 -9999 -9999 -9999 -9999 -9999 -9999 -9999 6.59444E-1 6.52437E-1 6.44198E-1 6.28678E-1 6.26303E-1 6.30711E-1 6.33297E-1 6.29309E-1 6.34887E-1 6.18209E-1 6.49904E-1 6.46489E-1 6.34572E-1 6.35011E-1 5.83024E-1 6.3544E-1 6.40743E-1 6.3002E-1 5.50274E-1 4.47975E-1 1.85827E-1 1.47217E-1 -9999 -9999 -9999 -9999 -9999 -9999 -9999 -9999 -9999 -9999 -9999 -9999 -9999 -9999 -9999 -9999 -9999 -9999 -9999 -9999 -9999 -9999 -9999 -9999 -9999 -9999 -9999 -9999 -9999 -9999
-9999 7.23521E-1 6.88112E-1 6.09911E-1 5.81123E-1 5.87256E-1 6.33454E-1 7.03931E-1 6.97522E-1 6.82283E-1 6.74069E-1 6.52406E-1 6.47396E-1 6.46224E-1 6.10673E-1 6.28225E-1 6.81939E-1 6.66617E-1 6.59388E-1 6.44875E-1 6.36206E-1 6.50358E-1 6.61852E-1 6.5518E-1 6.67385E-1 6.78632E-1 6.79634E-1 -9999 -9999 -9999 -9999 -9999 -9999 -9999 -9999 -9999 -9999 -9999 -9999 -9999 -9999 -9999 -9999 -9999 -9999 -9999 -9999 -9999 -9999 -9999 -9999 -9999 -9999 -9999 -9999 -9999 -9999 -9999 -9999 -9999 -9999 -9999 -9999 -9999 -9999 -9999 -9999 -9999 -9999 -9999 -9999 -9999 -9999 -9999 -9999 -9999 -9999 -9999 -9999 -9999 -9999 -9999 -9999 -9999 -9999 -9999 -9999 -9999 -9999 -9999 -9999 -9999 -9999 -9999 -9999 -9999 -9999 -9999 -9999 -9999 -9999 -9999 -9999 -9999 -9999 -9999 -9999 -9999 -9999 -9999 -9999 -9999 -9999 -9999 -9999 -9999 -9999 -9999 6.76076E-1 6.46699E-1 6.49843E-1 6.30365E-1 6.44279E-1 6.53488E-1 6.74847E-1 6.92007E-1 6.67638E-1 6.36188E-1 6.31466E-1 6.2486E-1 6.12502E-1 6.46803E-1 6.40232E-1 6.75789E-1 6.70817E-1 6.35864E-1 6.29076E-1 5.85706E-1 4.32194E-1 -9999 -9999 -9999 -9999 -9999 -9999 -9999 -9999 -9999 -9999 -9999 -9999 -9999 -9999 -9999 -9999 -9999 -9999 -9999 -9999 -9999 -9999 -9999 -9999 -9999 -9999 -9999 -9999 -9999 -9999 -9999
-9999 -9999 7.01358E-1 6.51606E-1 5.65993E-1 5.75381E-1 6.03066E-1 6.64545E-1 6.86039E-1 6.79491E-1 6.6742E-1 6.43481E-1 6.31455E-1 6.2868E-1 6.25516E-1 6.11595E-1 6.56754E-1 6.25966E-1 5.88421E-1 5.87975E-1 5.93281E-1 6.1328E-1 6.06942E-1 6.36913E-1 6.90223E-1 7.04751E-1 7.12816E-1 -9999 -9999 -9999 -9999 -9999 -9999 -9999 -9999 -9999 -9999 -9999 -9999 -9999 -9999 -9999 -9999 -9999 -9999 -9999 -9999 -9999 -9999 -9999 -9999 -9999 -9999 -9999 -9999 -9999 -9999 -9999 -9999 -9999 -9999 -9999 -9999 -9999 -9999 -9999 -9999 -9999 -9999 -9999 -9999 -9999 -9999 -9999 -9999 -9999 -9999 -9999 -9999 -9999 -9999 -9999 -9999 -9999 -9999 -9999 -9999 -9999 -9999 -9999 -9999 -9999 -9999 -9999 -9999 -9999 -9999 -9999 -9999 -9999 -9999 -9999 -9999 -9999 -9999 -9999 -9999 -9999 -9999 -9999 -9999 -9999 -9999 -9999 -9999 -9999 -9999 -9999 -9999 6.91551E-1 6.56062E-1 6.54171E-1 6.57575E-1 6.64038E-1 6.96937E-1 6.80863E-1 6.74487E-1 6.45108E-1 6.7395E-1 6.33191E-1 6.44701E-1 6.06536E-1 6.26365E-1 6.57065E-1 6.519E-1 6.5866E-1 6.61742E-1 6.04663E-1 5.65522E-1 4.72573E-1 3.07784E-1 2.20888E-1 -9999 -9999 -9999 -9999 1.30958E-1 1.40659E-1 -9999 -9999 -9999 -9999 -9999 -9999 -9999 -9999 -9999 -9999 -9999 -9999 -9999 -9999 -9999 -9999 -9999 -9999 -9999 -9999 -9999 -9999
-9999 -9999 7.0644E-1 6.60413E-1 5.93029E-1 5.54002E-1 5.4916E-1 5.65934E-1 5.91604E-1 6.45735E-1 6.58104E-1 6.03913E-1 5.77021E-1 5.52945E-1 5.62687E-1 5.89478E-1 6.21975E-1 6.25593E-1 5.5876E-1 5.60398E-1 5.986E-1 6.10829E-1 5.91999E-1 6.32059E-1 6.7755E-1 6.99665E-1 6.94526E-1 6.9175E-1 7.06176E-1 6.87439E-1 -9999 -9999 -9999 -9999 -9999 -9999 -9999 -9999 -9999 -9999 -9999 -9999 -9999 -9999 -9999 -9999 -9999 -9999 -9999 -9999 -9999 -9999 -9999 -9999 -9999 -9999 -9999 -9999 -9999 -9999 -9999 -9999 -9999 -9999 -9999 -9999 -9999 -9999 -9999 -9999 -9999 -9999 -9999 -9999 -9999 -9999 -9999 -9999 -9999 -9999 -9999 -9999 -9999 -9999 -9999 -9999 -9999 -9999 -9999 -9999 -9999 -9999 -9999 -9999 -9999 -9999 -9999 -9999 -9999 -9999 -9999 -9999 -9999 -9999 -9999 -9999 -9999 -9999 -9999 -9999 -9999 -9999 -9999 -9999 -9999 -9999 -9999 -9999 -9999 -9999 7.15513E-1 6.63797E-1 6.49724E-1 6.2863E-1 5.85284E-1 5.98602E-1 6.3031E-1 6.69493E-1 6.69371E-1 6.51808E-1 6.48093E-1 6.49103E-1 6.45814E-1 6.56946E-1 6.59508E-1 6.84229E-1 6.82028E-1 6.37132E-1 5.89469E-1 5.02171E-1 4.61148E-1 4.37919E-1 2.96071E-1 1.99014E-1 2.1645E-1 2.11312E-1 1.95578E-1 1.5308E-1 1.30812E-1 -9999 -9999 -9999 -9999 -9999 -9999 -9999 -9999 -9999 -9999 -9999 -9999 -9999 -9999 -9999 -9999 -9999 -9999 -9999 -9999 -9999
-9999 -9999 7.15603E-1 6.74481E-1 6.54804E-1 6.17922E-1 5.43125E-1 5.33722E-1 5.2994E-1 5.53563E-1 5.91788E-1 5.93417E-1 5.59173E-1 5.48974E-1 5.29786E-1 5.28796E-1 5.4277E-1 5.49417E-1 5.52366E-1 6.22476E-1 6.62876E-1 6.75048E-1 6.6375E-1 6.56434E-1 6.57542E-1 6.89741E-1 7.22713E-1 7.33141E-1 7.34452E-1 7.12356E-1 -9999 -9999 -9999 -9999 -9999 -9999 -9999 -9999 -9999 -9999 -9999 -9999 -9999 -9999 -9999 -9999 -9999 -9999 -9999 -9999 -9999 -9999 -9999 -9999 -9999 -9999 -9999 -9999 -9999 -9999 -9999 -9999 -9999 -9999 -9999 -9999 -9999 -9999 -9999 -9999 -9999 -9999 -9999 -9999 -9999 -9999 -9999 -9999 -9999 -9999 -9999 -9999 -9999 -9999 -9999 -9999 -9999 -9999 -9999 -9999 -9999 -9999 -9999 -9999 -9999 -9999 -9999 -9999 -9999 -9999 -9999 -9999 -9999 -9999 -9999 -9999 -9999 -9999 -9999 -9999 -9999 -9999 -9999 -9999 -9999 -9999 -9999 -9999 -9999 6.90079E-1 7.04152E-1 6.88911E-1 6.86189E-1 6.76947E-1 6.56426E-1 5.83785E-1 6.41842E-1 6.59957E-1 6.54731E-1 6.64618E-1 6.72966E-1 6.72255E-1 6.37055E-1 6.4653E-1 6.72895E-1 6.67824E-1 6.8466E-1 6.62588E-1 6.17858E-1 4.75122E-1 4.18728E-1 3.75108E-1 2.90791E-1 1.83885E-1 2.37743E-1 2.1148E-1 2.14983E-1 1.93665E-1 -9999 1.48023E-1 1.51302E-1 1.077E-1 -9999 -9999 -9999 -9999 -9999 -9999 -9999 -9999 -9999 -9999 -9999 -9999 -9999 -9999 -9999 -9999 -9999 -9999
-9999 -9999 7.08606E-1 6.82752E-1 6.77413E-1 6.53614E-1 6.1121E-1 5.72306E-1 5.10555E-1 5.06308E-1 5.24122E-1 5.5065E-1 5.82353E-1 5.88885E-1 5.43705E-1 5.11269E-1 5.06095E-1 5.30079E-1 6.0914E-1 6.53899E-1 6.98146E-1 6.98263E-1 6.98845E-1 6.87472E-1 6.90819E-1 7.16519E-1 7.39952E-1 7.4497E-1 7.35195E-1 7.27307E-1 7.2792E-1 -9999 -9999 -9999 -9999 -9999 -9999 -9999 -9999 -9999 -9999 -9999 -9999 -9999 -9999 -9999 -9999 -9999 -9999 -9999 -9999 -9999 -9999 -9999 -9999 -9999 -9999 -9999 -9999 -9999 -9999 -9999 -9999 -9999 -9999 -9999 -9999 -9999 -9999 -9999 -9999 -9999 -9999 -9999 -9999 -9999 -9999 -9999 -9999 -9999 -9999 -9999 -9999 -9999 -9999 -9999 -9999 -9999 -9999 -9999 -9999 -9999 -9999 -9999 -9999 -9999 -9999 -9999 -9999 -9999 -9999 -9999 -9999 -9999 -9999 -9999 -9999 -9999 -9999 -9999 -9999 -9999 -9999 -9999 -9999 -9999 -9999 -9999 -9999 6.82945E-1 6.64119E-1 6.92699E-1 6.8966E-1 6.93036E-1 6.75852E-1 6.67409E-1 6.55604E-1 6.48587E-1 6.50525E-1 6.44604E-1 6.69496E-1 6.54661E-1 6.62132E-1 6.39026E-1 6.34573E-1 6.63862E-1 6.51228E-1 6.50676E-1 6.20272E-1 5.0111E-1 2.53841E-1 1.99058E-1 1.77152E-1 1.50008E-1 1.69846E-1 1.54562E-1 1.1277E-1 1.63392E-1 1.79133E-1 1.31508E-1 1.02599E-1 9.90357E-2 6.36376E-2 5.8859E-2 5.68474E-2 5.7821E-2 6.82063E-2 7.29899E-2 3.9576E-2 3.66731E-2 3.89905E-2 4.69185E-2 -9999 -9999 -9999 -9999 -9999 -9999 -9999 -9999
-9999 -9999 7.15459E-1 7.03766E-1 6.99977E-1 6.68467E-1 6.13713E-1 5.58473E-1 5.10803E-1 4.65054E-1 4.97163E-1 5.59477E-1 5.57087E-1 5.6225E-1 5.19852E-1 4.79644E-1 4.94508E-1 5.37073E-1 6.0802E-1 6.3315E-1 6.78055E-1 6.85294E-1 6.88649E-1 6.95971E-1 6.92674E-1 7.19767E-1 7.33817E-1 7.40692E-1 7.32277E-1 7.25547E-1 7.23208E-1 -9999 -9999 -9999 -9999 -9999 -9999 -9999 -9999 -9999 -9999 -9999 -9999 -9999 -9999 -9999 -9999 -9999 -9999 -9999 -9999 -9999 -9999 -9999 -9999 -9999 -9999 -9999 -9999 -9999 -9999 -9999 -9999 -9999 -9999 -9999 -9999 -9999 -9999 -9999 -9999 -9999 -9999 -9999 -9999 -9999 -9999 -9999 -9999 -9999 -9999 -9999 -9999 -9999 -9999 -9999 -9999 -9999 -9999 -9999 -9999 -9999 -9999 -9999 -9999 -9999 -9999 -9999 -9999 -9999 -9999 -9999 -9999 -9999 -9999 -9999 -9999 -9999 -9999 -9999 -9999 -9999 -9999 -9999 -9999 -9999 -9999 -9999 -9999 -9999 6.9621E-1 7.27407E-1 7.28932E-1 6.96512E-1 6.39595E-1 6.26161E-1 6.51153E-1 6.51383E-1 6.29602E-1 6.39808E-1 6.3519E-1 6.55759E-1 6.74082E-1 6.67575E-1 6.38167E-1 6.40818E-1 6.30883E-1 6.4728E-1 6.4948E-1 5.2793E-1 3.13346E-1 2.43295E-1 1.15253E-1 9.37145E-2 1.53483E-1 1.03119E-1 1.44015E-1 1.22801E-1 1.08413E-1 1.03139E-1 1.08308E-1 6.99512E-2 1.07609E-1 1.07191E-1 9.00951E-2 9.59772E-2 9.04718E-2 9.8736E-2 6.02019E-2 3.99502E-2 2.86744E-2 4.77881E-2 5.19808E-2 2.9769E-2 -9999 -9999 -9999 -9999 -9999 -9999
-9999 -9999 -9999 -9999 6.54948E-1 6.31692E-1 5.57672E-1 4.9717E-1 4.97098E-1 4.77991E-1 4.69773E-1 4.89917E-1 4.75977E-1 5.30227E-1 5.15698E-1 4.78447E-1 4.91581E-1 5.11422E-1 5.8916E-1 6.30931E-1 6.58665E-1 7.01334E-1 7.00294E-1 6.89589E-1 7.0567E-1 7.14318E-1 7.19815E-1 7.29575E-1 7.33398E-1 7.43767E-1 7.27924E-1 -9999 -9999 -9999 -9999 -9999 -9999 -9999 -9999 -9999 -9999 -9999 -9999 -9999 -9999 -9999 -9999 -9999 -9999 -9999 -9999 -9999 -9999 -9999 -9999 -9999 -9999 -9999 -9999 -9999 -9999 -9999 -9999 -9999 -9999 -9999 -9999 -9999 -9999 -9999 -9999 -9999 -9999 -9999 -9999 -9999 -9999 -9999 -9999 -9999 -9999 -9999 -9999 -9999 -9999 -9999 -9999 -9999 -9999 -9999 -9999 -9999 -9999 -9999 -9999 -9999 -9999 -9999 -9999 -9999 -9999 -9999 -9999 -9999 -9999 -9999 -9999 -9999 5.77117E-1 -9999 -9999 -9999 -9999 -9999 -9999 -9999 -9999 -9999 -9999 -9999 -9999 -9999 6.9292E-1 6.9396E-1 6.40625E-1 6.12181E-1 6.2249E-1 6.22347E-1 6.1748E-1 6.32996E-1 6.65258E-1 6.60588E-1 6.94046E-1 6.86358E-1 6.71566E-1 6.63801E-1 6.18426E-1 6.15948E-1 6.28254E-1 5.46909E-1 2.94965E-1 2.36863E-1 1.43016E-1 1.08614E-1 1.48416E-1 1.29253E-1 1.44623E-1 1.18149E-1 9.97114E-2 9.7199E-2 9.68684E-2 9.11601E-2 1.04744E-1 7.432E-2 8.32672E-2 5.34995E-2 5.22082E-2 7.56123E-2 8.49905E-2 7.01293E-2 5.30459E-2 6.33844E-2 4.21529E-2 3.05473E-2 -9999 -9999 -9999 -9999 -9999 -9999
-9999 -9999 -9999 -9999 6.09711E-1 5.62256E-1 5.31225E-1 4.84836E-1 4.67161E-1 4.67095E-1 4.52457E-1 4.75596E-1 4.72781E-1 4.98872E-1 4.75154E-1 4.75265E-1 4.83003E-1 4.82906E-1 4.87895E-1 5.1452E-1 5.93609E-1 6.68079E-1 6.85611E-1 6.90028E-1 6.97135E-1 7.03652E-1 6.9667E-1 6.94904E-1 7.29136E-1 7.32021E-1 7.43137E-1 7.14139E-1 -9999 -9999 -9999 -9999 -9999 -9999 -9999 -9999 -9999 -9999 -9999 -9999 -9999 -9999 -9999 -9999 -9999 -9999 -9999 -9999 -9999 -9999 -9999 -9999 -9999 -9999 -9999 -9999 -9999 -9999 -9999 -9999 -9999 -9999 -9999 -9999 -9999 -9999 -9999 -9999 -9999 -9999 -9999 -9999 -9999 -9999 -9999 -9999 -9999 -9999 -9999 -9999 -9999 -9999 -9999 -9999 -9999 -9999 -9999 -9999 -9999 -9999 -9999 -9999 -9999 -9999 -9999 -9999 -9999 -9999 -9999 -9999 -9999 -9999 4.38683E-1 4.24007E-1 4.78681E-1 -9999 -9999 -9999 -9999 -9999 -9999 -9999 -9999 -9999 -9999 -9999 -9999 -9999 7.13361E-1 6.57062E-1 6.33406E-1 6.07853E-1 6.03941E-1 6.05486E-1 6.23936E-1 6.53821E-1 6.97005E-1 6.97169E-1 6.82765E-1 6.87825E-1 6.71356E-1 6.44896E-1 6.2127E-1 6.19008E-1 6.5727E-1 6.33274E-1 4.03541E-1 2.36539E-1 1.56618E-1 1.19146E-1 1.43131E-1 1.20619E-1 1.45063E-1 1.1296E-1 9.16311E-2 1.07228E-1 9.16195E-2 7.51919E-2 1.07588E-1 8.27598E-2 8.09268E-2 6.12669E-2 5.90067E-2 5.89175E-2 6.42107E-2 8.93032E-2 7.86396E-2 6.51794E-2 3.44911E-2 -9999 -9999 -9999 -9999 -9999 -9999 -9999
-9999 -9999 -9999 -9999 -9999 5.39706E-1 5.48774E-1 5.11632E-1 4.77037E-1 4.80573E-1 4.7933E-1 4.75071E-1 4.76339E-1 4.7948E-1 4.71562E-1 4.73745E-1 4.83447E-1 4.85187E-1 4.87583E-1 4.80915E-1 5.00788E-1 6.04303E-1 6.86316E-1 6.85496E-1 6.85856E-1 6.7565E-1 6.62571E-1 6.44554E-1 6.62781E-1 6.74504E-1 7.02306E-1 7.07222E-1 7.15964E-1 -9999 -9999 -9999 -9999 -9999 -9999 -9999 -9999 -9999 -9999 -9999 -9999 -9999 -9999 -9999 -9999 -9999 -9999 -9999 -9999 -9999 -9999 -9999 -9999 -9999 -9999 -9999 -9999 -9999 -9999 -9999 -9999 -9999 -9999 -9999 -9999 -9999 -9999 -9999 -9999 -9999 -9999 -9999 -9999 -9999 -9999 -9999 -9999 -9999 -9999 -9999 -9999 -9999 -9999 -9999 -9999 -9999 -9999 -9999 -9999 -9999 -9999 -9999 -9999 -9999 -9999 -9999 -9999 -9999 -9999 -9999 -9999 -9999 4.77233E-1 4.74926E-1 4.9708E-1 -9999 -9999 -9999 -9999 -9999 -9999 -9999 -9999 -9999 -9999 -9999 -9999 -9999 6.89948E-1 6.80647E-1 6.27413E-1 5.98895E-1 5.93961E-1 6.09922E-1 6.29696E-1 6.58531E-1 6.77461E-1 6.95593E-1 6.99941E-1 6.99578E-1 6.51567E-1 6.71011E-1 6.40088E-1 6.39851E-1 6.39643E-1 6.42955E-1 5.73705E-1 3.36148E-1 1.98838E-1 1.35494E-1 1.23063E-1 1.40001E-1 1.2548E-1 1.31134E-1 1.41614E-1 1.04309E-1 8.97529E-2 8.00238E-2 7.42306E-2 8.09717E-2 8.83077E-2 7.09153E-2 4.9432E-2 4.75281E-2 6.1814E-2 5.93253E-2 8.5099E-2 7.57818E-2 4.35645E-2 2.69548E-2 -9999 -9999 -9999 -9999 -9999 -9999
-9999 -9999 -9999 -9999 -9999 -9999 -9999 -9999 4.97873E-1 5.03514E-1 4.8757E-1 4.81224E-1 4.61128E-1 4.71827E-1 4.71839E-1 5.00418E-1 5.08963E-1 5.08566E-1 4.99348E-1 5.04448E-1 5.08521E-1 4.97526E-1 6.00109E-1 6.70078E-1 6.79579E-1 6.60425E-1 6.52348E-1 6.05902E-1 5.62824E-1 5.7937E-1 6.1074E-1 6.62599E-1 6.92049E-1 -9999 -9999 -9999 -9999 -9999 -9999 -9999 -9999 -9999 -9999 -9999 -9999 -9999 -9999 -9999 -9999 -9999 -9999 -9999 -9999 -9999 -9999 -9999 -9999 -9999 -9999 -9999 -9999 -9999 -9999 -9999 -9999 -9999 -9999 -9999 -9999 -9999 -9999 -9999 -9999 -9999 -9999 -9999 -9999 -9999 -9999 -9999 -9999 -9999 -9999 -9999 -9999 -9999 -9999 -9999 -9999 -9999 -9999 -9999 -9999 -9999 -9999 -9999 -9999 -9999 -9999 -9999 -9999 -9999 -9999 -9999 -9999 5.18881E-1 5.09264E-1 5.53947E-1 5.7903E-1 5.8823E-1 -9999 -9999 -9999 -9999 -9999 -9999 -9999 -9999 -9999 -9999 -9999 -9999 7.20264E-1 6.74998E-1 6.37722E-1 6.29573E-1 6.29815E-1 6.38147E-1 6.4196E-1 6.63917E-1 6.53767E-1 6.84912E-1 7.16041E-1 6.89272E-1 6.38026E-1 6.65631E-1 6.76411E-1 6.64712E-1 6.66517E-1 6.7173E-1 6.33943E-1 4.26995E-1 2.73021E-1 1.49137E-1 1.14642E-1 1.33699E-1 1.51073E-1 1.20915E-1 1.39471E-1 1.17665E-1 7.97463E-2 6.47966E-2 7.74828E-2 9.85702E-2 9.68637E-2 6.8729E-2 6.01315E-2 5.20994E-2 5.02926E-2 5.04495E-2 5.87634E-2 7.44788E-2 4.45273E-2 2.38626E-2 1.92467E-2 -9999 -9999 -9999 -9999 -9999
-9999 -9999 -9999 -9999 -9999 -9999 -9999 -9999 -9999 -9999 4.97997E-1 4.95862E-1 4.68146E-1 4.55243E-1 4.75979E-1 4.86877E-1 5.02434E-1 5.24068E-1 5.15442E-1 5.25078E-1 5.32575E-1 5.05913E-1 4.85705E-1 5.35112E-1 6.15906E-1 6.43784E-1 6.24473E-1 5.90671E-1 5.60445E-1 5.66104E-1 5.93128E-1 6.48469E-1 6.7661E-1 7.12353E-1 -9999 -9999 -9999 -9999 -9999 -9999 -9999 -9999 -9999 -9999 -9999 -9999 -9999 -9999 -9999 -9999 -9999 -9999 -9999 -9999 -9999 -9999 -9999 -9999 -9999 -9999 -9999 -9999 -9999 -9999 -9999 -9999 -9999 -9999 -9999 -9999 -9999 -9999 -9999 -9999 -9999 -9999 -9999 -9999 -9999 -9999 -9999 -9999 -9999 -9999 -9999 -9999 -9999 -9999 -9999 -9999 -9999 -9999 -9999 -9999 -9999 -9999 -9999 -9999 -9999 -9999 -9999 -9999 -9999 -9999 4.60652E-1 5.1926E-1 5.82581E-1 5.44422E-1 5.82283E-1 -9999 -9999 -9999 -9999 -9999 -9999 -9999 -9999 -9999 7.09654E-1 -9999 7.22911E-1 7.30719E-1 7.24383E-1 7.10189E-1 6.905E-1 6.43993E-1 6.38759E-1 6.5145E-1 6.87099E-1 6.7146E-1 6.6998E-1 6.92089E-1 7.22884E-1 7.07396E-1 6.62955E-1 6.92108E-1 6.6913E-1 6.77109E-1 7.02873E-1 6.88675E-1 6.71343E-1 4.90759E-1 2.95339E-1 1.71792E-1 1.40908E-1 1.52458E-1 1.71621E-1 1.5403E-1 1.49787E-1 1.1027E-1 9.10144E-2 6.91199E-2 7.57001E-2 1.0582E-1 9.35173E-2 8.2545E-2 6.44189E-2 6.50034E-2 4.51311E-2 3.89261E-2 4.50538E-2 4.85791E-2 3.46285E-2 2.80383E-2 2.6583E-2 2.57351E-2 -9999 -9999 -9999 -9999
-9999 -9999 -9999 -9999 -9999 -9999 -9999 -9999 5.12257E-1 5.031E-1 5.1039E-1 5.0091E-1 5.01827E-1 4.69834E-1 4.77169E-1 4.7307E-1 4.61934E-1 4.95686E-1 5.22386E-1 5.41375E-1 5.38763E-1 5.23803E-1 5.03689E-1 4.81298E-1 4.91645E-1 5.35242E-1 5.7228E-1 5.65027E-1 5.57334E-1 5.79737E-1 6.44949E-1 6.79858E-1 6.88312E-1 7.09256E-1 -9999 -9999 -9999 -9999 -9999 -9999 -9999 -9999 -9999 -9999 -9999 -9999 -9999 -9999 -9999 -9999 -9999 -9999 -9999 -9999 -9999 -9999 -9999 -9999 -9999 -9999 -9999 -9999 -9999 -9999 -9999 -9999 -9999 -9999 -9999 -9999 -9999 -9999 -9999 -9999 -9999 -9999 -9999 -9999 -9999 -9999 -9999 -9999 -9999 -9999 -9999 -9999 -9999 -9999 -9999 -9999 -9999 -9999 -9999 -9999 -9999 -9999 -9999 -9999 -9999 -9999 -9999 -9999 -9999 4.96496E-1 4.98848E-1 5.10565E-1 5.31582E-1 6.05462E-1 6.31438E-1 -9999 -9999 -9999 -9999 -9999 -9999 -9999 -9999 7.04047E-1 6.44441E-1 6.7895E-1 6.91397E-1 7.18467E-1 7.37568E-1 7.31599E-1 7.22388E-1 6.77665E-1 6.5946E-1 6.80771E-1 6.81758E-1 6.69009E-1 6.62529E-1 6.93517E-1 7.00821E-1 7.07127E-1 7.05752E-1 7.17963E-1 7.2344E-1 7.47001E-1 7.22312E-1 6.79492E-1 6.81143E-1 6.06445E-1 4.3647E-1 2.07203E-1 1.4344E-1 1.25818E-1 1.85541E-1 2.07474E-1 1.57523E-1 1.04084E-1 8.15065E-2 6.03788E-2 6.96374E-2 8.14484E-2 9.25538E-2 7.02668E-2 5.01666E-2 4.25066E-2 3.45223E-2 4.05278E-2 5.17492E-2 5.80297E-2 6.0355E-2 4.25621E-2 3.17608E-2 3.26931E-2 -9999 -9999 -9999 -9999
-9999 -9999 -9999 -9999 -9999 -9999 -9999 5.27428E-1 4.99581E-1 4.95689E-1 4.92973E-1 4.75272E-1 4.84633E-1 4.78839E-1 4.55106E-1 4.3528E-1 4.36813E-1 4.75913E-1 4.95029E-1 5.25345E-1 5.33008E-1 5.26505E-1 5.16563E-1 5.12717E-1 4.96708E-1 4.79356E-1 4.99635E-1 5.06141E-1 4.92466E-1 5.56591E-1 6.24841E-1 6.66864E-1 6.90148E-1 7.02494E-1 -9999 -9999 -9999 -9999 -9999 -9999 -9999 -9999 -9999 -9999 -9999 -9999 -9999 -9999 -9999 -9999 -9999 -9999 -9999 -9999 -9999 -9999 -9999 -9999 -9999 -9999 -9999 -9999 -9999 -9999 -9999 -9999 -9999 -9999 -9999 -9999 -9999 -9999 -9999 -9999 -9999 -9999 -9999 -9999 -9999 -9999 -9999 -9999 -9999 -9999 -9999 -9999 -9999 -9999 -9999 -9999 -9999 -9999 -9999 -9999 -9999 -9999 -9999 -9999 -9999 -9999 -9999 -9999 -9999 4.69926E-1 4.77441E-1 5.15901E-1 5.00737E-1 5.72666E-1 6.25797E-1 -9999 -9999 -9999 -9999 -9999 -9999 -9999 -9999 6.75617E-1 6.24893E-1 6.03878E-1 6.67029E-1 7.3234E-1 7.41608E-1 7.46583E-1 7.433E-1 7.29876E-1 6.82942E-1 6.99496E-1 6.55571E-1 6.53797E-1 6.86431E-1 6.93443E-1 6.95657E-1 7.27063E-1 7.2161E-1 7.2096E-1 7.29604E-1 7.19506E-1 6.89312E-1 6.84464E-1 7.06163E-1 6.62022E-1 4.83077E-1 2.17444E-1 1.4699E-1 1.64668E-1 2.26211E-1 2.21195E-1 1.59509E-1 1.1041E-1 9.5085E-2 1.00113E-1 6.45837E-2 6.88773E-2 8.47989E-2 8.25805E-2 7.91837E-2 5.98115E-2 5.81737E-2 4.87523E-2 3.99844E-2 4.48606E-2 4.23531E-2 4.69371E-2 4.14147E-2 3.8665E-2 3.15785E-2 3.02826E-2 4.02925E-2 -9999
-9999 -9999 -9999 -9999 -9999 -9999 5.38443E-1 5.21523E-1 4.77615E-1 4.83681E-1 4.666E-1 4.48873E-1 4.71624E-1 4.93256E-1 4.86481E-1 4.74604E-1 4.64749E-1 4.4734E-1 4.71905E-1 5.01318E-1 5.1563E-1 5.28721E-1 5.27039E-1 5.31225E-1 5.15586E-1 5.0862E-1 4.7272E-1 4.66947E-1 4.61328E-1 4.70579E-1 5.04812E-1 5.45935E-1 6.31298E-1 6.85166E-1 7.00869E-1 -9999 -9999 -9999 -9999 -9999 -9999 -9999 -9999 -9999 -9999 -9999 -9999 -9999 -9999 -9999 -9999 -9999 -9999 -9999 -9999 -9999 -9999 -9999 -9999 -9999 -9999 -9999 -9999 -9999 -9999 -9999 -9999 -9999 -9999 -9999 -9999 -9999 -9999 -9999 -9999 -9999 -9999 -9999 -9999 -9999 -9999 -9999 -9999 -9999 -9999 -9999 -9999 -9999 -9999 -9999 -9999 -9999 -9999 -9999 -9999 -9999 -9999 -9999 -9999 -9999 -9999 -9999 -9999 -9999 -9999 4.59923E-1 4.78677E-1 -9999 -9999 -9999 -9999 -9999 -9999 -9999 6.76692E-1 -9999 -9999 6.55113E-1 5.87613E-1 5.8955E-1 6.03992E-1 7.06532E-1 7.34615E-1 7.35153E-1 7.52624E-1 7.39201E-1 7.18572E-1 7.13104E-1 6.74085E-1 6.60265E-1 6.77163E-1 6.97651E-1 7.42523E-1 7.496E-1 7.29119E-1 7.01416E-1 7.1748E-1 6.89049E-1 6.81035E-1 6.93883E-1 6.82014E-1 7.00171E-1 5.97912E-1 3.30642E-1 2.27322E-1 1.82648E-1 2.19205E-1 2.44482E-1 1.74541E-1 1.25174E-1 1.13986E-1 1.03911E-1 7.09686E-2 8.02849E-2 7.45274E-2 7.59918E-2 6.00722E-2 6.78679E-2 6.562E-2 5.52529E-2 3.85298E-2 3.53785E-2 3.47636E-2 3.97194E-2 3.6522E-2 3.45069E-2 3.52017E-2 -9999 -9999 -9999
-9999 -9999 -9999 -9999 -9999 -9999 5.06613E-1 5.14976E-1 4.95711E-1 4.47883E-1 4.37746E-1 4.63214E-1 4.82775E-1 5.00574E-1 5.04382E-1 5.02763E-1 4.93938E-1 4.69464E-1 4.59884E-1 4.61067E-1 4.85253E-1 4.96555E-1 5.23582E-1 5.34123E-1 5.32484E-1 5.22658E-1 5.17074E-1 4.76918E-1 4.65898E-1 4.56984E-1 5.02856E-1 5.70123E-1 6.03785E-1 6.60031E-1 6.67141E-1 -9999 -9999 -9999 -9999 -9999 -9999 -9999 -9999 -9999 -9999 -9999 -9999 -9999 -9999 -9999 -9999 -9999 -9999 -9999 -9999 -9999 -9999 -9999 -9999 -9999 -9999 -9999 -9999 -9999 -9999 -9999 -9999 -9999 -9999 -9999 -9999 -9999 -9999 -9999 -9999 -9999 -9999 -9999 -9999 -9999 -9999 -9999 -9999 -9999 -9999 -9999 -9999 -9999 -9999 -9999 -9999 3.16094E-1 2.8559E-1 3.09107E-1 3.83047E-1 4.34141E-1 -9999 -9999 -9999 -9999 -9999 -9999 -9999 -9999 -9999 5.12308E-1 -9999 -9999 -9999 -9999 -9999 -9999 -9999 -9999 6.86692E-1 6.90113E-1 -9999 6.73243E-1 6.15546E-1 5.85503E-1 5.5547E-1 6.50039E-1 6.97398E-1 7.2616E-1 7.33581E-1 7.42206E-1 7.2855E-1 7.11357E-1 6.84261E-1 6.8482E-1 6.61804E-1 6.84658E-1 7.27368E-1 7.22259E-1 6.87273E-1 7.04005E-1 7.02421E-1 6.8626E-1 6.82333E-1 6.92891E-1 6.96392E-1 7.33509E-1 6.0135E-1 4.09138E-1 3.16095E-1 2.55916E-1 2.61599E-1 2.40524E-1 1.78386E-1 1.382E-1 1.29209E-1 1.19635E-1 9.23619E-2 8.13942E-2 7.19113E-2 7.29731E-2 7.10556E-2 6.35443E-2 5.52934E-2 4.78547E-2 4.06099E-2 4.07907E-2 2.94979E-2 3.34135E-2 4.71462E-2 5.10261E-2 4.01271E-2 -9999 -9999 -9999
-9999 -9999 -9999 -9999 5.30679E-1 4.75233E-1 4.78483E-1 5.15623E-1 5.18848E-1 4.94592E-1 4.73365E-1 4.54821E-1 4.57808E-1 4.74569E-1 4.87728E-1 4.94723E-1 5.02274E-1 5.00085E-1 4.90728E-1 4.63651E-1 4.53056E-1 4.5894E-1 5.04676E-1 5.10559E-1 5.21181E-1 5.14036E-1 4.93825E-1 4.79628E-1 4.76651E-1 4.53543E-1 4.71363E-1 5.34787E-1 5.51976E-1 6.09845E-1 6.43544E-1 6.55435E-1 -9999 -9999 -9999 -9999 -9999 -9999 -9999 -9999 -9999 -9999 -9999 -9999 -9999 -9999 -9999 -9999 -9999 -9999 -9999 -9999 -9999 -9999 -9999 -9999 -9999 -9999 -9999 -9999 -9999 -9999 -9999 -9999 -9999 -9999 -9999 -9999 -9999 -9999 -9999 -9999 -9999 -9999 -9999 -9999 -9999 -9999 -9999 -9999 -9999 -9999 -9999 -9999 -9999 -9999 3.63756E-1 3.60012E-1 2.71534E-1 2.72506E-1 3.48491E-1 3.7947E-1 -9999 4.23871E-1 4.9045E-1 5.16052E-1 -9999 -9999 -9999 -9999 6.15381E-1 5.71702E-1 5.79785E-1 5.41947E-1 -9999 -9999 -9999 6.25896E-1 6.42006E-1 6.83056E-1 6.91792E-1 6.84048E-1 6.75951E-1 6.4354E-1 6.18475E-1 5.73638E-1 5.83702E-1 6.55094E-1 6.76005E-1 7.49052E-1 7.58668E-1 7.41199E-1 7.46183E-1 7.16342E-1 6.94769E-1 6.69421E-1 6.67217E-1 6.90871E-1 7.24276E-1 6.97452E-1 6.77169E-1 6.86824E-1 6.98298E-1 6.72709E-1 6.72717E-1 6.79328E-1 6.96928E-1 7.08535E-1 6.04941E-1 4.60092E-1 3.42389E-1 3.57322E-1 3.33973E-1 2.13325E-1 1.60608E-1 1.46116E-1 1.42979E-1 1.31374E-1 1.09014E-1 7.91934E-2 8.58337E-2 7.71789E-2 5.71818E-2 4.38037E-2 4.64785E-2 4.85945E-2 3.94997E-2 4.83587E-2 3.44533E-2 4.73688E-2 4.17138E-2 3.92567E-2 4.55166E-2 3.43046E-2 -9999 -9999
-9999 -9999 -9999 4.92288E-1 4.71005E-1 4.33475E-1 4.4841E-1 4.73311E-1 4.77179E-1 4.94503E-1 4.98143E-1 4.74046E-1 4.60422E-1 4.64706E-1 4.76814E-1 5.00802E-1 4.96535E-1 4.97498E-1 4.8357E-1 4.78166E-1 4.64329E-1 4.50504E-1 4.74046E-1 4.82466E-1 4.93077E-1 5.0995E-1 4.85084E-1 4.71367E-1 4.93216E-1 4.84786E-1 4.52951E-1 4.78643E-1 4.82598E-1 5.82798E-1 6.01576E-1 6.14433E-1 -9999 -9999 -9999 -9999 -9999 -9999 -9999 -9999 -9999 -9999 -9999 -9999 -9999 -9999 -9999 -9999 -9999 -9999 -9999 -9999 -9999 -9999 -9999 -9999 -9999 -9999 -9999 -9999 -9999 -9999 -9999 -9999 -9999 -9999 -9999 -9999 -9999 -9999 -9999 -9999 -9999 -9999 -9999 -9999 -9999 -9999 -9999 -9999 -9999 -9999 -9999 -9999 -9999 -9999 -9999 4.07426E-1 3.02425E-1 2.55702E-1 3.59154E-1 3.68676E-1 3.90809E-1 4.01945E-1 4.36477E-1 4.78486E-1 4.75034E-1 -9999 -9999 5.88405E-1 6.22456E-1 6.00699E-1 5.70366E-1 5.36158E-1 -9999 -9999 5.80776E-1 6.2203E-1 6.38198E-1 6.83014E-1 7.05363E-1 6.78248E-1 6.46065E-1 6.93446E-1 6.2345E-1 5.71309E-1 5.951E-1 6.27521E-1 6.97406E-1 7.16199E-1 7.18442E-1 7.11844E-1 7.24787E-1 7.34397E-1 7.41501E-1 7.15731E-1 6.92672E-1 6.97642E-1 7.11913E-1 6.94645E-1 6.82356E-1 6.97414E-1 6.82185E-1 6.61293E-1 6.18393E-1 6.82482E-1 6.69212E-1 6.97515E-1 6.91604E-1 5.72038E-1 4.45012E-1 3.47347E-1 3.06892E-1 2.27181E-1 1.80926E-1 1.43203E-1 1.43093E-1 1.30209E-1 8.36543E-2 8.06721E-2 9.57814E-2 7.35248E-2 5.45423E-2 4.16437E-2 5.59405E-2 3.68217E-2 4.84558E-2 4.79019E-2 3.56861E-2 4.03453E-2 3.24768E-2 3.63764E-2 3.80765E-2 2.84796E-2 -9999 -9999
-9999 -9999 -9999 3.90642E-1 4.81148E-1 4.50281E-1 4.57513E-1 4.53691E-1 4.41556E-1 4.31975E-1 4.65838E-1 4.8294E-1 4.92161E-1 4.75951E-1 4.84341E-1 5.05431E-1 4.91314E-1 4.83941E-1 4.59684E-1 4.50953E-1 4.66617E-1 4.31079E-1 4.19108E-1 4.28485E-1 4.27964E-1 4.41125E-1 4.32004E-1 4.49743E-1 4.52626E-1 4.58983E-1 4.3879E-1 4.34181E-1 4.49611E-1 4.6689E-1 5.09484E-1 4.98208E-1 5.12073E-1 5.44377E-1 5.59969E-1 -9999 -9999 -9999 -9999 -9999 -9999 -9999 -9999 -9999 -9999 -9999 -9999 -9999 -9999 -9999 -9999 -9999 -9999 -9999 -9999 -9999 -9999 -9999 -9999 -9999 -9999 -9999 -9999 -9999 -9999 -9999 -9999 -9999 -9999 -9999 -9999 -9999 -9999 -9999 -9999 -9999 -9999 -9999 -9999 -9999 -9999 -9999 -9999 -9999 -9999 -9999 -9999 -9999 2.85313E-1 2.91204E-1 3.55904E-1 3.75604E-1 3.53149E-1 4.07685E-1 4.17328E-1 4.79436E-1 4.59256E-1 4.54674E-1 4.71864E-1 4.97366E-1 4.78502E-1 4.91009E-1 4.89641E-1 4.56755E-1 -9999 4.98334E-1 5.65342E-1 6.44832E-1 6.65934E-1 6.70725E-1 6.78836E-1 6.77529E-1 6.6056E-1 6.5546E-1 6.68987E-1 6.24445E-1 5.94869E-1 5.9297E-1 6.27345E-1 7.10746E-1 6.92474E-1 6.94343E-1 7.199E-1 7.3114E-1 7.1552E-1 7.05031E-1 6.5198E-1 6.99536E-1 7.05132E-1 6.92328E-1 6.93693E-1 7.10573E-1 7.05554E-1 6.84203E-1 6.59178E-1 6.75263E-1 6.93718E-1 6.98917E-1 6.87494E-1 6.25646E-1 5.25059E-1 3.70274E-1 2.82068E-1 2.25048E-1 1.89003E-1 1.82192E-1 1.4561E-1 1.28573E-1 9.64861E-2 7.26677E-2 8.89428E-2 7.30729E-2 5.38485E-2 4.41587E-2 5.13991E-2 2.97668E-2 3.58316E-2 3.80419E-2 2.60593E-2 3.08001E-2 3.52964E-2 2.83202E-2 3.21794E-2 2.17767E-2 2.51863E-2 -9999
-9999 -9999 -9999 -9999 5.06015E-1 5.4457E-1 4.74476E-1 4.61889E-1 5.02577E-1 4.57584E-1 4.37129E-1 4.3024E-1 4.48453E-1 4.72E-1 4.92277E-1 4.98715E-1 4.6045E-1 4.48257E-1 4.25667E-1 4.18216E-1 4.43498E-1 4.43092E-1 4.22064E-1 4.22847E-1 4.10424E-1 4.09892E-1 3.74495E-1 3.94047E-1 3.97331E-1 3.80735E-1 3.86164E-1 3.99418E-1 4.02324E-1 4.40892E-1 4.2705E-1 4.20905E-1 4.07323E-1 3.99359E-1 4.55615E-1 5.56588E-1 5.56223E-1 5.3614E-1 -9999 -9999 -9999 -9999 -9999 -9999 -9999 -9999 -9999 -9999 -9999 -9999 -9999 -9999 -9999 -9999 -9999 -9999 -9999 -9999 -9999 -9999 -9999 -9999 -9999 -9999 -9999 -9999 -9999 -9999 -9999 -9999 -9999 -9999 -9999 -9999 -9999 -9999 -9999 -9999 -9999 -9999 -9999 -9999 -9999 -9999 -9999 -9999 -9999 3.35665E-1 3.07128E-1 3.25428E-1 3.84752E-1 4.07407E-1 3.7481E-1 3.78323E-1 3.92656E-1 4.60707E-1 4.69449E-1 4.3188E-1 4.40785E-1 4.191E-1 4.00195E-1 4.27733E-1 4.12991E-1 4.21168E-1 4.38268E-1 4.72412E-1 5.16439E-1 6.09886E-1 6.45047E-1 6.53335E-1 6.70699E-1 6.81741E-1 6.95651E-1 7.07053E-1 6.92636E-1 6.80862E-1 5.98261E-1 5.4825E-1 6.06598E-1 6.45883E-1 6.69312E-1 6.85216E-1 7.0271E-1 6.97802E-1 7.004E-1 6.7146E-1 6.31577E-1 6.39535E-1 6.63069E-1 7.18861E-1 7.2503E-1 7.33788E-1 7.67016E-1 7.07039E-1 6.54579E-1 6.87775E-1 6.76589E-1 6.41724E-1 6.23487E-1 5.89144E-1 5.14974E-1 3.8406E-1 2.46896E-1 2.44726E-1 2.01299E-1 1.91233E-1 1.93375E-1 1.11517E-1 1.2124E-1 1.26907E-1 9.37914E-2 8.47397E-2 6.4607E-2 5.345E-2 4.28947E-2 3.28199E-2 3.70781E-2 3.10405E-2 2.64317E-2 2.67736E-2 2.569E-2 3.37852E-2 2.43401E-2 2.01286E-2 -9999 -9999
-9999 -9999 -9999 -9999 6.17593E-1 5.88233E-1 5.5213E-1 5.39067E-1 5.40116E-1 5.14824E-1 4.38264E-1 4.17759E-1 4.284E-1 4.51643E-1 4.73194E-1 4.84166E-1 4.61038E-1 4.46385E-1 4.34444E-1 4.432E-1 4.58626E-1 4.64827E-1 4.31388E-1 4.28731E-1 4.18579E-1 3.88286E-1 3.92099E-1 3.62953E-1 3.66918E-1 3.79392E-1 3.82049E-1 3.84825E-1 3.91836E-1 4.1724E-1 4.36763E-1 4.14593E-1 4.05064E-1 3.98701E-1 4.51735E-1 4.78581E-1 4.7744E-1 4.46636E-1 4.83414E-1 4.96967E-1 4.72663E-1 -9999 -9999 -9999 -9999 -9999 -9999 -9999 -9999 -9999 -9999 -9999 -9999 -9999 -9999 -9999 -9999 -9999 -9999 -9999 -9999 -9999 -9999 -9999 -9999 -9999 -9999 -9999 -9999 -9999 -9999 -9999 -9999 -9999 -9999 -9999 -9999 -9999 -9999 -9999 -9999 -9999 -9999 -9999 -9999 -9999 -9999 -9999 3.33399E-1 3.85952E-1 4.1084E-1 4.23248E-1 4.09804E-1 4.16326E-1 4.22713E-1 4.65142E-1 4.72539E-1 4.62936E-1 4.7761E-1 4.48399E-1 4.35055E-1 4.27674E-1 4.17577E-1 4.08591E-1 3.99285E-1 4.23318E-1 4.61126E-1 5.35816E-1 6.15158E-1 5.98051E-1 6.77542E-1 6.77634E-1 6.90394E-1 7.17362E-1 7.05572E-1 6.66015E-1 5.92929E-1 5.93333E-1 5.77564E-1 5.89623E-1 6.601E-1 7.11281E-1 7.12946E-1 6.96188E-1 6.72307E-1 6.3221E-1 6.48589E-1 6.32457E-1 5.53819E-1 7.0458E-1 7.3339E-1 7.35746E-1 7.75377E-1 7.20993E-1 6.78849E-1 7.1314E-1 6.99542E-1 6.41563E-1 6.09957E-1 6.21998E-1 5.00822E-1 3.57311E-1 2.20909E-1 1.79188E-1 1.62732E-1 1.70895E-1 1.41123E-1 1.0027E-1 1.84138E-1 2.15202E-1 1.41137E-1 8.52502E-2 8.94647E-2 6.47995E-2 5.44682E-2 -9999 -9999 3.58125E-2 3.13969E-2 2.85453E-2 2.83229E-2 2.48885E-2 2.47883E-2 2.91771E-2 2.25378E-2 2.36367E-2
-9999 -9999 -9999 -9999 4.52674E-1 5.4668E-1 5.77711E-1 6.18741E-1 5.83749E-1 5.73665E-1 4.96798E-1 4.39578E-1 4.33078E-1 4.40248E-1 4.69572E-1 4.6822E-1 4.37764E-1 4.3255E-1 4.36912E-1 4.58834E-1 4.57919E-1 4.33247E-1 4.30089E-1 4.3495E-1 4.54878E-1 4.05223E-1 3.9347E-1 3.70594E-1 3.70042E-1 3.75526E-1 3.88223E-1 3.67068E-1 3.63567E-1 3.79154E-1 3.95063E-1 4.336E-1 4.22127E-1 4.07451E-1 4.26589E-1 4.51212E-1 4.34381E-1 4.223E-1 4.44157E-1 4.37456E-1 4.5087E-1 -9999 -9999 -9999 -9999 -9999 -9999 -9999 -9999 -9999 -9999 -9999 -9999 -9999 -9999 -9999 5.52654E-1 5.86225E-1 -9999 -9999 -9999 -9999 -9999 -9999 -9999 -9999 -9999 -9999 -9999 -9999 -9999 -9999 -9999 -9999 -9999 -9999 -9999 -9999 -9999 -9999 -9999 -9999 -9999 -9999 -9999 -9999 -9999 -9999 4.40797E-1 4.33334E-1 4.32462E-1 3.98613E-1 4.20073E-1 4.10534E-1 4.16957E-1 4.40456E-1 4.69513E-1 4.85033E-1 5.16765E-1 4.93753E-1 4.56103E-1 4.26505E-1 4.08944E-1 4.34831E-1 4.20311E-1 4.08781E-1 3.96961E-1 4.18457E-1 5.48626E-1 5.71758E-1 6.5486E-1 6.562E-1 6.65062E-1 6.96072E-1 6.91138E-1 6.59173E-1 6.17395E-1 5.82843E-1 5.35611E-1 6.26677E-1 6.56977E-1 7.47168E-1 7.03447E-1 6.90025E-1 6.5611E-1 6.28342E-1 6.53951E-1 5.85822E-1 4.71107E-1 5.79952E-1 6.75787E-1 7.02797E-1 7.0719E-1 7.25423E-1 7.45055E-1 7.43509E-1 7.17854E-1 6.92337E-1 6.38878E-1 6.21314E-1 5.09066E-1 3.4737E-1 2.09471E-1 1.75288E-1 1.56825E-1 1.40451E-1 1.11E-1 1.1178E-1 1.88375E-1 1.79199E-1 1.17034E-1 8.08239E-2 8.84181E-2 7.8004E-2 7.32727E-2 -9999 -9999 -9999 -9999 3.33435E-2 2.74432E-2 2.58537E-2 2.19384E-2 2.38141E-2 2.1876E-2 -9999
2.66426E-1 2.60495E-1 2.52E-1 2.4719E-1 2.80468E-1 3.87397E-1 5.4061E-1 6.59267E-1 6.18057E-1 6.0614E-1 5.47755E-1 4.92721E-1 4.75164E-1 4.76303E-1 4.84738E-1 4.56622E-1 4.33677E-1 4.19182E-1 4.22041E-1 4.19116E-1 3.99903E-1 3.8897E-1 4.10556E-1 4.40376E-1 4.49533E-1 4.52437E-1 4.18608E-1 3.95414E-1 3.76829E-1 3.91562E-1 3.85524E-1 3.59641E-1 3.60629E-1 3.60132E-1 3.81186E-1 3.94975E-1 4.0393E-1 4.01554E-1 4.21188E-1 4.14528E-1 4.03347E-1 4.0383E-1 4.15548E-1 4.36148E-1 4.75448E-1 4.80416E-1 -9999 -9999 -9999 -9999 -9999 -9999 -9999 -9999 -9999 -9999 -9999 -9999 4.99139E-1 4.9733E-1 5.38858E-1 5.67447E-1 5.56513E-1 -9999 -9999 -9999 -9999 -9999 -9999 -9999 -9999 -9999 -9999 -9999 -9999 -9999 -9999 -9999 -9999 -9999 -9999 -9999 -9999 -9999 -9999 -9999 -9999 -9999 -9999 -9999 -9999 4.35928E-1 4.2466E-1 4.29238E-1 3.88991E-1 4.02568E-1 4.12393E-1 4.32794E-1 4.14118E-1 4.94934E-1 5.12913E-1 5.0224E-1 5.16842E-1 5.37361E-1 5.26045E-1 5.18881E-1 5.09053E-1 4.64499E-1 4.60953E-1 4.36346E-1 4.26649E-1 4.34753E-1 4.68565E-1 4.93874E-1 6.10925E-1 6.73535E-1 6.71834E-1 6.98107E-1 6.66743E-1 6.71716E-1 6.07266E-1 5.77244E-1 5.81153E-1 6.31686E-1 6.75968E-1 6.65458E-1 6.99152E-1 7.12436E-1 6.83406E-1 6.7781E-1 6.70213E-1 6.49692E-1 5.67238E-1 5.98946E-1 6.85251E-1 5.67148E-1 6.51557E-1 6.74127E-1 6.95195E-1 6.93803E-1 6.91606E-1 6.38531E-1 6.61522E-1 5.71539E-1 4.81137E-1 4.17812E-1 2.84554E-1 1.98716E-1 1.40417E-1 7.41832E-2 7.35209E-2 9.6264E-2 1.25074E-1 1.25135E-1 9.08827E-2 6.31943E-2 8.489E-2 8.30692E-2 7.45995E-2 -9999 -9999 -9999 -9999 -9999 4.17847E-2 2.56918E-2 2.16893E-2 -9999 -9999 -9999
2.57865E-1 2.75784E-1 3.12578E-1 3.69821E-1 2.39771E-1 3.17353E-1 4.31618E-1 4.65021E-1 5.03803E-1 6.12809E-1 5.2656E-1 5.02313E-1 4.94622E-1 4.89284E-1 4.98568E-1 4.56305E-1 4.12975E-1 4.16127E-1 3.94134E-1 3.80226E-1 3.79751E-1 3.67344E-1 3.83051E-1 4.38705E-1 4.42488E-1 4.73777E-1 4.6161E-1 4.45522E-1 4.09166E-1 4.26776E-1 4.24899E-1 4.03585E-1 3.71029E-1 3.53144E-1 3.85054E-1 4.20633E-1 4.23632E-1 4.33327E-1 4.11706E-1 4.12265E-1 4.14014E-1 4.07499E-1 4.25206E-1 4.61272E-1 5.49624E-1 5.27773E-1 -9999 -9999 -9999 -9999 -9999 -9999 -9999 -9999 -9999 -9999 -9999 -9999 4.8765E-1 5.15694E-1 5.38113E-1 5.82283E-1 5.74357E-1 5.40393E-1 -9999 -9999 -9999 -9999 -9999 -9999 -9999 -9999 -9999 -9999 -9999 -9999 -9999 -9999 -9999 -9999 -9999 -9999 -9999 -9999 -9999 -9999 -9999 -9999 -9999 -9999 -9999 -9999 3.75967E-1 3.75717E-1 3.68397E-1 3.55317E-1 3.63186E-1 4.12022E-1 3.90478E-1 4.04511E-1 4.3931E-1 4.82022E-1 5.52761E-1 5.79123E-1 5.95024E-1 5.56177E-1 5.43146E-1 5.6575E-1 5.39797E-1 5.36484E-1 5.10738E-1 5.18314E-1 5.26231E-1 5.43415E-1 5.57787E-1 6.02264E-1 6.77675E-1 6.98528E-1 6.82998E-1 7.01177E-1 6.45488E-1 5.85039E-1 6.23538E-1 6.43517E-1 6.77254E-1 7.05685E-1 7.34167E-1 7.18902E-1 7.11716E-1 6.75254E-1 6.75126E-1 6.78033E-1 6.60281E-1 6.56576E-1 6.53536E-1 6.43306E-1 5.94836E-1 6.52613E-1 5.87063E-1 4.8048E-1 5.02441E-1 5.5742E-1 5.3375E-1 5.03595E-1 4.95144E-1 3.88134E-1 2.7069E-1 2.06882E-1 1.28988E-1 6.44242E-2 5.0617E-2 8.08132E-2 1.0497E-1 8.13628E-2 5.90932E-2 5.31067E-2 7.49315E-2 6.97798E-2 7.31862E-2 -9999 -9999 -9999 -9999 -9999 -9999 2.90137E-2 -9999 -9999 -9999 -9999
-9999 2.48721E-1 2.82553E-1 3.60187E-1 2.70472E-1 2.70736E-1 3.04624E-1 3.68011E-1 4.54433E-1 5.81271E-1 5.36742E-1 5.29178E-1 4.68282E-1 4.75878E-1 4.99096E-1 4.73285E-1 4.16609E-1 4.28969E-1 3.98002E-1 3.65592E-1 3.63569E-1 3.5817E-1 3.72615E-1 4.21009E-1 4.26599E-1 4.73701E-1 4.92146E-1 4.84275E-1 4.79222E-1 4.59505E-1 4.62988E-1 4.02672E-1 3.89468E-1 3.85498E-1 4.06877E-1 4.12756E-1 4.28223E-1 4.29399E-1 4.29534E-1 4.26986E-1 4.29298E-1 4.26399E-1 4.18051E-1 5.17743E-1 5.77793E-1 5.79548E-1 5.45718E-1 5.10899E-1 5.30529E-1 5.33114E-1 5.95174E-1 -9999 -9999 -9999 -9999 -9999 -9999 -9999 4.79697E-1 4.97537E-1 5.57938E-1 5.78761E-1 5.60052E-1 5.58504E-1 5.50183E-1 5.53554E-1 -9999 -9999 -9999 -9999 -9999 -9999 -9999 -9999 -9999 -9999 -9999 -9999 -9999 -9999 -9999 -9999 -9999 -9999 -9999 -9999 -9999 -9999 -9999 -9999 -9999 -9999 -9999 3.79801E-1 3.29331E-1 3.17106E-1 3.61822E-1 3.83945E-1 3.343E-1 3.84758E-1 3.8211E-1 4.08742E-1 4.82853E-1 5.35209E-1 5.6969E-1 5.83156E-1 5.55331E-1 5.53787E-1 5.57943E-1 5.83573E-1 5.93511E-1 5.67916E-1 5.32363E-1 5.50052E-1 5.63331E-1 6.16097E-1 6.69279E-1 6.75745E-1 6.76517E-1 6.50689E-1 6.03642E-1 6.10528E-1 6.45945E-1 6.75679E-1 6.69225E-1 7.16944E-1 7.48998E-1 7.18112E-1 6.83467E-1 6.56623E-1 6.84144E-1 7.29292E-1 7.26992E-1 7.44566E-1 6.70941E-1 5.96044E-1 5.90703E-1 6.35722E-1 4.92261E-1 4.44095E-1 3.82028E-1 3.9282E-1 4.07959E-1 4.30074E-1 3.85131E-1 3.04178E-1 2.11726E-1 1.49551E-1 9.87941E-2 7.47978E-2 6.53179E-2 1.50526E-1 1.4565E-1 8.33097E-2 3.87846E-2 5.94614E-2 7.74612E-2 5.30665E-2 5.62995E-2 3.85634E-2 -9999 -9999 -9999 -9999 -9999 -9999 -9999 -9999 -9999 -9999
-9999 2.4447E-1 2.96035E-1 3.97487E-1 3.96951E-1 3.05839E-1 3.1838E-1 3.78611E-1 5.37541E-1 6.26195E-1 6.06552E-1 5.95776E-1 5.48837E-1 5.17963E-1 5.28375E-1 4.5062E-1 4.32776E-1 4.46795E-1 4.31982E-1 3.78843E-1 3.46844E-1 3.52496E-1 3.70435E-1 4.35744E-1 4.4141E-1 4.57825E-1 4.69616E-1 4.74229E-1 4.90539E-1 4.91219E-1 4.72937E-1 4.12785E-1 3.77519E-1 3.94144E-1 4.22444E-1 4.29444E-1 4.17461E-1 4.34929E-1 4.56238E-1 4.4265E-1 4.33321E-1 4.06497E-1 4.16629E-1 5.01243E-1 5.58005E-1 5.49516E-1 5.32733E-1 5.43998E-1 5.21949E-1 5.52795E-1 5.99988E-1 6.07921E-1 6.09661E-1 -9999 -9999 -9999 -9999 -9999 4.84976E-1 5.09555E-1 5.62143E-1 5.87002E-1 5.79998E-1 5.80059E-1 5.96813E-1 5.88018E-1 -9999 -9999 -9999 -9999 -9999 -9999 -9999 -9999 -9999 -9999 -9999 -9999 -9999 -9999 -9999 -9999 -9999 -9999 -9999 -9999 -9999 -9999 -9999 -9999 -9999 -9999 -9999 3.46883E-1 3.73129E-1 3.62616E-1 3.37152E-1 3.11273E-1 3.65061E-1 3.76236E-1 3.45065E-1 3.73772E-1 4.33282E-1 4.62414E-1 5.1971E-1 5.24085E-1 5.24805E-1 5.81471E-1 5.44107E-1 5.46728E-1 5.92562E-1 5.75405E-1 5.4767E-1 5.57417E-1 5.53978E-1 5.69567E-1 5.89041E-1 5.86781E-1 5.90811E-1 6.37603E-1 6.1925E-1 6.18537E-1 6.68861E-1 6.97924E-1 6.85617E-1 7.33375E-1 7.64434E-1 7.17158E-1 6.92779E-1 6.70118E-1 7.08951E-1 7.19467E-1 6.85836E-1 6.64003E-1 6.38957E-1 5.78851E-1 5.09967E-1 4.9007E-1 4.62191E-1 4.45516E-1 4.02208E-1 3.30067E-1 2.79668E-1 3.06526E-1 3.61962E-1 2.99383E-1 2.0411E-1 1.1226E-1 6.91122E-2 7.00619E-2 1.223E-1 2.55227E-1 1.67488E-1 6.86856E-2 5.27745E-2 5.66309E-2 4.94262E-2 4.52134E-2 3.93814E-2 -9999 2.09702E-2 1.95174E-2 -9999 -9999 -9999 -9999 -9999 -9999 -9999 -9999
-9999 2.54701E-1 2.72316E-1 3.42975E-1 4.88542E-1 5.55274E-1 4.46425E-1 3.78566E-1 4.40861E-1 5.69897E-1 6.13069E-1 6.20846E-1 5.94396E-1 5.82243E-1 5.77673E-1 5.1284E-1 4.57158E-1 4.70227E-1 4.52744E-1 3.82213E-1 3.72331E-1 3.55694E-1 3.82487E-1 4.30366E-1 4.45496E-1 4.49654E-1 4.58482E-1 4.66688E-1 4.71318E-1 4.62877E-1 4.49215E-1 4.00908E-1 4.10164E-1 3.82781E-1 4.15801E-1 3.91717E-1 3.9739E-1 4.19662E-1 4.52325E-1 4.41896E-1 4.42672E-1 4.36119E-1 4.30823E-1 4.85469E-1 5.3677E-1 5.3988E-1 5.3263E-1 5.21579E-1 5.37979E-1 5.68565E-1 6.00375E-1 6.27244E-1 6.32013E-1 6.16286E-1 5.78747E-1 5.40318E-1 -9999 -9999 5.04278E-1 5.28478E-1 5.39417E-1 5.65364E-1 6.07063E-1 6.16016E-1 6.06561E-1 6.37296E-1 6.2446E-1 -9999 -9999 -9999 -9999 -9999 -9999 -9999 -9999 -9999 -9999 -9999 -9999 -9999 -9999 -9999 -9999 -9999 -9999 -9999 -9999 -9999 -9999 -9999 -9999 -9999 -9999 3.16666E-1 3.2018E-1 3.58969E-1 2.77677E-1 3.20942E-1 3.14297E-1 3.44643E-1 3.23718E-1 3.44797E-1 4.00736E-1 4.30603E-1 4.6778E-1 4.99847E-1 4.76994E-1 5.40731E-1 5.86847E-1 5.62815E-1 5.77058E-1 5.45469E-1 5.48218E-1 5.60261E-1 5.57166E-1 5.6698E-1 5.47468E-1 5.41047E-1 5.78403E-1 6.14998E-1 6.23403E-1 6.51053E-1 6.78903E-1 6.94853E-1 7.35194E-1 7.51922E-1 7.42301E-1 7.11756E-1 7.4041E-1 7.01956E-1 7.09131E-1 6.8068E-1 7.24557E-1 6.73749E-1 6.22866E-1 4.92637E-1 4.07077E-1 3.55354E-1 4.14924E-1 4.52551E-1 4.26866E-1 3.51104E-1 2.66888E-1 2.31421E-1 2.13542E-1 2.43258E-1 1.4927E-1 1.05342E-1 5.43051E-2 4.98604E-2 8.74955E-2 1.92057E-1 1.32832E-1 7.054E-2 5.84774E-2 6.01679E-2 4.66512E-2 2.97867E-2 3.67563E-2 3.615E-2 2.03351E-2 2.58206E-2 3.22789E-2 -9999 -9999 -9999 -9999 -9999 -9999 -9999
-9999 -9999 2.84215E-1 4.05882E-1 4.48895E-1 4.57415E-1 4.76059E-1 5.16603E-1 5.51335E-1 5.8415E-1 5.81522E-1 5.9815E-1 5.83448E-1 5.82126E-1 5.42025E-1 5.1863E-1 5.52719E-1 5.40376E-1 4.96083E-1 4.00725E-1 3.63101E-1 3.7244E-1 4.02308E-1 4.42914E-1 4.44716E-1 4.50463E-1 4.69975E-1 4.764E-1 4.60872E-1 4.35215E-1 4.14643E-1 4.072E-1 4.16366E-1 4.09504E-1 3.72413E-1 3.72593E-1 4.03043E-1 4.05983E-1 4.29773E-1 4.35772E-1 4.48863E-1 4.45708E-1 4.37115E-1 4.94889E-1 5.25966E-1 5.48727E-1 5.34222E-1 5.3907E-1 5.6958E-1 5.81841E-1 5.98526E-1 6.20832E-1 6.30418E-1 6.14923E-1 5.67212E-1 5.4328E-1 5.39353E-1 5.24981E-1 5.11584E-1 5.31092E-1 5.26379E-1 5.71637E-1 6.07697E-1 6.0574E-1 6.02532E-1 6.12345E-1 6.18915E-1 -9999 -9999 -9999 -9999 -9999 4.96889E-1 -9999 -9999 -9999 -9999 -9999 -9999 -9999 -9999 -9999 -9999 -9999 -9999 -9999 -9999 -9999 -9999 -9999 -9999 -9999 -9999 2.88527E-1 3.18631E-1 3.32294E-1 3.33065E-1 2.49538E-1 2.7095E-1 3.11816E-1 2.73186E-1 3.0508E-1 3.25844E-1 3.97361E-1 4.17368E-1 4.5392E-1 5.14798E-1 4.9655E-1 4.8325E-1 5.15727E-1 5.36142E-1 5.26494E-1 5.27313E-1 5.40781E-1 5.59712E-1 5.73542E-1 5.99193E-1 6.07333E-1 6.4877E-1 6.40341E-1 6.64222E-1 6.77679E-1 6.50923E-1 6.51886E-1 7.09332E-1 7.14576E-1 7.18653E-1 7.264E-1 7.18329E-1 7.29259E-1 7.04937E-1 6.66744E-1 6.92565E-1 6.18859E-1 5.39823E-1 4.23455E-1 4.26087E-1 3.54016E-1 4.09091E-1 4.00545E-1 4.41702E-1 3.6924E-1 2.26533E-1 1.67623E-1 1.83952E-1 1.91056E-1 1.30394E-1 7.50877E-2 5.16182E-2 6.12602E-2 1.25457E-1 1.92029E-1 1.57783E-1 1.49937E-1 1.0998E-1 7.05606E-2 4.7268E-2 2.48588E-2 2.25195E-2 3.2366E-2 3.79879E-2 4.40954E-2 3.67658E-2 -9999 -9999 -9999 -9999 -9999 -9999 -9999
-9999 -9999 2.39747E-1 2.59323E-1 3.14919E-1 4.0104E-1 3.51212E-1 3.64077E-1 4.17368E-1 3.1935E-1 3.11012E-1 4.96726E-1 5.80669E-1 6.01898E-1 5.77715E-1 5.59163E-1 5.96793E-1 5.85652E-1 4.73573E-1 3.91159E-1 3.50119E-1 3.71471E-1 4.05132E-1 4.36476E-1 4.56387E-1 4.54522E-1 4.4747E-1 4.42501E-1 4.10207E-1 3.94002E-1 3.97365E-1 4.10695E-1 4.07817E-1 4.06787E-1 4.05905E-1 3.704E-1 3.71788E-1 3.86836E-1 3.8333E-1 3.76777E-1 4.05124E-1 4.07341E-1 4.05514E-1 4.49059E-1 4.85794E-1 5.17406E-1 5.32616E-1 5.30433E-1 5.45131E-1 5.65184E-1 5.79102E-1 5.94291E-1 6.32625E-1 6.01883E-1 5.57373E-1 5.2696E-1 5.39587E-1 5.45827E-1 5.34193E-1 5.30554E-1 5.59232E-1 5.82942E-1 5.98565E-1 6.07625E-1 6.0591E-1 6.17965E-1 -9999 -9999 -9999 5.55288E-1 5.37921E-1 5.26055E-1 5.05004E-1 4.83692E-1 4.9376E-1 -9999 -9999 -9999 -9999 -9999 -9999 -9999 -9999 -9999 -9999 -9999 -9999 -9999 -9999 -9999 -9999 -9999 3.09074E-1 2.93105E-1 3.01975E-1 2.80281E-1 3.43997E-1 3.18078E-1 2.68383E-1 2.88812E-1 2.99094E-1 2.79482E-1 3.32481E-1 3.58309E-1 3.78479E-1 3.69208E-1 3.79702E-1 4.04732E-1 4.1377E-1 3.97998E-1 4.57973E-1 5.16193E-1 5.39527E-1 5.41777E-1 5.37439E-1 5.86822E-1 6.27141E-1 6.71107E-1 6.50351E-1 6.74075E-1 6.76982E-1 6.57992E-1 6.0462E-1 5.82708E-1 6.43087E-1 6.60305E-1 6.85338E-1 6.80072E-1 6.38207E-1 6.84562E-1 6.7219E-1 6.67394E-1 5.9077E-1 4.91377E-1 5.20315E-1 4.69643E-1 3.97938E-1 3.51795E-1 3.0485E-1 3.19965E-1 2.93155E-1 2.58286E-1 2.02816E-1 1.74084E-1 1.59893E-1 1.71105E-1 1.37894E-1 5.72628E-2 5.48634E-2 7.67573E-2 1.74539E-1 1.88647E-1 1.25264E-1 1.31979E-1 9.00379E-2 5.61612E-2 3.19464E-2 3.32749E-2 2.48779E-2 2.63535E-2 3.61034E-2 3.86139E-2 3.5747E-2 -9999 -9999 -9999 -9999 -9999 -9999 -9999
-9999 -9999 -9999 2.5501E-1 2.5809E-1 2.74649E-1 2.81537E-1 2.74611E-1 2.35381E-1 1.93861E-1 3.35914E-1 4.52462E-1 4.92005E-1 4.51663E-1 4.21734E-1 5.06254E-1 5.22016E-1 4.461E-1 4.10072E-1 3.86848E-1 3.83919E-1 3.81371E-1 4.04748E-1 4.3978E-1 4.60055E-1 4.52844E-1 4.49224E-1 4.25489E-1 4.10114E-1 3.93991E-1 3.79155E-1 3.88546E-1 3.97006E-1 3.89379E-1 3.80691E-1 3.60283E-1 3.68803E-1 3.73272E-1 3.75297E-1 3.69256E-1 3.70136E-1 3.83128E-1 3.92076E-1 4.16045E-1 4.70119E-1 4.98447E-1 5.15488E-1 5.24157E-1 5.29995E-1 5.42062E-1 5.48009E-1 5.69711E-1 5.92534E-1 6.11016E-1 5.81094E-1 5.4999E-1 5.35055E-1 5.54754E-1 5.32172E-1 5.15106E-1 5.18015E-1 5.75723E-1 6.22667E-1 6.26776E-1 6.30063E-1 6.24649E-1 -9999 -9999 -9999 5.6491E-1 5.405E-1 5.11998E-1 4.73002E-1 4.58738E-1 4.57989E-1 4.64918E-1 -9999 -9999 -9999 -9999 -9999 4.07733E-1 -9999 -9999 -9999 -9999 -9999 -9999 3.17992E-1 2.79631E-1 3.09693E-1 3.38279E-1 3.27838E-1 2.68326E-1 2.90016E-1 2.8646E-1 2.84418E-1 2.79583E-1 2.57099E-1 2.61845E-1 3.09485E-1 3.28242E-1 3.25465E-1 2.85371E-1 3.03221E-1 3.30559E-1 3.88171E-1 3.97404E-1 4.04847E-1 3.71986E-1 4.20548E-1 5.01848E-1 5.27732E-1 5.36609E-1 5.35047E-1 5.78194E-1 6.67794E-1 6.65588E-1 6.90149E-1 6.74861E-1 7.00313E-1 6.56347E-1 6.02514E-1 5.76191E-1 6.00398E-1 5.6796E-1 6.24586E-1 6.2866E-1 6.64078E-1 7.05156E-1 6.87987E-1 6.0226E-1 5.53133E-1 4.59655E-1 4.7741E-1 4.59535E-1 3.87459E-1 3.02429E-1 3.06589E-1 2.65011E-1 2.64474E-1 2.33317E-1 1.28581E-1 1.08713E-1 1.19891E-1 1.52828E-1 1.28815E-1 5.16821E-2 4.54534E-2 1.2746E-1 2.02567E-1 1.62463E-1 9.95433E-2 8.752E-2 7.35443E-2 7.04003E-2 3.68204E-2 2.25058E-2 1.60494E-2 1.3894E-2 2.07516E-2 2.77217E-2 3.52748E-2 3.36007E-2 -9999 -9999 -9999 -9999 -9999 -9999
-9999 -9999 -9999 -9999 -9999 -9999 2.40943E-1 2.27284E-1 2.10008E-1 1.96545E-1 3.26607E-1 3.18672E-1 3.42587E-1 2.35105E-1 2.62116E-1 2.55911E-1 3.30744E-1 2.89088E-1 2.89081E-1 3.29926E-1 3.7489E-1 4.24585E-1 3.97333E-1 4.26417E-1 4.60888E-1 4.6377E-1 4.67507E-1 4.37587E-1 4.278E-1 4.17699E-1 3.80968E-1 3.57684E-1 3.83634E-1 3.88599E-1 3.68678E-1 3.68329E-1 3.56049E-1 3.48525E-1 3.51191E-1 3.44554E-1 3.67159E-1 3.70441E-1 3.95552E-1 3.89857E-1 4.33441E-1 4.74482E-1 5.07608E-1 5.34912E-1 5.18599E-1 5.11756E-1 5.22518E-1 5.29679E-1 5.60102E-1 5.96264E-1 6.30592E-1 6.11958E-1 5.39158E-1 5.42693E-1 5.31227E-1 5.10818E-1 5.33007E-1 5.99018E-1 6.60822E-1 6.73727E-1 6.47086E-1 6.27978E-1 6.15408E-1 6.025E-1 6.09237E-1 5.72759E-1 5.54792E-1 5.18213E-1 4.81861E-1 4.46149E-1 4.31928E-1 4.14541E-1 -9999 -9999 -9999 4.37717E-1 4.33659E-1 4.18261E-1 4.17892E-1 4.27764E-1 4.0056E-1 3.51844E-1 3.05563E-1 3.22888E-1 2.98053E-1 2.82768E-1 2.69007E-1 2.79727E-1 2.86304E-1 2.87192E-1 3.13797E-1 3.13613E-1 3.14079E-1 3.28335E-1 3.17771E-1 3.02361E-1 3.19565E-1 3.24576E-1 2.74033E-1 2.94368E-1 3.48671E-1 3.60529E-1 3.16116E-1 3.35057E-1 3.86607E-1 4.33259E-1 4.60916E-1 4.99335E-1 5.51618E-1 5.50684E-1 5.34923E-1 5.9873E-1 6.40778E-1 6.87372E-1 7.31016E-1 7.03064E-1 6.84064E-1 6.40018E-1 6.4001E-1 6.3429E-1 5.60257E-1 5.65083E-1 6.81645E-1 7.21318E-1 6.6818E-1 6.30586E-1 5.35699E-1 5.15239E-1 4.3792E-1 4.60832E-1 3.94648E-1 4.07653E-1 4.46889E-1 3.7254E-1 2.65935E-1 2.41844E-1 2.97599E-1 2.67834E-1 1.67141E-1 9.69887E-2 9.69628E-2 1.08746E-1 8.49115E-2 4.72783E-2 4.3554E-2 9.29055E-2 1.75046E-1 1.384E-1 9.13192E-2 6.08038E-2 4.64411E-2 5.54329E-2 -9999 -9999 -9999 -9999 -9999 1.89994E-2 3.12716E-2 3.09981E-2 -9999 -9999 -9999 -9999 -9999 -9999
-9999 -9999 -9999 -9999 -9999 -9999 -9999 2.02762E-1 1.88798E-1 2.26963E-1 2.87818E-1 2.96244E-1 3.0518E-1 2.63622E-1 2.85942E-1 2.40008E-1 2.31221E-1 2.35689E-1 2.215E-1 2.96598E-1 3.7144E-1 3.98721E-1 4.0136E-1 3.91576E-1 4.26211E-1 4.59768E-1 4.55779E-1 4.33983E-1 4.33508E-1 4.41888E-1 4.15193E-1 3.94778E-1 3.91815E-1 3.98799E-1 3.58095E-1 3.52611E-1 3.54104E-1 3.54967E-1 3.69673E-1 3.65974E-1 3.59617E-1 3.73868E-1 3.69467E-1 3.58065E-1 3.9816E-1 4.29482E-1 4.49525E-1 4.85739E-1 5.0303E-1 4.86047E-1 4.92812E-1 4.91722E-1 5.01771E-1 5.51712E-1 5.89143E-1 6.22711E-1 5.63998E-1 5.33782E-1 5.03988E-1 5.1355E-1 5.26461E-1 5.56651E-1 5.80296E-1 6.09944E-1 5.93345E-1 5.86988E-1 5.90648E-1 5.89212E-1 6.01053E-1 5.73169E-1 5.50313E-1 5.44583E-1 5.04956E-1 4.48854E-1 4.09126E-1 3.98059E-1 3.96868E-1 -9999 -9999 4.11372E-1 4.00363E-1 3.73213E-1 3.92231E-1 4.0679E-1 4.31603E-1 4.40917E-1 4.25456E-1 3.62455E-1 3.30975E-1 3.65764E-1 3.42396E-1 3.35361E-1 2.63833E-1 2.67648E-1 2.72027E-1 2.8187E-1 2.36959E-1 2.83065E-1 3.00653E-1 2.95025E-1 3.02431E-1 2.66994E-1 2.9606E-1 3.49952E-1 3.58088E-1 3.13725E-1 2.99316E-1 3.19248E-1 3.57506E-1 4.2524E-1 4.3605E-1 4.63617E-1 5.35469E-1 5.79925E-1 5.91319E-1 5.64416E-1 6.34222E-1 6.62053E-1 7.0021E-1 7.13896E-1 6.70376E-1 6.69208E-1 6.69958E-1 6.36789E-1 6.42524E-1 6.83921E-1 7.05372E-1 7.04078E-1 6.30519E-1 4.09568E-1 3.18916E-1 3.467E-1 3.44071E-1 3.09214E-1 3.18673E-1 3.42715E-1 3.36169E-1 2.70443E-1 1.87258E-1 2.0363E-1 2.49203E-1 2.02437E-1 1.10925E-1 7.72943E-2 7.11739E-2 6.85891E-2 5.77892E-2 3.81218E-2 3.4397E-2 6.16341E-2 1.09093E-1 1.03979E-1 8.09E-2 6.1532E-2 5.55708E-2 8.5422E-2 -9999 -9999 -9999 -9999 -9999 -9999 3.58445E-2 2.92975E-2 -9999 -9999 -9999 -9999 -9999 -9999
-9999 -9999 -9999 -9999 -9999 -9999 -9999 -9999 -9999 -9999 2.77414E-1 3.38764E-1 3.37523E-1 3.25568E-1 3.20191E-1 2.94247E-1 2.71998E-1 2.44552E-1 2.61756E-1 3.14729E-1 3.7308E-1 3.82554E-1 3.96451E-1 3.78296E-1 3.98362E-1 4.20168E-1 4.21382E-1 4.25743E-1 4.28651E-1 4.50977E-1 4.757E-1 4.41905E-1 4.06693E-1 3.9864E-1 3.85912E-1 3.37301E-1 3.46254E-1 3.78742E-1 3.72926E-1 3.93268E-1 3.74118E-1 3.85691E-1 3.81896E-1 3.71221E-1 3.95417E-1 3.99681E-1 4.21601E-1 4.67197E-1 4.88835E-1 4.97183E-1 4.71878E-1 4.71667E-1 4.71525E-1 4.78668E-1 5.09188E-1 5.37525E-1 5.45576E-1 5.36645E-1 5.3099E-1 4.97153E-1 5.01697E-1 5.02448E-1 5.02632E-1 5.14163E-1 5.27565E-1 5.5834E-1 5.54803E-1 5.68523E-1 5.75458E-1 5.57938E-1 5.55633E-1 5.68252E-1 5.53998E-1 5.11469E-1 4.55129E-1 4.13319E-1 3.81958E-1 3.59128E-1 4.32058E-1 -9999 4.13766E-1 4.14587E-1 3.93488E-1 4.00009E-1 3.82923E-1 4.17552E-1 4.49463E-1 4.41454E-1 4.44128E-1 4.16606E-1 3.9853E-1 4.24562E-1 3.72938E-1 2.82439E-1 2.78365E-1 2.49135E-1 2.42874E-1 2.73895E-1 2.39235E-1 2.70163E-1 2.83086E-1 2.74055E-1 3.07441E-1 3.32027E-1 3.54347E-1 3.61512E-1 3.72215E-1 4.00008E-1 4.06723E-1 4.12185E-1 4.55447E-1 4.97814E-1 5.51066E-1 6.17479E-1 6.12959E-1 6.14481E-1 6.05808E-1 6.30942E-1 6.38158E-1 6.74363E-1 6.86568E-1 6.77422E-1 6.71897E-1 6.86945E-1 7.22098E-1 7.27186E-1 6.40209E-1 5.78576E-1 3.85283E-1 2.84869E-1 2.60613E-1 2.74354E-1 2.58748E-1 2.42434E-1 2.94889E-1 2.04884E-1 1.59203E-1 1.26855E-1 1.03734E-1 1.18573E-1 1.31823E-1 7.98792E-2 5.62325E-2 4.32057E-2 5.12295E-2 3.76939E-2 4.48575E-2 3.48697E-2 2.85084E-2 3.50262E-2 5.59396E-2 7.25274E-2 6.39452E-2 4.05068E-2 4.7257E-2 4.56647E-2 4.88841E-2 -9999 -9999 -9999 -9999 -9999 -9999 1.45466E-2 -9999 -9999 -9999 -9999 -9999 -9999
-9999 -9999 -9999 -9999 -9999 -9999 -9999 -9999 -9999 -9999 -9999 -9999 -9999 -9999 3.55322E-1 3.67524E-1 3.34996E-1 2.95443E-1 3.34583E-1 3.43382E-1 3.42777E-1 3.6573E-1 3.96477E-1 3.8253E-1 3.83041E-1 4.0263E-1 4.05585E-1 4.05016E-1 4.03726E-1 4.17414E-1 4.55733E-1 4.39642E-1 4.16059E-1 3.93111E-1 3.81633E-1 3.57577E-1 3.32162E-1 3.39494E-1 3.65752E-1 3.9142E-1 3.90684E-1 4.03889E-1 3.83897E-1 3.69785E-1 4.14146E-1 4.17773E-1 4.14297E-1 4.35491E-1 4.67021E-1 4.74926E-1 4.76836E-1 4.86957E-1 4.47084E-1 4.60306E-1 4.66613E-1 4.94708E-1 5.13156E-1 5.23058E-1 5.12661E-1 5.14441E-1 5.01776E-1 4.90691E-1 4.91701E-1 5.02764E-1 5.28002E-1 5.57486E-1 5.7909E-1 5.73341E-1 5.60583E-1 5.34221E-1 5.31547E-1 5.2181E-1 5.40581E-1 5.35896E-1 5.00987E-1 4.71277E-1 4.22463E-1 4.04384E-1 3.97196E-1 3.94487E-1 3.9049E-1 4.05545E-1 4.39919E-1 3.82516E-1 3.59521E-1 3.85997E-1 4.51237E-1 4.89877E-1 4.56826E-1 4.51699E-1 4.62694E-1 4.34677E-1 4.34303E-1 3.61326E-1 2.91175E-1 2.6695E-1 2.65689E-1 2.40042E-1 2.64823E-1 2.85362E-1 2.82366E-1 2.68976E-1 2.86176E-1 2.90953E-1 3.49179E-1 3.24851E-1 3.54794E-1 3.98436E-1 4.51651E-1 4.86503E-1 5.10989E-1 5.75216E-1 5.86556E-1 5.72017E-1 6.01822E-1 6.00988E-1 6.15578E-1 6.46404E-1 6.39602E-1 6.61916E-1 6.23689E-1 6.93822E-1 6.47721E-1 6.64642E-1 6.79328E-1 6.49167E-1 6.44121E-1 4.45112E-1 2.98525E-1 2.8369E-1 2.51834E-1 2.70416E-1 3.00672E-1 3.21522E-1 2.73238E-1 1.78418E-1 1.62176E-1 7.98323E-2 7.6814E-2 6.87891E-2 5.42855E-2 5.45497E-2 4.19962E-2 3.36912E-2 3.50124E-2 3.64691E-2 4.01365E-2 3.64214E-2 3.17241E-2 2.80915E-2 2.8838E-2 4.09011E-2 5.63652E-2 8.15687E-2 4.80696E-2 3.39986E-2 4.89207E-2 -9999 -9999 -9999 -9999 -9999 1.55092E-2 -9999 -9999 -9999 -9999 -9999 -9999 -9999
-9999 -9999 -9999 -9999 -9999 -9999 -9999 -9999 -9999 -9999 -9999 -9999 -9999 -9999 -9999 -9999 2.78753E-1 3.20544E-1 3.06867E-1 2.99322E-1 3.13137E-1 3.33506E-1 3.96458E-1 4.13178E-1 4.16862E-1 4.06666E-1 4.09061E-1 3.95676E-1 3.84002E-1 3.87488E-1 4.13846E-1 4.10375E-1 4.00888E-1 3.99369E-1 3.72336E-1 3.51593E-1 3.43627E-1 3.56015E-1 3.81659E-1 4.01001E-1 4.16327E-1 4.01146E-1 3.94299E-1 3.61484E-1 4.04428E-1 4.36111E-1 4.08427E-1 4.17134E-1 4.30485E-1 4.58999E-1 4.66763E-1 4.73379E-1 4.51451E-1 4.42956E-1 4.47134E-1 4.45665E-1 4.82463E-1 4.75388E-1 4.80341E-1 5.01518E-1 4.79283E-1 4.80683E-1 4.96765E-1 4.95628E-1 5.096E-1 5.51968E-1 5.9469E-1 5.89039E-1 5.59276E-1 5.21266E-1 5.10761E-1 5.04556E-1 5.21202E-1 5.28874E-1 5.19513E-1 5.00435E-1 4.4851E-1 4.27084E-1 4.16315E-1 4.28013E-1 4.27226E-1 3.67126E-1 3.77204E-1 3.79472E-1 4.04247E-1 3.55378E-1 3.97043E-1 4.51328E-1 4.62061E-1 4.54189E-1 4.5206E-1 4.34113E-1 4.24863E-1 3.76416E-1 3.40492E-1 3.0211E-1 2.7623E-1 2.53696E-1 2.45886E-1 2.24679E-1 2.4437E-1 1.94145E-1 1.96639E-1 2.93739E-1 3.33016E-1 3.66858E-1 3.75143E-1 4.26924E-1 4.6479E-1 4.72858E-1 4.79588E-1 5.15976E-1 4.94489E-1 5.82936E-1 6.1834E-1 6.08268E-1 6.32852E-1 6.61366E-1 6.68956E-1 6.97252E-1 6.61826E-1 6.99775E-1 6.62361E-1 6.59757E-1 6.53292E-1 6.30358E-1 6.24252E-1 4.11431E-1 3.72643E-1 3.5926E-1 2.74025E-1 2.79224E-1 2.25328E-1 2.33296E-1 2.34226E-1 1.87049E-1 1.52103E-1 8.38117E-2 6.22202E-2 4.89041E-2 4.75771E-2 4.59203E-2 3.5422E-2 2.71692E-2 3.04074E-2 3.54942E-2 4.20414E-2 3.26471E-2 2.89882E-2 2.75423E-2 2.0602E-2 2.10218E-2 4.74866E-2 7.6839E-2 5.93219E-2 3.2899E-2 2.17932E-2 1.05167E-2 -9999 -9999 -9999 -9999 -9999 -9999 -9999 -9999 -9999 -9999 -9999 -9999
-9999 -9999 -9999 -9999 -9999 -9999 -9999 -9999 -9999 -9999 -9999 -9999 -9999 -9999 -9999 -9999 -9999 -9999 2.42562E-1 2.63478E-1 2.84204E-1 2.91157E-1 3.15429E-1 3.66497E-1 3.89433E-1 3.83044E-1 3.96492E-1 4.05893E-1 3.98094E-1 3.80184E-1 3.88733E-1 4.04059E-1 4.00487E-1 3.95223E-1 3.61034E-1 3.47792E-1 3.35162E-1 3.5433E-1 3.87863E-1 3.96845E-1 4.13109E-1 3.94092E-1 3.7153E-1 3.49154E-1 3.47731E-1 3.60413E-1 4.16401E-1 4.24592E-1 4.29352E-1 4.54209E-1 4.562E-1 4.68359E-1 4.74387E-1 4.53372E-1 4.52541E-1 4.30588E-1 4.58765E-1 4.34473E-1 4.57122E-1 4.70132E-1 4.63143E-1 4.84227E-1 4.83283E-1 4.88812E-1 5.10508E-1 5.27177E-1 5.70663E-1 5.90625E-1 5.60266E-1 5.64963E-1 5.52947E-1 5.46156E-1 5.34848E-1 5.13335E-1 5.08831E-1 5.02284E-1 4.67684E-1 4.17114E-1 4.10511E-1 3.70935E-1 3.88856E-1 3.45025E-1 3.04748E-1 3.35913E-1 3.19153E-1 3.19697E-1 3.39293E-1 3.88748E-1 4.53967E-1 4.74132E-1 4.53122E-1 4.38719E-1 4.1993E-1 4.20003E-1 3.67458E-1 3.35466E-1 2.88612E-1 2.79946E-1 2.68382E-1 1.73097E-1 1.84317E-1 1.48086E-1 1.48337E-1 2.59325E-1 3.28608E-1 3.81785E-1 3.89595E-1 4.53725E-1 4.49249E-1 4.7201E-1 4.17119E-1 4.09039E-1 4.72049E-1 5.52483E-1 5.8267E-1 5.87394E-1 5.99297E-1 6.41821E-1 7.04795E-1 7.28728E-1 6.75687E-1 6.59648E-1 6.51994E-1 6.54282E-1 6.68042E-1 6.37644E-1 4.8858E-1 4.38224E-1 4.45937E-1 3.88444E-1 2.97918E-1 2.69322E-1 2.51341E-1 1.8721E-1 1.12413E-1 1.26165E-1 1.3457E-1 1.07773E-1 5.84422E-2 5.28789E-2 4.15518E-2 3.97147E-2 2.919E-2 2.61139E-2 2.6638E-2 2.31839E-2 4.10019E-2 4.45561E-2 2.22066E-2 1.8316E-2 2.29202E-2 2.51029E-2 3.18565E-2 6.63211E-2 6.2931E-2 3.53257E-2 2.28783E-2 -9999 -9999 -9999 -9999 -9999 -9999 -9999 -9999 -9999 -9999 -9999 -9999 -9999
-9999 -9999 -9999 -9999 -9999 -9999 -9999 -9999 -9999 -9999 -9999 -9999 -9999 -9999 -9999 -9999 -9999 -9999 -9999 -9999 1.77989E-1 2.49861E-1 3.14807E-1 3.30068E-1 3.60293E-1 3.63537E-1 3.91147E-1 4.19827E-1 4.09195E-1 3.95241E-1 3.96236E-1 3.90391E-1 3.7937E-1 3.79745E-1 3.55573E-1 3.37569E-1 3.43129E-1 3.60266E-1 3.85322E-1 3.88418E-1 3.88485E-1 3.52207E-1 3.36875E-1 3.29087E-1 3.18374E-1 3.34332E-1 3.65166E-1 3.71511E-1 4.04846E-1 4.34558E-1 4.38724E-1 4.6251E-1 4.91986E-1 4.71011E-1 4.41792E-1 4.43925E-1 4.42142E-1 4.2472E-1 4.32757E-1 4.49799E-1 4.52585E-1 4.70763E-1 5.00222E-1 4.94614E-1 5.04501E-1 5.20189E-1 5.42897E-1 5.75471E-1 6.00644E-1 6.21731E-1 5.84449E-1 5.62368E-1 5.58018E-1 5.26978E-1 5.06025E-1 4.93919E-1 4.54633E-1 4.05842E-1 3.78714E-1 3.93298E-1 4.18329E-1 3.71452E-1 3.50831E-1 3.39534E-1 3.43693E-1 3.32835E-1 2.86296E-1 3.344E-1 4.46413E-1 4.78192E-1 4.88725E-1 4.57036E-1 4.36256E-1 4.18768E-1 4.15958E-1 3.88471E-1 3.68487E-1 3.3862E-1 3.38681E-1 2.43689E-1 1.72365E-1 1.72392E-1 1.7522E-1 2.6316E-1 3.11123E-1 3.41115E-1 3.41326E-1 3.81226E-1 3.90978E-1 3.2373E-1 3.30588E-1 3.70196E-1 3.72132E-1 4.30221E-1 4.95973E-1 5.25576E-1 5.51658E-1 6.16797E-1 6.70832E-1 6.932E-1 6.1367E-1 5.82752E-1 6.43414E-1 6.79679E-1 6.32975E-1 5.52467E-1 4.91137E-1 3.54208E-1 3.12985E-1 2.6433E-1 2.44921E-1 1.95535E-1 1.64326E-1 1.89479E-1 1.14587E-1 9.29946E-2 9.98301E-2 5.41581E-2 4.08038E-2 5.24406E-2 4.10735E-2 3.94639E-2 4.12035E-2 2.09781E-2 2.55758E-2 2.55417E-2 2.9449E-2 2.06416E-2 1.90115E-2 2.39496E-2 2.51279E-2 3.62846E-2 5.05627E-2 8.23304E-2 3.03675E-2 1.65464E-2 1.91974E-2 -9999 -9999 -9999 -9999 -9999 -9999 -9999 -9999 -9999 -9999 -9999 -9999 -9999
-9999 -9999 -9999 -9999 -9999 -9999 -9999 -9999 -9999 -9999 -9999 -9999 -9999 -9999 -9999 -9999 -9999 -9999 -9999 -9999 -9999 1.7743E-1 2.49494E-1 3.31705E-1 3.71468E-1 3.645E-1 3.77342E-1 3.86755E-1 4.00086E-1 3.97824E-1 3.89611E-1 3.93308E-1 4.01218E-1 3.82168E-1 3.50007E-1 3.35585E-1 3.37562E-1 3.61364E-1 3.74371E-1 3.6321E-1 3.37271E-1 3.3208E-1 3.29908E-1 3.34645E-1 3.3802E-1 3.42412E-1 3.46998E-1 3.67334E-1 3.91789E-1 4.02402E-1 4.17006E-1 4.3979E-1 4.64307E-1 4.69782E-1 4.69724E-1 4.6808E-1 4.54532E-1 4.52728E-1 4.55703E-1 4.5766E-1 4.48E-1 4.86774E-1 4.94235E-1 5.07834E-1 5.17832E-1 5.23141E-1 5.31632E-1 5.65103E-1 5.97288E-1 6.08911E-1 5.86911E-1 5.82709E-1 5.64204E-1 5.5173E-1 5.35252E-1 5.16011E-1 5.0068E-1 4.41776E-1 3.96777E-1 3.6436E-1 4.28795E-1 3.88234E-1 3.72927E-1 3.32E-1 3.15429E-1 3.09028E-1 3.09319E-1 3.18436E-1 3.68209E-1 4.36249E-1 4.8591E-1 4.69534E-1 4.73666E-1 4.70699E-1 4.33881E-1 4.09837E-1 4.12738E-1 3.95777E-1 3.91307E-1 3.68024E-1 3.0935E-1 2.48349E-1 2.30688E-1 1.83737E-1 3.52653E-1 3.68393E-1 3.47652E-1 3.16602E-1 3.33391E-1 3.07234E-1 2.98876E-1 2.74569E-1 3.3104E-1 3.55504E-1 4.38534E-1 5.15963E-1 5.29127E-1 5.51207E-1 6.2474E-1 6.41307E-1 5.79257E-1 6.3587E-1 5.8819E-1 6.24938E-1 5.38792E-1 4.47264E-1 4.69883E-1 3.27838E-1 2.62335E-1 1.89E-1 1.68919E-1 1.74906E-1 9.41941E-2 1.97847E-1 1.74811E-1 1.36099E-1 9.8338E-2 7.07741E-2 6.33136E-2 7.76806E-2 9.79264E-2 6.94812E-2 5.01853E-2 2.64969E-2 2.48785E-2 2.91139E-2 3.02107E-2 1.99193E-2 1.6175E-2 1.40738E-2 1.09219E-2 1.22757E-2 1.49985E-2 5.52934E-2 3.48931E-2 1.70937E-2 1.37925E-2 9.64471E-3 -9999 -9999 -9999 -9999 -9999 -9999 -9999 -9999 -9999 -9999 -9999 -9999
-9999 -9999 -9999 -9999 -9999 -9999 -9999 -9999 -9999 -9999 -9999 -9999 -9999 -9999 -9999 -9999 -9999 -9999 -9999 -9999 -9999 1.91566E-1 1.9579E-1 2.50527E-1 2.65262E-1 2.74581E-1 2.87217E-1 3.08719E-1 3.23256E-1 3.61148E-1 3.91534E-1 4.10178E-1 4.15281E-1 4.28191E-1 3.85049E-1 3.29883E-1 3.1141E-1 3.13192E-1 3.29379E-1 3.29169E-1 3.35459E-1 3.44405E-1 3.40959E-1 3.56511E-1 3.61379E-1 3.65413E-1 3.71563E-1 3.70428E-1 3.68988E-1 3.62915E-1 3.72039E-1 4.13145E-1 4.25835E-1 4.62039E-1 4.90945E-1 4.99974E-1 4.8301E-1 4.69362E-1 4.72694E-1 4.60515E-1 4.5691E-1 4.8238E-1 5.02911E-1 5.18522E-1 5.13068E-1 5.05509E-1 5.19585E-1 5.36411E-1 5.81326E-1 5.84323E-1 5.976E-1 5.94386E-1 5.93293E-1 5.86186E-1 5.53397E-1 5.22242E-1 5.00265E-1 4.7449E-1 4.33639E-1 3.87976E-1 3.88986E-1 4.06321E-1 3.85574E-1 3.50683E-1 3.34805E-1 2.85157E-1 2.97428E-1 3.10425E-1 3.10802E-1 3.54706E-1 4.78897E-1 4.84844E-1 4.66892E-1 4.67007E-1 4.68795E-1 4.59593E-1 4.3454E-1 4.41213E-1 3.91251E-1 2.97379E-1 2.51871E-1 2.75007E-1 2.98754E-1 2.14731E-1 2.91337E-1 2.87374E-1 2.63413E-1 2.87291E-1 2.35499E-1 2.80232E-1 2.64793E-1 2.57943E-1 2.85458E-1 2.92035E-1 3.14993E-1 3.18661E-1 3.79928E-1 4.42905E-1 5.57931E-1 5.26229E-1 5.57362E-1 5.79791E-1 5.27003E-1 5.67869E-1 4.84325E-1 4.11368E-1 3.68685E-1 3.36255E-1 2.40579E-1 1.53064E-1 1.20542E-1 9.64797E-2 1.06891E-1 1.32164E-1 1.1804E-1 1.08416E-1 7.91729E-2 5.78873E-2 6.36955E-2 1.04543E-1 8.93983E-2 8.95552E-2 4.29977E-2 2.58646E-2 3.3213E-2 4.23322E-2 3.28318E-2 2.53883E-2 1.50423E-2 1.30226E-2 1.33385E-2 1.52291E-2 1.75792E-2 2.84213E-2 4.1969E-2 3.03881E-2 1.83034E-2 9.45173E-3 1.44383E-2 1.62854E-2 -9999 -9999 -9999 -9999 1.61466E-2 -9999 -9999 -9999 -9999 -9999
-9999 -9999 -9999 -9999 -9999 -9999 -9999 -9999 -9999 -9999 -9999 -9999 -9999 -9999 -9999 -9999 -9999 -9999 -9999 -9999 -9999 1.6481E-1 1.9021E-1 1.94539E-1 1.92892E-1 2.2883E-1 2.50243E-1 2.97153E-1 3.05686E-1 3.09577E-1 3.44437E-1 3.78019E-1 4.05684E-1 4.24734E-1 3.8742E-1 3.52273E-1 3.4581E-1 3.32558E-1 3.15429E-1 2.8748E-1 3.16738E-1 3.64814E-1 3.58574E-1 3.85697E-1 3.62599E-1 3.39583E-1 3.97205E-1 3.7479E-1 3.75649E-1 3.69712E-1 3.3047E-1 3.51766E-1 3.77802E-1 4.18257E-1 4.99218E-1 5.07541E-1 5.02289E-1 4.96148E-1 4.87169E-1 4.81385E-1 4.74148E-1 4.77791E-1 4.9302E-1 5.03863E-1 5.08018E-1 5.24583E-1 5.08028E-1 5.25955E-1 5.6594E-1 5.72269E-1 5.82715E-1 5.87449E-1 5.7248E-1 5.67247E-1 5.56614E-1 5.09978E-1 4.756E-1 4.74826E-1 4.41002E-1 4.08866E-1 4.05395E-1 3.92757E-1 3.23722E-1 3.46458E-1 3.62063E-1 3.82405E-1 2.60661E-1 2.86824E-1 3.08742E-1 3.40131E-1 4.22647E-1 4.92449E-1 4.95094E-1 4.69717E-1 4.58784E-1 4.53825E-1 4.50635E-1 3.74292E-1 2.87145E-1 2.60092E-1 2.60693E-1 2.92835E-1 3.38297E-1 2.94671E-1 2.04853E-1 2.05048E-1 2.0423E-1 2.9519E-1 2.74681E-1 2.6703E-1 2.52624E-1 2.39033E-1 2.18166E-1 2.7101E-1 2.55509E-1 2.51769E-1 2.16724E-1 3.11382E-1 4.47284E-1 4.18485E-1 4.75085E-1 4.78393E-1 4.7659E-1 4.6984E-1 4.37832E-1 3.65344E-1 3.17365E-1 2.49918E-1 1.95941E-1 1.56924E-1 1.49144E-1 5.26554E-2 7.62509E-2 1.01741E-1 1.48103E-1 9.83484E-2 5.92468E-2 5.02122E-2 1.02654E-1 1.71452E-1 1.82966E-1 1.16426E-1 4.63997E-2 4.15905E-2 4.92628E-2 6.28461E-2 6.32867E-2 6.93675E-2 5.40855E-2 4.74461E-2 3.35672E-2 2.91446E-2 2.6022E-2 2.88287E-2 4.79056E-2 2.97024E-2 1.86872E-2 2.43755E-2 2.07414E-2 1.95886E-2 1.77261E-2 1.87287E-2 -9999 1.46214E-2 1.62089E-2 1.41371E-2 -9999 -9999 -9999 -9999
-9999 -9999 -9999 -9999 -9999 -9999 -9999 -9999 -9999 -9999 -9999 -9999 -9999 -9999 -9999 -9999 -9999 -9999 -9999 -9999 -9999 -9999 1.39295E-1 1.52746E-1 1.75501E-1 2.01977E-1 2.33068E-1 2.71532E-1 2.86799E-1 3.24882E-1 3.31384E-1 3.25767E-1 3.49082E-1 4.03773E-1 3.91847E-1 3.7413E-1 3.64855E-1 3.49917E-1 3.25196E-1 3.18633E-1 3.28844E-1 3.49818E-1 3.76159E-1 4.4376E-1 4.22064E-1 3.76189E-1 3.71746E-1 3.32467E-1 3.38873E-1 3.43307E-1 3.34672E-1 3.16677E-1 3.42894E-1 3.98079E-1 4.32713E-1 4.54986E-1 4.96819E-1 5.09179E-1 5.00864E-1 4.87521E-1 4.72794E-1 4.78944E-1 4.63568E-1 4.79404E-1 5.024E-1 5.12045E-1 5.25438E-1 5.298E-1 5.41525E-1 5.4012E-1 5.40297E-1 5.77486E-1 5.89632E-1 5.65717E-1 5.42996E-1 5.29946E-1 5.16301E-1 4.72956E-1 4.39347E-1 4.15421E-1 3.4542E-1 2.6427E-1 2.7757E-1 2.73875E-1 3.42806E-1 3.21547E-1 3.15875E-1 2.68998E-1 2.66499E-1 2.50664E-1 3.8553E-1 4.50266E-1 5.02015E-1 5.0536E-1 4.80941E-1 4.20705E-1 4.10379E-1 3.47503E-1 2.79788E-1 2.91902E-1 2.79703E-1 2.186E-1 2.00505E-1 2.71123E-1 2.43558E-1 2.27374E-1 2.11571E-1 2.43216E-1 1.59384E-1 1.00485E-1 1.80879E-1 2.29398E-1 2.15328E-1 1.94723E-1 2.24947E-1 2.47081E-1 2.38767E-1 3.15058E-1 3.80168E-1 4.16464E-1 3.31844E-1 3.53104E-1 3.50446E-1 3.7336E-1 3.68895E-1 2.76846E-1 2.25323E-1 2.34549E-1 1.64508E-1 1.16716E-1 9.83733E-2 6.48871E-2 5.58665E-2 6.98747E-2 1.17504E-1 8.19984E-2 7.67681E-2 8.61045E-2 1.37532E-1 2.10667E-1 2.22168E-1 1.23527E-1 5.08495E-2 5.86613E-2 8.61559E-2 5.5373E-2 6.02654E-2 5.3422E-2 8.04557E-2 1.00864E-1 7.06168E-2 4.68685E-2 3.0585E-2 4.4404E-2 4.28405E-2 2.70289E-2 1.60473E-2 2.84585E-2 2.43292E-2 2.33372E-2 1.87372E-2 1.55879E-2 7.69872E-3 1.34415E-2 -9999 -9999 -9999 -9999 -9999 -9999
-9999 -9999 -9999 -9999 -9999 -9999 -9999 -9999 -9999 -9999 -9999 -9999 -9999 -9999 -9999 -9999 -9999 -9999 -9999 -9999 -9999 -9999 -9999 1.22319E-1 1.47284E-1 1.88609E-1 1.90714E-1 2.27209E-1 2.5389E-1 2.66743E-1 2.717E-1 2.71882E-1 3.11055E-1 3.33023E-1 3.98242E-1 4.22665E-1 4.13366E-1 3.6849E-1 3.95452E-1 4.20473E-1 4.44579E-1 4.29694E-1 4.71993E-1 4.60314E-1 3.97092E-1 3.55936E-1 3.46024E-1 3.34235E-1 3.19376E-1 3.263E-1 3.11408E-1 2.97513E-1 3.47313E-1 4.12703E-1 3.95106E-1 4.07698E-1 5.2472E-1 5.45166E-1 5.32996E-1 5.09684E-1 4.84799E-1 4.73038E-1 4.72822E-1 4.74057E-1 4.93619E-1 5.13038E-1 5.1286E-1 5.08562E-1 5.02135E-1 5.12577E-1 5.08899E-1 5.34173E-1 5.43822E-1 5.43689E-1 5.45404E-1 5.30984E-1 5.29589E-1 4.98972E-1 4.91007E-1 4.2901E-1 3.73391E-1 3.55316E-1 3.23159E-1 3.57079E-1 3.27564E-1 2.86999E-1 2.8861E-1 2.63731E-1 2.75187E-1 2.8212E-1 3.10048E-1 4.92484E-1 5.38578E-1 4.60415E-1 4.43843E-1 3.72864E-1 3.1754E-1 3.05308E-1 2.97436E-1 2.68463E-1 2.46865E-1 2.13471E-1 1.58267E-1 2.08139E-1 2.55958E-1 2.21714E-1 1.48519E-1 1.60271E-1 1.7742E-1 1.38837E-1 1.07189E-1 9.19466E-2 2.13599E-1 2.19575E-1 1.85585E-1 1.54664E-1 2.42097E-1 2.76856E-1 2.54651E-1 2.61509E-1 3.3685E-1 3.1211E-1 2.14857E-1 1.90151E-1 2.94807E-1 2.49098E-1 1.7696E-1 1.33444E-1 1.3373E-1 1.51385E-1 1.76065E-1 1.74523E-1 1.16064E-1 9.52956E-2 1.1389E-1 9.08859E-2 4.50506E-2 4.59426E-2 6.54263E-2 1.41652E-1 1.85339E-1 1.02203E-1 6.29202E-2 6.45373E-2 5.21276E-2 4.47501E-2 4.34534E-2 3.69282E-2 3.38618E-2 3.68588E-2 5.10132E-2 4.5102E-2 3.52777E-2 4.16834E-2 1.61619E-2 1.10899E-2 -9999 1.14467E-2 1.40316E-2 8.86542E-3 8.83968E-3 1.88344E-2 1.60848E-2 -9999 -9999 -9999 -9999 -9999 -9999 -9999
-9999 -9999 -9999 -9999 -9999 -9999 -9999 -9999 -9999 -9999 -9999 -9999 -9999 -9999 -9999 -9999 -9999 -9999 -9999 -9999 -9999 -9999 -9999 -9999 1.38072E-1 1.26766E-1 1.29883E-1 1.52338E-1 2.00595E-1 2.3053E-1 2.48755E-1 2.43907E-1 2.58152E-1 2.79684E-1 3.36319E-1 3.63851E-1 3.83197E-1 3.83718E-1 3.69131E-1 4.17911E-1 4.47072E-1 4.34808E-1 4.87056E-1 4.73135E-1 4.31322E-1 3.64749E-1 3.54519E-1 3.24786E-1 3.0805E-1 2.99311E-1 3.08086E-1 3.26211E-1 3.66261E-1 4.09199E-1 3.76532E-1 3.85442E-1 4.5054E-1 4.86505E-1 5.22311E-1 5.11482E-1 5.07184E-1 4.8603E-1 4.60391E-1 4.59331E-1 4.6376E-1 4.86158E-1 4.99509E-1 5.1194E-1 5.01337E-1 5.00557E-1 5.08689E-1 5.26019E-1 5.3584E-1 5.51059E-1 5.58857E-1 5.53709E-1 5.1368E-1 4.48808E-1 4.81993E-1 4.60746E-1 4.08981E-1 4.1052E-1 3.43727E-1 3.63547E-1 3.07511E-1 2.71594E-1 2.8257E-1 2.73E-1 2.60563E-1 3.00566E-1 2.92077E-1 3.85594E-1 3.9296E-1 4.20718E-1 3.88897E-1 3.6363E-1 2.91743E-1 3.01972E-1 2.87079E-1 2.42456E-1 2.43791E-1 2.11778E-1 2.26913E-1 2.07547E-1 1.09594E-1 1.35745E-1 1.27248E-1 1.13053E-1 1.6514E-1 2.17782E-1 1.93441E-1 1.75045E-1 2.11876E-1 1.39483E-1 1.59465E-1 1.35108E-1 8.4166E-2 1.54652E-1 1.51505E-1 2.1091E-1 2.18364E-1 2.52067E-1 2.37035E-1 2.08215E-1 1.87119E-1 2.65254E-1 2.07033E-1 1.43488E-1 1.11968E-1 1.24628E-1 1.95908E-1 1.51017E-1 9.54806E-2 5.42485E-2 1.21874E-1 1.41891E-1 8.15737E-2 5.40991E-2 8.74252E-2 1.4519E-1 1.55152E-1 1.13288E-1 5.37849E-2 6.52495E-2 7.80574E-2 9.07873E-2 4.0435E-2 5.47959E-2 4.79898E-2 4.33271E-2 3.38446E-2 2.60561E-2 2.52813E-2 2.51118E-2 1.37747E-2 -9999 -9999 -9999 -9999 -9999 -9999 -9999 -9999 -9999 -9999 -9999 -9999 -9999 -9999 -9999
-9999 -9999 -9999 -9999 -9999 -9999 -9999 -9999 -9999 -9999 -9999 -9999 -9999 -9999 -9999 -9999 -9999 -9999 -9999 -9999 -9999 -9999 -9999 -9999 -9999 2.15159E-1 1.00357E-1 1.26226E-1 1.90543E-1 2.21574E-1 1.96736E-1 2.64625E-1 2.62386E-1 2.72426E-1 2.41378E-1 2.32806E-1 2.44691E-1 3.02744E-1 3.88224E-1 4.55211E-1 4.29423E-1 3.96048E-1 4.0786E-1 4.33741E-1 4.55349E-1 4.58743E-1 4.46953E-1 3.73862E-1 3.51186E-1 3.45176E-1 3.73512E-1 3.62857E-1 3.89534E-1 3.62744E-1 3.52714E-1 3.75092E-1 4.07377E-1 4.26482E-1 5.00763E-1 4.99024E-1 5.04995E-1 5.13621E-1 4.9393E-1 4.65339E-1 4.66717E-1 4.59653E-1 4.61804E-1 5.26096E-1 4.64779E-1 4.52807E-1 4.4815E-1 4.85195E-1 5.01058E-1 5.38347E-1 5.41135E-1 5.30479E-1 4.39439E-1 4.0239E-1 4.22488E-1 4.6193E-1 4.16581E-1 4.00597E-1 3.85924E-1 3.65957E-1 3.41072E-1 3.0792E-1 2.5456E-1 2.83683E-1 2.78018E-1 2.98886E-1 3.49095E-1 3.72569E-1 3.70287E-1 3.99712E-1 3.82191E-1 3.32195E-1 2.85678E-1 2.66232E-1 2.71072E-1 2.4655E-1 2.51839E-1 2.36868E-1 2.21737E-1 1.59492E-1 8.90066E-2 1.003E-1 1.43491E-1 1.35594E-1 1.31084E-1 1.4641E-1 1.58554E-1 1.78613E-1 2.18509E-1 1.71864E-1 1.93075E-1 2.23429E-1 1.71329E-1 1.31982E-1 1.50576E-1 2.5782E-1 3.05383E-1 2.82742E-1 3.47476E-1 2.56189E-1 1.52978E-1 1.90885E-1 2.44423E-1 1.44106E-1 7.7713E-2 1.05587E-1 8.44358E-2 8.03926E-2 5.65745E-2 5.03733E-2 1.04815E-1 1.7736E-1 1.44599E-1 8.88154E-2 9.79439E-2 8.90015E-2 1.01859E-1 8.17225E-2 8.1292E-2 5.43511E-2 7.14581E-2 6.57012E-2 6.71693E-2 4.26639E-2 2.39279E-2 2.31789E-2 2.13006E-2 2.51758E-2 2.18266E-2 1.59482E-2 9.6745E-3 -9999 -9999 -9999 -9999 -9999 -9999 -9999 -9999 -9999 -9999 -9999 -9999 -9999 -9999 -9999
-9999 -9999 -9999 -9999 -9999 -9999 -9999 -9999 -9999 -9999 -9999 -9999 -9999 -9999 -9999 -9999 -9999 -9999 -9999 -9999 -9999 -9999 -9999 -9999 -9999 1.46963E-1 1.59385E-1 1.45327E-1 1.99887E-1 2.3766E-1 2.14422E-1 2.31662E-1 2.7904E-1 2.77152E-1 2.31145E-1 1.85518E-1 1.95882E-1 2.51424E-1 2.7386E-1 3.54664E-1 3.92515E-1 3.95316E-1 4.14529E-1 4.28554E-1 4.57485E-1 5.09314E-1 5.14629E-1 4.81931E-1 4.07604E-1 3.7246E-1 3.89978E-1 3.74303E-1 3.77441E-1 3.56327E-1 3.39837E-1 3.42771E-1 3.72036E-1 4.00302E-1 4.32594E-1 4.5623E-1 4.8521E-1 5.00612E-1 4.72879E-1 4.4598E-1 4.45469E-1 4.5081E-1 4.35867E-1 4.18609E-1 4.1605E-1 4.49059E-1 3.97097E-1 4.17385E-1 4.17731E-1 4.77942E-1 4.9608E-1 5.33589E-1 4.44651E-1 3.86845E-1 4.31316E-1 4.44228E-1 4.45963E-1 4.13021E-1 3.64142E-1 3.73415E-1 3.84165E-1 3.49635E-1 2.97473E-1 2.90462E-1 3.36429E-1 3.36529E-1 3.79112E-1 4.03834E-1 3.85202E-1 3.91029E-1 3.73788E-1 3.19187E-1 2.60725E-1 2.27815E-1 2.48346E-1 2.45803E-1 2.4684E-1 2.49925E-1 1.799E-1 1.31024E-1 1.14915E-1 1.32117E-1 1.88293E-1 2.24298E-1 1.79031E-1 1.74402E-1 1.23437E-1 1.3318E-1 2.65756E-1 1.69107E-1 1.7737E-1 2.72576E-1 2.07343E-1 2.56944E-1 2.31101E-1 4.00539E-1 4.26117E-1 4.05985E-1 3.75547E-1 3.03611E-1 2.07888E-1 1.30885E-1 2.03933E-1 1.94335E-1 1.24995E-1 1.21375E-1 9.71329E-2 6.41039E-2 5.3087E-2 6.82804E-2 9.03974E-2 5.46081E-2 5.04186E-2 2.77864E-2 3.42243E-2 2.49726E-2 2.59751E-2 7.57622E-2 1.03491E-1 1.07867E-1 9.59796E-2 8.27918E-2 7.93287E-2 3.10026E-2 1.85295E-2 1.42761E-2 1.43626E-2 2.20281E-2 2.89647E-2 1.48283E-2 -9999 -9999 -9999 -9999 -9999 -9999 -9999 -9999 -9999 -9999 -9999 -9999 -9999 -9999 -9999 -9999
-9999 -9999 -9999 -9999 -9999 -9999 -9999 -9999 -9999 -9999 -9999 -9999 -9999 -9999 -9999 -9999 -9999 -9999 -9999 -9999 -9999 -9999 -9999 -9999 -9999 -9999 2.66771E-1 2.17976E-1 2.48143E-1 2.39191E-1 2.08327E-1 1.93646E-1 2.39585E-1 2.5735E-1 2.4364E-1 1.87863E-1 1.76241E-1 2.43239E-1 2.83449E-1 2.58259E-1 2.93538E-1 3.60339E-1 4.18966E-1 4.15382E-1 4.32953E-1 4.50038E-1 4.70414E-1 4.89191E-1 4.42268E-1 3.89912E-1 3.76565E-1 3.60441E-1 3.37021E-1 3.34944E-1 3.49447E-1 3.71712E-1 3.84465E-1 3.99264E-1 3.77108E-1 3.84508E-1 4.18408E-1 4.61319E-1 4.47726E-1 4.34281E-1 4.41046E-1 4.40258E-1 4.35349E-1 4.50077E-1 4.07824E-1 4.02279E-1 3.96293E-1 3.67019E-1 3.61707E-1 3.64199E-1 4.44537E-1 4.44895E-1 4.43382E-1 3.72908E-1 4.33424E-1 4.16341E-1 4.2756E-1 4.3756E-1 3.41914E-1 3.47667E-1 3.45908E-1 3.77703E-1 3.24906E-1 2.99152E-1 3.04076E-1 3.02155E-1 3.2206E-1 3.24673E-1 3.19768E-1 3.31972E-1 3.15713E-1 3.00232E-1 2.65851E-1 2.72429E-1 2.97446E-1 2.7796E-1 2.65485E-1 2.5929E-1 2.25119E-1 1.76369E-1 1.98033E-1 2.05798E-1 2.08057E-1 2.39377E-1 2.4633E-1 1.6331E-1 1.30831E-1 1.20151E-1 2.48401E-1 1.67483E-1 1.65933E-1 2.13919E-1 2.19008E-1 1.82631E-1 2.13928E-1 2.12871E-1 2.3905E-1 2.22128E-1 2.25429E-1 2.08012E-1 1.75879E-1 1.62103E-1 1.42689E-1 1.58108E-1 1.06283E-1 1.14884E-1 1.4464E-1 5.88787E-2 4.49769E-2 6.71324E-2 4.7477E-2 5.77326E-2 5.18738E-2 4.20455E-2 2.83231E-2 1.5652E-2 2.83523E-2 4.07332E-2 4.66782E-2 5.76521E-2 7.51262E-2 9.98564E-2 9.88974E-2 5.03456E-2 3.96054E-2 1.10624E-2 1.10366E-2 2.4367E-2 2.94875E-2 1.75433E-2 -9999 -9999 -9999 -9999 -9999 -9999 -9999 -9999 -9999 -9999 -9999 -9999 -9999 -9999 -9999 -9999
-9999 -9999 -9999 -9999 -9999 -9999 -9999 -9999 -9999 -9999 -9999 -9999 -9999 -9999 -9999 -9999 -9999 -9999 -9999 -9999 -9999 -9999 -9999 -9999 -9999 -9999 3.69357E-1 2.66982E-1 2.60734E-1 2.3811E-1 2.13444E-1 1.97079E-1 2.21123E-1 2.47311E-1 2.50571E-1 2.33485E-1 2.32904E-1 2.2922E-1 2.66934E-1 2.35763E-1 2.17907E-1 2.9036E-1 3.76155E-1 3.78401E-1 3.99561E-1 3.97855E-1 4.03624E-1 4.10279E-1 4.41171E-1 4.37636E-1 4.03118E-1 3.7778E-1 3.3681E-1 3.08579E-1 3.59606E-1 3.69417E-1 3.67914E-1 3.55624E-1 3.35909E-1 3.52078E-1 3.80097E-1 4.12433E-1 4.11885E-1 4.09162E-1 4.58286E-1 4.97271E-1 4.73804E-1 4.51155E-1 4.59454E-1 4.00279E-1 4.0014E-1 3.61911E-1 3.41474E-1 3.53339E-1 3.38286E-1 3.74757E-1 4.22061E-1 3.85118E-1 3.89607E-1 3.9031E-1 4.23725E-1 4.4317E-1 3.45347E-1 3.51019E-1 3.5734E-1 3.46727E-1 3.02065E-1 3.16414E-1 2.8683E-1 2.56699E-1 2.90824E-1 2.61857E-1 2.75165E-1 2.57552E-1 2.51547E-1 2.42027E-1 2.62414E-1 2.81368E-1 2.79847E-1 2.63733E-1 2.64363E-1 2.91471E-1 2.70473E-1 2.27728E-1 2.23751E-1 1.90821E-1 1.53585E-1 2.22799E-1 2.18407E-1 1.63099E-1 1.26398E-1 9.83865E-2 1.38514E-1 1.45074E-1 2.24532E-1 3.12935E-1 3.12511E-1 1.45178E-1 1.68941E-1 9.1758E-2 8.29371E-2 7.66817E-2 6.6714E-2 8.76484E-2 1.26747E-1 1.1201E-1 1.11736E-1 1.14526E-1 1.36303E-1 1.50388E-1 1.45181E-1 1.21747E-1 8.22155E-2 4.70835E-2 7.80494E-2 5.20324E-2 4.67405E-2 7.88268E-2 5.27652E-2 3.20725E-2 2.2214E-2 2.105E-2 1.81351E-2 2.75219E-2 3.94331E-2 1.02448E-1 1.21294E-1 8.76181E-2 1.06335E-1 4.52555E-2 1.8046E-2 2.60731E-2 4.59292E-2 2.59752E-2 8.50945E-3 -9999 -9999 -9999 -9999 -9999 -9999 -9999 -9999 -9999 -9999 -9999 -9999 -9999 -9999 -9999
-9999 -9999 -9999 -9999 -9999 -9999 -9999 -9999 -9999 -9999 -9999 -9999 -9999 -9999 -9999 -9999 -9999 -9999 -9999 -9999 -9999 -9999 -9999 -9999 -9999 3.49642E-1 3.72676E-1 2.79313E-1 2.62838E-1 2.51763E-1 2.99448E-1 2.61631E-1 2.68476E-1 2.80237E-1 2.75345E-1 2.61874E-1 2.61806E-1 2.40946E-1 2.29059E-1 2.05216E-1 2.03644E-1 2.33078E-1 2.90828E-1 3.28078E-1 3.31802E-1 3.20418E-1 3.36886E-1 3.67954E-1 3.96783E-1 4.14288E-1 4.07983E-1 3.80483E-1 3.52427E-1 3.46022E-1 3.1606E-1 2.89659E-1 3.14503E-1 3.31227E-1 3.03871E-1 3.41187E-1 3.94479E-1 3.94866E-1 4.16154E-1 4.29644E-1 4.1427E-1 4.49254E-1 4.30659E-1 4.0207E-1 3.94552E-1 4.00286E-1 4.27799E-1 3.60637E-1 3.53408E-1 3.67971E-1 3.35659E-1 3.95603E-1 3.68022E-1 3.809E-1 3.43969E-1 3.15257E-1 3.74988E-1 3.78309E-1 3.61539E-1 3.4901E-1 2.94396E-1 2.93773E-1 3.40794E-1 3.3408E-1 3.08552E-1 3.17808E-1 2.90411E-1 2.92496E-1 2.55282E-1 2.34326E-1 2.46769E-1 1.95531E-1 2.39693E-1 2.4784E-1 2.51882E-1 2.05968E-1 2.14924E-1 2.02596E-1 2.30596E-1 2.20836E-1 1.95018E-1 1.48596E-1 1.40337E-1 1.34925E-1 1.32246E-1 1.26563E-1 9.25014E-2 1.18456E-1 1.58082E-1 1.13623E-1 1.96828E-1 1.97051E-1 1.82452E-1 2.18321E-1 1.7246E-1 9.2033E-2 5.15155E-2 6.39031E-2 7.22786E-2 8.71488E-2 1.01833E-1 6.8689E-2 8.65417E-2 1.1421E-1 1.30832E-1 1.7122E-1 2.19684E-1 1.84846E-1 1.27822E-1 1.02756E-1 8.29811E-2 6.19195E-2 4.8844E-2 3.09436E-2 1.82318E-2 2.48781E-2 2.69996E-2 3.47035E-2 2.45631E-2 3.53718E-2 4.63906E-2 7.79686E-2 6.994E-2 5.62856E-2 7.52198E-2 9.17538E-2 8.26681E-2 5.16587E-2 9.29779E-2 5.96389E-2 1.42506E-2 1.71888E-2 1.60967E-2 1.28099E-2 1.3787E-2 -9999 -9999 -9999 -9999 -9999 -9999 -9999 -9999 -9999 -9999 -9999
-9999 -9999 -9999 -9999 -9999 -9999 -9999 -9999 -9999 -9999 -9999 -9999 -9999 -9999 -9999 -9999 -9999 -9999 -9999 -9999 -9999 -9999 -9999 -9999 -9999 -9999 3.54677E-1 2.99459E-1 2.64773E-1 2.68492E-1 2.77772E-1 2.41879E-1 2.38532E-1 2.53553E-1 3.24821E-1 3.2266E-1 2.94725E-1 2.89799E-1 2.22688E-1 1.99659E-1 1.83796E-1 1.74416E-1 2.0443E-1 2.91093E-1 3.2456E-1 2.95819E-1 3.11656E-1 3.30725E-1 3.35536E-1 3.51128E-1 3.51658E-1 3.75123E-1 3.33549E-1 3.28937E-1 3.17354E-1 2.638E-1 2.80092E-1 2.81772E-1 3.26417E-1 3.80303E-1 4.05806E-1 4.11781E-1 4.18344E-1 4.31004E-1 3.65004E-1 4.09316E-1 3.93573E-1 4.17651E-1 3.82905E-1 3.86943E-1 4.4108E-1 3.71558E-1 3.14688E-1 3.43947E-1 3.52807E-1 3.30466E-1 3.45615E-1 3.84274E-1 3.47904E-1 3.29334E-1 3.21417E-1 3.32526E-1 3.25124E-1 2.88097E-1 3.16857E-1 3.31955E-1 3.23932E-1 3.90831E-1 3.56998E-1 3.17068E-1 2.93747E-1 2.51503E-1 2.30094E-1 2.47944E-1 2.1287E-1 1.81136E-1 2.22785E-1 1.92237E-1 1.81968E-1 1.94618E-1 1.82743E-1 1.6806E-1 1.67898E-1 2.0052E-1 2.20277E-1 1.99224E-1 1.37022E-1 1.26274E-1 1.4592E-1 1.23845E-1 1.78063E-1 1.56314E-1 9.57347E-2 1.30449E-1 8.45591E-2 9.84862E-2 6.98585E-2 3.76723E-2 9.28142E-2 1.17771E-1 8.04987E-2 6.78633E-2 8.04544E-2 8.13314E-2 9.3832E-2 7.22332E-2 7.64177E-2 1.22282E-1 1.84844E-1 1.99816E-1 2.12344E-1 2.0173E-1 2.70452E-1 1.568E-1 7.95973E-2 5.05297E-2 4.94577E-2 2.32145E-2 3.20915E-2 2.29223E-2 1.9116E-2 3.41827E-2 3.29467E-2 2.1865E-2 1.51611E-2 2.24823E-2 2.38744E-2 1.60381E-2 2.21296E-2 6.13404E-2 1.59281E-1 1.64763E-1 9.93245E-2 9.85564E-2 3.43132E-2 3.74701E-2 3.36694E-2 2.31286E-2 2.09329E-2 2.03735E-2 -9999 -9999 -9999 -9999 -9999 -9999 -9999 -9999 -9999 -9999
-9999 -9999 -9999 -9999 -9999 -9999 -9999 -9999 -9999 -9999 -9999 -9999 -9999 -9999 -9999 -9999 -9999 -9999 -9999 -9999 -9999 -9999 -9999 -9999 -9999 -9999 3.6661E-1 3.69677E-1 2.55585E-1 3.08695E-1 2.68239E-1 2.1601E-1 2.20084E-1 3.01554E-1 3.29813E-1 3.58756E-1 3.68468E-1 2.88534E-1 1.85032E-1 1.80075E-1 1.75692E-1 1.47845E-1 1.74335E-1 2.92516E-1 3.46284E-1 3.22762E-1 3.37614E-1 3.14389E-1 3.03733E-1 3.16741E-1 2.98334E-1 2.99012E-1 3.15667E-1 3.08269E-1 2.84298E-1 2.5725E-1 2.79504E-1 2.94512E-1 3.19284E-1 3.59524E-1 4.14595E-1 3.82694E-1 3.6841E-1 3.89021E-1 3.63913E-1 3.83237E-1 3.72835E-1 3.99927E-1 3.68783E-1 3.94855E-1 3.61815E-1 3.38254E-1 2.85773E-1 2.76439E-1 3.23508E-1 3.18818E-1 3.08364E-1 3.1362E-1 3.3705E-1 3.1287E-1 3.36783E-1 3.48599E-1 3.52433E-1 3.57959E-1 3.25422E-1 3.42685E-1 3.23139E-1 3.26463E-1 3.59311E-1 3.2465E-1 2.79269E-1 2.23779E-1 2.62E-1 2.43554E-1 1.78582E-1 1.98226E-1 1.52026E-1 1.27752E-1 1.28294E-1 2.14224E-1 2.43894E-1 2.19174E-1 1.98892E-1 2.08323E-1 1.48587E-1 1.07078E-1 5.62801E-2 5.7218E-2 1.27075E-1 1.62576E-1 9.25373E-2 8.86544E-2 1.46438E-1 2.17392E-1 1.76012E-1 1.02064E-1 6.83927E-2 4.0521E-2 6.16221E-2 4.90217E-2 5.23447E-2 7.40561E-2 5.01612E-2 4.85479E-2 4.57988E-2 5.35551E-2 7.56572E-2 1.16168E-1 2.09655E-1 1.32949E-1 1.51284E-1 1.38859E-1 1.66376E-1 9.3486E-2 7.19742E-2 4.15719E-2 4.32493E-2 2.58811E-2 2.43263E-2 2.39816E-2 2.40605E-2 1.63486E-2 1.465E-2 1.11585E-2 1.14299E-2 1.26265E-2 1.00388E-2 1.24912E-2 3.35227E-2 6.84739E-2 8.20695E-2 5.24642E-2 4.03894E-2 5.45632E-2 8.33038E-2 8.86129E-2 7.67716E-2 3.8841E-2 1.55689E-2 1.54472E-2 1.3404E-2 1.14648E-2 1.40431E-2 -9999 -9999 -9999 -9999 -9999 -9999 -9999
-9999 -9999 -9999 -9999 -9999 -9999 -9999 -9999 -9999 -9999 -9999 -9999 -9999 -9999 -9999 -9999 -9999 -9999 -9999 -9999 -9999 -9999 -9999 -9999 -9999 -9999 -9999 3.61761E-1 2.50327E-1 2.94754E-1 2.46277E-1 2.77139E-1 3.15173E-1 3.5257E-1 3.42579E-1 3.30532E-1 3.45265E-1 2.85599E-1 1.99225E-1 1.88609E-1 2.136E-1 1.61151E-1 1.8804E-1 2.93401E-1 3.13511E-1 3.08564E-1 3.4215E-1 2.75293E-1 3.00983E-1 2.9033E-1 2.85285E-1 3.04516E-1 3.25848E-1 3.47478E-1 3.75247E-1 3.62624E-1 3.1102E-1 2.78775E-1 3.00914E-1 3.96681E-1 3.87846E-1 3.62644E-1 2.92827E-1 3.81914E-1 3.71215E-1 3.32967E-1 3.7541E-1 4.04935E-1 3.69027E-1 3.7969E-1 3.8032E-1 3.33202E-1 2.85189E-1 2.74871E-1 3.18198E-1 3.40787E-1 3.39793E-1 2.70407E-1 3.30415E-1 3.66215E-1 3.87713E-1 3.88591E-1 4.07364E-1 4.25504E-1 4.12239E-1 4.09171E-1 3.85359E-1 3.60189E-1 3.32682E-1 3.09796E-1 2.62037E-1 2.50495E-1 2.18481E-1 1.48969E-1 1.44791E-1 1.81955E-1 1.4465E-1 1.34436E-1 1.644E-1 1.09969E-1 1.56884E-1 1.14691E-1 1.28054E-1 1.04754E-1 7.37728E-2 9.54607E-2 8.77687E-2 6.92187E-2 4.69082E-2 3.57737E-2 6.02798E-2 1.43632E-1 1.3205E-1 1.35271E-1 9.71512E-2 1.09301E-1 1.5627E-1 6.71033E-2 7.16593E-2 5.9805E-2 8.92878E-2 1.02094E-1 5.4124E-2 5.34341E-2 5.99025E-2 7.15978E-2 1.02997E-1 1.06508E-1 1.81388E-1 1.55622E-1 1.12092E-1 8.00243E-2 1.01156E-1 5.86827E-2 7.80335E-2 6.31025E-2 5.97642E-2 3.70649E-2 3.84399E-2 2.89771E-2 2.57068E-2 2.45093E-2 2.02139E-2 1.58997E-2 1.25512E-2 1.06728E-2 1.09508E-2 1.446E-2 1.95221E-2 1.64422E-2 1.37076E-2 1.59003E-2 3.23665E-2 4.14338E-2 3.11973E-2 4.41271E-2 6.94132E-2 3.24298E-2 1.63381E-2 1.06805E-2 1.19925E-2 1.08064E-2 9.28724E-3 7.28417E-3 -9999 -9999 -9999 -9999 -9999 -9999
-9999 -9999 -9999 -9999 -9999 -9999 -9999 -9999 -9999 -9999 -9999 -9999 -9999 -9999 -9999 -9999 -9999 -9999 -9999 -9999 -9999 -9999 -9999 -9999 -9999 -9999 -9999 -9999 3.67595E-1 3.42148E-1 2.47756E-1 2.4262E-1 2.60539E-1 3.03444E-1 2.91248E-1 2.80621E-1 2.86951E-1 2.42035E-1 2.32723E-1 2.46466E-1 2.24105E-1 2.68195E-1 2.74317E-1 3.13655E-1 2.43341E-1 2.3155E-1 3.10391E-1 3.94901E-1 3.91835E-1 3.48785E-1 3.37287E-1 2.64486E-1 3.29967E-1 3.80761E-1 3.59977E-1 3.47463E-1 3.29891E-1 3.41518E-1 3.08241E-1 3.55124E-1 3.66362E-1 3.66395E-1 3.95872E-1 3.85399E-1 3.97313E-1 4.02481E-1 3.78103E-1 3.83246E-1 3.86857E-1 3.82322E-1 3.85683E-1 3.51084E-1 2.84338E-1 2.41287E-1 2.95151E-1 3.36377E-1 3.53932E-1 3.22546E-1 3.17449E-1 3.21687E-1 3.76731E-1 4.33846E-1 4.81001E-1 4.61813E-1 4.10727E-1 3.99772E-1 3.82904E-1 4.04737E-1 3.37772E-1 2.94353E-1 3.25099E-1 2.98966E-1 1.99685E-1 1.22058E-1 1.20762E-1 1.4367E-1 1.39748E-1 1.24404E-1 1.3507E-1 1.15845E-1 1.31179E-1 1.00413E-1 9.77019E-2 7.83754E-2 8.30586E-2 1.17765E-1 1.53797E-1 1.13724E-1 9.14756E-2 4.93771E-2 3.85363E-2 4.855E-2 1.67618E-1 1.59278E-1 9.59732E-2 7.94398E-2 1.42016E-1 1.11005E-1 8.59508E-2 1.17202E-1 1.43126E-1 1.47281E-1 1.08955E-1 7.35158E-2 9.68046E-2 1.04112E-1 1.03537E-1 8.85234E-2 1.13052E-1 1.48857E-1 1.13406E-1 1.30735E-1 6.53628E-2 5.65624E-2 4.73834E-2 4.20271E-2 5.4194E-2 5.11651E-2 7.4292E-2 4.93152E-2 2.40121E-2 2.34322E-2 2.58402E-2 1.90522E-2 2.26287E-2 1.84332E-2 1.03325E-2 1.14397E-2 1.01127E-2 9.84408E-3 9.51445E-3 1.73891E-2 1.72045E-2 1.11297E-2 1.31242E-2 2.4828E-2 3.32407E-2 3.81015E-2 9.96843E-3 9.46972E-3 7.50356E-3 7.05071E-3 5.74769E-3 6.95303E-3 -9999 -9999 -9999 -9999 -9999 -9999
-9999 -9999 -9999 -9999 -9999 -9999 -9999 -9999 -9999 -9999 -9999 -9999 -9999 -9999 -9999 -9999 -9999 -9999 -9999 -9999 -9999 -9999 -9999 -9999 -9999 -9999 -9999 -9999 -9999 2.6681E-1 2.74026E-1 2.94022E-1 2.17525E-1 2.49169E-1 2.60638E-1 2.66541E-1 2.80652E-1 2.50364E-1 2.55904E-1 2.77734E-1 2.23151E-1 2.19641E-1 3.08414E-1 3.3709E-1 3.62326E-1 3.86133E-1 4.63522E-1 4.90899E-1 5.09921E-1 4.45795E-1 3.37698E-1 2.70283E-1 2.52768E-1 3.21631E-1 3.65104E-1 3.40305E-1 3.61918E-1 3.72447E-1 3.62481E-1 3.51668E-1 3.50005E-1 3.79812E-1 3.71287E-1 3.63544E-1 3.677E-1 4.11938E-1 4.26048E-1 4.20275E-1 4.18798E-1 4.21973E-1 3.96634E-1 4.01143E-1 3.40751E-1 2.54208E-1 2.54153E-1 2.74058E-1 3.37462E-1 3.46487E-1 3.2386E-1 3.16902E-1 3.15551E-1 3.65679E-1 4.6344E-1 4.75505E-1 4.35802E-1 4.27281E-1 3.8932E-1 4.45422E-1 4.04305E-1 3.48393E-1 3.20595E-1 2.50871E-1 1.75619E-1 2.09531E-1 2.01419E-1 2.01881E-1 1.92782E-1 1.26153E-1 1.67908E-1 1.65023E-1 1.64015E-1 9.56631E-2 1.07182E-1 8.21976E-2 9.10631E-2 1.37145E-1 1.58195E-1 1.30111E-1 1.05671E-1 7.9866E-2 5.98684E-2 3.85618E-2 1.64108E-1 1.43528E-1 8.91194E-2 1.20503E-1 1.80329E-1 2.29355E-1 2.17942E-1 2.43741E-1 3.29161E-1 2.77262E-1 2.74803E-1 1.58623E-1 1.27283E-1 1.56726E-1 1.45193E-1 9.74497E-2 1.40784E-1 1.12174E-1 1.47678E-1 1.17016E-1 5.53563E-2 4.49005E-2 3.29643E-2 5.0678E-2 3.44847E-2 2.91671E-2 4.33399E-2 6.67898E-2 4.40421E-2 2.4082E-2 3.32651E-2 1.75679E-2 1.43527E-2 3.20522E-2 1.31051E-2 7.97019E-3 1.38984E-2 1.32872E-2 7.93372E-3 7.64126E-3 6.69237E-3 6.77563E-3 1.41308E-2 2.92021E-2 1.45841E-2 3.27832E-2 2.11702E-2 9.23791E-3 -9999 5.90347E-3 -9999 -9999 -9999 -9999 -9999 -9999 -9999 -9999
-9999 -9999 -9999 -9999 -9999 -9999 -9999 -9999 -9999 -9999 -9999 -9999 -9999 -9999 -9999 -9999 -9999 -9999 -9999 -9999 -9999 -9999 -9999 -9999 -9999 -9999 -9999 -9999 -9999 2.38024E-1 2.65076E-1 1.89437E-1 1.98999E-1 2.41377E-1 2.58224E-1 2.57377E-1 2.68868E-1 2.6307E-1 2.66203E-1 3.19082E-1 2.36525E-1 2.14842E-1 3.02523E-1 3.40562E-1 3.80109E-1 4.4992E-1 4.36664E-1 4.06441E-1 4.85031E-1 5.32357E-1 4.27781E-1 2.65086E-1 2.30857E-1 1.76361E-1 1.96702E-1 2.86669E-1 3.09723E-1 3.42054E-1 3.82667E-1 3.94499E-1 3.72605E-1 3.58422E-1 3.76261E-1 3.96083E-1 3.80925E-1 3.71628E-1 4.14588E-1 4.38495E-1 4.30648E-1 4.12318E-1 4.20966E-1 3.94447E-1 3.69636E-1 3.18575E-1 2.74957E-1 2.62324E-1 2.92706E-1 3.02027E-1 3.01843E-1 2.78212E-1 2.94785E-1 3.04584E-1 3.6741E-1 4.50114E-1 4.62264E-1 4.53452E-1 4.21739E-1 4.23789E-1 4.46638E-1 3.82766E-1 3.40039E-1 2.10733E-1 2.26539E-1 2.77788E-1 2.70571E-1 2.46581E-1 1.76145E-1 1.73991E-1 1.92329E-1 1.78033E-1 1.33729E-1 1.48449E-1 1.37785E-1 9.37217E-2 9.78865E-2 1.46943E-1 1.93142E-1 1.38536E-1 7.65644E-2 7.36889E-2 6.10587E-2 8.88193E-2 1.66153E-1 2.12208E-1 1.10524E-1 1.1428E-1 1.80437E-1 2.4896E-1 2.19349E-1 1.45353E-1 1.90856E-1 3.26169E-1 3.14018E-1 2.34747E-1 1.09835E-1 1.02357E-1 1.45429E-1 1.35597E-1 1.12481E-1 7.49438E-2 7.38517E-2 1.21061E-1 9.25217E-2 5.70633E-2 7.12976E-2 3.48245E-2 1.73381E-2 2.17297E-2 2.53699E-2 3.32503E-2 5.39258E-2 3.93159E-2 3.86816E-2 2.43024E-2 2.27452E-2 3.27619E-2 2.01305E-2 1.01851E-2 1.00238E-2 1.89886E-2 9.28347E-3 5.76278E-3 8.58367E-3 1.20188E-2 2.29816E-2 1.3562E-2 3.11768E-2 1.60002E-2 -9999 -9999 -9999 -9999 -9999 -9999 -9999 -9999 -9999 -9999 -9999 -9999
-9999 -9999 -9999 -9999 -9999 -9999 -9999 -9999 -9999 -9999 -9999 -9999 -9999 -9999 -9999 -9999 -9999 -9999 -9999 -9999 -9999 -9999 -9999 -9999 -9999 -9999 -9999 -9999 -9999 -9999 2.46461E-1 2.92515E-1 2.42218E-1 2.6566E-1 2.37143E-1 2.25722E-1 2.6676E-1 2.35801E-1 2.25145E-1 2.4367E-1 2.45166E-1 2.44576E-1 2.85826E-1 3.41447E-1 3.79857E-1 3.88151E-1 3.91029E-1 3.51818E-1 3.95814E-1 4.43225E-1 4.12344E-1 4.05216E-1 3.90535E-1 2.97505E-1 2.74704E-1 2.07975E-1 2.57645E-1 3.33657E-1 3.76875E-1 3.53438E-1 3.47839E-1 3.6119E-1 3.67522E-1 4.01175E-1 4.05816E-1 3.88167E-1 3.7223E-1 3.719E-1 4.31933E-1 4.6772E-1 4.36487E-1 3.66983E-1 3.29397E-1 3.13627E-1 2.83056E-1 3.31903E-1 2.98202E-1 2.57998E-1 2.76065E-1 3.26923E-1 3.12877E-1 2.84018E-1 3.23565E-1 4.12613E-1 4.83422E-1 4.66693E-1 4.41104E-1 4.24697E-1 4.50511E-1 4.21073E-1 3.27215E-1 2.55854E-1 2.79389E-1 2.97435E-1 3.14936E-1 2.86256E-1 2.17452E-1 1.44234E-1 1.18194E-1 1.39687E-1 1.67027E-1 1.62542E-1 1.47922E-1 1.19584E-1 1.37941E-1 1.60889E-1 1.34886E-1 9.34992E-2 7.26501E-2 5.13059E-2 6.69137E-2 5.7526E-2 7.08232E-2 1.97401E-1 1.6188E-1 7.60811E-2 1.32079E-1 1.95591E-1 1.92169E-1 1.33067E-1 1.24445E-1 1.587E-1 1.94833E-1 2.32245E-1 1.23173E-1 1.17172E-1 1.40226E-1 1.41152E-1 1.04103E-1 6.93987E-2 7.88116E-2 9.3043E-2 7.10808E-2 4.38686E-2 7.1868E-2 3.29271E-2 2.06196E-2 3.52622E-2 1.84048E-2 2.3371E-2 2.29138E-2 4.9447E-2 4.46428E-2 3.86486E-2 4.96776E-2 4.97343E-2 5.86714E-2 4.88695E-2 4.29744E-2 3.12815E-2 1.31701E-2 1.28422E-2 1.23076E-2 2.12613E-2 1.62634E-2 2.61463E-2 1.2103E-2 6.26119E-3 -9999 -9999 -9999 -9999 -9999 -9999 -9999 -9999 -9999 -9999 -9999 -9999
-9999 -9999 -9999 -9999 -9999 -9999 -9999 -9999 -9999 -9999 -9999 -9999 -9999 -9999 -9999 -9999 -9999 -9999 -9999 -9999 -9999 -9999 -9999 -9999 -9999 -9999 -9999 -9999 -9999 -9999 -9999 2.00752E-1 3.02762E-1 2.1308E-1 1.82159E-1 1.60724E-1 2.02548E-1 2.35729E-1 2.09099E-1 1.65492E-1 1.74085E-1 2.04008E-1 2.89434E-1 3.40052E-1 3.57566E-1 3.63985E-1 3.5506E-1 3.36983E-1 3.59702E-1 3.90396E-1 4.2726E-1 4.12731E-1 4.15891E-1 3.84705E-1 3.53372E-1 3.41555E-1 2.97723E-1 3.13217E-1 3.54913E-1 2.68965E-1 2.87395E-1 3.44799E-1 3.8499E-1 3.55756E-1 3.59384E-1 3.44276E-1 3.42694E-1 3.58147E-1 3.82828E-1 4.02367E-1 3.97685E-1 3.94598E-1 3.02434E-1 2.78913E-1 3.40932E-1 3.64459E-1 3.33054E-1 2.73289E-1 3.07299E-1 3.50714E-1 3.15156E-1 2.93012E-1 2.92935E-1 3.30944E-1 3.8722E-1 4.10838E-1 4.30319E-1 4.29072E-1 4.3369E-1 4.4721E-1 3.58604E-1 3.06005E-1 3.1889E-1 2.9643E-1 2.97057E-1 2.72177E-1 2.15664E-1 1.52541E-1 1.26322E-1 1.63771E-1 1.82712E-1 2.22528E-1 2.13123E-1 1.60641E-1 1.65862E-1 1.63307E-1 1.35756E-1 7.98005E-2 5.25298E-2 7.11472E-2 4.18307E-2 2.90878E-2 4.44024E-2 1.97001E-1 1.51956E-1 9.19326E-2 7.40737E-2 1.68283E-1 1.58608E-1 1.17317E-1 7.26358E-2 7.60062E-2 9.89931E-2 1.2726E-1 1.34457E-1 1.13616E-1 1.19624E-1 1.10014E-1 7.55685E-2 7.63262E-2 5.9942E-2 5.55962E-2 8.16758E-2 6.22553E-2 7.84505E-2 5.65656E-2 2.5305E-2 2.83362E-2 1.55577E-2 1.1421E-2 2.10057E-2 4.75194E-2 1.03995E-1 1.10863E-1 9.92977E-2 7.82741E-2 9.85402E-2 1.20606E-1 9.03635E-2 4.1617E-2 1.93586E-2 2.64766E-2 1.77428E-2 1.52241E-2 3.60769E-2 1.12008E-2 4.68124E-3 -9999 -9999 -9999 -9999 -9999 -9999 -9999 -9999 -9999 -9999 -9999 -9999 -9999
-9999 -9999 -9999 -9999 -9999 -9999 -9999 -9999 -9999 -9999 -9999 -9999 -9999 -9999 -9999 -9999 -9999 -9999 -9999 -9999 -9999 -9999 -9999 -9999 -9999 -9999 -9999 -9999 -9999 -9999 -9999 -9999 -9999 2.80269E-1 2.07053E-1 1.22064E-1 1.56614E-1 1.78031E-1 1.76953E-1 1.19603E-1 1.34549E-1 1.74768E-1 2.57802E-1 3.20159E-1 3.41858E-1 3.54257E-1 3.77381E-1 3.48794E-1 3.12697E-1 2.93428E-1 3.00473E-1 3.67369E-1 3.87036E-1 3.91703E-1 3.89569E-1 3.67883E-1 3.48446E-1 3.06472E-1 3.65939E-1 2.50807E-1 1.67196E-1 1.60259E-1 1.81974E-1 3.6951E-1 3.61794E-1 2.98921E-1 2.39554E-1 3.65098E-1 3.80076E-1 3.80027E-1 2.91478E-1 3.57761E-1 2.98666E-1 2.38767E-1 2.64871E-1 3.19435E-1 3.06315E-1 2.66155E-1 2.60103E-1 3.19166E-1 3.1748E-1 2.93964E-1 2.97347E-1 3.09227E-1 3.1543E-1 3.46291E-1 3.66134E-1 4.19787E-1 4.44063E-1 4.47364E-1 3.95475E-1 3.46575E-1 3.28897E-1 3.01511E-1 2.78851E-1 2.56135E-1 1.60458E-1 1.50031E-1 1.20115E-1 1.67568E-1 1.6115E-1 2.06262E-1 2.07268E-1 1.79563E-1 1.90318E-1 1.8041E-1 1.19759E-1 5.85382E-2 5.0864E-2 4.07879E-2 4.30134E-2 4.61408E-2 1.02396E-1 2.42495E-1 2.03579E-1 1.42306E-1 5.02444E-2 9.92446E-2 1.55669E-1 1.39836E-1 7.94498E-2 5.205E-2 6.8859E-2 8.19879E-2 7.76416E-2 7.38915E-2 7.48265E-2 7.24835E-2 6.18925E-2 6.69913E-2 3.41823E-2 5.32906E-2 3.45843E-2 4.6082E-2 5.00438E-2 7.37406E-2 4.32529E-2 2.00677E-2 1.55773E-2 1.886E-2 5.89803E-2 1.09761E-1 1.22555E-1 5.24032E-2 3.41113E-2 2.45619E-2 2.2817E-2 3.47505E-2 6.96939E-2 6.75872E-2 8.86905E-2 2.98782E-2 1.72556E-2 3.0011E-2 1.5382E-2 7.70806E-3 -9999 -9999 -9999 -9999 -9999 -9999 -9999 -9999 -9999 -9999 -9999 -9999 -9999 -9999
-9999 -9999 -9999 -9999 -9999 -9999 -9999 -9999 -9999 -9999 -9999 -9999 -9999 -9999 -9999 -9999 -9999 -9999 -9999 -9999 -9999 -9999 -9999 -9999 -9999 -9999 -9999 -9999 -9999 -9999 -9999 -9999 -9999 -9999 2.68249E-1 1.78864E-1 1.58288E-1 1.42513E-1 1.2268E-1 1.36604E-1 1.46607E-1 1.49147E-1 1.58232E-1 2.10472E-1 2.7935E-1 2.72152E-1 3.50131E-1 3.94175E-1 2.8795E-1 1.47726E-1 2.04463E-1 3.01837E-1 3.75091E-1 4.10098E-1 4.5274E-1 4.23103E-1 3.92551E-1 3.81657E-1 3.56553E-1 3.77613E-1 2.98515E-1 2.13428E-1 1.38274E-1 2.42097E-1 1.26086E-1 1.47199E-1 1.61121E-1 2.83309E-1 1.55949E-1 2.83822E-1 3.1062E-1 2.9766E-1 2.51367E-1 2.11815E-1 2.37514E-1 2.38486E-1 2.63129E-1 2.64954E-1 2.10236E-1 2.44599E-1 2.65933E-1 2.5685E-1 2.88684E-1 3.01613E-1 2.80851E-1 2.62314E-1 3.08931E-1 3.48216E-1 4.36708E-1 4.23483E-1 4.01452E-1 3.58464E-1 3.48182E-1 3.16823E-1 2.56542E-1 2.33114E-1 1.74638E-1 2.09585E-1 2.0015E-1 1.79928E-1 1.93474E-1 2.59632E-1 2.0793E-1 1.61457E-1 2.43209E-1 2.31611E-1 1.35967E-1 7.56525E-2 6.03491E-2 7.8359E-2 7.85343E-2 4.66942E-2 9.44809E-2 2.35553E-1 2.31575E-1 1.30738E-1 4.89749E-2 6.55107E-2 1.73489E-1 1.68714E-1 9.05554E-2 6.00817E-2 4.54389E-2 7.23189E-2 5.91795E-2 6.876E-2 8.83186E-2 7.86259E-2 7.22784E-2 5.84252E-2 4.9831E-2 5.78778E-2 2.98247E-2 2.95009E-2 2.34518E-2 4.18575E-2 4.19267E-2 3.74858E-2 2.19294E-2 3.27359E-2 4.68826E-2 5.09306E-2 4.36327E-2 2.57E-2 1.1771E-2 7.26663E-3 4.44821E-3 1.21111E-2 5.7474E-2 4.57268E-2 1.85399E-2 2.50903E-2 1.81441E-2 1.37299E-2 7.34867E-3 -9999 -9999 -9999 -9999 -9999 -9999 -9999 -9999 -9999 -9999 -9999 -9999 -9999 -9999 -9999
-9999 -9999 -9999 -9999 -9999 -9999 -9999 -9999 -9999 -9999 -9999 -9999 -9999 -9999 -9999 -9999 -9999 -9999 -9999 -9999 -9999 -9999 -9999 -9999 -9999 -9999 -9999 -9999 -9999 -9999 -9999 -9999 -9999 -9999 -9999 2.57308E-1 2.28686E-1 1.79319E-1 1.82444E-1 1.07872E-1 1.57265E-1 1.62188E-1 1.83373E-1 1.79278E-1 1.8505E-1 2.19651E-1 1.75414E-1 1.86814E-1 1.67055E-1 1.06213E-1 1.4805E-1 2.33826E-1 3.03152E-1 4.04307E-1 4.83047E-1 4.88533E-1 4.44599E-1 3.99892E-1 3.96341E-1 4.24024E-1 4.006E-1 3.67061E-1 2.32783E-1 1.32083E-1 1.17E-1 1.01631E-1 1.37486E-1 1.77877E-1 2.13885E-1 1.01299E-1 2.5423E-1 2.96903E-1 1.67416E-1 2.09633E-1 1.87215E-1 2.12855E-1 1.92859E-1 2.61859E-1 3.08784E-1 3.12349E-1 3.32731E-1 2.52024E-1 2.61538E-1 2.81119E-1 2.65712E-1 2.12041E-1 2.32295E-1 3.13947E-1 3.93479E-1 4.2355E-1 3.84973E-1 3.10786E-1 2.87602E-1 2.56289E-1 2.41914E-1 2.0362E-1 2.1383E-1 2.63696E-1 2.89725E-1 3.31509E-1 3.10493E-1 3.09944E-1 2.25058E-1 2.72152E-1 3.12618E-1 3.41768E-1 2.38047E-1 1.17023E-1 8.84831E-2 1.06366E-1 5.83121E-2 3.71479E-2 6.92536E-2 1.77253E-1 1.52736E-1 6.04314E-2 3.4714E-2 7.01632E-2 1.14309E-1 1.43727E-1 1.17547E-1 9.83431E-2 6.78836E-2 4.65808E-2 6.9128E-2 7.86736E-2 7.47104E-2 7.53712E-2 7.39728E-2 5.78434E-2 5.51357E-2 3.6712E-2 4.05929E-2 2.10969E-2 1.86036E-2 3.39067E-2 5.38417E-2 4.88238E-2 4.7807E-2 4.24539E-2 5.05648E-2 3.19228E-2 1.5433E-2 1.48937E-2 1.03636E-2 3.54336E-3 5.60493E-3 1.76451E-2 2.63859E-2 1.29571E-2 4.37623E-2 2.76789E-2 9.68091E-3 6.19131E-3 3.69535E-3 -9999 -9999 -9999 -9999 -9999 -9999 -9999 -9999 -9999 -9999 -9999 -9999 -9999 -9999 -9999
-9999 -9999 -9999 -9999 -9999 -9999 -9999 -9999 -9999 -9999 -9999 -9999 -9999 -9999 -9999 -9999 -9999 -9999 -9999 -9999 -9999 -9999 -9999 -9999 -9999 -9999 -9999 -9999 -9999 -9999 -9999 -9999 -9999 -9999 -9999 -9999 2.73081E-1 2.4056E-1 2.15172E-1 1.83038E-1 1.44263E-1 1.70489E-1 1.89264E-1 1.9959E-1 1.39802E-1 1.60997E-1 1.06775E-1 1.39018E-1 1.99234E-1 2.18159E-1 2.26365E-1 2.46417E-1 2.6266E-1 3.32534E-1 4.41994E-1 4.70383E-1 4.82056E-1 4.77068E-1 4.6791E-1 4.78196E-1 4.60375E-1 4.72543E-1 3.8911E-1 1.96032E-1 1.71784E-1 1.16119E-1 9.99888E-2 1.35257E-1 1.45533E-1 1.468E-1 1.88763E-1 2.61869E-1 2.61097E-1 1.71846E-1 2.43675E-1 2.63064E-1 2.28666E-1 2.68181E-1 2.89331E-1 3.48638E-1 3.94086E-1 3.03766E-1 3.2293E-1 3.10419E-1 2.95746E-1 2.30807E-1 2.38845E-1 2.89618E-1 3.57314E-1 3.55712E-1 3.59023E-1 2.91913E-1 2.96793E-1 2.34555E-1 2.53005E-1 2.66367E-1 2.61444E-1 3.28091E-1 3.43553E-1 3.25968E-1 3.15719E-1 2.98239E-1 3.02183E-1 3.16927E-1 3.15113E-1 3.04234E-1 2.44314E-1 1.0659E-1 4.86192E-2 4.88918E-2 3.51225E-2 5.99652E-2 6.83013E-2 9.59717E-2 4.97429E-2 5.2079E-2 3.34123E-2 6.25421E-2 9.51449E-2 5.99574E-2 6.59785E-2 5.25372E-2 5.42913E-2 3.95558E-2 5.93772E-2 4.04375E-2 4.62982E-2 5.55319E-2 6.68517E-2 7.25594E-2 7.12004E-2 5.68933E-2 4.4793E-2 3.68264E-2 3.4939E-2 2.57696E-2 3.09261E-2 3.11527E-2 2.47102E-2 3.1333E-2 2.37862E-2 1.86093E-2 1.1356E-2 1.00807E-2 8.81218E-3 5.99484E-3 1.18321E-2 2.96103E-2 9.33159E-3 1.94731E-2 1.38504E-2 6.82078E-3 4.71036E-3 -9999 -9999 -9999 -9999 -9999 -9999 -9999 -9999 -9999 -9999 -9999 -9999 -9999 -9999 -9999 -9999 -9999
-9999 -9999 -9999 -9999 -9999 -9999 -9999 -9999 -9999 -9999 -9999 -9999 -9999 -9999 -9999 -9999 -9999 -9999 -9999 -9999 -9999 -9999 -9999 -9999 -9999 -9999 -9999 -9999 -9999 -9999 -9999 -9999 -9999 -9999 -9999 -9999 -9999 1.28378E-1 1.66336E-1 1.40611E-1 7.56204E-2 5.15489E-2 8.96684E-2 1.15821E-1 1.02259E-1 1.18698E-1 1.41801E-1 2.17857E-1 3.89978E-1 4.24095E-1 3.3567E-1 2.93524E-1 2.8255E-1 2.92361E-1 3.78526E-1 3.87992E-1 4.54938E-1 5.22405E-1 4.87909E-1 4.96089E-1 4.74661E-1 4.59685E-1 4.12337E-1 3.43261E-1 2.13513E-1 1.54901E-1 1.13861E-1 1.19171E-1 9.90947E-2 1.29825E-1 1.60629E-1 2.50329E-1 2.93324E-1 3.0353E-1 2.93807E-1 2.99452E-1 3.32053E-1 2.90623E-1 2.80993E-1 3.44968E-1 3.58357E-1 3.94622E-1 3.34876E-1 4.10889E-1 3.41428E-1 2.74839E-1 2.72717E-1 2.5994E-1 2.73984E-1 2.9565E-1 3.15842E-1 3.21254E-1 3.01765E-1 3.50568E-1 3.51042E-1 3.70903E-1 3.54624E-1 3.38202E-1 2.91513E-1 2.83548E-1 3.06963E-1 2.97362E-1 3.04165E-1 2.87405E-1 2.29025E-1 2.30615E-1 1.90054E-1 7.95091E-2 4.92144E-2 2.02352E-2 1.8976E-2 4.38495E-2 6.73088E-2 6.11758E-2 4.27453E-2 2.88283E-2 3.96635E-2 6.56336E-2 8.54421E-2 5.74799E-2 4.24521E-2 4.61351E-2 4.37289E-2 5.29553E-2 5.75555E-2 3.85349E-2 3.82034E-2 5.5674E-2 5.58336E-2 4.90965E-2 4.07036E-2 2.82352E-2 2.98399E-2 2.6536E-2 2.1398E-2 2.50647E-2 1.76879E-2 1.98173E-2 1.6364E-2 1.49109E-2 1.67361E-2 1.30747E-2 1.02408E-2 1.14031E-2 2.02012E-2 2.57778E-2 3.64955E-2 9.81966E-3 1.30752E-2 6.19127E-3 3.32693E-3 2.33517E-3 -9999 -9999 -9999 -9999 -9999 -9999 -9999 -9999 -9999 -9999 -9999 -9999 -9999 -9999 -9999 -9999 -9999 -9999
-9999 -9999 -9999 -9999 -9999 -9999 -9999 -9999 -9999 -9999 -9999 -9999 -9999 -9999 -9999 -9999 -9999 -9999 -9999 -9999 -9999 -9999 -9999 -9999 -9999 -9999 -9999 -9999 -9999 -9999 -9999 1.44466E-1 1.49035E-1 -9999 -9999 2.73409E-1 1.48351E-1 1.18443E-1 1.06682E-1 1.00917E-1 8.23402E-2 6.24482E-2 7.04765E-2 6.50602E-2 9.77449E-2 1.03815E-1 2.01533E-1 2.93426E-1 3.49846E-1 4.18875E-1 3.71599E-1 3.36276E-1 3.43418E-1 3.13089E-1 3.54462E-1 3.87798E-1 4.30004E-1 4.51302E-1 4.49523E-1 4.51965E-1 4.51217E-1 4.33275E-1 4.4131E-1 3.35229E-1 2.85136E-1 1.85906E-1 1.69924E-1 1.73149E-1 1.47002E-1 1.0097E-1 1.39829E-1 2.0569E-1 2.97721E-1 3.48693E-1 3.58588E-1 3.75992E-1 3.83182E-1 3.40085E-1 2.96102E-1 2.82799E-1 3.40225E-1 3.97206E-1 4.03584E-1 3.45212E-1 3.80989E-1 3.29935E-1 2.76574E-1 2.53119E-1 2.54147E-1 2.7375E-1 3.32257E-1 3.07969E-1 3.39725E-1 3.52757E-1 3.61157E-1 3.59407E-1 3.37281E-1 3.41276E-1 2.46641E-1 2.15868E-1 2.25252E-1 2.53687E-1 2.73828E-1 2.1983E-1 1.8134E-1 1.99624E-1 1.69017E-1 1.29332E-1 6.75979E-2 2.65699E-2 1.51718E-2 3.38578E-2 9.22309E-2 1.27803E-1 8.13596E-2 5.46407E-2 4.86421E-2 7.72865E-2 7.62658E-2 5.66632E-2 4.00605E-2 2.9829E-2 6.00092E-2 8.59093E-2 3.66699E-2 4.78216E-2 3.85514E-2 4.02897E-2 4.21848E-2 5.26733E-2 4.8825E-2 3.48156E-2 2.1602E-2 1.68761E-2 3.11093E-2 1.91846E-2 1.16345E-2 2.00216E-2 1.22326E-2 1.14141E-2 9.89765E-3 1.19485E-2 1.02986E-2 1.30076E-2 1.58864E-2 2.76078E-2 3.09965E-2 7.66776E-3 1.4633E-2 -9999 -9999 -9999 -9999 -9999 -9999 -9999 -9999 -9999 -9999 -9999 -9999 -9999 -9999 -9999 -9999 -9999 -9999 -9999 -9999 -9999
-9999 -9999 -9999 -9999 -9999 -9999 -9999 -9999 -9999 -9999 -9999 -9999 -9999 -9999 -9999 -9999 -9999 -9999 -9999 -9999 -9999 -9999 -9999 -9999 -9999 -9999 -9999 -9999 -9999 -9999 2.58618E-1 9.30403E-2 1.00908E-1 -9999 -9999 1.96459E-1 1.41858E-1 2.37786E-1 1.28322E-1 9.03264E-2 1.16549E-1 1.04783E-1 9.37363E-2 8.90489E-2 8.67402E-2 1.13302E-1 2.57976E-1 3.75593E-1 3.9348E-1 4.32884E-1 4.15964E-1 3.77814E-1 3.73933E-1 3.40285E-1 3.47148E-1 3.81919E-1 4.19457E-1 4.14616E-1 4.1918E-1 4.38395E-1 4.33736E-1 4.27651E-1 4.73835E-1 4.5394E-1 3.68925E-1 2.92269E-1 2.61209E-1 2.01869E-1 1.43371E-1 1.25413E-1 1.50206E-1 1.95483E-1 2.75968E-1 3.39362E-1 3.87819E-1 3.89385E-1 3.90842E-1 3.57453E-1 2.78151E-1 2.37838E-1 2.48481E-1 2.75878E-1 3.91459E-1 4.10547E-1 3.5461E-1 3.71576E-1 2.72073E-1 2.40519E-1 2.19162E-1 2.38682E-1 3.07633E-1 2.88342E-1 3.33578E-1 3.97119E-1 3.32598E-1 3.00049E-1 3.01316E-1 2.76524E-1 2.88097E-1 1.96016E-1 1.99976E-1 2.23343E-1 2.43625E-1 2.12781E-1 1.76135E-1 1.97577E-1 1.50101E-1 1.34004E-1 7.61269E-2 3.37911E-2 1.81361E-2 2.45073E-2 7.89134E-2 9.11225E-2 1.05616E-1 5.59813E-2 3.40296E-2 5.69922E-2 6.18779E-2 3.3333E-2 3.12984E-2 3.26966E-2 4.99127E-2 8.07484E-2 3.27954E-2 2.6798E-2 2.88736E-2 3.1158E-2 3.53081E-2 4.38418E-2 3.58564E-2 2.97551E-2 2.61494E-2 2.08277E-2 2.54596E-2 1.92934E-2 1.82297E-2 1.50216E-2 7.38654E-3 1.26404E-2 9.26282E-3 8.01441E-3 9.39743E-3 9.79425E-3 1.23956E-2 2.1253E-2 7.37587E-3 7.33923E-3 1.00692E-2 -9999 -9999 -9999 -9999 -9999 -9999 -9999 -9999 -9999 -9999 -9999 -9999 -9999 -9999 -9999 -9999 -9999 -9999 -9999 -9999 -9999
-9999 -9999 -9999 -9999 -9999 -9999 -9999 -9999 -9999 -9999 -9999 -9999 -9999 -9999 -9999 -9999 -9999 -9999 -9999 -9999 -9999 -9999 -9999 -9999 -9999 -9999 -9999 -9999 -9999 -9999 2.33335E-1 8.20325E-2 6.41869E-2 9.094E-2 1.7788E-1 1.92519E-1 1.20477E-1 2.17697E-1 2.53902E-1 1.37862E-1 1.80423E-1 2.46716E-1 1.72805E-1 1.21161E-1 1.07515E-1 1.1941E-1 2.10724E-1 3.42259E-1 4.04803E-1 4.35548E-1 4.16432E-1 4.14974E-1 3.68879E-1 3.35343E-1 3.66989E-1 4.14966E-1 4.09128E-1 3.82947E-1 4.05199E-1 4.36783E-1 4.28206E-1 4.33197E-1 4.78718E-1 5.3796E-1 5.27536E-1 4.45726E-1 3.62901E-1 2.0788E-1 1.78203E-1 1.50431E-1 1.32179E-1 1.49262E-1 2.28487E-1 3.22756E-1 3.89124E-1 4.14432E-1 4.26232E-1 3.63097E-1 2.58453E-1 2.3274E-1 2.24945E-1 1.97219E-1 2.33327E-1 3.63824E-1 3.99492E-1 3.86194E-1 3.14725E-1 2.31295E-1 2.1341E-1 2.39463E-1 2.67842E-1 2.90016E-1 3.13809E-1 3.43679E-1 3.42329E-1 2.36798E-1 2.54612E-1 2.81075E-1 2.14438E-1 1.69321E-1 1.70288E-1 1.81041E-1 1.92794E-1 1.61586E-1 1.48746E-1 1.38961E-1 9.15361E-2 7.16738E-2 4.17307E-2 2.60444E-2 1.82544E-2 3.31015E-2 6.26067E-2 3.68978E-2 3.97152E-2 4.96077E-2 3.22332E-2 5.02482E-2 8.96346E-2 6.89796E-2 2.31944E-2 1.82944E-2 5.27546E-2 4.25483E-2 2.4295E-2 2.27968E-2 2.18573E-2 2.60074E-2 2.39235E-2 3.13167E-2 3.21959E-2 3.65164E-2 2.51662E-2 3.10136E-2 2.69183E-2 2.04012E-2 2.00643E-2 9.92982E-3 7.03347E-3 5.37875E-3 4.77984E-3 4.39463E-3 4.52257E-3 6.11438E-3 1.05548E-2 7.64785E-3 1.52308E-2 6.74945E-3 8.06599E-3 5.26925E-3 -9999 -9999 -9999 -9999 -9999 -9999 -9999 -9999 -9999 -9999 -9999 -9999 -9999 -9999 -9999 -9999 -9999 -9999 -9999 -9999
-9999 -9999 -9999 -9999 -9999 -9999 -9999 -9999 -9999 -9999 -9999 -9999 -9999 -9999 -9999 -9999 -9999 -9999 -9999 -9999 -9999 -9999 -9999 -9999 -9999 -9999 -9999 -9999 -9999 -9999 1.53113E-1 1.18798E-1 7.07459E-2 7.44971E-2 8.68718E-2 1.54036E-1 1.44714E-1 1.05201E-1 1.92739E-1 1.97986E-1 1.12438E-1 1.46754E-1 2.31924E-1 2.1726E-1 1.52235E-1 1.66126E-1 3.25445E-1 3.96341E-1 3.84897E-1 3.9469E-1 4.1389E-1 4.14929E-1 3.97404E-1 3.69864E-1 4.13314E-1 4.55615E-1 4.25778E-1 3.91137E-1 3.64479E-1 3.80042E-1 3.79267E-1 3.97264E-1 4.31966E-1 4.96435E-1 4.73517E-1 4.40405E-1 4.08169E-1 2.26408E-1 1.75231E-1 1.42597E-1 1.14898E-1 1.72071E-1 2.0182E-1 2.62423E-1 3.92687E-1 4.71076E-1 4.30528E-1 3.67968E-1 2.94071E-1 2.71795E-1 2.79301E-1 2.4776E-1 2.18879E-1 2.68431E-1 3.27021E-1 3.85284E-1 3.65501E-1 2.56117E-1 2.00607E-1 2.21344E-1 2.81423E-1 3.08324E-1 2.99939E-1 3.34385E-1 3.59295E-1 2.50484E-1 1.89044E-1 2.68326E-1 2.01246E-1 1.63609E-1 1.29406E-1 1.13692E-1 1.55823E-1 1.50993E-1 1.3314E-1 1.21084E-1 7.17541E-2 3.31892E-2 2.17965E-2 2.32063E-2 2.62463E-2 2.70341E-2 4.09657E-2 4.57525E-2 2.92019E-2 1.78232E-2 1.91945E-2 4.4765E-2 6.16143E-2 5.87589E-2 2.65159E-2 2.24557E-2 4.75383E-2 2.47731E-2 1.96503E-2 2.36401E-2 2.67632E-2 2.3187E-2 2.50875E-2 2.97035E-2 2.48022E-2 3.22995E-2 2.82851E-2 2.7022E-2 2.1127E-2 2.06509E-2 2.14546E-2 1.4043E-2 1.17298E-2 5.69772E-3 5.69424E-3 8.0672E-3 4.39412E-3 6.71925E-3 8.89402E-3 5.32909E-3 9.9345E-3 5.37114E-3 5.84612E-3 5.87762E-3 -9999 -9999 -9999 -9999 -9999 -9999 -9999 -9999 -9999 -9999 -9999 -9999 -9999 -9999 -9999 -9999 -9999 -9999 -9999 -9999
-9999 -9999 -9999 -9999 -9999 -9999 -9999 -9999 -9999 -9999 -9999 -9999 -9999 -9999 -9999 -9999 -9999 -9999 -9999 -9999 -9999 -9999 -9999 -9999 -9999 -9999 -9999 -9999 -9999 -9999 -9999 -9999 2.35261E-1 1.28845E-1 5.95432E-2 6.57695E-2 1.28447E-1 1.01146E-1 1.24966E-1 1.17211E-1 1.54296E-1 1.1159E-1 1.09961E-1 1.30188E-1 1.65288E-1 2.11814E-1 3.03305E-1 4.08312E-1 3.47612E-1 3.71704E-1 3.92954E-1 4.10795E-1 4.16351E-1 3.98952E-1 4.07707E-1 4.54903E-1 4.48878E-1 4.29446E-1 3.66732E-1 3.34646E-1 3.4503E-1 3.45529E-1 3.75359E-1 3.72195E-1 3.8021E-1 3.93469E-1 3.67168E-1 2.61052E-1 2.25646E-1 1.81689E-1 1.59622E-1 2.01386E-1 1.94575E-1 2.59345E-1 3.79103E-1 4.5983E-1 4.52514E-1 4.0658E-1 3.68965E-1 2.77949E-1 1.9814E-1 1.92411E-1 1.64197E-1 1.4791E-1 1.40798E-1 2.49563E-1 3.33292E-1 2.7734E-1 2.12177E-1 2.38804E-1 3.04833E-1 3.05185E-1 3.27711E-1 2.13524E-1 2.76626E-1 3.24741E-1 2.17846E-1 2.30057E-1 1.59054E-1 1.24164E-1 9.86147E-2 8.29334E-2 1.27626E-1 9.78891E-2 1.02877E-1 9.11246E-2 3.30777E-2 1.67879E-2 2.12438E-2 3.27385E-2 1.93603E-2 1.71594E-2 2.19603E-2 3.04597E-2 3.86955E-2 6.8339E-2 7.45409E-2 6.20292E-2 5.79583E-2 4.1748E-2 2.43536E-2 2.4437E-2 5.51221E-2 2.57025E-2 1.83127E-2 2.31146E-2 3.53073E-2 4.70361E-2 4.20918E-2 3.31105E-2 2.0179E-2 2.15792E-2 1.98969E-2 2.29813E-2 1.84672E-2 1.6194E-2 1.25393E-2 1.05356E-2 8.12147E-3 9.54095E-3 1.10751E-2 1.56556E-2 1.97921E-2 2.24811E-2 1.30922E-2 4.19837E-3 5.93425E-3 5.66268E-3 6.305E-3 -9999 -9999 -9999 -9999 -9999 -9999 -9999 -9999 -9999 -9999 -9999 -9999 -9999 -9999 -9999 -9999 -9999 -9999 -9999 -9999 -9999
-9999 -9999 -9999 -9999 -9999 -9999 -9999 -9999 -9999 -9999 -9999 -9999 -9999 -9999 -9999 -9999 -9999 -9999 -9999 -9999 -9999 -9999 -9999 -9999 -9999 -9999 -9999 -9999 -9999 -9999 -9999 -9999 -9999 1.62966E-1 8.00114E-2 5.03065E-2 5.24716E-2 9.80186E-2 5.2459E-2 8.85746E-2 1.3479E-1 1.62806E-1 1.41528E-1 1.06316E-1 1.43332E-1 2.83064E-1 3.05217E-1 2.57494E-1 3.15863E-1 3.75493E-1 3.88819E-1 4.20563E-1 4.23904E-1 4.35104E-1 3.81611E-1 4.09269E-1 4.44256E-1 4.42146E-1 3.9828E-1 3.76463E-1 3.56946E-1 3.09222E-1 3.12656E-1 2.75525E-1 2.9327E-1 3.13464E-1 2.98635E-1 2.72966E-1 2.57545E-1 2.0024E-1 1.55932E-1 2.27777E-1 2.25884E-1 3.01638E-1 4.05355E-1 4.44806E-1 4.67103E-1 4.33977E-1 4.10203E-1 3.62592E-1 2.71842E-1 1.8453E-1 1.56021E-1 1.38375E-1 1.20963E-1 1.28152E-1 1.598E-1 2.69698E-1 2.55496E-1 2.68932E-1 3.01792E-1 3.21814E-1 3.45363E-1 2.35233E-1 1.33419E-1 2.71363E-1 2.70015E-1 2.29141E-1 1.2325E-1 1.02147E-1 8.09281E-2 8.55973E-2 7.41393E-2 7.1592E-2 7.98952E-2 5.10095E-2 2.24135E-2 1.82266E-2 2.81675E-2 3.0292E-2 2.12656E-2 2.11575E-2 2.5458E-2 2.51067E-2 3.46237E-2 5.54061E-2 4.68571E-2 4.83135E-2 5.2234E-2 3.84421E-2 3.28492E-2 4.92156E-2 5.04787E-2 2.37907E-2 2.11064E-2 2.46004E-2 3.76036E-2 6.42148E-2 3.84155E-2 3.19591E-2 2.02752E-2 1.25226E-2 1.31659E-2 1.29198E-2 1.4735E-2 1.25755E-2 1.07502E-2 9.20224E-3 5.47713E-3 3.48972E-3 6.0881E-3 1.48272E-2 1.50995E-2 1.16909E-2 1.40923E-2 6.10335E-3 7.88039E-3 4.17353E-3 -9999 -9999 -9999 -9999 -9999 -9999 -9999 -9999 -9999 -9999 -9999 -9999 -9999 -9999 -9999 -9999 -9999 -9999 -9999 -9999 -9999 -9999
-9999 -9999 -9999 -9999 -9999 -9999 -9999 -9999 -9999 -9999 -9999 -9999 -9999 -9999 -9999 -9999 -9999 -9999 -9999 -9999 -9999 -9999 -9999 -9999 -9999 -9999 -9999 -9999 -9999 -9999 -9999 -9999 -9999 2.18452E-1 1.03955E-1 6.73784E-2 5.29258E-2 7.4073E-2 5.33856E-2 6.17878E-2 1.0456E-1 8.73945E-2 9.80457E-2 7.95979E-2 1.071E-1 1.68702E-1 2.39672E-1 2.44787E-1 3.54787E-1 4.17811E-1 4.30832E-1 4.1244E-1 4.22564E-1 3.90988E-1 3.79893E-1 3.95198E-1 4.28441E-1 4.24783E-1 4.16578E-1 3.98089E-1 3.75537E-1 3.25684E-1 2.68451E-1 2.15998E-1 2.39519E-1 3.08886E-1 2.36793E-1 1.71116E-1 2.28331E-1 2.01937E-1 1.50876E-1 2.40536E-1 1.9499E-1 2.28704E-1 3.70639E-1 4.33382E-1 4.92668E-1 4.58998E-1 3.84293E-1 3.80518E-1 3.26797E-1 2.53896E-1 1.93309E-1 1.91464E-1 1.55564E-1 1.53143E-1 1.65267E-1 1.55545E-1 3.16093E-1 3.52264E-1 3.17567E-1 3.41637E-1 3.66035E-1 3.40931E-1 1.60529E-1 1.39054E-1 1.99323E-1 2.00421E-1 1.26146E-1 9.56457E-2 7.65827E-2 1.05572E-1 7.02011E-2 7.1994E-2 7.47368E-2 3.45683E-2 2.01658E-2 1.57923E-2 2.59229E-2 2.62496E-2 2.53285E-2 3.13433E-2 4.47079E-2 4.18031E-2 3.31E-2 5.96564E-2 5.94557E-2 4.85339E-2 4.8942E-2 8.06776E-2 6.41725E-2 6.67481E-2 3.34562E-2 2.77421E-2 3.39284E-2 3.3807E-2 2.84476E-2 4.74994E-2 2.11697E-2 1.65347E-2 1.39664E-2 9.55813E-3 1.56415E-2 2.31652E-2 1.82937E-2 9.59772E-3 8.19694E-3 4.96012E-3 4.41259E-3 4.76894E-3 1.32301E-2 1.78449E-2 1.42931E-2 8.61092E-3 6.69384E-3 3.46113E-3 3.58195E-3 2.84225E-3 -9999 -9999 -9999 -9999 -9999 -9999 -9999 -9999 -9999 -9999 -9999 -9999 -9999 -9999 -9999 -9999 -9999 -9999 -9999 -9999 -9999 -9999
-9999 -9999 -9999 -9999 -9999 -9999 -9999 -9999 -9999 -9999 -9999 -9999 -9999 -9999 -9999 -9999 -9999 -9999 -9999 -9999 -9999 -9999 -9999 -9999 -9999 -9999 -9999 -9999 -9999 -9999 -9999 -9999 -9999 -9999 1.186E-1 9.39781E-2 6.00272E-2 8.09441E-2 8.45641E-2 9.86552E-2 9.33236E-2 1.11911E-1 1.10003E-1 1.0382E-1 1.03135E-1 1.46957E-1 2.19806E-1 2.61589E-1 3.62396E-1 4.59668E-1 4.60766E-1 4.16008E-1 4.0467E-1 3.87104E-1 3.96994E-1 3.86907E-1 3.88434E-1 4.14787E-1 4.05307E-1 4.27876E-1 4.19633E-1 3.44932E-1 2.46971E-1 1.70086E-1 1.71928E-1 2.79582E-1 2.26167E-1 1.43994E-1 1.30748E-1 1.80023E-1 1.61364E-1 2.24049E-1 2.03646E-1 2.17846E-1 3.09525E-1 4.43814E-1 4.71542E-1 4.46034E-1 4.08673E-1 3.69633E-1 3.40669E-1 2.92313E-1 2.72113E-1 2.51476E-1 1.67999E-1 2.2667E-1 2.84678E-1 2.26025E-1 2.15541E-1 3.09226E-1 3.85833E-1 3.31645E-1 3.51461E-1 3.49633E-1 2.18339E-1 1.29608E-1 1.61941E-1 1.86438E-1 1.41364E-1 1.33741E-1 8.38423E-2 6.21264E-2 4.27356E-2 6.07161E-2 6.45184E-2 4.31331E-2 1.74288E-2 1.45164E-2 1.85673E-2 2.41635E-2 2.24244E-2 2.0428E-2 2.37498E-2 2.64066E-2 4.59304E-2 5.49755E-2 4.92295E-2 4.72013E-2 6.50437E-2 1.04292E-1 9.40521E-2 7.33946E-2 5.98958E-2 5.27878E-2 5.82192E-2 6.25839E-2 3.30306E-2 3.90978E-2 1.97699E-2 1.33263E-2 1.2696E-2 1.39749E-2 2.42954E-2 2.61753E-2 1.91396E-2 7.78592E-3 8.47083E-3 9.90205E-3 6.52698E-3 1.78138E-2 1.71909E-2 1.38675E-2 8.94427E-3 3.98664E-3 3.50355E-3 5.62869E-3 3.50392E-3 1.88351E-3 -9999 -9999 -9999 -9999 -9999 -9999 -9999 -9999 -9999 -9999 -9999 -9999 -9999 -9999 -9999 -9999 -9999 -9999 -9999 -9999 -9999 -9999
-9999 -9999 -9999 -9999 -9999 -9999 -9999 -9999 -9999 -9999 -9999 -9999 -9999 -9999 -9999 -9999 -9999 -9999 -9999 -9999 -9999 -9999 -9999 -9999 -9999 -9999 -9999 -9999 -9999 -9999 -9999 -9999 -9999 -9999 -9999 1.44704E-1 9.21077E-2 8.98795E-2 9.74219E-2 1.14127E-1 1.01161E-1 1.2888E-1 1.57617E-1 2.44598E-1 2.43017E-1 1.68024E-1 1.98725E-1 2.42653E-1 3.13725E-1 3.79114E-1 4.50678E-1 4.14956E-1 4.03759E-1 3.94773E-1 3.96851E-1 3.59229E-1 3.80809E-1 4.3455E-1 4.47768E-1 4.32561E-1 4.59059E-1 4.14297E-1 3.23232E-1 1.86441E-1 1.72657E-1 1.75192E-1 1.20888E-1 1.15675E-1 1.65485E-1 1.79313E-1 1.38124E-1 2.39344E-1 1.89393E-1 2.21104E-1 3.13485E-1 4.29373E-1 4.70772E-1 4.59404E-1 4.64265E-1 3.98399E-1 3.48136E-1 2.78626E-1 2.62084E-1 3.10002E-1 2.83626E-1 3.05955E-1 3.04728E-1 2.9671E-1 2.21218E-1 2.18927E-1 4.01618E-1 3.66602E-1 3.03597E-1 3.22775E-1 2.94963E-1 1.62436E-1 1.56854E-1 1.31158E-1 2.35072E-1 1.42382E-1 1.34437E-1 6.27451E-2 5.52396E-2 4.69212E-2 5.14362E-2 5.03946E-2 2.85944E-2 1.53955E-2 2.16584E-2 2.88924E-2 2.05287E-2 1.55811E-2 1.68121E-2 1.47523E-2 1.71831E-2 2.38329E-2 2.53309E-2 1.797E-2 2.43964E-2 4.15148E-2 4.38981E-2 4.4165E-2 2.59618E-2 1.56795E-2 1.26929E-2 1.76989E-2 4.3898E-2 4.49436E-2 2.88767E-2 1.91385E-2 1.33235E-2 1.23937E-2 1.93464E-2 2.17198E-2 9.81625E-3 6.01295E-3 3.37146E-3 5.63236E-3 1.39572E-2 1.17136E-2 9.3109E-3 9.36703E-3 7.8229E-3 6.59011E-3 4.35973E-3 2.12954E-3 2.74751E-3 1.94037E-3 -9999 -9999 -9999 -9999 -9999 -9999 -9999 -9999 -9999 -9999 -9999 -9999 -9999 -9999 -9999 -9999 -9999 -9999 -9999 -9999 -9999 -9999
-9999 -9999 -9999 -9999 -9999 -9999 -9999 -9999 -9999 -9999 -9999 -9999 -9999 -9999 -9999 -9999 -9999 -9999 -9999 -9999 -9999 -9999 -9999 -9999 -9999 -9999 -9999 -9999 -9999 -9999 -9999 -9999 -9999 -9999 -9999 5.83006E-2 9.41689E-2 1.25878E-1 1.20993E-1 1.02203E-1 1.08324E-1 9.81336E-2 1.37897E-1 2.94184E-1 2.96472E-1 1.82872E-1 1.55089E-1 3.05413E-1 4.08968E-1 3.70223E-1 4.59441E-1 4.04595E-1 4.07202E-1 4.05298E-1 4.01133E-1 3.65852E-1 3.77914E-1 3.92236E-1 4.16136E-1 4.22843E-1 4.86322E-1 5.27099E-1 4.59511E-1 2.19001E-1 1.47192E-1 1.43796E-1 1.29684E-1 1.113E-1 1.91096E-1 1.8726E-1 1.31245E-1 2.55774E-1 2.15145E-1 1.95768E-1 2.81288E-1 4.06264E-1 4.75083E-1 4.5902E-1 3.78401E-1 3.89114E-1 3.33769E-1 2.79792E-1 2.36526E-1 2.53279E-1 2.83547E-1 2.27537E-1 2.48709E-1 2.31796E-1 2.19398E-1 2.01668E-1 3.72315E-1 3.89433E-1 3.72837E-1 3.10038E-1 2.70555E-1 1.90603E-1 1.54212E-1 9.68016E-2 1.89064E-1 2.38657E-1 1.23475E-1 6.83125E-2 8.08015E-2 4.14731E-2 3.61554E-2 4.34191E-2 4.43978E-2 2.86071E-2 2.99457E-2 3.23196E-2 3.16545E-2 1.88417E-2 1.35107E-2 1.09816E-2 1.38533E-2 1.9242E-2 3.01724E-2 2.41538E-2 1.61684E-2 1.70698E-2 1.79801E-2 2.63321E-2 2.96515E-2 3.39834E-2 2.13418E-2 1.22963E-2 1.21488E-2 1.81085E-2 1.46065E-2 1.86951E-2 1.52664E-2 1.7747E-2 2.06241E-2 1.47732E-2 7.0412E-3 5.93342E-3 6.99328E-3 8.45226E-3 5.26328E-3 5.11958E-3 4.5225E-3 5.49123E-3 6.21811E-3 2.82568E-3 2.85538E-3 3.39181E-3 2.92744E-3 -9999 -9999 -9999 -9999 -9999 -9999 -9999 -9999 -9999 -9999 -9999 -9999 -9999 -9999 -9999 -9999 -9999 -9999 -9999 -9999 -9999 -9999 -9999
-9999 -9999 -9999 -9999 -9999 -9999 -9999 -9999 -9999 -9999 -9999 -9999 -9999 -9999 -9999 -9999 -9999 -9999 -9999 -9999 -9999 -9999 -9999 -9999 -9999 -9999 -9999 -9999 -9999 -9999 -9999 -9999 -9999 -9999 8.82022E-2 8.99394E-2 8.06638E-2 8.42571E-2 9.0381E-2 8.15319E-2 1.2612E-1 1.0521E-1 1.20447E-1 2.03905E-1 3.26728E-1 2.6842E-1 1.43618E-1 1.78987E-1 3.70851E-1 4.52561E-1 4.34561E-1 4.25655E-1 4.19305E-1 4.13769E-1 3.95648E-1 3.62399E-1 3.4959E-1 3.67172E-1 4.01403E-1 4.26118E-1 4.62981E-1 5.5375E-1 5.10228E-1 2.50902E-1 1.83634E-1 1.45548E-1 1.48735E-1 1.38525E-1 2.03424E-1 2.13749E-1 2.25616E-1 1.81434E-1 1.54729E-1 1.98268E-1 2.92674E-1 3.83801E-1 4.06538E-1 3.94397E-1 3.83405E-1 3.70044E-1 3.6544E-1 3.21286E-1 2.81535E-1 2.27363E-1 2.24432E-1 2.4244E-1 1.93366E-1 1.96525E-1 2.04347E-1 1.69488E-1 2.97542E-1 3.61434E-1 2.8793E-1 2.92051E-1 2.26664E-1 2.15019E-1 1.2465E-1 1.55425E-1 1.28934E-1 1.86027E-1 1.51873E-1 8.20555E-2 4.54783E-2 4.76759E-2 2.57544E-2 3.0221E-2 3.0706E-2 3.09951E-2 3.72854E-2 3.40566E-2 3.60155E-2 2.03694E-2 1.709E-2 2.00735E-2 2.52367E-2 3.77236E-2 5.43108E-2 4.457E-2 2.6554E-2 2.06022E-2 1.98977E-2 1.38406E-2 2.27864E-2 3.32999E-2 4.57986E-2 3.45338E-2 2.00044E-2 1.28076E-2 -9999 -9999 -9999 -9999 -9999 1.33666E-2 7.83307E-3 1.08446E-2 8.56955E-3 5.20539E-3 3.99377E-3 5.38272E-3 4.19904E-3 4.08501E-3 2.72682E-3 3.15126E-3 4.22902E-3 2.82502E-3 -9999 -9999 -9999 -9999 -9999 -9999 -9999 -9999 -9999 -9999 -9999 -9999 -9999 -9999 -9999 -9999 -9999 -9999 -9999 -9999 -9999 -9999 -9999 -9999
-9999 -9999 -9999 -9999 -9999 -9999 -9999 -9999 -9999 -9999 -9999 -9999 -9999 -9999 -9999 -9999 -9999 -9999 -9999 -9999 -9999 -9999 -9999 -9999 -9999 -9999 -9999 -9999 -9999 -9999 -9999 -9999 -9999 -9999 -9999 -9999 1.46886E-1 5.84679E-2 5.56649E-2 1.00385E-1 1.05145E-1 1.3488E-1 2.07011E-1 2.26066E-1 3.17993E-1 3.41973E-1 2.88551E-1 2.04539E-1 2.99514E-1 5.00067E-1 5.65412E-1 5.42931E-1 4.15462E-1 3.98404E-1 3.87448E-1 3.45138E-1 3.74937E-1 3.80353E-1 4.1263E-1 4.31287E-1 4.56129E-1 5.20023E-1 5.1726E-1 3.2578E-1 2.149E-1 1.60062E-1 1.68803E-1 1.49821E-1 1.67573E-1 1.36801E-1 1.35049E-1 1.41032E-1 1.22427E-1 1.77134E-1 3.51682E-1 3.51174E-1 3.69206E-1 3.46984E-1 3.20079E-1 3.46218E-1 3.8468E-1 3.82146E-1 3.0494E-1 2.70933E-1 1.8547E-1 1.61528E-1 1.69048E-1 2.03163E-1 1.936E-1 1.76094E-1 2.29179E-1 2.44038E-1 1.95692E-1 2.18695E-1 2.21771E-1 1.74616E-1 1.59196E-1 2.08955E-1 1.05583E-1 1.08871E-1 1.23626E-1 1.03454E-1 6.67526E-2 3.59952E-2 2.96294E-2 2.10817E-2 2.10847E-2 2.82729E-2 3.12947E-2 3.59829E-2 3.4619E-2 2.15671E-2 2.25202E-2 2.78856E-2 3.23387E-2 2.96277E-2 4.58926E-2 5.05606E-2 4.32319E-2 3.25966E-2 2.38974E-2 1.06543E-2 1.22219E-2 1.83073E-2 2.83149E-2 5.5103E-2 3.46744E-2 2.62283E-2 -9999 -9999 -9999 -9999 -9999 1.36003E-2 1.05488E-2 8.363E-3 6.2456E-3 4.99457E-3 5.84383E-3 3.50037E-3 4.39677E-3 5.1399E-3 4.03418E-3 2.62011E-3 4.4096E-3 -9999 -9999 -9999 -9999 -9999 -9999 -9999 -9999 -9999 -9999 -9999 -9999 -9999 -9999 -9999 -9999 -9999 -9999 -9999 -9999 -9999 -9999 -9999 -9999 -9999
-9999 -9999 -9999 -9999 -9999 -9999 -9999 -9999 -9999 -9999 -9999 -9999 -9999 -9999 -9999 -9999 -9999 -9999 -9999 -9999 -9999 -9999 -9999 -9999 -9999 -9999 -9999 -9999 -9999 -9999 -9999 -9999 -9999 -9999 -9999 -9999 -9999 1.13298E-1 3.70167E-2 9.16551E-2 1.30655E-1 1.34582E-1 1.99142E-1 2.49185E-1 3.51322E-1 3.59603E-1 4.13616E-1 2.6961E-1 3.25641E-1 5.47025E-1 6.10327E-1 5.0551E-1 4.41146E-1 3.80529E-1 3.80564E-1 3.43839E-1 3.74391E-1 4.36899E-1 4.35627E-1 4.25595E-1 4.55179E-1 4.71502E-1 5.26674E-1 2.73676E-1 1.55473E-1 1.10994E-1 1.21451E-1 1.5068E-1 1.12313E-1 1.58699E-1 2.29245E-1 2.56025E-1 2.34595E-1 3.31264E-1 4.25527E-1 4.59589E-1 4.1828E-1 2.8483E-1 2.78875E-1 2.82409E-1 3.15359E-1 3.68757E-1 3.58059E-1 3.28398E-1 2.76604E-1 2.40243E-1 2.12284E-1 1.70528E-1 1.78745E-1 1.70486E-1 1.75239E-1 1.96881E-1 1.75244E-1 1.78589E-1 2.51393E-1 3.08226E-1 2.9065E-1 2.63908E-1 1.05454E-1 9.37028E-2 9.14379E-2 7.28959E-2 6.75981E-2 4.60679E-2 2.93732E-2 1.79495E-2 1.17934E-2 1.98787E-2 2.37123E-2 1.97642E-2 1.67266E-2 1.98971E-2 1.71944E-2 2.29036E-2 1.66347E-2 1.80913E-2 2.58887E-2 2.58671E-2 4.87842E-2 4.72682E-2 4.46688E-2 3.03582E-2 2.90429E-2 2.67435E-2 3.44019E-2 -9999 -9999 -9999 -9999 -9999 -9999 -9999 -9999 1.08656E-2 6.01296E-3 3.85467E-3 2.99925E-3 2.18482E-3 3.1888E-3 -9999 -9999 -9999 -9999 -9999 -9999 -9999 -9999 -9999 -9999 -9999 -9999 -9999 -9999 -9999 -9999 -9999 -9999 -9999 -9999 -9999 -9999 -9999 -9999 -9999 -9999 -9999 -9999 -9999 -9999 -9999
-9999 -9999 -9999 -9999 -9999 -9999 -9999 -9999 -9999 -9999 -9999 -9999 -9999 -9999 -9999 -9999 -9999 -9999 -9999 -9999 -9999 -9999 -9999 -9999 -9999 -9999 -9999 -9999 -9999 -9999 -9999 -9999 -9999 -9999 -9999 -9999 -9999 -9999 9.58521E-2 9.30524E-2 9.66682E-2 9.93988E-2 1.13284E-1 1.78364E-1 2.80085E-1 2.9219E-1 3.55958E-1 3.58717E-1 2.99198E-1 3.74643E-1 5.1592E-1 5.9381E-1 5.12011E-1 3.75965E-1 3.17786E-1 3.29551E-1 3.4825E-1 4.25685E-1 4.62249E-1 4.8688E-1 4.7149E-1 5.07969E-1 4.29348E-1 2.12274E-1 9.71275E-2 7.97281E-2 7.5887E-2 9.75892E-2 9.98553E-2 1.30083E-1 3.06633E-1 3.87874E-1 4.70376E-1 4.42889E-1 4.71354E-1 4.5124E-1 3.61773E-1 3.21515E-1 3.0418E-1 2.64628E-1 2.94706E-1 3.4997E-1 3.53913E-1 3.40715E-1 3.26142E-1 3.37012E-1 2.53881E-1 1.31557E-1 1.06333E-1 1.25155E-1 1.57586E-1 2.06921E-1 2.34642E-1 2.31959E-1 2.85138E-1 3.3051E-1 3.34029E-1 2.48468E-1 1.56153E-1 1.22662E-1 8.28687E-2 5.88642E-2 4.52518E-2 2.66391E-2 1.98444E-2 1.465E-2 2.21197E-2 2.31263E-2 1.26568E-2 9.50749E-3 7.40999E-3 9.07571E-3 1.30043E-2 1.54866E-2 1.0811E-2 1.20703E-2 1.14225E-2 1.28992E-2 3.86761E-2 7.18092E-2 7.40543E-2 7.36585E-2 5.92329E-2 -9999 -9999 -9999 -9999 -9999 -9999 -9999 -9999 -9999 -9999 4.509E-3 2.94843E-3 -9999 -9999 -9999 -9999 -9999 -9999 -9999 -9999 -9999 -9999 -9999 -9999 -9999 -9999 -9999 -9999 -9999 -9999 -9999 -9999 -9999 -9999 -9999 -9999 -9999 -9999 -9999 -9999 -9999 -9999 -9999 -9999 -9999 -9999 -9999
-9999 -9999 -9999 -9999 -9999 -9999 -9999 -9999 -9999 -9999 -9999 -9999 -9999 -9999 -9999 -9999 -9999 -9999 -9999 -9999 -9999 -9999 -9999 -9999 -9999 -9999 -9999 -9999 -9999 -9999 -9999 -9999 -9999 -9999 -9999 -9999 -9999 -9999 -9999 7.08934E-2 6.25875E-2 6.8448E-2 8.54455E-2 8.66419E-2 1.89525E-1 2.21134E-1 2.62354E-1 3.28595E-1 3.16747E-1 2.66714E-1 3.07734E-1 4.96991E-1 4.75676E-1 3.3221E-1 3.34109E-1 3.41187E-1 3.70678E-1 3.72084E-1 4.98533E-1 5.28689E-1 5.67488E-1 6.17002E-1 4.85579E-1 3.70893E-1 1.77811E-1 1.25585E-1 1.57669E-1 7.66873E-2 1.20627E-1 7.75778E-2 1.8042E-1 3.23319E-1 3.92722E-1 3.9291E-1 4.14218E-1 4.03512E-1 3.83603E-1 3.88705E-1 3.39978E-1 2.904E-1 2.75007E-1 3.3238E-1 3.55061E-1 3.35206E-1 2.9234E-1 2.593E-1 2.45278E-1 1.55882E-1 1.14048E-1 1.13188E-1 1.48962E-1 1.87517E-1 2.21369E-1 2.68434E-1 2.76895E-1 3.208E-1 2.93681E-1 2.411E-1 2.06163E-1 1.26761E-1 1.11553E-1 7.49089E-2 6.94022E-2 5.3528E-2 2.50612E-2 1.70475E-2 3.21667E-2 2.64291E-2 1.75922E-2 8.52333E-3 7.72367E-3 5.94997E-3 1.00718E-2 1.18912E-2 8.22435E-3 1.06073E-2 6.24435E-3 1.50275E-2 4.30608E-2 5.97089E-2 7.22116E-2 6.17851E-2 3.73192E-2 -9999 -9999 -9999 -9999 -9999 -9999 -9999 -9999 -9999 -9999 -9999 -9999 -9999 -9999 -9999 -9999 -9999 -9999 -9999 -9999 -9999 -9999 -9999 -9999 -9999 -9999 -9999 -9999 -9999 -9999 -9999 -9999 -9999 -9999 -9999 -9999 -9999 -9999 -9999 -9999 -9999 -9999 -9999 -9999 -9999 -9999 -9999
-9999 -9999 -9999 -9999 -9999 -9999 -9999 -9999 -9999 -9999 -9999 -9999 -9999 -9999 -9999 -9999 -9999 -9999 -9999 -9999 -9999 -9999 -9999 -9999 -9999 -9999 -9999 -9999 -9999 -9999 -9999 -9999 -9999 -9999 -9999 -9999 -9999 1.85256E-1 7.8161E-2 9.27465E-2 1.25364E-1 9.58758E-2 4.41996E-2 7.98278E-2 1.48771E-1 1.04845E-1 1.80738E-1 3.15615E-1 3.19934E-1 2.28569E-1 2.73521E-1 3.88105E-1 4.22586E-1 3.55428E-1 4.08804E-1 3.69928E-1 3.82323E-1 4.06318E-1 5.13288E-1 5.47505E-1 6.26886E-1 5.88227E-1 4.85854E-1 4.51668E-1 2.68573E-1 2.49193E-1 2.47993E-1 1.01811E-1 1.46144E-1 1.051E-1 1.10397E-1 1.68216E-1 2.73963E-1 2.78033E-1 3.45006E-1 3.89557E-1 3.19246E-1 3.45989E-1 3.06804E-1 2.85332E-1 2.763E-1 3.31684E-1 3.45235E-1 2.9534E-1 2.52713E-1 2.2772E-1 1.63588E-1 1.31611E-1 1.30735E-1 1.40883E-1 1.43157E-1 1.62435E-1 2.14366E-1 2.69165E-1 3.1977E-1 3.45265E-1 2.79316E-1 2.60653E-1 2.4418E-1 2.09092E-1 1.86318E-1 1.5412E-1 9.46318E-2 5.53334E-2 2.31913E-2 2.2061E-2 2.79329E-2 2.77583E-2 2.70952E-2 2.24246E-2 1.25288E-2 6.13256E-3 5.48727E-3 8.88115E-3 1.00938E-2 1.36389E-2 1.32263E-2 1.50424E-2 2.75532E-2 3.39325E-2 4.33766E-2 4.13784E-2 2.98869E-2 -9999 -9999 -9999 -9999 -9999 -9999 -9999 -9999 -9999 -9999 -9999 -9999 -9999 -9999 -9999 -9999 -9999 -9999 -9999 -9999 -9999 -9999 -9999 -9999 -9999 -9999 -9999 -9999 -9999 -9999 -9999 -9999 -9999 -9999 -9999 -9999 -9999 -9999 -9999 -9999 -9999 -9999 -9999 -9999 -9999 -9999 -9999
-9999 -9999 -9999 -9999 -9999 -9999 -9999 -9999 -9999 -9999 -9999 -9999 -9999 -9999 -9999 -9999 -9999 -9999 -9999 -9999 -9999 -9999 -9999 -9999 -9999 -9999 -9999 -9999 -9999 -9999 -9999 -9999 -9999 -9999 -9999 -9999 -9999 -9999 1.53708E-1 1.50361E-1 2.78147E-1 1.68972E-1 4.27189E-2 4.05902E-2 4.73817E-2 6.49432E-2 9.43212E-2 2.19219E-1 2.47055E-1 1.91894E-1 1.80773E-1 2.40175E-1 3.55256E-1 3.48525E-1 4.97981E-1 4.48145E-1 5.0007E-1 4.51424E-1 4.8383E-1 6.09258E-1 6.24973E-1 5.33754E-1 4.30414E-1 3.84475E-1 3.12818E-1 2.21008E-1 1.86099E-1 9.10011E-2 1.14408E-1 1.36015E-1 1.10462E-1 1.54107E-1 2.18025E-1 1.91508E-1 3.43518E-1 3.96241E-1 3.78695E-1 2.98373E-1 3.17279E-1 2.75659E-1 2.9554E-1 3.11239E-1 3.05988E-1 2.88156E-1 2.58461E-1 2.17421E-1 1.90302E-1 1.40178E-1 1.64672E-1 1.79574E-1 1.56202E-1 2.01384E-1 2.24992E-1 1.82679E-1 2.75706E-1 3.46064E-1 3.03766E-1 3.37669E-1 3.15849E-1 2.95135E-1 2.73186E-1 2.31248E-1 9.63986E-2 8.08451E-2 3.67756E-2 3.36865E-2 4.12804E-2 4.2705E-2 4.24324E-2 2.76412E-2 1.97719E-2 9.30047E-3 5.57534E-3 6.56717E-3 9.84601E-3 1.76845E-2 1.79449E-2 1.59908E-2 1.63781E-2 2.73167E-2 2.59208E-2 2.15786E-2 1.28749E-2 -9999 -9999 -9999 -9999 -9999 -9999 -9999 -9999 -9999 -9999 -9999 -9999 -9999 -9999 -9999 -9999 -9999 -9999 -9999 -9999 -9999 -9999 -9999 -9999 -9999 -9999 -9999 -9999 -9999 -9999 -9999 -9999 -9999 -9999 -9999 -9999 -9999 -9999 -9999 -9999 -9999 -9999 -9999 -9999 -9999 -9999 -9999
-9999 -9999 -9999 -9999 -9999 -9999 -9999 -9999 -9999 -9999 -9999 -9999 -9999 -9999 -9999 -9999 -9999 -9999 -9999 -9999 -9999 -9999 -9999 -9999 -9999 -9999 -9999 -9999 -9999 -9999 -9999 -9999 -9999 -9999 -9999 -9999 -9999 -9999 2.33466E-1 9.4771E-2 1.84368E-1 1.80276E-1 6.32887E-2 4.62412E-2 4.26531E-2 6.5293E-2 1.0955E-1 1.85644E-1 2.4233E-1 3.10582E-1 3.47628E-1 3.39218E-1 3.01735E-1 3.27946E-1 3.92811E-1 5.71244E-1 5.95475E-1 5.45731E-1 5.14E-1 6.49241E-1 6.22215E-1 4.79238E-1 3.16943E-1 1.91268E-1 2.29662E-1 1.48363E-1 9.46909E-2 6.16588E-2 8.80233E-2 4.9522E-2 6.77772E-2 9.56686E-2 1.42024E-1 1.21674E-1 1.56207E-1 2.5043E-1 2.76438E-1 2.60561E-1 2.17145E-1 2.6313E-1 2.68498E-1 2.77271E-1 2.41386E-1 2.22924E-1 2.20411E-1 1.87387E-1 1.76875E-1 1.69266E-1 1.97826E-1 2.32409E-1 2.40344E-1 2.21659E-1 2.04463E-1 2.27158E-1 2.27001E-1 2.72508E-1 3.38015E-1 3.18411E-1 3.04101E-1 2.75018E-1 2.97781E-1 2.23819E-1 1.20404E-1 6.02341E-2 3.75857E-2 3.73132E-2 5.6984E-2 6.3411E-2 3.14883E-2 2.12956E-2 1.54069E-2 8.15974E-3 5.8261E-3 6.33093E-3 1.00731E-2 2.1327E-2 2.02564E-2 2.26525E-2 1.57313E-2 1.28637E-2 1.27134E-2 8.33277E-3 -9999 -9999 -9999 -9999 -9999 -9999 -9999 -9999 -9999 -9999 -9999 -9999 -9999 -9999 -9999 -9999 -9999 -9999 -9999 -9999 -9999 -9999 -9999 -9999 -9999 -9999 -9999 -9999 -9999 -9999 -9999 -9999 -9999 -9999 -9999 -9999 -9999 -9999 -9999 -9999 -9999 -9999 -9999 -9999 -9999 -9999 -9999 -9999
-9999 -9999 -9999 -9999 -9999 -9999 -9999 -9999 -9999 -9999 -9999 -9999 -9999 -9999 -9999 -9999 -9999 -9999 -9999 -9999 -9999 -9999 -9999 -9999 -9999 -9999 -9999 -9999 -9999 -9999 -9999 -9999 -9999 -9999 -9999 -9999 -9999 -9999 2.13472E-1 8.36556E-2 2.34527E-1 2.65422E-1 1.24737E-1 8.54534E-2 3.78377E-2 4.10989E-2 8.81484E-2 1.69024E-1 3.02285E-1 4.27438E-1 3.93765E-1 3.03548E-1 1.99482E-1 2.17148E-1 3.49377E-1 4.82397E-1 5.45388E-1 5.87992E-1 5.64027E-1 5.33646E-1 6.20128E-1 5.74016E-1 3.77767E-1 1.7376E-1 1.5055E-1 1.75511E-1 1.00104E-1 7.41724E-2 7.59576E-2 6.87587E-2 3.33879E-2 1.09402E-1 1.07304E-1 1.04904E-1 1.0381E-1 1.27778E-1 1.83933E-1 2.19305E-1 1.73139E-1 1.65294E-1 1.55962E-1 1.94708E-1 1.30991E-1 1.09588E-1 1.42571E-1 1.60239E-1 1.34116E-1 1.32751E-1 1.74502E-1 2.23424E-1 2.3073E-1 2.45359E-1 2.55596E-1 2.55735E-1 2.11106E-1 2.28292E-1 3.40424E-1 3.02808E-1 2.72978E-1 2.98327E-1 2.83391E-1 3.0003E-1 1.83885E-1 7.34301E-2 3.08048E-2 2.72133E-2 4.27449E-2 5.74534E-2 4.22717E-2 2.59523E-2 1.30606E-2 9.3668E-3 6.83586E-3 7.10238E-3 9.5812E-3 1.22759E-2 1.62351E-2 1.44012E-2 9.20448E-3 7.38302E-3 9.87405E-3 6.12875E-3 -9999 -9999 -9999 -9999 -9999 -9999 -9999 -9999 -9999 -9999 -9999 -9999 -9999 -9999 -9999 -9999 -9999 -9999 -9999 -9999 -9999 -9999 -9999 -9999 -9999 -9999 -9999 -9999 -9999 -9999 -9999 -9999 -9999 -9999 -9999 -9999 -9999 -9999 -9999 -9999 -9999 -9999 -9999 -9999 -9999 -9999 -9999 -9999
-9999 -9999 -9999 -9999 -9999 -9999 -9999 -9999 -9999 -9999 -9999 -9999 -9999 -9999 -9999 -9999 -9999 -9999 -9999 -9999 -9999 -9999 -9999 -9999 -9999 -9999 -9999 -9999 -9999 -9999 -9999 -9999 -9999 -9999 -9999 -9999 -9999 -9999 2.12677E-1 5.46142E-2 1.40282E-1 2.6976E-1 2.585E-1 1.20212E-1 8.73923E-2 4.26393E-2 5.83913E-2 1.64303E-1 3.51703E-1 5.00747E-1 4.39926E-1 3.32978E-1 3.46668E-1 2.82932E-1 3.99884E-1 5.23256E-1 5.78913E-1 5.39407E-1 4.575E-1 5.05076E-1 6.43422E-1 6.40594E-1 4.6374E-1 2.76052E-1 2.44249E-1 1.46139E-1 1.41671E-1 1.66533E-1 2.37471E-1 1.57678E-1 7.82365E-2 7.81687E-2 8.76862E-2 9.89866E-2 9.83468E-2 1.0955E-1 8.67517E-2 8.35832E-2 8.85918E-2 8.17327E-2 7.41977E-2 1.33065E-1 1.90919E-1 1.18865E-1 1.28317E-1 1.28174E-1 8.51635E-2 1.03997E-1 1.68952E-1 1.94487E-1 1.95991E-1 2.37699E-1 2.19696E-1 2.47602E-1 2.26573E-1 2.18228E-1 2.81923E-1 3.00085E-1 2.88552E-1 2.81556E-1 2.9074E-1 3.34745E-1 2.2942E-1 9.75102E-2 2.39541E-2 2.95368E-2 3.98219E-2 5.10832E-2 4.72625E-2 2.72569E-2 1.4756E-2 5.15546E-3 4.19829E-3 7.02452E-3 1.06665E-2 1.09295E-2 1.23098E-2 9.41175E-3 7.00466E-3 5.14243E-3 5.38346E-3 1.29533E-2 -9999 -9999 -9999 -9999 -9999 -9999 -9999 -9999 -9999 -9999 -9999 -9999 -9999 -9999 -9999 -9999 -9999 -9999 -9999 -9999 -9999 -9999 -9999 -9999 -9999 -9999 -9999 -9999 -9999 -9999 -9999 -9999 -9999 -9999 -9999 -9999 -9999 -9999 -9999 -9999 -9999 -9999 -9999 -9999 -9999 -9999 -9999 -9999
-9999 -9999 -9999 -9999 -9999 -9999 -9999 -9999 -9999 -9999 -9999 -9999 -9999 -9999 -9999 -9999 -9999 -9999 -9999 -9999 -9999 -9999 -9999 -9999 -9999 -9999 -9999 -9999 -9999 -9999 -9999 -9999 -9999 -9999 -9999 -9999 -9999 -9999 1.33888E-1 7.6848E-2 5.84777E-2 1.4201E-1 2.46933E-1 2.28779E-1 1.57412E-1 8.37265E-2 4.61513E-2 1.00683E-1 2.90981E-1 4.44718E-1 4.20168E-1 4.04876E-1 2.92473E-1 3.20501E-1 4.02319E-1 4.4311E-1 4.94435E-1 5.15689E-1 5.44409E-1 4.8531E-1 6.22249E-1 6.15702E-1 5.18597E-1 4.11624E-1 3.17753E-1 2.06989E-1 1.32553E-1 1.52075E-1 1.93193E-1 7.33293E-2 4.85323E-2 5.28881E-2 4.7716E-2 4.02952E-2 9.19463E-2 1.09687E-1 7.50566E-2 6.53462E-2 4.76291E-2 5.82606E-2 5.22022E-2 7.59621E-2 1.80493E-1 1.35885E-1 1.2379E-1 1.3462E-1 8.23991E-2 7.51374E-2 1.04798E-1 1.30122E-1 1.08958E-1 1.27075E-1 1.49042E-1 1.86971E-1 1.9632E-1 1.72879E-1 1.95098E-1 2.09346E-1 2.47512E-1 2.89136E-1 2.79539E-1 3.08095E-1 2.33593E-1 1.75678E-1 4.55539E-2 3.32577E-2 6.18652E-2 5.11815E-2 7.45764E-2 3.89338E-2 2.38437E-2 1.24534E-2 8.11393E-3 4.98172E-3 4.66566E-3 6.2451E-3 8.96093E-3 7.77065E-3 4.43295E-3 5.83975E-3 1.32946E-2 1.26499E-2 -9999 -9999 -9999 -9999 -9999 -9999 -9999 -9999 -9999 -9999 -9999 -9999 -9999 -9999 -9999 -9999 -9999 -9999 -9999 -9999 -9999 -9999 -9999 -9999 -9999 -9999 -9999 -9999 -9999 -9999 -9999 -9999 -9999 -9999 -9999 -9999 -9999 -9999 -9999 -9999 -9999 -9999 -9999 -9999 -9999 -9999 -9999 -9999
-9999 -9999 -9999 -9999 -9999 -9999 -9999 -9999 -9999 -9999 -9999 -9999 -9999 -9999 -9999 -9999 -9999 -9999 -9999 -9999 -9999 -9999 -9999 -9999 -9999 -9999 -9999 -9999 -9999 -9999 -9999 -9999 -9999 -9999 -9999 -9999 -9999 -9999 -9999 1.09486E-1 4.33595E-2 9.8656E-2 2.18851E-1 1.87214E-1 1.22533E-1 1.38075E-1 6.32958E-2 8.60191E-2 1.32783E-1 1.89786E-1 1.51587E-1 2.53036E-1 2.8841E-1 3.86849E-1 3.48135E-1 3.78877E-1 4.5073E-1 5.33992E-1 5.13933E-1 4.52011E-1 5.34725E-1 6.36665E-1 5.62665E-1 4.2513E-1 2.65705E-1 1.87645E-1 1.64757E-1 1.2459E-1 1.96739E-1 8.66821E-2 5.12215E-2 4.94127E-2 1.42322E-1 8.34692E-2 4.30302E-2 6.5668E-2 9.41598E-2 9.69884E-2 9.7743E-2 6.0274E-2 3.52271E-2 5.68202E-2 1.64906E-1 1.50287E-1 1.25795E-1 1.48141E-1 7.40228E-2 5.34798E-2 8.42973E-2 9.50937E-2 8.31078E-2 8.28358E-2 1.27332E-1 2.16104E-1 2.41236E-1 3.17404E-1 3.35006E-1 3.07692E-1 2.94359E-1 3.00307E-1 2.96467E-1 3.21248E-1 2.52281E-1 1.62496E-1 1.16885E-1 7.99733E-2 7.59505E-2 4.55413E-2 4.51473E-2 2.7406E-2 2.00089E-2 1.00079E-2 5.88931E-3 4.00158E-3 3.80557E-3 5.57214E-3 1.17668E-2 9.73553E-3 5.44392E-3 5.81489E-3 1.31878E-2 9.9066E-3 -9999 -9999 -9999 -9999 -9999 -9999 -9999 -9999 -9999 -9999 -9999 -9999 -9999 -9999 -9999 -9999 -9999 -9999 -9999 -9999 -9999 -9999 -9999 -9999 -9999 -9999 -9999 -9999 -9999 -9999 -9999 -9999 -9999 -9999 -9999 -9999 -9999 -9999 -9999 -9999 -9999 -9999 -9999 -9999 -9999 -9999 -9999 -9999
-9999 -9999 -9999 -9999 -9999 -9999 -9999 -9999 -9999 -9999 -9999 -9999 -9999 -9999 -9999 -9999 -9999 -9999 -9999 -9999 -9999 -9999 -9999 -9999 -9999 -9999 -9999 -9999 -9999 -9999 -9999 -9999 -9999 -9999 -9999 -9999 -9999 -9999 -9999 1.1893E-1 5.54409E-2 1.23203E-1 1.40084E-1 9.82394E-2 4.92831E-2 1.14282E-1 9.26545E-2 4.99258E-2 8.03999E-2 9.47847E-2 1.34711E-1 1.5398E-1 2.2256E-1 2.29102E-1 3.28986E-1 4.21572E-1 4.20456E-1 4.57282E-1 5.14961E-1 5.26023E-1 5.12082E-1 5.96883E-1 5.85117E-1 3.87931E-1 1.477E-1 8.97751E-2 1.45502E-1 1.66993E-1 2.22876E-1 1.74452E-1 5.33912E-2 5.59749E-2 1.60643E-1 9.15509E-2 3.17945E-2 3.52344E-2 3.7499E-2 3.53004E-2 7.38856E-2 7.13649E-2 4.52224E-2 4.35499E-2 8.52836E-2 1.76879E-1 1.80013E-1 1.18432E-1 8.71779E-2 4.94593E-2 7.34103E-2 7.81767E-2 7.85063E-2 1.18699E-1 1.90923E-1 2.91728E-1 3.79029E-1 4.12417E-1 4.20792E-1 3.98593E-1 4.08722E-1 3.54594E-1 3.6302E-1 3.52212E-1 3.24447E-1 1.40608E-1 5.30198E-2 1.00929E-1 9.02428E-2 5.87111E-2 3.94783E-2 1.52004E-2 1.02174E-2 5.64993E-3 4.97902E-3 5.03563E-3 3.80448E-3 5.31806E-3 9.77201E-3 9.46519E-3 5.78284E-3 6.66092E-3 5.10109E-3 7.14264E-3 -9999 -9999 -9999 -9999 -9999 -9999 -9999 -9999 -9999 -9999 -9999 -9999 -9999 -9999 -9999 -9999 -9999 -9999 -9999 -9999 -9999 -9999 -9999 -9999 -9999 -9999 -9999 -9999 -9999 -9999 -9999 -9999 -9999 -9999 -9999 -9999 -9999 -9999 -9999 -9999 -9999 -9999 -9999 -9999 -9999 -9999 -9999 -9999
-9999 -9999 -9999 -9999 -9999 -9999 -9999 -9999 -9999 -9999 -9999 -9999 -9999 -9999 -9999 -9999 -9999 -9999 -9999 -9999 -9999 -9999 -9999 -9999 -9999 -9999 -9999 -9999 -9999 -9999 -9999 -9999 -9999 -9999 -9999 -9999 -9999 -9999 -9999 9.60615E-2 3.50328E-2 5.18288E-2 1.08689E-1 6.48598E-2 2.80455E-2 5.39389E-2 7.59964E-2 4.43245E-2 8.51173E-2 1.76313E-1 1.73951E-1 1.49499E-1 1.57478E-1 1.34027E-1 1.73815E-1 3.26932E-1 5.77729E-1 5.29521E-1 5.04144E-1 4.90604E-1 6.20624E-1 5.98976E-1 4.74886E-1 3.0273E-1 1.38483E-1 2.20179E-1 3.19808E-1 2.25613E-1 2.79944E-1 1.90822E-1 6.2865E-2 7.82779E-2 2.19685E-1 1.40277E-1 7.28707E-2 1.01816E-1 5.95746E-2 2.06716E-2 2.98967E-2 4.68167E-2 5.98374E-2 4.13593E-2 5.63934E-2 1.03798E-1 1.16467E-1 1.09372E-1 7.19182E-2 5.76866E-2 7.30957E-2 7.44803E-2 6.70824E-2 1.06248E-1 2.04156E-1 3.05888E-1 3.84445E-1 4.21196E-1 4.50467E-1 4.25268E-1 4.17234E-1 3.49904E-1 3.43848E-1 3.43882E-1 3.80416E-1 1.45677E-1 3.46498E-2 5.15642E-2 1.18368E-1 7.3961E-2 3.89768E-2 3.46643E-2 2.38326E-2 1.42627E-2 1.04775E-2 6.63786E-3 2.90348E-3 2.71253E-3 7.93767E-3 7.78152E-3 4.45033E-3 3.57757E-3 7.80192E-3 1.05248E-2 -9999 -9999 -9999 -9999 -9999 -9999 -9999 -9999 -9999 -9999 -9999 -9999 -9999 -9999 -9999 -9999 -9999 -9999 -9999 -9999 -9999 -9999 -9999 -9999 -9999 -9999 -9999 -9999 -9999 -9999 -9999 -9999 -9999 -9999 -9999 -9999 -9999 -9999 -9999 -9999 -9999 -9999 -9999 -9999 -9999 -9999 -9999 -9999
-9999 -9999 -9999 -9999 -9999 -9999 -9999 -9999 -9999 -9999 -9999 -9999 -9999 -9999 -9999 -9999 -9999 -9999 -9999 -9999 -9999 -9999 -9999 -9999 -9999 -9999 -9999 -9999 -9999 -9999 -9999 -9999 -9999 -9999 -9999 -9999 -9999 -9999 -9999 9.06363E-2 4.19165E-2 9.03066E-2 9.31033E-2 4.27227E-2 2.5418E-2 7.84744E-2 1.058E-1 5.46393E-2 9.51224E-2 1.43422E-1 2.52416E-1 2.72154E-1 2.97552E-1 3.02257E-1 3.1483E-1 3.38942E-1 4.00936E-1 4.63777E-1 4.93199E-1 4.93458E-1 6.01515E-1 5.41587E-1 3.48644E-1 2.43093E-1 2.63928E-1 4.06143E-1 4.32478E-1 4.03597E-1 3.69127E-1 2.12399E-1 9.06774E-2 1.25348E-1 3.29049E-1 2.72394E-1 2.42398E-1 1.63037E-1 7.892E-2 3.75351E-2 3.85784E-2 3.08648E-2 2.7558E-2 4.47779E-2 5.43573E-2 5.78829E-2 6.15998E-2 7.55991E-2 5.80973E-2 6.4553E-2 5.0316E-2 5.20605E-2 6.89097E-2 8.27367E-2 1.61167E-1 2.78625E-1 3.62463E-1 3.90253E-1 4.11636E-1 3.85652E-1 4.09527E-1 3.304E-1 3.5373E-1 3.59823E-1 3.85894E-1 2.32818E-1 4.10363E-2 5.99704E-2 8.13421E-2 1.15415E-1 6.34574E-2 3.72367E-2 2.95481E-2 1.59296E-2 1.66151E-2 6.04193E-3 2.40005E-3 2.917E-3 2.87806E-3 3.18616E-3 4.05682E-3 4.61219E-3 6.0458E-3 7.98453E-3 -9999 -9999 -9999 -9999 -9999 -9999 -9999 -9999 -9999 -9999 -9999 -9999 -9999 -9999 -9999 -9999 -9999 -9999 -9999 -9999 -9999 -9999 -9999 -9999 -9999 -9999 -9999 -9999 -9999 -9999 -9999 -9999 -9999 -9999 -9999 -9999 -9999 -9999 -9999 -9999 -9999 -9999 -9999 -9999 -9999 -9999 -9999 -9999
-9999 -9999 -9999 -9999 -9999 -9999 -9999 -9999 -9999 -9999 -9999 -9999 -9999 -9999 -9999 -9999 -9999 -9999 -9999 -9999 -9999 -9999 -9999 -9999 -9999 -9999 -9999 -9999 -9999 -9999 -9999 -9999 -9999 -9999 -9999 -9999 -9999 -9999 -9999 6.90668E-2 3.71179E-2 5.06295E-2 6.44084E-2 2.74897E-2 4.25228E-2 4.28642E-2 6.82104E-2 3.80577E-2 7.52975E-2 1.55637E-1 1.88442E-1 3.01098E-1 3.76349E-1 4.56094E-1 5.07588E-1 3.66333E-1 4.05423E-1 3.85751E-1 4.15621E-1 4.30485E-1 5.38465E-1 5.40449E-1 4.11347E-1 3.49809E-1 4.50214E-1 4.99132E-1 5.66085E-1 5.43768E-1 4.57326E-1 2.38212E-1 1.62706E-1 2.17197E-1 3.85113E-1 4.32797E-1 3.25419E-1 2.22209E-1 1.07225E-1 4.47367E-2 4.27038E-2 3.38265E-2 2.25663E-2 5.17108E-2 5.78122E-2 4.94436E-2 4.96754E-2 3.65894E-2 4.09174E-2 4.33944E-2 3.4398E-2 4.51347E-2 6.48204E-2 1.04511E-1 1.38943E-1 2.21756E-1 3.0645E-1 3.55949E-1 3.63773E-1 4.00107E-1 3.65026E-1 3.50895E-1 3.25725E-1 3.70193E-1 3.74907E-1 2.68353E-1 1.44008E-1 6.59335E-2 7.5512E-2 8.94625E-2 8.18431E-2 7.2927E-2 2.78442E-2 2.2669E-2 1.74585E-2 9.0247E-3 5.99554E-3 2.38047E-3 1.49727E-3 3.66555E-3 4.86145E-3 5.5379E-3 6.01333E-3 -9999 -9999 -9999 -9999 -9999 -9999 -9999 -9999 -9999 -9999 -9999 -9999 -9999 -9999 -9999 -9999 -9999 -9999 -9999 -9999 -9999 -9999 -9999 -9999 -9999 -9999 -9999 -9999 -9999 -9999 -9999 -9999 -9999 -9999 -9999 -9999 -9999 -9999 -9999 -9999 -9999 -9999 -9999 -9999 -9999 -9999 -9999 -9999 -9999
-9999 -9999 -9999 -9999 -9999 -9999 -9999 -9999 -9999 -9999 -9999 -9999 -9999 -9999 -9999 -9999 -9999 -9999 -9999 -9999 -9999 -9999 -9999 -9999 -9999 -9999 -9999 -9999 -9999 -9999 -9999 -9999 -9999 -9999 -9999 -9999 -9999 -9999 -9999 6.98064E-2 2.40847E-2 5.69126E-2 7.70597E-2 1.78848E-2 2.01536E-2 8.57978E-2 6.24178E-2 5.0431E-2 6.59965E-2 1.30749E-1 1.61504E-1 2.21851E-1 2.97267E-1 4.66775E-1 6.37569E-1 5.71015E-1 4.92363E-1 4.07418E-1 3.50238E-1 3.9668E-1 4.43204E-1 5.25521E-1 5.40987E-1 4.70468E-1 5.43361E-1 5.69655E-1 5.99932E-1 5.94584E-1 4.52987E-1 3.21343E-1 3.23115E-1 3.73758E-1 4.35723E-1 4.7817E-1 4.0864E-1 3.91261E-1 2.15706E-1 9.08022E-2 5.87696E-2 3.77137E-2 2.61209E-2 3.61601E-2 4.66858E-2 5.10034E-2 6.09471E-2 4.98403E-2 3.8016E-2 3.75965E-2 4.57906E-2 5.34484E-2 7.54012E-2 1.25263E-1 1.4668E-1 1.40894E-1 2.06606E-1 2.6585E-1 2.96179E-1 3.13502E-1 3.01548E-1 2.74552E-1 2.83509E-1 2.99174E-1 3.21292E-1 3.15217E-1 2.70328E-1 1.77529E-1 1.02755E-1 5.58547E-2 5.97003E-2 5.62422E-2 3.55428E-2 1.80122E-2 1.2809E-2 1.01233E-2 8.48181E-3 4.04624E-3 7.4244E-4 2.50787E-3 6.07086E-3 5.09508E-3 3.69451E-3 -9999 -9999 -9999 -9999 -9999 -9999 -9999 -9999 -9999 -9999 -9999 -9999 -9999 -9999 -9999 -9999 -9999 -9999 -9999 -9999 -9999 -9999 -9999 -9999 -9999 -9999 -9999 -9999 -9999 -9999 -9999 -9999 -9999 -9999 -9999 -9999 -9999 -9999 -9999 -9999 -9999 -9999 -9999 -9999 -9999 -9999 -9999 -9999 -9999
-9999 -9999 -9999 -9999 -9999 -9999 -9999 -9999 -9999 -9999 -9999 -9999 -9999 -9999 -9999 -9999 -9999 -9999 -9999 -9999 -9999 -9999 -9999 -9999 -9999 -9999 -9999 -9999 -9999 -9999 -9999 -9999 -9999 -9999 -9999 -9999 -9999 -9999 -9999 9.63561E-2 2.6504E-2 4.76761E-2 4.20543E-2 1.96795E-2 4.89261E-2 5.50335E-2 4.09601E-2 3.22597E-2 4.28834E-2 5.8167E-2 7.41525E-2 8.60211E-2 9.66656E-2 1.46737E-1 2.63623E-1 3.98056E-1 4.98239E-1 4.46214E-1 3.84172E-1 3.84157E-1 3.91603E-1 3.87014E-1 4.31606E-1 4.89673E-1 5.34894E-1 4.71267E-1 4.93715E-1 4.99525E-1 4.57381E-1 4.5221E-1 4.7331E-1 3.72216E-1 3.89937E-1 4.36833E-1 4.67161E-1 3.79685E-1 3.17423E-1 2.26818E-1 1.70803E-1 1.04104E-1 4.2878E-2 2.52442E-2 2.65175E-2 3.10849E-2 3.5601E-2 3.67503E-2 3.31192E-2 3.51742E-2 6.44637E-2 7.78072E-2 7.4812E-2 8.73675E-2 9.21757E-2 9.49913E-2 1.15902E-1 1.61014E-1 2.05178E-1 2.13619E-1 2.05588E-1 2.25163E-1 2.55192E-1 2.65553E-1 2.40081E-1 2.56918E-1 2.98274E-1 2.31848E-1 1.27301E-1 9.0177E-2 6.06268E-2 3.75853E-2 5.13064E-2 2.33758E-2 1.66873E-2 1.22325E-2 5.65502E-3 3.97355E-3 4.2533E-4 2.12407E-3 4.58558E-3 3.67245E-3 -9999 -9999 -9999 -9999 -9999 -9999 -9999 -9999 -9999 -9999 -9999 -9999 -9999 -9999 -9999 -9999 -9999 -9999 -9999 -9999 -9999 -9999 -9999 -9999 -9999 -9999 -9999 -9999 -9999 -9999 -9999 -9999 -9999 -9999 -9999 -9999 -9999 -9999 -9999 -9999 -9999 -9999 -9999 -9999 -9999 -9999 -9999 -9999 -9999 -9999
-9999 -9999 -9999 -9999 -9999 -9999 -9999 -9999 -9999 -9999 -9999 -9999 -9999 -9999 -9999 -9999 -9999 -9999 -9999 -9999 -9999 -9999 -9999 -9999 -9999 -9999 -9999 -9999 -9999 -9999 -9999 -9999 -9999 -9999 -9999 -9999 -9999 -9999 -9999 5.66218E-2 6.83839E-2 3.39774E-2 2.62436E-2 4.70205E-2 1.23905E-1 3.17138E-2 3.28551E-2 3.6697E-2 6.00481E-2 7.47899E-2 9.2449E-2 8.46957E-2 8.38684E-2 1.32751E-1 1.8853E-1 2.82164E-1 3.81144E-1 3.99399E-1 4.58857E-1 4.31205E-1 4.50063E-1 4.10352E-1 4.31196E-1 3.82958E-1 3.64863E-1 3.06113E-1 3.10207E-1 4.11597E-1 4.5406E-1 4.46187E-1 4.09908E-1 4.31969E-1 4.00932E-1 4.03865E-1 4.43486E-1 3.09147E-1 3.5217E-1 3.52879E-1 2.66905E-1 1.91828E-1 9.76501E-2 5.43627E-2 2.24629E-2 2.29959E-2 1.80404E-2 1.76383E-2 1.51749E-2 3.01768E-2 6.25756E-2 7.46855E-2 8.13996E-2 8.69703E-2 9.39413E-2 9.60025E-2 1.0048E-1 1.62272E-1 1.94075E-1 1.70412E-1 1.60431E-1 2.16144E-1 2.44669E-1 2.44077E-1 2.38555E-1 2.38047E-1 2.62201E-1 1.91489E-1 8.0277E-2 1.42522E-1 1.2344E-1 4.89478E-2 3.9295E-2 3.31452E-2 1.542E-2 6.49404E-3 5.04831E-3 2.66847E-3 4.98417E-4 2.04764E-3 3.54955E-3 -9999 -9999 -9999 -9999 -9999 -9999 -9999 -9999 -9999 -9999 -9999 -9999 -9999 -9999 -9999 -9999 -9999 -9999 -9999 -9999 -9999 -9999 -9999 -9999 -9999 -9999 -9999 -9999 -9999 -9999 -9999 -9999 -9999 -9999 -9999 -9999 -9999 -9999 -9999 -9999 -9999 -9999 -9999 -9999 -9999 -9999 -9999 -9999 -9999 -9999 -9999
-9999 -9999 -9999 -9999 -9999 -9999 -9999 -9999 -9999 -9999 -9999 -9999 -9999 -9999 -9999 -9999 -9999 -9999 -9999 -9999 -9999 -9999 -9999 -9999 -9999 -9999 -9999 -9999 -9999 -9999 -9999 -9999 -9999 -9999 -9999 -9999 -9999 -9999 -9999 -9999 8.9307E-2 5.59879E-2 3.94304E-2 1.08673E-1 1.2244E-1 5.68337E-2 6.91398E-2 3.85853E-2 7.79493E-2 2.1373E-1 2.0523E-1 1.96603E-1 2.02998E-1 2.19374E-1 2.15138E-1 2.5728E-1 3.25863E-1 4.28658E-1 4.29862E-1 4.80661E-1 4.34075E-1 4.32681E-1 4.77814E-1 4.21653E-1 4.27005E-1 3.36757E-1 2.80708E-1 3.16883E-1 3.51411E-1 3.85187E-1 3.83846E-1 3.87525E-1 3.68986E-1 3.5644E-1 3.76066E-1 3.82828E-1 3.25344E-1 2.86314E-1 1.94446E-1 1.32958E-1 1.22745E-1 1.16776E-1 5.70446E-2 2.36581E-2 2.49248E-2 1.79109E-2 1.65966E-2 2.74712E-2 3.99972E-2 5.86354E-2 5.90306E-2 6.49298E-2 7.22952E-2 8.99312E-2 1.06362E-1 1.85749E-1 2.33653E-1 1.589E-1 2.07168E-1 2.27616E-1 2.48475E-1 2.58461E-1 2.24479E-1 2.01543E-1 2.38906E-1 2.22863E-1 1.18151E-1 5.15847E-2 6.35959E-2 6.47487E-2 3.2832E-2 3.18352E-2 1.1044E-2 5.70649E-3 7.25621E-3 3.25974E-3 6.18501E-4 6.07599E-3 3.71638E-3 -9999 -9999 -9999 -9999 -9999 -9999 -9999 -9999 -9999 -9999 -9999 -9999 -9999 -9999 -9999 -9999 -9999 -9999 -9999 -9999 -9999 -9999 -9999 -9999 -9999 -9999 -9999 -9999 -9999 -9999 -9999 -9999 -9999 -9999 -9999 -9999 -9999 -9999 -9999 -9999 -9999 -9999 -9999 -9999 -9999 -9999 -9999 -9999 -9999 -9999 -9999
-9999 -9999 -9999 -9999 -9999 -9999 -9999 -9999 -9999 -9999 -9999 -9999 -9999 -9999 -9999 -9999 -9999 -9999 -9999 -9999 -9999 -9999 -9999 -9999 -9999 -9999 -9999 -9999 -9999 -9999 -9999 -9999 -9999 -9999 -9999 -9999 -9999 -9999 -9999 -9999 -9999 8.59871E-2 7.8649E-2 2.18163E-1 5.73122E-2 5.06437E-2 5.46839E-2 4.26518E-2 1.17334E-1 2.79609E-1 3.64939E-1 2.21095E-1 2.54772E-1 3.08542E-1 2.78813E-1 2.81213E-1 4.23109E-1 4.60445E-1 5.15068E-1 5.99641E-1 5.43854E-1 5.0757E-1 5.54269E-1 5.23489E-1 4.13145E-1 3.31848E-1 3.13958E-1 3.14388E-1 2.89189E-1 3.29249E-1 3.63215E-1 3.79778E-1 3.82254E-1 3.76841E-1 4.46507E-1 4.91172E-1 3.80363E-1 2.46657E-1 1.82324E-1 1.38275E-1 1.24683E-1 1.32635E-1 1.61208E-1 7.10016E-2 5.13473E-2 2.02349E-2 1.67104E-2 2.52718E-2 3.68203E-2 5.22641E-2 5.75359E-2 6.01947E-2 8.5338E-2 1.41325E-1 1.3083E-1 1.8116E-1 2.40561E-1 2.07235E-1 2.02835E-1 2.55725E-1 2.48818E-1 2.64095E-1 2.20923E-1 2.35179E-1 2.09739E-1 1.81839E-1 1.44808E-1 1.03757E-1 5.05153E-2 5.39632E-2 4.50486E-2 1.19534E-2 6.70234E-3 3.57128E-3 1.51859E-3 3.98679E-4 6.44064E-4 -9999 -9999 -9999 -9999 -9999 -9999 -9999 -9999 -9999 -9999 -9999 -9999 -9999 -9999 -9999 -9999 -9999 -9999 -9999 -9999 -9999 -9999 -9999 -9999 -9999 -9999 -9999 -9999 -9999 -9999 -9999 -9999 -9999 -9999 -9999 -9999 -9999 -9999 -9999 -9999 -9999 -9999 -9999 -9999 -9999 -9999 -9999 -9999 -9999 -9999 -9999 -9999 -9999
-9999 -9999 -9999 -9999 -9999 -9999 -9999 -9999 -9999 -9999 -9999 -9999 -9999 -9999 -9999 -9999 -9999 -9999 -9999 -9999 -9999 -9999 -9999 -9999 -9999 -9999 -9999 -9999 -9999 -9999 -9999 -9999 -9999 -9999 -9999 -9999 -9999 -9999 -9999 -9999 -9999 1.3013E-1 3.09574E-1 1.167E-1 4.01892E-2 6.62238E-2 5.68722E-2 6.43345E-2 1.30282E-1 2.55298E-1 2.53756E-1 1.38806E-1 1.53126E-1 1.39155E-1 1.08856E-1 1.57441E-1 2.35492E-1 2.82561E-1 4.00774E-1 5.18225E-1 5.23867E-1 4.47882E-1 5.14239E-1 5.2768E-1 4.23243E-1 3.88762E-1 3.56062E-1 3.23362E-1 2.63951E-1 2.86997E-1 2.6606E-1 3.22213E-1 3.69938E-1 3.52054E-1 3.60349E-1 3.63324E-1 3.34297E-1 2.81497E-1 1.90266E-1 1.33971E-1 1.3248E-1 1.45305E-1 1.56958E-1 1.64517E-1 1.04134E-1 3.07827E-2 1.7626E-2 2.53805E-2 3.95866E-2 5.71117E-2 5.22975E-2 4.36962E-2 4.84018E-2 8.20645E-2 1.13979E-1 1.75412E-1 1.70789E-1 1.89483E-1 2.11025E-1 2.19743E-1 2.20092E-1 2.27898E-1 1.78581E-1 1.76714E-1 1.57614E-1 1.42324E-1 1.17934E-1 8.12632E-2 1.03167E-1 7.4883E-2 6.08873E-2 3.11111E-2 1.39993E-2 8.1826E-3 -9999 -9999 -9999 -9999 -9999 -9999 -9999 -9999 -9999 -9999 -9999 -9999 -9999 -9999 -9999 -9999 -9999 -9999 -9999 -9999 -9999 -9999 -9999 -9999 -9999 -9999 -9999 -9999 -9999 -9999 -9999 -9999 -9999 -9999 -9999 -9999 -9999 -9999 -9999 -9999 -9999 -9999 -9999 -9999 -9999 -9999 -9999 -9999 -9999 -9999 -9999 -9999 -9999 -9999 -9999 -9999
-9999 -9999 -9999 -9999 -9999 -9999 -9999 -9999 -9999 -9999 -9999 -9999 -9999 -9999 -9999 -9999 -9999 -9999 -9999 -9999 -9999 -9999 -9999 -9999 -9999 -9999 -9999 -9999 -9999 -9999 -9999 -9999 -9999 -9999 -9999 -9999 -9999 -9999 -9999 -9999 -9999 3.47418E-1 2.46233E-1 3.46914E-2 3.33346E-2 4.61936E-2 7.32505E-2 7.92407E-2 1.11207E-1 2.0545E-1 1.82999E-1 9.64945E-2 1.01431E-1 6.83694E-2 6.5399E-2 9.42785E-2 1.23704E-1 1.39106E-1 2.16449E-1 2.74258E-1 3.75154E-1 3.8605E-1 3.80299E-1 4.67833E-1 3.71246E-1 4.60598E-1 3.86898E-1 3.91592E-1 3.35516E-1 3.37717E-1 3.27604E-1 3.44852E-1 3.3183E-1 3.44633E-1 3.16596E-1 2.65571E-1 2.5544E-1 3.06988E-1 2.66281E-1 1.74189E-1 1.24972E-1 1.09368E-1 1.2882E-1 1.61853E-1 1.21428E-1 5.53888E-2 2.79351E-2 1.79745E-2 3.47922E-2 4.44862E-2 5.85202E-2 6.29877E-2 7.39048E-2 8.83073E-2 8.7837E-2 1.39376E-1 2.04191E-1 2.32613E-1 2.37072E-1 1.87061E-1 1.75844E-1 2.01635E-1 1.98147E-1 1.66191E-1 1.33786E-1 1.34882E-1 1.12845E-1 7.14253E-2 8.63834E-2 7.64992E-2 5.06681E-2 4.87396E-2 1.65505E-2 -9999 -9999 -9999 -9999 -9999 -9999 -9999 -9999 -9999 -9999 -9999 -9999 -9999 -9999 -9999 -9999 -9999 -9999 -9999 -9999 -9999 -9999 -9999 -9999 -9999 -9999 -9999 -9999 -9999 -9999 -9999 -9999 -9999 -9999 -9999 -9999 -9999 -9999 -9999 -9999 -9999 -9999 -9999 -9999 -9999 -9999 -9999 -9999 -9999 -9999 -9999 -9999 -9999 -9999 -9999 -9999 -9999
-9999 -9999 -9999 -9999 -9999 -9999 -9999 -9999 -9999 -9999 -9999 -9999 -9999 -9999 -9999 -9999 -9999 -9999 -9999 -9999 -9999 -9999 -9999 -9999 -9999 -9999 -9999 -9999 -9999 -9999 -9999 -9999 -9999 -9999 -9999 -9999 -9999 -9999 -9999 -9999 -9999 3.92273E-1 5.12345E-2 2.15097E-2 1.50429E-2 1.66246E-2 4.33093E-2 1.00608E-1 1.28189E-1 1.16738E-1 1.16978E-1 8.67117E-2 7.15906E-2 8.16579E-2 4.08809E-2 3.65672E-2 5.70146E-2 8.15621E-2 1.22175E-1 1.8006E-1 2.1732E-1 2.86883E-1 3.86185E-1 4.56708E-1 4.50888E-1 4.72685E-1 4.44594E-1 4.10652E-1 3.92403E-1 4.22711E-1 3.95829E-1 3.6022E-1 3.78003E-1 3.61214E-1 2.90145E-1 2.3734E-1 2.63402E-1 3.15589E-1 2.92929E-1 1.80595E-1 1.04086E-1 8.46201E-2 6.97466E-2 9.93782E-2 9.79276E-2 6.8126E-2 3.64106E-2 2.08337E-2 3.03062E-2 4.8226E-2 4.80368E-2 6.01333E-2 1.02178E-1 1.43267E-1 1.67431E-1 1.83241E-1 2.12024E-1 2.40444E-1 1.96162E-1 1.71132E-1 1.53649E-1 1.52051E-1 1.38083E-1 1.16108E-1 1.12637E-1 1.06306E-1 1.45331E-1 5.86857E-2 3.50538E-2 3.03494E-2 6.10017E-2 5.74541E-2 8.88847E-3 -9999 -9999 -9999 -9999 -9999 -9999 -9999 -9999 -9999 -9999 -9999 -9999 -9999 -9999 -9999 -9999 -9999 -9999 -9999 -9999 -9999 -9999 -9999 -9999 -9999 -9999 -9999 -9999 -9999 -9999 -9999 -9999 -9999 -9999 -9999 -9999 -9999 -9999 -9999 -9999 -9999 -9999 -9999 -9999 -9999 -9999 -9999 -9999 -9999 -9999 -9999 -9999 -9999 -9999 -9999 -9999 -9999
-9999 -9999 -9999 -9999 -9999 -9999 -9999 -9999 -9999 -9999 -9999 -9999 -9999 -9999 -9999 -9999 -9999 -9999 -9999 -9999 -9999 -9999 -9999 -9999 -9999 -9999 -9999 -9999 -9999 -9999 -9999 -9999 -9999 -9999 -9999 -9999 -9999 -9999 -9999 -9999 -9999 1.70194E-1 2.57914E-2 4.76204E-2 2.66225E-2 1.66528E-2 4.03755E-2 1.04895E-1 1.39132E-1 1.12365E-1 1.25643E-1 8.8038E-2 5.5515E-2 7.21761E-2 5.39895E-2 2.76651E-2 4.8098E-2 7.53209E-2 1.34501E-1 1.63445E-1 1.69618E-1 2.60219E-1 3.47804E-1 4.36719E-1 4.45864E-1 3.3453E-1 3.91988E-1 4.63107E-1 3.60461E-1 3.56302E-1 3.62312E-1 3.70818E-1 3.30711E-1 2.81024E-1 2.97194E-1 2.39457E-1 2.61282E-1 3.16158E-1 3.24744E-1 2.36135E-1 1.42523E-1 1.25172E-1 6.46967E-2 4.92082E-2 6.73374E-2 6.93835E-2 5.32484E-2 2.76975E-2 2.02334E-2 3.51788E-2 5.89547E-2 8.48947E-2 1.37297E-1 1.58702E-1 1.90453E-1 2.46792E-1 2.56073E-1 2.6338E-1 1.91448E-1 1.39666E-1 1.28575E-1 1.46714E-1 9.78232E-2 1.00304E-1 1.07599E-1 1.18414E-1 1.23566E-1 2.04898E-2 8.2432E-3 1.85992E-2 5.13876E-2 3.87323E-2 -9999 -9999 -9999 -9999 -9999 -9999 -9999 -9999 -9999 -9999 -9999 -9999 -9999 -9999 -9999 -9999 -9999 -9999 -9999 -9999 -9999 -9999 -9999 -9999 -9999 -9999 -9999 -9999 -9999 -9999 -9999 -9999 -9999 -9999 -9999 -9999 -9999 -9999 -9999 -9999 -9999 -9999 -9999 -9999 -9999 -9999 -9999 -9999 -9999 -9999 -9999 -9999 -9999 -9999 -9999 -9999 -9999 -9999
-9999 -9999 -9999 -9999 -9999 -9999 -9999 -9999 -9999 -9999 -9999 -9999 -9999 -9999 -9999 -9999 -9999 -9999 -9999 -9999 -9999 -9999 -9999 -9999 -9999 -9999 -9999 -9999 -9999 -9999 -9999 -9999 -9999 -9999 -9999 -9999 -9999 -9999 -9999 -9999 1.42129E-1 3.27569E-2 1.71785E-2 3.23853E-2 5.69284E-2 3.97963E-2 4.34679E-2 1.06032E-1 1.08695E-1 7.57468E-2 8.90355E-2 8.24879E-2 5.3934E-2 3.76E-2 5.53324E-2 2.81174E-2 7.13157E-2 1.81604E-1 1.8843E-1 1.60737E-1 1.48666E-1 2.50469E-1 3.55506E-1 4.30634E-1 4.06861E-1 3.37292E-1 3.52967E-1 4.05001E-1 3.31384E-1 2.90025E-1 2.7063E-1 2.76341E-1 2.37979E-1 2.09878E-1 2.32082E-1 2.95625E-1 2.98413E-1 2.93781E-1 2.75155E-1 3.28985E-1 2.57877E-1 2.50084E-1 1.30226E-1 4.79704E-2 3.3703E-2 4.90702E-2 3.89253E-2 3.32471E-2 1.82461E-2 2.72134E-2 4.37717E-2 7.40959E-2 1.12252E-1 1.50536E-1 2.02884E-1 2.69708E-1 2.83545E-1 2.36846E-1 1.66704E-1 1.24009E-1 1.19553E-1 1.63343E-1 1.24633E-1 9.06841E-2 9.83578E-2 9.98042E-2 8.83561E-2 3.76303E-2 2.26863E-2 2.60642E-2 1.26151E-2 -9999 -9999 -9999 -9999 -9999 -9999 -9999 -9999 -9999 -9999 -9999 -9999 -9999 -9999 -9999 -9999 -9999 -9999 -9999 -9999 -9999 -9999 -9999 -9999 -9999 -9999 -9999 -9999 -9999 -9999 -9999 -9999 -9999 -9999 -9999 -9999 -9999 -9999 -9999 -9999 -9999 -9999 -9999 -9999 -9999 -9999 -9999 -9999 -9999 -9999 -9999 -9999 -9999 -9999 -9999 -9999 -9999 -9999 -9999
-9999 -9999 -9999 -9999 -9999 -9999 -9999 -9999 -9999 -9999 -9999 -9999 -9999 -9999 -9999 -9999 -9999 -9999 -9999 -9999 -9999 -9999 -9999 -9999 -9999 -9999 -9999 -9999 -9999 -9999 -9999 -9999 -9999 -9999 -9999 -9999 -9999 -9999 -9999 -9999 1.52325E-1 1.57229E-2 2.44173E-2 5.31299E-2 7.82879E-2 7.18784E-2 8.64701E-2 1.28724E-1 7.0788E-2 3.9294E-2 7.96812E-2 1.01249E-1 7.25101E-2 4.36429E-2 3.64522E-2 4.28745E-2 1.07643E-1 1.33416E-1 1.60225E-1 1.5539E-1 1.9634E-1 2.77214E-1 3.19356E-1 3.35428E-1 2.51889E-1 2.35534E-1 2.84846E-1 3.05205E-1 3.20842E-1 2.71242E-1 2.08243E-1 2.05086E-1 2.08768E-1 1.87109E-1 2.38537E-1 2.70626E-1 3.32151E-1 4.163E-1 2.96573E-1 1.93155E-1 2.57483E-1 2.83807E-1 2.24652E-1 8.73854E-2 3.87743E-2 2.94519E-2 3.02218E-2 3.0798E-2 2.84503E-2 2.71798E-2 4.07142E-2 8.48672E-2 1.12787E-1 1.72799E-1 2.41775E-1 2.69102E-1 2.43618E-1 1.49247E-1 1.44395E-1 1.3646E-1 1.67258E-1 1.45246E-1 7.43817E-2 1.03256E-1 8.7063E-2 8.82616E-2 8.10149E-2 2.48711E-2 2.35323E-2 8.98519E-3 7.8367E-3 -9999 -9999 -9999 -9999 -9999 -9999 -9999 -9999 -9999 -9999 -9999 -9999 -9999 -9999 -9999 -9999 -9999 -9999 -9999 -9999 -9999 -9999 -9999 -9999 -9999 -9999 -9999 -9999 -9999 -9999 -9999 -9999 -9999 -9999 -9999 -9999 -9999 -9999 -9999 -9999 -9999 -9999 -9999 -9999 -9999 -9999 -9999 -9999 -9999 -9999 -9999 -9999 -9999 -9999 -9999 -9999 -9999 -9999 -9999
-9999 -9999 -9999 -9999 -9999 -9999 -9999 -9999 -9999 -9999 -9999 -9999 -9999 -9999 -9999 -9999 -9999 -9999 -9999 -9999 -9999 -9999 -9999 -9999 -9999 -9999 -9999 -9999 -9999 -9999 -9999 -9999 -9999 -9999 -9999 -9999 -9999 -9999 -9999 -9999 2.07512E-1 1.34562E-2 1.98004E-2 4.06412E-2 6.70059E-2 1.28419E-1 1.10126E-1 1.71016E-1 8.10285E-2 4.7533E-2 1.01247E-1 1.3542E-1 1.24086E-1 1.07999E-1 6.99977E-2 8.48358E-2 1.13403E-1 1.50239E-1 1.4403E-1 1.31347E-1 1.73382E-1 2.43802E-1 2.9635E-1 3.30133E-1 2.30647E-1 2.07047E-1 2.60124E-1 2.84964E-1 2.5238E-1 1.9548E-1 1.88359E-1 1.68841E-1 1.60064E-1 1.84608E-1 2.26932E-1 2.56242E-1 2.96573E-1 4.34486E-1 3.33644E-1 1.89238E-1 1.84286E-1 2.66559E-1 2.48524E-1 1.73262E-1 7.58393E-2 3.92543E-2 2.32979E-2 3.14621E-2 2.54515E-2 3.03071E-2 3.25243E-2 6.76496E-2 9.84153E-2 1.67884E-1 2.21216E-1 1.54212E-1 1.05846E-1 8.81051E-2 1.33254E-1 1.15673E-1 1.72081E-1 8.3506E-2 6.84719E-2 7.19578E-2 8.11029E-2 1.07867E-1 8.27936E-2 2.63009E-2 9.4272E-3 -9999 -9999 -9999 -9999 -9999 -9999 -9999 -9999 -9999 -9999 -9999 -9999 -9999 -9999 -9999 -9999 -9999 -9999 -9999 -9999 -9999 -9999 -9999 -9999 -9999 -9999 -9999 -9999 -9999 -9999 -9999 -9999 -9999 -9999 -9999 -9999 -9999 -9999 -9999 -9999 -9999 -9999 -9999 -9999 -9999 -9999 -9999 -9999 -9999 -9999 -9999 -9999 -9999 -9999 -9999 -9999 -9999 -9999 -9999 -9999 -9999
-9999 -9999 -9999 -9999 -9999 -9999 -9999 -9999 -9999 -9999 -9999 -9999 -9999 -9999 -9999 -9999 -9999 -9999 -9999 -9999 -9999 -9999 -9999 -9999 -9999 -9999 -9999 -9999 -9999 -9999 -9999 -9999 -9999 -9999 -9999 -9999 -9999 -9999 -9999 -9999 1.14095E-1 1.9871E-2 2.81107E-2 4.00598E-2 5.55315E-2 8.54714E-2 7.97653E-2 9.97338E-2 5.61185E-2 4.28846E-2 6.99681E-2 1.42278E-1 1.66638E-1 1.56219E-1 1.29769E-1 1.40711E-1 1.70337E-1 1.8849E-1 1.51474E-1 1.32313E-1 1.35695E-1 2.26784E-1 4.0538E-1 3.79425E-1 2.99824E-1 3.14091E-1 2.68878E-1 2.76148E-1 2.18501E-1 2.20797E-1 2.16859E-1 1.94891E-1 2.23249E-1 2.86063E-1 3.27858E-1 2.34819E-1 2.47207E-1 2.95138E-1 3.19267E-1 2.14026E-1 1.2733E-1 1.9352E-1 2.63287E-1 1.59992E-1 8.74455E-2 2.95883E-2 1.9003E-2 1.45237E-2 1.2562E-2 2.20025E-2 4.28319E-2 6.16531E-2 9.66772E-2 1.33814E-1 1.31526E-1 7.85684E-2 5.1305E-2 5.57492E-2 9.21348E-2 1.09377E-1 1.60028E-1 9.06612E-2 6.82445E-2 7.40568E-2 7.31294E-2 1.2938E-1 8.14692E-2 2.50016E-2 -9999 -9999 -9999 -9999 -9999 -9999 -9999 -9999 -9999 -9999 -9999 -9999 -9999 -9999 -9999 -9999 -9999 -9999 -9999 -9999 -9999 -9999 -9999 -9999 -9999 -9999 -9999 -9999 -9999 -9999 -9999 -9999 -9999 -9999 -9999 -9999 -9999 -9999 -9999 -9999 -9999 -9999 -9999 -9999 -9999 -9999 -9999 -9999 -9999 -9999 -9999 -9999 -9999 -9999 -9999 -9999 -9999 -9999 -9999 -9999 -9999 -9999
-9999 -9999 -9999 -9999 -9999 -9999 -9999 -9999 -9999 -9999 -9999 -9999 -9999 -9999 -9999 -9999 -9999 -9999 -9999 -9999 -9999 -9999 -9999 -9999 -9999 -9999 -9999 -9999 -9999 -9999 -9999 -9999 -9999 -9999 -9999 -9999 -9999 -9999 -9999 -9999 8.91223E-2 1.60928E-2 2.5674E-2 3.64471E-2 3.62232E-2 6.18872E-2 5.33384E-2 3.4567E-2 3.54884E-2 3.17503E-2 5.33383E-2 1.14135E-1 1.96733E-1 2.11995E-1 1.43038E-1 2.08611E-1 2.58922E-1 1.99797E-1 1.08069E-1 9.29073E-2 1.40873E-1 1.36501E-1 2.27676E-1 4.03072E-1 4.43249E-1 3.27724E-1 2.66455E-1 2.75014E-1 2.75044E-1 2.63559E-1 2.85615E-1 2.64778E-1 3.74917E-1 3.67252E-1 3.35861E-1 2.81252E-1 2.31484E-1 2.33538E-1 2.12051E-1 2.3273E-1 1.64264E-1 1.47205E-1 1.97285E-1 1.94454E-1 1.35671E-1 6.73864E-2 2.76553E-2 1.82978E-2 1.32155E-2 1.99284E-2 3.98264E-2 5.83405E-2 8.76011E-2 8.10271E-2 9.54384E-2 4.9451E-2 5.63863E-2 7.23072E-2 1.41691E-1 9.25389E-2 4.54069E-2 5.37633E-2 5.9416E-2 5.56371E-2 8.07069E-2 1.29524E-1 1.02037E-1 2.44278E-2 -9999 -9999 -9999 -9999 -9999 -9999 -9999 -9999 -9999 -9999 -9999 -9999 -9999 -9999 -9999 -9999 -9999 -9999 -9999 -9999 -9999 -9999 -9999 -9999 -9999 -9999 -9999 -9999 -9999 -9999 -9999 -9999 -9999 -9999 -9999 -9999 -9999 -9999 -9999 -9999 -9999 -9999 -9999 -9999 -9999 -9999 -9999 -9999 -9999 -9999 -9999 -9999 -9999 -9999 -9999 -9999 -9999 -9999 -9999 -9999 -9999 -9999
-9999 -9999 -9999 -9999 -9999 -9999 -9999 -9999 -9999 -9999 -9999 -9999 -9999 -9999 -9999 -9999 -9999 -9999 -9999 -9999 -9999 -9999 -9999 -9999 -9999 -9999 -9999 -9999 -9999 -9999 -9999 -9999 -9999 -9999 -9999 -9999 -9999 -9999 -9999 -9999 5.96797E-2 1.31481E-2 1.21315E-2 1.70208E-2 2.23969E-2 4.58971E-2 3.60662E-2 2.31386E-2 2.63909E-2 3.41777E-2 4.98959E-2 8.07093E-2 1.13008E-1 1.37964E-1 1.48239E-1 1.74199E-1 2.26249E-1 1.31866E-1 7.33995E-2 7.41071E-2 7.61212E-2 1.02484E-1 2.11111E-1 4.58182E-1 4.779E-1 4.33499E-1 4.57453E-1 4.61416E-1 3.21981E-1 2.84946E-1 2.58092E-1 3.23167E-1 3.9619E-1 3.99234E-1 3.97521E-1 3.26016E-1 2.75684E-1 2.07192E-1 2.22332E-1 2.30421E-1 2.19533E-1 1.82705E-1 1.76445E-1 1.64373E-1 1.23132E-1 5.70863E-2 4.2953E-2 2.03633E-2 1.40123E-2 1.66053E-2 2.62683E-2 4.85936E-2 5.36312E-2 7.1754E-2 3.34703E-2 1.40266E-2 3.50301E-2 6.9709E-2 6.68326E-2 7.08121E-2 6.16741E-2 6.92255E-2 3.65525E-2 5.29876E-2 9.33402E-2 9.1695E-2 7.25089E-2 2.11524E-2 -9999 -9999 -9999 -9999 -9999 -9999 -9999 -9999 -9999 -9999 -9999 -9999 -9999 -9999 -9999 -9999 -9999 -9999 -9999 -9999 -9999 -9999 -9999 -9999 -9999 -9999 -9999 -9999 -9999 -9999 -9999 -9999 -9999 -9999 -9999 -9999 -9999 -9999 -9999 -9999 -9999 -9999 -9999 -9999 -9999 -9999 -9999 -9999 -9999 -9999 -9999 -9999 -9999 -9999 -9999 -9999 -9999 -9999 -9999 -9999 -9999 -9999
-9999 -9999 -9999 -9999 -9999 -9999 -9999 -9999 -9999 -9999 -9999 -9999 -9999 -9999 -9999 -9999 -9999 -9999 -9999 -9999 -9999 -9999 -9999 -9999 -9999 -9999 -9999 -9999 -9999 -9999 -9999 -9999 -9999 -9999 -9999 -9999 -9999 -9999 -9999 -9999 1.3098E-1 1.5246E-2 5.71148E-3 7.45793E-3 2.10047E-2 4.39329E-2 4.06826E-2 2.49367E-2 2.50211E-2 2.66037E-2 3.96879E-2 6.28456E-2 5.76937E-2 8.0799E-2 1.50327E-1 1.73402E-1 1.39652E-1 9.35261E-2 5.14664E-2 6.62874E-2 6.64566E-2 8.89804E-2 2.33686E-1 4.90099E-1 5.10485E-1 5.73254E-1 6.7121E-1 6.35396E-1 3.83162E-1 2.69251E-1 1.65494E-1 1.91621E-1 2.35116E-1 3.09937E-1 3.52607E-1 3.64829E-1 2.39625E-1 2.07128E-1 2.25637E-1 2.65055E-1 2.17064E-1 2.06767E-1 1.49719E-1 9.78724E-2 9.15999E-2 1.00909E-1 5.70788E-2 2.5189E-2 2.43799E-2 1.93214E-2 2.75718E-2 4.05877E-2 3.64877E-2 3.50385E-2 1.12667E-2 1.72106E-2 5.73961E-2 2.37045E-2 3.18189E-2 4.40174E-2 4.94167E-2 2.78285E-2 3.70533E-2 5.82077E-2 9.0639E-2 5.04685E-2 3.85123E-2 2.20862E-2 -9999 -9999 -9999 -9999 -9999 -9999 -9999 -9999 -9999 -9999 -9999 -9999 -9999 -9999 -9999 -9999 -9999 -9999 -9999 -9999 -9999 -9999 -9999 -9999 -9999 -9999 -9999 -9999 -9999 -9999 -9999 -9999 -9999 -9999 -9999 -9999 -9999 -9999 -9999 -9999 -9999 -9999 -9999 -9999 -9999 -9999 -9999 -9999 -9999 -9999 -9999 -9999 -9999 -9999 -9999 -9999 -9999 -9999 -9999 -9999 -9999 -9999
-9999 -9999 -9999 -9999 -9999 -9999 -9999 -9999 -9999 -9999 -9999 -9999 -9999 -9999 -9999 -9999 -9999 -9999 -9999 -9999 -9999 -9999 -9999 -9999 -9999 -9999 -9999 -9999 -9999 -9999 -9999 -9999 -9999 -9999 -9999 -9999 -9999 -9999 -9999 -9999 -9999 6.03376E-2 6.93263E-3 1.09025E-2 2.55924E-2 4.36912E-2 3.30624E-2 2.13201E-2 2.39184E-2 2.1133E-2 2.57647E-2 3.72229E-2 2.71789E-2 3.88617E-2 1.03107E-1 1.17438E-1 1.25813E-1 1.09224E-1 7.48397E-2 6.08253E-2 6.2208E-2 9.0931E-2 1.84339E-1 4.25111E-1 5.18829E-1 5.62787E-1 6.21435E-1 6.24459E-1 6.13235E-1 4.35787E-1 2.59288E-1 2.31713E-1 2.88857E-1 3.71214E-1 4.27455E-1 3.95305E-1 2.45681E-1 1.75333E-1 1.71369E-1 2.08032E-1 2.537E-1 2.70456E-1 1.73018E-1 1.27413E-1 1.02393E-1 7.173E-2 3.25356E-2 2.32454E-2 2.06641E-2 1.83032E-2 2.15012E-2 2.61588E-2 3.71872E-2 2.10797E-2 1.04004E-2 1.98137E-2 2.93973E-2 2.23369E-2 2.33751E-2 2.42005E-2 4.58846E-2 3.78422E-2 4.05717E-2 7.91064E-2 8.58608E-2 6.4538E-2 5.7694E-2 1.61325E-2 1.10294E-2 -9999 -9999 -9999 -9999 -9999 -9999 -9999 -9999 -9999 -9999 -9999 -9999 -9999 -9999 -9999 -9999 -9999 -9999 -9999 -9999 -9999 -9999 -9999 -9999 -9999 -9999 -9999 -9999 -9999 -9999 -9999 -9999 -9999 -9999 -9999 -9999 -9999 -9999 -9999 -9999 -9999 -9999 -9999 -9999 -9999 -9999 -9999 -9999 -9999 -9999 -9999 -9999 -9999 -9999 -9999 -9999 -9999 -9999 -9999 -9999 -9999
-9999 -9999 -9999 -9999 -9999 -9999 -9999 -9999 -9999 -9999 -9999 -9999 -9999 -9999 -9999 -9999 -9999 -9999 -9999 -9999 -9999 -9999 -9999 -9999 -9999 -9999 -9999 -9999 -9999 -9999 -9999 -9999 -9999 -9999 -9999 -9999 -9999 -9999 -9999 -9999 -9999 4.26545E-2 4.76049E-3 1.13119E-2 2.13902E-2 3.35686E-2 2.38889E-2 1.38587E-2 1.41074E-2 1.52539E-2 1.23692E-2 1.62499E-2 1.84058E-2 4.3802E-2 5.705E-2 6.2726E-2 8.51881E-2 1.36909E-1 8.19405E-2 4.37685E-2 4.33905E-2 6.7769E-2 8.53764E-2 2.32712E-1 4.21866E-1 4.75066E-1 5.823E-1 5.81666E-1 5.95006E-1 4.94443E-1 3.64225E-1 2.33713E-1 2.85355E-1 4.25667E-1 4.28951E-1 3.39648E-1 2.62232E-1 1.6579E-1 1.6785E-1 1.82292E-1 2.81108E-1 2.40039E-1 1.64422E-1 1.26226E-1 9.56823E-2 4.00708E-2 2.91788E-2 2.79258E-2 2.98402E-2 2.2478E-2 2.52991E-2 2.0897E-2 1.81052E-2 1.048E-2 6.43629E-3 1.48189E-2 1.02691E-2 1.94833E-2 2.48128E-2 1.64068E-2 4.64699E-2 3.39471E-2 3.08368E-2 1.16274E-1 7.8126E-2 5.39537E-2 6.25427E-2 2.02352E-2 5.23517E-3 8.62865E-3 -9999 -9999 -9999 -9999 -9999 -9999 -9999 -9999 -9999 -9999 -9999 -9999 -9999 -9999 -9999 -9999 -9999 -9999 -9999 -9999 -9999 -9999 -9999 -9999 -9999 -9999 -9999 -9999 -9999 -9999 -9999 -9999 -9999 -9999 -9999 -9999 -9999 -9999 -9999 -9999 -9999 -9999 -9999 -9999 -9999 -9999 -9999 -9999 -9999 -9999 -9999 -9999 -9999 -9999 -9999 -9999 -9999 -9999 -9999 -9999
-9999 -9999 -9999 -9999 -9999 -9999 -9999 -9999 -9999 -9999 -9999 -9999 -9999 -9999 -9999 -9999 -9999 -9999 -9999 -9999 -9999 -9999 -9999 -9999 -9999 -9999 -9999 -9999 -9999 -9999 -9999 -9999 -9999 -9999 -9999 -9999 -9999 -9999 -9999 -9999 -9999 1.93714E-1 7.29351E-3 8.69074E-3 1.2652E-2 1.70667E-2 1.28253E-2 9.01166E-3 1.04377E-2 1.23637E-2 8.94451E-3 1.19998E-2 1.45E-2 2.26472E-2 2.87448E-2 3.77874E-2 5.4387E-2 6.79962E-2 6.14028E-2 4.19718E-2 4.10023E-2 4.03202E-2 7.79618E-2 2.3359E-1 3.39102E-1 4.72663E-1 4.9973E-1 4.89207E-1 4.90068E-1 4.90183E-1 4.35444E-1 2.36809E-1 2.89152E-1 3.93298E-1 4.52483E-1 3.36693E-1 2.41142E-1 1.60926E-1 1.53397E-1 2.13774E-1 2.12564E-1 1.70501E-1 9.09947E-2 7.42327E-2 4.34747E-2 4.07002E-2 4.29843E-2 4.38737E-2 4.69417E-2 4.28883E-2 1.27495E-2 1.28124E-2 1.40433E-2 7.26207E-3 4.27146E-3 3.04737E-2 1.81346E-2 1.72302E-2 3.48694E-2 3.26553E-2 5.54199E-2 5.31783E-2 4.26107E-2 1.19912E-1 6.61235E-2 5.32358E-2 1.77521E-2 2.70465E-2 4.05366E-2 7.0549E-3 -9999 -9999 -9999 -9999 -9999 -9999 -9999 -9999 -9999 -9999 -9999 -9999 -9999 -9999 -9999 -9999 -9999 -9999 -9999 -9999 -9999 -9999 -9999 -9999 -9999 -9999 -9999 -9999 -9999 -9999 -9999 -9999 -9999 -9999 -9999 -9999 -9999 -9999 -9999 -9999 -9999 -9999 -9999 -9999 -9999 -9999 -9999 -9999 -9999 -9999 -9999 -9999 -9999 -9999 -9999 -9999 -9999 -9999 -9999 -9999
-9999 -9999 -9999 -9999 -9999 -9999 -9999 -9999 -9999 -9999 -9999 -9999 -9999 -9999 -9999 -9999 -9999 -9999 -9999 -9999 -9999 -9999 -9999 -9999 -9999 -9999 -9999 -9999 -9999 -9999 -9999 -9999 -9999 -9999 -9999 -9999 -9999 -9999 -9999 -9999 -9999 2.31939E-1 5.71786E-3 5.70736E-3 6.23812E-3 6.63637E-3 7.84958E-3 4.93066E-3 1.46114E-2 1.47461E-2 9.21871E-3 7.74777E-3 1.09362E-2 1.31649E-2 2.78197E-2 2.9774E-2 4.39138E-2 6.13612E-2 5.91429E-2 4.36841E-2 2.86502E-2 2.72543E-2 1.15917E-1 3.58373E-1 4.00137E-1 4.57566E-1 4.45167E-1 4.46523E-1 3.92837E-1 3.79954E-1 4.24668E-1 2.85827E-1 2.14211E-1 3.39169E-1 4.30736E-1 4.10513E-1 2.30829E-1 1.66863E-1 1.76854E-1 1.92736E-1 1.65402E-1 1.45894E-1 7.30984E-2 4.08127E-2 2.43662E-2 2.45919E-2 2.75009E-2 2.29387E-2 2.00738E-2 1.68408E-2 7.47113E-3 1.1428E-2 8.15604E-3 1.14063E-2 1.62095E-2 3.30191E-2 2.23103E-2 2.73613E-2 3.36911E-2 3.53307E-2 3.53394E-2 4.30684E-2 9.90508E-2 5.79461E-2 5.45286E-2 3.73114E-2 6.28435E-3 7.78321E-3 1.15845E-2 1.6265E-2 -9999 -9999 -9999 -9999 -9999 -9999 -9999 -9999 -9999 -9999 -9999 -9999 -9999 -9999 -9999 -9999 -9999 -9999 -9999 -9999 -9999 -9999 -9999 -9999 -9999 -9999 -9999 -9999 -9999 -9999 -9999 -9999 -9999 -9999 -9999 -9999 -9999 -9999 -9999 -9999 -9999 -9999 -9999 -9999 -9999 -9999 -9999 -9999 -9999 -9999 -9999 -9999 -9999 -9999 -9999 -9999 -9999 -9999 -9999 -9999
-9999 -9999 -9999 -9999 -9999 -9999 -9999 -9999 -9999 -9999 -9999 -9999 -9999 -9999 -9999 -9999 -9999 -9999 -9999 -9999 -9999 -9999 -9999 -9999 -9999 -9999 -9999 -9999 -9999 -9999 -9999 -9999 -9999 -9999 -9999 -9999 -9999 -9999 -9999 -9999 -9999 2.43568E-1 4.16533E-3 3.93839E-3 2.95771E-3 2.20553E-3 3.20606E-3 5.11762E-3 2.44717E-2 1.75425E-2 2.38097E-2 6.03027E-3 9.27708E-3 1.02698E-2 1.76466E-2 2.71682E-2 4.62368E-2 7.02487E-2 7.60824E-2 4.62919E-2 2.85664E-2 3.14292E-2 1.33147E-1 2.95E-1 3.9906E-1 3.5758E-1 4.06686E-1 4.83359E-1 3.34187E-1 2.04623E-1 2.61851E-1 3.31862E-1 2.76564E-1 3.42518E-1 4.14884E-1 3.87818E-1 2.24206E-1 2.16129E-1 1.89622E-1 1.50803E-1 1.44497E-1 1.34118E-1 8.311E-2 4.63034E-2 1.70551E-2 1.72481E-2 1.47758E-2 1.17348E-2 1.14412E-2 1.33988E-2 1.39938E-2 1.02425E-2 1.25055E-2 1.44687E-2 8.21296E-3 1.84161E-2 1.73697E-2 1.98541E-2 2.8012E-2 2.76135E-2 3.31481E-2 5.94345E-2 4.76559E-2 5.27927E-2 4.06899E-2 2.70106E-2 9.27098E-3 7.70555E-3 5.75201E-3 9.63609E-3 7.31262E-3 -9999 -9999 -9999 -9999 -9999 -9999 -9999 -9999 -9999 -9999 -9999 -9999 -9999 -9999 -9999 -9999 -9999 -9999 -9999 -9999 -9999 -9999 -9999 -9999 -9999 -9999 -9999 -9999 -9999 -9999 -9999 -9999 -9999 -9999 -9999 -9999 -9999 -9999 -9999 -9999 -9999 -9999 -9999 -9999 -9999 -9999 -9999 -9999 -9999 -9999 -9999 -9999 -9999 -9999 -9999 -9999 -9999 -9999 -9999
-9999 -9999 -9999 -9999 -9999 -9999 -9999 -9999 -9999 -9999 -9999 -9999 -9999 -9999 -9999 -9999 -9999 -9999 -9999 -9999 -9999 -9999 -9999 -9999 -9999 -9999 -9999 -9999 -9999 -9999 -9999 -9999 -9999 -9999 -9999 -9999 -9999 -9999 -9999 -9999 -9999 1.56579E-1 8.26289E-3 2.65521E-3 2.72166E-3 1.21189E-2 7.84378E-3 2.90132E-2 3.14304E-2 3.10024E-2 5.13116E-2 1.74107E-2 6.37042E-3 1.42911E-2 1.45752E-2 3.03452E-2 4.38954E-2 5.49228E-2 8.05921E-2 6.06134E-2 3.43301E-2 2.98309E-2 8.14172E-2 2.92217E-1 3.67464E-1 4.69496E-1 4.66845E-1 4.65569E-1 3.81046E-1 2.71212E-1 1.73978E-1 2.61173E-1 3.35156E-1 3.42483E-1 3.69035E-1 3.93304E-1 3.0674E-1 2.18092E-1 1.88068E-1 1.1333E-1 1.26872E-1 1.42825E-1 9.13199E-2 4.55232E-2 1.92046E-2 1.2352E-2 1.21945E-2 9.4951E-3 1.30688E-2 1.90437E-2 2.2009E-2 1.07372E-2 9.1458E-3 1.48919E-2 9.6999E-3 1.59671E-2 1.40326E-2 1.2154E-2 3.20309E-2 3.55144E-2 5.7712E-2 5.06215E-2 5.86784E-2 4.19091E-2 4.15179E-2 2.10875E-2 2.31989E-2 1.08753E-2 2.14069E-2 1.27434E-2 6.62143E-3 -9999 -9999 -9999 -9999 -9999 -9999 -9999 -9999 -9999 -9999 -9999 -9999 -9999 -9999 -9999 -9999 -9999 -9999 -9999 -9999 -9999 -9999 -9999 -9999 -9999 -9999 -9999 -9999 -9999 -9999 -9999 -9999 -9999 -9999 -9999 -9999 -9999 -9999 -9999 -9999 -9999 -9999 -9999 -9999 -9999 -9999 -9999 -9999 -9999 -9999 -9999 -9999 -9999 -9999 -9999 -9999 -9999 -9999 -9999
-9999 -9999 -9999 -9999 -9999 -9999 -9999 -9999 -9999 -9999 -9999 -9999 -9999 -9999 -9999 -9999 -9999 -9999 -9999 -9999 -9999 -9999 -9999 -9999 -9999 -9999 -9999 -9999 -9999 -9999 -9999 -9999 -9999 -9999 -9999 -9999 -9999 -9999 -9999 -9999 -9999 2.12256E-1 9.97027E-3 1.91052E-2 1.61283E-2 6.75804E-3 8.09903E-3 4.14031E-2 2.12464E-2 3.93761E-2 3.14515E-2 1.04116E-2 5.77587E-3 2.21141E-2 1.01746E-2 1.95861E-2 2.60793E-2 4.24436E-2 5.96164E-2 4.49456E-2 2.82153E-2 2.69983E-2 7.51758E-2 2.02937E-1 2.66266E-1 3.53218E-1 3.76441E-1 4.42249E-1 3.56441E-1 2.91096E-1 1.76737E-1 1.91884E-1 2.89861E-1 3.88456E-1 4.29472E-1 4.35026E-1 3.58469E-1 2.42034E-1 1.84687E-1 1.13211E-1 6.60719E-2 9.57678E-2 1.17467E-1 5.67151E-2 2.08111E-2 1.00506E-2 6.92097E-3 8.00891E-3 1.04422E-2 1.63923E-2 1.20386E-2 1.01503E-2 5.75332E-3 1.46112E-2 7.32905E-3 1.35347E-2 1.40509E-2 1.47233E-2 3.47542E-2 6.43451E-2 6.16014E-2 3.76591E-2 3.16812E-2 2.29823E-2 2.39531E-2 2.80051E-2 2.40093E-2 2.50637E-2 1.45188E-2 2.90792E-3 1.42065E-3 -9999 -9999 -9999 -9999 -9999 -9999 -9999 -9999 -9999 -9999 -9999 -9999 -9999 -9999 -9999 -9999 -9999 -9999 -9999 -9999 -9999 -9999 -9999 -9999 -9999 -9999 -9999 -9999 -9999 -9999 -9999 -9999 -9999 -9999 -9999 -9999 -9999 -9999 -9999 -9999 -9999 -9999 -9999 -9999 -9999 -9999 -9999 -9999 -9999 -9999 -9999 -9999 -9999 -9999 -9999 -9999 -9999 -9999 -9999
-9999 -9999 -9999 -9999 -9999 -9999 -9999 -9999 -9999 -9999 -9999 -9999 -9999 -9999 -9999 -9999 -9999 -9999 -9999 -9999 -9999 -9999 -9999 -9999 -9999 -9999 -9999 -9999 -9999 -9999 -9999 -9999 -9999 -9999 -9999 -9999 -9999 -9999 -9999 -9999 -9999 -9999 1.41307E-1 5.59803E-2 3.31889E-3 2.68064E-3 3.25779E-3 1.45369E-2 1.82924E-2 2.49322E-2 1.82869E-2 5.78457E-3 8.13024E-3 1.64305E-2 8.67114E-3 1.24989E-2 2.47685E-2 3.13428E-2 4.06886E-2 3.06597E-2 1.74836E-2 1.83594E-2 5.47171E-2 1.09897E-1 1.65432E-1 1.85044E-1 2.09066E-1 2.84101E-1 3.54817E-1 3.64474E-1 2.24858E-1 1.40848E-1 2.49593E-1 2.38978E-1 3.06966E-1 3.53526E-1 3.3603E-1 2.36667E-1 1.35002E-1 1.31232E-1 9.92264E-2 7.88783E-2 9.15383E-2 9.18002E-2 4.80162E-2 2.04389E-2 9.37883E-3 7.1481E-3 1.00598E-2 1.57888E-2 1.16505E-2 9.23141E-3 9.50884E-3 1.06451E-2 7.18178E-3 1.09975E-2 1.05364E-2 8.53027E-3 3.3173E-2 3.82902E-2 3.84499E-2 2.46942E-2 1.83842E-2 2.23796E-2 1.3876E-2 2.12478E-2 3.59949E-2 3.27376E-2 3.22057E-3 1.25595E-3 1.76915E-3 3.32448E-3 3.68023E-3 2.64964E-3 -9999 -9999 -9999 -9999 -9999 -9999 -9999 -9999 -9999 -9999 -9999 -9999 -9999 -9999 -9999 -9999 -9999 -9999 -9999 -9999 -9999 -9999 -9999 -9999 -9999 -9999 -9999 -9999 -9999 -9999 -9999 -9999 -9999 -9999 -9999 -9999 -9999 -9999 -9999 -9999 -9999 -9999 -9999 -9999 -9999 -9999 -9999 -9999 -9999 -9999 -9999 -9999 -9999 -9999 -9999 -9999
-9999 -9999 -9999 -9999 -9999 -9999 -9999 -9999 -9999 -9999 -9999 -9999 -9999 -9999 -9999 -9999 -9999 -9999 -9999 -9999 -9999 -9999 -9999 -9999 -9999 -9999 -9999 -9999 -9999 -9999 -9999 -9999 -9999 -9999 -9999 -9999 -9999 -9999 -9999 -9999 -9999 -9999 1.96069E-1 1.4836E-2 4.05751E-3 3.26752E-3 2.44776E-3 2.86054E-3 1.57631E-2 3.07594E-2 1.71836E-2 6.05469E-3 1.12613E-2 6.23098E-3 5.4388E-3 1.16188E-2 1.91673E-2 2.66413E-2 3.53172E-2 1.88592E-2 1.13793E-2 1.11674E-2 2.92763E-2 6.91885E-2 1.48446E-1 1.39416E-1 1.22751E-1 2.08436E-1 3.17009E-1 2.99796E-1 2.34186E-1 1.77705E-1 2.25576E-1 1.95468E-1 2.1252E-1 2.182E-1 3.0059E-1 2.31798E-1 1.49499E-1 1.58985E-1 1.27414E-1 9.78702E-2 8.04552E-2 9.39076E-2 5.06362E-2 2.46718E-2 1.25973E-2 9.03441E-3 8.53057E-3 1.22053E-2 1.18371E-2 8.92465E-3 1.40346E-2 9.1951E-3 8.81481E-3 8.56437E-3 4.91937E-3 8.57173E-3 2.94845E-2 2.02453E-2 2.03952E-2 1.26167E-2 1.01967E-2 1.25768E-2 1.20258E-2 2.25978E-2 2.25285E-2 1.04313E-2 8.02421E-3 8.77183E-3 6.28818E-3 3.37928E-3 1.65875E-3 1.11801E-3 4.03677E-4 -9999 -9999 -9999 -9999 -9999 -9999 -9999 -9999 -9999 -9999 -9999 -9999 -9999 -9999 -9999 -9999 -9999 -9999 -9999 -9999 -9999 -9999 -9999 -9999 -9999 -9999 -9999 -9999 -9999 -9999 -9999 -9999 -9999 -9999 -9999 -9999 -9999 -9999 -9999 -9999 -9999 -9999 -9999 -9999 -9999 -9999 -9999 -9999 -9999 -9999 -9999 -9999 -9999 -9999 -9999
-9999 -9999 -9999 -9999 -9999 -9999 -9999 -9999 -9999 -9999 -9999 -9999 -9999 -9999 -9999 -9999 -9999 -9999 -9999 -9999 -9999 -9999 -9999 -9999 -9999 -9999 -9999 -9999 -9999 -9999 -9999 -9999 -9999 -9999 -9999 -9999 -9999 -9999 -9999 -9999 -9999 -9999 3.75302E-1 5.15535E-2 6.58393E-3 3.85931E-3 2.13252E-3 2.05341E-3 2.09112E-2 4.73172E-2 2.28694E-2 8.92321E-3 8.73916E-3 5.45727E-3 5.54476E-3 9.73966E-3 1.31605E-2 2.53421E-2 4.67283E-2 4.14365E-2 1.59778E-2 1.092E-2 2.12569E-2 6.11895E-2 1.54062E-1 1.24168E-1 1.52798E-1 1.50337E-1 1.63507E-1 1.79618E-1 2.197E-1 2.36578E-1 3.01041E-1 2.29989E-1 1.43025E-1 1.49492E-1 1.481E-1 1.73643E-1 1.7867E-1 1.24579E-1 1.00743E-1 6.2194E-2 3.46729E-2 3.503E-2 4.23047E-2 2.50163E-2 1.02363E-2 4.54145E-3 4.40441E-3 8.08003E-3 1.16722E-2 8.22801E-3 9.48508E-3 6.16192E-3 1.37821E-2 4.28015E-3 5.52385E-3 7.43537E-3 1.33874E-2 1.68472E-2 1.06576E-2 7.02367E-3 5.4572E-3 8.71181E-3 1.54727E-2 1.63826E-2 2.21384E-2 2.08859E-2 1.76188E-2 3.79996E-3 2.70944E-3 5.23558E-3 3.64876E-3 -9999 -9999 -9999 -9999 -9999 -9999 -9999 -9999 -9999 -9999 -9999 -9999 -9999 -9999 -9999 -9999 -9999 -9999 -9999 -9999 -9999 -9999 -9999 -9999 -9999 -9999 -9999 -9999 -9999 -9999 -9999 -9999 -9999 -9999 -9999 -9999 -9999 -9999 -9999 -9999 -9999 -9999 -9999 -9999 -9999 -9999 -9999 -9999 -9999 -9999 -9999 -9999 -9999 -9999 -9999 -9999 -9999
-9999 -9999 -9999 -9999 -9999 -9999 -9999 -9999 -9999 -9999 -9999 -9999 -9999 -9999 -9999 -9999 -9999 -9999 -9999 -9999 -9999 -9999 -9999 -9999 -9999 -9999 -9999 -9999 -9999 -9999 -9999 -9999 -9999 -9999 -9999 -9999 -9999 -9999 -9999 -9999 -9999 -9999 3.34508E-1 1.35378E-2 3.30199E-3 5.73845E-3 6.62987E-3 4.47289E-3 1.18444E-2 3.26405E-2 1.58344E-2 4.06136E-3 5.41866E-3 9.0649E-3 4.34587E-3 7.57675E-3 8.96461E-3 1.66976E-2 2.68976E-2 3.28063E-2 1.33267E-2 1.02052E-2 1.57966E-2 5.63511E-2 1.17751E-1 1.14572E-1 1.38119E-1 1.68228E-1 1.776E-1 1.32215E-1 1.59884E-1 2.18862E-1 2.70112E-1 2.45948E-1 1.1519E-1 8.41101E-2 1.09815E-1 1.3883E-1 1.68617E-1 1.06741E-1 1.08566E-1 6.1113E-2 3.66305E-2 2.49208E-2 3.0067E-2 2.32446E-2 1.39451E-2 6.86687E-3 6.33062E-3 4.30905E-3 7.94374E-3 1.20014E-2 5.32309E-3 8.04725E-3 7.1444E-3 4.62664E-3 6.73175E-3 2.05394E-2 5.13854E-3 2.22789E-2 3.20196E-2 6.00475E-3 5.24688E-3 7.7992E-3 2.08141E-2 1.88007E-2 2.9282E-2 1.18368E-2 1.37674E-2 2.53361E-3 5.40619E-3 5.23658E-3 3.19122E-3 1.76557E-3 5.26515E-4 -9999 -9999 -9999 -9999 -9999 -9999 -9999 -9999 -9999 -9999 -9999 -9999 -9999 -9999 -9999 -9999 -9999 -9999 -9999 -9999 -9999 -9999 -9999 -9999 -9999 -9999 -9999 -9999 -9999 -9999 -9999 -9999 -9999 -9999 -9999 -9999 -9999 -9999 -9999 -9999 -9999 -9999 -9999 -9999 -9999 -9999 -9999 -9999 -9999 -9999 -9999 -9999 -9999 -9999 -9999
-9999 -9999 -9999 -9999 -9999 -9999 -9999 -9999 -9999 -9999 -9999 -9999 -9999 -9999 -9999 -9999 -9999 -9999 -9999 -9999 -9999 -9999 -9999 -9999 -9999 -9999 -9999 -9999 -9999 -9999 -9999 -9999 -9999 -9999 -9999 -9999 -9999 -9999 -9999 -9999 -9999 -9999 1.5915E-1 1.86744E-2 3.46456E-3 2.65057E-3 6.78882E-3 4.71766E-3 7.13867E-3 1.07508E-2 7.0806E-3 5.6663E-3 7.38497E-3 4.09569E-3 2.61284E-3 4.87843E-3 5.37431E-3 8.68687E-3 1.48239E-2 1.54773E-2 8.80152E-3 1.29161E-2 1.11571E-2 4.00453E-2 9.91763E-2 1.07149E-1 1.35351E-1 1.57417E-1 1.98246E-1 2.18339E-1 2.30428E-1 2.80269E-1 2.16504E-1 2.09006E-1 1.20365E-1 1.15614E-1 1.11826E-1 1.23994E-1 1.54685E-1 1.35583E-1 1.26763E-1 6.82068E-2 3.23801E-2 1.68025E-2 3.31795E-2 2.75135E-2 1.76615E-2 1.45677E-2 5.12478E-3 2.59481E-3 5.28176E-3 1.29409E-2 5.83955E-3 3.23802E-3 4.52237E-3 3.93925E-3 1.24499E-2 2.12541E-2 4.22652E-3 2.05787E-2 2.65598E-2 6.48725E-3 6.76211E-3 1.11477E-2 1.20227E-2 1.65704E-2 2.92077E-2 4.93928E-3 6.71534E-3 8.35422E-3 6.84003E-3 2.30382E-3 4.97695E-3 1.30971E-3 3.71501E-3 -9999 -9999 -9999 -9999 -9999 -9999 -9999 -9999 -9999 -9999 -9999 -9999 -9999 -9999 -9999 -9999 -9999 -9999 -9999 -9999 -9999 -9999 -9999 -9999 -9999 -9999 -9999 -9999 -9999 -9999 -9999 -9999 -9999 -9999 -9999 -9999 -9999 -9999 -9999 -9999 -9999 -9999 -9999 -9999 -9999 -9999 -9999 -9999 -9999 -9999 -9999 -9999 -9999 -9999 -9999
-9999 -9999 -9999 -9999 -9999 -9999 -9999 -9999 -9999 -9999 -9999 -9999 -9999 -9999 -9999 -9999 -9999 -9999 -9999 -9999 -9999 -9999 -9999 -9999 -9999 -9999 -9999 -9999 -9999 -9999 -9999 -9999 -9999 -9999 -9999 -9999 -9999 -9999 -9999 -9999 -9999 -9999 4.06103E-2 3.71517E-3 1.74355E-3 2.85197E-3 2.88874E-3 2.14231E-3 4.73762E-3 1.81535E-2 1.88361E-2 3.77724E-3 1.79091E-3 1.68762E-3 1.94737E-3 4.3785E-3 5.94213E-3 8.80603E-3 1.05163E-2 8.24395E-3 7.38092E-3 2.1942E-2 1.90701E-2 2.81365E-2 7.64011E-2 8.74773E-2 1.22835E-1 1.21128E-1 1.98134E-1 1.99012E-1 2.67037E-1 3.98409E-1 3.86223E-1 3.11665E-1 1.81852E-1 1.89383E-1 1.29544E-1 8.84999E-2 1.02833E-1 1.29989E-1 1.5196E-1 4.51932E-2 1.93972E-2 1.45829E-2 1.94395E-2 2.22493E-2 2.04608E-2 1.68509E-2 6.79586E-3 1.07566E-2 8.68247E-3 8.28054E-3 2.93838E-3 7.78519E-3 5.87947E-3 9.41296E-3 9.9737E-3 2.39421E-2 1.32852E-2 2.18144E-2 2.36364E-2 6.54098E-3 1.23112E-2 1.4004E-2 1.0034E-2 1.15247E-2 1.44529E-2 6.21167E-3 6.64906E-3 5.8304E-3 3.66645E-3 5.88846E-3 4.15043E-3 2.36611E-3 4.6838E-3 1.3788E-3 -9999 -9999 -9999 -9999 -9999 -9999 -9999 -9999 -9999 -9999 -9999 -9999 -9999 -9999 -9999 -9999 -9999 -9999 -9999 -9999 -9999 -9999 -9999 -9999 -9999 -9999 -9999 -9999 -9999 -9999 -9999 -9999 -9999 -9999 -9999 -9999 -9999 -9999 -9999 -9999 -9999 -9999 -9999 -9999 -9999 -9999 -9999 -9999 -9999 -9999 -9999 -9999 -9999 -9999
-9999 -9999 -9999 -9999 -9999 -9999 -9999 -9999 -9999 -9999 -9999 -9999 -9999 -9999 -9999 -9999 -9999 -9999 -9999 -9999 -9999 -9999 -9999 -9999 -9999 -9999 -9999 -9999 -9999 -9999 -9999 -9999 -9999 -9999 -9999 -9999 -9999 -9999 -9999 -9999 -9999 -9999 -9999 1.16029E-2 2.31578E-3 4.05233E-3 3.41571E-3 3.04292E-3 1.00988E-2 6.95222E-3 1.5382E-2 1.50387E-3 1.00747E-3 1.35961E-3 2.80029E-3 4.15078E-3 6.02123E-3 9.4292E-3 7.86785E-3 4.70738E-3 1.06695E-2 1.45226E-2 2.03147E-2 3.04234E-2 5.81549E-2 1.01794E-1 1.08455E-1 1.10365E-1 1.32805E-1 2.31011E-1 2.80392E-1 3.053E-1 2.63156E-1 2.26657E-1 1.91119E-1 9.42504E-2 6.34855E-2 2.68047E-2 3.16536E-2 5.02088E-2 6.74833E-2 4.33894E-2 1.69705E-2 1.06942E-2 1.83528E-2 2.05701E-2 2.1847E-2 1.75207E-2 9.52416E-3 5.4372E-3 5.84046E-3 5.77161E-3 7.37733E-3 1.05505E-2 6.37313E-3 7.63755E-3 6.81999E-3 1.48995E-2 1.8345E-2 5.0616E-2 4.24481E-2 1.99018E-2 8.86218E-3 5.86912E-3 7.27508E-3 4.48854E-3 5.02766E-3 1.20254E-2 9.56496E-3 3.79507E-3 5.75806E-3 6.13463E-3 3.50043E-3 4.26114E-3 2.64429E-3 -9999 -9999 -9999 -9999 -9999 -9999 -9999 -9999 -9999 -9999 -9999 -9999 -9999 -9999 -9999 -9999 -9999 -9999 -9999 -9999 -9999 -9999 -9999 -9999 -9999 -9999 -9999 -9999 -9999 -9999 -9999 -9999 -9999 -9999 -9999 -9999 -9999 -9999 -9999 -9999 -9999 -9999 -9999 -9999 -9999 -9999 -9999 -9999 -9999 -9999 -9999 -9999 -9999 -9999 -9999
-9999 -9999 -9999 -9999 -9999 -9999 -9999 -9999 -9999 -9999 -9999 -9999 -9999 -9999 -9999 -9999 -9999 -9999 -9999 -9999 -9999 -9999 -9999 -9999 -9999 -9999 -9999 -9999 -9999 -9999 -9999 -9999 -9999 -9999 -9999 -9999 -9999 -9999 -9999 -9999 -9999 -9999 -9999 1.63421E-2 2.40774E-3 2.95123E-3 3.8252E-3 5.60341E-3 8.02852E-3 2.94813E-2 6.3314E-3 1.53798E-3 1.11232E-3 1.11394E-3 2.6495E-3 2.78132E-3 5.74812E-3 8.33555E-3 9.7979E-3 1.3014E-2 1.35121E-2 8.28555E-3 1.64239E-2 3.52097E-2 7.59747E-2 1.15057E-1 1.6256E-1 1.21822E-1 1.20115E-1 1.85984E-1 2.47628E-1 1.92879E-1 1.65236E-1 1.0525E-1 5.63215E-2 3.77417E-2 1.41849E-2 9.81392E-3 6.87401E-3 7.4341E-3 3.1422E-2 2.89326E-2 1.18221E-2 7.37216E-3 8.84598E-3 2.05308E-2 2.24077E-2 1.56471E-2 9.34568E-3 4.06901E-3 4.6435E-3 7.55716E-3 1.09243E-2 6.39421E-3 5.48934E-3 4.23506E-3 4.10493E-3 9.03293E-3 6.11873E-3 1.26871E-2 9.05984E-2 2.47353E-2 7.46281E-3 4.39806E-3 4.72661E-3 4.41104E-3 4.3602E-3 1.00709E-2 6.01505E-3 3.30305E-3 5.40675E-3 5.92241E-3 4.94811E-3 2.81601E-3 -9999 -9999 -9999 -9999 -9999 -9999 -9999 -9999 -9999 -9999 -9999 -9999 -9999 -9999 -9999 -9999 -9999 -9999 -9999 -9999 -9999 -9999 -9999 -9999 -9999 -9999 -9999 -9999 -9999 -9999 -9999 -9999 -9999 -9999 -9999 -9999 -9999 -9999 -9999 -9999 -9999 -9999 -9999 -9999 -9999 -9999 -9999 -9999 -9999 -9999 -9999 -9999 -9999 -9999 -9999 -9999
-9999 -9999 -9999 -9999 -9999 -9999 -9999 -9999 -9999 -9999 -9999 -9999 -9999 -9999 -9999 -9999 -9999 -9999 -9999 -9999 -9999 -9999 -9999 -9999 -9999 -9999 -9999 -9999 -9999 -9999 -9999 -9999 -9999 -9999 -9999 -9999 -9999 -9999 -9999 -9999 -9999 -9999 -9999 9.61829E-2 3.05873E-3 1.29016E-3 3.20185E-3 2.17748E-3 8.2171E-3 4.35773E-2 4.25105E-3 1.24621E-3 1.06799E-3 1.58952E-3 3.02821E-3 3.66436E-3 5.86984E-3 7.01057E-3 3.46713E-3 1.73995E-2 1.04224E-2 1.04303E-2 2.08561E-2 4.47873E-2 9.53871E-2 1.51161E-1 1.78756E-1 1.02055E-1 1.29386E-1 1.2485E-1 1.02734E-1 1.27937E-1 1.23608E-1 6.94757E-2 2.39543E-2 1.64965E-2 7.5378E-3 5.79021E-3 4.46085E-3 8.04642E-3 4.12234E-2 2.74677E-2 9.95404E-3 9.04813E-3 1.64146E-2 1.56352E-2 1.8623E-2 1.10996E-2 6.37177E-3 3.65944E-3 5.60298E-3 7.57085E-3 8.09451E-3 9.64076E-3 4.76644E-3 2.83115E-3 4.38826E-3 7.22432E-3 8.81834E-3 1.53813E-2 5.1597E-2 1.70512E-2 3.84321E-3 6.70325E-3 5.17255E-3 1.89585E-3 2.12618E-3 5.31043E-3 5.58977E-3 4.10408E-3 7.53296E-3 5.21617E-3 3.04331E-3 -9999 -9999 -9999 -9999 -9999 -9999 -9999 -9999 -9999 -9999 -9999 -9999 -9999 -9999 -9999 -9999 -9999 -9999 -9999 -9999 -9999 -9999 -9999 -9999 -9999 -9999 -9999 -9999 -9999 -9999 -9999 -9999 -9999 -9999 -9999 -9999 -9999 -9999 -9999 -9999 -9999 -9999 -9999 -9999 -9999 -9999 -9999 -9999 -9999 -9999 -9999 -9999 -9999 -9999 -9999 -9999 -9999
-9999 -9999 -9999 -9999 -9999 -9999 -9999 -9999 -9999 -9999 -9999 -9999 -9999 -9999 -9999 -9999 -9999 -9999 -9999 -9999 -9999 -9999 -9999 -9999 -9999 -9999 -9999 -9999 -9999 -9999 -9999 -9999 -9999 -9999 -9999 -9999 -9999 -9999 -9999 -9999 -9999 -9999 -9999 8.81217E-3 1.37666E-3 1.55452E-3 8.22142E-4 3.77396E-3 1.52549E-2 4.29101E-3 7.58829E-4 1.29594E-3 2.73587E-3 2.34437E-3 2.42191E-3 2.43962E-3 5.20346E-3 1.7822E-2 5.168E-3 1.84168E-2 1.8937E-2 1.38183E-2 2.34643E-2 5.14748E-2 1.03935E-1 1.37312E-1 1.01259E-1 9.87325E-2 1.03029E-1 9.4646E-2 9.30428E-2 9.22928E-2 1.02944E-1 9.7732E-2 4.87572E-2 2.2138E-2 9.33001E-3 6.42426E-3 1.1451E-2 2.96201E-2 5.00667E-2 1.84913E-2 1.03023E-2 8.4539E-3 1.64908E-2 1.96433E-2 1.26849E-2 1.36703E-2 4.66747E-3 3.87269E-3 1.73446E-3 6.65207E-3 7.27917E-3 1.52868E-2 2.77216E-3 2.47039E-3 8.81735E-3 1.09466E-2 8.81296E-3 6.8867E-3 1.16299E-2 2.16339E-2 1.00555E-2 3.73151E-3 4.83693E-3 2.5401E-3 1.38055E-3 5.14456E-3 5.22725E-3 2.54685E-3 9.44064E-3 2.23904E-3 -9999 -9999 -9999 -9999 -9999 -9999 -9999 -9999 -9999 -9999 -9999 -9999 -9999 -9999 -9999 -9999 -9999 -9999 -9999 -9999 -9999 -9999 -9999 -9999 -9999 -9999 -9999 -9999 -9999 -9999 -9999 -9999 -9999 -9999 -9999 -9999 -9999 -9999 -9999 -9999 -9999 -9999 -9999 -9999 -9999 -9999 -9999 -9999 -9999 -9999 -9999 -9999 -9999 -9999 -9999 -9999 -9999 -9999
-9999 -9999 -9999 -9999 -9999 -9999 -9999 -9999 -9999 -9999 -9999 -9999 -9999 -9999 -9999 -9999 -9999 -9999 -9999 -9999 -9999 -9999 -9999 -9999 -9999 -9999 -9999 -9999 -9999 -9999 -9999 -9999 -9999 -9999 -9999 -9999 -9999 -9999 -9999 -9999 -9999 -9999 4.44961E-2 1.8147E-3 2.13715E-3 7.6173E-4 3.89126E-3 1.38234E-2 8.80065E-3 1.75474E-3 1.36888E-3 2.15731E-3 1.95054E-3 3.21957E-3 3.88443E-3 2.28085E-3 5.95727E-3 1.18804E-2 3.45632E-3 1.27993E-2 3.48994E-2 1.71863E-2 2.18858E-2 4.35209E-2 9.09804E-2 9.68042E-2 9.77948E-2 8.54557E-2 7.99705E-2 1.02178E-1 9.96188E-2 8.19816E-2 6.91538E-2 8.83445E-2 1.22891E-1 8.35278E-2 3.76066E-2 3.32449E-2 4.99608E-2 6.70944E-2 5.60387E-2 1.72036E-2 6.82413E-3 3.84071E-3 7.35128E-3 1.61201E-2 1.08637E-2 6.75017E-3 4.65368E-3 7.13146E-3 4.85604E-3 7.93962E-3 7.18732E-3 9.01161E-3 2.05277E-3 7.74719E-3 1.69592E-2 7.52883E-3 8.93669E-3 1.00006E-2 6.63049E-3 1.73726E-2 1.58756E-2 1.2158E-2 6.51134E-3 2.56392E-3 1.49816E-3 7.02809E-3 5.0795E-3 2.76785E-3 3.50448E-3 -9999 -9999 -9999 -9999 -9999 -9999 -9999 -9999 -9999 -9999 -9999 -9999 -9999 -9999 -9999 -9999 -9999 -9999 -9999 -9999 -9999 -9999 -9999 -9999 -9999 -9999 -9999 -9999 -9999 -9999 -9999 -9999 -9999 -9999 -9999 -9999 -9999 -9999 -9999 -9999 -9999 -9999 -9999 -9999 -9999 -9999 -9999 -9999 -9999 -9999 -9999 -9999 -9999 -9999 -9999 -9999 -9999 -9999 -9999
-9999 -9999 -9999 -9999 -9999 -9999 -9999 -9999 -9999 -9999 -9999 -9999 -9999 -9999 -9999 -9999 -9999 -9999 -9999 -9999 -9999 -9999 -9999 -9999 -9999 -9999 -9999 -9999 -9999 -9999 -9999 -9999 -9999 -9999 -9999 -9999 -9999 -9999 -9999 -9999 -9999 -9999 2.08274E-2 1.00573E-3 1.45391E-3 6.17695E-4 5.32966E-3 1.57731E-3 7.56403E-4 7.8621E-4 1.17896E-3 2.81052E-3 5.40273E-3 1.21007E-2 5.91263E-3 2.34672E-3 -9999 7.0653E-3 3.04286E-3 2.20527E-2 3.36991E-2 1.80396E-2 1.93455E-2 3.82806E-2 8.07643E-2 1.15263E-1 8.58457E-2 7.66873E-2 5.95797E-2 7.43477E-2 7.36176E-2 8.07205E-2 6.563E-2 3.65849E-2 7.47814E-2 7.29502E-2 6.69444E-2 7.63097E-2 6.93715E-2 3.40192E-2 2.81269E-2 2.18335E-2 6.1716E-3 3.79106E-3 4.95745E-3 1.13649E-2 1.21442E-2 5.66369E-3 4.43167E-3 6.35886E-3 7.42396E-3 6.90606E-3 5.60449E-3 1.99373E-3 4.8088E-3 2.31963E-2 5.06859E-3 8.86096E-3 1.32378E-2 1.16114E-2 7.04778E-3 4.40616E-3 1.1358E-2 8.90968E-3 1.51525E-2 2.98191E-3 1.22072E-3 5.63466E-3 6.07226E-3 2.13251E-3 1.88889E-3 -9999 -9999 -9999 -9999 -9999 -9999 -9999 -9999 -9999 -9999 -9999 -9999 -9999 -9999 -9999 -9999 -9999 -9999 -9999 -9999 -9999 -9999 -9999 -9999 -9999 -9999 -9999 -9999 -9999 -9999 -9999 -9999 -9999 -9999 -9999 -9999 -9999 -9999 -9999 -9999 -9999 -9999 -9999 -9999 -9999 -9999 -9999 -9999 -9999 -9999 -9999 -9999 -9999 -9999 -9999 -9999 -9999 -9999 -9999
-9999 -9999 -9999 -9999 -9999 -9999 -9999 -9999 -9999 -9999 -9999 -9999 -9999 -9999 -9999 -9999 -9999 -9999 -9999 -9999 -9999 -9999 -9999 -9999 -9999 -9999 -9999 -9999 -9999 -9999 -9999 -9999 -9999 -9999 -9999 -9999 -9999 -9999 -9999 -9999 -9999 -9999 2.31264E-2 2.92208E-3 1.72058E-3 7.69992E-4 1.76467E-3 9.50915E-3 1.16109E-3 1.63727E-3 1.13997E-3 2.16526E-3 1.34243E-2 2.4576E-2 -9999 -9999 -9999 1.07302E-3 3.23989E-3 2.81644E-2 2.16344E-2 1.22995E-2 1.89973E-2 6.8762E-2 8.04112E-2 6.42871E-2 6.41402E-2 6.88151E-2 5.66373E-2 6.32249E-2 6.80285E-2 1.0121E-1 7.91263E-2 4.09544E-2 3.23946E-2 2.09203E-2 2.28861E-2 3.31584E-2 5.12246E-2 1.21297E-2 1.22306E-2 1.29357E-2 7.95057E-3 4.86085E-3 5.46599E-3 1.06594E-2 9.55429E-3 9.71783E-3 5.38228E-3 3.26184E-3 4.2168E-3 4.93786E-3 4.02387E-3 5.15047E-3 1.3783E-2 7.85622E-3 5.47572E-3 1.02343E-2 1.07646E-2 1.14955E-2 5.49696E-3 3.4399E-3 2.6297E-3 6.64683E-3 8.61161E-3 1.82187E-3 2.80424E-3 6.03026E-3 3.17114E-3 1.57461E-3 1.27063E-3 -9999 -9999 -9999 -9999 -9999 -9999 -9999 -9999 -9999 -9999 -9999 -9999 -9999 -9999 -9999 -9999 -9999 -9999 -9999 -9999 -9999 -9999 -9999 -9999 -9999 -9999 -9999 -9999 -9999 -9999 -9999 -9999 -9999 -9999 -9999 -9999 -9999 -9999 -9999 -9999 -9999 -9999 -9999 -9999 -9999 -9999 -9999 -9999 -9999 -9999 -9999 -9999 -9999 -9999 -9999 -9999 -9999 -9999 -9999
-9999 -9999 -9999 -9999 -9999 -9999 -9999 -9999 -9999 -9999 -9999 -9999 -9999 -9999 -9999 -9999 -9999 -9999 -9999 -9999 -9999 -9999 -9999 -9999 -9999 -9999 -9999 -9999 -9999 -9999 -9999 -9999 -9999 -9999 -9999 -9999 -9999 -9999 -9999 -9999 -9999 -9999 -9999 8.54738E-2 2.7514E-3 1.10532E-3 9.22513E-3 5.4325E-3 2.18376E-3 9.42794E-3 1.61057E-3 1.70879E-3 6.12948E-3 4.18081E-2 -9999 -9999 -9999 2.71795E-3 4.86042E-3 8.24581E-3 9.73482E-3 1.06807E-2 2.31274E-2 4.92491E-2 9.33594E-2 5.21825E-2 3.73135E-2 4.06504E-2 4.34044E-2 4.08137E-2 4.37973E-2 4.38019E-2 3.15729E-2 2.30477E-2 2.89879E-2 1.77007E-2 1.04119E-2 3.08541E-2 4.87141E-2 1.50269E-2 1.15188E-2 1.2432E-2 1.20661E-2 5.33186E-3 4.00002E-3 9.12257E-3 7.83542E-3 8.74876E-3 7.24876E-3 2.6018E-3 3.87094E-3 1.29847E-3 3.76034E-3 9.92606E-3 1.17625E-2 6.0073E-3 7.53573E-3 6.5853E-3 7.53944E-3 1.47648E-2 4.50373E-3 3.79367E-3 3.00597E-3 6.90056E-3 4.29574E-3 3.97705E-3 3.81481E-3 1.60394E-3 6.61277E-4 1.19778E-3 1.14667E-3 1.28301E-3 -9999 -9999 -9999 -9999 -9999 -9999 -9999 -9999 -9999 -9999 -9999 -9999 -9999 -9999 -9999 -9999 -9999 -9999 -9999 -9999 -9999 -9999 -9999 -9999 -9999 -9999 -9999 -9999 -9999 -9999 -9999 -9999 -9999 -9999 -9999 -9999 -9999 -9999 -9999 -9999 -9999 -9999 -9999 -9999 -9999 -9999 -9999 -9999 -9999 -9999 -9999 -9999 -9999 -9999 -9999 -9999 -9999 -9999
-9999 -9999 -9999 -9999 -9999 -9999 -9999 -9999 -9999 -9999 -9999 -9999 -9999 -9999 -9999 -9999 -9999 -9999 -9999 -9999 -9999 -9999 -9999 -9999 -9999 -9999 -9999 -9999 -9999 -9999 -9999 -9999 -9999 -9999 -9999 -9999 -9999 -9999 -9999 -9999 -9999 -9999 -9999 9.81568E-2 4.9589E-3 1.26988E-3 8.38937E-3 2.52686E-3 2.99712E-2 4.99515E-3 1.26898E-3 4.09236E-3 7.73278E-3 -9999 -9999 -9999 -9999 -9999 -9999 2.38631E-3 3.15971E-3 6.30155E-3 1.53208E-2 7.46678E-2 8.24828E-2 1.04058E-1 4.3034E-2 2.16795E-2 1.86253E-2 1.84089E-2 2.5195E-2 2.45385E-2 2.60323E-2 1.84479E-2 1.48121E-2 1.04222E-2 1.94636E-2 4.22466E-2 2.4657E-2 1.64722E-2 1.77947E-2 1.69786E-2 1.19316E-2 5.56643E-3 2.46099E-3 6.10578E-3 8.61872E-3 3.71092E-3 4.53173E-3 3.07868E-3 4.3851E-3 1.69954E-3 3.62161E-3 8.34781E-3 5.39703E-3 5.45266E-3 5.8446E-3 7.08451E-3 1.1237E-2 8.57764E-3 9.58356E-3 8.49204E-3 4.05137E-3 2.8592E-3 5.78974E-3 3.18686E-3 1.86953E-3 6.9571E-4 7.08591E-4 4.01471E-4 1.39907E-3 -9999 -9999 -9999 -9999 -9999 -9999 -9999 -9999 -9999 -9999 -9999 -9999 -9999 -9999 -9999 -9999 -9999 -9999 -9999 -9999 -9999 -9999 -9999 -9999 -9999 -9999 -9999 -9999 -9999 -9999 -9999 -9999 -9999 -9999 -9999 -9999 -9999 -9999 -9999 -9999 -9999 -9999 -9999 -9999 -9999 -9999 -9999 -9999 -9999 -9999 -9999 -9999 -9999 -9999 -9999 -9999 -9999 -9999 -9999
-9999 -9999 -9999 -9999 -9999 -9999 -9999 -9999 -9999 -9999 -9999 -9999 -9999 -9999 -9999 -9999 -9999 -9999 -9999 -9999 -9999 -9999 -9999 -9999 -9999 -9999 -9999 -9999 -9999 -9999 -9999 -9999 -9999 -9999 -9999 -9999 -9999 -9999 -9999 -9999 -9999 -9999 -9999 9.48728E-2 7.60391E-3 1.41607E-3 6.39899E-3 4.61616E-3 5.04023E-3 1.10317E-3 6.05363E-4 9.01622E-4 1.6876E-3 -9999 -9999 -9999 -9999 -9999 -9999 -9999 6.51935E-3 1.89706E-2 3.6801E-2 7.75889E-2 7.24193E-2 6.33387E-2 4.84033E-2 1.8023E-2 1.03387E-2 1.10628E-2 3.73207E-2 2.1278E-2 1.43566E-2 9.93224E-3 8.0782E-3 7.8115E-3 1.87773E-2 2.23083E-2 1.34989E-2 1.01338E-2 1.13444E-2 1.1681E-2 7.55594E-3 3.09932E-3 1.3349E-3 3.55296E-3 5.06356E-3 3.55386E-3 5.44641E-3 5.2037E-3 6.90915E-3 3.98207E-3 2.76943E-3 7.58528E-3 4.78518E-3 3.34882E-3 5.16966E-3 4.82866E-3 4.52161E-3 3.23144E-3 2.85438E-3 2.11091E-3 3.87143E-3 2.08087E-3 3.60251E-3 2.44119E-3 1.31407E-3 7.50466E-4 7.16304E-4 3.26394E-4 -9999 -9999 -9999 -9999 -9999 -9999 -9999 -9999 -9999 -9999 -9999 -9999 -9999 -9999 -9999 -9999 -9999 -9999 -9999 -9999 -9999 -9999 -9999 -9999 -9999 -9999 -9999 -9999 -9999 -9999 -9999 -9999 -9999 -9999 -9999 -9999 -9999 -9999 -9999 -9999 -9999 -9999 -9999 -9999 -9999 -9999 -9999 -9999 -9999 -9999 -9999 -9999 -9999 -9999 -9999 -9999 -9999 -9999 -9999 -9999
-9999 -9999 -9999 -9999 -9999 -9999 -9999 -9999 -9999 -9999 -9999 -9999 -9999 -9999 -9999 -9999 -9999 -9999 -9999 -9999 -9999 -9999 -9999 -9999 -9999 -9999 -9999 -9999 -9999 -9999 -9999 -9999 -9999 -9999 -9999 -9999 -9999 -9999 -9999 -9999 -9999 -9999 -9999 -9999 1.74885E-1 1.941E-3 1.17137E-3 1.36163E-2 2.6909E-3 9.68677E-4 9.55833E-4 1.19823E-3 -9999 -9999 -9999 -9999 -9999 -9999 -9999 -9999 -9999 3.55644E-2 5.37794E-2 4.98339E-2 4.02951E-2 2.8896E-2 1.55116E-2 8.86932E-3 7.21284E-3 8.32854E-3 2.28389E-2 2.91275E-2 2.42498E-2 1.0567E-2 1.43234E-2 2.08058E-2 2.51361E-2 2.04191E-2 1.11342E-2 7.73918E-3 9.14109E-3 6.28942E-3 3.5449E-3 1.47041E-3 1.49407E-3 3.38493E-3 2.43625E-3 3.41516E-3 5.99231E-3 5.32821E-3 4.69277E-3 2.4809E-3 4.54766E-3 3.239E-3 4.16905E-3 3.13192E-3 3.08045E-3 6.51968E-3 3.60959E-3 3.96337E-3 2.12141E-3 1.15155E-3 1.79494E-3 2.91916E-3 1.12127E-3 1.26701E-3 2.18353E-3 3.44565E-4 -9999 -9999 -9999 -9999 -9999 -9999 -9999 -9999 -9999 -9999 -9999 -9999 -9999 -9999 -9999 -9999 -9999 -9999 -9999 -9999 -9999 -9999 -9999 -9999 -9999 -9999 -9999 -9999 -9999 -9999 -9999 -9999 -9999 -9999 -9999 -9999 -9999 -9999 -9999 -9999 -9999 -9999 -9999 -9999 -9999 -9999 -9999 -9999 -9999 -9999 -9999 -9999 -9999 -9999 -9999 -9999 -9999 -9999 -9999 -9999 -9999 -9999
-9999 -9999 -9999 -9999 -9999 -9999 -9999 -9999 -9999 -9999 -9999 -9999 -9999 -9999 -9999 -9999 -9999 -9999 -9999 -9999 -9999 -9999 -9999 -9999 -9999 -9999 -9999 -9999 -9999 -9999 -9999 -9999 -9999 -9999 -9999 -9999 -9999 -9999 -9999 -9999 -9999 -9999 -9999 -9999 1.19075E-1 1.60745E-3 1.19845E-2 5.09614E-3 1.13602E-3 2.081E-3 1.51362E-3 -9999 -9999 -9999 -9999 -9999 -9999 -9999 -9999 -9999 -9999 -9999 -9999 5.37585E-2 3.79195E-2 1.73064E-2 7.93253E-3 5.73847E-3 6.28656E-3 7.71662E-3 1.27214E-2 4.49355E-2 4.23114E-2 3.49967E-2 3.48915E-2 2.8354E-2 1.38181E-2 1.55905E-2 1.19696E-2 1.10872E-2 8.16724E-3 8.37536E-3 2.70151E-3 1.47492E-3 3.38327E-3 5.18299E-3 3.53297E-3 3.48118E-3 5.48026E-3 3.88854E-3 3.66673E-3 2.23355E-3 3.17253E-3 2.73146E-3 5.56841E-3 3.11165E-3 2.23039E-3 2.73839E-3 6.88807E-3 6.25437E-3 3.20208E-3 1.21481E-3 6.47108E-4 1.21393E-3 2.14789E-3 5.88527E-4 4.23408E-4 -9999 -9999 -9999 -9999 -9999 -9999 -9999 -9999 -9999 -9999 -9999 -9999 -9999 -9999 -9999 -9999 -9999 -9999 -9999 -9999 -9999 -9999 -9999 -9999 -9999 -9999 -9999 -9999 -9999 -9999 -9999 -9999 -9999 -9999 -9999 -9999 -9999 -9999 -9999 -9999 -9999 -9999 -9999 -9999 -9999 -9999 -9999 -9999 -9999 -9999 -9999 -9999 -9999 -9999 -9999 -9999 -9999 -9999 -9999 -9999 -9999 -9999 -9999
-9999 -9999 -9999 -9999 -9999 -9999 -9999 -9999 -9999 -9999 -9999 -9999 -9999 -9999 -9999 -9999 -9999 -9999 -9999 -9999 -9999 -9999 -9999 -9999 -9999 -9999 -9999 -9999 -9999 -9999 -9999 -9999 -9999 -9999 -9999 -9999 -9999 -9999 -9999 -9999 -9999 -9999 -9999 -9999 1.27389E-1 7.4563E-3 3.8996E-2 2.28015E-3 1.2414E-3 -9999 -9999 -9999 -9999 -9999 -9999 -9999 -9999 -9999 -9999 -9999 -9999 -9999 -9999 1.72504E-2 1.34128E-2 1.09757E-2 7.50624E-3 6.81619E-3 6.97794E-3 7.76102E-3 8.24975E-3 1.33731E-2 1.60667E-2 2.74329E-2 1.70409E-2 8.91101E-3 3.23487E-3 8.88955E-3 1.53552E-2 5.20752E-3 5.62075E-3 4.61936E-3 2.38837E-3 1.58186E-3 3.969E-3 8.15967E-3 5.00414E-3 3.29058E-3 3.02623E-3 3.22557E-3 2.03206E-3 1.32483E-3 2.2143E-3 1.79703E-3 3.29959E-3 9.24063E-4 1.1007E-3 1.88317E-3 1.6531E-3 5.34264E-3 2.6832E-3 1.82169E-3 5.11916E-4 5.70599E-4 1.22586E-3 4.80192E-4 -9999 -9999 -9999 -9999 -9999 -9999 -9999 -9999 -9999 -9999 -9999 -9999 -9999 -9999 -9999 -9999 -9999 -9999 -9999 -9999 -9999 -9999 -9999 -9999 -9999 -9999 -9999 -9999 -9999 -9999 -9999 -9999 -9999 -9999 -9999 -9999 -9999 -9999 -9999 -9999 -9999 -9999 -9999 -9999 -9999 -9999 -9999 -9999 -9999 -9999 -9999 -9999 -9999 -9999 -9999 -9999 -9999 -9999 -9999 -9999 -9999 -9999 -9999 -9999
-9999 -9999 -9999 -9999 -9999 -9999 -9999 -9999 -9999 -9999 -9999 -9999 -9999 -9999 -9999 -9999 -9999 -9999 -9999 -9999 -9999 -9999 -9999 -9999 -9999 -9999 -9999 -9999 -9999 -9999 -9999 -9999 -9999 -9999 -9999 -9999 -9999 -9999 -9999 -9999 -9999 -9999 -9999 -9999 1.39949E-1 1.41793E-2 3.42071E-2 1.99212E-3 1.40358E-3 -9999 -9999 -9999 -9999 -9999 -9999 -9999 -9999 -9999 -9999 -9999 -9999 -9999 -9999 7.98047E-3 4.01237E-3 2.81987E-3 4.47038E-3 5.9952E-3 4.96553E-3 4.30623E-3 5.80148E-3 6.79663E-3 7.57909E-3 8.46147E-3 8.99674E-3 4.95743E-3 2.9534E-3 7.09149E-3 1.24219E-2 4.42635E-3 3.18335E-3 3.71062E-3 1.94452E-3 1.02468E-3 2.64248E-3 6.97713E-3 5.87113E-3 2.95514E-3 2.55957E-3 3.22524E-3 1.83672E-3 1.98269E-3 1.97402E-3 1.79933E-3 2.70909E-3 1.64077E-3 1.15504E-3 1.93582E-3 1.16796E-3 1.10974E-3 1.21654E-3 1.09322E-3 1.05896E-3 2.32373E-4 6.86778E-4 6.24167E-4 -9999 -9999 -9999 -9999 -9999 -9999 -9999 -9999 -9999 -9999 -9999 -9999 -9999 -9999 -9999 -9999 -9999 -9999 -9999 -9999 -9999 -9999 -9999 -9999 -9999 -9999 -9999 -9999 -9999 -9999 -9999 -9999 -9999 -9999 -9999 -9999 -9999 -9999 -9999 -9999 -9999 -9999 -9999 -9999 -9999 -9999 -9999 -9999 -9999 -9999 -9999 -9999 -9999 -9999 -9999 -9999 -9999 -9999 -9999 -9999 -9999 -9999 -9999 -9999
-9999 -9999 -9999 -9999 -9999 -9999 -9999 -9999 -9999 -9999 -9999 -9999 -9999 -9999 -9999 -9999 -9999 -9999 -9999 -9999 -9999 -9999 -9999 -9999 -9999 -9999 -9999 -9999 -9999 -9999 -9999 -9999 -9999 -9999 -9999 -9999 -9999 -9999 -9999 -9999 -9999 -9999 -9999 -9999 9.4703E-2 9.15962E-3 1.33308E-1 4.18114E-2 1.49033E-2 -9999 -9999 -9999 -9999 -9999 -9999 -9999 -9999 -9999 -9999 -9999 -9999 -9999 -9999 -9999 -9999 2.76157E-3 3.15162E-3 3.54503E-3 3.271E-3 5.0582E-3 3.89857E-3 8.83314E-3 7.50172E-3 5.39366E-3 4.25431E-3 3.00558E-3 3.87374E-3 1.1463E-2 1.2121E-2 2.54405E-3 2.10865E-3 2.30561E-3 1.44015E-3 1.03707E-3 2.38128E-3 4.36999E-3 1.9933E-3 1.73933E-3 2.28679E-3 2.49559E-3 1.06016E-3 8.5969E-4 1.98708E-3 1.64601E-3 1.28675E-3 1.8678E-3 1.98934E-3 1.178E-3 7.32471E-4 5.90961E-4 7.29742E-4 8.49399E-4 1.20913E-3 8.50095E-4 1.00666E-3 -9999 -9999 -9999 -9999 -9999 -9999 -9999 -9999 -9999 -9999 -9999 -9999 -9999 -9999 -9999 -9999 -9999 -9999 -9999 -9999 -9999 -9999 -9999 -9999 -9999 -9999 -9999 -9999 -9999 -9999 -9999 -9999 -9999 -9999 -9999 -9999 -9999 -9999 -9999 -9999 -9999 -9999 -9999 -9999 -9999 -9999 -9999 -9999 -9999 -9999 -9999 -9999 -9999 -9999 -9999 -9999 -9999 -9999 -9999 -9999 -9999 -9999 -9999 -9999 -9999
-9999 -9999 -9999 -9999 -9999 -9999 -9999 -9999 -9999 -9999 -9999 -9999 -9999 -9999 -9999 -9999 -9999 -9999 -9999 -9999 -9999 -9999 -9999 -9999 -9999 -9999 -9999 -9999 -9999 -9999 -9999 -9999 -9999 -9999 -9999 -9999 -9999 -9999 -9999 -9999 -9999 -9999 -9999 -9999 5.09338E-2 2.80192E-2 2.91294E-2 7.6774E-3 1.54108E-3 1.49396E-3 -9999 -9999 -9999 -9999 -9999 -9999 -9999 -9999 -9999 -9999 -9999 -9999 -9999 -9999 -9999 3.87186E-3 3.76634E-3 4.9448E-3 1.9263E-3 4.38502E-3 4.33904E-3 6.87433E-3 4.43122E-3 4.58303E-3 4.28558E-3 3.97809E-3 3.26299E-3 5.01686E-3 1.22754E-2 5.24387E-3 3.88268E-3 2.18059E-3 1.44327E-3 7.14076E-4 1.86001E-3 3.12269E-3 2.10549E-3 2.15838E-3 3.35593E-3 2.66215E-3 1.08605E-3 7.90824E-4 8.923E-4 9.26911E-4 8.41623E-4 1.51208E-3 2.13639E-3 1.32529E-3 6.49886E-4 6.07132E-4 1.16778E-3 1.20264E-3 8.88174E-4 1.30359E-3 8.9779E-4 -9999 -9999 -9999 -9999 -9999 -9999 -9999 -9999 -9999 -9999 -9999 -9999 -9999 -9999 -9999 -9999 -9999 -9999 -9999 -9999 -9999 -9999 -9999 -9999 -9999 -9999 -9999 -9999 -9999 -9999 -9999 -9999 -9999 -9999 -9999 -9999 -9999 -9999 -9999 -9999 -9999 -9999 -9999 -9999 -9999 -9999 -9999 -9999 -9999 -9999 -9999 -9999 -9999 -9999 -9999 -9999 -9999 -9999 -9999 -9999 -9999 -9999 -9999 -9999 -9999
-9999 -9999 -9999 -9999 -9999 -9999 -9999 -9999 -9999 -9999 -9999 -9999 -9999 -9999 -9999 -9999 -9999 -9999 -9999 -9999 -9999 -9999 -9999 -9999 -9999 -9999 -9999 -9999 -9999 -9999 -9999 -9999 -9999 -9999 -9999 -9999 -9999 -9999 -9999 -9999 -9999 -9999 -9999 -9999 -9999 6.08896E-2 3.38179E-3 3.51969E-3 2.30542E-3 -9999 -9999 -9999 -9999 -9999 -9999 -9999 -9999 -9999 -9999 -9999 -9999 -9999 -9999 -9999 -9999 -9999 3.48788E-3 1.9055E-3 4.7086E-3 8.89755E-3 5.65835E-3 7.08016E-3 4.9685E-3 4.39076E-3 5.02885E-3 5.27114E-3 3.52486E-3 1.54035E-3 4.85986E-3 1.32689E-2 5.23371E-3 3.58341E-3 1.38865E-3 7.33931E-4 1.10896E-3 1.86097E-3 1.8745E-3 1.90079E-3 2.61232E-3 2.17116E-3 1.0042E-3 8.14323E-4 1.18861E-3 1.08989E-3 1.3462E-3 1.32543E-3 1.12154E-3 1.63882E-3 8.76752E-4 7.07397E-4 1.39747E-3 9.35061E-4 1.22919E-3 1.12063E-3 -9999 -9999 -9999 -9999 -9999 -9999 -9999 -9999 -9999 -9999 -9999 -9999 -9999 -9999 -9999 -9999 -9999 -9999 -9999 -9999 -9999 -9999 -9999 -9999 -9999 -9999 -9999 -9999 -9999 -9999 -9999 -9999 -9999 -9999 -9999 -9999 -9999 -9999 -9999 -9999 -9999 -9999 -9999 -9999 -9999 -9999 -9999 -9999 -9999 -9999 -9999 -9999 -9999 -9999 -9999 -9999 -9999 -9999 -9999 -9999 -9999 -9999 -9999 -9999 -9999 -9999
-9999 -9999 -9999 -9999 -9999 -9999 -9999 -9999 -9999 -9999 -9999 -9999 -9999 -9999 -9999 -9999 -9999 -9999 -9999 -9999 -9999 -9999 -9999 -9999 -9999 -9999 -9999 -9999 -9999 -9999 -9999 -9999 -9999 -9999 -9999 -9999 -9999 -9999 -9999 -9999 -9999 -9999 -9999 -9999 -9999 4.41931E-2 9.53648E-2 4.92387E-3 1.19693E-3 -9999 -9999 -9999 -9999 -9999 -9999 -9999 -9999 -9999 -9999 -9999 -9999 -9999 -9999 -9999 -9999 -9999 -9999 -9999 5.94568E-3 7.07446E-3 3.92575E-3 3.85472E-3 5.5116E-3 5.73849E-3 6.24806E-3 4.29988E-3 2.14466E-3 8.77807E-4 2.1659E-3 9.97877E-3 7.53206E-3 3.15665E-3 1.00978E-3 9.16302E-4 1.83228E-3 1.49913E-3 1.10643E-3 8.08854E-4 9.02607E-4 1.75643E-3 1.10741E-3 8.96713E-4 7.28114E-4 7.16764E-4 9.74114E-4 6.27993E-4 7.51051E-4 1.64693E-3 8.207E-4 4.13292E-4 4.11906E-4 5.0155E-4 4.83741E-4 -9999 -9999 -9999 -9999 -9999 -9999 -9999 -9999 -9999 -9999 -9999 -9999 -9999 -9999 -9999 -9999 -9999 -9999 -9999 -9999 -9999 -9999 -9999 -9999 -9999 -9999 -9999 -9999 -9999 -9999 -9999 -9999 -9999 -9999 -9999 -9999 -9999 -9999 -9999 -9999 -9999 -9999 -9999 -9999 -9999 -9999 -9999 -9999 -9999 -9999 -9999 -9999 -9999 -9999 -9999 -9999 -9999 -9999 -9999 -9999 -9999 -9999 -9999 -9999 -9999 -9999 -9999
-9999 -9999 -9999 -9999 -9999 -9999 -9999 -9999 -9999 -9999 -9999 -9999 -9999 -9999 -9999 -9999 -9999 -9999 -9999 -9999 -9999 -9999 -9999 -9999 -9999 -9999 -9999 -9999 -9999 -9999 -9999 -9999 -9999 -9999 -9999 -9999 -9999 -9999 -9999 -9999 -9999 -9999 -9999 -9999 -9999 -9999 -9999 5.91061E-2 1.82049E-3 4.9018E-3 -9999 -9999 -9999 -9999 -9999 -9999 -9999 -9999 -9999 -9999 -9999 -9999 -9999 -9999 -9999 -9999 -9999 8.22137E-3 2.00718E-2 9.47594E-3 2.66931E-3 3.21706E-3 4.15306E-3 4.08218E-3 3.07673E-3 2.47016E-3 8.64229E-4 9.53818E-4 3.2921E-3 5.3834E-3 3.40942E-3 2.18358E-3 8.96086E-4 9.41468E-4 2.76736E-3 2.40151E-3 8.94336E-4 6.99169E-4 5.64895E-4 1.22584E-3 1.22839E-3 1.25246E-3 1.01789E-3 6.03547E-4 3.89578E-4 3.46871E-4 5.87222E-4 6.61721E-4 6.88161E-4 5.69183E-4 3.85012E-4 3.81923E-4 2.13862E-4 -9999 -9999 -9999 -9999 -9999 -9999 -9999 -9999 -9999 -9999 -9999 -9999 -9999 -9999 -9999 -9999 -9999 -9999 -9999 -9999 -9999 -9999 -9999 -9999 -9999 -9999 -9999 -9999 -9999 -9999 -9999 -9999 -9999 -9999 -9999 -9999 -9999 -9999 -9999 -9999 -9999 -9999 -9999 -9999 -9999 -9999 -9999 -9999 -9999 -9999 -9999 -9999 -9999 -9999 -9999 -9999 -9999 -9999 -9999 -9999 -9999 -9999 -9999 -9999 -9999 -9999 -9999
-9999 -9999 -9999 -9999 -9999 -9999 -9999 -9999 -9999 -9999 -9999 -9999 -9999 -9999 -9999 -9999 -9999 -9999 -9999 -9999 -9999 -9999 -9999 -9999 -9999 -9999 -9999 -9999 -9999 -9999 -9999 -9999 -9999 -9999 -9999 -9999 -9999 -9999 -9999 -9999 -9999 -9999 -9999 -9999 -9999 -9999 -9999 1.14025E-1 3.14203E-2 -9999 -9999 -9999 -9999 -9999 -9999 -9999 -9999 -9999 -9999 -9999 -9999 -9999 -9999 -9999 -9999 -9999 -9999 -9999 1.27405E-2 1.23416E-2 5.09335E-3 2.95512E-3 3.07075E-3 2.92971E-3 2.74833E-3 1.86528E-3 1.66142E-3 3.2072E-3 6.87488E-3 4.76196E-3 2.5699E-3 2.18458E-3 1.01257E-3 9.47798E-4 2.12025E-3 1.05304E-3 6.96224E-4 7.59937E-4 6.5315E-4 7.41438E-4 1.3004E-3 1.19473E-3 1.4572E-3 9.33629E-4 4.25017E-4 1.3068E-4 2.0483E-4 3.72711E-4 3.69127E-4 3.85642E-4 3.84973E-4 3.68359E-4 2.16951E-4 -9999 -9999 -9999 -9999 -9999 -9999 -9999 -9999 -9999 -9999 -9999 -9999 -9999 -9999 -9999 -9999 -9999 -9999 -9999 -9999 -9999 -9999 -9999 -9999 -9999 -9999 -9999 -9999 -9999 -9999 -9999 -9999 -9999 -9999 -9999 -9999 -9999 -9999 -9999 -9999 -9999 -9999 -9999 -9999 -9999 -9999 -9999 -9999 -9999 -9999 -9999 -9999 -9999 -9999 -9999 -9999 -9999 -9999 -9999 -9999 -9999 -9999 -9999 -9999 -9999 -9999 -9999
-9999 -9999 -9999 -9999 -9999 -9999 -9999 -9999 -9999 -9999 -9999 -9999 -9999 -9999 -9999 -9999 -9999 -9999 -9999 -9999 -9999 -9999 -9999 -9999 -9999 -9999 -9999 -9999 -9999 -9999 -9999 -9999 -9999 -9999 -9999 -9999 -9999 -9999 -9999 -9999 -9999 -9999 -9999 -9999 -9999 -9999 -9999 -9999 1.11631E-1 -9999 -9999 -9999 -9999 -9999 -9999 -9999 -9999 -9999 -9999 -9999 -9999 -9999 -9999 -9999 -9999 -9999 3.01522E-3 1.51412E-3 4.88867E-3 2.09548E-2 1.35764E-2 2.75356E-3 3.60524E-3 2.36322E-3 1.36101E-3 2.07169E-3 1.9533E-3 3.79803E-3 4.27668E-3 3.48009E-3 1.27563E-3 1.37192E-3 1.09482E-3 6.38498E-4 1.84404E-3 2.07026E-3 1.26742E-3 7.34049E-4 6.45366E-4 6.99385E-4 1.25155E-3 1.50808E-3 1.43665E-3 9.64481E-4 5.85811E-4 1.60381E-4 2.27912E-4 2.73488E-4 2.58879E-4 2.15357E-4 2.71612E-4 2.72434E-4 2.56225E-4 -9999 -9999 -9999 -9999 -9999 -9999 -9999 -9999 -9999 -9999 -9999 -9999 -9999 -9999 -9999 -9999 -9999 -9999 -9999 -9999 -9999 -9999 -9999 -9999 -9999 -9999 -9999 -9999 -9999 -9999 -9999 -9999 -9999 -9999 -9999 -9999 -9999 -9999 -9999 -9999 -9999 -9999 -9999 -9999 -9999 -9999 -9999 -9999 -9999 -9999 -9999 -9999 -9999 -9999 -9999 -9999 -9999 -9999 -9999 -9999 -9999 -9999 -9999 -9999 -9999 -9999 -9999
-9999 -9999 -9999 -9999 -9999 -9999 -9999 -9999 -9999 -9999 -9999 -9999 -9999 -9999 -9999 -9999 -9999 -9999 -9999 -9999 -9999 -9999 -9999 -9999 -9999 -9999 -9999 -9999 -9999 -9999 -9999 -9999 -9999 -9999 -9999 -9999 -9999 -9999 -9999 -9999 -9999 -9999 -9999 -9999 -9999 -9999 -9999 -9999 -9999 -9999 -9999 -9999 -9999 -9999 -9999 -9999 -9999 -9999 -9999 -9999 -9999 -9999 -9999 -9999 1.2189E-2 6.85345E-3 2.81366E-3 1.73173E-3 3.83642E-3 1.39662E-2 1.97204E-2 3.44175E-3 2.66301E-3 2.50544E-3 1.30976E-3 1.37337E-3 1.79084E-3 3.155E-3 3.90222E-3 3.40136E-3 2.16313E-3 1.59165E-3 1.08088E-3 1.33278E-3 3.39078E-3 4.40924E-3 3.3212E-3 1.00426E-3 7.91751E-4 8.2274E-4 1.2494E-3 1.80524E-3 1.44744E-3 7.21991E-4 4.7786E-4 2.12481E-4 1.79749E-4 3.5057E-4 3.40207E-4 2.24601E-4 2.36822E-4 2.78204E-4 -9999 -9999 -9999 -9999 -9999 -9999 -9999 -9999 -9999 -9999 -9999 -9999 -9999 -9999 -9999 -9999 -9999 -9999 -9999 -9999 -9999 -9999 -9999 -9999 -9999 -9999 -9999 -9999 -9999 -9999 -9999 -9999 -9999 -9999 -9999 -9999 -9999 -9999 -9999 -9999 -9999 -9999 -9999 -9999 -9999 -9999 -9999 -9999 -9999 -9999 -9999 -9999 -9999 -9999 -9999 -9999 -9999 -9999 -9999 -9999 -9999 -9999 -9999 -9999 -9999 -9999 -9999 -9999
-9999 -9999 -9999 -9999 -9999 -9999 -9999 -9999 -9999 -9999 -9999 -9999 -9999 -9999 -9999 -9999 -9999 -9999 -9999 -9999 -9999 -9999 -9999 -9999 -9999 -9999 -9999 -9999 -9999 -9999 -9999 -9999 -9999 -9999 -9999 -9999 -9999 -9999 -9999 -9999 -9999 -9999 -9999 -9999 -9999 -9999 -9999 -9999 -9999 -9999 -9999 -9999 -9999 -9999 -9999 -9999 -9999 -9999 -9999 -9999 -9999 -9999 -9999 -9999 -9999 8.86045E-3 5.04766E-3 2.34314E-3 2.89682E-3 1.55029E-2 2.56517E-2 6.33846E-3 3.00113E-3 2.80406E-3 2.10478E-3 1.71387E-3 2.03529E-3 3.12608E-3 3.41912E-3 2.69053E-3 2.24849E-3 1.43621E-3 9.17564E-4 1.73977E-3 2.07923E-3 2.23115E-3 2.93711E-3 2.10236E-3 1.76932E-3 2.02802E-3 1.32051E-3 9.07987E-4 7.44795E-4 5.63409E-4 3.42892E-4 1.96405E-4 2.00583E-4 2.48877E-4 3.29449E-4 4.09061E-4 3.04789E-4 -9999 -9999 -9999 -9999 -9999 -9999 -9999 -9999 -9999 -9999 -9999 -9999 -9999 -9999 -9999 -9999 -9999 -9999 -9999 -9999 -9999 -9999 -9999 -9999 -9999 -9999 -9999 -9999 -9999 -9999 -9999 -9999 -9999 -9999 -9999 -9999 -9999 -9999 -9999 -9999 -9999 -9999 -9999 -9999 -9999 -9999 -9999 -9999 -9999 -9999 -9999 -9999 -9999 -9999 -9999 -9999 -9999 -9999 -9999 -9999 -9999 -9999 -9999 -9999 -9999 -9999 -9999 -9999 -9999
-9999 -9999 -9999 -9999 -9999 -9999 -9999 -9999 -9999 -9999 -9999 -9999 -9999 -9999 -9999 -9999 -9999 -9999 -9999 -9999 -9999 -9999 -9999 -9999 -9999 -9999 -9999 -9999 -9999 -9999 -9999 -9999 -9999 -9999 -9999 -9999 -9999 -9999 -9999 -9999 -9999 -9999 -9999 -9999 -9999 -9999 -9999 -9999 -9999 -9999 -9999 -9999 -9999 -9999 -9999 -9999 -9999 -9999 -9999 -9999 -9999 -9999 -9999 -9999 -9999 1.49321E-2 1.08232E-2 4.9148E-3 2.67519E-3 7.56043E-3 1.80023E-2 1.86307E-2 9.89504E-3 2.65648E-3 1.88809E-3 2.44238E-3 1.97809E-3 2.52889E-3 1.6177E-3 1.58436E-3 1.38034E-3 1.15899E-3 8.45266E-4 8.68938E-4 4.51353E-4 5.25793E-4 1.29013E-3 2.04247E-3 3.00128E-3 3.13121E-3 1.16144E-3 4.41578E-4 4.68663E-4 4.06519E-4 2.90321E-4 2.8351E-4 2.41072E-4 3.01372E-4 6.02734E-4 8.40477E-4 -9999 -9999 -9999 -9999 -9999 -9999 -9999 -9999 -9999 -9999 -9999 -9999 -9999 -9999 -9999 -9999 -9999 -9999 -9999 -9999 -9999 -9999 -9999 -9999 -9999 -9999 -9999 -9999 -9999 -9999 -9999 -9999 -9999 -9999 -9999 -9999 -9999 -9999 -9999 -9999 -9999 -9999 -9999 -9999 -9999 -9999 -9999 -9999 -9999 -9999 -9999 -9999 -9999 -9999 -9999 -9999 -9999 -9999 -9999 -9999 -9999 -9999 -9999 -9999 -9999 -9999 -9999 -9999 -9999 -9999
-9999 -9999 -9999 -9999 -9999 -9999 -9999 -9999 -9999 -9999 -9999 -9999 -9999 -9999 -9999 -9999 -9999 -9999 -9999 -9999 -9999 -9999 -9999 -9999 -9999 -9999 -9999 -9999 -9999 -9999 -9999 -9999 -9999 -9999 -9999 -9999 -9999 -9999 -9999 -9999 -9999 -9999 -9999 -9999 -9999 -9999 -9999 -9999 -9999 -9999 -9999 -9999 -9999 -9999 -9999 -9999 -9999 -9999 -9999 -9999 -9999 -9999 -9999 -9999 -9999 -9999 5.79713E-3 4.64244E-3 2.64221E-3 2.16812E-3 3.38641E-3 7.161E-3 1.02061E-2 4.22694E-3 2.19377E-3 1.97369E-3 2.05865E-3 2.73015E-3 9.45021E-4 8.9923E-4 8.13064E-4 1.66189E-3 7.85854E-4 6.12148E-4 3.36763E-4 4.96612E-4 6.8193E-4 1.36212E-3 2.12093E-3 1.31846E-3 5.89086E-4 5.28681E-4 5.19867E-4 3.70635E-4 2.90782E-4 2.42446E-4 1.46079E-4 2.09006E-4 2.79825E-4 -9999 -9999 -9999 -9999 -9999 -9999 -9999 -9999 -9999 -9999 -9999 -9999 -9999 -9999 -9999 -9999 -9999 -9999 -9999 -9999 -9999 -9999 -9999 -9999 -9999 -9999 -9999 -9999 -9999 -9999 -9999 -9999 -9999 -9999 -9999 -9999 -9999 -9999 -9999 -9999 -9999 -9999 -9999 -9999 -9999 -9999 -9999 -9999 -9999 -9999 -9999 -9999 -9999 -9999 -9999 -9999 -9999 -9999 -9999 -9999 -9999 -9999 -9999 -9999 -9999 -9999 -9999 -9999 -9999 -9999 -9999
-9999 -9999 -9999 -9999 -9999 -9999 -9999 -9999 -9999 -9999 -9999 -9999 -9999 -9999 -9999 -9999 -9999 -9999 -9999 -9999 -9999 -9999 -9999 -9999 -9999 -9999 -9999 -9999 -9999 -9999 -9999 -9999 -9999 -9999 -9999 -9999 -9999 -9999 -9999 -9999 -9999 -9999 -9999 -9999 -9999 -9999 -9999 -9999 -9999 -9999 -9999 -9999 -9999 -9999 -9999 -9999 -9999 -9999 -9999 -9999 -9999 -9999 -9999 -9999 -9999 -9999 -9999 2.61875E-3 1.56316E-3 1.55527E-3 1.74842E-3 2.48497E-3 6.75908E-3 7.02065E-3 5.06692E-3 2.91425E-3 3.41325E-3 3.53746E-3 1.72319E-3 1.26084E-3 1.19578E-3 3.07746E-3 2.71477E-3 1.11088E-3 4.19535E-4 5.31867E-4 7.97593E-4 1.18618E-3 1.53113E-3 1.97385E-3 9.48233E-4 5.91622E-4 5.6601E-4 7.17324E-4 5.39061E-4 2.62333E-4 1.60036E-4 1.15338E-4 1.33925E-4 2.95912E-4 -9999 -9999 -9999 -9999 -9999 -9999 -9999 -9999 -9999 -9999 -9999 -9999 -9999 -9999 -9999 -9999 -9999 -9999 -9999 -9999 -9999 -9999 -9999 -9999 -9999 -9999 -9999 -9999 -9999 -9999 -9999 -9999 -9999 -9999 -9999 -9999 -9999 -9999 -9999 -9999 -9999 -9999 -9999 -9999 -9999 -9999 -9999 -9999 -9999 -9999 -9999 -9999 -9999 -9999 -9999 -9999 -9999 -9999 -9999 -9999 -9999 -9999 -9999 -9999 -9999 -9999 -9999 -9999 -9999 -9999
-9999 -9999 -9999 -9999 -9999 -9999 -9999 -9999 -9999 -9999 -9999 -9999 -9999 -9999 -9999 -9999 -9999 -9999 -9999 -9999 -9999 -9999 -9999 -9999 -9999 -9999 -9999 -9999 -9999 -9999 -9999 -9999 -9999 -9999 -9999 -9999 -9999 -9999 -9999 -9999 -9999 -9999 -9999 -9999 -9999 -9999 -9999 -9999 -9999 -9999 -9999 -9999 -9999 -9999 -9999 -9999 -9999 -9999 -9999 -9999 -9999 -9999 -9999 -9999 -9999 -9999 -9999 -9999 2.32593E-3 2.60941E-3 2.29665E-3 2.7825E-3 4.16393E-3 6.36322E-3 6.41436E-3 6.61128E-3 6.64758E-3 3.80616E-3 3.70603E-3 2.79146E-3 2.41659E-3 5.52405E-3 4.47767E-3 2.33039E-3 1.25362E-3 7.28046E-4 1.50228E-3 1.51896E-3 1.30945E-3 1.46185E-3 1.08863E-3 7.71887E-4 5.65285E-4 7.08043E-4 1.12184E-3 6.05347E-4 4.72172E-4 2.59404E-4 -9999 -9999 -9999 -9999 -9999 -9999 -9999 -9999 -9999 -9999 -9999 -9999 -9999 -9999 -9999 -9999 -9999 -9999 -9999 -9999 -9999 -9999 -9999 -9999 -9999 -9999 -9999 -9999 -9999 -9999 -9999 -9999 -9999 -9999 -9999 -9999 -9999 -9999 -9999 -9999 -9999 -9999 -9999 -9999 -9999 -9999 -9999 -9999 -9999 -9999 -9999 -9999 -9999 -9999 -9999 -9999 -9999 -9999 -9999 -9999 -9999 -9999 -9999 -9999 -9999 -9999 -9999 -9999 -9999 -9999 -9999 -9999
-9999 -9999 -9999 -9999 -9999 -9999 -9999 -9999 -9999 -9999 -9999 -9999 -9999 -9999 -9999 -9999 -9999 -9999 -9999 -9999 -9999 -9999 -9999 -9999 -9999 -9999 -9999 -9999 -9999 -9999 -9999 -9999 -9999 -9999 -9999 -9999 -9999 -9999 -9999 -9999 -9999 -9999 -9999 -9999 -9999 -9999 -9999 -9999 -9999 -9999 -9999 -9999 -9999 -9999 -9999 -9999 -9999 -9999 -9999 -9999 -9999 -9999 -9999 -9999 -9999 -9999 -9999 -9999 1.54094E-3 2.10716E-3 2.38777E-3 2.3281E-3 2.70844E-3 4.29931E-3 8.22143E-3 8.91377E-3 7.00845E-3 3.82127E-3 4.07422E-3 -9999 8.04183E-3 -9999 7.32156E-3 -9999 4.01133E-3 3.02965E-3 3.24027E-3 1.79533E-3 7.9594E-4 5.01302E-4 7.74949E-4 7.126E-4 5.18669E-4 8.88995E-4 1.50914E-3 7.93983E-4 5.01657E-4 -9999 -9999 -9999 -9999 -9999 -9999 -9999 -9999 -9999 -9999 -9999 -9999 -9999 -9999 -9999 -9999 -9999 -9999 -9999 -9999 -9999 -9999 -9999 -9999 -9999 -9999 -9999 -9999 -9999 -9999 -9999 -9999 -9999 -9999 -9999 -9999 -9999 -9999 -9999 -9999 -9999 -9999 -9999 -9999 -9999 -9999 -9999 -9999 -9999 -9999 -9999 -9999 -9999 -9999 -9999 -9999 -9999 -9999 -9999 -9999 -9999 -9999 -9999 -9999 -9999 -9999 -9999 -9999 -9999 -9999 -9999 -9999 -9999
-9999 -9999 -9999 -9999 -9999 -9999 -9999 -9999 -9999 -9999 -9999 -9999 -9999 -9999 -9999 -9999 -9999 -9999 -9999 -9999 -9999 -9999 -9999 -9999 -9999 -9999 -9999 -9999 -9999 -9999 -9999 -9999 -9999 -9999 -9999 -9999 -9999 -9999 -9999 -9999 -9999 -9999 -9999 -9999 -9999 -9999 -9999 -9999 -9999 -9999 -9999 -9999 -9999 -9999 -9999 -9999 -9999 -9999 -9999 -9999 -9999 -9999 -9999 -9999 -9999 -9999 -9999 -9999 -9999 -9999 -9999 1.47097E-3 2.88762E-3 6.35626E-3 -9999 6.75591E-3 4.01207E-3 2.66298E-3 -9999 -9999 -9999 -9999 -9999 -9999 -9999 -9999 3.11927E-3 1.8315E-3 8.30901E-4 4.72022E-4 7.73172E-4 9.74512E-4 8.47159E-4 1.06703E-3 1.11338E-3 4.80443E-4 2.41001E-4 2.65691E-4 -9999 -9999 -9999 -9999 -9999 -9999 -9999 -9999 -9999 -9999 -9999 -9999 -9999 -9999 -9999 -9999 -9999 -9999 -9999 -9999 -9999 -9999 -9999 -9999 -9999 -9999 -9999 -9999 -9999 -9999 -9999 -9999 -9999 -9999 -9999 -9999 -9999 -9999 -9999 -9999 -9999 -9999 -9999 -9999 -9999 -9999 -9999 -9999 -9999 -9999 -9999 -9999 -9999 -9999 -9999 -9999 -9999 -9999 -9999 -9999 -9999 -9999 -9999 -9999 -9999 -9999 -9999 -9999 -9999 -9999 -9999 -9999
-9999 -9999 -9999 -9999 -9999 -9999 -9999 -9999 -9999 -9999 -9999 -9999 -9999 -9999 -9999 -9999 -9999 -9999 -9999 -9999 -9999 -9999 -9999 -9999 -9999 -9999 -9999 -9999 -9999 -9999 -9999 -9999 -9999 -9999 -9999 -9999 -9999 -9999 -9999 -9999 -9999 -9999 -9999 -9999 -9999 -9999 -9999 -9999 -9999 -9999 -9999 -9999 -9999 -9999 -9999 -9999 -9999 -9999 -9999 -9999 -9999 -9999 -9999 -9999 -9999 -9999 -9999 -9999 -9999 -9999 -9999 3.08996E-3 6.02634E-3 1.19747E-2 -9999 -9999 -9999 -9999 -9999 -9999 -9999 -9999 -9999 -9999 -9999 -9999 -9999 -9999 1.15262E-3 6.6346E-4 5.145E-4 5.65866E-4 7.43153E-4 5.7794E-4 5.60139E-4 8.15585E-4 4.54787E-4 2.66188E-4 -9999 -9999 -9999 -9999 -9999 -9999 -9999 -9999 -9999 -9999 -9999 -9999 -9999 -9999 -9999 -9999 -9999 -9999 -9999 -9999 -9999 -9999 -9999 -9999 -9999 -9999 -9999 -9999 -9999 -9999 -9999 -9999 -9999 -9999 -9999 -9999 -9999 -9999 -9999 -9999 -9999 -9999 -9999 -9999 -9999 -9999 -9999 -9999 -9999 -9999 -9999 -9999 -9999 -9999 -9999 -9999 -9999 -9999 -9999 -9999 -9999 -9999 -9999 -9999 -9999 -9999 -9999 -9999 -9999 -9999 -9999 -9999
-9999 -9999 -9999 -9999 -9999 -9999 -9999 -9999 -9999 -9999 -9999 -9999 -9999 -9999 -9999 -9999 -9999 -9999 -9999 -9999 -9999 -9999 -9999 -9999 -9999 -9999 -9999 -9999 -9999 -9999 -9999 -9999 -9999 -9999 -9999 -9999 -9999 -9999 -9999 -9999 -9999 -9999 -9999 -9999 -9999 -9999 -9999 -9999 -9999 -9999 -9999 -9999 -9999 -9999 -9999 -9999 -9999 -9999 -9999 -9999 -9999 -9999 -9999 -9999 -9999 -9999 -9999 -9999 -9999 -9999 -9999 5.11409E-3 1.52582E-2 -9999 -9999 -9999 -9999 -9999 -9999 -9999 -9999 -9999 -9999 -9999 -9999 -9999 -9999 -9999 -9999 -9999 3.3321E-4 3.02567E-4 5.79372E-4 8.75648E-4 5.13091E-4 4.06526E-4 3.76792E-4 2.51422E-4 -9999 -9999 -9999 -9999 -9999 -9999 -9999 -9999 -9999 -9999 -9999 -9999 -9999 -9999 -9999 -9999 -9999 -9999 -9999 -9999 -9999 -9999 -9999 -9999 -9999 -9999 -9999 -9999 -9999 -9999 -9999 -9999 -9999 -9999 -9999 -9999 -9999 -9999 -9999 -9999 -9999 -9999 -9999 -9999 -9999 -9999 -9999 -9999 -9999 -9999 -9999 -9999 -9999 -9999 -9999 -9999 -9999 -9999 -9999 -9999 -9999 -9999 -9999 -9999 -9999 -9999 -9999 -9999 -9999 -9999 -9999 -9999
-9999 -9999 -9999 -9999 -9999 -9999 -9999 -9999 -9999 -9999 -9999 -9999 -9999 -9999 -9999 -9999 -9999 -9999 -9999 -9999 -9999 -9999 -9999 -9999 -9999 -9999 -9999 -9999 -9999 -9999 -9999 -9999 -9999 -9999 -9999 -9999 -9999 -9999 -9999 -9999 -9999 -9999 -9999 -9999 -9999 -9999 -9999 -9999 -9999 -9999 -9999 -9999 -9999 -9999 -9999 -9999 -9999 -9999 -9999 -9999 -9999 -9999 -9999 -9999 -9999 -9999 -9999 -9999 -9999 -9999 -9999 1.14271E-2 -9999 -9999 -9999 -9999 -9999 -9999 -9999 -9999 -9999 -9999 -9999 -9999 -9999 -9999 -9999 -9999 -9999 -9999 -9999 -9999 4.55361E-4 7.90367E-4 5.74014E-4 -9999 -9999 -9999 -9999 -9999 -9999 -9999 -9999 -9999 -9999 -9999 -9999 -9999 -9999 -9999 -9999 -9999 -9999 -9999 -9999 -9999 -9999 -9999 -9999 -9999 -9999 -9999 -9999 -9999 -9999 -9999 -9999 -9999 -9999 -9999 -9999 -9999 -9999 -9999 -9999 -9999 -9999 -9999 -9999 -9999 -9999 -9999 -9999 -9999 -9999 -9999 -9999 -9999 -9999 -9999 -9999 -9999 -9999 -9999 -9999 -9999 -9999 -9999 -9999 -9999 -9999 -9999 -9999 -9999 -9999 -9999 -9999 -9999 -9999 -9999
-9999 -9999 -9999 -9999 -9999 -9999 -9999 -9999 -9999 -9999 -9999 -9999 -9999 -9999 -9999 -9999 -9999 -9999 -9999 -9999 -9999 -9999 -9999 -9999 -9999 -9999 -9999 -9999 -9999 -9999 -9999 -9999 -9999 -9999 -9999 -9999 -9999 -9999 -9999 -9999 -9999 -9999 -9999 -9999 -9999 -9999 -9999 -9999 -9999 -9999 -9999 -9999 -9999 -9999 -9999 -9999 -9999 -9999 -9999 -9999 -9999 -9999 -9999 -9999 -9999 -9999 -9999 -9999 -9999 -9999 -9999 -9999 -9999 -9999 -9999 -9999 -9999 -9999 -9999 -9999 -9999 -9999 -9999 -9999 -9999 -9999 -9999 -9999 -9999 -9999 -9999 -9999 4.52552E-4 -9999 -9999 -9999 -9999 -9999 -9999 -9999 -9999 -9999 -9999 -9999 -9999 -9999 -9999 -9999 -9999 -9999 -9999 -9999 -9999 -9999 -9999 -9999 -9999 -9999 -9999 -9999 -9999 -9999 -9999 -9999 -9999 -9999 -9999 -9999 -9999 -9999 -9999 -9999 -9999 -9999 -9999 -9999 -9999 -9999 -9999 -9999 -9999 -9999 -9999 -9999 -9999 -9999 -9999 -9999 -9999 -9999 -9999 -9999 -9999 -9999 -9999 -9999 -9999 -9999 -9999 -9999 -9999 -9999 -9999 -9999 -9999 -9999 -9999 -9999 -9999 -9999
