# Supplementary material for: Spatiotemporal prediction of alpine wetlands under multi-climate scenarios in the west of Sichuan, China
Source: PeerJ. 2024 Nov 27;12:e18586. doi: 10.7717/peerj.18586 (PMC11608022; doi:10.7717/peerj.18586)
Supplement: Supplemental Information 2 [file peerj-12-18586-s002.zip › Maxent_data2/2.5mBIOssp245_2081-2100/RES/wetland_min.asc]

ncols         170
nrows         159
xllcorner     97.34749306
yllcorner     27.673839575
cellsize      0.041666666666667
NODATA_value  -9999
-9999 -9999 -9999 -9999 -9999 -9999 -9999 -9999 -9999 -9999 -9999 -9999 -9999 -9999 -9999 -9999 -9999 -9999 -9999 -9999 -9999 -9999 -9999 -9999 -9999 -9999 -9999 -9999 -9999 -9999 -9999 -9999 -9999 -9999 -9999 -9999 -9999 -9999 -9999 -9999 -9999 -9999 -9999 -9999 -9999 -9999 -9999 -9999 -9999 -9999 -9999 -9999 -9999 -9999 -9999 -9999 -9999 -9999 -9999 -9999 -9999 -9999 -9999 -9999 -9999 -9999 -9999 -9999 -9999 -9999 -9999 -9999 -9999 -9999 -9999 -9999 -9999 -9999 -9999 -9999 -9999 -9999 -9999 -9999 -9999 -9999 -9999 -9999 -9999 -9999 -9999 -9999 -9999 -9999 -9999 -9999 -9999 -9999 -9999 -9999 -9999 -9999 -9999 -9999 -9999 -9999 -9999 -9999 -9999 -9999 -9999 -9999 -9999 -9999 -9999 -9999 -9999 -9999 -9999 -9999 -9999 -9999 -9999 -9999 -9999 -9999 -9999 -9999 -9999 -9999 -9999 -9999 1.24312E-1 1.40289E-1 1.1488E-1 -9999 -9999 -9999 -9999 -9999 -9999 -9999 -9999 -9999 -9999 -9999 -9999 -9999 -9999 -9999 -9999 -9999 -9999 -9999 -9999 -9999 -9999 -9999 -9999 -9999 -9999 -9999 -9999 -9999 -9999 -9999 -9999 -9999 -9999 -9999
-9999 -9999 -9999 -9999 -9999 -9999 -9999 -9999 -9999 -9999 -9999 -9999 -9999 -9999 -9999 -9999 -9999 -9999 -9999 -9999 -9999 -9999 -9999 -9999 -9999 -9999 -9999 -9999 -9999 -9999 -9999 -9999 -9999 -9999 -9999 -9999 -9999 -9999 -9999 -9999 -9999 -9999 -9999 -9999 -9999 -9999 -9999 -9999 -9999 -9999 -9999 -9999 -9999 -9999 -9999 -9999 -9999 -9999 -9999 -9999 -9999 -9999 -9999 -9999 -9999 -9999 -9999 -9999 -9999 -9999 -9999 -9999 -9999 -9999 -9999 -9999 -9999 -9999 -9999 -9999 -9999 -9999 -9999 -9999 -9999 -9999 -9999 -9999 -9999 -9999 -9999 -9999 -9999 -9999 -9999 -9999 -9999 -9999 -9999 -9999 -9999 -9999 -9999 -9999 -9999 -9999 -9999 -9999 -9999 -9999 -9999 -9999 -9999 -9999 -9999 -9999 -9999 -9999 -9999 -9999 -9999 -9999 -9999 -9999 -9999 -9999 -9999 -9999 -9999 3.90134E-1 3.39603E-1 1.78536E-1 1.25069E-1 1.18452E-1 1.34908E-1 -9999 -9999 -9999 -9999 -9999 -9999 -9999 -9999 -9999 -9999 -9999 -9999 -9999 -9999 -9999 -9999 -9999 -9999 -9999 -9999 -9999 -9999 -9999 -9999 -9999 -9999 -9999 -9999 -9999 -9999 -9999 -9999 -9999 -9999 -9999
-9999 -9999 -9999 -9999 -9999 -9999 -9999 -9999 -9999 -9999 -9999 6.73185E-1 6.7363E-1 6.87142E-1 -9999 -9999 -9999 -9999 -9999 -9999 -9999 -9999 -9999 -9999 -9999 -9999 -9999 -9999 -9999 -9999 -9999 -9999 -9999 -9999 -9999 -9999 -9999 -9999 -9999 -9999 -9999 -9999 -9999 -9999 -9999 -9999 -9999 -9999 -9999 -9999 -9999 -9999 -9999 -9999 -9999 -9999 -9999 -9999 -9999 -9999 -9999 -9999 -9999 -9999 -9999 -9999 -9999 -9999 -9999 -9999 -9999 -9999 -9999 -9999 -9999 -9999 -9999 -9999 -9999 -9999 -9999 -9999 -9999 -9999 -9999 -9999 -9999 -9999 -9999 -9999 -9999 -9999 -9999 -9999 -9999 -9999 -9999 -9999 -9999 -9999 -9999 -9999 -9999 -9999 -9999 -9999 -9999 -9999 -9999 -9999 -9999 -9999 -9999 -9999 -9999 -9999 -9999 -9999 -9999 -9999 -9999 -9999 -9999 -9999 -9999 -9999 -9999 -9999 4.14747E-1 3.80086E-1 3.20767E-1 2.07139E-1 1.49622E-1 1.40636E-1 1.15452E-1 -9999 -9999 -9999 -9999 -9999 -9999 -9999 -9999 -9999 -9999 -9999 -9999 -9999 -9999 -9999 -9999 -9999 -9999 -9999 -9999 -9999 -9999 -9999 -9999 -9999 -9999 -9999 -9999 -9999 -9999 -9999 -9999 -9999 -9999 -9999
-9999 -9999 -9999 -9999 -9999 -9999 -9999 -9999 -9999 6.77482E-1 6.71868E-1 6.76189E-1 6.66305E-1 6.78987E-1 6.93277E-1 6.86444E-1 -9999 -9999 -9999 -9999 -9999 -9999 -9999 -9999 -9999 -9999 -9999 -9999 -9999 -9999 -9999 -9999 -9999 -9999 -9999 -9999 -9999 -9999 -9999 -9999 -9999 -9999 -9999 -9999 -9999 -9999 -9999 -9999 -9999 -9999 -9999 -9999 -9999 -9999 -9999 -9999 -9999 -9999 -9999 -9999 -9999 -9999 -9999 -9999 -9999 -9999 -9999 -9999 -9999 -9999 -9999 -9999 -9999 -9999 -9999 -9999 -9999 -9999 -9999 -9999 -9999 -9999 -9999 -9999 -9999 -9999 -9999 -9999 -9999 -9999 -9999 -9999 -9999 -9999 -9999 -9999 -9999 -9999 -9999 -9999 -9999 -9999 -9999 -9999 -9999 -9999 -9999 -9999 -9999 -9999 -9999 -9999 -9999 -9999 -9999 -9999 -9999 -9999 -9999 -9999 -9999 -9999 -9999 -9999 -9999 -9999 3.79425E-1 3.66575E-1 3.93849E-1 3.91078E-1 3.6257E-1 1.94832E-1 1.13618E-1 1.1776E-1 1.37933E-1 1.69543E-1 1.80108E-1 2.06483E-1 2.1031E-1 -9999 -9999 -9999 -9999 -9999 -9999 -9999 -9999 -9999 -9999 -9999 -9999 -9999 -9999 -9999 -9999 -9999 -9999 -9999 -9999 -9999 -9999 -9999 -9999 -9999 -9999 -9999 -9999 -9999 -9999 -9999
-9999 -9999 -9999 -9999 -9999 -9999 -9999 -9999 6.68516E-1 6.55597E-1 6.37165E-1 6.39471E-1 6.64274E-1 6.65866E-1 6.77936E-1 6.80297E-1 6.8011E-1 6.78599E-1 6.79273E-1 -9999 -9999 -9999 -9999 -9999 -9999 -9999 -9999 -9999 -9999 -9999 -9999 -9999 -9999 -9999 -9999 -9999 -9999 -9999 -9999 -9999 -9999 -9999 -9999 -9999 -9999 -9999 -9999 -9999 -9999 -9999 -9999 -9999 -9999 -9999 -9999 -9999 -9999 -9999 -9999 -9999 -9999 -9999 -9999 -9999 -9999 -9999 -9999 -9999 -9999 -9999 -9999 -9999 -9999 -9999 -9999 -9999 -9999 -9999 -9999 -9999 -9999 -9999 -9999 -9999 -9999 -9999 -9999 -9999 -9999 -9999 -9999 -9999 -9999 -9999 -9999 -9999 -9999 -9999 -9999 -9999 -9999 -9999 -9999 -9999 -9999 -9999 -9999 -9999 -9999 -9999 -9999 -9999 -9999 -9999 -9999 -9999 -9999 -9999 -9999 -9999 -9999 -9999 -9999 -9999 -9999 -9999 -9999 3.84401E-1 4.52621E-1 4.83552E-1 4.50645E-1 2.67333E-1 1.06053E-1 9.56528E-2 1.20055E-1 1.34628E-1 1.36342E-1 1.80274E-1 2.73191E-1 -9999 -9999 -9999 -9999 -9999 -9999 -9999 -9999 -9999 -9999 -9999 -9999 -9999 -9999 -9999 -9999 -9999 -9999 -9999 -9999 -9999 -9999 -9999 -9999 -9999 -9999 -9999 -9999 -9999 -9999 -9999
-9999 -9999 -9999 -9999 -9999 -9999 -9999 -9999 6.65723E-1 6.44866E-1 6.46871E-1 6.70994E-1 6.69492E-1 6.90193E-1 6.93766E-1 6.90678E-1 6.97195E-1 6.91374E-1 6.76212E-1 6.53049E-1 6.67782E-1 6.68844E-1 6.59488E-1 6.7206E-1 6.83324E-1 -9999 -9999 -9999 -9999 -9999 -9999 -9999 -9999 -9999 -9999 -9999 -9999 -9999 -9999 -9999 -9999 -9999 -9999 -9999 -9999 -9999 -9999 -9999 -9999 -9999 -9999 -9999 -9999 -9999 -9999 -9999 -9999 -9999 -9999 -9999 -9999 -9999 -9999 -9999 -9999 -9999 -9999 -9999 -9999 -9999 -9999 -9999 -9999 -9999 -9999 -9999 -9999 -9999 -9999 -9999 -9999 -9999 -9999 -9999 -9999 -9999 -9999 -9999 -9999 -9999 -9999 -9999 -9999 -9999 -9999 -9999 -9999 -9999 -9999 -9999 -9999 -9999 -9999 -9999 -9999 -9999 -9999 -9999 -9999 -9999 -9999 -9999 -9999 -9999 -9999 -9999 -9999 -9999 -9999 -9999 -9999 -9999 4.08128E-1 4.26167E-1 4.09912E-1 3.31928E-1 2.5472E-1 3.16158E-1 4.33199E-1 5.31398E-1 4.7853E-1 3.25803E-1 1.50503E-1 1.32651E-1 8.32537E-2 1.09581E-1 1.29449E-1 1.8305E-1 2.1326E-1 1.93229E-1 -9999 -9999 -9999 -9999 -9999 -9999 -9999 -9999 -9999 -9999 -9999 -9999 -9999 -9999 -9999 -9999 -9999 -9999 -9999 -9999 -9999 -9999 -9999 -9999 -9999 -9999 -9999 -9999 -9999 -9999
-9999 -9999 -9999 -9999 -9999 -9999 -9999 -9999 6.68513E-1 6.49831E-1 6.62839E-1 6.75785E-1 6.97873E-1 6.90666E-1 6.7782E-1 6.8461E-1 6.86542E-1 6.94637E-1 6.52663E-1 6.3969E-1 6.42827E-1 6.58047E-1 6.51196E-1 6.60867E-1 6.76425E-1 6.89824E-1 -9999 -9999 -9999 -9999 -9999 -9999 -9999 -9999 -9999 -9999 -9999 -9999 -9999 -9999 -9999 -9999 -9999 -9999 -9999 -9999 -9999 -9999 -9999 -9999 -9999 -9999 -9999 -9999 -9999 -9999 -9999 -9999 -9999 -9999 -9999 -9999 -9999 -9999 -9999 -9999 -9999 -9999 -9999 -9999 -9999 -9999 -9999 -9999 -9999 -9999 -9999 -9999 -9999 -9999 -9999 -9999 -9999 -9999 -9999 -9999 -9999 -9999 -9999 -9999 -9999 -9999 -9999 -9999 -9999 -9999 -9999 -9999 -9999 -9999 -9999 -9999 -9999 -9999 -9999 -9999 -9999 -9999 -9999 -9999 -9999 -9999 -9999 -9999 -9999 -9999 -9999 -9999 -9999 -9999 -9999 4.91501E-1 4.91121E-1 4.75976E-1 4.64798E-1 4.26282E-1 3.7561E-1 3.92612E-1 4.23212E-1 4.18625E-1 3.99054E-1 3.65247E-1 2.92651E-1 2.41014E-1 1.25905E-1 9.58227E-2 1.00429E-1 1.5891E-1 2.00839E-1 -9999 -9999 -9999 -9999 -9999 -9999 -9999 -9999 -9999 -9999 -9999 -9999 -9999 -9999 -9999 -9999 -9999 -9999 -9999 -9999 -9999 -9999 -9999 -9999 -9999 -9999 -9999 -9999 -9999 -9999 -9999
-9999 -9999 -9999 -9999 -9999 -9999 -9999 6.93188E-1 6.83393E-1 6.80593E-1 6.76301E-1 6.7914E-1 6.63775E-1 6.58302E-1 6.64933E-1 6.55827E-1 6.57649E-1 6.35534E-1 6.15074E-1 5.92683E-1 6.26599E-1 6.50314E-1 6.55179E-1 6.47642E-1 6.54149E-1 6.60175E-1 -9999 -9999 -9999 -9999 -9999 -9999 -9999 -9999 -9999 -9999 -9999 -9999 -9999 -9999 -9999 -9999 -9999 -9999 -9999 -9999 -9999 -9999 -9999 -9999 -9999 -9999 -9999 -9999 -9999 -9999 -9999 -9999 -9999 -9999 -9999 -9999 -9999 -9999 -9999 -9999 -9999 -9999 -9999 -9999 -9999 -9999 -9999 -9999 -9999 -9999 -9999 -9999 -9999 -9999 -9999 -9999 -9999 -9999 -9999 -9999 -9999 -9999 -9999 -9999 -9999 -9999 -9999 -9999 -9999 -9999 -9999 -9999 -9999 -9999 -9999 -9999 -9999 -9999 -9999 -9999 -9999 -9999 -9999 -9999 -9999 -9999 -9999 -9999 -9999 -9999 -9999 6.16119E-1 -9999 -9999 -9999 5.46145E-1 5.42027E-1 5.65183E-1 5.69361E-1 5.151E-1 4.62257E-1 4.3896E-1 4.91181E-1 4.80764E-1 4.80341E-1 4.87633E-1 4.76773E-1 4.41346E-1 3.32741E-1 1.57434E-1 1.25014E-1 1.12136E-1 1.06912E-1 -9999 -9999 -9999 -9999 -9999 -9999 -9999 -9999 -9999 -9999 -9999 -9999 -9999 -9999 -9999 -9999 -9999 -9999 -9999 -9999 -9999 -9999 -9999 -9999 -9999 -9999 -9999 -9999 -9999 -9999 -9999
-9999 -9999 -9999 -9999 -9999 -9999 -9999 6.97383E-1 6.96936E-1 6.72478E-1 6.6791E-1 6.7062E-1 6.61397E-1 6.45766E-1 6.06435E-1 5.49705E-1 5.60391E-1 5.83483E-1 5.98894E-1 6.01659E-1 6.29927E-1 6.48536E-1 6.67256E-1 6.71641E-1 6.57355E-1 -9999 -9999 -9999 -9999 -9999 -9999 -9999 -9999 -9999 -9999 -9999 -9999 -9999 -9999 -9999 -9999 -9999 -9999 -9999 -9999 -9999 -9999 -9999 -9999 -9999 -9999 -9999 -9999 -9999 -9999 -9999 -9999 -9999 -9999 -9999 -9999 -9999 -9999 -9999 -9999 -9999 -9999 -9999 -9999 -9999 -9999 -9999 -9999 -9999 -9999 -9999 -9999 -9999 -9999 -9999 -9999 -9999 -9999 -9999 -9999 -9999 -9999 -9999 -9999 -9999 -9999 -9999 -9999 -9999 -9999 -9999 -9999 -9999 -9999 -9999 -9999 -9999 -9999 -9999 -9999 -9999 -9999 -9999 -9999 -9999 -9999 -9999 -9999 -9999 -9999 -9999 6.69345E-1 6.32855E-1 6.08695E-1 6.17613E-1 6.25821E-1 6.29354E-1 6.32545E-1 6.46089E-1 6.34238E-1 5.96202E-1 5.63796E-1 5.58116E-1 5.93147E-1 6.08223E-1 5.93104E-1 5.90609E-1 5.29586E-1 5.13739E-1 4.87364E-1 4.30523E-1 3.28091E-1 2.37097E-1 1.59109E-1 -9999 -9999 -9999 -9999 -9999 -9999 -9999 -9999 -9999 -9999 -9999 -9999 -9999 -9999 -9999 -9999 -9999 -9999 -9999 -9999 -9999 -9999 -9999 -9999 -9999 -9999 -9999 -9999 -9999 -9999 -9999
-9999 -9999 -9999 6.98552E-1 6.96334E-1 6.74511E-1 6.65693E-1 6.73379E-1 6.74922E-1 6.88457E-1 6.6606E-1 6.63596E-1 6.53897E-1 6.10227E-1 5.68486E-1 5.48913E-1 5.86733E-1 6.08034E-1 6.1751E-1 6.03876E-1 6.31761E-1 6.5885E-1 6.73287E-1 6.75263E-1 6.80841E-1 6.67929E-1 -9999 -9999 -9999 -9999 -9999 -9999 -9999 -9999 -9999 -9999 -9999 -9999 -9999 -9999 -9999 -9999 -9999 -9999 -9999 -9999 -9999 -9999 -9999 -9999 -9999 -9999 -9999 -9999 -9999 -9999 -9999 -9999 -9999 -9999 -9999 -9999 -9999 -9999 -9999 -9999 -9999 -9999 -9999 -9999 -9999 -9999 -9999 -9999 -9999 -9999 -9999 -9999 -9999 -9999 -9999 -9999 -9999 -9999 -9999 -9999 -9999 -9999 -9999 -9999 -9999 -9999 -9999 -9999 -9999 -9999 -9999 -9999 -9999 -9999 -9999 -9999 -9999 -9999 -9999 -9999 -9999 -9999 -9999 -9999 -9999 -9999 -9999 -9999 -9999 -9999 -9999 6.40363E-1 6.43176E-1 6.39237E-1 6.4081E-1 6.36922E-1 6.51698E-1 6.59882E-1 6.2972E-1 6.31422E-1 6.11211E-1 6.23107E-1 6.43644E-1 6.37244E-1 6.07335E-1 5.7655E-1 5.81695E-1 6.14151E-1 5.74132E-1 5.27405E-1 4.90593E-1 2.72138E-1 2.03092E-1 2.00827E-1 -9999 -9999 -9999 -9999 -9999 -9999 -9999 -9999 -9999 -9999 -9999 -9999 -9999 -9999 -9999 -9999 -9999 -9999 -9999 -9999 -9999 -9999 -9999 -9999 -9999 -9999 -9999 -9999 -9999 -9999
-9999 6.91105E-1 6.80687E-1 6.71196E-1 6.44131E-1 5.94966E-1 6.20965E-1 6.62481E-1 6.7899E-1 6.85324E-1 6.80414E-1 6.59777E-1 6.19873E-1 5.91613E-1 5.84039E-1 6.05111E-1 6.54402E-1 6.63024E-1 6.46047E-1 6.47189E-1 6.42854E-1 6.60922E-1 6.84463E-1 6.70042E-1 6.59561E-1 6.56599E-1 -9999 -9999 -9999 -9999 -9999 -9999 -9999 -9999 -9999 -9999 -9999 -9999 -9999 -9999 -9999 -9999 -9999 -9999 -9999 -9999 -9999 -9999 -9999 -9999 -9999 -9999 -9999 -9999 -9999 -9999 -9999 -9999 -9999 -9999 -9999 -9999 -9999 -9999 -9999 -9999 -9999 -9999 -9999 -9999 -9999 -9999 -9999 -9999 -9999 -9999 -9999 -9999 -9999 -9999 -9999 -9999 -9999 -9999 -9999 -9999 -9999 -9999 -9999 -9999 -9999 -9999 -9999 -9999 -9999 -9999 -9999 -9999 -9999 -9999 -9999 -9999 -9999 -9999 -9999 -9999 -9999 -9999 -9999 -9999 -9999 -9999 -9999 -9999 -9999 -9999 -9999 -9999 6.51465E-1 6.43123E-1 6.32967E-1 6.14489E-1 6.09735E-1 6.10574E-1 6.21681E-1 6.10289E-1 6.23819E-1 6.04012E-1 6.40835E-1 6.40014E-1 6.2337E-1 6.20384E-1 5.655E-1 6.26028E-1 6.30833E-1 6.19086E-1 5.2957E-1 4.38743E-1 1.65087E-1 1.30567E-1 -9999 -9999 -9999 -9999 -9999 -9999 -9999 -9999 -9999 -9999 -9999 -9999 -9999 -9999 -9999 -9999 -9999 -9999 -9999 -9999 -9999 -9999 -9999 -9999 -9999 -9999 -9999 -9999 -9999 -9999
-9999 7.13572E-1 6.82973E-1 5.9979E-1 5.62892E-1 5.71433E-1 6.09375E-1 6.95735E-1 6.86862E-1 6.7173E-1 6.63454E-1 6.44397E-1 6.31552E-1 6.33155E-1 6.01214E-1 6.21552E-1 6.71122E-1 6.554E-1 6.52416E-1 6.38069E-1 6.31746E-1 6.46949E-1 6.53315E-1 6.49324E-1 6.61631E-1 6.73119E-1 6.69698E-1 -9999 -9999 -9999 -9999 -9999 -9999 -9999 -9999 -9999 -9999 -9999 -9999 -9999 -9999 -9999 -9999 -9999 -9999 -9999 -9999 -9999 -9999 -9999 -9999 -9999 -9999 -9999 -9999 -9999 -9999 -9999 -9999 -9999 -9999 -9999 -9999 -9999 -9999 -9999 -9999 -9999 -9999 -9999 -9999 -9999 -9999 -9999 -9999 -9999 -9999 -9999 -9999 -9999 -9999 -9999 -9999 -9999 -9999 -9999 -9999 -9999 -9999 -9999 -9999 -9999 -9999 -9999 -9999 -9999 -9999 -9999 -9999 -9999 -9999 -9999 -9999 -9999 -9999 -9999 -9999 -9999 -9999 -9999 -9999 -9999 -9999 -9999 -9999 -9999 -9999 -9999 6.64645E-1 6.32388E-1 6.40366E-1 6.20785E-1 6.30409E-1 6.42808E-1 6.678E-1 6.86881E-1 6.5075E-1 6.25032E-1 6.23329E-1 6.18742E-1 6.04612E-1 6.36745E-1 6.28609E-1 6.63678E-1 6.61725E-1 6.27454E-1 6.21086E-1 5.70272E-1 4.22996E-1 -9999 -9999 -9999 -9999 -9999 -9999 -9999 -9999 -9999 -9999 -9999 -9999 -9999 -9999 -9999 -9999 -9999 -9999 -9999 -9999 -9999 -9999 -9999 -9999 -9999 -9999 -9999 -9999 -9999 -9999 -9999
-9999 -9999 6.97601E-1 6.36097E-1 5.48188E-1 5.59445E-1 5.95861E-1 6.53516E-1 6.78054E-1 6.72236E-1 6.60102E-1 6.36019E-1 6.27268E-1 6.22097E-1 6.19416E-1 6.01727E-1 6.47589E-1 6.15164E-1 5.74557E-1 5.76088E-1 5.84524E-1 6.02074E-1 5.92464E-1 6.27359E-1 6.77151E-1 6.99359E-1 7.03133E-1 -9999 -9999 -9999 -9999 -9999 -9999 -9999 -9999 -9999 -9999 -9999 -9999 -9999 -9999 -9999 -9999 -9999 -9999 -9999 -9999 -9999 -9999 -9999 -9999 -9999 -9999 -9999 -9999 -9999 -9999 -9999 -9999 -9999 -9999 -9999 -9999 -9999 -9999 -9999 -9999 -9999 -9999 -9999 -9999 -9999 -9999 -9999 -9999 -9999 -9999 -9999 -9999 -9999 -9999 -9999 -9999 -9999 -9999 -9999 -9999 -9999 -9999 -9999 -9999 -9999 -9999 -9999 -9999 -9999 -9999 -9999 -9999 -9999 -9999 -9999 -9999 -9999 -9999 -9999 -9999 -9999 -9999 -9999 -9999 -9999 -9999 -9999 -9999 -9999 -9999 -9999 -9999 6.76526E-1 6.3465E-1 6.37789E-1 6.46279E-1 6.56338E-1 6.92022E-1 6.75926E-1 6.66938E-1 6.28208E-1 6.65932E-1 6.2625E-1 6.36451E-1 5.95366E-1 6.1082E-1 6.46747E-1 6.41898E-1 6.51251E-1 6.53344E-1 5.90543E-1 5.55826E-1 4.62672E-1 2.8892E-1 2.01377E-1 -9999 -9999 -9999 -9999 1.0935E-1 1.18394E-1 -9999 -9999 -9999 -9999 -9999 -9999 -9999 -9999 -9999 -9999 -9999 -9999 -9999 -9999 -9999 -9999 -9999 -9999 -9999 -9999 -9999 -9999
-9999 -9999 6.97842E-1 6.47689E-1 5.79025E-1 5.39178E-1 5.34324E-1 5.47892E-1 5.76106E-1 6.2732E-1 6.44835E-1 5.85486E-1 5.63584E-1 5.39329E-1 5.49644E-1 5.70836E-1 6.07161E-1 6.13002E-1 5.43365E-1 5.45158E-1 5.83046E-1 5.93989E-1 5.79388E-1 6.21058E-1 6.65804E-1 6.91243E-1 6.86361E-1 6.84442E-1 6.96297E-1 6.74693E-1 -9999 -9999 -9999 -9999 -9999 -9999 -9999 -9999 -9999 -9999 -9999 -9999 -9999 -9999 -9999 -9999 -9999 -9999 -9999 -9999 -9999 -9999 -9999 -9999 -9999 -9999 -9999 -9999 -9999 -9999 -9999 -9999 -9999 -9999 -9999 -9999 -9999 -9999 -9999 -9999 -9999 -9999 -9999 -9999 -9999 -9999 -9999 -9999 -9999 -9999 -9999 -9999 -9999 -9999 -9999 -9999 -9999 -9999 -9999 -9999 -9999 -9999 -9999 -9999 -9999 -9999 -9999 -9999 -9999 -9999 -9999 -9999 -9999 -9999 -9999 -9999 -9999 -9999 -9999 -9999 -9999 -9999 -9999 -9999 -9999 -9999 -9999 -9999 -9999 -9999 6.96472E-1 6.40945E-1 6.35828E-1 6.08178E-1 5.61212E-1 5.8534E-1 6.20579E-1 6.62204E-1 6.61796E-1 6.44474E-1 6.41353E-1 6.3888E-1 6.34978E-1 6.47184E-1 6.48901E-1 6.73719E-1 6.74037E-1 6.24332E-1 5.80514E-1 4.92916E-1 4.52845E-1 4.33089E-1 2.75704E-1 1.82209E-1 1.92137E-1 1.8452E-1 1.65693E-1 1.23817E-1 1.08822E-1 -9999 -9999 -9999 -9999 -9999 -9999 -9999 -9999 -9999 -9999 -9999 -9999 -9999 -9999 -9999 -9999 -9999 -9999 -9999 -9999 -9999
-9999 -9999 7.02916E-1 6.57582E-1 6.40668E-1 6.07308E-1 5.33077E-1 5.1941E-1 5.13413E-1 5.39624E-1 5.75667E-1 5.76585E-1 5.44634E-1 5.3264E-1 5.14911E-1 5.17806E-1 5.30377E-1 5.40292E-1 5.36796E-1 6.11858E-1 6.52299E-1 6.62422E-1 6.54603E-1 6.37382E-1 6.51712E-1 6.81336E-1 7.1462E-1 7.25324E-1 7.26545E-1 6.94072E-1 -9999 -9999 -9999 -9999 -9999 -9999 -9999 -9999 -9999 -9999 -9999 -9999 -9999 -9999 -9999 -9999 -9999 -9999 -9999 -9999 -9999 -9999 -9999 -9999 -9999 -9999 -9999 -9999 -9999 -9999 -9999 -9999 -9999 -9999 -9999 -9999 -9999 -9999 -9999 -9999 -9999 -9999 -9999 -9999 -9999 -9999 -9999 -9999 -9999 -9999 -9999 -9999 -9999 -9999 -9999 -9999 -9999 -9999 -9999 -9999 -9999 -9999 -9999 -9999 -9999 -9999 -9999 -9999 -9999 -9999 -9999 -9999 -9999 -9999 -9999 -9999 -9999 -9999 -9999 -9999 -9999 -9999 -9999 -9999 -9999 -9999 -9999 -9999 -9999 6.78476E-1 6.88321E-1 6.68317E-1 6.74266E-1 6.61408E-1 6.37469E-1 5.63337E-1 6.39115E-1 6.55277E-1 6.47579E-1 6.56705E-1 6.64713E-1 6.6289E-1 6.278E-1 6.38573E-1 6.6036E-1 6.59629E-1 6.74867E-1 6.50323E-1 6.07936E-1 4.61003E-1 4.14203E-1 3.66365E-1 2.77986E-1 1.59826E-1 2.10772E-1 1.84248E-1 1.87131E-1 1.65337E-1 -9999 1.23182E-1 1.262E-1 8.59177E-2 -9999 -9999 -9999 -9999 -9999 -9999 -9999 -9999 -9999 -9999 -9999 -9999 -9999 -9999 -9999 -9999 -9999 -9999
-9999 -9999 6.95479E-1 6.73133E-1 6.69465E-1 6.46017E-1 6.08789E-1 5.61282E-1 4.96543E-1 4.90886E-1 5.13044E-1 5.37712E-1 5.68142E-1 5.7335E-1 5.30848E-1 4.95018E-1 4.92888E-1 5.213E-1 5.91193E-1 6.41941E-1 6.89681E-1 6.92678E-1 6.8977E-1 6.71724E-1 6.76647E-1 7.03721E-1 7.13555E-1 7.08533E-1 7.03209E-1 7.08799E-1 7.01038E-1 -9999 -9999 -9999 -9999 -9999 -9999 -9999 -9999 -9999 -9999 -9999 -9999 -9999 -9999 -9999 -9999 -9999 -9999 -9999 -9999 -9999 -9999 -9999 -9999 -9999 -9999 -9999 -9999 -9999 -9999 -9999 -9999 -9999 -9999 -9999 -9999 -9999 -9999 -9999 -9999 -9999 -9999 -9999 -9999 -9999 -9999 -9999 -9999 -9999 -9999 -9999 -9999 -9999 -9999 -9999 -9999 -9999 -9999 -9999 -9999 -9999 -9999 -9999 -9999 -9999 -9999 -9999 -9999 -9999 -9999 -9999 -9999 -9999 -9999 -9999 -9999 -9999 -9999 -9999 -9999 -9999 -9999 -9999 -9999 -9999 -9999 -9999 -9999 6.70325E-1 6.4991E-1 6.79826E-1 6.71566E-1 6.79715E-1 6.72314E-1 6.64364E-1 6.52109E-1 6.4296E-1 6.43177E-1 6.3694E-1 6.61776E-1 6.46462E-1 6.56391E-1 6.3014E-1 6.28159E-1 6.55772E-1 6.41902E-1 6.38408E-1 6.08865E-1 4.8665E-1 2.37037E-1 1.81109E-1 1.52566E-1 1.26609E-1 1.46561E-1 1.26236E-1 9.30951E-2 1.36514E-1 1.55127E-1 1.13306E-1 8.77804E-2 8.07005E-2 5.19339E-2 4.74365E-2 4.44721E-2 4.53796E-2 5.28524E-2 5.76615E-2 3.09004E-2 2.85216E-2 3.00768E-2 3.65143E-2 -9999 -9999 -9999 -9999 -9999 -9999 -9999 -9999
-9999 -9999 7.03802E-1 6.927E-1 6.89356E-1 6.49443E-1 5.93197E-1 5.37294E-1 4.96852E-1 4.48577E-1 4.81977E-1 5.54312E-1 5.50231E-1 5.5084E-1 5.05278E-1 4.67492E-1 4.83418E-1 5.22613E-1 5.95747E-1 6.22246E-1 6.68746E-1 6.80712E-1 6.77904E-1 6.77512E-1 6.75093E-1 7.0014E-1 7.02243E-1 7.06625E-1 7.00672E-1 6.9353E-1 6.98406E-1 -9999 -9999 -9999 -9999 -9999 -9999 -9999 -9999 -9999 -9999 -9999 -9999 -9999 -9999 -9999 -9999 -9999 -9999 -9999 -9999 -9999 -9999 -9999 -9999 -9999 -9999 -9999 -9999 -9999 -9999 -9999 -9999 -9999 -9999 -9999 -9999 -9999 -9999 -9999 -9999 -9999 -9999 -9999 -9999 -9999 -9999 -9999 -9999 -9999 -9999 -9999 -9999 -9999 -9999 -9999 -9999 -9999 -9999 -9999 -9999 -9999 -9999 -9999 -9999 -9999 -9999 -9999 -9999 -9999 -9999 -9999 -9999 -9999 -9999 -9999 -9999 -9999 -9999 -9999 -9999 -9999 -9999 -9999 -9999 -9999 -9999 -9999 -9999 -9999 6.85343E-1 7.21006E-1 7.19498E-1 6.92192E-1 6.2603E-1 6.14563E-1 6.47966E-1 6.44302E-1 6.19085E-1 6.30433E-1 6.27095E-1 6.47521E-1 6.677E-1 6.61481E-1 6.3008E-1 6.34677E-1 6.19932E-1 6.34636E-1 6.36856E-1 5.16547E-1 2.97913E-1 2.30157E-1 9.82134E-2 7.69451E-2 1.27623E-1 8.45284E-2 1.21066E-1 1.03555E-1 9.27541E-2 8.70593E-2 9.31546E-2 5.77975E-2 9.08575E-2 9.13451E-2 7.47364E-2 8.00114E-2 7.64904E-2 8.10614E-2 4.59466E-2 3.0364E-2 2.15424E-2 3.71995E-2 4.07082E-2 2.26151E-2 -9999 -9999 -9999 -9999 -9999 -9999
-9999 -9999 -9999 -9999 6.36528E-1 6.11936E-1 5.3709E-1 4.80104E-1 4.8276E-1 4.64419E-1 4.48693E-1 4.69746E-1 4.6052E-1 5.19597E-1 5.0233E-1 4.68661E-1 4.76953E-1 4.92179E-1 5.75078E-1 6.14147E-1 6.48877E-1 6.90323E-1 6.91143E-1 6.79777E-1 6.83013E-1 6.82123E-1 7.0206E-1 7.20349E-1 7.15557E-1 7.15887E-1 7.15595E-1 -9999 -9999 -9999 -9999 -9999 -9999 -9999 -9999 -9999 -9999 -9999 -9999 -9999 -9999 -9999 -9999 -9999 -9999 -9999 -9999 -9999 -9999 -9999 -9999 -9999 -9999 -9999 -9999 -9999 -9999 -9999 -9999 -9999 -9999 -9999 -9999 -9999 -9999 -9999 -9999 -9999 -9999 -9999 -9999 -9999 -9999 -9999 -9999 -9999 -9999 -9999 -9999 -9999 -9999 -9999 -9999 -9999 -9999 -9999 -9999 -9999 -9999 -9999 -9999 -9999 -9999 -9999 -9999 -9999 -9999 -9999 -9999 -9999 -9999 -9999 -9999 -9999 5.50077E-1 -9999 -9999 -9999 -9999 -9999 -9999 -9999 -9999 -9999 -9999 -9999 -9999 -9999 6.80898E-1 6.90597E-1 6.21296E-1 5.97007E-1 6.14244E-1 6.17235E-1 6.06587E-1 6.23454E-1 6.5939E-1 6.51878E-1 6.8801E-1 6.80698E-1 6.63886E-1 6.56204E-1 6.08048E-1 6.02987E-1 6.14524E-1 5.35132E-1 2.79987E-1 2.20777E-1 1.2544E-1 9.09302E-2 1.23343E-1 1.0928E-1 1.23525E-1 9.85975E-2 8.36602E-2 8.29871E-2 8.13251E-2 7.48858E-2 8.77166E-2 6.07068E-2 6.83751E-2 4.17844E-2 3.90631E-2 6.17825E-2 7.05291E-2 5.52872E-2 4.0458E-2 5.06639E-2 3.27253E-2 2.2939E-2 -9999 -9999 -9999 -9999 -9999 -9999
-9999 -9999 -9999 -9999 5.91778E-1 5.53133E-1 5.19894E-1 4.62924E-1 4.47739E-1 4.48576E-1 4.36735E-1 4.53931E-1 4.52507E-1 4.8806E-1 4.60743E-1 4.65295E-1 4.68894E-1 4.68685E-1 4.75127E-1 5.03855E-1 5.83134E-1 6.61315E-1 6.81235E-1 6.82175E-1 6.79173E-1 6.84932E-1 6.94572E-1 6.83386E-1 7.19474E-1 7.21525E-1 7.26272E-1 6.95486E-1 -9999 -9999 -9999 -9999 -9999 -9999 -9999 -9999 -9999 -9999 -9999 -9999 -9999 -9999 -9999 -9999 -9999 -9999 -9999 -9999 -9999 -9999 -9999 -9999 -9999 -9999 -9999 -9999 -9999 -9999 -9999 -9999 -9999 -9999 -9999 -9999 -9999 -9999 -9999 -9999 -9999 -9999 -9999 -9999 -9999 -9999 -9999 -9999 -9999 -9999 -9999 -9999 -9999 -9999 -9999 -9999 -9999 -9999 -9999 -9999 -9999 -9999 -9999 -9999 -9999 -9999 -9999 -9999 -9999 -9999 -9999 -9999 -9999 -9999 4.0845E-1 3.95206E-1 4.53568E-1 -9999 -9999 -9999 -9999 -9999 -9999 -9999 -9999 -9999 -9999 -9999 -9999 -9999 7.06504E-1 6.36735E-1 6.16665E-1 5.90137E-1 5.92489E-1 5.99821E-1 6.1728E-1 6.48447E-1 6.90544E-1 6.90762E-1 6.76393E-1 6.78358E-1 6.63983E-1 6.34226E-1 6.13198E-1 6.13297E-1 6.44994E-1 6.21483E-1 3.94147E-1 2.2107E-1 1.4046E-1 1.05205E-1 1.19667E-1 1.01437E-1 1.2957E-1 9.97456E-2 7.99158E-2 9.11894E-2 7.61245E-2 6.01622E-2 9.00727E-2 6.75621E-2 6.52517E-2 4.83438E-2 4.50741E-2 4.55674E-2 5.01609E-2 7.67546E-2 6.35484E-2 5.24326E-2 2.62153E-2 -9999 -9999 -9999 -9999 -9999 -9999 -9999
-9999 -9999 -9999 -9999 -9999 5.23319E-1 5.38471E-1 5.01448E-1 4.60418E-1 4.63509E-1 4.60503E-1 4.58592E-1 4.60277E-1 4.63016E-1 4.54586E-1 4.61929E-1 4.72359E-1 4.66026E-1 4.73455E-1 4.68236E-1 4.86462E-1 5.95046E-1 6.74824E-1 6.77833E-1 6.79067E-1 6.66405E-1 6.49201E-1 6.26332E-1 6.44938E-1 6.58156E-1 6.92919E-1 6.97117E-1 7.07618E-1 -9999 -9999 -9999 -9999 -9999 -9999 -9999 -9999 -9999 -9999 -9999 -9999 -9999 -9999 -9999 -9999 -9999 -9999 -9999 -9999 -9999 -9999 -9999 -9999 -9999 -9999 -9999 -9999 -9999 -9999 -9999 -9999 -9999 -9999 -9999 -9999 -9999 -9999 -9999 -9999 -9999 -9999 -9999 -9999 -9999 -9999 -9999 -9999 -9999 -9999 -9999 -9999 -9999 -9999 -9999 -9999 -9999 -9999 -9999 -9999 -9999 -9999 -9999 -9999 -9999 -9999 -9999 -9999 -9999 -9999 -9999 -9999 -9999 4.53472E-1 4.55421E-1 4.7869E-1 -9999 -9999 -9999 -9999 -9999 -9999 -9999 -9999 -9999 -9999 -9999 -9999 -9999 6.82089E-1 6.74069E-1 6.0778E-1 5.81765E-1 5.78729E-1 6.05053E-1 6.26104E-1 6.53613E-1 6.70279E-1 6.87244E-1 6.8926E-1 6.90924E-1 6.42698E-1 6.6308E-1 6.31645E-1 6.30898E-1 6.33597E-1 6.34858E-1 5.59609E-1 3.23441E-1 1.83457E-1 1.19374E-1 1.08354E-1 1.17723E-1 1.10274E-1 1.14495E-1 1.22961E-1 8.92158E-2 7.33718E-2 6.48648E-2 6.03485E-2 6.56644E-2 7.10114E-2 5.56045E-2 3.80334E-2 3.6205E-2 4.82451E-2 4.37245E-2 7.04648E-2 6.12667E-2 3.36903E-2 2.00159E-2 -9999 -9999 -9999 -9999 -9999 -9999
-9999 -9999 -9999 -9999 -9999 -9999 -9999 -9999 4.78361E-1 4.88888E-1 4.69221E-1 4.64909E-1 4.4267E-1 4.57727E-1 4.59231E-1 4.78583E-1 4.84204E-1 4.84363E-1 4.77253E-1 4.78585E-1 4.89593E-1 4.79816E-1 5.82724E-1 6.62893E-1 6.67755E-1 6.52934E-1 6.42305E-1 5.93712E-1 5.47733E-1 5.61147E-1 5.92256E-1 6.43938E-1 6.83405E-1 -9999 -9999 -9999 -9999 -9999 -9999 -9999 -9999 -9999 -9999 -9999 -9999 -9999 -9999 -9999 -9999 -9999 -9999 -9999 -9999 -9999 -9999 -9999 -9999 -9999 -9999 -9999 -9999 -9999 -9999 -9999 -9999 -9999 -9999 -9999 -9999 -9999 -9999 -9999 -9999 -9999 -9999 -9999 -9999 -9999 -9999 -9999 -9999 -9999 -9999 -9999 -9999 -9999 -9999 -9999 -9999 -9999 -9999 -9999 -9999 -9999 -9999 -9999 -9999 -9999 -9999 -9999 -9999 -9999 -9999 -9999 -9999 5.05125E-1 4.93746E-1 5.41796E-1 5.62724E-1 5.71311E-1 -9999 -9999 -9999 -9999 -9999 -9999 -9999 -9999 -9999 -9999 -9999 -9999 7.14012E-1 6.66001E-1 6.25104E-1 6.11244E-1 6.15635E-1 6.31731E-1 6.39192E-1 6.56656E-1 6.45834E-1 6.75206E-1 7.03398E-1 6.79443E-1 6.33253E-1 6.54318E-1 6.67411E-1 6.53083E-1 6.58621E-1 6.62258E-1 6.18239E-1 4.18979E-1 2.59288E-1 1.37335E-1 1.01283E-1 1.18277E-1 1.35362E-1 1.05609E-1 1.22983E-1 9.77007E-2 6.89682E-2 5.15795E-2 6.33435E-2 8.24198E-2 7.90662E-2 5.45967E-2 4.6917E-2 4.00098E-2 3.85606E-2 3.69417E-2 4.41166E-2 6.40589E-2 3.28435E-2 1.75448E-2 1.39155E-2 -9999 -9999 -9999 -9999 -9999
-9999 -9999 -9999 -9999 -9999 -9999 -9999 -9999 -9999 -9999 4.81235E-1 4.68036E-1 4.55379E-1 4.38968E-1 4.62016E-1 4.74344E-1 4.82629E-1 5.01566E-1 4.93565E-1 5.03311E-1 5.12181E-1 4.90301E-1 4.75937E-1 5.29818E-1 6.03639E-1 6.36595E-1 6.19132E-1 5.78735E-1 5.4039E-1 5.48929E-1 5.75157E-1 6.3151E-1 6.61466E-1 7.01224E-1 -9999 -9999 -9999 -9999 -9999 -9999 -9999 -9999 -9999 -9999 -9999 -9999 -9999 -9999 -9999 -9999 -9999 -9999 -9999 -9999 -9999 -9999 -9999 -9999 -9999 -9999 -9999 -9999 -9999 -9999 -9999 -9999 -9999 -9999 -9999 -9999 -9999 -9999 -9999 -9999 -9999 -9999 -9999 -9999 -9999 -9999 -9999 -9999 -9999 -9999 -9999 -9999 -9999 -9999 -9999 -9999 -9999 -9999 -9999 -9999 -9999 -9999 -9999 -9999 -9999 -9999 -9999 -9999 -9999 -9999 4.46993E-1 5.07576E-1 5.73188E-1 5.28371E-1 5.68138E-1 -9999 -9999 -9999 -9999 -9999 -9999 -9999 -9999 -9999 7.03684E-1 -9999 7.17699E-1 7.26333E-1 7.1761E-1 7.03397E-1 6.84195E-1 6.28328E-1 6.23564E-1 6.40359E-1 6.82139E-1 6.66373E-1 6.58615E-1 6.80528E-1 7.12856E-1 6.96601E-1 6.55366E-1 6.81348E-1 6.57817E-1 6.65968E-1 6.9117E-1 6.7799E-1 6.60508E-1 4.77049E-1 2.82029E-1 1.57782E-1 1.2958E-1 1.38138E-1 1.58566E-1 1.34178E-1 1.30111E-1 9.6437E-2 7.71061E-2 5.52208E-2 6.04894E-2 9.03343E-2 7.65549E-2 6.92147E-2 5.14774E-2 5.01461E-2 3.34206E-2 2.77234E-2 3.22477E-2 3.76022E-2 2.46399E-2 1.97011E-2 1.84409E-2 1.76361E-2 -9999 -9999 -9999 -9999
-9999 -9999 -9999 -9999 -9999 -9999 -9999 -9999 4.98095E-1 4.88067E-1 4.90717E-1 4.82414E-1 4.84843E-1 4.51905E-1 4.60335E-1 4.58094E-1 4.51975E-1 4.80445E-1 5.02404E-1 5.18871E-1 5.17358E-1 5.03161E-1 4.79058E-1 4.7126E-1 4.78792E-1 5.2783E-1 5.63262E-1 5.53292E-1 5.36228E-1 5.67569E-1 6.34414E-1 6.61199E-1 6.73939E-1 6.94101E-1 -9999 -9999 -9999 -9999 -9999 -9999 -9999 -9999 -9999 -9999 -9999 -9999 -9999 -9999 -9999 -9999 -9999 -9999 -9999 -9999 -9999 -9999 -9999 -9999 -9999 -9999 -9999 -9999 -9999 -9999 -9999 -9999 -9999 -9999 -9999 -9999 -9999 -9999 -9999 -9999 -9999 -9999 -9999 -9999 -9999 -9999 -9999 -9999 -9999 -9999 -9999 -9999 -9999 -9999 -9999 -9999 -9999 -9999 -9999 -9999 -9999 -9999 -9999 -9999 -9999 -9999 -9999 -9999 -9999 4.81245E-1 4.89343E-1 4.99658E-1 5.20535E-1 5.95042E-1 6.24464E-1 -9999 -9999 -9999 -9999 -9999 -9999 -9999 -9999 6.98993E-1 6.26856E-1 6.73362E-1 6.7914E-1 7.07853E-1 7.33208E-1 7.24124E-1 7.14327E-1 6.66214E-1 6.44412E-1 6.69366E-1 6.75568E-1 6.64736E-1 6.55711E-1 6.82511E-1 6.92364E-1 6.96914E-1 6.93581E-1 7.0504E-1 7.09355E-1 7.35034E-1 7.08705E-1 6.68864E-1 6.71809E-1 5.94591E-1 4.26857E-1 1.93931E-1 1.33772E-1 1.13203E-1 1.67215E-1 1.83482E-1 1.37387E-1 8.86353E-2 6.88122E-2 5.06829E-2 5.50853E-2 6.22682E-2 7.07897E-2 5.27301E-2 3.88591E-2 3.16769E-2 2.4829E-2 2.84463E-2 3.63038E-2 4.93392E-2 4.55492E-2 3.09677E-2 2.16949E-2 2.32605E-2 -9999 -9999 -9999 -9999
-9999 -9999 -9999 -9999 -9999 -9999 -9999 5.14566E-1 4.90138E-1 4.81389E-1 4.7746E-1 4.67825E-1 4.7535E-1 4.52525E-1 4.3904E-1 4.23857E-1 4.2433E-1 4.62309E-1 4.85573E-1 5.0929E-1 5.12546E-1 5.04711E-1 4.89774E-1 4.8731E-1 4.76297E-1 4.70372E-1 4.84525E-1 4.8975E-1 4.70541E-1 5.46651E-1 6.07047E-1 6.57179E-1 6.69343E-1 6.75218E-1 -9999 -9999 -9999 -9999 -9999 -9999 -9999 -9999 -9999 -9999 -9999 -9999 -9999 -9999 -9999 -9999 -9999 -9999 -9999 -9999 -9999 -9999 -9999 -9999 -9999 -9999 -9999 -9999 -9999 -9999 -9999 -9999 -9999 -9999 -9999 -9999 -9999 -9999 -9999 -9999 -9999 -9999 -9999 -9999 -9999 -9999 -9999 -9999 -9999 -9999 -9999 -9999 -9999 -9999 -9999 -9999 -9999 -9999 -9999 -9999 -9999 -9999 -9999 -9999 -9999 -9999 -9999 -9999 -9999 4.50402E-1 4.66485E-1 5.07221E-1 4.90411E-1 5.64981E-1 6.18768E-1 -9999 -9999 -9999 -9999 -9999 -9999 -9999 -9999 6.66602E-1 6.07178E-1 5.89582E-1 6.55528E-1 7.22875E-1 7.37014E-1 7.39403E-1 7.32956E-1 7.17608E-1 6.73097E-1 6.94276E-1 6.46959E-1 6.48155E-1 6.76311E-1 6.81121E-1 6.87051E-1 7.15789E-1 7.08401E-1 7.09371E-1 7.16006E-1 7.08309E-1 6.77574E-1 6.80765E-1 6.99178E-1 6.56061E-1 4.66972E-1 1.99679E-1 1.37049E-1 1.546E-1 2.1394E-1 2.05536E-1 1.4001E-1 9.92163E-2 8.47444E-2 8.71267E-2 5.10854E-2 5.15751E-2 6.24456E-2 6.50719E-2 6.10011E-2 4.37287E-2 4.50189E-2 3.78312E-2 2.90058E-2 3.06297E-2 3.11232E-2 3.91526E-2 3.03187E-2 3.26396E-2 2.15856E-2 1.98893E-2 2.89696E-2 -9999
-9999 -9999 -9999 -9999 -9999 -9999 5.27686E-1 5.12675E-1 4.62666E-1 4.69301E-1 4.50535E-1 4.35713E-1 4.58878E-1 4.71316E-1 4.53935E-1 4.42373E-1 4.39297E-1 4.28894E-1 4.56835E-1 4.9364E-1 4.99525E-1 5.10823E-1 5.05244E-1 5.08584E-1 4.9332E-1 4.84288E-1 4.64395E-1 4.58208E-1 4.51064E-1 4.60388E-1 4.86567E-1 5.34553E-1 6.15111E-1 6.61772E-1 6.79534E-1 -9999 -9999 -9999 -9999 -9999 -9999 -9999 -9999 -9999 -9999 -9999 -9999 -9999 -9999 -9999 -9999 -9999 -9999 -9999 -9999 -9999 -9999 -9999 -9999 -9999 -9999 -9999 -9999 -9999 -9999 -9999 -9999 -9999 -9999 -9999 -9999 -9999 -9999 -9999 -9999 -9999 -9999 -9999 -9999 -9999 -9999 -9999 -9999 -9999 -9999 -9999 -9999 -9999 -9999 -9999 -9999 -9999 -9999 -9999 -9999 -9999 -9999 -9999 -9999 -9999 -9999 -9999 -9999 -9999 -9999 4.4771E-1 4.68468E-1 -9999 -9999 -9999 -9999 -9999 -9999 -9999 6.72449E-1 -9999 -9999 6.39865E-1 5.64881E-1 5.73523E-1 5.91116E-1 6.96456E-1 7.27429E-1 7.29037E-1 7.44232E-1 7.26089E-1 7.11903E-1 7.07703E-1 6.64954E-1 6.50152E-1 6.69402E-1 6.85643E-1 7.30406E-1 7.36553E-1 7.16636E-1 6.90983E-1 7.08195E-1 6.80008E-1 6.68041E-1 6.89333E-1 6.74284E-1 6.8603E-1 5.89306E-1 3.09163E-1 2.19157E-1 1.69591E-1 1.9728E-1 2.19543E-1 1.57232E-1 1.14753E-1 9.98847E-2 9.00925E-2 5.90831E-2 6.03756E-2 5.4035E-2 5.51185E-2 4.32332E-2 5.17054E-2 5.13078E-2 3.89963E-2 2.76595E-2 2.36708E-2 2.29109E-2 2.9901E-2 2.59854E-2 2.9308E-2 2.54154E-2 -9999 -9999 -9999
-9999 -9999 -9999 -9999 -9999 -9999 4.97541E-1 5.0519E-1 4.80041E-1 4.31209E-1 4.21983E-1 4.5151E-1 4.77054E-1 4.81623E-1 4.81892E-1 4.81931E-1 4.68021E-1 4.37653E-1 4.3844E-1 4.43234E-1 4.7679E-1 4.77913E-1 5.04864E-1 5.15675E-1 5.13235E-1 5.04655E-1 4.9484E-1 4.63256E-1 4.58968E-1 4.45373E-1 4.91547E-1 5.60958E-1 5.94561E-1 6.44164E-1 6.47837E-1 -9999 -9999 -9999 -9999 -9999 -9999 -9999 -9999 -9999 -9999 -9999 -9999 -9999 -9999 -9999 -9999 -9999 -9999 -9999 -9999 -9999 -9999 -9999 -9999 -9999 -9999 -9999 -9999 -9999 -9999 -9999 -9999 -9999 -9999 -9999 -9999 -9999 -9999 -9999 -9999 -9999 -9999 -9999 -9999 -9999 -9999 -9999 -9999 -9999 -9999 -9999 -9999 -9999 -9999 -9999 -9999 2.67685E-1 2.47201E-1 2.73125E-1 3.52571E-1 4.17113E-1 -9999 -9999 -9999 -9999 -9999 -9999 -9999 -9999 -9999 5.0577E-1 -9999 -9999 -9999 -9999 -9999 -9999 -9999 -9999 6.81479E-1 6.83948E-1 -9999 6.54973E-1 5.86204E-1 5.60628E-1 5.35701E-1 6.36114E-1 6.93561E-1 7.22937E-1 7.26473E-1 7.30685E-1 7.22339E-1 7.03184E-1 6.72112E-1 6.75158E-1 6.52357E-1 6.76477E-1 7.17699E-1 7.11366E-1 6.80118E-1 6.93889E-1 6.90412E-1 6.77684E-1 6.71917E-1 6.88566E-1 6.91582E-1 7.2117E-1 5.87626E-1 3.90629E-1 3.09226E-1 2.4312E-1 2.34814E-1 2.16961E-1 1.66198E-1 1.26788E-1 1.1667E-1 1.05383E-1 7.35062E-2 6.0467E-2 5.24749E-2 5.51602E-2 5.14069E-2 4.60685E-2 3.92569E-2 3.46799E-2 2.92167E-2 2.83355E-2 1.99914E-2 2.21005E-2 3.09113E-2 4.23877E-2 3.41866E-2 -9999 -9999 -9999
-9999 -9999 -9999 -9999 5.20007E-1 4.69215E-1 4.6282E-1 5.06651E-1 5.10663E-1 4.77387E-1 4.54925E-1 4.39921E-1 4.45433E-1 4.68395E-1 4.69071E-1 4.693E-1 4.73314E-1 4.70594E-1 4.61352E-1 4.32892E-1 4.31901E-1 4.52951E-1 4.96933E-1 4.99142E-1 5.12415E-1 5.05183E-1 4.86987E-1 4.63517E-1 4.62467E-1 4.44572E-1 4.62716E-1 5.22342E-1 5.38262E-1 5.88923E-1 6.29539E-1 6.37393E-1 -9999 -9999 -9999 -9999 -9999 -9999 -9999 -9999 -9999 -9999 -9999 -9999 -9999 -9999 -9999 -9999 -9999 -9999 -9999 -9999 -9999 -9999 -9999 -9999 -9999 -9999 -9999 -9999 -9999 -9999 -9999 -9999 -9999 -9999 -9999 -9999 -9999 -9999 -9999 -9999 -9999 -9999 -9999 -9999 -9999 -9999 -9999 -9999 -9999 -9999 -9999 -9999 -9999 -9999 3.09758E-1 3.01489E-1 2.30104E-1 2.27453E-1 3.29968E-1 3.65831E-1 -9999 4.06617E-1 4.81495E-1 5.04132E-1 -9999 -9999 -9999 -9999 6.00029E-1 5.59756E-1 5.69469E-1 5.33665E-1 -9999 -9999 -9999 6.18999E-1 6.32458E-1 6.73376E-1 6.84748E-1 6.77702E-1 6.67615E-1 6.1727E-1 5.91525E-1 5.49472E-1 5.65224E-1 6.42746E-1 6.62626E-1 7.42469E-1 7.52757E-1 7.33992E-1 7.39832E-1 7.07862E-1 6.84648E-1 6.60598E-1 6.56183E-1 6.81542E-1 7.13248E-1 6.86574E-1 6.68196E-1 6.77497E-1 6.88694E-1 6.65184E-1 6.66455E-1 6.72276E-1 6.93242E-1 7.02911E-1 5.9414E-1 4.4462E-1 3.26864E-1 3.45885E-1 3.0948E-1 1.87939E-1 1.43739E-1 1.3231E-1 1.31325E-1 1.17257E-1 9.14434E-2 5.89572E-2 6.7117E-2 5.95263E-2 4.04606E-2 3.05709E-2 3.18869E-2 3.38578E-2 2.79066E-2 3.32748E-2 2.37192E-2 3.15235E-2 2.96905E-2 3.33832E-2 3.78086E-2 2.41548E-2 -9999 -9999
-9999 -9999 -9999 4.8642E-1 4.57177E-1 4.23645E-1 4.31427E-1 4.62041E-1 4.6473E-1 4.81773E-1 4.76952E-1 4.49921E-1 4.35327E-1 4.42097E-1 4.5188E-1 4.74517E-1 4.71559E-1 4.68768E-1 4.54131E-1 4.45789E-1 4.30993E-1 4.32927E-1 4.68526E-1 4.75251E-1 4.87551E-1 5.01215E-1 4.78366E-1 4.65415E-1 4.72955E-1 4.67705E-1 4.44456E-1 4.67282E-1 4.76474E-1 5.62197E-1 5.87203E-1 6.07514E-1 -9999 -9999 -9999 -9999 -9999 -9999 -9999 -9999 -9999 -9999 -9999 -9999 -9999 -9999 -9999 -9999 -9999 -9999 -9999 -9999 -9999 -9999 -9999 -9999 -9999 -9999 -9999 -9999 -9999 -9999 -9999 -9999 -9999 -9999 -9999 -9999 -9999 -9999 -9999 -9999 -9999 -9999 -9999 -9999 -9999 -9999 -9999 -9999 -9999 -9999 -9999 -9999 -9999 -9999 -9999 3.49405E-1 2.50482E-1 2.18626E-1 3.44286E-1 3.59371E-1 3.77079E-1 3.87612E-1 4.22153E-1 4.66329E-1 4.57558E-1 -9999 -9999 5.73331E-1 6.04962E-1 5.86966E-1 5.59867E-1 5.28016E-1 -9999 -9999 5.71647E-1 6.14266E-1 6.26288E-1 6.74878E-1 6.95092E-1 6.71993E-1 6.28722E-1 6.69317E-1 5.97034E-1 5.51258E-1 5.75451E-1 6.09281E-1 6.86361E-1 7.06281E-1 7.09832E-1 7.08929E-1 7.18892E-1 7.2684E-1 7.32252E-1 7.05086E-1 6.82138E-1 6.88067E-1 7.01283E-1 6.86526E-1 6.74056E-1 6.86435E-1 6.74599E-1 6.50144E-1 6.11E-1 6.69436E-1 6.62115E-1 6.91578E-1 6.82244E-1 5.68295E-1 4.26279E-1 3.25802E-1 2.87391E-1 1.98441E-1 1.59645E-1 1.26149E-1 1.3056E-1 1.14833E-1 6.91516E-2 6.03381E-2 7.68331E-2 5.55181E-2 3.84477E-2 2.85861E-2 3.91394E-2 2.59743E-2 3.29061E-2 3.23017E-2 2.35014E-2 2.68189E-2 2.57073E-2 3.04583E-2 3.1366E-2 2.35294E-2 -9999 -9999
-9999 -9999 -9999 3.72416E-1 4.60683E-1 4.36532E-1 4.44347E-1 4.40959E-1 4.25551E-1 4.16637E-1 4.52607E-1 4.66425E-1 4.7263E-1 4.5108E-1 4.64111E-1 4.83896E-1 4.70738E-1 4.70775E-1 4.37939E-1 4.27158E-1 4.36158E-1 4.01709E-1 4.03127E-1 4.20055E-1 4.19228E-1 4.33331E-1 4.14768E-1 4.38626E-1 4.44183E-1 4.48234E-1 4.33338E-1 4.23378E-1 4.39454E-1 4.52096E-1 4.96837E-1 4.89568E-1 5.01424E-1 5.19226E-1 5.41564E-1 -9999 -9999 -9999 -9999 -9999 -9999 -9999 -9999 -9999 -9999 -9999 -9999 -9999 -9999 -9999 -9999 -9999 -9999 -9999 -9999 -9999 -9999 -9999 -9999 -9999 -9999 -9999 -9999 -9999 -9999 -9999 -9999 -9999 -9999 -9999 -9999 -9999 -9999 -9999 -9999 -9999 -9999 -9999 -9999 -9999 -9999 -9999 -9999 -9999 -9999 -9999 -9999 -9999 2.39532E-1 2.60511E-1 3.46545E-1 3.6612E-1 3.3973E-1 3.89103E-1 4.02261E-1 4.67218E-1 4.51423E-1 4.36101E-1 4.50849E-1 4.82511E-1 4.69792E-1 4.8177E-1 4.79309E-1 4.46418E-1 -9999 4.9132E-1 5.5477E-1 6.34628E-1 6.58642E-1 6.63524E-1 6.68336E-1 6.73517E-1 6.49204E-1 6.42665E-1 6.53187E-1 6.02735E-1 5.776E-1 5.78911E-1 6.10981E-1 6.98891E-1 6.85223E-1 6.85142E-1 7.11283E-1 7.2201E-1 7.05826E-1 6.95658E-1 6.44401E-1 6.91895E-1 6.96551E-1 6.84009E-1 6.82013E-1 7.01454E-1 6.93942E-1 6.74672E-1 6.47262E-1 6.62616E-1 6.85357E-1 6.90218E-1 6.77024E-1 6.14049E-1 5.14685E-1 3.44103E-1 2.59199E-1 2.04782E-1 1.70831E-1 1.66192E-1 1.29711E-1 1.13228E-1 8.06271E-2 5.53202E-2 7.29005E-2 5.78919E-2 3.85024E-2 3.07418E-2 3.62576E-2 2.14617E-2 2.40493E-2 2.47783E-2 1.8101E-2 2.14999E-2 2.40656E-2 2.21743E-2 2.12519E-2 1.75259E-2 1.97641E-2 -9999
-9999 -9999 -9999 -9999 4.92892E-1 5.24812E-1 4.56107E-1 4.47694E-1 4.87884E-1 4.41811E-1 4.23474E-1 4.15516E-1 4.34316E-1 4.56269E-1 4.75351E-1 4.79909E-1 4.52032E-1 4.39222E-1 4.20783E-1 3.99925E-1 4.14609E-1 4.14782E-1 3.93134E-1 3.97969E-1 4.03444E-1 3.95594E-1 3.64636E-1 3.72435E-1 3.82897E-1 3.72004E-1 3.77475E-1 3.90391E-1 3.93491E-1 4.30016E-1 4.08639E-1 4.09925E-1 3.96521E-1 3.84433E-1 4.4807E-1 5.32502E-1 5.33565E-1 5.11964E-1 -9999 -9999 -9999 -9999 -9999 -9999 -9999 -9999 -9999 -9999 -9999 -9999 -9999 -9999 -9999 -9999 -9999 -9999 -9999 -9999 -9999 -9999 -9999 -9999 -9999 -9999 -9999 -9999 -9999 -9999 -9999 -9999 -9999 -9999 -9999 -9999 -9999 -9999 -9999 -9999 -9999 -9999 -9999 -9999 -9999 -9999 -9999 -9999 -9999 2.98019E-1 2.71632E-1 3.18407E-1 3.70041E-1 3.95475E-1 3.59685E-1 3.625E-1 3.80775E-1 4.45131E-1 4.58988E-1 4.19179E-1 4.29082E-1 4.00978E-1 3.77444E-1 4.06886E-1 3.96515E-1 4.07039E-1 4.27869E-1 4.63814E-1 5.11065E-1 6.00945E-1 6.32342E-1 6.44953E-1 6.64913E-1 6.74329E-1 6.87171E-1 6.99983E-1 6.85231E-1 6.69209E-1 5.82991E-1 5.36156E-1 5.91547E-1 6.30402E-1 6.59483E-1 6.75808E-1 6.93896E-1 6.92318E-1 6.91375E-1 6.62493E-1 6.26901E-1 6.34084E-1 6.60027E-1 7.14538E-1 7.21348E-1 7.2062E-1 7.50582E-1 6.9888E-1 6.41421E-1 6.78237E-1 6.65153E-1 6.30864E-1 6.12633E-1 5.7413E-1 4.99892E-1 3.5576E-1 2.29179E-1 2.30196E-1 1.92922E-1 1.81605E-1 1.79252E-1 9.82558E-2 1.02974E-1 1.08009E-1 8.18265E-2 6.8092E-2 4.84298E-2 3.94322E-2 3.11355E-2 2.40666E-2 2.53387E-2 2.01473E-2 1.72764E-2 1.86151E-2 1.88913E-2 2.2157E-2 1.50971E-2 1.335E-2 -9999 -9999
-9999 -9999 -9999 -9999 6.07006E-1 5.75833E-1 5.33421E-1 5.13252E-1 5.17968E-1 5.04394E-1 4.26399E-1 4.05367E-1 4.12872E-1 4.36266E-1 4.59578E-1 4.70304E-1 4.53183E-1 4.37586E-1 4.29495E-1 4.20091E-1 4.30331E-1 4.41639E-1 4.07283E-1 4.04565E-1 3.93353E-1 3.85373E-1 3.79469E-1 3.57186E-1 3.60175E-1 3.72788E-1 3.7465E-1 3.79742E-1 3.82936E-1 4.0939E-1 4.19505E-1 4.02543E-1 3.96179E-1 3.873E-1 4.42228E-1 4.65704E-1 4.66361E-1 4.34904E-1 4.7218E-1 4.83982E-1 4.60521E-1 -9999 -9999 -9999 -9999 -9999 -9999 -9999 -9999 -9999 -9999 -9999 -9999 -9999 -9999 -9999 -9999 -9999 -9999 -9999 -9999 -9999 -9999 -9999 -9999 -9999 -9999 -9999 -9999 -9999 -9999 -9999 -9999 -9999 -9999 -9999 -9999 -9999 -9999 -9999 -9999 -9999 -9999 -9999 -9999 -9999 -9999 -9999 3.23159E-1 3.7469E-1 3.99812E-1 4.13229E-1 4.01368E-1 3.96242E-1 4.11517E-1 4.55752E-1 4.64307E-1 4.48162E-1 4.59158E-1 4.29596E-1 4.2792E-1 4.05933E-1 3.98332E-1 3.94095E-1 3.89554E-1 4.10144E-1 4.52825E-1 5.29186E-1 6.05904E-1 5.82319E-1 6.6793E-1 6.67865E-1 6.8175E-1 7.10574E-1 6.98552E-1 6.55285E-1 5.7989E-1 5.82996E-1 5.67555E-1 5.81165E-1 6.49023E-1 7.03813E-1 7.04241E-1 6.90647E-1 6.67042E-1 6.22712E-1 6.40773E-1 6.23135E-1 5.47292E-1 6.9551E-1 7.26201E-1 7.18462E-1 7.65959E-1 7.14736E-1 6.67248E-1 7.04997E-1 6.83225E-1 6.30062E-1 5.98743E-1 6.09474E-1 4.82013E-1 3.34815E-1 2.0732E-1 1.66109E-1 1.51676E-1 1.59113E-1 1.2798E-1 8.43887E-2 1.63222E-1 1.9583E-1 1.24477E-1 6.97424E-2 7.32919E-2 5.03005E-2 4.0173E-2 -9999 -9999 2.3237E-2 1.9979E-2 1.75101E-2 1.96492E-2 1.68273E-2 1.53915E-2 1.7862E-2 1.50268E-2 1.65595E-2
-9999 -9999 -9999 -9999 4.40009E-1 5.40051E-1 5.70915E-1 6.08621E-1 5.60039E-1 5.6547E-1 4.88515E-1 4.22648E-1 4.21315E-1 4.24693E-1 4.53356E-1 4.52085E-1 4.28771E-1 4.26799E-1 4.23908E-1 4.35829E-1 4.47641E-1 4.26084E-1 4.04145E-1 4.14989E-1 4.26332E-1 3.9759E-1 3.89088E-1 3.67955E-1 3.6224E-1 3.6942E-1 3.8348E-1 3.60955E-1 3.53893E-1 3.7222E-1 3.90152E-1 4.16989E-1 4.1168E-1 4.01833E-1 4.13687E-1 4.38098E-1 4.27379E-1 4.15285E-1 4.28933E-1 4.24888E-1 4.46683E-1 -9999 -9999 -9999 -9999 -9999 -9999 -9999 -9999 -9999 -9999 -9999 -9999 -9999 -9999 -9999 5.46269E-1 5.79672E-1 -9999 -9999 -9999 -9999 -9999 -9999 -9999 -9999 -9999 -9999 -9999 -9999 -9999 -9999 -9999 -9999 -9999 -9999 -9999 -9999 -9999 -9999 -9999 -9999 -9999 -9999 -9999 -9999 -9999 -9999 4.33094E-1 4.21902E-1 4.21201E-1 3.88729E-1 4.16386E-1 4.05841E-1 4.10302E-1 4.34004E-1 4.62793E-1 4.71696E-1 5.07757E-1 4.77115E-1 4.31895E-1 4.12876E-1 3.99348E-1 4.21737E-1 4.06388E-1 3.9842E-1 3.87145E-1 4.09942E-1 5.3934E-1 5.6052E-1 6.43975E-1 6.45524E-1 6.53828E-1 6.84149E-1 6.82118E-1 6.45072E-1 6.08414E-1 5.74801E-1 5.2352E-1 6.15415E-1 6.46949E-1 7.39315E-1 6.94293E-1 6.82687E-1 6.49304E-1 6.20195E-1 6.45319E-1 5.79819E-1 4.58932E-1 5.6628E-1 6.66529E-1 6.94614E-1 6.93607E-1 7.14404E-1 7.3345E-1 7.32045E-1 7.05695E-1 6.7596E-1 6.25559E-1 6.1122E-1 4.83766E-1 3.33105E-1 1.97177E-1 1.66381E-1 1.42931E-1 1.26145E-1 9.71377E-2 9.8491E-2 1.69942E-1 1.62474E-1 1.01295E-1 6.80489E-2 7.71153E-2 6.29372E-2 5.59779E-2 -9999 -9999 -9999 -9999 2.08994E-2 1.77119E-2 1.77725E-2 1.35689E-2 1.45556E-2 1.3808E-2 -9999
2.57076E-1 2.52581E-1 2.3857E-1 2.32168E-1 2.69264E-1 3.78865E-1 5.33572E-1 6.48782E-1 6.02948E-1 5.96477E-1 5.26876E-1 4.77256E-1 4.60842E-1 4.56764E-1 4.72654E-1 4.44356E-1 4.27529E-1 4.12063E-1 4.15246E-1 4.12069E-1 3.90007E-1 3.79786E-1 4.01092E-1 4.13672E-1 4.11076E-1 4.21946E-1 4.04382E-1 3.91461E-1 3.73946E-1 3.79829E-1 3.82699E-1 3.5556E-1 3.52131E-1 3.51251E-1 3.74675E-1 3.90796E-1 3.97701E-1 3.92988E-1 4.12125E-1 4.08853E-1 3.95235E-1 3.94925E-1 4.07937E-1 4.25462E-1 4.62979E-1 4.66534E-1 -9999 -9999 -9999 -9999 -9999 -9999 -9999 -9999 -9999 -9999 -9999 -9999 4.90304E-1 4.85044E-1 5.26328E-1 5.57954E-1 5.46296E-1 -9999 -9999 -9999 -9999 -9999 -9999 -9999 -9999 -9999 -9999 -9999 -9999 -9999 -9999 -9999 -9999 -9999 -9999 -9999 -9999 -9999 -9999 -9999 -9999 -9999 -9999 -9999 -9999 4.22256E-1 4.12881E-1 4.17508E-1 3.76641E-1 3.7975E-1 3.96606E-1 4.1918E-1 4.05721E-1 4.82866E-1 5.016E-1 4.928E-1 5.06401E-1 5.25179E-1 5.05407E-1 4.87953E-1 4.83111E-1 4.50436E-1 4.48124E-1 4.2667E-1 4.19269E-1 4.27087E-1 4.58789E-1 4.80499E-1 6.00507E-1 6.68802E-1 6.65433E-1 6.85184E-1 6.57707E-1 6.55502E-1 5.96875E-1 5.68891E-1 5.71189E-1 6.21288E-1 6.65644E-1 6.56397E-1 6.90335E-1 7.03679E-1 6.76509E-1 6.71876E-1 6.63179E-1 6.44382E-1 5.57091E-1 5.91923E-1 6.78001E-1 5.60659E-1 6.45786E-1 6.62534E-1 6.8026E-1 6.78909E-1 6.73515E-1 6.25783E-1 6.51726E-1 5.5986E-1 4.65173E-1 4.0073E-1 2.73917E-1 1.87372E-1 1.26743E-1 6.46783E-2 6.19133E-2 8.03563E-2 1.07067E-1 1.06924E-1 7.43469E-2 5.22542E-2 6.80976E-2 7.0426E-2 6.05298E-2 -9999 -9999 -9999 -9999 -9999 2.67204E-2 1.62226E-2 1.33098E-2 -9999 -9999 -9999
2.33034E-1 2.61475E-1 3.00702E-1 3.52578E-1 2.28175E-1 3.04167E-1 4.24746E-1 4.59914E-1 4.91327E-1 6.01268E-1 5.14466E-1 4.84934E-1 4.77425E-1 4.742E-1 4.88869E-1 4.46476E-1 4.05635E-1 4.0704E-1 3.78636E-1 3.6802E-1 3.66268E-1 3.59574E-1 3.80977E-1 4.06617E-1 4.02397E-1 4.32118E-1 4.18917E-1 4.01772E-1 3.9228E-1 4.08511E-1 4.09871E-1 3.90943E-1 3.63733E-1 3.41716E-1 3.77532E-1 4.09169E-1 4.13901E-1 4.16222E-1 4.03659E-1 4.01607E-1 3.97584E-1 3.9474E-1 4.12397E-1 4.51538E-1 5.42078E-1 5.20727E-1 -9999 -9999 -9999 -9999 -9999 -9999 -9999 -9999 -9999 -9999 -9999 -9999 4.74936E-1 5.04975E-1 5.27892E-1 5.72832E-1 5.63673E-1 5.32482E-1 -9999 -9999 -9999 -9999 -9999 -9999 -9999 -9999 -9999 -9999 -9999 -9999 -9999 -9999 -9999 -9999 -9999 -9999 -9999 -9999 -9999 -9999 -9999 -9999 -9999 -9999 -9999 -9999 3.61511E-1 3.63858E-1 3.56539E-1 3.41953E-1 3.52329E-1 3.90876E-1 3.74836E-1 3.91778E-1 4.28523E-1 4.72369E-1 5.41098E-1 5.6574E-1 5.84415E-1 5.50323E-1 5.31406E-1 5.59024E-1 5.33333E-1 5.28051E-1 5.02521E-1 5.09699E-1 5.06896E-1 5.26917E-1 5.44662E-1 5.95339E-1 6.69446E-1 6.87455E-1 6.73351E-1 6.91258E-1 6.35335E-1 5.72934E-1 6.06492E-1 6.30333E-1 6.67133E-1 6.96917E-1 7.24779E-1 7.09636E-1 7.03261E-1 6.70326E-1 6.6839E-1 6.72744E-1 6.49233E-1 6.45639E-1 6.45028E-1 6.32561E-1 5.88727E-1 6.42474E-1 5.79803E-1 4.69287E-1 4.93491E-1 5.46443E-1 5.11942E-1 4.80347E-1 4.77058E-1 3.7564E-1 2.62845E-1 1.96167E-1 1.13458E-1 5.29275E-2 3.98066E-2 6.48801E-2 8.68277E-2 6.59638E-2 4.59968E-2 4.15214E-2 5.98297E-2 5.94366E-2 6.07692E-2 -9999 -9999 -9999 -9999 -9999 -9999 1.90082E-2 -9999 -9999 -9999 -9999
-9999 2.31538E-1 2.67562E-1 3.48547E-1 2.61656E-1 2.64103E-1 2.9256E-1 3.58952E-1 4.46288E-1 5.70688E-1 5.30017E-1 5.18374E-1 4.50984E-1 4.61745E-1 4.81099E-1 4.57802E-1 4.07147E-1 4.11252E-1 3.85317E-1 3.50964E-1 3.55195E-1 3.48831E-1 3.65622E-1 4.05958E-1 4.13826E-1 4.30814E-1 4.4742E-1 4.32458E-1 4.33656E-1 4.15521E-1 4.37992E-1 3.97108E-1 3.77115E-1 3.71258E-1 3.87477E-1 3.9946E-1 4.0834E-1 4.07821E-1 4.08112E-1 4.0793E-1 4.1243E-1 4.1212E-1 4.07918E-1 5.06903E-1 5.70777E-1 5.66928E-1 5.34934E-1 4.95215E-1 5.23972E-1 5.2436E-1 5.75258E-1 -9999 -9999 -9999 -9999 -9999 -9999 -9999 4.67293E-1 4.83892E-1 5.49008E-1 5.71627E-1 5.50443E-1 5.47203E-1 5.40422E-1 5.39589E-1 -9999 -9999 -9999 -9999 -9999 -9999 -9999 -9999 -9999 -9999 -9999 -9999 -9999 -9999 -9999 -9999 -9999 -9999 -9999 -9999 -9999 -9999 -9999 -9999 -9999 -9999 -9999 3.61718E-1 3.12269E-1 3.0037E-1 3.50554E-1 3.76724E-1 3.1801E-1 3.66205E-1 3.60346E-1 3.95083E-1 4.72269E-1 5.24696E-1 5.60019E-1 5.76673E-1 5.41148E-1 5.43371E-1 5.4865E-1 5.72889E-1 5.84376E-1 5.58816E-1 5.15332E-1 5.26601E-1 5.41531E-1 6.03207E-1 6.61756E-1 6.67341E-1 6.65638E-1 6.43064E-1 5.92202E-1 5.98328E-1 6.32201E-1 6.64643E-1 6.59096E-1 7.08239E-1 7.39642E-1 7.11656E-1 6.76976E-1 6.48953E-1 6.75472E-1 7.23413E-1 7.23796E-1 7.35941E-1 6.66417E-1 5.87819E-1 5.78692E-1 6.2481E-1 4.8381E-1 4.30298E-1 3.60105E-1 3.67485E-1 3.89475E-1 4.13542E-1 3.69073E-1 2.95866E-1 1.97921E-1 1.31751E-1 8.28386E-2 5.99918E-2 5.19445E-2 1.32047E-1 1.2725E-1 6.74817E-2 2.99553E-2 4.84833E-2 6.11401E-2 4.14306E-2 4.32138E-2 2.9917E-2 -9999 -9999 -9999 -9999 -9999 -9999 -9999 -9999 -9999 -9999
-9999 2.30708E-1 2.81809E-1 3.92619E-1 3.87036E-1 2.92312E-1 3.02093E-1 3.64716E-1 5.20394E-1 6.1733E-1 6.02576E-1 5.80791E-1 5.42241E-1 4.97006E-1 5.16441E-1 4.34319E-1 4.24884E-1 4.37477E-1 4.1356E-1 3.62822E-1 3.36075E-1 3.41441E-1 3.65051E-1 4.21635E-1 4.24426E-1 4.18784E-1 4.24953E-1 4.26399E-1 4.35425E-1 4.42924E-1 4.43823E-1 4.03934E-1 3.67667E-1 3.78003E-1 3.96372E-1 4.05879E-1 4.03166E-1 4.14258E-1 4.28675E-1 4.20308E-1 4.13539E-1 3.93908E-1 4.0662E-1 4.92017E-1 5.48956E-1 5.40391E-1 5.25831E-1 5.34566E-1 5.12653E-1 5.44102E-1 5.80519E-1 5.84779E-1 5.86887E-1 -9999 -9999 -9999 -9999 -9999 4.73557E-1 4.99058E-1 5.5527E-1 5.80301E-1 5.68466E-1 5.65718E-1 5.81722E-1 5.75124E-1 -9999 -9999 -9999 -9999 -9999 -9999 -9999 -9999 -9999 -9999 -9999 -9999 -9999 -9999 -9999 -9999 -9999 -9999 -9999 -9999 -9999 -9999 -9999 -9999 -9999 -9999 -9999 3.31661E-1 3.54915E-1 3.40227E-1 3.13114E-1 2.98726E-1 3.58123E-1 3.66681E-1 3.29478E-1 3.531E-1 4.20603E-1 4.51342E-1 5.0899E-1 5.15048E-1 5.15651E-1 5.70252E-1 5.29424E-1 5.34453E-1 5.81934E-1 5.65885E-1 5.29151E-1 5.35597E-1 5.37485E-1 5.54647E-1 5.78387E-1 5.73617E-1 5.77873E-1 6.29852E-1 6.06151E-1 6.05356E-1 6.58604E-1 6.88365E-1 6.74964E-1 7.2281E-1 7.54148E-1 7.10557E-1 6.87943E-1 6.60895E-1 6.992E-1 7.12638E-1 6.56449E-1 6.47557E-1 6.28411E-1 5.68855E-1 4.9995E-1 4.82748E-1 4.53932E-1 4.30309E-1 3.87738E-1 3.06282E-1 2.69553E-1 2.97902E-1 3.47729E-1 2.92305E-1 1.87265E-1 9.77306E-2 5.56523E-2 5.50877E-2 1.0505E-1 2.41833E-1 1.49901E-1 5.54803E-2 4.15693E-2 4.44184E-2 3.77682E-2 3.1614E-2 2.83638E-2 -9999 1.55023E-2 1.37462E-2 -9999 -9999 -9999 -9999 -9999 -9999 -9999 -9999
-9999 2.41691E-1 2.58206E-1 3.31325E-1 4.7676E-1 5.40643E-1 4.38975E-1 3.60337E-1 4.25129E-1 5.56608E-1 6.04123E-1 6.10582E-1 5.86077E-1 5.72323E-1 5.66108E-1 5.02934E-1 4.46096E-1 4.58209E-1 4.33939E-1 3.68042E-1 3.50709E-1 3.47716E-1 3.75921E-1 4.11996E-1 4.22457E-1 4.17596E-1 4.15852E-1 4.3068E-1 4.33991E-1 4.36624E-1 4.28962E-1 3.94683E-1 3.9943E-1 3.72184E-1 3.97914E-1 3.85552E-1 3.83022E-1 4.02376E-1 4.21875E-1 4.16268E-1 4.15185E-1 4.1561E-1 4.17794E-1 4.75611E-1 5.2663E-1 5.30388E-1 5.21819E-1 5.09597E-1 5.27313E-1 5.61747E-1 5.91769E-1 6.03647E-1 6.07187E-1 5.95177E-1 5.61175E-1 5.2343E-1 -9999 -9999 4.9738E-1 5.17725E-1 5.31779E-1 5.57474E-1 5.94786E-1 6.03033E-1 5.95318E-1 6.28501E-1 6.15584E-1 -9999 -9999 -9999 -9999 -9999 -9999 -9999 -9999 -9999 -9999 -9999 -9999 -9999 -9999 -9999 -9999 -9999 -9999 -9999 -9999 -9999 -9999 -9999 -9999 -9999 -9999 3.05555E-1 3.09177E-1 3.33419E-1 2.45679E-1 3.04037E-1 3.04704E-1 3.25973E-1 3.08611E-1 3.28797E-1 3.90239E-1 4.19049E-1 4.58315E-1 4.8925E-1 4.6382E-1 5.29093E-1 5.7594E-1 5.49279E-1 5.63264E-1 5.24824E-1 5.31022E-1 5.43885E-1 5.38333E-1 5.55123E-1 5.34619E-1 5.24255E-1 5.61441E-1 5.99482E-1 6.06505E-1 6.38728E-1 6.68144E-1 6.83317E-1 7.26375E-1 7.40737E-1 7.33764E-1 7.06741E-1 7.36793E-1 6.94702E-1 6.9959E-1 6.58842E-1 7.09611E-1 6.55109E-1 6.12901E-1 4.72303E-1 3.77563E-1 3.28322E-1 3.97862E-1 4.31495E-1 4.08569E-1 3.37164E-1 2.57381E-1 2.20245E-1 2.02776E-1 2.30971E-1 1.3579E-1 9.19503E-2 4.44408E-2 3.79111E-2 7.06899E-2 1.72366E-1 1.15553E-1 5.88036E-2 4.7845E-2 4.87204E-2 3.3751E-2 2.12992E-2 2.51839E-2 2.48443E-2 1.39294E-2 1.73074E-2 2.20659E-2 -9999 -9999 -9999 -9999 -9999 -9999 -9999
-9999 -9999 2.74371E-1 3.82772E-1 4.32797E-1 4.48846E-1 4.66075E-1 5.04512E-1 5.34391E-1 5.67164E-1 5.64571E-1 5.88183E-1 5.6741E-1 5.75704E-1 5.23948E-1 5.09808E-1 5.41175E-1 5.30642E-1 4.79591E-1 3.88892E-1 3.41167E-1 3.65089E-1 3.95951E-1 4.25831E-1 4.20698E-1 4.19718E-1 4.32574E-1 4.42063E-1 4.40167E-1 4.22675E-1 4.04801E-1 3.98299E-1 4.09018E-1 3.9922E-1 3.57302E-1 3.57889E-1 3.94986E-1 3.96959E-1 4.21894E-1 4.12965E-1 4.23523E-1 4.23631E-1 4.20095E-1 4.79796E-1 5.12877E-1 5.38077E-1 5.2651E-1 5.29145E-1 5.62258E-1 5.73488E-1 5.91113E-1 6.02542E-1 6.11162E-1 5.95306E-1 5.5598E-1 5.32606E-1 5.29433E-1 5.14775E-1 5.01764E-1 5.22535E-1 5.16911E-1 5.65141E-1 5.96429E-1 5.9838E-1 5.9329E-1 6.0391E-1 6.12148E-1 -9999 -9999 -9999 -9999 -9999 4.8291E-1 -9999 -9999 -9999 -9999 -9999 -9999 -9999 -9999 -9999 -9999 -9999 -9999 -9999 -9999 -9999 -9999 -9999 -9999 -9999 -9999 2.71127E-1 3.08944E-1 3.21022E-1 3.03777E-1 2.4079E-1 2.64315E-1 2.94542E-1 2.63337E-1 2.92278E-1 3.15374E-1 3.81056E-1 4.04022E-1 4.42853E-1 5.01449E-1 4.78297E-1 4.61735E-1 5.0042E-1 5.22948E-1 5.11084E-1 5.12427E-1 5.18432E-1 5.4333E-1 5.59526E-1 5.81284E-1 5.93341E-1 6.34364E-1 6.29001E-1 6.5231E-1 6.68273E-1 6.42735E-1 6.42775E-1 7.00574E-1 7.06768E-1 7.08985E-1 7.19498E-1 7.10792E-1 7.18393E-1 6.98019E-1 6.34462E-1 6.75823E-1 6.04939E-1 5.17103E-1 3.91896E-1 4.10887E-1 3.30282E-1 3.93174E-1 3.83655E-1 4.21362E-1 3.53775E-1 2.20075E-1 1.5772E-1 1.70365E-1 1.77498E-1 1.1767E-1 6.2725E-2 4.15972E-2 4.82369E-2 1.06096E-1 1.73482E-1 1.42221E-1 1.318E-1 9.46389E-2 5.41715E-2 3.56674E-2 1.81445E-2 1.54055E-2 2.13112E-2 2.54479E-2 3.11602E-2 2.58346E-2 -9999 -9999 -9999 -9999 -9999 -9999 -9999
-9999 -9999 2.20033E-1 2.39562E-1 3.10046E-1 3.82787E-1 3.46163E-1 3.54959E-1 4.02954E-1 3.00159E-1 2.91403E-1 4.84009E-1 5.60014E-1 5.83058E-1 5.51702E-1 5.50237E-1 5.78663E-1 5.72255E-1 4.62889E-1 3.77261E-1 3.4125E-1 3.63103E-1 3.98123E-1 4.22106E-1 4.37853E-1 4.33085E-1 4.3155E-1 4.27775E-1 4.01758E-1 3.87428E-1 3.91582E-1 4.01246E-1 4.03767E-1 3.98709E-1 3.94062E-1 3.56176E-1 3.60641E-1 3.76084E-1 3.80696E-1 3.63687E-1 3.88314E-1 3.91567E-1 3.90317E-1 4.33742E-1 4.74014E-1 5.05512E-1 5.20027E-1 5.20597E-1 5.34139E-1 5.56311E-1 5.69343E-1 5.8635E-1 6.17586E-1 5.97181E-1 5.47147E-1 5.19277E-1 5.2796E-1 5.37447E-1 5.25359E-1 5.24117E-1 5.47652E-1 5.74202E-1 5.9086E-1 6.00073E-1 5.97363E-1 6.09738E-1 -9999 -9999 -9999 5.39367E-1 5.21971E-1 5.14509E-1 4.89776E-1 4.62363E-1 4.82463E-1 -9999 -9999 -9999 -9999 -9999 -9999 -9999 -9999 -9999 -9999 -9999 -9999 -9999 -9999 -9999 -9999 -9999 2.95317E-1 2.85017E-1 2.93588E-1 2.62531E-1 3.32969E-1 3.10097E-1 2.61902E-1 2.74172E-1 2.84226E-1 2.70167E-1 3.13671E-1 3.37325E-1 3.60718E-1 3.52542E-1 3.65073E-1 3.85456E-1 3.98956E-1 3.86933E-1 4.4241E-1 4.99706E-1 5.20108E-1 5.26431E-1 5.22138E-1 5.7403E-1 6.16083E-1 6.55111E-1 6.3525E-1 6.60997E-1 6.67482E-1 6.48351E-1 5.99605E-1 5.74327E-1 6.34113E-1 6.54598E-1 6.78205E-1 6.73516E-1 6.00307E-1 6.57344E-1 6.37334E-1 6.55722E-1 5.74046E-1 4.67173E-1 5.00839E-1 4.4738E-1 3.77663E-1 3.38582E-1 2.93963E-1 3.0639E-1 2.83266E-1 2.45554E-1 1.88674E-1 1.61632E-1 1.46385E-1 1.56096E-1 1.2464E-1 4.69568E-2 4.30616E-2 6.28159E-2 1.5489E-1 1.69729E-1 1.09531E-1 1.21176E-1 7.21871E-2 4.50784E-2 2.32723E-2 2.54232E-2 1.81719E-2 1.81414E-2 2.4802E-2 2.99261E-2 2.64211E-2 -9999 -9999 -9999 -9999 -9999 -9999 -9999
-9999 -9999 -9999 2.42862E-1 2.29867E-1 2.57262E-1 2.73511E-1 2.6478E-1 2.20423E-1 1.86177E-1 3.15255E-1 4.29193E-1 4.70345E-1 4.36848E-1 4.13359E-1 4.87133E-1 5.07126E-1 4.3657E-1 4.02409E-1 3.70739E-1 3.74776E-1 3.71831E-1 3.99069E-1 4.26308E-1 4.45143E-1 4.30426E-1 4.30245E-1 4.14285E-1 4.05027E-1 3.81517E-1 3.69441E-1 3.77741E-1 3.91648E-1 3.86081E-1 3.74377E-1 3.50102E-1 3.60075E-1 3.59816E-1 3.67714E-1 3.63751E-1 3.58527E-1 3.73496E-1 3.77382E-1 4.0393E-1 4.58978E-1 4.8761E-1 5.03094E-1 5.1767E-1 5.21312E-1 5.30719E-1 5.40522E-1 5.62837E-1 5.8537E-1 6.03524E-1 5.75514E-1 5.41498E-1 5.28916E-1 5.4198E-1 5.16304E-1 5.05685E-1 5.08884E-1 5.67975E-1 6.13533E-1 6.18814E-1 6.22888E-1 6.17544E-1 -9999 -9999 -9999 5.51076E-1 5.22653E-1 4.93165E-1 4.51585E-1 4.42926E-1 4.44162E-1 4.55126E-1 -9999 -9999 -9999 -9999 -9999 3.95508E-1 -9999 -9999 -9999 -9999 -9999 -9999 3.045E-1 2.74181E-1 2.94572E-1 3.22542E-1 3.14197E-1 2.55122E-1 2.8076E-1 2.74059E-1 2.71664E-1 2.66268E-1 2.50867E-1 2.55519E-1 2.91128E-1 3.10119E-1 3.07846E-1 2.75E-1 2.91898E-1 3.14783E-1 3.72282E-1 3.81095E-1 3.93089E-1 3.539E-1 3.99858E-1 4.90597E-1 5.13448E-1 5.20879E-1 5.24018E-1 5.64949E-1 6.58401E-1 6.51009E-1 6.74862E-1 6.63493E-1 6.88065E-1 6.46831E-1 5.94743E-1 5.63005E-1 5.92505E-1 5.47854E-1 6.17721E-1 5.8876E-1 6.24752E-1 6.83363E-1 6.6838E-1 5.83339E-1 5.32172E-1 4.34871E-1 4.56391E-1 4.47413E-1 3.71337E-1 2.92439E-1 2.92887E-1 2.51385E-1 2.48715E-1 2.16739E-1 1.15083E-1 9.35842E-2 1.04996E-1 1.41152E-1 1.15185E-1 4.13267E-2 3.50435E-2 1.08243E-1 1.78838E-1 1.43825E-1 8.38121E-2 7.37163E-2 6.62547E-2 5.70501E-2 2.66249E-2 1.57699E-2 1.15592E-2 9.30627E-3 1.3751E-2 1.91478E-2 2.52637E-2 2.47703E-2 -9999 -9999 -9999 -9999 -9999 -9999
-9999 -9999 -9999 -9999 -9999 -9999 2.13755E-1 2.19837E-1 2.02585E-1 1.87559E-1 3.12079E-1 3.04607E-1 3.20859E-1 2.12979E-1 2.37745E-1 2.3826E-1 3.08221E-1 2.76295E-1 2.77059E-1 3.19533E-1 3.62787E-1 4.11734E-1 3.91449E-1 4.19599E-1 4.42966E-1 4.46212E-1 4.53842E-1 4.27811E-1 4.17945E-1 4.05036E-1 3.70818E-1 3.49897E-1 3.75362E-1 3.78808E-1 3.61416E-1 3.62085E-1 3.48713E-1 3.37249E-1 3.39586E-1 3.31946E-1 3.58634E-1 3.60377E-1 3.80275E-1 3.75442E-1 4.24152E-1 4.68812E-1 4.97879E-1 5.25572E-1 5.15146E-1 5.03983E-1 5.16105E-1 5.20724E-1 5.52595E-1 5.88696E-1 6.23858E-1 6.02424E-1 5.30452E-1 5.35534E-1 5.18349E-1 4.94625E-1 5.25366E-1 5.90334E-1 6.53154E-1 6.67538E-1 6.37967E-1 6.15418E-1 6.05865E-1 5.92674E-1 5.97735E-1 5.60495E-1 5.39813E-1 4.98503E-1 4.62662E-1 4.25276E-1 4.13336E-1 3.95752E-1 -9999 -9999 -9999 4.24299E-1 4.21604E-1 4.05692E-1 4.05175E-1 4.16703E-1 3.91026E-1 3.39173E-1 2.91984E-1 3.13966E-1 2.91109E-1 2.75866E-1 2.64577E-1 2.71838E-1 2.74859E-1 2.76284E-1 2.98334E-1 2.96034E-1 2.9487E-1 3.04519E-1 2.93177E-1 2.92177E-1 2.99964E-1 3.06771E-1 2.64762E-1 2.81552E-1 3.33402E-1 3.48453E-1 3.01365E-1 3.21987E-1 3.69961E-1 4.16144E-1 4.36513E-1 4.84038E-1 5.40186E-1 5.3823E-1 5.20626E-1 5.88093E-1 6.3229E-1 6.71898E-1 7.17932E-1 6.88808E-1 6.71191E-1 6.29412E-1 6.321E-1 6.25454E-1 5.39906E-1 5.4562E-1 6.6898E-1 7.09774E-1 6.29542E-1 6.12633E-1 5.16018E-1 4.83135E-1 4.09103E-1 4.29067E-1 3.62494E-1 3.74307E-1 4.23903E-1 3.52724E-1 2.55862E-1 2.24295E-1 2.83792E-1 2.48362E-1 1.52604E-1 8.16165E-2 8.02065E-2 9.4732E-2 7.40104E-2 3.65511E-2 3.24873E-2 7.55629E-2 1.50022E-1 1.20951E-1 7.79403E-2 4.8491E-2 3.96664E-2 4.65424E-2 -9999 -9999 -9999 -9999 -9999 1.29937E-2 2.16937E-2 2.26826E-2 -9999 -9999 -9999 -9999 -9999 -9999
-9999 -9999 -9999 -9999 -9999 -9999 -9999 1.87264E-1 1.76439E-1 2.14268E-1 2.79939E-1 2.89132E-1 2.98331E-1 2.60356E-1 2.75901E-1 2.37745E-1 2.20652E-1 2.28421E-1 2.16513E-1 2.76934E-1 3.58586E-1 3.88765E-1 3.93663E-1 3.84515E-1 4.13455E-1 4.48294E-1 4.39117E-1 4.26378E-1 4.26042E-1 4.30829E-1 4.04257E-1 3.86561E-1 3.83369E-1 3.89271E-1 3.52153E-1 3.49448E-1 3.50616E-1 3.52402E-1 3.59652E-1 3.56753E-1 3.44963E-1 3.6335E-1 3.51779E-1 3.38669E-1 3.88888E-1 4.19668E-1 4.40141E-1 4.7575E-1 4.91161E-1 4.79762E-1 4.89092E-1 4.8712E-1 4.94623E-1 5.40927E-1 5.80485E-1 6.16161E-1 5.55592E-1 5.23144E-1 4.96942E-1 5.00901E-1 5.18066E-1 5.48096E-1 5.70744E-1 6.00156E-1 5.85762E-1 5.78546E-1 5.70363E-1 5.70098E-1 5.84127E-1 5.55033E-1 5.35792E-1 5.28926E-1 4.89849E-1 4.30453E-1 3.93408E-1 3.86673E-1 3.8424E-1 -9999 -9999 4.04066E-1 3.90737E-1 3.57802E-1 3.78231E-1 3.91935E-1 4.20042E-1 4.30767E-1 4.14997E-1 3.4756E-1 3.14614E-1 3.54559E-1 3.27506E-1 3.17169E-1 2.55138E-1 2.58996E-1 2.60839E-1 2.68213E-1 2.27524E-1 2.66785E-1 2.8311E-1 2.73397E-1 2.84824E-1 2.52772E-1 2.82991E-1 3.34828E-1 3.44513E-1 2.99812E-1 2.90658E-1 3.10741E-1 3.42857E-1 4.12259E-1 4.16569E-1 4.52893E-1 5.19529E-1 5.65529E-1 5.76949E-1 5.51704E-1 6.24907E-1 6.49129E-1 6.87511E-1 7.02248E-1 6.60692E-1 6.57345E-1 6.6029E-1 6.27385E-1 6.26676E-1 6.72063E-1 6.93768E-1 6.90641E-1 6.13903E-1 3.86454E-1 2.99612E-1 3.19064E-1 3.02821E-1 2.71741E-1 2.88098E-1 3.24112E-1 3.17295E-1 2.56705E-1 1.73901E-1 1.89647E-1 2.36561E-1 1.8568E-1 1.01523E-1 6.74841E-2 5.66265E-2 5.55251E-2 4.64466E-2 2.85772E-2 2.49942E-2 4.68264E-2 8.95162E-2 8.63907E-2 6.59089E-2 5.05427E-2 4.56782E-2 7.02287E-2 -9999 -9999 -9999 -9999 -9999 -9999 2.61777E-2 2.11776E-2 -9999 -9999 -9999 -9999 -9999 -9999
-9999 -9999 -9999 -9999 -9999 -9999 -9999 -9999 -9999 -9999 2.44761E-1 2.96151E-1 2.99819E-1 2.88931E-1 3.10269E-1 2.81977E-1 2.59344E-1 2.40421E-1 2.48771E-1 2.99574E-1 3.5599E-1 3.73237E-1 3.89407E-1 3.64944E-1 3.92957E-1 4.14834E-1 4.15927E-1 4.15219E-1 4.15825E-1 4.39917E-1 4.59891E-1 4.34015E-1 4.0025E-1 3.92793E-1 3.78843E-1 3.30826E-1 3.37448E-1 3.75218E-1 3.69788E-1 3.7904E-1 3.627E-1 3.75453E-1 3.65749E-1 3.55686E-1 3.84575E-1 3.87048E-1 4.14158E-1 4.56647E-1 4.80711E-1 4.91077E-1 4.63846E-1 4.66938E-1 4.65498E-1 4.68433E-1 4.94177E-1 5.28344E-1 5.29772E-1 5.24459E-1 5.2152E-1 4.9038E-1 4.9041E-1 4.93728E-1 4.95286E-1 5.06354E-1 5.19095E-1 5.48505E-1 5.43186E-1 5.54788E-1 5.63221E-1 5.38702E-1 5.3576E-1 5.48098E-1 5.36574E-1 4.92079E-1 4.37632E-1 3.96028E-1 3.65614E-1 3.46349E-1 4.08812E-1 -9999 3.95445E-1 3.95566E-1 3.84875E-1 3.9053E-1 3.70792E-1 4.06634E-1 4.38889E-1 4.35791E-1 4.3426E-1 4.07885E-1 3.84812E-1 4.10988E-1 3.56259E-1 2.6732E-1 2.68935E-1 2.41384E-1 2.33931E-1 2.62006E-1 2.29595E-1 2.58072E-1 2.63789E-1 2.62675E-1 2.92947E-1 3.17558E-1 3.43397E-1 3.45244E-1 3.52263E-1 3.86881E-1 3.91607E-1 3.90439E-1 4.41165E-1 4.89309E-1 5.35657E-1 6.04619E-1 6.01016E-1 6.01802E-1 5.94138E-1 6.20475E-1 6.29489E-1 6.65349E-1 6.75824E-1 6.65743E-1 6.60881E-1 6.73567E-1 7.10986E-1 7.13684E-1 6.1732E-1 5.59503E-1 3.67396E-1 2.52321E-1 2.31936E-1 2.52898E-1 2.36186E-1 2.179E-1 2.77923E-1 1.89112E-1 1.45093E-1 1.13492E-1 9.28616E-2 1.07145E-1 1.18914E-1 7.26998E-2 4.60744E-2 3.60995E-2 3.99504E-2 2.83321E-2 3.50586E-2 2.64432E-2 2.09739E-2 2.55262E-2 4.20433E-2 5.60758E-2 4.94039E-2 3.3253E-2 3.85801E-2 3.69413E-2 3.53428E-2 -9999 -9999 -9999 -9999 -9999 -9999 1.053E-2 -9999 -9999 -9999 -9999 -9999 -9999
-9999 -9999 -9999 -9999 -9999 -9999 -9999 -9999 -9999 -9999 -9999 -9999 -9999 -9999 3.04576E-1 3.17542E-1 3.02344E-1 2.88297E-1 3.14186E-1 3.26704E-1 3.30758E-1 3.56031E-1 3.94423E-1 3.69759E-1 3.708E-1 3.90719E-1 3.92367E-1 3.97139E-1 3.92906E-1 4.07239E-1 4.48662E-1 4.25955E-1 4.08538E-1 3.85536E-1 3.72246E-1 3.49937E-1 3.23183E-1 3.31926E-1 3.58049E-1 3.76588E-1 3.74733E-1 3.89242E-1 3.70784E-1 3.56678E-1 4.07306E-1 4.07973E-1 4.08509E-1 4.32211E-1 4.6404E-1 4.668E-1 4.65715E-1 4.81114E-1 4.42395E-1 4.4536E-1 4.55061E-1 4.80747E-1 4.99956E-1 5.08857E-1 5.03262E-1 5.07511E-1 4.92295E-1 4.79817E-1 4.83991E-1 4.95412E-1 5.20806E-1 5.45068E-1 5.66787E-1 5.59362E-1 5.46249E-1 5.17626E-1 5.128E-1 5.01005E-1 5.25961E-1 5.17705E-1 4.81778E-1 4.52225E-1 4.09092E-1 3.87903E-1 3.80206E-1 3.86813E-1 3.64396E-1 3.8691E-1 4.28042E-1 3.78238E-1 3.48882E-1 3.76306E-1 4.38196E-1 4.80496E-1 4.49804E-1 4.46063E-1 4.49138E-1 4.15124E-1 4.22688E-1 3.46158E-1 2.75042E-1 2.55968E-1 2.56171E-1 2.29051E-1 2.57414E-1 2.70116E-1 2.69078E-1 2.53228E-1 2.72181E-1 2.78548E-1 3.38873E-1 3.15582E-1 3.41361E-1 3.79892E-1 4.3952E-1 4.76541E-1 5.01926E-1 5.67678E-1 5.72056E-1 5.55644E-1 5.92037E-1 5.89316E-1 6.0381E-1 6.31939E-1 6.29128E-1 6.51927E-1 5.97625E-1 6.77871E-1 6.30379E-1 6.38172E-1 6.5497E-1 6.21303E-1 6.24494E-1 4.26146E-1 2.72975E-1 2.57068E-1 2.26594E-1 2.45712E-1 2.69096E-1 3.00194E-1 2.47665E-1 1.53163E-1 1.46519E-1 6.7803E-2 6.20031E-2 5.43641E-2 4.39497E-2 4.54983E-2 3.28609E-2 2.71669E-2 2.65607E-2 2.78928E-2 3.05869E-2 2.76789E-2 2.39735E-2 2.0801E-2 2.11482E-2 2.91973E-2 4.29303E-2 6.4363E-2 4.12384E-2 2.48528E-2 3.94559E-2 -9999 -9999 -9999 -9999 -9999 1.04451E-2 -9999 -9999 -9999 -9999 -9999 -9999 -9999
-9999 -9999 -9999 -9999 -9999 -9999 -9999 -9999 -9999 -9999 -9999 -9999 -9999 -9999 -9999 -9999 2.49898E-1 2.88838E-1 2.95641E-1 2.93836E-1 3.06897E-1 3.25969E-1 3.86962E-1 4.01439E-1 4.08365E-1 3.97122E-1 3.99261E-1 3.84248E-1 3.80565E-1 3.79955E-1 4.10149E-1 4.04057E-1 3.93744E-1 3.91668E-1 3.61667E-1 3.47254E-1 3.36197E-1 3.49282E-1 3.75009E-1 3.86456E-1 4.00624E-1 3.8598E-1 3.78571E-1 3.44094E-1 3.95589E-1 4.29219E-1 3.96045E-1 4.05077E-1 4.22992E-1 4.50863E-1 4.59473E-1 4.68981E-1 4.47029E-1 4.31166E-1 4.39712E-1 4.41326E-1 4.68784E-1 4.63857E-1 4.71963E-1 4.86528E-1 4.70607E-1 4.68606E-1 4.87277E-1 4.88926E-1 5.0367E-1 5.42236E-1 5.80434E-1 5.75956E-1 5.45106E-1 5.06852E-1 4.94666E-1 4.85983E-1 5.02207E-1 5.10466E-1 5.02366E-1 4.83494E-1 4.31281E-1 4.12883E-1 4.00444E-1 4.18201E-1 4.16856E-1 3.57236E-1 3.57964E-1 3.69435E-1 3.89137E-1 3.43082E-1 3.91132E-1 4.47885E-1 4.5068E-1 4.43187E-1 4.26352E-1 4.03173E-1 4.07606E-1 3.68118E-1 3.23973E-1 2.81706E-1 2.60153E-1 2.41544E-1 2.37432E-1 2.11926E-1 2.31915E-1 1.80295E-1 1.88422E-1 2.78738E-1 3.19948E-1 3.55822E-1 3.66357E-1 4.13293E-1 4.56457E-1 4.61997E-1 4.70474E-1 5.02654E-1 4.86317E-1 5.69636E-1 6.00466E-1 5.95252E-1 6.21606E-1 6.49129E-1 6.53291E-1 6.84467E-1 6.37501E-1 6.79506E-1 6.41023E-1 6.20648E-1 6.27363E-1 6.02357E-1 6.05738E-1 3.92361E-1 3.49296E-1 3.30799E-1 2.40255E-1 2.42984E-1 1.93195E-1 2.02026E-1 2.04459E-1 1.6197E-1 1.32792E-1 7.4271E-2 4.84496E-2 3.74237E-2 3.68178E-2 3.56477E-2 2.62543E-2 2.06301E-2 2.38351E-2 2.68707E-2 3.16507E-2 2.49692E-2 2.2164E-2 2.08732E-2 1.5561E-2 1.48462E-2 3.4171E-2 5.92832E-2 5.17066E-2 2.59523E-2 1.72365E-2 7.47216E-3 -9999 -9999 -9999 -9999 -9999 -9999 -9999 -9999 -9999 -9999 -9999 -9999
-9999 -9999 -9999 -9999 -9999 -9999 -9999 -9999 -9999 -9999 -9999 -9999 -9999 -9999 -9999 -9999 -9999 -9999 2.26629E-1 2.44275E-1 2.67714E-1 2.86164E-1 3.105E-1 3.59559E-1 3.81727E-1 3.75512E-1 3.90654E-1 3.98254E-1 3.91614E-1 3.76659E-1 3.80587E-1 3.9662E-1 3.93724E-1 3.90988E-1 3.54392E-1 3.37506E-1 3.24841E-1 3.48414E-1 3.79744E-1 3.88946E-1 3.9185E-1 3.7995E-1 3.59491E-1 3.35109E-1 3.39101E-1 3.45636E-1 4.08119E-1 4.18536E-1 4.27071E-1 4.47455E-1 4.5113E-1 4.61879E-1 4.69072E-1 4.49441E-1 4.4307E-1 4.21926E-1 4.49005E-1 4.23852E-1 4.49388E-1 4.61374E-1 4.56719E-1 4.76555E-1 4.68466E-1 4.77157E-1 5.03988E-1 5.16782E-1 5.5913E-1 5.78079E-1 5.4183E-1 5.54923E-1 5.41137E-1 5.30268E-1 5.20888E-1 4.96605E-1 4.90894E-1 4.85172E-1 4.51395E-1 3.97846E-1 3.986E-1 3.61629E-1 3.79277E-1 3.37369E-1 2.89278E-1 3.26894E-1 3.06683E-1 3.07661E-1 3.26715E-1 3.85923E-1 4.45923E-1 4.64964E-1 4.34531E-1 4.27681E-1 4.15618E-1 4.03243E-1 3.4674E-1 3.15109E-1 2.76362E-1 2.61077E-1 2.47919E-1 1.60803E-1 1.69462E-1 1.35945E-1 1.37168E-1 2.43144E-1 3.17747E-1 3.74414E-1 3.81111E-1 4.40879E-1 4.3873E-1 4.64311E-1 4.04995E-1 4.01794E-1 4.58174E-1 5.38834E-1 5.74076E-1 5.78882E-1 5.88712E-1 6.27363E-1 6.87745E-1 7.15724E-1 6.58249E-1 6.39757E-1 6.30738E-1 6.30123E-1 6.41462E-1 6.00661E-1 4.52991E-1 4.12445E-1 4.1887E-1 3.68738E-1 2.74364E-1 2.29354E-1 2.148E-1 1.56303E-1 9.03658E-2 1.08157E-1 1.2306E-1 9.66139E-2 4.48844E-2 3.94294E-2 3.15242E-2 3.204E-2 2.1796E-2 1.92792E-2 1.98808E-2 1.72217E-2 3.04409E-2 3.29862E-2 1.59547E-2 1.29633E-2 1.61374E-2 1.77269E-2 2.25132E-2 4.91088E-2 5.12037E-2 2.93347E-2 1.72222E-2 -9999 -9999 -9999 -9999 -9999 -9999 -9999 -9999 -9999 -9999 -9999 -9999 -9999
-9999 -9999 -9999 -9999 -9999 -9999 -9999 -9999 -9999 -9999 -9999 -9999 -9999 -9999 -9999 -9999 -9999 -9999 -9999 -9999 1.66523E-1 2.24663E-1 2.93582E-1 3.15658E-1 3.50691E-1 3.53268E-1 3.84529E-1 4.04486E-1 3.98907E-1 3.88554E-1 3.89931E-1 3.82953E-1 3.74175E-1 3.73475E-1 3.49028E-1 3.25384E-1 3.3121E-1 3.52225E-1 3.72323E-1 3.72278E-1 3.72379E-1 3.39779E-1 3.26171E-1 3.18936E-1 3.09693E-1 3.27214E-1 3.49537E-1 3.56775E-1 3.98511E-1 4.32283E-1 4.3047E-1 4.55976E-1 4.84746E-1 4.65443E-1 4.37134E-1 4.33231E-1 4.32049E-1 4.1353E-1 4.23419E-1 4.43676E-1 4.40504E-1 4.62507E-1 4.86891E-1 4.82467E-1 4.91302E-1 5.11832E-1 5.33749E-1 5.65424E-1 5.8881E-1 5.98306E-1 5.51324E-1 5.2938E-1 5.37028E-1 5.07744E-1 4.90365E-1 4.76563E-1 4.3915E-1 3.88868E-1 3.63362E-1 3.76837E-1 3.87221E-1 3.45065E-1 3.35413E-1 3.27929E-1 3.38427E-1 3.21386E-1 2.7465E-1 3.1994E-1 4.36214E-1 4.59274E-1 4.6889E-1 4.40626E-1 4.16525E-1 4.03336E-1 4.07501E-1 3.68167E-1 3.54354E-1 3.21097E-1 3.15565E-1 2.26086E-1 1.61314E-1 1.61189E-1 1.64861E-1 2.48109E-1 2.9751E-1 3.31307E-1 3.25284E-1 3.72858E-1 3.81029E-1 3.07597E-1 3.1534E-1 3.55087E-1 3.61229E-1 4.17263E-1 4.81771E-1 5.18134E-1 5.41387E-1 6.0846E-1 6.54355E-1 6.78898E-1 5.90632E-1 5.58447E-1 6.18115E-1 6.55566E-1 5.92865E-1 5.19435E-1 4.71897E-1 3.3037E-1 2.95146E-1 2.4195E-1 2.19118E-1 1.69256E-1 1.40329E-1 1.66338E-1 9.60969E-2 7.74601E-2 8.82545E-2 4.50235E-2 3.01945E-2 3.98679E-2 3.10331E-2 3.15481E-2 3.10101E-2 1.5033E-2 1.89916E-2 1.89882E-2 2.14581E-2 1.43693E-2 1.31993E-2 1.68932E-2 1.78317E-2 2.63333E-2 3.67853E-2 6.26596E-2 2.18174E-2 1.21229E-2 1.3566E-2 -9999 -9999 -9999 -9999 -9999 -9999 -9999 -9999 -9999 -9999 -9999 -9999 -9999
-9999 -9999 -9999 -9999 -9999 -9999 -9999 -9999 -9999 -9999 -9999 -9999 -9999 -9999 -9999 -9999 -9999 -9999 -9999 -9999 -9999 1.65051E-1 2.35902E-1 3.07721E-1 3.48852E-1 3.46291E-1 3.65406E-1 3.80378E-1 3.88491E-1 3.85594E-1 3.78745E-1 3.89382E-1 3.95418E-1 3.76137E-1 3.41573E-1 3.26985E-1 3.32226E-1 3.57729E-1 3.53061E-1 3.51634E-1 3.28793E-1 3.1884E-1 3.15118E-1 3.27846E-1 3.29566E-1 3.31206E-1 3.38303E-1 3.52103E-1 3.77558E-1 3.98247E-1 4.08565E-1 4.29914E-1 4.58225E-1 4.63076E-1 4.61755E-1 4.58013E-1 4.45854E-1 4.48471E-1 4.49911E-1 4.46835E-1 4.4026E-1 4.76768E-1 4.86639E-1 4.99542E-1 5.0502E-1 5.15518E-1 5.21581E-1 5.58777E-1 5.86467E-1 5.96181E-1 5.5667E-1 5.35722E-1 5.16307E-1 5.29222E-1 5.2038E-1 4.9898E-1 4.82279E-1 4.23601E-1 3.7769E-1 3.4745E-1 3.98741E-1 3.65826E-1 3.4754E-1 3.25398E-1 3.05522E-1 3.01906E-1 2.98888E-1 3.09554E-1 3.57057E-1 4.2562E-1 4.71775E-1 4.58916E-1 4.6411E-1 4.63682E-1 4.13856E-1 3.84767E-1 3.93081E-1 3.86572E-1 3.69173E-1 3.46703E-1 2.98145E-1 2.42315E-1 2.16001E-1 1.75093E-1 3.40831E-1 3.5928E-1 3.35473E-1 3.01762E-1 3.22169E-1 2.93452E-1 2.84832E-1 2.60983E-1 3.11926E-1 3.40164E-1 4.25984E-1 5.00239E-1 5.11661E-1 5.31966E-1 6.06398E-1 6.22649E-1 5.47237E-1 6.23129E-1 5.49638E-1 6.02193E-1 5.00522E-1 4.15073E-1 4.45844E-1 3.02978E-1 2.4264E-1 1.60756E-1 1.45862E-1 1.54283E-1 8.20429E-2 1.87199E-1 1.51529E-1 1.17049E-1 8.84891E-2 6.28317E-2 4.75939E-2 6.19235E-2 8.52967E-2 6.00147E-2 3.80365E-2 1.97323E-2 1.83194E-2 2.18125E-2 2.21878E-2 1.41438E-2 1.07579E-2 9.26996E-3 7.01964E-3 7.91377E-3 9.881E-3 4.15885E-2 2.5592E-2 1.29275E-2 9.69477E-3 6.61483E-3 -9999 -9999 -9999 -9999 -9999 -9999 -9999 -9999 -9999 -9999 -9999 -9999
-9999 -9999 -9999 -9999 -9999 -9999 -9999 -9999 -9999 -9999 -9999 -9999 -9999 -9999 -9999 -9999 -9999 -9999 -9999 -9999 -9999 1.78402E-1 1.84856E-1 2.37144E-1 2.59865E-1 2.69238E-1 2.82079E-1 2.98207E-1 3.17633E-1 3.53436E-1 3.79473E-1 3.98163E-1 4.01585E-1 4.12619E-1 3.74456E-1 3.22824E-1 3.06057E-1 3.07005E-1 3.20701E-1 3.22683E-1 3.26274E-1 3.33239E-1 3.34478E-1 3.44451E-1 3.51232E-1 3.54873E-1 3.54899E-1 3.60856E-1 3.53629E-1 3.56498E-1 3.66765E-1 4.04744E-1 4.17319E-1 4.54551E-1 4.77342E-1 4.86042E-1 4.68617E-1 4.55759E-1 4.61165E-1 4.55909E-1 4.5077E-1 4.76447E-1 4.93326E-1 5.13786E-1 4.99231E-1 4.92883E-1 5.09178E-1 5.2761E-1 5.71367E-1 5.73582E-1 5.77646E-1 5.75878E-1 5.61947E-1 5.61343E-1 5.40549E-1 5.08226E-1 4.83324E-1 4.54899E-1 4.13593E-1 3.69166E-1 3.7156E-1 3.79869E-1 3.56371E-1 3.25824E-1 3.12041E-1 2.70538E-1 2.85843E-1 3.03569E-1 3.03337E-1 3.41882E-1 4.6983E-1 4.77458E-1 4.44262E-1 4.55656E-1 4.61421E-1 4.36881E-1 4.1188E-1 4.29363E-1 3.73312E-1 2.87168E-1 2.44003E-1 2.64948E-1 2.81042E-1 2.03776E-1 2.79018E-1 2.77292E-1 2.48002E-1 2.72692E-1 2.24262E-1 2.66368E-1 2.53386E-1 2.44483E-1 2.66322E-1 2.84482E-1 3.01537E-1 2.99842E-1 3.61987E-1 4.22523E-1 5.37994E-1 5.11915E-1 5.39399E-1 5.63597E-1 4.97744E-1 5.38213E-1 4.50903E-1 3.7947E-1 3.34593E-1 3.09814E-1 2.15262E-1 1.35935E-1 9.806E-2 8.77953E-2 9.42777E-2 1.20605E-1 1.00794E-1 9.36322E-2 7.06416E-2 4.43724E-2 4.84167E-2 8.24904E-2 7.35695E-2 7.17881E-2 3.19103E-2 1.95176E-2 2.68435E-2 3.37457E-2 2.51758E-2 1.87247E-2 1.04963E-2 8.651E-3 8.82479E-3 9.98948E-3 1.1665E-2 2.02173E-2 3.04067E-2 2.18424E-2 1.32492E-2 6.53393E-3 9.7321E-3 1.1169E-2 -9999 -9999 -9999 -9999 1.20528E-2 -9999 -9999 -9999 -9999 -9999
-9999 -9999 -9999 -9999 -9999 -9999 -9999 -9999 -9999 -9999 -9999 -9999 -9999 -9999 -9999 -9999 -9999 -9999 -9999 -9999 -9999 1.50002E-1 1.76245E-1 1.83983E-1 1.80151E-1 2.15297E-1 2.41369E-1 2.8415E-1 2.95417E-1 2.95071E-1 3.3721E-1 3.71414E-1 3.96446E-1 4.09706E-1 3.77817E-1 3.43996E-1 3.38055E-1 3.27472E-1 3.10456E-1 2.77341E-1 3.04342E-1 3.55436E-1 3.46454E-1 3.70634E-1 3.48801E-1 3.25288E-1 3.78507E-1 3.63504E-1 3.68841E-1 3.60041E-1 3.21844E-1 3.44802E-1 3.73409E-1 4.07638E-1 4.9212E-1 4.97864E-1 4.88374E-1 4.78397E-1 4.70167E-1 4.65137E-1 4.59663E-1 4.71172E-1 4.8704E-1 4.95183E-1 5.01321E-1 5.10817E-1 4.9261E-1 5.11266E-1 5.56896E-1 5.59193E-1 5.68979E-1 5.72088E-1 5.57377E-1 5.50598E-1 5.48035E-1 4.94613E-1 4.59293E-1 4.59821E-1 4.19754E-1 3.90028E-1 3.93937E-1 3.74933E-1 3.05724E-1 3.32607E-1 3.41385E-1 3.50488E-1 2.54866E-1 2.80275E-1 2.96175E-1 3.28068E-1 4.08391E-1 4.84047E-1 4.77925E-1 4.44095E-1 4.39583E-1 4.40207E-1 4.36738E-1 3.56551E-1 2.72422E-1 2.51772E-1 2.46992E-1 2.77576E-1 3.08574E-1 2.86619E-1 1.93792E-1 1.91343E-1 1.93012E-1 2.67778E-1 2.46456E-1 2.39677E-1 2.29433E-1 2.21845E-1 2.00011E-1 2.46614E-1 2.3492E-1 2.31071E-1 1.97435E-1 2.98246E-1 4.31724E-1 4.04357E-1 4.575E-1 4.57879E-1 4.58731E-1 4.49807E-1 4.07721E-1 3.35944E-1 2.90284E-1 2.28229E-1 1.78492E-1 1.37168E-1 1.27974E-1 4.10359E-2 6.57865E-2 8.84896E-2 1.34797E-1 8.63012E-2 5.21184E-2 4.20552E-2 8.12094E-2 1.41406E-1 1.55921E-1 9.35065E-2 3.6186E-2 3.3873E-2 4.30045E-2 5.1885E-2 5.15723E-2 5.48089E-2 4.58306E-2 4.02247E-2 2.74736E-2 2.32622E-2 1.93217E-2 2.02314E-2 3.61302E-2 2.10652E-2 1.31633E-2 1.74718E-2 1.46019E-2 1.44159E-2 1.25163E-2 1.32732E-2 -9999 1.03711E-2 1.20574E-2 1.05128E-2 -9999 -9999 -9999 -9999
-9999 -9999 -9999 -9999 -9999 -9999 -9999 -9999 -9999 -9999 -9999 -9999 -9999 -9999 -9999 -9999 -9999 -9999 -9999 -9999 -9999 -9999 1.27058E-1 1.39515E-1 1.57309E-1 1.93133E-1 2.21855E-1 2.61722E-1 2.80164E-1 3.1132E-1 3.23824E-1 3.17245E-1 3.33281E-1 3.89926E-1 3.87577E-1 3.66107E-1 3.60026E-1 3.40723E-1 3.14146E-1 3.03602E-1 3.15687E-1 3.35034E-1 3.66528E-1 4.31868E-1 4.04316E-1 3.64276E-1 3.58642E-1 3.20716E-1 3.36305E-1 3.35803E-1 3.26325E-1 3.09406E-1 3.38735E-1 3.88593E-1 4.26462E-1 4.50054E-1 4.85626E-1 4.93207E-1 4.85096E-1 4.71934E-1 4.56035E-1 4.65705E-1 4.57129E-1 4.68003E-1 4.96974E-1 5.03823E-1 5.13945E-1 5.13058E-1 5.3024E-1 5.27973E-1 5.29101E-1 5.64172E-1 5.7436E-1 5.5549E-1 5.33969E-1 5.14922E-1 5.02741E-1 4.60646E-1 4.27754E-1 4.00975E-1 3.21191E-1 2.36768E-1 2.47253E-1 2.5067E-1 3.3272E-1 3.12139E-1 3.09151E-1 2.64123E-1 2.58367E-1 2.42069E-1 3.71978E-1 4.30945E-1 4.868E-1 4.96815E-1 4.73784E-1 4.07677E-1 3.94989E-1 3.27167E-1 2.70149E-1 2.78177E-1 2.56753E-1 2.00509E-1 1.85946E-1 2.48546E-1 2.29172E-1 2.09073E-1 1.90265E-1 2.16795E-1 1.41521E-1 8.88552E-2 1.64809E-1 2.04527E-1 1.97458E-1 1.81204E-1 2.07161E-1 2.24891E-1 2.25465E-1 2.98673E-1 3.61151E-1 3.95184E-1 3.22144E-1 3.36349E-1 3.38427E-1 3.55649E-1 3.41482E-1 2.52389E-1 1.9821E-1 2.11129E-1 1.51705E-1 1.04073E-1 8.93071E-2 5.50477E-2 4.76723E-2 5.54778E-2 1.0142E-1 7.46584E-2 6.46838E-2 6.97644E-2 1.13588E-1 1.73651E-1 1.81538E-1 9.86152E-2 3.97246E-2 5.09217E-2 7.75828E-2 4.99055E-2 4.74431E-2 4.08279E-2 6.33916E-2 8.02432E-2 5.95916E-2 3.78081E-2 2.27785E-2 3.14487E-2 3.2609E-2 1.80148E-2 1.12285E-2 2.02076E-2 1.8651E-2 1.73396E-2 1.38443E-2 1.09045E-2 5.36078E-3 9.44287E-3 -9999 -9999 -9999 -9999 -9999 -9999
-9999 -9999 -9999 -9999 -9999 -9999 -9999 -9999 -9999 -9999 -9999 -9999 -9999 -9999 -9999 -9999 -9999 -9999 -9999 -9999 -9999 -9999 -9999 1.10911E-1 1.3561E-1 1.77879E-1 1.75393E-1 2.10649E-1 2.46275E-1 2.60693E-1 2.63928E-1 2.60952E-1 3.03167E-1 3.24895E-1 3.87686E-1 4.05777E-1 3.9372E-1 3.64927E-1 3.87193E-1 4.08677E-1 4.32869E-1 4.11131E-1 4.5463E-1 4.49064E-1 3.79991E-1 3.41857E-1 3.37162E-1 3.27526E-1 3.12153E-1 3.17777E-1 3.00815E-1 2.91515E-1 3.41376E-1 3.95185E-1 3.88386E-1 4.00103E-1 5.19073E-1 5.34185E-1 5.1903E-1 4.96486E-1 4.69365E-1 4.58249E-1 4.6179E-1 4.65022E-1 4.87441E-1 5.04309E-1 5.0646E-1 4.94957E-1 4.94152E-1 5.03984E-1 5.02112E-1 5.26658E-1 5.3121E-1 5.364E-1 5.36154E-1 5.18715E-1 5.18148E-1 4.83745E-1 4.75239E-1 4.11437E-1 3.60506E-1 3.20134E-1 2.96775E-1 3.42657E-1 3.20852E-1 2.80216E-1 2.83679E-1 2.55433E-1 2.68485E-1 2.72299E-1 2.95033E-1 4.75734E-1 5.12792E-1 4.50117E-1 4.36416E-1 3.56633E-1 3.00947E-1 2.93481E-1 2.81711E-1 2.50378E-1 2.36223E-1 2.02969E-1 1.48181E-1 1.96486E-1 2.29027E-1 1.98072E-1 1.31679E-1 1.44244E-1 1.6222E-1 1.25618E-1 8.92439E-2 7.82783E-2 1.91476E-1 1.94903E-1 1.70346E-1 1.41362E-1 2.20562E-1 2.5929E-1 2.34034E-1 2.4208E-1 3.21398E-1 2.94434E-1 2.0294E-1 1.7479E-1 2.6635E-1 2.26143E-1 1.5321E-1 1.1968E-1 1.19234E-1 1.34592E-1 1.65008E-1 1.61841E-1 1.00324E-1 7.64106E-2 9.59158E-2 7.59864E-2 3.77075E-2 3.43885E-2 5.04668E-2 1.13236E-1 1.50479E-1 8.11049E-2 5.07674E-2 5.14678E-2 4.60336E-2 3.70976E-2 3.69426E-2 2.83931E-2 2.45183E-2 2.69284E-2 3.65235E-2 3.30672E-2 2.71125E-2 3.10907E-2 1.08219E-2 7.17266E-3 -9999 7.71143E-3 9.24353E-3 5.84588E-3 6.09595E-3 1.34983E-2 1.11799E-2 -9999 -9999 -9999 -9999 -9999 -9999 -9999
-9999 -9999 -9999 -9999 -9999 -9999 -9999 -9999 -9999 -9999 -9999 -9999 -9999 -9999 -9999 -9999 -9999 -9999 -9999 -9999 -9999 -9999 -9999 -9999 1.23348E-1 1.13236E-1 1.16679E-1 1.41931E-1 1.87455E-1 2.20985E-1 2.39549E-1 2.32044E-1 2.48813E-1 2.65967E-1 3.19937E-1 3.43902E-1 3.74108E-1 3.768E-1 3.63407E-1 4.10444E-1 4.29863E-1 4.27655E-1 4.75697E-1 4.63514E-1 4.22796E-1 3.55799E-1 3.47499E-1 3.14673E-1 2.99458E-1 2.88512E-1 2.97602E-1 3.12768E-1 3.61728E-1 3.95681E-1 3.7197E-1 3.81914E-1 4.41628E-1 4.82337E-1 5.11716E-1 4.992E-1 4.95383E-1 4.73949E-1 4.47657E-1 4.48245E-1 4.55721E-1 4.80037E-1 4.91304E-1 5.00219E-1 4.90374E-1 4.90161E-1 4.99295E-1 5.1573E-1 5.22857E-1 5.38432E-1 5.43301E-1 5.33629E-1 5.00589E-1 4.35212E-1 4.68656E-1 4.48106E-1 3.92419E-1 3.86701E-1 3.22322E-1 3.49154E-1 2.86203E-1 2.42963E-1 2.76652E-1 2.64585E-1 2.54524E-1 2.95458E-1 2.80299E-1 3.71403E-1 3.79801E-1 4.11101E-1 3.75288E-1 3.46789E-1 2.76483E-1 2.86416E-1 2.79496E-1 2.26158E-1 2.25957E-1 2.02699E-1 2.12012E-1 1.93643E-1 9.67553E-2 1.20543E-1 1.13633E-1 1.00472E-1 1.53236E-1 1.99942E-1 1.7437E-1 1.54171E-1 1.88379E-1 1.24334E-1 1.44587E-1 1.20365E-1 7.8751E-2 1.39798E-1 1.39448E-1 1.96192E-1 2.05485E-1 2.3738E-1 2.27755E-1 1.93624E-1 1.6962E-1 2.41351E-1 1.85501E-1 1.25991E-1 9.96987E-2 1.08042E-1 1.68451E-1 1.27648E-1 7.90995E-2 4.12097E-2 9.93673E-2 1.18772E-1 6.78618E-2 4.20699E-2 6.83205E-2 1.15946E-1 1.22956E-1 8.74524E-2 4.08874E-2 5.04904E-2 6.29232E-2 7.87768E-2 3.36069E-2 4.63258E-2 3.68277E-2 3.06999E-2 2.3699E-2 1.78116E-2 1.76699E-2 1.8485E-2 8.86563E-3 -9999 -9999 -9999 -9999 -9999 -9999 -9999 -9999 -9999 -9999 -9999 -9999 -9999 -9999 -9999
-9999 -9999 -9999 -9999 -9999 -9999 -9999 -9999 -9999 -9999 -9999 -9999 -9999 -9999 -9999 -9999 -9999 -9999 -9999 -9999 -9999 -9999 -9999 -9999 -9999 1.9417E-1 8.83692E-2 1.11247E-1 1.69193E-1 2.01035E-1 1.79542E-1 2.46719E-1 2.51246E-1 2.58967E-1 2.20844E-1 2.14026E-1 2.25955E-1 2.87045E-1 3.71766E-1 4.34618E-1 4.20765E-1 3.88516E-1 4.02542E-1 4.30539E-1 4.50908E-1 4.55028E-1 4.39962E-1 3.6711E-1 3.43135E-1 3.35392E-1 3.66043E-1 3.51965E-1 3.80666E-1 3.56891E-1 3.44649E-1 3.69301E-1 4.01734E-1 4.17935E-1 4.9031E-1 4.94336E-1 4.95177E-1 5.02667E-1 4.83621E-1 4.54761E-1 4.58153E-1 4.49844E-1 4.48365E-1 5.12044E-1 4.53279E-1 4.42247E-1 4.3373E-1 4.73842E-1 4.86779E-1 5.28067E-1 5.32055E-1 5.18456E-1 4.17721E-1 3.86329E-1 4.14941E-1 4.48949E-1 4.01342E-1 3.87639E-1 3.66601E-1 3.3499E-1 3.05255E-1 2.90034E-1 2.48919E-1 2.77711E-1 2.6699E-1 2.83707E-1 3.31701E-1 3.53698E-1 3.55067E-1 3.8764E-1 3.68369E-1 3.16122E-1 2.76106E-1 2.5731E-1 2.58379E-1 2.38079E-1 2.4238E-1 2.26674E-1 2.07209E-1 1.46248E-1 7.63259E-2 8.80517E-2 1.32488E-1 1.24446E-1 1.18103E-1 1.315E-1 1.41306E-1 1.62342E-1 1.92129E-1 1.54078E-1 1.79616E-1 2.06164E-1 1.54227E-1 1.14064E-1 1.37897E-1 2.45052E-1 2.91559E-1 2.70642E-1 3.31659E-1 2.40059E-1 1.37673E-1 1.74634E-1 2.28641E-1 1.26294E-1 7.11727E-2 9.18931E-2 7.22518E-2 6.78398E-2 4.52537E-2 3.83809E-2 8.37252E-2 1.4678E-1 1.19324E-1 7.10222E-2 7.7991E-2 6.93965E-2 7.65636E-2 6.17223E-2 6.106E-2 4.00423E-2 5.43006E-2 5.47144E-2 6.02667E-2 3.63106E-2 1.84084E-2 1.58701E-2 1.4098E-2 1.8396E-2 1.55965E-2 1.06205E-2 6.06792E-3 -9999 -9999 -9999 -9999 -9999 -9999 -9999 -9999 -9999 -9999 -9999 -9999 -9999 -9999 -9999
-9999 -9999 -9999 -9999 -9999 -9999 -9999 -9999 -9999 -9999 -9999 -9999 -9999 -9999 -9999 -9999 -9999 -9999 -9999 -9999 -9999 -9999 -9999 -9999 -9999 1.33246E-1 1.44952E-1 1.36798E-1 1.8044E-1 2.14872E-1 2.05211E-1 2.17861E-1 2.6436E-1 2.67403E-1 2.06166E-1 1.69719E-1 1.74939E-1 2.30444E-1 2.56557E-1 3.47845E-1 3.74811E-1 3.91573E-1 4.10173E-1 4.22605E-1 4.48163E-1 4.99034E-1 5.07174E-1 4.72937E-1 3.99422E-1 3.64003E-1 3.79342E-1 3.58341E-1 3.70142E-1 3.48607E-1 3.29632E-1 3.32311E-1 3.63929E-1 3.91918E-1 4.27623E-1 4.45252E-1 4.78116E-1 4.94499E-1 4.6322E-1 4.39528E-1 4.33718E-1 4.44842E-1 4.26246E-1 3.98968E-1 3.94433E-1 4.36832E-1 3.81901E-1 4.06457E-1 3.94794E-1 4.57097E-1 4.83296E-1 5.22841E-1 4.33998E-1 3.73576E-1 4.22765E-1 4.30506E-1 4.34249E-1 3.91269E-1 3.45049E-1 3.58561E-1 3.65163E-1 3.3504E-1 2.91612E-1 2.8117E-1 3.29605E-1 3.15923E-1 3.59613E-1 3.88001E-1 3.68668E-1 3.75594E-1 3.59638E-1 3.04694E-1 2.49092E-1 2.14183E-1 2.3191E-1 2.28988E-1 2.33609E-1 2.34663E-1 1.65316E-1 1.19745E-1 1.0378E-1 1.2044E-1 1.77153E-1 2.12723E-1 1.6959E-1 1.63736E-1 1.08646E-1 1.22734E-1 2.28488E-1 1.52056E-1 1.65229E-1 2.5556E-1 1.93882E-1 2.43139E-1 2.17471E-1 3.88026E-1 4.13166E-1 3.88043E-1 3.63947E-1 2.86249E-1 1.94511E-1 1.1347E-1 1.88497E-1 1.83062E-1 1.11508E-1 1.06856E-1 8.59679E-2 5.86394E-2 4.35625E-2 5.24386E-2 7.40757E-2 4.26925E-2 4.01444E-2 2.00828E-2 2.47774E-2 1.76243E-2 1.81816E-2 5.77384E-2 7.76466E-2 8.15994E-2 7.46363E-2 6.30931E-2 6.15262E-2 2.49453E-2 1.40578E-2 1.04626E-2 9.13921E-3 1.47374E-2 2.16068E-2 9.64762E-3 -9999 -9999 -9999 -9999 -9999 -9999 -9999 -9999 -9999 -9999 -9999 -9999 -9999 -9999 -9999 -9999
-9999 -9999 -9999 -9999 -9999 -9999 -9999 -9999 -9999 -9999 -9999 -9999 -9999 -9999 -9999 -9999 -9999 -9999 -9999 -9999 -9999 -9999 -9999 -9999 -9999 -9999 2.4308E-1 2.07839E-1 2.40291E-1 2.27144E-1 1.96673E-1 1.79726E-1 2.2117E-1 2.42119E-1 2.33191E-1 1.77482E-1 1.54359E-1 2.21044E-1 2.5687E-1 2.37228E-1 2.70685E-1 3.43994E-1 4.13297E-1 4.09076E-1 4.26058E-1 4.42846E-1 4.60223E-1 4.79546E-1 4.36613E-1 3.79912E-1 3.69429E-1 3.52308E-1 3.18604E-1 3.20227E-1 3.45618E-1 3.67684E-1 3.78496E-1 3.90388E-1 3.6573E-1 3.76053E-1 4.08018E-1 4.5483E-1 4.40771E-1 4.23649E-1 4.2423E-1 4.26893E-1 4.21117E-1 4.37192E-1 3.91955E-1 3.90383E-1 3.82686E-1 3.53187E-1 3.44726E-1 3.50306E-1 4.3317E-1 4.26618E-1 4.33201E-1 3.62875E-1 4.20485E-1 4.00616E-1 4.16758E-1 4.27125E-1 3.32046E-1 3.32337E-1 3.3512E-1 3.64392E-1 3.17001E-1 2.86049E-1 3.00147E-1 2.91347E-1 3.08349E-1 3.0706E-1 3.02027E-1 3.16526E-1 2.98411E-1 2.86095E-1 2.539E-1 2.59E-1 2.79712E-1 2.62064E-1 2.49967E-1 2.42542E-1 2.15187E-1 1.68103E-1 1.8839E-1 1.95296E-1 1.98173E-1 2.2875E-1 2.36302E-1 1.5157E-1 1.18225E-1 1.04449E-1 2.13972E-1 1.49945E-1 1.51428E-1 1.97294E-1 2.05475E-1 1.71822E-1 1.97992E-1 1.94166E-1 2.24157E-1 2.00543E-1 2.06732E-1 1.97074E-1 1.63826E-1 1.52605E-1 1.3293E-1 1.47975E-1 9.57604E-2 1.03225E-1 1.31428E-1 5.06966E-2 3.91277E-2 5.31564E-2 3.63029E-2 4.59243E-2 4.20128E-2 3.38081E-2 2.13806E-2 1.20128E-2 2.04627E-2 2.99364E-2 3.42336E-2 4.34693E-2 5.69787E-2 7.62834E-2 7.70932E-2 3.67895E-2 3.01777E-2 7.99908E-3 7.31349E-3 1.65865E-2 2.16846E-2 1.22018E-2 -9999 -9999 -9999 -9999 -9999 -9999 -9999 -9999 -9999 -9999 -9999 -9999 -9999 -9999 -9999 -9999
-9999 -9999 -9999 -9999 -9999 -9999 -9999 -9999 -9999 -9999 -9999 -9999 -9999 -9999 -9999 -9999 -9999 -9999 -9999 -9999 -9999 -9999 -9999 -9999 -9999 -9999 3.2918E-1 2.62664E-1 2.55705E-1 2.32306E-1 2.01503E-1 1.84671E-1 2.09619E-1 2.3769E-1 2.35842E-1 2.19617E-1 2.23683E-1 1.95947E-1 2.45172E-1 2.15586E-1 1.98197E-1 2.6013E-1 3.65205E-1 3.73344E-1 3.90031E-1 3.888E-1 3.97444E-1 4.02271E-1 4.31702E-1 4.2042E-1 3.82924E-1 3.6398E-1 3.24574E-1 2.8839E-1 3.49488E-1 3.61836E-1 3.62024E-1 3.4783E-1 3.2856E-1 3.42215E-1 3.73007E-1 4.03597E-1 3.96668E-1 3.96875E-1 4.43542E-1 4.83596E-1 4.55077E-1 4.33533E-1 4.48415E-1 3.85533E-1 3.88269E-1 3.49867E-1 3.31513E-1 3.45314E-1 3.23387E-1 3.67145E-1 4.14238E-1 3.79944E-1 3.8359E-1 3.81664E-1 4.04318E-1 4.31409E-1 3.35204E-1 3.41229E-1 3.4882E-1 3.38472E-1 2.93668E-1 3.0889E-1 2.79129E-1 2.46222E-1 2.83647E-1 2.48785E-1 2.65316E-1 2.48219E-1 2.40646E-1 2.28724E-1 2.51751E-1 2.69699E-1 2.65305E-1 2.54054E-1 2.49676E-1 2.81803E-1 2.61325E-1 2.1848E-1 2.13373E-1 1.80796E-1 1.46127E-1 2.07495E-1 2.06303E-1 1.4864E-1 1.14552E-1 8.71152E-2 1.19467E-1 1.25509E-1 1.92645E-1 2.63651E-1 2.69337E-1 1.32181E-1 1.48791E-1 8.21823E-2 7.32686E-2 7.19432E-2 6.07806E-2 8.12508E-2 1.17626E-1 9.76263E-2 1.00709E-1 1.03944E-1 1.24997E-1 1.36563E-1 1.29874E-1 1.02556E-1 6.66844E-2 3.81883E-2 6.48286E-2 4.29875E-2 3.98527E-2 6.65113E-2 4.23672E-2 2.40658E-2 1.78191E-2 1.58203E-2 1.24658E-2 1.89097E-2 2.80484E-2 7.91795E-2 9.44063E-2 6.51157E-2 8.30674E-2 3.15332E-2 1.22901E-2 1.79155E-2 3.48262E-2 1.78199E-2 5.78881E-3 -9999 -9999 -9999 -9999 -9999 -9999 -9999 -9999 -9999 -9999 -9999 -9999 -9999 -9999 -9999
-9999 -9999 -9999 -9999 -9999 -9999 -9999 -9999 -9999 -9999 -9999 -9999 -9999 -9999 -9999 -9999 -9999 -9999 -9999 -9999 -9999 -9999 -9999 -9999 -9999 3.14495E-1 3.34119E-1 2.71562E-1 2.5578E-1 2.39616E-1 2.71441E-1 2.55436E-1 2.6385E-1 2.74547E-1 2.6094E-1 2.48555E-1 2.43921E-1 2.14118E-1 2.12324E-1 1.79668E-1 1.76693E-1 2.06383E-1 2.69022E-1 3.21905E-1 3.24033E-1 3.13332E-1 3.29359E-1 3.54664E-1 3.92607E-1 4.03093E-1 3.93108E-1 3.65203E-1 3.39165E-1 3.3402E-1 2.9797E-1 2.65629E-1 3.06444E-1 3.24301E-1 2.9331E-1 3.36049E-1 3.75007E-1 3.80397E-1 3.9935E-1 4.11851E-1 3.97268E-1 4.3638E-1 4.19384E-1 3.84242E-1 3.7842E-1 3.86486E-1 4.16107E-1 3.47014E-1 3.41787E-1 3.58258E-1 3.29436E-1 3.83164E-1 3.6125E-1 3.76661E-1 3.38631E-1 3.07821E-1 3.54487E-1 3.63206E-1 3.5428E-1 3.32018E-1 2.85134E-1 2.8831E-1 3.33563E-1 3.24815E-1 2.98522E-1 3.02646E-1 2.66523E-1 2.85904E-1 2.43515E-1 2.21749E-1 2.33076E-1 1.81854E-1 2.24663E-1 2.38589E-1 2.36868E-1 1.9538E-1 2.00054E-1 1.95049E-1 2.15245E-1 2.05243E-1 1.85528E-1 1.38648E-1 1.27903E-1 1.23474E-1 1.2462E-1 1.16441E-1 8.45126E-2 1.05597E-1 1.33064E-1 1.01184E-1 1.70141E-1 1.74527E-1 1.61147E-1 1.80576E-1 1.4262E-1 8.06871E-2 4.49342E-2 5.5086E-2 6.39169E-2 7.74891E-2 8.88822E-2 6.05328E-2 7.9282E-2 1.04337E-1 1.17271E-1 1.52102E-1 1.94671E-1 1.55342E-1 1.08385E-1 8.30483E-2 7.10106E-2 5.14597E-2 4.22962E-2 2.54365E-2 1.42111E-2 1.76006E-2 1.91563E-2 2.52739E-2 1.75233E-2 2.44399E-2 3.45785E-2 6.06632E-2 5.18606E-2 4.2304E-2 5.55158E-2 7.20254E-2 6.21957E-2 3.63747E-2 6.87826E-2 4.23789E-2 9.42367E-3 1.16198E-2 1.0965E-2 8.52448E-3 9.48825E-3 -9999 -9999 -9999 -9999 -9999 -9999 -9999 -9999 -9999 -9999 -9999
-9999 -9999 -9999 -9999 -9999 -9999 -9999 -9999 -9999 -9999 -9999 -9999 -9999 -9999 -9999 -9999 -9999 -9999 -9999 -9999 -9999 -9999 -9999 -9999 -9999 -9999 3.20914E-1 2.81628E-1 2.59091E-1 2.48543E-1 2.56146E-1 2.36373E-1 2.30027E-1 2.4763E-1 3.0846E-1 3.06127E-1 2.72579E-1 2.61E-1 1.98458E-1 1.77239E-1 1.6755E-1 1.4599E-1 1.88668E-1 2.78775E-1 3.15647E-1 2.82709E-1 2.95783E-1 3.12631E-1 3.22524E-1 3.4625E-1 3.4526E-1 3.60187E-1 3.27332E-1 3.22223E-1 3.08869E-1 2.51627E-1 2.72593E-1 2.721E-1 3.18785E-1 3.61842E-1 3.93782E-1 3.86724E-1 3.97654E-1 4.15963E-1 3.49575E-1 3.99201E-1 3.84589E-1 3.97915E-1 3.73999E-1 3.75962E-1 4.31105E-1 3.65951E-1 3.06577E-1 3.35091E-1 3.39339E-1 3.18911E-1 3.36378E-1 3.775E-1 3.44246E-1 3.26129E-1 3.15496E-1 3.26579E-1 3.14552E-1 2.8159E-1 3.0654E-1 3.16449E-1 3.06971E-1 3.75564E-1 3.4176E-1 3.05303E-1 2.86257E-1 2.31624E-1 2.1813E-1 2.37822E-1 2.02415E-1 1.7174E-1 2.1019E-1 1.84298E-1 1.73737E-1 1.87714E-1 1.76424E-1 1.56552E-1 1.60271E-1 1.89681E-1 1.80672E-1 1.65442E-1 1.16068E-1 1.10621E-1 1.27805E-1 1.08164E-1 1.48412E-1 1.33115E-1 8.70912E-2 1.18622E-1 7.77229E-2 9.011E-2 6.35914E-2 3.22309E-2 7.82453E-2 9.92094E-2 6.93823E-2 6.05985E-2 6.91017E-2 6.95289E-2 7.94488E-2 6.46179E-2 6.76956E-2 1.11924E-1 1.72516E-1 1.7877E-1 1.85008E-1 1.73453E-1 2.36843E-1 1.33994E-1 6.61684E-2 4.01304E-2 3.81891E-2 1.79721E-2 2.42249E-2 1.6417E-2 1.30621E-2 2.5142E-2 2.43976E-2 1.56972E-2 1.00477E-2 1.57633E-2 1.72827E-2 1.07226E-2 1.5113E-2 4.71735E-2 1.22917E-1 1.36872E-1 7.50241E-2 8.14818E-2 2.50536E-2 2.7634E-2 2.49016E-2 1.62271E-2 1.48599E-2 1.42504E-2 -9999 -9999 -9999 -9999 -9999 -9999 -9999 -9999 -9999 -9999
-9999 -9999 -9999 -9999 -9999 -9999 -9999 -9999 -9999 -9999 -9999 -9999 -9999 -9999 -9999 -9999 -9999 -9999 -9999 -9999 -9999 -9999 -9999 -9999 -9999 -9999 3.26705E-1 3.29795E-1 2.46932E-1 2.75286E-1 2.48703E-1 2.03882E-1 2.09412E-1 2.94021E-1 3.23819E-1 3.44452E-1 3.52775E-1 2.64155E-1 1.68894E-1 1.59765E-1 1.63015E-1 1.41702E-1 1.44562E-1 2.63705E-1 3.25793E-1 3.10227E-1 3.25314E-1 2.93934E-1 2.87359E-1 3.01681E-1 2.83351E-1 2.8448E-1 3.04878E-1 2.92172E-1 2.72049E-1 2.44916E-1 2.69747E-1 2.86403E-1 3.11218E-1 3.56481E-1 4.02491E-1 3.71567E-1 3.52677E-1 3.7539E-1 3.54194E-1 3.73928E-1 3.63215E-1 3.91335E-1 3.48612E-1 3.87049E-1 3.57191E-1 3.29046E-1 2.74347E-1 2.7156E-1 3.12947E-1 3.11102E-1 2.97143E-1 3.07028E-1 3.29271E-1 3.06618E-1 3.24037E-1 3.33353E-1 3.38782E-1 3.43628E-1 3.1475E-1 3.30349E-1 3.15086E-1 3.16281E-1 3.48142E-1 3.17447E-1 2.66454E-1 2.0772E-1 2.36201E-1 2.19738E-1 1.7472E-1 1.86748E-1 1.44495E-1 1.24E-1 1.21522E-1 1.87502E-1 2.03168E-1 1.84006E-1 1.681E-1 1.72158E-1 1.28785E-1 9.36941E-2 5.06906E-2 5.04443E-2 1.08341E-1 1.28906E-1 8.13955E-2 7.85966E-2 1.33527E-1 2.05045E-1 1.65132E-1 9.38742E-2 6.37986E-2 3.55024E-2 5.37751E-2 4.25954E-2 4.70816E-2 6.67803E-2 4.33898E-2 4.1635E-2 3.90189E-2 4.63648E-2 6.66363E-2 1.02073E-1 1.93898E-1 1.17541E-1 1.40598E-1 1.2056E-1 1.47851E-1 7.98862E-2 6.43293E-2 3.38718E-2 3.79253E-2 2.05466E-2 1.90592E-2 1.89636E-2 1.78067E-2 1.11707E-2 9.72455E-3 7.22194E-3 7.65157E-3 8.14218E-3 6.5527E-3 8.01427E-3 2.29221E-2 5.4337E-2 6.10054E-2 3.93542E-2 2.9361E-2 4.1185E-2 6.54194E-2 6.60492E-2 5.71498E-2 2.98493E-2 1.10951E-2 1.03105E-2 8.83537E-3 7.13921E-3 8.70175E-3 -9999 -9999 -9999 -9999 -9999 -9999 -9999
-9999 -9999 -9999 -9999 -9999 -9999 -9999 -9999 -9999 -9999 -9999 -9999 -9999 -9999 -9999 -9999 -9999 -9999 -9999 -9999 -9999 -9999 -9999 -9999 -9999 -9999 -9999 3.24214E-1 2.27583E-1 2.56507E-1 2.39217E-1 2.69495E-1 2.99499E-1 3.37889E-1 3.32732E-1 3.22038E-1 3.30895E-1 2.74421E-1 1.75048E-1 1.6739E-1 1.97346E-1 1.45899E-1 1.72721E-1 2.64483E-1 2.82091E-1 2.89534E-1 3.2961E-1 2.57183E-1 2.67219E-1 2.7629E-1 2.66126E-1 2.84679E-1 3.13221E-1 3.33351E-1 3.68862E-1 3.58858E-1 3.05851E-1 2.64119E-1 2.90687E-1 3.77536E-1 3.78298E-1 3.55054E-1 2.78147E-1 3.68746E-1 3.57961E-1 3.23485E-1 3.62491E-1 3.90962E-1 3.57014E-1 3.69306E-1 3.73827E-1 3.24434E-1 2.80265E-1 2.69267E-1 3.08729E-1 3.31136E-1 3.31233E-1 2.54851E-1 3.23887E-1 3.5743E-1 3.77516E-1 3.79497E-1 3.97625E-1 4.10733E-1 3.81599E-1 3.84462E-1 3.78115E-1 3.50491E-1 3.27778E-1 2.95682E-1 2.55464E-1 2.41471E-1 2.11114E-1 1.38853E-1 1.30278E-1 1.64458E-1 1.29623E-1 1.23451E-1 1.46157E-1 1.0428E-1 1.35058E-1 1.03457E-1 1.12937E-1 9.66331E-2 6.76243E-2 8.79829E-2 7.9508E-2 6.11239E-2 3.96103E-2 3.26358E-2 5.07952E-2 1.14777E-1 1.19859E-1 1.20508E-1 8.77437E-2 1.00361E-1 1.46901E-1 6.1682E-2 6.46702E-2 5.40734E-2 8.17278E-2 9.16815E-2 4.81646E-2 4.65956E-2 5.22084E-2 6.17386E-2 9.14669E-2 8.92556E-2 1.63469E-1 1.41613E-1 1.0206E-1 6.76703E-2 9.00119E-2 4.73443E-2 6.70034E-2 5.23953E-2 4.81412E-2 3.20518E-2 3.33205E-2 2.34522E-2 1.9487E-2 1.97514E-2 1.6129E-2 1.24336E-2 9.0925E-3 7.68515E-3 7.42808E-3 9.14171E-3 1.29986E-2 1.07293E-2 8.68117E-3 1.01019E-2 2.18256E-2 3.06934E-2 2.29088E-2 3.41279E-2 5.31682E-2 2.38538E-2 1.14802E-2 6.59109E-3 8.01079E-3 7.30718E-3 6.17644E-3 4.52676E-3 -9999 -9999 -9999 -9999 -9999 -9999
-9999 -9999 -9999 -9999 -9999 -9999 -9999 -9999 -9999 -9999 -9999 -9999 -9999 -9999 -9999 -9999 -9999 -9999 -9999 -9999 -9999 -9999 -9999 -9999 -9999 -9999 -9999 -9999 3.17731E-1 2.92562E-1 2.30519E-1 2.35979E-1 2.54638E-1 2.94973E-1 2.81121E-1 2.72167E-1 2.77039E-1 2.33249E-1 2.25343E-1 2.2468E-1 2.06137E-1 2.46103E-1 2.53491E-1 2.86084E-1 2.26395E-1 2.09704E-1 2.82806E-1 3.71646E-1 3.72273E-1 3.36255E-1 3.20969E-1 2.44348E-1 3.07719E-1 3.67921E-1 3.43756E-1 3.35322E-1 3.20804E-1 3.34277E-1 2.87936E-1 3.47062E-1 3.59073E-1 3.54818E-1 3.85449E-1 3.79476E-1 3.91631E-1 3.94198E-1 3.72459E-1 3.72159E-1 3.67243E-1 3.70143E-1 3.73696E-1 3.40926E-1 2.79593E-1 2.34617E-1 2.90287E-1 3.319E-1 3.46115E-1 3.11632E-1 3.05204E-1 3.05368E-1 3.655E-1 4.19213E-1 4.69531E-1 4.35614E-1 3.61319E-1 3.61087E-1 3.68888E-1 3.89544E-1 3.26251E-1 2.86632E-1 3.16106E-1 2.90843E-1 1.89155E-1 1.17289E-1 1.1208E-1 1.36592E-1 1.33921E-1 1.17964E-1 1.27199E-1 1.11359E-1 1.1494E-1 9.28403E-2 9.27869E-2 7.15671E-2 7.67981E-2 1.07373E-1 1.42106E-1 1.06334E-1 8.08358E-2 4.24561E-2 3.11153E-2 4.22151E-2 1.30597E-1 1.31237E-1 8.48078E-2 7.04142E-2 1.32615E-1 1.01206E-1 7.98822E-2 1.0997E-1 1.27396E-1 1.36228E-1 1.04297E-1 6.49616E-2 8.92598E-2 8.81783E-2 9.44421E-2 7.64864E-2 9.98493E-2 1.30352E-1 1.02309E-1 1.19723E-1 5.02143E-2 4.47317E-2 3.82503E-2 3.69278E-2 4.31025E-2 3.98868E-2 6.06228E-2 4.11074E-2 2.01217E-2 2.03701E-2 2.17328E-2 1.59235E-2 1.72315E-2 1.37726E-2 7.58796E-3 7.98067E-3 6.79526E-3 6.12336E-3 6.06839E-3 1.12762E-2 1.15454E-2 6.9936E-3 7.88663E-3 1.69176E-2 2.46978E-2 2.8183E-2 6.46878E-3 6.1903E-3 4.90683E-3 4.41569E-3 3.52466E-3 4.41293E-3 -9999 -9999 -9999 -9999 -9999 -9999
-9999 -9999 -9999 -9999 -9999 -9999 -9999 -9999 -9999 -9999 -9999 -9999 -9999 -9999 -9999 -9999 -9999 -9999 -9999 -9999 -9999 -9999 -9999 -9999 -9999 -9999 -9999 -9999 -9999 2.25515E-1 2.38221E-1 2.53839E-1 2.02554E-1 2.45177E-1 2.55401E-1 2.60204E-1 2.73857E-1 2.3826E-1 2.45977E-1 2.65984E-1 2.15599E-1 2.109E-1 2.88258E-1 3.15909E-1 3.45947E-1 3.70394E-1 4.46139E-1 4.78196E-1 4.9671E-1 4.27669E-1 3.18999E-1 2.36722E-1 2.29262E-1 3.07447E-1 3.42802E-1 3.2382E-1 3.344E-1 3.33926E-1 3.31262E-1 3.43576E-1 3.37659E-1 3.75332E-1 3.56928E-1 3.48517E-1 3.59393E-1 4.05267E-1 4.18633E-1 4.09072E-1 4.0245E-1 3.95183E-1 3.79134E-1 3.88344E-1 3.29692E-1 2.50187E-1 2.51228E-1 2.60568E-1 3.30971E-1 3.36541E-1 3.13991E-1 3.06579E-1 3.04313E-1 3.54033E-1 4.49348E-1 4.47145E-1 3.79191E-1 3.61364E-1 3.46986E-1 4.16497E-1 3.74799E-1 3.3611E-1 3.07486E-1 2.36508E-1 1.68286E-1 2.03573E-1 1.94315E-1 1.94189E-1 1.84746E-1 1.1746E-1 1.57518E-1 1.57807E-1 1.41613E-1 8.80773E-2 9.91385E-2 7.49232E-2 8.20884E-2 1.28306E-1 1.50554E-1 1.2206E-1 9.58275E-2 7.30535E-2 5.15796E-2 3.25875E-2 1.26644E-1 1.20089E-1 7.97596E-2 1.10951E-1 1.67668E-1 2.1809E-1 2.05499E-1 2.28346E-1 3.11715E-1 2.6087E-1 2.61108E-1 1.52753E-1 1.22275E-1 1.37605E-1 1.33961E-1 8.4538E-2 1.31866E-1 9.74726E-2 1.25641E-1 1.05638E-1 4.37364E-2 3.57193E-2 2.58462E-2 4.23855E-2 2.87704E-2 2.36059E-2 3.20684E-2 5.15196E-2 3.3709E-2 1.81529E-2 2.4998E-2 1.41151E-2 1.0873E-2 2.25413E-2 9.87942E-3 5.78342E-3 9.50951E-3 8.98319E-3 5.31787E-3 4.8839E-3 4.23916E-3 4.36434E-3 1.00878E-2 2.14872E-2 1.04964E-2 2.41062E-2 1.45609E-2 5.87294E-3 -9999 3.66428E-3 -9999 -9999 -9999 -9999 -9999 -9999 -9999 -9999
-9999 -9999 -9999 -9999 -9999 -9999 -9999 -9999 -9999 -9999 -9999 -9999 -9999 -9999 -9999 -9999 -9999 -9999 -9999 -9999 -9999 -9999 -9999 -9999 -9999 -9999 -9999 -9999 -9999 1.9999E-1 2.24819E-1 1.73207E-1 1.91686E-1 2.3662E-1 2.5203E-1 2.4733E-1 2.618E-1 2.54915E-1 2.47274E-1 2.88788E-1 2.1706E-1 2.07891E-1 2.9386E-1 3.28008E-1 3.67348E-1 4.32057E-1 4.23659E-1 3.91716E-1 4.70418E-1 5.15188E-1 4.02525E-1 2.44572E-1 2.06239E-1 1.61337E-1 1.74899E-1 2.74092E-1 2.91799E-1 3.21956E-1 3.47343E-1 3.57234E-1 3.41922E-1 3.37831E-1 3.51415E-1 3.56395E-1 3.42239E-1 3.54479E-1 4.05443E-1 4.27381E-1 4.17359E-1 3.95547E-1 3.97039E-1 3.66226E-1 3.63797E-1 3.08538E-1 2.70958E-1 2.59436E-1 2.81038E-1 2.81828E-1 2.93869E-1 2.67237E-1 2.84105E-1 2.98353E-1 3.57403E-1 4.41244E-1 4.25071E-1 3.9408E-1 3.68396E-1 3.8948E-1 4.24829E-1 3.60571E-1 3.21253E-1 1.98082E-1 2.17024E-1 2.68366E-1 2.58064E-1 2.36752E-1 1.64114E-1 1.65027E-1 1.72669E-1 1.55003E-1 1.26633E-1 1.40457E-1 1.27719E-1 8.60008E-2 8.90219E-2 1.37915E-1 1.79673E-1 1.29002E-1 7.17065E-2 6.38179E-2 5.44093E-2 7.06215E-2 1.2673E-1 1.6683E-1 9.91841E-2 1.0607E-1 1.73437E-1 2.40365E-1 2.08611E-1 1.37161E-1 1.76406E-1 3.07518E-1 3.0041E-1 2.27283E-1 9.647E-2 8.89451E-2 1.31935E-1 1.18476E-1 1.03859E-1 6.50406E-2 6.20498E-2 1.04787E-1 8.51174E-2 5.07484E-2 6.53638E-2 2.7132E-2 1.29221E-2 1.8045E-2 1.83222E-2 2.39338E-2 4.13985E-2 2.75972E-2 2.83136E-2 1.73359E-2 1.62845E-2 2.43341E-2 1.50676E-2 7.38581E-3 6.84946E-3 1.25001E-2 6.20286E-3 3.80838E-3 5.59532E-3 7.80026E-3 1.69534E-2 9.47654E-3 2.36288E-2 1.07896E-2 -9999 -9999 -9999 -9999 -9999 -9999 -9999 -9999 -9999 -9999 -9999 -9999
-9999 -9999 -9999 -9999 -9999 -9999 -9999 -9999 -9999 -9999 -9999 -9999 -9999 -9999 -9999 -9999 -9999 -9999 -9999 -9999 -9999 -9999 -9999 -9999 -9999 -9999 -9999 -9999 -9999 -9999 2.06602E-1 2.51844E-1 2.33143E-1 2.56329E-1 2.2805E-1 2.17944E-1 2.58433E-1 2.2614E-1 2.13181E-1 2.25893E-1 2.19907E-1 2.33293E-1 2.7103E-1 3.29912E-1 3.71129E-1 3.74303E-1 3.769E-1 3.39716E-1 3.84203E-1 4.2611E-1 3.92215E-1 3.85429E-1 3.6291E-1 2.711E-1 2.402E-1 1.94104E-1 2.45562E-1 3.2317E-1 3.61068E-1 3.37642E-1 3.22675E-1 3.33025E-1 3.34009E-1 3.56878E-1 3.62795E-1 3.45471E-1 3.4133E-1 3.5654E-1 4.25764E-1 4.56032E-1 4.23797E-1 3.55348E-1 3.01164E-1 3.02194E-1 2.75006E-1 3.19849E-1 2.89305E-1 2.56385E-1 2.66619E-1 3.16347E-1 3.02174E-1 2.66405E-1 3.16651E-1 4.01125E-1 4.68587E-1 4.48695E-1 4.07737E-1 3.93396E-1 4.38893E-1 3.93124E-1 3.18311E-1 2.43757E-1 2.6515E-1 2.83054E-1 2.96659E-1 2.74797E-1 2.07426E-1 1.39162E-1 1.12793E-1 1.34528E-1 1.56507E-1 1.57054E-1 1.40252E-1 1.11292E-1 1.30315E-1 1.48382E-1 1.25853E-1 8.48784E-2 6.23214E-2 4.38195E-2 5.55849E-2 4.6554E-2 5.7749E-2 1.52734E-1 1.32927E-1 7.05352E-2 1.22627E-1 1.84851E-1 1.82204E-1 1.2653E-1 1.18381E-1 1.56698E-1 1.90672E-1 2.2593E-1 1.06076E-1 9.72882E-2 1.25397E-1 1.26505E-1 9.40431E-2 6.0143E-2 6.70813E-2 7.91561E-2 6.2412E-2 3.83281E-2 6.06993E-2 2.46288E-2 1.55706E-2 2.90337E-2 1.5443E-2 1.67689E-2 1.60533E-2 3.8028E-2 3.40405E-2 2.70526E-2 3.73294E-2 3.84344E-2 4.344E-2 3.47223E-2 3.12464E-2 2.21076E-2 8.72278E-3 8.76077E-3 8.30987E-3 1.54117E-2 1.14885E-2 1.92406E-2 8.0344E-3 4.34184E-3 -9999 -9999 -9999 -9999 -9999 -9999 -9999 -9999 -9999 -9999 -9999 -9999
-9999 -9999 -9999 -9999 -9999 -9999 -9999 -9999 -9999 -9999 -9999 -9999 -9999 -9999 -9999 -9999 -9999 -9999 -9999 -9999 -9999 -9999 -9999 -9999 -9999 -9999 -9999 -9999 -9999 -9999 -9999 1.73219E-1 2.60686E-1 1.96291E-1 1.77373E-1 1.48955E-1 1.95269E-1 2.1683E-1 1.92837E-1 1.51798E-1 1.54406E-1 1.86284E-1 2.76591E-1 3.17757E-1 3.42635E-1 3.45504E-1 3.34138E-1 3.15461E-1 3.51038E-1 3.76638E-1 4.07467E-1 3.97528E-1 3.9841E-1 3.72353E-1 3.44595E-1 3.33412E-1 2.92184E-1 3.01655E-1 3.38682E-1 2.50724E-1 2.70713E-1 3.33296E-1 3.7695E-1 3.37648E-1 3.38729E-1 3.10633E-1 3.13297E-1 3.41321E-1 3.76231E-1 3.95267E-1 3.83321E-1 3.80473E-1 2.88066E-1 2.56052E-1 3.08761E-1 3.42187E-1 3.19935E-1 2.62113E-1 2.88833E-1 3.38732E-1 3.00254E-1 2.81682E-1 2.82101E-1 3.23088E-1 3.78197E-1 4.00714E-1 4.18732E-1 4.20059E-1 4.11913E-1 4.2996E-1 3.41226E-1 2.91248E-1 3.02139E-1 2.82376E-1 2.8457E-1 2.65968E-1 2.00454E-1 1.41046E-1 1.21097E-1 1.57616E-1 1.74566E-1 2.15025E-1 2.01032E-1 1.44686E-1 1.53942E-1 1.50341E-1 1.2786E-1 7.16348E-2 4.56387E-2 6.12176E-2 3.71313E-2 2.53712E-2 3.9306E-2 1.52573E-1 1.20147E-1 7.98174E-2 6.52603E-2 1.59529E-1 1.46773E-1 1.09124E-1 6.71267E-2 6.97304E-2 9.14468E-2 1.21482E-1 1.24074E-1 1.00073E-1 1.08998E-1 9.66398E-2 6.53242E-2 6.98921E-2 5.01922E-2 4.44334E-2 6.72837E-2 5.21918E-2 6.57906E-2 5.04019E-2 1.898E-2 2.2483E-2 1.17332E-2 9.06379E-3 1.47766E-2 3.6188E-2 7.653E-2 8.35413E-2 7.43046E-2 5.9419E-2 7.38123E-2 9.33755E-2 6.97938E-2 3.18402E-2 1.31647E-2 1.97207E-2 1.26491E-2 1.07674E-2 2.73352E-2 7.60642E-3 3.17952E-3 -9999 -9999 -9999 -9999 -9999 -9999 -9999 -9999 -9999 -9999 -9999 -9999 -9999
-9999 -9999 -9999 -9999 -9999 -9999 -9999 -9999 -9999 -9999 -9999 -9999 -9999 -9999 -9999 -9999 -9999 -9999 -9999 -9999 -9999 -9999 -9999 -9999 -9999 -9999 -9999 -9999 -9999 -9999 -9999 -9999 -9999 2.40815E-1 1.84746E-1 1.12028E-1 1.43768E-1 1.7078E-1 1.68304E-1 1.06264E-1 1.17481E-1 1.63629E-1 2.51084E-1 2.94806E-1 3.1771E-1 3.27914E-1 3.4951E-1 3.25789E-1 2.9617E-1 2.86408E-1 2.89055E-1 3.48432E-1 3.65993E-1 3.77176E-1 3.78952E-1 3.59007E-1 3.38891E-1 2.93748E-1 3.46652E-1 2.36927E-1 1.49042E-1 1.38389E-1 1.68435E-1 3.5942E-1 3.47557E-1 2.89793E-1 2.31035E-1 3.53436E-1 3.64302E-1 3.69199E-1 2.71141E-1 3.33246E-1 2.84787E-1 2.31313E-1 2.55037E-1 2.96722E-1 2.81202E-1 2.55201E-1 2.47706E-1 2.98332E-1 2.89257E-1 2.82391E-1 2.87068E-1 2.99038E-1 2.97662E-1 3.37277E-1 3.54677E-1 4.04262E-1 4.35611E-1 4.32179E-1 3.67421E-1 3.34188E-1 3.17697E-1 2.88061E-1 2.63979E-1 2.4507E-1 1.54302E-1 1.44951E-1 1.1442E-1 1.60735E-1 1.51563E-1 1.97554E-1 1.96101E-1 1.63561E-1 1.73794E-1 1.70399E-1 1.08797E-1 5.2904E-2 4.43547E-2 3.62979E-2 3.72763E-2 3.92505E-2 8.66621E-2 1.87805E-1 1.56566E-1 1.14459E-1 4.59775E-2 9.00592E-2 1.49234E-1 1.28504E-1 7.04206E-2 4.54201E-2 6.08118E-2 7.23057E-2 7.03593E-2 6.82809E-2 6.72151E-2 6.25337E-2 5.47059E-2 5.88352E-2 2.94449E-2 4.34767E-2 2.59994E-2 3.56991E-2 3.92798E-2 6.01354E-2 3.59682E-2 1.43506E-2 1.30778E-2 1.45644E-2 4.41277E-2 8.21383E-2 9.16788E-2 4.0277E-2 2.3816E-2 1.74476E-2 1.56227E-2 2.45868E-2 5.18809E-2 5.23358E-2 6.55973E-2 2.17791E-2 1.24967E-2 2.17064E-2 1.03586E-2 5.12117E-3 -9999 -9999 -9999 -9999 -9999 -9999 -9999 -9999 -9999 -9999 -9999 -9999 -9999 -9999
-9999 -9999 -9999 -9999 -9999 -9999 -9999 -9999 -9999 -9999 -9999 -9999 -9999 -9999 -9999 -9999 -9999 -9999 -9999 -9999 -9999 -9999 -9999 -9999 -9999 -9999 -9999 -9999 -9999 -9999 -9999 -9999 -9999 -9999 2.37496E-1 1.66659E-1 1.40397E-1 1.31135E-1 1.08155E-1 1.17552E-1 1.31672E-1 1.3683E-1 1.45502E-1 1.98191E-1 2.6913E-1 2.57443E-1 3.22021E-1 3.60644E-1 2.63424E-1 1.35982E-1 1.92687E-1 2.86967E-1 3.48105E-1 3.96116E-1 4.3189E-1 4.12688E-1 3.81444E-1 3.71048E-1 3.37497E-1 3.66375E-1 2.79293E-1 1.93059E-1 1.24335E-1 2.26523E-1 1.09306E-1 1.339E-1 1.46751E-1 2.64424E-1 1.36726E-1 2.54651E-1 2.86662E-1 2.76747E-1 2.28124E-1 1.97759E-1 2.31209E-1 2.2729E-1 2.38112E-1 2.36183E-1 1.98165E-1 2.36693E-1 2.46346E-1 2.42844E-1 2.79505E-1 2.91582E-1 2.66309E-1 2.57843E-1 3.01179E-1 3.36844E-1 4.17183E-1 4.12173E-1 3.74219E-1 3.4633E-1 3.36203E-1 3.05376E-1 2.4106E-1 2.22273E-1 1.62062E-1 2.00246E-1 1.90884E-1 1.72676E-1 1.86291E-1 2.45272E-1 1.91135E-1 1.54662E-1 2.25158E-1 2.2121E-1 1.28055E-1 6.94451E-2 5.38878E-2 7.16367E-2 7.08618E-2 4.04074E-2 7.55838E-2 1.83158E-1 1.75519E-1 1.02616E-1 4.12271E-2 5.67381E-2 1.6064E-1 1.55232E-1 7.95577E-2 5.00229E-2 3.90301E-2 6.21094E-2 5.40389E-2 6.09395E-2 7.94617E-2 6.94636E-2 6.30964E-2 5.36886E-2 4.50493E-2 4.90651E-2 2.53813E-2 2.41961E-2 1.85829E-2 3.09653E-2 3.36839E-2 3.1879E-2 1.7805E-2 2.38831E-2 3.48664E-2 3.86876E-2 3.30972E-2 1.79035E-2 8.0321E-3 5.00075E-3 3.00679E-3 7.96827E-3 4.28626E-2 3.33949E-2 1.28629E-2 1.84094E-2 1.21002E-2 8.80411E-3 5.15993E-3 -9999 -9999 -9999 -9999 -9999 -9999 -9999 -9999 -9999 -9999 -9999 -9999 -9999 -9999 -9999
-9999 -9999 -9999 -9999 -9999 -9999 -9999 -9999 -9999 -9999 -9999 -9999 -9999 -9999 -9999 -9999 -9999 -9999 -9999 -9999 -9999 -9999 -9999 -9999 -9999 -9999 -9999 -9999 -9999 -9999 -9999 -9999 -9999 -9999 -9999 2.18474E-1 2.02557E-1 1.68018E-1 1.59826E-1 9.46724E-2 1.43991E-1 1.52578E-1 1.72449E-1 1.65578E-1 1.70528E-1 1.93809E-1 1.55408E-1 1.71228E-1 1.49133E-1 9.60039E-2 1.36618E-1 2.22633E-1 2.90108E-1 3.84261E-1 4.52233E-1 4.59787E-1 4.2435E-1 3.87375E-1 3.86256E-1 4.13725E-1 3.92111E-1 3.59677E-1 2.168E-1 1.14769E-1 1.01139E-1 8.94153E-2 1.2516E-1 1.63285E-1 2.03573E-1 8.82829E-2 2.45745E-1 2.84971E-1 1.51001E-1 1.82149E-1 1.62627E-1 2.01168E-1 1.82681E-1 2.43218E-1 2.75361E-1 2.88823E-1 2.99756E-1 2.3611E-1 2.5083E-1 2.72572E-1 2.51586E-1 2.04733E-1 2.26756E-1 3.02326E-1 3.76638E-1 4.03472E-1 3.7284E-1 3.05607E-1 2.76636E-1 2.46296E-1 2.30945E-1 1.9622E-1 2.07145E-1 2.51302E-1 2.77092E-1 3.08388E-1 2.94258E-1 2.95716E-1 2.10998E-1 2.51751E-1 2.83082E-1 3.17371E-1 2.26747E-1 1.06668E-1 8.13185E-2 1.00228E-1 5.23389E-2 3.26228E-2 5.43249E-2 1.34789E-1 1.15938E-1 4.92498E-2 2.80684E-2 6.14938E-2 1.05136E-1 1.36759E-1 1.03635E-1 8.72177E-2 5.75868E-2 3.97038E-2 5.89442E-2 6.94295E-2 6.59688E-2 6.61539E-2 6.36575E-2 5.04623E-2 4.97009E-2 3.04184E-2 3.31304E-2 1.67208E-2 1.59016E-2 2.47609E-2 4.12387E-2 3.74652E-2 3.54984E-2 3.10259E-2 3.73868E-2 2.24067E-2 1.04274E-2 9.88568E-3 7.24201E-3 2.4437E-3 3.64685E-3 1.27594E-2 1.88676E-2 8.97018E-3 3.2328E-2 1.9716E-2 6.28591E-3 3.88991E-3 2.55643E-3 -9999 -9999 -9999 -9999 -9999 -9999 -9999 -9999 -9999 -9999 -9999 -9999 -9999 -9999 -9999
-9999 -9999 -9999 -9999 -9999 -9999 -9999 -9999 -9999 -9999 -9999 -9999 -9999 -9999 -9999 -9999 -9999 -9999 -9999 -9999 -9999 -9999 -9999 -9999 -9999 -9999 -9999 -9999 -9999 -9999 -9999 -9999 -9999 -9999 -9999 -9999 2.38267E-1 1.99942E-1 1.81886E-1 1.64136E-1 1.27725E-1 1.4985E-1 1.68648E-1 1.74117E-1 1.25618E-1 1.42353E-1 9.47048E-2 1.31026E-1 1.8911E-1 2.03436E-1 2.14589E-1 2.31157E-1 2.52369E-1 3.19222E-1 4.35593E-1 4.54183E-1 4.66729E-1 4.65014E-1 4.49757E-1 4.60776E-1 4.45788E-1 4.57211E-1 3.75856E-1 1.77549E-1 1.48499E-1 9.97556E-2 8.86023E-2 1.22164E-1 1.29884E-1 1.37736E-1 1.82113E-1 2.54788E-1 2.42581E-1 1.55515E-1 2.24227E-1 2.54007E-1 2.19209E-1 2.61327E-1 2.70761E-1 3.21496E-1 3.63938E-1 2.87975E-1 3.09679E-1 3.00389E-1 2.85641E-1 2.23081E-1 2.31788E-1 2.77504E-1 3.43765E-1 3.34052E-1 3.46359E-1 2.82547E-1 2.83094E-1 2.2302E-1 2.4149E-1 2.56694E-1 2.55712E-1 3.07717E-1 3.27789E-1 3.11313E-1 3.02335E-1 2.82383E-1 2.88652E-1 2.93036E-1 2.87746E-1 2.80138E-1 2.26294E-1 9.95797E-2 4.28765E-2 4.07983E-2 2.82861E-2 4.58094E-2 5.14426E-2 7.28646E-2 4.12511E-2 4.25374E-2 2.77744E-2 5.40757E-2 8.77852E-2 5.25967E-2 5.99077E-2 4.77664E-2 5.05474E-2 3.33342E-2 4.85013E-2 3.50242E-2 4.03374E-2 4.8022E-2 5.72601E-2 6.51173E-2 6.24363E-2 4.8412E-2 3.74347E-2 2.94617E-2 2.78457E-2 1.94634E-2 2.35706E-2 2.34835E-2 1.8764E-2 2.37449E-2 1.70981E-2 1.33037E-2 8.13757E-3 6.83266E-3 6.10231E-3 4.11317E-3 8.06929E-3 2.13343E-2 5.86779E-3 1.42686E-2 9.35244E-3 4.38014E-3 2.94655E-3 -9999 -9999 -9999 -9999 -9999 -9999 -9999 -9999 -9999 -9999 -9999 -9999 -9999 -9999 -9999 -9999 -9999
-9999 -9999 -9999 -9999 -9999 -9999 -9999 -9999 -9999 -9999 -9999 -9999 -9999 -9999 -9999 -9999 -9999 -9999 -9999 -9999 -9999 -9999 -9999 -9999 -9999 -9999 -9999 -9999 -9999 -9999 -9999 -9999 -9999 -9999 -9999 -9999 -9999 1.13478E-1 1.48076E-1 1.24193E-1 6.404E-2 4.32485E-2 7.66467E-2 1.01009E-1 8.90578E-2 1.08499E-1 1.302E-1 2.1234E-1 3.69473E-1 4.01102E-1 3.25382E-1 2.78574E-1 2.6972E-1 2.79504E-1 3.64109E-1 3.77955E-1 4.42757E-1 5.06458E-1 4.74541E-1 4.79836E-1 4.6013E-1 4.44979E-1 3.99082E-1 3.30086E-1 1.93542E-1 1.38459E-1 1.03313E-1 1.03768E-1 8.63089E-2 1.11142E-1 1.52999E-1 2.31194E-1 2.87339E-1 2.98078E-1 2.75107E-1 2.81639E-1 3.16733E-1 2.85697E-1 2.76664E-1 3.3805E-1 3.41239E-1 3.63895E-1 3.13333E-1 3.97049E-1 3.25182E-1 2.63186E-1 2.62438E-1 2.45214E-1 2.60094E-1 2.81264E-1 3.03156E-1 3.13139E-1 2.90762E-1 3.35544E-1 3.34089E-1 3.54149E-1 3.39223E-1 3.238E-1 2.80122E-1 2.64722E-1 2.854E-1 2.74672E-1 2.84698E-1 2.66222E-1 2.10852E-1 2.11841E-1 1.76352E-1 7.56141E-2 4.18527E-2 1.72548E-2 1.53484E-2 3.3646E-2 5.19626E-2 5.10199E-2 3.71922E-2 2.60925E-2 3.51841E-2 5.90105E-2 8.09737E-2 5.33569E-2 3.80835E-2 3.94723E-2 3.77542E-2 4.49694E-2 4.61406E-2 3.29213E-2 3.29552E-2 4.82208E-2 4.82196E-2 4.21059E-2 3.63166E-2 2.58251E-2 2.32747E-2 2.05448E-2 1.62396E-2 1.89087E-2 1.46259E-2 1.51763E-2 1.16887E-2 1.11964E-2 1.27675E-2 9.9668E-3 7.50814E-3 8.05725E-3 1.48983E-2 1.84931E-2 2.61481E-2 6.16031E-3 9.19828E-3 4.06308E-3 2.15153E-3 1.56131E-3 -9999 -9999 -9999 -9999 -9999 -9999 -9999 -9999 -9999 -9999 -9999 -9999 -9999 -9999 -9999 -9999 -9999 -9999
-9999 -9999 -9999 -9999 -9999 -9999 -9999 -9999 -9999 -9999 -9999 -9999 -9999 -9999 -9999 -9999 -9999 -9999 -9999 -9999 -9999 -9999 -9999 -9999 -9999 -9999 -9999 -9999 -9999 -9999 -9999 1.26688E-1 1.27644E-1 -9999 -9999 2.29863E-1 1.3332E-1 1.0548E-1 9.38342E-2 8.6134E-2 7.41377E-2 5.29244E-2 6.06994E-2 5.49013E-2 8.29836E-2 9.56664E-2 1.9259E-1 2.80947E-1 3.41755E-1 4.05823E-1 3.59584E-1 3.28402E-1 3.31845E-1 2.92523E-1 3.4136E-1 3.78905E-1 4.19498E-1 4.34496E-1 4.37266E-1 4.38554E-1 4.35299E-1 4.16559E-1 4.16611E-1 3.16565E-1 2.63772E-1 1.76506E-1 1.50822E-1 1.62138E-1 1.33332E-1 8.99258E-2 1.26639E-1 1.9196E-1 2.90337E-1 3.4194E-1 3.5318E-1 3.7117E-1 3.76511E-1 3.29375E-1 2.90516E-1 2.7531E-1 3.30532E-1 3.68462E-1 3.74649E-1 3.25379E-1 3.70276E-1 3.09003E-1 2.61916E-1 2.42221E-1 2.43052E-1 2.65657E-1 3.20235E-1 2.97544E-1 3.27608E-1 3.38522E-1 3.45678E-1 3.42732E-1 3.18199E-1 3.25689E-1 2.37004E-1 2.07029E-1 2.17734E-1 2.35433E-1 2.57506E-1 2.0319E-1 1.66051E-1 1.8286E-1 1.60704E-1 1.1706E-1 5.97553E-2 2.2276E-2 1.26698E-2 2.57444E-2 6.70077E-2 9.81487E-2 6.84198E-2 4.85439E-2 4.18655E-2 7.08087E-2 7.11617E-2 5.21677E-2 3.50934E-2 2.54988E-2 4.88402E-2 6.67949E-2 3.1931E-2 4.155E-2 3.40326E-2 3.46289E-2 3.5772E-2 4.55793E-2 4.31459E-2 3.08643E-2 1.78161E-2 1.32463E-2 2.45252E-2 1.44518E-2 8.96883E-3 1.64011E-2 8.55046E-3 7.96644E-3 7.57018E-3 8.74911E-3 7.29283E-3 9.58787E-3 1.17866E-2 2.00266E-2 2.22103E-2 4.82299E-3 1.03917E-2 -9999 -9999 -9999 -9999 -9999 -9999 -9999 -9999 -9999 -9999 -9999 -9999 -9999 -9999 -9999 -9999 -9999 -9999 -9999 -9999 -9999
-9999 -9999 -9999 -9999 -9999 -9999 -9999 -9999 -9999 -9999 -9999 -9999 -9999 -9999 -9999 -9999 -9999 -9999 -9999 -9999 -9999 -9999 -9999 -9999 -9999 -9999 -9999 -9999 -9999 -9999 2.14902E-1 8.06217E-2 8.85838E-2 -9999 -9999 1.65305E-1 1.30662E-1 2.2388E-1 1.18174E-1 7.85442E-2 1.06719E-1 9.63687E-2 8.50904E-2 7.61812E-2 7.27898E-2 1.0451E-1 2.41465E-1 3.60697E-1 3.82871E-1 4.18385E-1 4.00201E-1 3.62575E-1 3.61701E-1 3.20747E-1 3.35413E-1 3.74842E-1 4.07532E-1 4.02099E-1 4.00037E-1 4.13477E-1 4.11825E-1 4.07524E-1 4.49048E-1 4.35882E-1 3.4824E-1 2.73722E-1 2.43081E-1 1.82175E-1 1.26905E-1 1.11165E-1 1.32209E-1 1.87264E-1 2.60668E-1 3.31478E-1 3.8225E-1 3.82601E-1 3.8125E-1 3.47023E-1 2.65246E-1 2.27842E-1 2.42089E-1 2.5555E-1 3.60181E-1 3.82686E-1 3.40008E-1 3.47995E-1 2.57875E-1 2.25911E-1 2.10417E-1 2.28667E-1 2.91686E-1 2.76082E-1 3.19605E-1 3.76647E-1 3.20925E-1 2.86938E-1 2.86578E-1 2.59789E-1 2.67079E-1 1.87316E-1 1.85267E-1 2.13257E-1 2.30331E-1 1.94635E-1 1.61202E-1 1.78463E-1 1.44805E-1 1.27623E-1 6.88431E-2 2.91232E-2 1.45671E-2 2.0566E-2 5.68615E-2 6.79314E-2 8.33012E-2 4.74759E-2 3.03761E-2 5.14365E-2 5.42471E-2 3.02119E-2 2.6984E-2 2.76501E-2 4.27859E-2 6.37146E-2 2.83108E-2 2.32347E-2 2.62856E-2 2.85226E-2 2.89247E-2 3.53231E-2 2.70981E-2 2.25809E-2 2.06207E-2 1.76537E-2 2.09768E-2 1.4844E-2 1.42452E-2 1.06188E-2 5.44223E-3 9.08426E-3 7.09755E-3 6.38898E-3 6.85332E-3 6.8743E-3 8.7482E-3 1.50731E-2 4.62288E-3 4.43269E-3 6.97881E-3 -9999 -9999 -9999 -9999 -9999 -9999 -9999 -9999 -9999 -9999 -9999 -9999 -9999 -9999 -9999 -9999 -9999 -9999 -9999 -9999 -9999
-9999 -9999 -9999 -9999 -9999 -9999 -9999 -9999 -9999 -9999 -9999 -9999 -9999 -9999 -9999 -9999 -9999 -9999 -9999 -9999 -9999 -9999 -9999 -9999 -9999 -9999 -9999 -9999 -9999 -9999 1.92388E-1 6.94594E-2 5.77473E-2 8.00561E-2 1.48782E-1 1.58292E-1 1.07958E-1 2.03424E-1 2.36013E-1 1.30373E-1 1.66745E-1 2.28606E-1 1.60118E-1 1.14145E-1 9.81172E-2 1.09703E-1 2.01132E-1 3.2997E-1 3.93566E-1 4.20192E-1 4.03372E-1 4.00571E-1 3.57291E-1 3.21434E-1 3.60176E-1 4.04505E-1 3.98934E-1 3.71884E-1 3.8511E-1 4.09169E-1 4.00891E-1 3.99595E-1 4.54115E-1 5.24009E-1 5.15744E-1 4.31557E-1 3.43102E-1 1.95556E-1 1.62043E-1 1.34244E-1 1.14728E-1 1.34427E-1 2.22209E-1 2.9895E-1 3.80869E-1 4.0311E-1 4.1675E-1 3.58025E-1 2.49418E-1 2.2535E-1 2.1355E-1 1.88885E-1 2.17805E-1 3.34318E-1 3.74286E-1 3.63101E-1 2.94652E-1 2.18314E-1 2.05933E-1 2.31355E-1 2.51495E-1 2.74112E-1 2.99819E-1 3.31881E-1 3.24311E-1 2.22333E-1 2.39154E-1 2.66528E-1 1.98458E-1 1.61464E-1 1.64277E-1 1.73606E-1 1.8525E-1 1.53171E-1 1.40671E-1 1.31822E-1 8.62236E-2 6.68344E-2 3.74864E-2 2.12538E-2 1.4279E-2 2.44629E-2 4.65666E-2 3.20732E-2 3.12726E-2 3.85431E-2 2.67928E-2 4.44205E-2 8.19892E-2 6.12129E-2 2.04715E-2 1.51101E-2 4.09503E-2 3.4952E-2 2.09507E-2 1.92154E-2 1.83517E-2 2.29869E-2 2.05458E-2 2.60817E-2 2.8372E-2 2.91932E-2 1.98261E-2 2.42654E-2 2.10909E-2 1.68767E-2 1.7615E-2 7.69451E-3 5.33029E-3 4.22831E-3 3.70169E-3 3.35556E-3 3.48384E-3 4.30741E-3 7.10395E-3 5.12574E-3 1.03728E-2 3.88698E-3 5.22194E-3 3.46358E-3 -9999 -9999 -9999 -9999 -9999 -9999 -9999 -9999 -9999 -9999 -9999 -9999 -9999 -9999 -9999 -9999 -9999 -9999 -9999 -9999
-9999 -9999 -9999 -9999 -9999 -9999 -9999 -9999 -9999 -9999 -9999 -9999 -9999 -9999 -9999 -9999 -9999 -9999 -9999 -9999 -9999 -9999 -9999 -9999 -9999 -9999 -9999 -9999 -9999 -9999 1.25709E-1 9.99474E-2 6.01986E-2 6.76516E-2 7.46557E-2 1.27151E-1 1.21804E-1 9.61208E-2 1.7732E-1 1.82211E-1 9.8111E-2 1.33179E-1 2.14011E-1 2.01701E-1 1.44251E-1 1.56309E-1 3.05762E-1 3.82682E-1 3.78224E-1 3.81486E-1 4.01793E-1 4.04233E-1 3.84278E-1 3.54246E-1 4.02587E-1 4.45341E-1 4.16917E-1 3.79942E-1 3.48528E-1 3.6184E-1 3.51057E-1 3.622E-1 4.06621E-1 4.68964E-1 4.47662E-1 4.17514E-1 3.87458E-1 2.06414E-1 1.59181E-1 1.28062E-1 9.93914E-2 1.52352E-1 1.96666E-1 2.54058E-1 3.83478E-1 4.57107E-1 4.15363E-1 3.51708E-1 2.8144E-1 2.65241E-1 2.60363E-1 2.33233E-1 2.03916E-1 2.4894E-1 3.0045E-1 3.57569E-1 3.37156E-1 2.39473E-1 1.9539E-1 2.18696E-1 2.68584E-1 2.95614E-1 2.82476E-1 3.20136E-1 3.40385E-1 2.37497E-1 1.72364E-1 2.54393E-1 1.93106E-1 1.55615E-1 1.25198E-1 1.09586E-1 1.5152E-1 1.39925E-1 1.23097E-1 1.12331E-1 6.77594E-2 2.95121E-2 1.78997E-2 1.87355E-2 1.94532E-2 2.00593E-2 3.08444E-2 3.69683E-2 2.48409E-2 1.53841E-2 1.6539E-2 3.87628E-2 5.36502E-2 5.43577E-2 2.40498E-2 1.8863E-2 3.64099E-2 2.11673E-2 1.66822E-2 1.91961E-2 2.28827E-2 2.03412E-2 1.98091E-2 2.44476E-2 2.1116E-2 2.65893E-2 2.19009E-2 2.05725E-2 1.73433E-2 1.80759E-2 1.70267E-2 1.05702E-2 8.65912E-3 4.28076E-3 4.0891E-3 5.89803E-3 3.44735E-3 4.91167E-3 6.19479E-3 3.61532E-3 6.64995E-3 3.04347E-3 3.51397E-3 3.84423E-3 -9999 -9999 -9999 -9999 -9999 -9999 -9999 -9999 -9999 -9999 -9999 -9999 -9999 -9999 -9999 -9999 -9999 -9999 -9999 -9999
-9999 -9999 -9999 -9999 -9999 -9999 -9999 -9999 -9999 -9999 -9999 -9999 -9999 -9999 -9999 -9999 -9999 -9999 -9999 -9999 -9999 -9999 -9999 -9999 -9999 -9999 -9999 -9999 -9999 -9999 -9999 -9999 1.94357E-1 1.13383E-1 5.29882E-2 5.54902E-2 1.05142E-1 8.59924E-2 1.07877E-1 1.02206E-1 1.36983E-1 9.92463E-2 9.8649E-2 1.17253E-1 1.56371E-1 2.06844E-1 2.84941E-1 3.90225E-1 3.43743E-1 3.6242E-1 3.82792E-1 4.01501E-1 4.02694E-1 3.86894E-1 3.92985E-1 4.44891E-1 4.38903E-1 4.12941E-1 3.55779E-1 3.12078E-1 3.12738E-1 3.09475E-1 3.40715E-1 3.41227E-1 3.52296E-1 3.65162E-1 3.54871E-1 2.35576E-1 2.11571E-1 1.70806E-1 1.4321E-1 1.7586E-1 1.82621E-1 2.49939E-1 3.68374E-1 4.45652E-1 4.32012E-1 3.9326E-1 3.60363E-1 2.66329E-1 1.87749E-1 1.79116E-1 1.54995E-1 1.38445E-1 1.31338E-1 2.28009E-1 2.98816E-1 2.60315E-1 2.04297E-1 2.26599E-1 2.92954E-1 2.89367E-1 3.12757E-1 1.92678E-1 2.61449E-1 3.11569E-1 2.07663E-1 2.18505E-1 1.55012E-1 1.1952E-1 9.12731E-2 7.99168E-2 1.22586E-1 9.31682E-2 9.75452E-2 8.38401E-2 2.74446E-2 1.4114E-2 1.59477E-2 2.45434E-2 1.52679E-2 1.41273E-2 1.74992E-2 2.59684E-2 3.43707E-2 6.0207E-2 6.79806E-2 5.5516E-2 5.30781E-2 3.79897E-2 2.18154E-2 2.11429E-2 4.12264E-2 2.16447E-2 1.49122E-2 1.92278E-2 3.17858E-2 4.08401E-2 3.53144E-2 2.81618E-2 1.84437E-2 1.72811E-2 1.62934E-2 1.68262E-2 1.43964E-2 1.35617E-2 9.27086E-3 8.36318E-3 5.98975E-3 6.55096E-3 8.02792E-3 1.10544E-2 1.38969E-2 1.50926E-2 9.39612E-3 2.75798E-3 3.78277E-3 2.77887E-3 3.61083E-3 -9999 -9999 -9999 -9999 -9999 -9999 -9999 -9999 -9999 -9999 -9999 -9999 -9999 -9999 -9999 -9999 -9999 -9999 -9999 -9999 -9999
-9999 -9999 -9999 -9999 -9999 -9999 -9999 -9999 -9999 -9999 -9999 -9999 -9999 -9999 -9999 -9999 -9999 -9999 -9999 -9999 -9999 -9999 -9999 -9999 -9999 -9999 -9999 -9999 -9999 -9999 -9999 -9999 -9999 1.40843E-1 7.22939E-2 4.40584E-2 4.32932E-2 7.92183E-2 4.37878E-2 7.51191E-2 1.12609E-1 1.402E-1 1.26344E-1 9.23809E-2 1.32404E-1 2.6791E-1 2.95977E-1 2.50403E-1 3.09401E-1 3.65573E-1 3.78971E-1 4.07906E-1 4.12666E-1 4.15909E-1 3.62607E-1 3.94987E-1 4.30028E-1 4.27027E-1 3.84516E-1 3.54718E-1 3.18758E-1 2.82294E-1 2.71645E-1 2.35752E-1 2.58364E-1 2.82343E-1 2.90659E-1 2.56257E-1 2.326E-1 1.86441E-1 1.43871E-1 2.00778E-1 2.15673E-1 2.88724E-1 3.89279E-1 4.30463E-1 4.43176E-1 4.27907E-1 3.97722E-1 3.52411E-1 2.56777E-1 1.79338E-1 1.46697E-1 1.29741E-1 1.12551E-1 1.196E-1 1.53368E-1 2.41865E-1 2.36441E-1 2.49921E-1 2.86773E-1 3.0816E-1 3.31354E-1 2.18905E-1 1.1649E-1 2.57481E-1 2.56659E-1 2.1464E-1 1.19877E-1 9.67761E-2 7.01544E-2 7.88594E-2 7.0092E-2 6.61799E-2 7.38717E-2 4.42526E-2 1.93687E-2 1.50783E-2 2.10173E-2 2.30306E-2 1.79323E-2 1.74068E-2 2.21734E-2 2.11647E-2 3.05548E-2 4.95762E-2 4.21851E-2 4.36421E-2 4.62E-2 3.47196E-2 2.92549E-2 4.08759E-2 3.82599E-2 2.0637E-2 1.77256E-2 2.16229E-2 3.33103E-2 5.84421E-2 3.36157E-2 2.81797E-2 1.81489E-2 9.57892E-3 1.10328E-2 9.66469E-3 1.06639E-2 8.77841E-3 8.29951E-3 7.1983E-3 4.0871E-3 2.64911E-3 4.29407E-3 9.86281E-3 1.05171E-2 7.96593E-3 9.73001E-3 3.87788E-3 4.64026E-3 1.8237E-3 -9999 -9999 -9999 -9999 -9999 -9999 -9999 -9999 -9999 -9999 -9999 -9999 -9999 -9999 -9999 -9999 -9999 -9999 -9999 -9999 -9999 -9999
-9999 -9999 -9999 -9999 -9999 -9999 -9999 -9999 -9999 -9999 -9999 -9999 -9999 -9999 -9999 -9999 -9999 -9999 -9999 -9999 -9999 -9999 -9999 -9999 -9999 -9999 -9999 -9999 -9999 -9999 -9999 -9999 -9999 1.77893E-1 8.89109E-2 5.79254E-2 4.43581E-2 6.38498E-2 4.72496E-2 5.1902E-2 8.83781E-2 7.72605E-2 8.25231E-2 6.65658E-2 9.23093E-2 1.59137E-1 2.23696E-1 2.3294E-1 3.44648E-1 4.05161E-1 4.16991E-1 4.01638E-1 4.04331E-1 3.68701E-1 3.53151E-1 3.80208E-1 4.1365E-1 4.08533E-1 4.0514E-1 3.83915E-1 3.4685E-1 2.99759E-1 2.40239E-1 1.84316E-1 2.05741E-1 2.78086E-1 2.20382E-1 1.56422E-1 2.10152E-1 1.88615E-1 1.39657E-1 2.15936E-1 1.86508E-1 2.21273E-1 3.53E-1 4.17474E-1 4.72755E-1 4.38615E-1 3.71446E-1 3.6927E-1 3.12553E-1 2.38906E-1 1.8791E-1 1.85176E-1 1.41049E-1 1.42521E-1 1.56318E-1 1.48211E-1 2.83337E-1 3.23382E-1 3.01896E-1 3.19457E-1 3.45628E-1 3.24755E-1 1.44201E-1 1.26053E-1 1.91216E-1 1.92829E-1 1.20809E-1 8.96548E-2 7.06166E-2 8.86562E-2 6.04969E-2 6.01634E-2 6.84411E-2 2.78559E-2 1.74562E-2 1.29668E-2 1.95046E-2 2.0965E-2 2.27466E-2 2.81853E-2 4.0775E-2 3.83035E-2 2.99523E-2 4.89856E-2 5.232E-2 4.28472E-2 4.50217E-2 6.78233E-2 5.2927E-2 5.03512E-2 2.7881E-2 2.42232E-2 2.77221E-2 2.91257E-2 2.56713E-2 4.32535E-2 1.90963E-2 1.44618E-2 1.23797E-2 8.42961E-3 1.28064E-2 1.99671E-2 1.51389E-2 7.99181E-3 6.70729E-3 3.80252E-3 3.45099E-3 3.58509E-3 8.88979E-3 1.19291E-2 9.91477E-3 5.57366E-3 4.26849E-3 1.85388E-3 1.67498E-3 1.20562E-3 -9999 -9999 -9999 -9999 -9999 -9999 -9999 -9999 -9999 -9999 -9999 -9999 -9999 -9999 -9999 -9999 -9999 -9999 -9999 -9999 -9999 -9999
-9999 -9999 -9999 -9999 -9999 -9999 -9999 -9999 -9999 -9999 -9999 -9999 -9999 -9999 -9999 -9999 -9999 -9999 -9999 -9999 -9999 -9999 -9999 -9999 -9999 -9999 -9999 -9999 -9999 -9999 -9999 -9999 -9999 -9999 9.50136E-2 8.12475E-2 5.24643E-2 7.17386E-2 7.95271E-2 8.86226E-2 8.18622E-2 9.93288E-2 1.01572E-1 9.44382E-2 9.06676E-2 1.34036E-1 2.01293E-1 2.42497E-1 3.4965E-1 4.42971E-1 4.40705E-1 4.02718E-1 3.85886E-1 3.54535E-1 3.53774E-1 3.72084E-1 3.71718E-1 3.98713E-1 3.91871E-1 4.13147E-1 3.86842E-1 3.1039E-1 2.18223E-1 1.49108E-1 1.51437E-1 2.5927E-1 2.08314E-1 1.29501E-1 1.20235E-1 1.7145E-1 1.50255E-1 2.04864E-1 1.9102E-1 2.13382E-1 3.01817E-1 4.26364E-1 4.60226E-1 4.36651E-1 3.99795E-1 3.57777E-1 3.28972E-1 2.83445E-1 2.64063E-1 2.43244E-1 1.49461E-1 2.18297E-1 2.76903E-1 2.17653E-1 2.12076E-1 2.79874E-1 3.54449E-1 2.94221E-1 3.30256E-1 3.31676E-1 2.06943E-1 1.1551E-1 1.55764E-1 1.74492E-1 1.35373E-1 1.25452E-1 7.67284E-2 5.48076E-2 3.80976E-2 4.92827E-2 5.72978E-2 4.00596E-2 1.55169E-2 1.17385E-2 1.39448E-2 1.92998E-2 2.06109E-2 1.75909E-2 2.06028E-2 2.18685E-2 3.50006E-2 4.07111E-2 3.71492E-2 3.57261E-2 4.82231E-2 7.72542E-2 7.07899E-2 5.48174E-2 4.36695E-2 3.95032E-2 4.26125E-2 4.84145E-2 2.93474E-2 3.60246E-2 1.71513E-2 1.21406E-2 1.08852E-2 1.26256E-2 2.16573E-2 2.29425E-2 1.55098E-2 6.78365E-3 6.38949E-3 7.50121E-3 4.86866E-3 1.22048E-2 1.19813E-2 9.70329E-3 6.11824E-3 2.66896E-3 2.25034E-3 3.301E-3 1.56246E-3 8.07011E-4 -9999 -9999 -9999 -9999 -9999 -9999 -9999 -9999 -9999 -9999 -9999 -9999 -9999 -9999 -9999 -9999 -9999 -9999 -9999 -9999 -9999 -9999
-9999 -9999 -9999 -9999 -9999 -9999 -9999 -9999 -9999 -9999 -9999 -9999 -9999 -9999 -9999 -9999 -9999 -9999 -9999 -9999 -9999 -9999 -9999 -9999 -9999 -9999 -9999 -9999 -9999 -9999 -9999 -9999 -9999 -9999 -9999 1.19819E-1 8.27983E-2 8.26286E-2 9.01505E-2 1.06784E-1 9.11651E-2 1.19143E-1 1.46552E-1 2.353E-1 2.28832E-1 1.57661E-1 1.89951E-1 2.37711E-1 3.05712E-1 3.66357E-1 4.32404E-1 4.01083E-1 3.81877E-1 3.64621E-1 3.69423E-1 3.43927E-1 3.67781E-1 4.21788E-1 4.27913E-1 4.18287E-1 4.47027E-1 3.80485E-1 2.91746E-1 1.53266E-1 1.51179E-1 1.52012E-1 1.09488E-1 1.05714E-1 1.54351E-1 1.72343E-1 1.29123E-1 2.0721E-1 1.77415E-1 2.12932E-1 3.06826E-1 4.05982E-1 4.50461E-1 4.39706E-1 4.42216E-1 3.89038E-1 3.41985E-1 2.64653E-1 2.52625E-1 2.94848E-1 2.75415E-1 2.97329E-1 2.95713E-1 2.86426E-1 2.11844E-1 2.06922E-1 3.55422E-1 3.16889E-1 2.66321E-1 3.03089E-1 2.8186E-1 1.48219E-1 1.43831E-1 1.19852E-1 2.237E-1 1.35166E-1 1.25593E-1 5.79727E-2 5.09926E-2 4.00592E-2 3.9312E-2 4.28215E-2 2.70407E-2 1.3153E-2 1.59412E-2 2.19346E-2 1.81813E-2 1.31693E-2 1.21276E-2 1.1633E-2 1.34081E-2 2.01824E-2 2.12146E-2 1.56222E-2 2.19209E-2 3.22185E-2 3.41934E-2 3.4869E-2 2.30113E-2 1.35538E-2 1.04331E-2 1.42284E-2 3.36316E-2 4.01161E-2 2.59852E-2 1.70733E-2 1.12972E-2 1.05808E-2 1.71129E-2 1.87258E-2 7.95985E-3 4.5674E-3 2.5796E-3 4.03449E-3 9.68224E-3 7.98541E-3 6.21133E-3 5.86047E-3 4.85442E-3 3.96131E-3 2.53114E-3 9.48817E-4 1.0905E-3 8.20705E-4 -9999 -9999 -9999 -9999 -9999 -9999 -9999 -9999 -9999 -9999 -9999 -9999 -9999 -9999 -9999 -9999 -9999 -9999 -9999 -9999 -9999 -9999
-9999 -9999 -9999 -9999 -9999 -9999 -9999 -9999 -9999 -9999 -9999 -9999 -9999 -9999 -9999 -9999 -9999 -9999 -9999 -9999 -9999 -9999 -9999 -9999 -9999 -9999 -9999 -9999 -9999 -9999 -9999 -9999 -9999 -9999 -9999 4.93154E-2 8.47852E-2 1.1487E-1 1.08019E-1 9.58364E-2 9.88835E-2 8.87858E-2 1.30107E-1 2.8304E-1 2.88961E-1 1.74319E-1 1.47974E-1 2.94984E-1 3.99107E-1 3.61215E-1 4.41674E-1 3.88939E-1 3.85871E-1 3.81992E-1 3.7728E-1 3.53149E-1 3.6662E-1 3.7568E-1 3.9869E-1 4.0776E-1 4.78245E-1 5.01989E-1 4.26691E-1 1.87331E-1 1.29385E-1 1.28009E-1 1.18E-1 1.01832E-1 1.77383E-1 1.75291E-1 1.18465E-1 2.21864E-1 1.96403E-1 1.82726E-1 2.72232E-1 3.86742E-1 4.56411E-1 4.41091E-1 3.70154E-1 3.70224E-1 3.23579E-1 2.70035E-1 2.25678E-1 2.42457E-1 2.70062E-1 2.20355E-1 2.38987E-1 2.2018E-1 2.09981E-1 1.89558E-1 3.34341E-1 3.57199E-1 3.35037E-1 2.86624E-1 2.59882E-1 1.8359E-1 1.44456E-1 8.36463E-2 1.82099E-1 2.25968E-1 1.20624E-1 5.87031E-2 7.6573E-2 3.73505E-2 2.96287E-2 3.38983E-2 3.49661E-2 2.50469E-2 2.22807E-2 2.45856E-2 2.34967E-2 1.37902E-2 1.08318E-2 8.82679E-3 1.10094E-2 1.57643E-2 2.55602E-2 2.0245E-2 1.41279E-2 1.48642E-2 1.5231E-2 2.07052E-2 2.75951E-2 3.02671E-2 1.73302E-2 1.04814E-2 1.06294E-2 1.52224E-2 1.30316E-2 1.63536E-2 1.35289E-2 1.51586E-2 1.76476E-2 1.2254E-2 5.80988E-3 4.74853E-3 5.2215E-3 5.67495E-3 3.50424E-3 3.40508E-3 2.86822E-3 3.30749E-3 3.74943E-3 1.41298E-3 1.22903E-3 1.33587E-3 1.21342E-3 -9999 -9999 -9999 -9999 -9999 -9999 -9999 -9999 -9999 -9999 -9999 -9999 -9999 -9999 -9999 -9999 -9999 -9999 -9999 -9999 -9999 -9999 -9999
-9999 -9999 -9999 -9999 -9999 -9999 -9999 -9999 -9999 -9999 -9999 -9999 -9999 -9999 -9999 -9999 -9999 -9999 -9999 -9999 -9999 -9999 -9999 -9999 -9999 -9999 -9999 -9999 -9999 -9999 -9999 -9999 -9999 -9999 7.21517E-2 7.77812E-2 7.11141E-2 7.90638E-2 8.15863E-2 7.18409E-2 1.19363E-1 9.81243E-2 1.1133E-1 1.97457E-1 3.12365E-1 2.56314E-1 1.32872E-1 1.71428E-1 3.53976E-1 4.45288E-1 4.24538E-1 4.12573E-1 3.96382E-1 3.91403E-1 3.70977E-1 3.48611E-1 3.43454E-1 3.55294E-1 3.89591E-1 4.11971E-1 4.46936E-1 5.36302E-1 4.86301E-1 2.19072E-1 1.64929E-1 1.37831E-1 1.38545E-1 1.29314E-1 1.81001E-1 1.92852E-1 1.9642E-1 1.63145E-1 1.45836E-1 1.8511E-1 2.80708E-1 3.73865E-1 3.84722E-1 3.76112E-1 3.72589E-1 3.51151E-1 3.57237E-1 3.13497E-1 2.74818E-1 2.16647E-1 2.15132E-1 2.3458E-1 1.84607E-1 1.88669E-1 1.91388E-1 1.63626E-1 2.61397E-1 3.36368E-1 2.64883E-1 2.69363E-1 2.12356E-1 2.00137E-1 1.10836E-1 1.43103E-1 1.1766E-1 1.71815E-1 1.43288E-1 7.48427E-2 3.76668E-2 4.40653E-2 2.28373E-2 2.47479E-2 2.28046E-2 2.26716E-2 2.61822E-2 2.41633E-2 2.6704E-2 1.64174E-2 1.48827E-2 1.7213E-2 2.10182E-2 3.36487E-2 4.90459E-2 3.92053E-2 2.21723E-2 1.79279E-2 1.60063E-2 1.14987E-2 1.87927E-2 3.12123E-2 4.18425E-2 3.04779E-2 1.82653E-2 1.08947E-2 -9999 -9999 -9999 -9999 -9999 1.1309E-2 6.74338E-3 8.1473E-3 5.85615E-3 3.6237E-3 2.77059E-3 3.23207E-3 2.47595E-3 2.35837E-3 1.21276E-3 1.34236E-3 1.74755E-3 1.16283E-3 -9999 -9999 -9999 -9999 -9999 -9999 -9999 -9999 -9999 -9999 -9999 -9999 -9999 -9999 -9999 -9999 -9999 -9999 -9999 -9999 -9999 -9999 -9999 -9999
-9999 -9999 -9999 -9999 -9999 -9999 -9999 -9999 -9999 -9999 -9999 -9999 -9999 -9999 -9999 -9999 -9999 -9999 -9999 -9999 -9999 -9999 -9999 -9999 -9999 -9999 -9999 -9999 -9999 -9999 -9999 -9999 -9999 -9999 -9999 -9999 1.29089E-1 5.13941E-2 4.72065E-2 8.55484E-2 9.27445E-2 1.28794E-1 1.98994E-1 2.19418E-1 3.10922E-1 3.33388E-1 2.72341E-1 1.93915E-1 2.92948E-1 4.88896E-1 5.52804E-1 5.29684E-1 4.078E-1 3.82282E-1 3.63456E-1 3.28809E-1 3.67238E-1 3.72051E-1 3.99692E-1 4.1607E-1 4.37907E-1 5.04259E-1 4.93754E-1 3.00092E-1 1.97335E-1 1.53679E-1 1.56386E-1 1.42867E-1 1.43937E-1 1.29275E-1 1.26941E-1 1.30763E-1 1.12916E-1 1.73573E-1 3.4171E-1 3.37869E-1 3.5475E-1 3.38832E-1 3.09869E-1 3.35714E-1 3.6009E-1 3.62579E-1 2.90707E-1 2.61706E-1 1.77166E-1 1.53313E-1 1.60677E-1 1.90733E-1 1.84188E-1 1.70211E-1 2.0136E-1 2.27137E-1 1.80505E-1 2.07244E-1 2.04713E-1 1.69874E-1 1.48413E-1 2.0318E-1 9.38793E-2 1.04277E-1 1.16942E-1 1.00728E-1 6.16175E-2 3.01704E-2 2.83738E-2 1.7979E-2 1.74576E-2 2.09268E-2 2.19336E-2 2.63074E-2 2.50124E-2 1.73283E-2 1.99657E-2 2.26959E-2 2.95242E-2 2.67483E-2 4.31817E-2 4.71032E-2 3.86833E-2 2.67231E-2 2.01776E-2 9.23712E-3 1.03821E-2 1.61789E-2 2.69482E-2 5.13466E-2 3.1801E-2 2.36376E-2 -9999 -9999 -9999 -9999 -9999 1.16439E-2 8.72641E-3 5.88426E-3 4.50007E-3 3.65172E-3 3.48842E-3 2.02712E-3 2.54215E-3 3.0124E-3 2.18169E-3 1.17871E-3 2.2927E-3 -9999 -9999 -9999 -9999 -9999 -9999 -9999 -9999 -9999 -9999 -9999 -9999 -9999 -9999 -9999 -9999 -9999 -9999 -9999 -9999 -9999 -9999 -9999 -9999 -9999
-9999 -9999 -9999 -9999 -9999 -9999 -9999 -9999 -9999 -9999 -9999 -9999 -9999 -9999 -9999 -9999 -9999 -9999 -9999 -9999 -9999 -9999 -9999 -9999 -9999 -9999 -9999 -9999 -9999 -9999 -9999 -9999 -9999 -9999 -9999 -9999 -9999 9.42609E-2 3.0239E-2 7.46875E-2 1.13873E-1 1.24025E-1 1.9485E-1 2.42795E-1 3.40503E-1 3.46414E-1 3.89331E-1 2.56096E-1 3.19664E-1 5.36385E-1 5.96493E-1 4.92896E-1 4.32491E-1 3.73067E-1 3.69825E-1 3.36011E-1 3.67184E-1 4.22504E-1 4.27179E-1 4.1383E-1 4.40508E-1 4.57558E-1 5.05991E-1 2.51181E-1 1.37228E-1 9.79897E-2 1.12194E-1 1.32651E-1 9.85041E-2 1.409E-1 2.04427E-1 2.44993E-1 2.24087E-1 3.17817E-1 4.09076E-1 4.38889E-1 3.99729E-1 2.76951E-1 2.71372E-1 2.73087E-1 3.00627E-1 3.4839E-1 3.33604E-1 3.11239E-1 2.64502E-1 2.26433E-1 2.01099E-1 1.62706E-1 1.66934E-1 1.59724E-1 1.62079E-1 1.81882E-1 1.6401E-1 1.70192E-1 2.38252E-1 2.92693E-1 2.73539E-1 2.5108E-1 9.29814E-2 8.81402E-2 8.30209E-2 6.7709E-2 6.3386E-2 4.224E-2 2.57738E-2 1.41754E-2 8.88141E-3 1.5867E-2 1.89094E-2 1.54135E-2 1.24212E-2 1.59057E-2 1.48808E-2 2.03434E-2 1.42903E-2 1.55865E-2 2.21284E-2 2.30967E-2 4.52116E-2 4.10411E-2 4.06976E-2 2.66411E-2 2.55883E-2 2.34796E-2 3.08835E-2 -9999 -9999 -9999 -9999 -9999 -9999 -9999 -9999 9.18848E-3 5.15217E-3 3.22295E-3 2.16255E-3 1.59743E-3 2.11986E-3 -9999 -9999 -9999 -9999 -9999 -9999 -9999 -9999 -9999 -9999 -9999 -9999 -9999 -9999 -9999 -9999 -9999 -9999 -9999 -9999 -9999 -9999 -9999 -9999 -9999 -9999 -9999 -9999 -9999 -9999 -9999
-9999 -9999 -9999 -9999 -9999 -9999 -9999 -9999 -9999 -9999 -9999 -9999 -9999 -9999 -9999 -9999 -9999 -9999 -9999 -9999 -9999 -9999 -9999 -9999 -9999 -9999 -9999 -9999 -9999 -9999 -9999 -9999 -9999 -9999 -9999 -9999 -9999 -9999 7.56098E-2 7.51659E-2 8.24639E-2 8.64374E-2 1.02031E-1 1.70889E-1 2.70088E-1 2.78272E-1 3.4327E-1 3.44185E-1 2.84518E-1 3.6406E-1 4.97082E-1 5.75696E-1 4.90893E-1 3.72475E-1 3.09595E-1 3.19405E-1 3.39268E-1 4.13283E-1 4.50551E-1 4.75659E-1 4.63411E-1 4.90003E-1 4.02266E-1 1.98065E-1 8.51764E-2 6.71778E-2 6.64386E-2 8.16264E-2 8.35082E-2 1.23592E-1 2.91257E-1 3.62172E-1 4.44226E-1 4.125E-1 4.47453E-1 4.35913E-1 3.38151E-1 2.96281E-1 2.91883E-1 2.54228E-1 2.82157E-1 3.36501E-1 3.35614E-1 3.24567E-1 3.09441E-1 3.19069E-1 2.44331E-1 1.22581E-1 9.68833E-2 1.16518E-1 1.45714E-1 1.89346E-1 2.16065E-1 2.20316E-1 2.68191E-1 3.12573E-1 3.14741E-1 2.33388E-1 1.49815E-1 1.14402E-1 7.43098E-2 4.97976E-2 3.77397E-2 2.2307E-2 1.56835E-2 1.12437E-2 1.82776E-2 2.03726E-2 1.10358E-2 7.43951E-3 5.44125E-3 6.74457E-3 1.05395E-2 1.24945E-2 7.90564E-3 9.37706E-3 8.74941E-3 1.11602E-2 3.60989E-2 6.50303E-2 6.85134E-2 6.89502E-2 5.49883E-2 -9999 -9999 -9999 -9999 -9999 -9999 -9999 -9999 -9999 -9999 3.50812E-3 2.23875E-3 -9999 -9999 -9999 -9999 -9999 -9999 -9999 -9999 -9999 -9999 -9999 -9999 -9999 -9999 -9999 -9999 -9999 -9999 -9999 -9999 -9999 -9999 -9999 -9999 -9999 -9999 -9999 -9999 -9999 -9999 -9999 -9999 -9999 -9999 -9999
-9999 -9999 -9999 -9999 -9999 -9999 -9999 -9999 -9999 -9999 -9999 -9999 -9999 -9999 -9999 -9999 -9999 -9999 -9999 -9999 -9999 -9999 -9999 -9999 -9999 -9999 -9999 -9999 -9999 -9999 -9999 -9999 -9999 -9999 -9999 -9999 -9999 -9999 -9999 6.00985E-2 5.47653E-2 5.83469E-2 7.30799E-2 7.74131E-2 1.78172E-1 2.03316E-1 2.42225E-1 3.19973E-1 2.98697E-1 2.50896E-1 2.96053E-1 4.69569E-1 4.66199E-1 3.23329E-1 3.24806E-1 3.37409E-1 3.59401E-1 3.63127E-1 4.82841E-1 5.21807E-1 5.52123E-1 6.04019E-1 4.69654E-1 3.46629E-1 1.66754E-1 1.0919E-1 1.47328E-1 6.69712E-2 9.52348E-2 7.14002E-2 1.74464E-1 2.9953E-1 3.65762E-1 3.68747E-1 3.89999E-1 3.90213E-1 3.70342E-1 3.69512E-1 3.23511E-1 2.82417E-1 2.62317E-1 3.19438E-1 3.38491E-1 3.16349E-1 2.74138E-1 2.40754E-1 2.289E-1 1.45123E-1 1.04072E-1 1.04969E-1 1.33747E-1 1.73103E-1 2.09446E-1 2.48879E-1 2.66371E-1 3.0176E-1 2.76358E-1 2.23755E-1 1.87615E-1 1.17798E-1 1.06155E-1 6.71431E-2 6.44162E-2 4.90627E-2 2.25684E-2 1.36583E-2 2.90017E-2 2.20655E-2 1.48989E-2 6.31487E-3 5.82581E-3 4.29328E-3 7.31822E-3 8.5005E-3 6.16466E-3 8.1799E-3 4.90393E-3 1.24561E-2 3.90802E-2 5.36667E-2 6.85538E-2 5.80472E-2 3.48818E-2 -9999 -9999 -9999 -9999 -9999 -9999 -9999 -9999 -9999 -9999 -9999 -9999 -9999 -9999 -9999 -9999 -9999 -9999 -9999 -9999 -9999 -9999 -9999 -9999 -9999 -9999 -9999 -9999 -9999 -9999 -9999 -9999 -9999 -9999 -9999 -9999 -9999 -9999 -9999 -9999 -9999 -9999 -9999 -9999 -9999 -9999 -9999
-9999 -9999 -9999 -9999 -9999 -9999 -9999 -9999 -9999 -9999 -9999 -9999 -9999 -9999 -9999 -9999 -9999 -9999 -9999 -9999 -9999 -9999 -9999 -9999 -9999 -9999 -9999 -9999 -9999 -9999 -9999 -9999 -9999 -9999 -9999 -9999 -9999 1.61394E-1 6.57495E-2 8.67629E-2 1.21773E-1 8.38313E-2 3.69077E-2 6.93991E-2 1.37167E-1 9.63712E-2 1.60313E-1 3.03762E-1 2.92891E-1 2.02321E-1 2.4466E-1 3.57585E-1 3.93935E-1 3.43191E-1 3.99713E-1 3.62046E-1 3.74056E-1 3.97182E-1 5.07246E-1 5.36817E-1 6.15196E-1 5.75747E-1 4.74847E-1 4.36455E-1 2.56918E-1 2.3264E-1 2.35271E-1 9.2057E-2 1.24111E-1 9.75638E-2 9.30868E-2 1.50012E-1 2.53213E-1 2.68992E-1 3.20939E-1 3.64317E-1 2.99946E-1 3.27711E-1 2.9175E-1 2.68641E-1 2.58397E-1 3.11968E-1 3.2752E-1 2.77387E-1 2.37757E-1 2.15697E-1 1.5752E-1 1.25793E-1 1.21469E-1 1.29268E-1 1.37894E-1 1.55891E-1 1.9871E-1 2.51854E-1 3.02989E-1 3.23305E-1 2.60146E-1 2.43112E-1 2.23026E-1 1.90085E-1 1.72609E-1 1.42771E-1 9.0143E-2 5.043E-2 2.05594E-2 1.72837E-2 2.30437E-2 2.51704E-2 2.47083E-2 1.99639E-2 1.13086E-2 4.61308E-3 3.94434E-3 6.44768E-3 7.65727E-3 1.14618E-2 1.16945E-2 1.31737E-2 2.50282E-2 2.88429E-2 4.00231E-2 3.96399E-2 2.79929E-2 -9999 -9999 -9999 -9999 -9999 -9999 -9999 -9999 -9999 -9999 -9999 -9999 -9999 -9999 -9999 -9999 -9999 -9999 -9999 -9999 -9999 -9999 -9999 -9999 -9999 -9999 -9999 -9999 -9999 -9999 -9999 -9999 -9999 -9999 -9999 -9999 -9999 -9999 -9999 -9999 -9999 -9999 -9999 -9999 -9999 -9999 -9999
-9999 -9999 -9999 -9999 -9999 -9999 -9999 -9999 -9999 -9999 -9999 -9999 -9999 -9999 -9999 -9999 -9999 -9999 -9999 -9999 -9999 -9999 -9999 -9999 -9999 -9999 -9999 -9999 -9999 -9999 -9999 -9999 -9999 -9999 -9999 -9999 -9999 -9999 1.38809E-1 1.40156E-1 2.72038E-1 1.54344E-1 3.58456E-2 3.38361E-2 4.03982E-2 5.6167E-2 8.42516E-2 2.0548E-1 2.28124E-1 1.66855E-1 1.66121E-1 2.2446E-1 3.42361E-1 3.34052E-1 4.84049E-1 4.34457E-1 4.76668E-1 4.43665E-1 4.7321E-1 5.99134E-1 6.12886E-1 5.162E-1 4.00804E-1 3.67012E-1 2.89702E-1 2.08654E-1 1.64222E-1 8.07309E-2 1.00164E-1 1.11891E-1 9.96492E-2 1.46945E-1 2.1171E-1 1.78931E-1 3.17567E-1 3.68387E-1 3.59399E-1 2.83123E-1 2.97872E-1 2.55455E-1 2.73587E-1 2.8777E-1 2.91774E-1 2.70206E-1 2.40133E-1 2.04936E-1 1.79735E-1 1.35223E-1 1.42282E-1 1.69882E-1 1.49829E-1 1.94783E-1 2.1765E-1 1.75674E-1 2.60642E-1 3.27053E-1 2.78279E-1 3.11298E-1 2.94867E-1 2.6881E-1 2.49767E-1 2.09081E-1 8.98974E-2 7.48171E-2 3.28632E-2 2.64737E-2 3.76027E-2 3.90529E-2 3.91855E-2 2.0693E-2 1.66132E-2 7.2062E-3 3.84152E-3 4.7592E-3 7.41706E-3 1.51071E-2 1.36527E-2 1.21991E-2 1.30022E-2 2.5522E-2 2.28432E-2 1.84114E-2 1.16016E-2 -9999 -9999 -9999 -9999 -9999 -9999 -9999 -9999 -9999 -9999 -9999 -9999 -9999 -9999 -9999 -9999 -9999 -9999 -9999 -9999 -9999 -9999 -9999 -9999 -9999 -9999 -9999 -9999 -9999 -9999 -9999 -9999 -9999 -9999 -9999 -9999 -9999 -9999 -9999 -9999 -9999 -9999 -9999 -9999 -9999 -9999 -9999
-9999 -9999 -9999 -9999 -9999 -9999 -9999 -9999 -9999 -9999 -9999 -9999 -9999 -9999 -9999 -9999 -9999 -9999 -9999 -9999 -9999 -9999 -9999 -9999 -9999 -9999 -9999 -9999 -9999 -9999 -9999 -9999 -9999 -9999 -9999 -9999 -9999 -9999 2.05963E-1 8.63506E-2 1.77833E-1 1.667E-1 5.41945E-2 3.97488E-2 3.61193E-2 5.70894E-2 1.04947E-1 1.69916E-1 2.27562E-1 2.91791E-1 3.19279E-1 3.11443E-1 2.79189E-1 3.05642E-1 3.79402E-1 5.53536E-1 5.78209E-1 5.27517E-1 5.04702E-1 6.33543E-1 6.14634E-1 4.61142E-1 2.9299E-1 1.79815E-1 2.0224E-1 1.3959E-1 8.74729E-2 5.20328E-2 6.85274E-2 4.13916E-2 6.24025E-2 8.79766E-2 1.33021E-1 1.10767E-1 1.46791E-1 2.46497E-1 2.53188E-1 2.49368E-1 2.01738E-1 2.42833E-1 2.5127E-1 2.59783E-1 2.317E-1 2.10119E-1 2.0956E-1 1.73586E-1 1.64649E-1 1.55749E-1 1.87731E-1 2.15991E-1 2.14715E-1 2.12037E-1 1.97855E-1 2.20818E-1 2.13387E-1 2.53213E-1 3.15926E-1 2.92022E-1 2.72449E-1 2.46452E-1 2.80873E-1 2.05264E-1 1.14424E-1 5.51073E-2 3.12128E-2 2.97926E-2 4.95028E-2 5.90426E-2 2.55141E-2 1.58229E-2 1.34232E-2 5.97563E-3 4.05415E-3 4.4738E-3 7.32915E-3 1.81878E-2 1.59805E-2 1.86438E-2 1.27281E-2 1.028E-2 1.08683E-2 6.68933E-3 -9999 -9999 -9999 -9999 -9999 -9999 -9999 -9999 -9999 -9999 -9999 -9999 -9999 -9999 -9999 -9999 -9999 -9999 -9999 -9999 -9999 -9999 -9999 -9999 -9999 -9999 -9999 -9999 -9999 -9999 -9999 -9999 -9999 -9999 -9999 -9999 -9999 -9999 -9999 -9999 -9999 -9999 -9999 -9999 -9999 -9999 -9999 -9999
-9999 -9999 -9999 -9999 -9999 -9999 -9999 -9999 -9999 -9999 -9999 -9999 -9999 -9999 -9999 -9999 -9999 -9999 -9999 -9999 -9999 -9999 -9999 -9999 -9999 -9999 -9999 -9999 -9999 -9999 -9999 -9999 -9999 -9999 -9999 -9999 -9999 -9999 1.86177E-1 7.85319E-2 2.20809E-1 2.55539E-1 1.09188E-1 7.08902E-2 3.34557E-2 3.6336E-2 7.72099E-2 1.55413E-1 2.94606E-1 4.16702E-1 3.80599E-1 2.8783E-1 1.83124E-1 1.97792E-1 3.23605E-1 4.5102E-1 5.35542E-1 5.74267E-1 5.47231E-1 5.16259E-1 6.13013E-1 5.60463E-1 3.58139E-1 1.62822E-1 1.38841E-1 1.61188E-1 9.0334E-2 6.21587E-2 6.61783E-2 6.26764E-2 2.92411E-2 1.00418E-1 9.71981E-2 9.23755E-2 8.84065E-2 1.21573E-1 1.72204E-1 1.98298E-1 1.67283E-1 1.54183E-1 1.47769E-1 1.767E-1 1.26416E-1 1.03777E-1 1.28003E-1 1.50738E-1 1.2994E-1 1.27978E-1 1.60983E-1 2.10802E-1 2.0732E-1 2.25644E-1 2.47326E-1 2.50143E-1 1.99335E-1 2.03562E-1 3.15911E-1 2.80819E-1 2.48487E-1 2.5883E-1 2.44799E-1 2.78768E-1 1.62284E-1 6.80669E-2 2.78622E-2 2.34425E-2 3.81413E-2 5.29378E-2 3.59355E-2 2.26125E-2 1.0473E-2 7.05347E-3 4.77474E-3 4.92502E-3 7.08949E-3 9.3229E-3 1.44077E-2 1.19676E-2 7.78558E-3 6.14822E-3 7.66678E-3 4.8189E-3 -9999 -9999 -9999 -9999 -9999 -9999 -9999 -9999 -9999 -9999 -9999 -9999 -9999 -9999 -9999 -9999 -9999 -9999 -9999 -9999 -9999 -9999 -9999 -9999 -9999 -9999 -9999 -9999 -9999 -9999 -9999 -9999 -9999 -9999 -9999 -9999 -9999 -9999 -9999 -9999 -9999 -9999 -9999 -9999 -9999 -9999 -9999 -9999
-9999 -9999 -9999 -9999 -9999 -9999 -9999 -9999 -9999 -9999 -9999 -9999 -9999 -9999 -9999 -9999 -9999 -9999 -9999 -9999 -9999 -9999 -9999 -9999 -9999 -9999 -9999 -9999 -9999 -9999 -9999 -9999 -9999 -9999 -9999 -9999 -9999 -9999 1.84469E-1 4.84108E-2 1.3326E-1 2.60875E-1 2.44275E-1 1.03457E-1 7.52562E-2 3.76086E-2 5.22212E-2 1.50517E-1 3.43536E-1 4.93377E-1 4.29986E-1 3.27835E-1 3.34861E-1 2.70653E-1 3.80663E-1 4.99102E-1 5.63201E-1 5.24175E-1 4.29449E-1 4.76128E-1 6.37734E-1 6.25548E-1 4.43337E-1 2.50195E-1 2.25114E-1 1.33834E-1 1.27032E-1 1.51125E-1 2.16015E-1 1.47871E-1 6.89002E-2 7.33742E-2 7.75892E-2 8.84266E-2 9.31403E-2 1.01444E-1 7.88386E-2 7.24542E-2 7.48768E-2 7.40447E-2 6.47036E-2 1.26929E-1 1.7741E-1 1.13853E-1 1.22899E-1 1.1537E-1 7.39914E-2 9.31801E-2 1.572E-1 1.82308E-1 1.7561E-1 2.14847E-1 2.0845E-1 2.30112E-1 2.08138E-1 2.00379E-1 2.58896E-1 2.78068E-1 2.72858E-1 2.55344E-1 2.54997E-1 3.07552E-1 2.12068E-1 9.00533E-2 1.90611E-2 2.7311E-2 3.62083E-2 4.78617E-2 4.29221E-2 2.38609E-2 1.25298E-2 3.6304E-3 2.87082E-3 4.88535E-3 7.50833E-3 8.25102E-3 1.06113E-2 7.85715E-3 5.04079E-3 3.72438E-3 4.06413E-3 1.0542E-2 -9999 -9999 -9999 -9999 -9999 -9999 -9999 -9999 -9999 -9999 -9999 -9999 -9999 -9999 -9999 -9999 -9999 -9999 -9999 -9999 -9999 -9999 -9999 -9999 -9999 -9999 -9999 -9999 -9999 -9999 -9999 -9999 -9999 -9999 -9999 -9999 -9999 -9999 -9999 -9999 -9999 -9999 -9999 -9999 -9999 -9999 -9999 -9999
-9999 -9999 -9999 -9999 -9999 -9999 -9999 -9999 -9999 -9999 -9999 -9999 -9999 -9999 -9999 -9999 -9999 -9999 -9999 -9999 -9999 -9999 -9999 -9999 -9999 -9999 -9999 -9999 -9999 -9999 -9999 -9999 -9999 -9999 -9999 -9999 -9999 -9999 1.17131E-1 6.51974E-2 5.3355E-2 1.36305E-1 2.36526E-1 2.06894E-1 1.41646E-1 7.31403E-2 4.10962E-2 8.94525E-2 2.81852E-1 4.32432E-1 4.03137E-1 3.94384E-1 2.82004E-1 3.1133E-1 3.96312E-1 4.3512E-1 4.67126E-1 5.04072E-1 5.32962E-1 4.55853E-1 6.11873E-1 6.01713E-1 5.1402E-1 3.95682E-1 2.9533E-1 1.87488E-1 1.20216E-1 1.39459E-1 1.83962E-1 6.63315E-2 4.26349E-2 4.92435E-2 4.25622E-2 3.70416E-2 8.04694E-2 9.92408E-2 7.00505E-2 5.93461E-2 4.25495E-2 5.30105E-2 4.46597E-2 7.15808E-2 1.70453E-1 1.27694E-1 1.16808E-1 1.26193E-1 7.78027E-2 6.07697E-2 9.94375E-2 1.18777E-1 1.00156E-1 1.15943E-1 1.40397E-1 1.76772E-1 1.79037E-1 1.52384E-1 1.70815E-1 1.85951E-1 2.3595E-1 2.79033E-1 2.65569E-1 2.85372E-1 2.10698E-1 1.59033E-1 3.96125E-2 2.77512E-2 5.65112E-2 4.47176E-2 6.68847E-2 3.49875E-2 1.78626E-2 1.05578E-2 6.1675E-3 3.43072E-3 3.22702E-3 4.41843E-3 7.08792E-3 5.74475E-3 2.95368E-3 4.18077E-3 1.05335E-2 1.03449E-2 -9999 -9999 -9999 -9999 -9999 -9999 -9999 -9999 -9999 -9999 -9999 -9999 -9999 -9999 -9999 -9999 -9999 -9999 -9999 -9999 -9999 -9999 -9999 -9999 -9999 -9999 -9999 -9999 -9999 -9999 -9999 -9999 -9999 -9999 -9999 -9999 -9999 -9999 -9999 -9999 -9999 -9999 -9999 -9999 -9999 -9999 -9999 -9999
-9999 -9999 -9999 -9999 -9999 -9999 -9999 -9999 -9999 -9999 -9999 -9999 -9999 -9999 -9999 -9999 -9999 -9999 -9999 -9999 -9999 -9999 -9999 -9999 -9999 -9999 -9999 -9999 -9999 -9999 -9999 -9999 -9999 -9999 -9999 -9999 -9999 -9999 -9999 9.00377E-2 3.89246E-2 9.28186E-2 2.0387E-1 1.71823E-1 1.09884E-1 1.25215E-1 5.63954E-2 7.75366E-2 1.19983E-1 1.78987E-1 1.48598E-1 2.39539E-1 2.69953E-1 3.74165E-1 3.3201E-1 3.58105E-1 4.33314E-1 5.07234E-1 4.97022E-1 4.24309E-1 5.06962E-1 6.26964E-1 5.54146E-1 4.16203E-1 2.40919E-1 1.66992E-1 1.52265E-1 1.16908E-1 1.85889E-1 7.75017E-2 4.52476E-2 4.25032E-2 1.27995E-1 7.4364E-2 3.87688E-2 5.59003E-2 7.94678E-2 8.44021E-2 8.45898E-2 5.31428E-2 3.0392E-2 5.32556E-2 1.56706E-1 1.41751E-1 1.18906E-1 1.36684E-1 6.69604E-2 4.69355E-2 7.75081E-2 8.80132E-2 7.5464E-2 7.77543E-2 1.14694E-1 1.96586E-1 2.19701E-1 2.87562E-1 3.08445E-1 2.83929E-1 2.70215E-1 2.79233E-1 2.84991E-1 2.95028E-1 2.27387E-1 1.51693E-1 1.0881E-1 7.20093E-2 7.15651E-2 3.90389E-2 4.05546E-2 2.31882E-2 1.78591E-2 7.76028E-3 4.15713E-3 2.64804E-3 2.5892E-3 3.80324E-3 9.3898E-3 7.24015E-3 3.5003E-3 4.26762E-3 1.07043E-2 8.09235E-3 -9999 -9999 -9999 -9999 -9999 -9999 -9999 -9999 -9999 -9999 -9999 -9999 -9999 -9999 -9999 -9999 -9999 -9999 -9999 -9999 -9999 -9999 -9999 -9999 -9999 -9999 -9999 -9999 -9999 -9999 -9999 -9999 -9999 -9999 -9999 -9999 -9999 -9999 -9999 -9999 -9999 -9999 -9999 -9999 -9999 -9999 -9999 -9999
-9999 -9999 -9999 -9999 -9999 -9999 -9999 -9999 -9999 -9999 -9999 -9999 -9999 -9999 -9999 -9999 -9999 -9999 -9999 -9999 -9999 -9999 -9999 -9999 -9999 -9999 -9999 -9999 -9999 -9999 -9999 -9999 -9999 -9999 -9999 -9999 -9999 -9999 -9999 1.00999E-1 4.81043E-2 1.1123E-1 1.22537E-1 8.3773E-2 4.35851E-2 1.03085E-1 8.37008E-2 4.43865E-2 7.32906E-2 8.98461E-2 1.17586E-1 1.33436E-1 1.97117E-1 2.09444E-1 3.09592E-1 4.10353E-1 4.04041E-1 4.37062E-1 4.91239E-1 5.04304E-1 4.7888E-1 5.78664E-1 5.72121E-1 3.67674E-1 1.4057E-1 8.07667E-2 1.32888E-1 1.61921E-1 2.03021E-1 1.68752E-1 4.6833E-2 4.90817E-2 1.47061E-1 8.59553E-2 2.86706E-2 3.03142E-2 3.23849E-2 3.07179E-2 6.22682E-2 6.22009E-2 4.07108E-2 3.93103E-2 8.03062E-2 1.61207E-1 1.63532E-1 1.08493E-1 7.7384E-2 4.50798E-2 6.85228E-2 7.09874E-2 6.73896E-2 1.094E-1 1.73503E-1 2.75619E-1 3.5846E-1 3.81921E-1 3.90168E-1 3.71032E-1 3.82177E-1 3.34516E-1 3.44405E-1 3.2976E-1 2.94934E-1 1.35118E-1 4.6864E-2 9.59173E-2 8.58859E-2 5.45789E-2 3.43563E-2 1.203E-2 8.11062E-3 4.30035E-3 3.7421E-3 3.45402E-3 2.53864E-3 3.52472E-3 7.17274E-3 7.53735E-3 3.56813E-3 4.50996E-3 3.84473E-3 5.5259E-3 -9999 -9999 -9999 -9999 -9999 -9999 -9999 -9999 -9999 -9999 -9999 -9999 -9999 -9999 -9999 -9999 -9999 -9999 -9999 -9999 -9999 -9999 -9999 -9999 -9999 -9999 -9999 -9999 -9999 -9999 -9999 -9999 -9999 -9999 -9999 -9999 -9999 -9999 -9999 -9999 -9999 -9999 -9999 -9999 -9999 -9999 -9999 -9999
-9999 -9999 -9999 -9999 -9999 -9999 -9999 -9999 -9999 -9999 -9999 -9999 -9999 -9999 -9999 -9999 -9999 -9999 -9999 -9999 -9999 -9999 -9999 -9999 -9999 -9999 -9999 -9999 -9999 -9999 -9999 -9999 -9999 -9999 -9999 -9999 -9999 -9999 -9999 7.88368E-2 3.02201E-2 4.89362E-2 9.16788E-2 5.32102E-2 2.25076E-2 4.75557E-2 6.79938E-2 3.9567E-2 7.61402E-2 1.64636E-1 1.62495E-1 1.31338E-1 1.39416E-1 1.15037E-1 1.54213E-1 3.04942E-1 5.68303E-1 5.13659E-1 4.86201E-1 4.57674E-1 6.04168E-1 5.7938E-1 4.69863E-1 2.78113E-1 1.24292E-1 2.10076E-1 2.99045E-1 2.12472E-1 2.44664E-1 1.74141E-1 5.78924E-2 7.03394E-2 2.10956E-1 1.30949E-1 6.64207E-2 9.26595E-2 5.23649E-2 1.74075E-2 2.52981E-2 4.11558E-2 5.05361E-2 3.65408E-2 5.1458E-2 9.55121E-2 1.09138E-1 1.01369E-1 6.44132E-2 5.27216E-2 6.84548E-2 6.83891E-2 6.18606E-2 9.50492E-2 1.85138E-1 2.82833E-1 3.60666E-1 3.84595E-1 4.16675E-1 3.95638E-1 3.93248E-1 3.26757E-1 3.21184E-1 3.23189E-1 3.54401E-1 1.38962E-1 2.76478E-2 4.1977E-2 1.07719E-1 6.90012E-2 3.62786E-2 3.03451E-2 2.09156E-2 1.32303E-2 9.43252E-3 4.96743E-3 1.89472E-3 1.67026E-3 5.52461E-3 5.163E-3 2.72686E-3 2.56482E-3 5.88129E-3 8.75592E-3 -9999 -9999 -9999 -9999 -9999 -9999 -9999 -9999 -9999 -9999 -9999 -9999 -9999 -9999 -9999 -9999 -9999 -9999 -9999 -9999 -9999 -9999 -9999 -9999 -9999 -9999 -9999 -9999 -9999 -9999 -9999 -9999 -9999 -9999 -9999 -9999 -9999 -9999 -9999 -9999 -9999 -9999 -9999 -9999 -9999 -9999 -9999 -9999
-9999 -9999 -9999 -9999 -9999 -9999 -9999 -9999 -9999 -9999 -9999 -9999 -9999 -9999 -9999 -9999 -9999 -9999 -9999 -9999 -9999 -9999 -9999 -9999 -9999 -9999 -9999 -9999 -9999 -9999 -9999 -9999 -9999 -9999 -9999 -9999 -9999 -9999 -9999 7.44189E-2 3.68571E-2 8.06388E-2 8.04062E-2 3.46102E-2 2.07239E-2 6.43983E-2 9.39306E-2 4.87657E-2 8.34188E-2 1.33495E-1 2.39783E-1 2.57775E-1 2.83551E-1 2.88764E-1 2.98081E-1 3.21135E-1 3.81018E-1 4.39556E-1 4.7025E-1 4.74587E-1 5.8581E-1 5.14892E-1 3.26967E-1 2.2591E-1 2.54925E-1 3.95501E-1 4.15211E-1 3.90314E-1 3.36688E-1 1.92238E-1 8.7512E-2 1.18238E-1 3.13031E-1 2.66801E-1 2.31184E-1 1.47665E-1 7.26259E-2 3.1956E-2 3.27324E-2 2.44351E-2 2.4146E-2 4.08347E-2 4.87966E-2 5.05584E-2 5.68619E-2 6.64538E-2 5.2381E-2 5.83512E-2 4.51021E-2 4.74895E-2 6.5857E-2 7.25216E-2 1.53502E-1 2.5393E-1 3.39638E-1 3.57964E-1 3.7867E-1 3.58932E-1 3.78291E-1 3.0737E-1 3.33023E-1 3.37371E-1 3.6444E-1 2.05792E-1 3.23584E-2 5.28848E-2 7.48118E-2 1.04977E-1 5.87358E-2 3.38595E-2 2.67135E-2 1.25907E-2 1.46606E-2 4.35106E-3 1.54633E-3 1.97051E-3 1.72627E-3 2.14191E-3 2.64676E-3 3.07764E-3 4.45577E-3 6.51305E-3 -9999 -9999 -9999 -9999 -9999 -9999 -9999 -9999 -9999 -9999 -9999 -9999 -9999 -9999 -9999 -9999 -9999 -9999 -9999 -9999 -9999 -9999 -9999 -9999 -9999 -9999 -9999 -9999 -9999 -9999 -9999 -9999 -9999 -9999 -9999 -9999 -9999 -9999 -9999 -9999 -9999 -9999 -9999 -9999 -9999 -9999 -9999 -9999
-9999 -9999 -9999 -9999 -9999 -9999 -9999 -9999 -9999 -9999 -9999 -9999 -9999 -9999 -9999 -9999 -9999 -9999 -9999 -9999 -9999 -9999 -9999 -9999 -9999 -9999 -9999 -9999 -9999 -9999 -9999 -9999 -9999 -9999 -9999 -9999 -9999 -9999 -9999 5.75992E-2 3.02993E-2 4.72359E-2 5.4178E-2 2.27581E-2 3.58677E-2 3.56305E-2 5.70662E-2 3.31111E-2 6.82005E-2 1.4871E-1 1.74704E-1 2.82455E-1 3.63362E-1 4.3946E-1 4.9052E-1 3.45553E-1 3.80974E-1 3.58979E-1 3.92045E-1 4.13905E-1 5.25672E-1 5.27418E-1 3.94443E-1 3.23369E-1 4.41774E-1 4.92104E-1 5.5203E-1 5.27769E-1 4.44885E-1 2.23928E-1 1.47164E-1 2.00166E-1 3.68746E-1 4.12801E-1 2.92983E-1 1.93594E-1 9.9035E-2 3.92065E-2 3.91655E-2 2.84678E-2 1.84443E-2 4.34921E-2 4.94001E-2 4.60168E-2 4.39654E-2 3.25541E-2 3.54639E-2 3.94411E-2 2.89201E-2 4.21129E-2 5.89816E-2 9.79917E-2 1.27628E-1 2.12871E-1 2.88755E-1 3.27961E-1 3.34855E-1 3.6667E-1 3.32623E-1 3.22439E-1 2.95657E-1 3.40577E-1 3.45858E-1 2.42077E-1 1.34141E-1 5.96595E-2 6.86995E-2 8.00532E-2 6.9931E-2 6.42113E-2 2.0577E-2 1.6308E-2 1.42207E-2 7.29565E-3 4.5403E-3 1.49254E-3 8.31171E-4 2.42423E-3 3.22834E-3 3.80819E-3 4.32956E-3 -9999 -9999 -9999 -9999 -9999 -9999 -9999 -9999 -9999 -9999 -9999 -9999 -9999 -9999 -9999 -9999 -9999 -9999 -9999 -9999 -9999 -9999 -9999 -9999 -9999 -9999 -9999 -9999 -9999 -9999 -9999 -9999 -9999 -9999 -9999 -9999 -9999 -9999 -9999 -9999 -9999 -9999 -9999 -9999 -9999 -9999 -9999 -9999 -9999
-9999 -9999 -9999 -9999 -9999 -9999 -9999 -9999 -9999 -9999 -9999 -9999 -9999 -9999 -9999 -9999 -9999 -9999 -9999 -9999 -9999 -9999 -9999 -9999 -9999 -9999 -9999 -9999 -9999 -9999 -9999 -9999 -9999 -9999 -9999 -9999 -9999 -9999 -9999 5.88801E-2 2.08802E-2 4.93471E-2 6.60048E-2 1.49233E-2 1.69859E-2 7.41192E-2 5.07927E-2 4.21964E-2 5.99777E-2 1.22636E-1 1.49792E-1 2.06055E-1 2.86946E-1 4.51463E-1 6.12717E-1 5.52592E-1 4.78977E-1 3.68858E-1 3.10622E-1 3.61176E-1 4.06277E-1 5.05798E-1 5.31393E-1 4.58005E-1 5.31057E-1 5.52644E-1 5.83208E-1 5.7873E-1 4.27277E-1 2.97288E-1 2.98087E-1 3.49045E-1 4.19638E-1 4.52461E-1 3.78521E-1 3.60241E-1 2.0214E-1 8.15915E-2 5.22279E-2 3.4599E-2 2.27759E-2 3.12675E-2 3.88731E-2 4.59977E-2 5.58004E-2 4.57742E-2 3.42655E-2 3.41765E-2 4.29081E-2 4.99138E-2 7.03002E-2 1.15224E-1 1.35202E-1 1.32921E-1 1.93174E-1 2.40848E-1 2.63583E-1 2.82294E-1 2.68619E-1 2.4438E-1 2.49916E-1 2.6901E-1 2.91962E-1 2.83593E-1 2.40668E-1 1.56049E-1 9.43233E-2 5.05985E-2 5.32615E-2 4.54144E-2 3.22734E-2 1.24747E-2 1.07028E-2 7.88989E-3 6.93958E-3 2.52114E-3 3.59974E-4 1.42269E-3 4.11039E-3 3.97356E-3 2.8047E-3 -9999 -9999 -9999 -9999 -9999 -9999 -9999 -9999 -9999 -9999 -9999 -9999 -9999 -9999 -9999 -9999 -9999 -9999 -9999 -9999 -9999 -9999 -9999 -9999 -9999 -9999 -9999 -9999 -9999 -9999 -9999 -9999 -9999 -9999 -9999 -9999 -9999 -9999 -9999 -9999 -9999 -9999 -9999 -9999 -9999 -9999 -9999 -9999 -9999
-9999 -9999 -9999 -9999 -9999 -9999 -9999 -9999 -9999 -9999 -9999 -9999 -9999 -9999 -9999 -9999 -9999 -9999 -9999 -9999 -9999 -9999 -9999 -9999 -9999 -9999 -9999 -9999 -9999 -9999 -9999 -9999 -9999 -9999 -9999 -9999 -9999 -9999 -9999 8.29721E-2 2.34294E-2 4.32515E-2 3.54865E-2 1.72319E-2 4.39444E-2 4.75696E-2 3.30519E-2 2.83906E-2 3.80559E-2 5.3629E-2 6.19039E-2 7.14365E-2 8.0089E-2 1.30642E-1 2.43347E-1 3.80162E-1 4.81031E-1 4.32761E-1 3.52459E-1 3.33428E-1 3.27059E-1 3.49182E-1 3.90119E-1 4.64573E-1 5.2299E-1 4.45829E-1 4.80906E-1 4.79135E-1 4.23175E-1 4.2569E-1 4.49062E-1 3.36857E-1 3.53465E-1 4.08436E-1 4.44565E-1 3.59508E-1 2.86952E-1 1.97905E-1 1.54508E-1 9.23191E-2 3.7686E-2 2.14138E-2 2.27056E-2 2.60662E-2 3.0089E-2 3.13296E-2 2.88853E-2 3.13615E-2 5.93346E-2 7.36219E-2 6.5043E-2 8.24388E-2 8.14126E-2 8.09123E-2 1.02089E-1 1.3738E-1 1.73527E-1 1.88405E-1 1.73763E-1 1.96589E-1 2.24846E-1 2.37141E-1 2.0429E-1 2.20323E-1 2.68118E-1 2.05747E-1 1.20225E-1 8.12328E-2 5.3023E-2 2.99451E-2 4.24948E-2 1.68711E-2 1.20922E-2 1.13025E-2 4.5579E-3 2.4703E-3 1.93546E-4 1.19316E-3 3.15462E-3 2.82374E-3 -9999 -9999 -9999 -9999 -9999 -9999 -9999 -9999 -9999 -9999 -9999 -9999 -9999 -9999 -9999 -9999 -9999 -9999 -9999 -9999 -9999 -9999 -9999 -9999 -9999 -9999 -9999 -9999 -9999 -9999 -9999 -9999 -9999 -9999 -9999 -9999 -9999 -9999 -9999 -9999 -9999 -9999 -9999 -9999 -9999 -9999 -9999 -9999 -9999 -9999
-9999 -9999 -9999 -9999 -9999 -9999 -9999 -9999 -9999 -9999 -9999 -9999 -9999 -9999 -9999 -9999 -9999 -9999 -9999 -9999 -9999 -9999 -9999 -9999 -9999 -9999 -9999 -9999 -9999 -9999 -9999 -9999 -9999 -9999 -9999 -9999 -9999 -9999 -9999 4.90969E-2 6.03035E-2 3.01887E-2 2.34321E-2 4.23345E-2 1.10224E-1 2.67146E-2 2.93901E-2 3.31114E-2 5.06654E-2 7.05648E-2 7.88608E-2 7.32585E-2 7.15348E-2 1.11515E-1 1.68532E-1 2.53426E-1 3.66479E-1 3.8037E-1 4.39043E-1 3.94744E-1 4.16559E-1 3.76163E-1 4.05257E-1 3.64587E-1 3.32365E-1 2.72654E-1 2.91724E-1 3.82052E-1 4.17433E-1 4.2446E-1 3.88719E-1 4.1164E-1 3.65512E-1 3.74975E-1 4.22505E-1 2.77437E-1 3.33184E-1 3.27067E-1 2.37119E-1 1.61588E-1 8.36235E-2 4.93471E-2 1.83916E-2 1.94884E-2 1.47846E-2 1.41825E-2 1.2113E-2 2.6338E-2 5.60521E-2 6.76906E-2 7.61928E-2 8.14918E-2 9.10742E-2 8.94878E-2 8.5897E-2 1.40382E-1 1.71496E-1 1.47559E-1 1.32595E-1 1.85566E-1 2.12048E-1 2.06184E-1 2.00571E-1 2.08257E-1 2.30315E-1 1.67478E-1 7.43648E-2 1.325E-1 1.11704E-1 4.13798E-2 2.97365E-2 3.09645E-2 1.4131E-2 5.45607E-3 3.66903E-3 1.41998E-3 2.38506E-4 1.22972E-3 2.49698E-3 -9999 -9999 -9999 -9999 -9999 -9999 -9999 -9999 -9999 -9999 -9999 -9999 -9999 -9999 -9999 -9999 -9999 -9999 -9999 -9999 -9999 -9999 -9999 -9999 -9999 -9999 -9999 -9999 -9999 -9999 -9999 -9999 -9999 -9999 -9999 -9999 -9999 -9999 -9999 -9999 -9999 -9999 -9999 -9999 -9999 -9999 -9999 -9999 -9999 -9999 -9999
-9999 -9999 -9999 -9999 -9999 -9999 -9999 -9999 -9999 -9999 -9999 -9999 -9999 -9999 -9999 -9999 -9999 -9999 -9999 -9999 -9999 -9999 -9999 -9999 -9999 -9999 -9999 -9999 -9999 -9999 -9999 -9999 -9999 -9999 -9999 -9999 -9999 -9999 -9999 -9999 8.11806E-2 4.96445E-2 3.61396E-2 9.8707E-2 1.04059E-1 4.98621E-2 5.90515E-2 3.31938E-2 7.05038E-2 1.98194E-1 1.87973E-1 1.74056E-1 1.8568E-1 1.96739E-1 1.8872E-1 2.38819E-1 3.07823E-1 4.03825E-1 4.20226E-1 4.68451E-1 4.26694E-1 4.22061E-1 4.71499E-1 4.01695E-1 4.12802E-1 3.18423E-1 2.59491E-1 2.90685E-1 3.1978E-1 3.571E-1 3.44816E-1 3.49218E-1 3.4754E-1 3.37635E-1 3.56705E-1 3.56441E-1 3.07142E-1 2.66785E-1 1.67139E-1 1.11577E-1 1.0424E-1 1.02106E-1 5.03577E-2 2.0292E-2 2.11668E-2 1.37889E-2 1.35211E-2 2.37929E-2 3.34023E-2 5.37847E-2 5.55989E-2 6.21809E-2 6.84091E-2 7.63415E-2 9.14013E-2 1.59358E-1 2.03953E-1 1.31539E-1 1.72878E-1 1.93937E-1 2.12925E-1 2.15095E-1 1.90895E-1 1.70354E-1 2.10765E-1 1.94695E-1 1.08225E-1 4.13869E-2 5.54741E-2 5.60187E-2 2.3316E-2 2.62768E-2 6.90843E-3 3.27033E-3 4.91774E-3 1.7127E-3 2.90312E-4 4.28376E-3 2.84878E-3 -9999 -9999 -9999 -9999 -9999 -9999 -9999 -9999 -9999 -9999 -9999 -9999 -9999 -9999 -9999 -9999 -9999 -9999 -9999 -9999 -9999 -9999 -9999 -9999 -9999 -9999 -9999 -9999 -9999 -9999 -9999 -9999 -9999 -9999 -9999 -9999 -9999 -9999 -9999 -9999 -9999 -9999 -9999 -9999 -9999 -9999 -9999 -9999 -9999 -9999 -9999
-9999 -9999 -9999 -9999 -9999 -9999 -9999 -9999 -9999 -9999 -9999 -9999 -9999 -9999 -9999 -9999 -9999 -9999 -9999 -9999 -9999 -9999 -9999 -9999 -9999 -9999 -9999 -9999 -9999 -9999 -9999 -9999 -9999 -9999 -9999 -9999 -9999 -9999 -9999 -9999 -9999 7.499E-2 7.03536E-2 1.87895E-1 4.6553E-2 4.81394E-2 4.74444E-2 3.43973E-2 1.04876E-1 2.66518E-1 3.54904E-1 2.05324E-1 2.37742E-1 2.91685E-1 2.62165E-1 2.61505E-1 4.07368E-1 4.45521E-1 4.97937E-1 5.89584E-1 5.27411E-1 4.97484E-1 5.31981E-1 4.98123E-1 3.95398E-1 3.11043E-1 2.86861E-1 2.75609E-1 2.57208E-1 2.91467E-1 3.24129E-1 3.50532E-1 3.59281E-1 3.46926E-1 4.27485E-1 4.6302E-1 3.4372E-1 2.15983E-1 1.59804E-1 1.17406E-1 1.08008E-1 1.13136E-1 1.45574E-1 6.42422E-2 4.53961E-2 1.60889E-2 1.31274E-2 2.1107E-2 3.14693E-2 4.68364E-2 5.44573E-2 5.68963E-2 8.18612E-2 1.39202E-1 1.13305E-1 1.5591E-1 2.16019E-1 1.76306E-1 1.72732E-1 2.21217E-1 2.18115E-1 2.31277E-1 1.91191E-1 2.05868E-1 1.83344E-1 1.57948E-1 1.25781E-1 9.53052E-2 4.30718E-2 4.75713E-2 3.35744E-2 8.1721E-3 4.85539E-3 2.46141E-3 7.52783E-4 1.86099E-4 3.04311E-4 -9999 -9999 -9999 -9999 -9999 -9999 -9999 -9999 -9999 -9999 -9999 -9999 -9999 -9999 -9999 -9999 -9999 -9999 -9999 -9999 -9999 -9999 -9999 -9999 -9999 -9999 -9999 -9999 -9999 -9999 -9999 -9999 -9999 -9999 -9999 -9999 -9999 -9999 -9999 -9999 -9999 -9999 -9999 -9999 -9999 -9999 -9999 -9999 -9999 -9999 -9999 -9999 -9999
-9999 -9999 -9999 -9999 -9999 -9999 -9999 -9999 -9999 -9999 -9999 -9999 -9999 -9999 -9999 -9999 -9999 -9999 -9999 -9999 -9999 -9999 -9999 -9999 -9999 -9999 -9999 -9999 -9999 -9999 -9999 -9999 -9999 -9999 -9999 -9999 -9999 -9999 -9999 -9999 -9999 1.15892E-1 2.7202E-1 9.69127E-2 3.49658E-2 5.83182E-2 4.84379E-2 5.35657E-2 1.15974E-1 2.42294E-1 2.40337E-1 1.24099E-1 1.33803E-1 1.20508E-1 9.32778E-2 1.36519E-1 2.03976E-1 2.55429E-1 3.85221E-1 4.99443E-1 5.04838E-1 4.26684E-1 4.94102E-1 5.11504E-1 4.09528E-1 3.72705E-1 3.3031E-1 2.90628E-1 2.26017E-1 2.4407E-1 2.17386E-1 2.76321E-1 3.3381E-1 3.19437E-1 3.39418E-1 3.36383E-1 3.09024E-1 2.54893E-1 1.69969E-1 1.17769E-1 1.17075E-1 1.32193E-1 1.38854E-1 1.47368E-1 9.19615E-2 2.45817E-2 1.37848E-2 2.09476E-2 3.36473E-2 5.27373E-2 4.70252E-2 3.48651E-2 3.92384E-2 7.61605E-2 9.82118E-2 1.62844E-1 1.5155E-1 1.56243E-1 1.79935E-1 1.85941E-1 1.90919E-1 1.94322E-1 1.47384E-1 1.48822E-1 1.37253E-1 1.23679E-1 1.08825E-1 7.00279E-2 9.15988E-2 6.86287E-2 4.74071E-2 2.45496E-2 9.62026E-3 5.18885E-3 -9999 -9999 -9999 -9999 -9999 -9999 -9999 -9999 -9999 -9999 -9999 -9999 -9999 -9999 -9999 -9999 -9999 -9999 -9999 -9999 -9999 -9999 -9999 -9999 -9999 -9999 -9999 -9999 -9999 -9999 -9999 -9999 -9999 -9999 -9999 -9999 -9999 -9999 -9999 -9999 -9999 -9999 -9999 -9999 -9999 -9999 -9999 -9999 -9999 -9999 -9999 -9999 -9999 -9999 -9999 -9999
-9999 -9999 -9999 -9999 -9999 -9999 -9999 -9999 -9999 -9999 -9999 -9999 -9999 -9999 -9999 -9999 -9999 -9999 -9999 -9999 -9999 -9999 -9999 -9999 -9999 -9999 -9999 -9999 -9999 -9999 -9999 -9999 -9999 -9999 -9999 -9999 -9999 -9999 -9999 -9999 -9999 3.11285E-1 2.09391E-1 2.87559E-2 2.91795E-2 3.98217E-2 6.56163E-2 6.91604E-2 9.82999E-2 1.9268E-1 1.73585E-1 8.19298E-2 8.60122E-2 5.71574E-2 5.48746E-2 7.97598E-2 1.0331E-1 1.20623E-1 1.89989E-1 2.37074E-1 3.61508E-1 3.65058E-1 3.65128E-1 4.51236E-1 3.61912E-1 4.38348E-1 3.75335E-1 3.56901E-1 2.96233E-1 2.97989E-1 2.88088E-1 2.94124E-1 2.94554E-1 3.15585E-1 2.89932E-1 2.42285E-1 2.43477E-1 2.89238E-1 2.44165E-1 1.54375E-1 1.11822E-1 1.01622E-1 1.13273E-1 1.42978E-1 1.05027E-1 4.44487E-2 2.35501E-2 1.47297E-2 2.93664E-2 3.98581E-2 5.21228E-2 5.74582E-2 7.06307E-2 7.13426E-2 7.92338E-2 1.25325E-1 1.65859E-1 1.95389E-1 2.06243E-1 1.58524E-1 1.46076E-1 1.78774E-1 1.69392E-1 1.40183E-1 1.13151E-1 1.19957E-1 1.00236E-1 6.11163E-2 7.19326E-2 6.25932E-2 3.84974E-2 3.83809E-2 1.10635E-2 -9999 -9999 -9999 -9999 -9999 -9999 -9999 -9999 -9999 -9999 -9999 -9999 -9999 -9999 -9999 -9999 -9999 -9999 -9999 -9999 -9999 -9999 -9999 -9999 -9999 -9999 -9999 -9999 -9999 -9999 -9999 -9999 -9999 -9999 -9999 -9999 -9999 -9999 -9999 -9999 -9999 -9999 -9999 -9999 -9999 -9999 -9999 -9999 -9999 -9999 -9999 -9999 -9999 -9999 -9999 -9999 -9999
-9999 -9999 -9999 -9999 -9999 -9999 -9999 -9999 -9999 -9999 -9999 -9999 -9999 -9999 -9999 -9999 -9999 -9999 -9999 -9999 -9999 -9999 -9999 -9999 -9999 -9999 -9999 -9999 -9999 -9999 -9999 -9999 -9999 -9999 -9999 -9999 -9999 -9999 -9999 -9999 -9999 3.503E-1 4.13301E-2 1.99319E-2 1.28247E-2 1.46732E-2 3.90891E-2 9.25922E-2 1.17238E-1 1.05646E-1 1.07604E-1 7.30672E-2 5.90104E-2 6.56059E-2 3.29175E-2 3.01904E-2 4.64981E-2 6.78386E-2 1.04285E-1 1.52415E-1 1.93597E-1 2.63144E-1 3.70708E-1 4.34696E-1 4.29235E-1 4.47725E-1 4.23967E-1 3.97674E-1 3.56053E-1 3.74861E-1 3.4919E-1 3.18526E-1 3.39057E-1 3.35293E-1 2.74155E-1 2.17181E-1 2.49943E-1 2.90914E-1 2.78796E-1 1.63572E-1 9.34826E-2 7.75178E-2 6.33978E-2 8.2213E-2 8.09756E-2 5.63032E-2 2.92414E-2 1.75386E-2 2.54985E-2 4.15109E-2 4.11713E-2 4.9169E-2 9.17087E-2 1.29814E-1 1.43739E-1 1.51792E-1 1.76115E-1 1.99979E-1 1.639E-1 1.43765E-1 1.33206E-1 1.32905E-1 1.14022E-1 9.57004E-2 9.46163E-2 9.47217E-2 1.28602E-1 4.9146E-2 3.00085E-2 2.36131E-2 5.22255E-2 4.61817E-2 6.02906E-3 -9999 -9999 -9999 -9999 -9999 -9999 -9999 -9999 -9999 -9999 -9999 -9999 -9999 -9999 -9999 -9999 -9999 -9999 -9999 -9999 -9999 -9999 -9999 -9999 -9999 -9999 -9999 -9999 -9999 -9999 -9999 -9999 -9999 -9999 -9999 -9999 -9999 -9999 -9999 -9999 -9999 -9999 -9999 -9999 -9999 -9999 -9999 -9999 -9999 -9999 -9999 -9999 -9999 -9999 -9999 -9999 -9999
-9999 -9999 -9999 -9999 -9999 -9999 -9999 -9999 -9999 -9999 -9999 -9999 -9999 -9999 -9999 -9999 -9999 -9999 -9999 -9999 -9999 -9999 -9999 -9999 -9999 -9999 -9999 -9999 -9999 -9999 -9999 -9999 -9999 -9999 -9999 -9999 -9999 -9999 -9999 -9999 -9999 1.49914E-1 2.19784E-2 4.11789E-2 2.36971E-2 1.46166E-2 3.42575E-2 9.30898E-2 1.2996E-1 1.0107E-1 1.16419E-1 7.31691E-2 4.65175E-2 5.72448E-2 4.51151E-2 2.21979E-2 3.75536E-2 6.19771E-2 1.26219E-1 1.5334E-1 1.49786E-1 2.40916E-1 3.20235E-1 4.19153E-1 4.24974E-1 3.22152E-1 3.70078E-1 4.4253E-1 3.41396E-1 3.43722E-1 3.27338E-1 3.34492E-1 3.08558E-1 2.72076E-1 2.78134E-1 2.18373E-1 2.40872E-1 2.94344E-1 3.01155E-1 2.1285E-1 1.32434E-1 1.11591E-1 5.17346E-2 4.37739E-2 6.06653E-2 5.64155E-2 4.3466E-2 2.32728E-2 1.68096E-2 2.95699E-2 5.43318E-2 7.93229E-2 1.20573E-1 1.37392E-1 1.63965E-1 2.16935E-1 2.12434E-1 2.20047E-1 1.6035E-1 1.17696E-1 1.12249E-1 1.26584E-1 7.88571E-2 8.16674E-2 9.33742E-2 1.02276E-1 1.08993E-1 1.51106E-2 5.39958E-3 1.37143E-2 4.44814E-2 3.49603E-2 -9999 -9999 -9999 -9999 -9999 -9999 -9999 -9999 -9999 -9999 -9999 -9999 -9999 -9999 -9999 -9999 -9999 -9999 -9999 -9999 -9999 -9999 -9999 -9999 -9999 -9999 -9999 -9999 -9999 -9999 -9999 -9999 -9999 -9999 -9999 -9999 -9999 -9999 -9999 -9999 -9999 -9999 -9999 -9999 -9999 -9999 -9999 -9999 -9999 -9999 -9999 -9999 -9999 -9999 -9999 -9999 -9999 -9999
-9999 -9999 -9999 -9999 -9999 -9999 -9999 -9999 -9999 -9999 -9999 -9999 -9999 -9999 -9999 -9999 -9999 -9999 -9999 -9999 -9999 -9999 -9999 -9999 -9999 -9999 -9999 -9999 -9999 -9999 -9999 -9999 -9999 -9999 -9999 -9999 -9999 -9999 -9999 -9999 1.23299E-1 2.8301E-2 1.4437E-2 2.72595E-2 4.97741E-2 3.37912E-2 3.58679E-2 9.32244E-2 9.6613E-2 6.65763E-2 7.89193E-2 6.9666E-2 4.20762E-2 3.04429E-2 4.27039E-2 2.22051E-2 5.99367E-2 1.64034E-1 1.69429E-1 1.45514E-1 1.35171E-1 2.36985E-1 3.39591E-1 4.14635E-1 3.92168E-1 3.24255E-1 3.34159E-1 3.88419E-1 3.10592E-1 2.78432E-1 2.51559E-1 2.52823E-1 2.16292E-1 1.93603E-1 2.12645E-1 2.71066E-1 2.74121E-1 2.70387E-1 2.4878E-1 3.14285E-1 2.36673E-1 2.24797E-1 1.1318E-1 4.07431E-2 2.82298E-2 4.33246E-2 3.20779E-2 2.67034E-2 1.40514E-2 2.31062E-2 3.85771E-2 6.90919E-2 9.6814E-2 1.25481E-1 1.67618E-1 2.26796E-1 2.40939E-1 1.9909E-1 1.35349E-1 1.0298E-1 1.00005E-1 1.40498E-1 1.01773E-1 7.20692E-2 8.82078E-2 8.80568E-2 7.32737E-2 2.79859E-2 1.69032E-2 2.20353E-2 8.62999E-3 -9999 -9999 -9999 -9999 -9999 -9999 -9999 -9999 -9999 -9999 -9999 -9999 -9999 -9999 -9999 -9999 -9999 -9999 -9999 -9999 -9999 -9999 -9999 -9999 -9999 -9999 -9999 -9999 -9999 -9999 -9999 -9999 -9999 -9999 -9999 -9999 -9999 -9999 -9999 -9999 -9999 -9999 -9999 -9999 -9999 -9999 -9999 -9999 -9999 -9999 -9999 -9999 -9999 -9999 -9999 -9999 -9999 -9999 -9999
-9999 -9999 -9999 -9999 -9999 -9999 -9999 -9999 -9999 -9999 -9999 -9999 -9999 -9999 -9999 -9999 -9999 -9999 -9999 -9999 -9999 -9999 -9999 -9999 -9999 -9999 -9999 -9999 -9999 -9999 -9999 -9999 -9999 -9999 -9999 -9999 -9999 -9999 -9999 -9999 1.33123E-1 1.34655E-2 2.1852E-2 4.67862E-2 6.84119E-2 6.26493E-2 7.49413E-2 1.18675E-1 6.21689E-2 3.46429E-2 7.0039E-2 8.65467E-2 6.1869E-2 3.4488E-2 3.06012E-2 3.3687E-2 9.28193E-2 1.19384E-1 1.37108E-1 1.36563E-1 1.81689E-1 2.54029E-1 3.02441E-1 3.11943E-1 2.2412E-1 2.14133E-1 2.67541E-1 2.80896E-1 3.00829E-1 2.44577E-1 1.80561E-1 1.77599E-1 1.85552E-1 1.73816E-1 2.17806E-1 2.52767E-1 3.13152E-1 4.0132E-1 2.74776E-1 1.70953E-1 2.39741E-1 2.66473E-1 2.07197E-1 7.3304E-2 3.0124E-2 2.52459E-2 2.59076E-2 2.60363E-2 2.33237E-2 2.31593E-2 3.54891E-2 8.00094E-2 9.73918E-2 1.4509E-1 2.00173E-1 2.26238E-1 2.00068E-1 1.1666E-1 1.20293E-1 1.17749E-1 1.48127E-1 1.26597E-1 6.49891E-2 8.81612E-2 7.84422E-2 7.49956E-2 6.41858E-2 1.88551E-2 1.69931E-2 6.18804E-3 5.65307E-3 -9999 -9999 -9999 -9999 -9999 -9999 -9999 -9999 -9999 -9999 -9999 -9999 -9999 -9999 -9999 -9999 -9999 -9999 -9999 -9999 -9999 -9999 -9999 -9999 -9999 -9999 -9999 -9999 -9999 -9999 -9999 -9999 -9999 -9999 -9999 -9999 -9999 -9999 -9999 -9999 -9999 -9999 -9999 -9999 -9999 -9999 -9999 -9999 -9999 -9999 -9999 -9999 -9999 -9999 -9999 -9999 -9999 -9999 -9999
-9999 -9999 -9999 -9999 -9999 -9999 -9999 -9999 -9999 -9999 -9999 -9999 -9999 -9999 -9999 -9999 -9999 -9999 -9999 -9999 -9999 -9999 -9999 -9999 -9999 -9999 -9999 -9999 -9999 -9999 -9999 -9999 -9999 -9999 -9999 -9999 -9999 -9999 -9999 -9999 1.82441E-1 1.16591E-2 1.76584E-2 3.48553E-2 5.74951E-2 1.14922E-1 9.92172E-2 1.6568E-1 7.11066E-2 4.44506E-2 9.1341E-2 1.24467E-1 1.07587E-1 9.4214E-2 6.15067E-2 7.21478E-2 1.01477E-1 1.34245E-1 1.35046E-1 1.23434E-1 1.46659E-1 2.19674E-1 2.84703E-1 3.02801E-1 2.02325E-1 1.7468E-1 2.32118E-1 2.67978E-1 2.23801E-1 1.74874E-1 1.75274E-1 1.45393E-1 1.48591E-1 1.75063E-1 2.139E-1 2.34634E-1 2.747E-1 4.12897E-1 3.08815E-1 1.62656E-1 1.5749E-1 2.43527E-1 2.31E-1 1.54291E-1 6.6298E-2 3.15531E-2 1.9147E-2 2.71521E-2 2.12738E-2 2.529E-2 2.78614E-2 6.17268E-2 8.32758E-2 1.36798E-1 1.82438E-1 1.32557E-1 9.31138E-2 7.81105E-2 1.14628E-1 9.97316E-2 1.48421E-1 6.51391E-2 5.37074E-2 6.21701E-2 7.46342E-2 9.37212E-2 6.70098E-2 1.88513E-2 6.44803E-3 -9999 -9999 -9999 -9999 -9999 -9999 -9999 -9999 -9999 -9999 -9999 -9999 -9999 -9999 -9999 -9999 -9999 -9999 -9999 -9999 -9999 -9999 -9999 -9999 -9999 -9999 -9999 -9999 -9999 -9999 -9999 -9999 -9999 -9999 -9999 -9999 -9999 -9999 -9999 -9999 -9999 -9999 -9999 -9999 -9999 -9999 -9999 -9999 -9999 -9999 -9999 -9999 -9999 -9999 -9999 -9999 -9999 -9999 -9999 -9999 -9999
-9999 -9999 -9999 -9999 -9999 -9999 -9999 -9999 -9999 -9999 -9999 -9999 -9999 -9999 -9999 -9999 -9999 -9999 -9999 -9999 -9999 -9999 -9999 -9999 -9999 -9999 -9999 -9999 -9999 -9999 -9999 -9999 -9999 -9999 -9999 -9999 -9999 -9999 -9999 -9999 9.74501E-2 1.74215E-2 2.33356E-2 3.39674E-2 4.70183E-2 7.68637E-2 7.2716E-2 9.00768E-2 4.98837E-2 3.67127E-2 6.3843E-2 1.26424E-1 1.51044E-1 1.36892E-1 1.09666E-1 1.21462E-1 1.46793E-1 1.68759E-1 1.3667E-1 1.20929E-1 1.16914E-1 2.00539E-1 3.8243E-1 3.61854E-1 2.7374E-1 3.0042E-1 2.57756E-1 2.67302E-1 1.93382E-1 2.0656E-1 2.04008E-1 1.85355E-1 2.10527E-1 2.552E-1 3.0364E-1 2.13526E-1 2.31774E-1 2.66429E-1 2.97224E-1 1.86248E-1 1.0729E-1 1.60711E-1 2.35172E-1 1.40031E-1 6.96654E-2 2.18798E-2 1.63693E-2 1.10853E-2 9.24274E-3 1.86364E-2 3.56042E-2 5.17887E-2 9.16562E-2 1.14356E-1 1.1E-1 6.66583E-2 4.13081E-2 4.90469E-2 7.74867E-2 9.05676E-2 1.45804E-1 7.56496E-2 5.54155E-2 6.4443E-2 6.37792E-2 1.13933E-1 6.51011E-2 1.7475E-2 -9999 -9999 -9999 -9999 -9999 -9999 -9999 -9999 -9999 -9999 -9999 -9999 -9999 -9999 -9999 -9999 -9999 -9999 -9999 -9999 -9999 -9999 -9999 -9999 -9999 -9999 -9999 -9999 -9999 -9999 -9999 -9999 -9999 -9999 -9999 -9999 -9999 -9999 -9999 -9999 -9999 -9999 -9999 -9999 -9999 -9999 -9999 -9999 -9999 -9999 -9999 -9999 -9999 -9999 -9999 -9999 -9999 -9999 -9999 -9999 -9999 -9999
-9999 -9999 -9999 -9999 -9999 -9999 -9999 -9999 -9999 -9999 -9999 -9999 -9999 -9999 -9999 -9999 -9999 -9999 -9999 -9999 -9999 -9999 -9999 -9999 -9999 -9999 -9999 -9999 -9999 -9999 -9999 -9999 -9999 -9999 -9999 -9999 -9999 -9999 -9999 -9999 7.43076E-2 1.35131E-2 2.14409E-2 2.99415E-2 3.01088E-2 5.25584E-2 4.80048E-2 3.06065E-2 3.13233E-2 2.69038E-2 4.90385E-2 1.04909E-1 1.85711E-1 1.98394E-1 1.31468E-1 1.90834E-1 2.35131E-1 1.77593E-1 9.47592E-2 8.31489E-2 1.2091E-1 1.16616E-1 2.01741E-1 3.79378E-1 4.26579E-1 3.18641E-1 2.47889E-1 2.51751E-1 2.50919E-1 2.37508E-1 2.60954E-1 2.49623E-1 3.42588E-1 3.22586E-1 2.92086E-1 2.54438E-1 2.09361E-1 2.18042E-1 1.91511E-1 2.09404E-1 1.49162E-1 1.24523E-1 1.64726E-1 1.76222E-1 1.16797E-1 5.68348E-2 2.30217E-2 1.60665E-2 1.12751E-2 1.70141E-2 3.35491E-2 4.91951E-2 8.01837E-2 6.6866E-2 8.18015E-2 3.95961E-2 4.83881E-2 6.13272E-2 1.26335E-1 8.4087E-2 3.88432E-2 4.73901E-2 5.05985E-2 5.0644E-2 6.92435E-2 1.17595E-1 9.1826E-2 1.72523E-2 -9999 -9999 -9999 -9999 -9999 -9999 -9999 -9999 -9999 -9999 -9999 -9999 -9999 -9999 -9999 -9999 -9999 -9999 -9999 -9999 -9999 -9999 -9999 -9999 -9999 -9999 -9999 -9999 -9999 -9999 -9999 -9999 -9999 -9999 -9999 -9999 -9999 -9999 -9999 -9999 -9999 -9999 -9999 -9999 -9999 -9999 -9999 -9999 -9999 -9999 -9999 -9999 -9999 -9999 -9999 -9999 -9999 -9999 -9999 -9999 -9999 -9999
-9999 -9999 -9999 -9999 -9999 -9999 -9999 -9999 -9999 -9999 -9999 -9999 -9999 -9999 -9999 -9999 -9999 -9999 -9999 -9999 -9999 -9999 -9999 -9999 -9999 -9999 -9999 -9999 -9999 -9999 -9999 -9999 -9999 -9999 -9999 -9999 -9999 -9999 -9999 -9999 5.03287E-2 1.1641E-2 1.08793E-2 1.53811E-2 1.78259E-2 4.024E-2 2.94458E-2 2.07435E-2 2.39588E-2 3.10917E-2 4.56416E-2 7.24422E-2 1.021E-1 1.22337E-1 1.32203E-1 1.61799E-1 2.08523E-1 1.17903E-1 6.64561E-2 7.18333E-2 6.92947E-2 8.98425E-2 1.92402E-1 4.39383E-1 4.62815E-1 4.22844E-1 4.48515E-1 4.42984E-1 3.041E-1 2.70266E-1 2.46839E-1 3.14039E-1 3.6457E-1 3.6808E-1 3.58055E-1 3.03943E-1 2.52813E-1 1.83502E-1 2.04497E-1 2.06329E-1 1.89565E-1 1.59765E-1 1.46945E-1 1.37569E-1 1.07427E-1 5.00055E-2 3.67662E-2 1.6609E-2 1.14905E-2 1.27017E-2 2.24504E-2 4.19682E-2 4.2074E-2 5.63407E-2 2.6146E-2 1.06689E-2 2.95076E-2 6.33965E-2 5.55781E-2 6.42272E-2 5.44459E-2 5.90741E-2 3.19384E-2 4.50245E-2 8.33627E-2 8.08484E-2 6.80613E-2 1.631E-2 -9999 -9999 -9999 -9999 -9999 -9999 -9999 -9999 -9999 -9999 -9999 -9999 -9999 -9999 -9999 -9999 -9999 -9999 -9999 -9999 -9999 -9999 -9999 -9999 -9999 -9999 -9999 -9999 -9999 -9999 -9999 -9999 -9999 -9999 -9999 -9999 -9999 -9999 -9999 -9999 -9999 -9999 -9999 -9999 -9999 -9999 -9999 -9999 -9999 -9999 -9999 -9999 -9999 -9999 -9999 -9999 -9999 -9999 -9999 -9999 -9999 -9999
-9999 -9999 -9999 -9999 -9999 -9999 -9999 -9999 -9999 -9999 -9999 -9999 -9999 -9999 -9999 -9999 -9999 -9999 -9999 -9999 -9999 -9999 -9999 -9999 -9999 -9999 -9999 -9999 -9999 -9999 -9999 -9999 -9999 -9999 -9999 -9999 -9999 -9999 -9999 -9999 1.12345E-1 1.31759E-2 4.67062E-3 6.10869E-3 1.77135E-2 3.80445E-2 3.43931E-2 2.21905E-2 2.30655E-2 2.4119E-2 3.53809E-2 5.52344E-2 4.95423E-2 7.05414E-2 1.35623E-1 1.58639E-1 1.26225E-1 8.49148E-2 4.78787E-2 6.01896E-2 6.22391E-2 8.31734E-2 2.16861E-1 4.67612E-1 4.95755E-1 5.53834E-1 6.53326E-1 6.19901E-1 3.72526E-1 2.50421E-1 1.43894E-1 1.86231E-1 2.19244E-1 2.95245E-1 3.19731E-1 3.37E-1 2.18737E-1 1.72347E-1 1.94594E-1 2.40559E-1 1.94883E-1 1.78038E-1 1.33361E-1 8.04812E-2 7.63157E-2 8.53326E-2 4.90123E-2 2.05831E-2 2.06757E-2 1.59415E-2 2.27377E-2 3.45547E-2 2.77003E-2 2.67708E-2 8.37715E-3 1.42726E-2 5.17041E-2 1.97348E-2 2.48E-2 3.70691E-2 4.29839E-2 2.45156E-2 3.16961E-2 5.05072E-2 7.4177E-2 4.34859E-2 3.32058E-2 1.50788E-2 -9999 -9999 -9999 -9999 -9999 -9999 -9999 -9999 -9999 -9999 -9999 -9999 -9999 -9999 -9999 -9999 -9999 -9999 -9999 -9999 -9999 -9999 -9999 -9999 -9999 -9999 -9999 -9999 -9999 -9999 -9999 -9999 -9999 -9999 -9999 -9999 -9999 -9999 -9999 -9999 -9999 -9999 -9999 -9999 -9999 -9999 -9999 -9999 -9999 -9999 -9999 -9999 -9999 -9999 -9999 -9999 -9999 -9999 -9999 -9999 -9999 -9999
-9999 -9999 -9999 -9999 -9999 -9999 -9999 -9999 -9999 -9999 -9999 -9999 -9999 -9999 -9999 -9999 -9999 -9999 -9999 -9999 -9999 -9999 -9999 -9999 -9999 -9999 -9999 -9999 -9999 -9999 -9999 -9999 -9999 -9999 -9999 -9999 -9999 -9999 -9999 -9999 -9999 5.17839E-2 5.708E-3 9.45762E-3 2.12088E-2 3.71E-2 2.67958E-2 1.92454E-2 2.18164E-2 1.90188E-2 2.31745E-2 3.18818E-2 2.21367E-2 3.28509E-2 9.09623E-2 1.04481E-1 1.11752E-1 9.73555E-2 6.92295E-2 5.68106E-2 5.80625E-2 8.66042E-2 1.6713E-1 3.97027E-1 4.9671E-1 5.42149E-1 6.022E-1 6.18491E-1 6.03522E-1 4.18703E-1 2.36083E-1 2.17483E-1 2.73993E-1 3.58988E-1 4.17732E-1 3.77787E-1 2.27351E-1 1.47547E-1 1.38562E-1 1.81556E-1 2.19171E-1 2.35829E-1 1.58597E-1 1.11939E-1 9.05473E-2 6.07439E-2 2.5557E-2 1.9515E-2 1.77528E-2 1.46869E-2 1.74567E-2 2.16228E-2 3.20895E-2 1.52348E-2 8.06341E-3 1.72383E-2 2.52582E-2 1.84299E-2 1.84223E-2 1.78977E-2 3.87912E-2 3.32929E-2 3.16528E-2 7.00146E-2 7.477E-2 5.52076E-2 5.24535E-2 1.07392E-2 9.03162E-3 -9999 -9999 -9999 -9999 -9999 -9999 -9999 -9999 -9999 -9999 -9999 -9999 -9999 -9999 -9999 -9999 -9999 -9999 -9999 -9999 -9999 -9999 -9999 -9999 -9999 -9999 -9999 -9999 -9999 -9999 -9999 -9999 -9999 -9999 -9999 -9999 -9999 -9999 -9999 -9999 -9999 -9999 -9999 -9999 -9999 -9999 -9999 -9999 -9999 -9999 -9999 -9999 -9999 -9999 -9999 -9999 -9999 -9999 -9999 -9999 -9999
-9999 -9999 -9999 -9999 -9999 -9999 -9999 -9999 -9999 -9999 -9999 -9999 -9999 -9999 -9999 -9999 -9999 -9999 -9999 -9999 -9999 -9999 -9999 -9999 -9999 -9999 -9999 -9999 -9999 -9999 -9999 -9999 -9999 -9999 -9999 -9999 -9999 -9999 -9999 -9999 -9999 3.69116E-2 4.17234E-3 9.36672E-3 1.71726E-2 2.70234E-2 1.87775E-2 1.07356E-2 1.29103E-2 1.35326E-2 1.08173E-2 1.44537E-2 1.65956E-2 3.58369E-2 4.84798E-2 5.41406E-2 7.58996E-2 1.23008E-1 7.40077E-2 4.01513E-2 3.86258E-2 6.47429E-2 7.79189E-2 2.15327E-1 4.03958E-1 4.58409E-1 5.62971E-1 5.66749E-1 5.78636E-1 4.72839E-1 3.43648E-1 2.07384E-1 2.65772E-1 4.13465E-1 4.19684E-1 3.18027E-1 2.30586E-1 1.40716E-1 1.38302E-1 1.58186E-1 2.49495E-1 2.15077E-1 1.47209E-1 1.11833E-1 8.23223E-2 3.14224E-2 2.39763E-2 2.30523E-2 2.48317E-2 1.77558E-2 2.10447E-2 1.75787E-2 1.41941E-2 7.52372E-3 4.52737E-3 1.22981E-2 8.05501E-3 1.55777E-2 2.09986E-2 1.2285E-2 3.93593E-2 2.84428E-2 2.37178E-2 1.03604E-1 7.14254E-2 4.91089E-2 5.4985E-2 1.80671E-2 3.73104E-3 5.59291E-3 -9999 -9999 -9999 -9999 -9999 -9999 -9999 -9999 -9999 -9999 -9999 -9999 -9999 -9999 -9999 -9999 -9999 -9999 -9999 -9999 -9999 -9999 -9999 -9999 -9999 -9999 -9999 -9999 -9999 -9999 -9999 -9999 -9999 -9999 -9999 -9999 -9999 -9999 -9999 -9999 -9999 -9999 -9999 -9999 -9999 -9999 -9999 -9999 -9999 -9999 -9999 -9999 -9999 -9999 -9999 -9999 -9999 -9999 -9999 -9999
-9999 -9999 -9999 -9999 -9999 -9999 -9999 -9999 -9999 -9999 -9999 -9999 -9999 -9999 -9999 -9999 -9999 -9999 -9999 -9999 -9999 -9999 -9999 -9999 -9999 -9999 -9999 -9999 -9999 -9999 -9999 -9999 -9999 -9999 -9999 -9999 -9999 -9999 -9999 -9999 -9999 1.71077E-1 6.39239E-3 7.28444E-3 9.97564E-3 1.3603E-2 9.8286E-3 7.02075E-3 9.38002E-3 1.08309E-2 7.61398E-3 1.03556E-2 1.25939E-2 1.9612E-2 2.47784E-2 3.20257E-2 4.61742E-2 5.94853E-2 5.36571E-2 3.75741E-2 3.68266E-2 3.61404E-2 7.45297E-2 2.18226E-1 3.20115E-1 4.55797E-1 4.88313E-1 4.77038E-1 4.76377E-1 4.73918E-1 4.17186E-1 2.08383E-1 2.71556E-1 3.79458E-1 4.18353E-1 3.15654E-1 2.16612E-1 1.44077E-1 1.28989E-1 1.86212E-1 1.79988E-1 1.45599E-1 7.81059E-2 6.09324E-2 3.69788E-2 3.44145E-2 3.62106E-2 3.83492E-2 3.62545E-2 3.39071E-2 9.92649E-3 1.03585E-2 1.15233E-2 5.23455E-3 3.12867E-3 2.44769E-2 1.52113E-2 1.29117E-2 2.96311E-2 2.82052E-2 4.76733E-2 4.46735E-2 3.40888E-2 1.01798E-1 5.59285E-2 4.4302E-2 1.37371E-2 2.36027E-2 3.65595E-2 5.18101E-3 -9999 -9999 -9999 -9999 -9999 -9999 -9999 -9999 -9999 -9999 -9999 -9999 -9999 -9999 -9999 -9999 -9999 -9999 -9999 -9999 -9999 -9999 -9999 -9999 -9999 -9999 -9999 -9999 -9999 -9999 -9999 -9999 -9999 -9999 -9999 -9999 -9999 -9999 -9999 -9999 -9999 -9999 -9999 -9999 -9999 -9999 -9999 -9999 -9999 -9999 -9999 -9999 -9999 -9999 -9999 -9999 -9999 -9999 -9999 -9999
-9999 -9999 -9999 -9999 -9999 -9999 -9999 -9999 -9999 -9999 -9999 -9999 -9999 -9999 -9999 -9999 -9999 -9999 -9999 -9999 -9999 -9999 -9999 -9999 -9999 -9999 -9999 -9999 -9999 -9999 -9999 -9999 -9999 -9999 -9999 -9999 -9999 -9999 -9999 -9999 -9999 1.99705E-1 5.05951E-3 4.41489E-3 5.04039E-3 5.43632E-3 5.94343E-3 4.19461E-3 1.30813E-2 1.31643E-2 7.74277E-3 6.44553E-3 9.44677E-3 1.18202E-2 2.45926E-2 2.62038E-2 3.6255E-2 5.09378E-2 5.12969E-2 3.91571E-2 2.46093E-2 2.33389E-2 1.07737E-1 3.35543E-1 3.85261E-1 4.41975E-1 4.32013E-1 4.36426E-1 3.73233E-1 3.71776E-1 3.99255E-1 2.66531E-1 1.94482E-1 3.20812E-1 3.91288E-1 3.6939E-1 2.1431E-1 1.39872E-1 1.51767E-1 1.63209E-1 1.39857E-1 1.1552E-1 6.21184E-2 3.34882E-2 1.94275E-2 1.92355E-2 2.24235E-2 1.94063E-2 1.62651E-2 1.36536E-2 5.49183E-3 9.37871E-3 6.33652E-3 9.46826E-3 1.31027E-2 2.79881E-2 1.77334E-2 2.07742E-2 2.84242E-2 2.92753E-2 3.00495E-2 3.69604E-2 8.48746E-2 4.70632E-2 4.07768E-2 2.80536E-2 4.19062E-3 4.96127E-3 1.01167E-2 1.3389E-2 -9999 -9999 -9999 -9999 -9999 -9999 -9999 -9999 -9999 -9999 -9999 -9999 -9999 -9999 -9999 -9999 -9999 -9999 -9999 -9999 -9999 -9999 -9999 -9999 -9999 -9999 -9999 -9999 -9999 -9999 -9999 -9999 -9999 -9999 -9999 -9999 -9999 -9999 -9999 -9999 -9999 -9999 -9999 -9999 -9999 -9999 -9999 -9999 -9999 -9999 -9999 -9999 -9999 -9999 -9999 -9999 -9999 -9999 -9999 -9999
-9999 -9999 -9999 -9999 -9999 -9999 -9999 -9999 -9999 -9999 -9999 -9999 -9999 -9999 -9999 -9999 -9999 -9999 -9999 -9999 -9999 -9999 -9999 -9999 -9999 -9999 -9999 -9999 -9999 -9999 -9999 -9999 -9999 -9999 -9999 -9999 -9999 -9999 -9999 -9999 -9999 2.10998E-1 3.71898E-3 3.13971E-3 2.26776E-3 1.77411E-3 2.53089E-3 4.28882E-3 2.23428E-2 1.58395E-2 1.92623E-2 5.06083E-3 7.74253E-3 9.07513E-3 1.56878E-2 2.25979E-2 3.88496E-2 5.72064E-2 6.46904E-2 4.16215E-2 2.4543E-2 2.71614E-2 1.24473E-1 2.74818E-1 3.83285E-1 3.46504E-1 3.93664E-1 4.69702E-1 3.12847E-1 1.83047E-1 2.50126E-1 3.08238E-1 2.60006E-1 3.16123E-1 3.8222E-1 3.59124E-1 2.07668E-1 1.79537E-1 1.62217E-1 1.29515E-1 1.18695E-1 1.07134E-1 6.53155E-2 3.71021E-2 1.29434E-2 1.41774E-2 1.10894E-2 8.81643E-3 8.42465E-3 1.00614E-2 1.10948E-2 8.17062E-3 1.01103E-2 1.16705E-2 6.30761E-3 1.49465E-2 1.42417E-2 1.49172E-2 2.36759E-2 2.26637E-2 2.55441E-2 5.10431E-2 4.04703E-2 4.03902E-2 3.00272E-2 1.95369E-2 6.51921E-3 5.38226E-3 4.09659E-3 8.50784E-3 4.53106E-3 -9999 -9999 -9999 -9999 -9999 -9999 -9999 -9999 -9999 -9999 -9999 -9999 -9999 -9999 -9999 -9999 -9999 -9999 -9999 -9999 -9999 -9999 -9999 -9999 -9999 -9999 -9999 -9999 -9999 -9999 -9999 -9999 -9999 -9999 -9999 -9999 -9999 -9999 -9999 -9999 -9999 -9999 -9999 -9999 -9999 -9999 -9999 -9999 -9999 -9999 -9999 -9999 -9999 -9999 -9999 -9999 -9999 -9999 -9999
-9999 -9999 -9999 -9999 -9999 -9999 -9999 -9999 -9999 -9999 -9999 -9999 -9999 -9999 -9999 -9999 -9999 -9999 -9999 -9999 -9999 -9999 -9999 -9999 -9999 -9999 -9999 -9999 -9999 -9999 -9999 -9999 -9999 -9999 -9999 -9999 -9999 -9999 -9999 -9999 -9999 1.30372E-1 7.22049E-3 2.25934E-3 2.20482E-3 1.03217E-2 6.81638E-3 2.40335E-2 2.72317E-2 2.65305E-2 4.34542E-2 1.3743E-2 5.08369E-3 1.2151E-2 1.30254E-2 2.67815E-2 3.81119E-2 4.67557E-2 6.82362E-2 5.23945E-2 3.02366E-2 2.59056E-2 7.01595E-2 2.70796E-1 3.46941E-1 4.55392E-1 4.52115E-1 4.50507E-1 3.67473E-1 2.5056E-1 1.49998E-1 2.50024E-1 3.08494E-1 3.10773E-1 3.48913E-1 3.63379E-1 2.83725E-1 2.03452E-1 1.72533E-1 9.99768E-2 1.05528E-1 1.16674E-1 7.34536E-2 3.89433E-2 1.47798E-2 1.01155E-2 9.96314E-3 7.52251E-3 9.55723E-3 1.35845E-2 1.75876E-2 8.51351E-3 7.07275E-3 1.23774E-2 6.56446E-3 1.35801E-2 1.14901E-2 8.71957E-3 2.66175E-2 2.78906E-2 4.93803E-2 4.23399E-2 5.14292E-2 3.19657E-2 3.07796E-2 1.5725E-2 1.78852E-2 8.70073E-3 1.96039E-2 9.62097E-3 5.00613E-3 -9999 -9999 -9999 -9999 -9999 -9999 -9999 -9999 -9999 -9999 -9999 -9999 -9999 -9999 -9999 -9999 -9999 -9999 -9999 -9999 -9999 -9999 -9999 -9999 -9999 -9999 -9999 -9999 -9999 -9999 -9999 -9999 -9999 -9999 -9999 -9999 -9999 -9999 -9999 -9999 -9999 -9999 -9999 -9999 -9999 -9999 -9999 -9999 -9999 -9999 -9999 -9999 -9999 -9999 -9999 -9999 -9999 -9999 -9999
-9999 -9999 -9999 -9999 -9999 -9999 -9999 -9999 -9999 -9999 -9999 -9999 -9999 -9999 -9999 -9999 -9999 -9999 -9999 -9999 -9999 -9999 -9999 -9999 -9999 -9999 -9999 -9999 -9999 -9999 -9999 -9999 -9999 -9999 -9999 -9999 -9999 -9999 -9999 -9999 -9999 1.81498E-1 8.73863E-3 1.56504E-2 1.38636E-2 5.66823E-3 6.5658E-3 3.51313E-2 1.86102E-2 3.29162E-2 2.63437E-2 8.76085E-3 4.77781E-3 1.84894E-2 8.80746E-3 1.79139E-2 2.33716E-2 3.68248E-2 5.03157E-2 3.86682E-2 2.4271E-2 2.29428E-2 6.87068E-2 1.81198E-1 2.42812E-1 3.29991E-1 3.60688E-1 4.2515E-1 3.49239E-1 2.7386E-1 1.52912E-1 1.73369E-1 2.73171E-1 3.50184E-1 3.95778E-1 4.14647E-1 3.32479E-1 2.27566E-1 1.6419E-1 9.83131E-2 5.63621E-2 8.07771E-2 9.7646E-2 4.49041E-2 1.71989E-2 7.7111E-3 5.54737E-3 6.7754E-3 8.36146E-3 1.27829E-2 9.72675E-3 8.14864E-3 3.99568E-3 1.0551E-2 5.29091E-3 1.07087E-2 1.02336E-2 1.0332E-2 2.52017E-2 5.432E-2 5.55075E-2 2.95793E-2 2.29052E-2 1.65895E-2 1.75125E-2 2.02373E-2 1.85978E-2 2.06732E-2 1.22553E-2 1.77426E-3 8.72733E-4 -9999 -9999 -9999 -9999 -9999 -9999 -9999 -9999 -9999 -9999 -9999 -9999 -9999 -9999 -9999 -9999 -9999 -9999 -9999 -9999 -9999 -9999 -9999 -9999 -9999 -9999 -9999 -9999 -9999 -9999 -9999 -9999 -9999 -9999 -9999 -9999 -9999 -9999 -9999 -9999 -9999 -9999 -9999 -9999 -9999 -9999 -9999 -9999 -9999 -9999 -9999 -9999 -9999 -9999 -9999 -9999 -9999 -9999 -9999
-9999 -9999 -9999 -9999 -9999 -9999 -9999 -9999 -9999 -9999 -9999 -9999 -9999 -9999 -9999 -9999 -9999 -9999 -9999 -9999 -9999 -9999 -9999 -9999 -9999 -9999 -9999 -9999 -9999 -9999 -9999 -9999 -9999 -9999 -9999 -9999 -9999 -9999 -9999 -9999 -9999 -9999 1.1807E-1 4.73736E-2 2.84615E-3 2.25362E-3 2.74453E-3 1.29903E-2 1.57321E-2 2.25205E-2 1.58164E-2 4.92513E-3 7.20096E-3 1.38375E-2 7.55905E-3 1.10954E-2 2.1841E-2 2.74013E-2 3.4974E-2 2.73481E-2 1.46947E-2 1.55859E-2 5.05353E-2 9.73303E-2 1.44869E-1 1.63853E-1 1.97894E-1 2.72689E-1 3.46278E-1 3.44388E-1 1.99671E-1 1.1918E-1 2.38344E-1 2.26086E-1 2.82578E-1 3.26174E-1 3.01173E-1 2.15263E-1 1.19954E-1 1.04095E-1 7.73763E-2 6.25527E-2 7.7621E-2 7.86881E-2 4.03172E-2 1.55949E-2 7.17066E-3 5.55033E-3 8.29404E-3 1.23495E-2 9.24264E-3 6.94005E-3 6.37381E-3 7.25133E-3 5.07393E-3 7.62589E-3 6.76865E-3 5.90165E-3 2.5321E-2 3.35243E-2 3.38037E-2 1.99814E-2 1.42165E-2 1.52471E-2 1.00028E-2 1.58685E-2 3.01186E-2 2.92474E-2 2.1999E-3 7.72449E-4 1.10466E-3 2.73329E-3 3.21543E-3 2.25948E-3 -9999 -9999 -9999 -9999 -9999 -9999 -9999 -9999 -9999 -9999 -9999 -9999 -9999 -9999 -9999 -9999 -9999 -9999 -9999 -9999 -9999 -9999 -9999 -9999 -9999 -9999 -9999 -9999 -9999 -9999 -9999 -9999 -9999 -9999 -9999 -9999 -9999 -9999 -9999 -9999 -9999 -9999 -9999 -9999 -9999 -9999 -9999 -9999 -9999 -9999 -9999 -9999 -9999 -9999 -9999 -9999
-9999 -9999 -9999 -9999 -9999 -9999 -9999 -9999 -9999 -9999 -9999 -9999 -9999 -9999 -9999 -9999 -9999 -9999 -9999 -9999 -9999 -9999 -9999 -9999 -9999 -9999 -9999 -9999 -9999 -9999 -9999 -9999 -9999 -9999 -9999 -9999 -9999 -9999 -9999 -9999 -9999 -9999 1.59934E-1 1.27504E-2 3.55298E-3 2.70782E-3 2.0833E-3 2.46271E-3 1.32483E-2 2.46704E-2 1.46798E-2 4.94607E-3 9.95957E-3 5.17344E-3 4.82369E-3 1.03195E-2 1.7464E-2 2.36301E-2 3.09564E-2 1.69554E-2 9.59931E-3 9.16757E-3 2.53447E-2 6.19397E-2 1.2762E-1 1.1714E-1 1.13648E-1 1.92634E-1 3.00967E-1 2.78607E-1 2.11538E-1 1.5502E-1 2.08091E-1 1.71506E-1 1.98856E-1 1.94759E-1 2.69456E-1 2.03692E-1 1.27277E-1 1.28665E-1 1.01911E-1 7.98568E-2 6.86027E-2 7.62373E-2 4.29104E-2 2.06767E-2 9.44067E-3 7.06708E-3 6.76331E-3 9.2743E-3 9.20706E-3 6.04258E-3 9.17284E-3 6.25195E-3 5.84002E-3 5.49749E-3 3.1721E-3 5.51396E-3 2.50888E-2 1.6631E-2 1.78989E-2 1.07876E-2 7.85317E-3 8.20132E-3 8.38126E-3 1.70838E-2 1.74888E-2 7.49907E-3 6.18313E-3 6.66936E-3 5.40856E-3 3.07241E-3 1.0836E-3 5.91441E-4 1.95806E-4 -9999 -9999 -9999 -9999 -9999 -9999 -9999 -9999 -9999 -9999 -9999 -9999 -9999 -9999 -9999 -9999 -9999 -9999 -9999 -9999 -9999 -9999 -9999 -9999 -9999 -9999 -9999 -9999 -9999 -9999 -9999 -9999 -9999 -9999 -9999 -9999 -9999 -9999 -9999 -9999 -9999 -9999 -9999 -9999 -9999 -9999 -9999 -9999 -9999 -9999 -9999 -9999 -9999 -9999 -9999
-9999 -9999 -9999 -9999 -9999 -9999 -9999 -9999 -9999 -9999 -9999 -9999 -9999 -9999 -9999 -9999 -9999 -9999 -9999 -9999 -9999 -9999 -9999 -9999 -9999 -9999 -9999 -9999 -9999 -9999 -9999 -9999 -9999 -9999 -9999 -9999 -9999 -9999 -9999 -9999 -9999 -9999 3.11418E-1 4.32017E-2 6.01544E-3 3.36767E-3 1.86221E-3 1.7828E-3 1.77428E-2 3.72066E-2 1.91124E-2 7.45361E-3 7.56087E-3 4.45876E-3 4.90657E-3 8.53782E-3 1.18397E-2 2.24148E-2 4.01057E-2 3.66561E-2 1.41697E-2 9.4866E-3 1.9259E-2 5.46455E-2 1.34194E-1 1.03989E-1 1.37536E-1 1.3808E-1 1.44124E-1 1.63102E-1 1.97813E-1 2.17773E-1 2.88327E-1 2.07509E-1 1.22269E-1 1.37127E-1 1.31455E-1 1.56013E-1 1.4417E-1 1.02903E-1 8.10728E-2 5.17558E-2 2.89679E-2 3.01113E-2 3.64698E-2 2.05829E-2 8.10836E-3 3.42765E-3 3.36576E-3 5.97762E-3 8.68278E-3 6.67563E-3 5.94627E-3 4.0031E-3 9.66929E-3 2.63691E-3 3.36391E-3 5.81566E-3 1.08047E-2 1.34782E-2 8.65253E-3 5.83048E-3 3.67653E-3 5.67397E-3 1.01346E-2 1.17684E-2 1.74596E-2 1.73765E-2 1.3788E-2 2.83663E-3 2.133E-3 4.27915E-3 2.24072E-3 -9999 -9999 -9999 -9999 -9999 -9999 -9999 -9999 -9999 -9999 -9999 -9999 -9999 -9999 -9999 -9999 -9999 -9999 -9999 -9999 -9999 -9999 -9999 -9999 -9999 -9999 -9999 -9999 -9999 -9999 -9999 -9999 -9999 -9999 -9999 -9999 -9999 -9999 -9999 -9999 -9999 -9999 -9999 -9999 -9999 -9999 -9999 -9999 -9999 -9999 -9999 -9999 -9999 -9999 -9999 -9999 -9999
-9999 -9999 -9999 -9999 -9999 -9999 -9999 -9999 -9999 -9999 -9999 -9999 -9999 -9999 -9999 -9999 -9999 -9999 -9999 -9999 -9999 -9999 -9999 -9999 -9999 -9999 -9999 -9999 -9999 -9999 -9999 -9999 -9999 -9999 -9999 -9999 -9999 -9999 -9999 -9999 -9999 -9999 2.74944E-1 1.22568E-2 2.84141E-3 4.78876E-3 5.52687E-3 3.75626E-3 9.75731E-3 2.88548E-2 1.35138E-2 3.37988E-3 4.7234E-3 7.34007E-3 3.736E-3 6.56842E-3 7.89243E-3 1.47462E-2 2.36174E-2 2.91487E-2 1.19353E-2 8.9734E-3 1.43578E-2 5.02347E-2 1.02904E-1 9.9913E-2 1.1949E-1 1.47424E-1 1.60803E-1 1.15379E-1 1.45132E-1 2.02272E-1 2.54293E-1 2.30996E-1 1.02024E-1 7.19365E-2 9.85787E-2 1.25907E-1 1.43894E-1 8.75406E-2 8.67101E-2 5.15429E-2 3.13232E-2 2.05376E-2 2.53822E-2 1.84618E-2 1.0049E-2 5.19203E-3 4.87513E-3 3.36682E-3 5.81846E-3 9.14484E-3 3.71777E-3 6.27592E-3 4.76176E-3 2.72416E-3 5.48259E-3 1.68803E-2 3.81247E-3 1.82238E-2 2.64158E-2 4.88229E-3 3.41041E-3 5.24573E-3 1.69548E-2 1.47152E-2 2.48014E-2 9.03868E-3 1.12045E-2 1.70098E-3 4.33849E-3 4.52788E-3 2.56732E-3 1.2147E-3 2.91346E-4 -9999 -9999 -9999 -9999 -9999 -9999 -9999 -9999 -9999 -9999 -9999 -9999 -9999 -9999 -9999 -9999 -9999 -9999 -9999 -9999 -9999 -9999 -9999 -9999 -9999 -9999 -9999 -9999 -9999 -9999 -9999 -9999 -9999 -9999 -9999 -9999 -9999 -9999 -9999 -9999 -9999 -9999 -9999 -9999 -9999 -9999 -9999 -9999 -9999 -9999 -9999 -9999 -9999 -9999 -9999
-9999 -9999 -9999 -9999 -9999 -9999 -9999 -9999 -9999 -9999 -9999 -9999 -9999 -9999 -9999 -9999 -9999 -9999 -9999 -9999 -9999 -9999 -9999 -9999 -9999 -9999 -9999 -9999 -9999 -9999 -9999 -9999 -9999 -9999 -9999 -9999 -9999 -9999 -9999 -9999 -9999 -9999 1.28451E-1 1.71926E-2 2.93122E-3 2.3351E-3 5.66476E-3 3.91748E-3 5.80164E-3 9.65037E-3 6.47743E-3 4.71776E-3 5.72682E-3 3.18226E-3 2.20668E-3 4.12244E-3 4.68672E-3 7.5677E-3 1.32081E-2 1.30073E-2 7.94422E-3 1.16218E-2 9.95675E-3 3.56502E-2 8.66666E-2 9.39703E-2 1.19255E-1 1.41904E-1 1.8272E-1 1.94526E-1 2.0872E-1 2.63119E-1 2.11345E-1 1.97329E-1 1.12987E-1 9.9963E-2 9.43648E-2 1.12829E-1 1.31599E-1 1.17092E-1 1.0247E-1 5.64307E-2 2.73516E-2 1.35006E-2 2.82756E-2 2.24308E-2 1.32027E-2 1.12172E-2 3.58159E-3 1.85319E-3 3.87801E-3 9.69968E-3 4.21249E-3 2.34892E-3 3.24476E-3 2.65842E-3 1.00473E-2 1.71641E-2 3.09539E-3 1.60965E-2 2.08013E-2 5.17603E-3 4.9214E-3 7.71488E-3 8.24867E-3 1.32048E-2 2.32328E-2 3.37308E-3 4.75447E-3 6.41221E-3 5.0594E-3 1.83685E-3 4.32189E-3 7.91774E-4 2.49295E-3 -9999 -9999 -9999 -9999 -9999 -9999 -9999 -9999 -9999 -9999 -9999 -9999 -9999 -9999 -9999 -9999 -9999 -9999 -9999 -9999 -9999 -9999 -9999 -9999 -9999 -9999 -9999 -9999 -9999 -9999 -9999 -9999 -9999 -9999 -9999 -9999 -9999 -9999 -9999 -9999 -9999 -9999 -9999 -9999 -9999 -9999 -9999 -9999 -9999 -9999 -9999 -9999 -9999 -9999 -9999
-9999 -9999 -9999 -9999 -9999 -9999 -9999 -9999 -9999 -9999 -9999 -9999 -9999 -9999 -9999 -9999 -9999 -9999 -9999 -9999 -9999 -9999 -9999 -9999 -9999 -9999 -9999 -9999 -9999 -9999 -9999 -9999 -9999 -9999 -9999 -9999 -9999 -9999 -9999 -9999 -9999 -9999 3.50393E-2 2.96886E-3 1.49421E-3 2.37748E-3 2.27895E-3 1.65705E-3 3.77014E-3 1.67748E-2 1.59012E-2 2.80619E-3 1.40085E-3 1.37232E-3 1.62765E-3 3.73927E-3 5.24651E-3 7.51042E-3 9.20406E-3 6.71044E-3 6.54852E-3 1.92135E-2 1.62947E-2 2.58101E-2 6.7627E-2 7.79308E-2 1.07001E-1 1.12316E-1 1.77779E-1 1.53081E-1 2.12762E-1 3.42848E-1 3.47755E-1 2.88562E-1 1.62156E-1 1.67878E-1 1.14498E-1 7.5836E-2 8.19194E-2 1.07579E-1 1.29386E-1 3.94094E-2 1.64901E-2 1.17978E-2 1.58868E-2 1.87791E-2 1.62784E-2 1.40196E-2 5.23226E-3 8.13166E-3 6.27848E-3 5.73498E-3 2.01563E-3 6.17664E-3 4.74916E-3 7.52372E-3 8.04558E-3 1.88565E-2 1.02261E-2 1.69399E-2 1.84046E-2 5.3519E-3 1.03077E-2 9.9485E-3 6.7995E-3 8.40433E-3 1.17002E-2 4.87533E-3 5.09821E-3 4.38603E-3 2.81647E-3 4.99461E-3 2.82615E-3 1.24706E-3 3.95363E-3 9.31414E-4 -9999 -9999 -9999 -9999 -9999 -9999 -9999 -9999 -9999 -9999 -9999 -9999 -9999 -9999 -9999 -9999 -9999 -9999 -9999 -9999 -9999 -9999 -9999 -9999 -9999 -9999 -9999 -9999 -9999 -9999 -9999 -9999 -9999 -9999 -9999 -9999 -9999 -9999 -9999 -9999 -9999 -9999 -9999 -9999 -9999 -9999 -9999 -9999 -9999 -9999 -9999 -9999 -9999 -9999
-9999 -9999 -9999 -9999 -9999 -9999 -9999 -9999 -9999 -9999 -9999 -9999 -9999 -9999 -9999 -9999 -9999 -9999 -9999 -9999 -9999 -9999 -9999 -9999 -9999 -9999 -9999 -9999 -9999 -9999 -9999 -9999 -9999 -9999 -9999 -9999 -9999 -9999 -9999 -9999 -9999 -9999 -9999 1.01541E-2 1.88695E-3 3.22861E-3 2.69761E-3 2.303E-3 9.04415E-3 6.18312E-3 1.24566E-2 1.24086E-3 8.52531E-4 1.13625E-3 2.44365E-3 3.67951E-3 5.438E-3 8.59612E-3 7.11062E-3 3.91452E-3 9.59072E-3 1.27062E-2 1.88316E-2 2.90838E-2 5.18097E-2 9.07199E-2 9.71025E-2 1.01475E-1 1.24072E-1 1.89395E-1 2.34926E-1 2.72404E-1 2.43302E-1 2.0773E-1 1.80227E-1 8.84345E-2 5.95113E-2 2.39204E-2 2.64726E-2 4.1832E-2 5.64197E-2 3.60947E-2 1.34553E-2 7.98957E-3 1.46801E-2 1.61661E-2 1.83053E-2 1.38629E-2 7.37655E-3 3.9372E-3 4.32765E-3 3.82383E-3 5.53226E-3 8.4625E-3 5.26022E-3 5.94376E-3 4.97327E-3 1.15288E-2 1.45564E-2 4.14982E-2 3.53631E-2 1.58561E-2 7.24708E-3 4.05833E-3 4.90147E-3 2.93318E-3 3.78656E-3 1.00335E-2 8.16991E-3 2.75156E-3 4.38955E-3 5.11488E-3 2.36613E-3 2.90957E-3 2.15942E-3 -9999 -9999 -9999 -9999 -9999 -9999 -9999 -9999 -9999 -9999 -9999 -9999 -9999 -9999 -9999 -9999 -9999 -9999 -9999 -9999 -9999 -9999 -9999 -9999 -9999 -9999 -9999 -9999 -9999 -9999 -9999 -9999 -9999 -9999 -9999 -9999 -9999 -9999 -9999 -9999 -9999 -9999 -9999 -9999 -9999 -9999 -9999 -9999 -9999 -9999 -9999 -9999 -9999 -9999 -9999
-9999 -9999 -9999 -9999 -9999 -9999 -9999 -9999 -9999 -9999 -9999 -9999 -9999 -9999 -9999 -9999 -9999 -9999 -9999 -9999 -9999 -9999 -9999 -9999 -9999 -9999 -9999 -9999 -9999 -9999 -9999 -9999 -9999 -9999 -9999 -9999 -9999 -9999 -9999 -9999 -9999 -9999 -9999 1.44347E-2 1.88871E-3 2.37258E-3 2.95136E-3 4.79877E-3 7.15748E-3 2.66381E-2 5.21585E-3 1.20121E-3 9.2749E-4 9.43929E-4 2.27949E-3 2.38826E-3 4.93905E-3 7.46969E-3 8.9848E-3 1.13015E-2 1.2169E-2 6.63498E-3 1.54825E-2 3.06874E-2 6.81193E-2 1.04267E-1 1.48358E-1 1.11862E-1 1.11918E-1 1.71815E-1 2.25965E-1 1.78052E-1 1.48331E-1 9.08965E-2 4.50382E-2 2.92451E-2 1.01228E-2 7.0627E-3 5.12656E-3 6.29733E-3 2.70431E-2 2.44938E-2 9.88991E-3 5.72478E-3 6.81083E-3 1.69946E-2 1.80625E-2 1.29069E-2 7.61713E-3 3.22698E-3 3.37563E-3 5.17732E-3 7.97886E-3 4.99247E-3 4.51421E-3 2.74386E-3 2.69407E-3 7.35809E-3 4.80675E-3 9.71858E-3 7.18193E-2 2.00199E-2 5.94979E-3 2.90434E-3 3.35528E-3 3.49796E-3 3.48126E-3 8.28598E-3 4.85557E-3 2.4551E-3 4.01423E-3 5.07262E-3 3.76187E-3 2.51001E-3 -9999 -9999 -9999 -9999 -9999 -9999 -9999 -9999 -9999 -9999 -9999 -9999 -9999 -9999 -9999 -9999 -9999 -9999 -9999 -9999 -9999 -9999 -9999 -9999 -9999 -9999 -9999 -9999 -9999 -9999 -9999 -9999 -9999 -9999 -9999 -9999 -9999 -9999 -9999 -9999 -9999 -9999 -9999 -9999 -9999 -9999 -9999 -9999 -9999 -9999 -9999 -9999 -9999 -9999 -9999 -9999
-9999 -9999 -9999 -9999 -9999 -9999 -9999 -9999 -9999 -9999 -9999 -9999 -9999 -9999 -9999 -9999 -9999 -9999 -9999 -9999 -9999 -9999 -9999 -9999 -9999 -9999 -9999 -9999 -9999 -9999 -9999 -9999 -9999 -9999 -9999 -9999 -9999 -9999 -9999 -9999 -9999 -9999 -9999 8.34431E-2 2.18326E-3 9.61468E-4 2.42235E-3 1.70148E-3 7.03061E-3 3.94601E-2 3.53195E-3 9.40147E-4 8.71476E-4 1.33297E-3 2.68695E-3 3.21736E-3 5.09173E-3 6.44005E-3 3.12285E-3 1.56198E-2 9.01395E-3 9.32244E-3 1.63569E-2 3.8609E-2 8.44383E-2 1.41778E-1 1.67647E-1 9.40007E-2 1.20828E-1 1.16415E-1 8.93927E-2 1.08344E-1 1.09358E-1 6.12722E-2 1.87472E-2 1.23452E-2 5.29616E-3 4.18966E-3 3.28768E-3 6.62188E-3 3.40285E-2 2.37628E-2 7.71185E-3 7.22846E-3 1.34836E-2 1.24975E-2 1.48329E-2 9.32445E-3 4.9936E-3 2.92038E-3 4.2608E-3 5.4678E-3 5.69059E-3 7.46341E-3 3.90979E-3 1.93849E-3 3.36203E-3 5.73663E-3 6.96107E-3 1.20541E-2 4.31441E-2 1.40456E-2 3.07361E-3 5.04956E-3 3.66386E-3 1.2548E-3 1.59305E-3 4.27137E-3 4.43728E-3 3.38841E-3 6.36111E-3 4.40773E-3 2.67994E-3 -9999 -9999 -9999 -9999 -9999 -9999 -9999 -9999 -9999 -9999 -9999 -9999 -9999 -9999 -9999 -9999 -9999 -9999 -9999 -9999 -9999 -9999 -9999 -9999 -9999 -9999 -9999 -9999 -9999 -9999 -9999 -9999 -9999 -9999 -9999 -9999 -9999 -9999 -9999 -9999 -9999 -9999 -9999 -9999 -9999 -9999 -9999 -9999 -9999 -9999 -9999 -9999 -9999 -9999 -9999 -9999 -9999
-9999 -9999 -9999 -9999 -9999 -9999 -9999 -9999 -9999 -9999 -9999 -9999 -9999 -9999 -9999 -9999 -9999 -9999 -9999 -9999 -9999 -9999 -9999 -9999 -9999 -9999 -9999 -9999 -9999 -9999 -9999 -9999 -9999 -9999 -9999 -9999 -9999 -9999 -9999 -9999 -9999 -9999 -9999 6.8705E-3 9.97509E-4 1.08169E-3 5.59365E-4 2.94096E-3 1.30403E-2 3.29992E-3 6.01702E-4 9.85823E-4 2.1288E-3 1.853E-3 2.01351E-3 1.94994E-3 4.47514E-3 1.33822E-2 4.34448E-3 1.65227E-2 1.62525E-2 1.17368E-2 1.82683E-2 4.04373E-2 9.22554E-2 1.31088E-1 9.56499E-2 9.07859E-2 9.58103E-2 8.80151E-2 8.3451E-2 7.97059E-2 8.89809E-2 8.09462E-2 3.91626E-2 1.81483E-2 7.85668E-3 5.18318E-3 9.42891E-3 2.57864E-2 4.076E-2 1.60236E-2 8.30536E-3 6.951E-3 1.34391E-2 1.64274E-2 9.81188E-3 1.07554E-2 3.6474E-3 2.84657E-3 1.26477E-3 5.00348E-3 4.95445E-3 1.20188E-2 2.00734E-3 1.71747E-3 6.72357E-3 8.46862E-3 6.87333E-3 5.36843E-3 9.22099E-3 1.79815E-2 7.93385E-3 3.00042E-3 3.55516E-3 1.76945E-3 1.00636E-3 4.25048E-3 4.20487E-3 1.87639E-3 8.17268E-3 1.70561E-3 -9999 -9999 -9999 -9999 -9999 -9999 -9999 -9999 -9999 -9999 -9999 -9999 -9999 -9999 -9999 -9999 -9999 -9999 -9999 -9999 -9999 -9999 -9999 -9999 -9999 -9999 -9999 -9999 -9999 -9999 -9999 -9999 -9999 -9999 -9999 -9999 -9999 -9999 -9999 -9999 -9999 -9999 -9999 -9999 -9999 -9999 -9999 -9999 -9999 -9999 -9999 -9999 -9999 -9999 -9999 -9999 -9999 -9999
-9999 -9999 -9999 -9999 -9999 -9999 -9999 -9999 -9999 -9999 -9999 -9999 -9999 -9999 -9999 -9999 -9999 -9999 -9999 -9999 -9999 -9999 -9999 -9999 -9999 -9999 -9999 -9999 -9999 -9999 -9999 -9999 -9999 -9999 -9999 -9999 -9999 -9999 -9999 -9999 -9999 -9999 3.84183E-2 1.23708E-3 1.50243E-3 5.35132E-4 3.01672E-3 1.16826E-2 7.35864E-3 1.28192E-3 9.6407E-4 1.65166E-3 1.53601E-3 2.92643E-3 2.96119E-3 1.76915E-3 4.82078E-3 8.26021E-3 2.64633E-3 1.14273E-2 2.87261E-2 1.49725E-2 1.88113E-2 3.63065E-2 8.05145E-2 8.98938E-2 9.07859E-2 7.84869E-2 7.3865E-2 9.45906E-2 9.12469E-2 7.32689E-2 6.02993E-2 8.09151E-2 1.13041E-1 7.70649E-2 3.2956E-2 2.84512E-2 4.25822E-2 5.74567E-2 4.71951E-2 1.3924E-2 5.24447E-3 2.87125E-3 5.99179E-3 1.31484E-2 8.57117E-3 5.21597E-3 3.66666E-3 5.19526E-3 3.55924E-3 5.62195E-3 4.97242E-3 7.07778E-3 1.48962E-3 5.78674E-3 1.37965E-2 6.12058E-3 6.89149E-3 7.9613E-3 4.93223E-3 1.4455E-2 1.32364E-2 9.1422E-3 4.73545E-3 1.86733E-3 1.16985E-3 5.46473E-3 3.8456E-3 2.07994E-3 2.94356E-3 -9999 -9999 -9999 -9999 -9999 -9999 -9999 -9999 -9999 -9999 -9999 -9999 -9999 -9999 -9999 -9999 -9999 -9999 -9999 -9999 -9999 -9999 -9999 -9999 -9999 -9999 -9999 -9999 -9999 -9999 -9999 -9999 -9999 -9999 -9999 -9999 -9999 -9999 -9999 -9999 -9999 -9999 -9999 -9999 -9999 -9999 -9999 -9999 -9999 -9999 -9999 -9999 -9999 -9999 -9999 -9999 -9999 -9999 -9999
-9999 -9999 -9999 -9999 -9999 -9999 -9999 -9999 -9999 -9999 -9999 -9999 -9999 -9999 -9999 -9999 -9999 -9999 -9999 -9999 -9999 -9999 -9999 -9999 -9999 -9999 -9999 -9999 -9999 -9999 -9999 -9999 -9999 -9999 -9999 -9999 -9999 -9999 -9999 -9999 -9999 -9999 1.74983E-2 7.11126E-4 1.00045E-3 4.13486E-4 3.9955E-3 1.11673E-3 5.49229E-4 5.40154E-4 8.60913E-4 2.12587E-3 4.56222E-3 1.04915E-2 4.81655E-3 1.67736E-3 -9999 5.09044E-3 2.42398E-3 1.88376E-2 2.7701E-2 1.5397E-2 1.67449E-2 3.31834E-2 7.19762E-2 1.07172E-1 7.94628E-2 6.83853E-2 5.41653E-2 6.45556E-2 6.96366E-2 7.31108E-2 5.50837E-2 3.1308E-2 6.87966E-2 6.34097E-2 5.84631E-2 6.66027E-2 5.86471E-2 2.92492E-2 2.43471E-2 1.82493E-2 4.69717E-3 2.73494E-3 3.89794E-3 9.28665E-3 9.95221E-3 4.2836E-3 3.34888E-3 4.68128E-3 5.19599E-3 4.68926E-3 3.98099E-3 1.43769E-3 3.52955E-3 1.96371E-2 3.94433E-3 7.08611E-3 1.02956E-2 8.82867E-3 5.1953E-3 3.56598E-3 9.32333E-3 7.06797E-3 1.16132E-2 2.19068E-3 9.05185E-4 4.00768E-3 4.70788E-3 1.39555E-3 1.43856E-3 -9999 -9999 -9999 -9999 -9999 -9999 -9999 -9999 -9999 -9999 -9999 -9999 -9999 -9999 -9999 -9999 -9999 -9999 -9999 -9999 -9999 -9999 -9999 -9999 -9999 -9999 -9999 -9999 -9999 -9999 -9999 -9999 -9999 -9999 -9999 -9999 -9999 -9999 -9999 -9999 -9999 -9999 -9999 -9999 -9999 -9999 -9999 -9999 -9999 -9999 -9999 -9999 -9999 -9999 -9999 -9999 -9999 -9999 -9999
-9999 -9999 -9999 -9999 -9999 -9999 -9999 -9999 -9999 -9999 -9999 -9999 -9999 -9999 -9999 -9999 -9999 -9999 -9999 -9999 -9999 -9999 -9999 -9999 -9999 -9999 -9999 -9999 -9999 -9999 -9999 -9999 -9999 -9999 -9999 -9999 -9999 -9999 -9999 -9999 -9999 -9999 1.93753E-2 2.13057E-3 1.16974E-3 5.27549E-4 1.22164E-3 7.35357E-3 8.2561E-4 1.09386E-3 7.76765E-4 1.72158E-3 1.16184E-2 2.09898E-2 -9999 -9999 -9999 7.37614E-4 2.59069E-3 2.4684E-2 1.9457E-2 1.08592E-2 1.68432E-2 5.93441E-2 6.90819E-2 5.86317E-2 5.76643E-2 5.99687E-2 4.81836E-2 5.2582E-2 6.01312E-2 9.05475E-2 6.95796E-2 3.61368E-2 2.69389E-2 1.84552E-2 2.02508E-2 2.90283E-2 4.38983E-2 9.90261E-3 1.01808E-2 1.01837E-2 6.12912E-3 3.68736E-3 4.21639E-3 8.47248E-3 7.45065E-3 7.55982E-3 4.09015E-3 2.44493E-3 3.25498E-3 3.59778E-3 2.72207E-3 3.61731E-3 1.10487E-2 6.21269E-3 4.27214E-3 7.52599E-3 7.87585E-3 8.44351E-3 3.99053E-3 2.34806E-3 2.07751E-3 5.0722E-3 6.41528E-3 1.29779E-3 2.09983E-3 4.63597E-3 2.37211E-3 1.21279E-3 8.34805E-4 -9999 -9999 -9999 -9999 -9999 -9999 -9999 -9999 -9999 -9999 -9999 -9999 -9999 -9999 -9999 -9999 -9999 -9999 -9999 -9999 -9999 -9999 -9999 -9999 -9999 -9999 -9999 -9999 -9999 -9999 -9999 -9999 -9999 -9999 -9999 -9999 -9999 -9999 -9999 -9999 -9999 -9999 -9999 -9999 -9999 -9999 -9999 -9999 -9999 -9999 -9999 -9999 -9999 -9999 -9999 -9999 -9999 -9999 -9999
-9999 -9999 -9999 -9999 -9999 -9999 -9999 -9999 -9999 -9999 -9999 -9999 -9999 -9999 -9999 -9999 -9999 -9999 -9999 -9999 -9999 -9999 -9999 -9999 -9999 -9999 -9999 -9999 -9999 -9999 -9999 -9999 -9999 -9999 -9999 -9999 -9999 -9999 -9999 -9999 -9999 -9999 -9999 7.16182E-2 1.80645E-3 7.39955E-4 6.89895E-3 4.02185E-3 1.56337E-3 7.40691E-3 1.10379E-3 1.26804E-3 5.11627E-3 3.75609E-2 -9999 -9999 -9999 2.15158E-3 3.96738E-3 6.84854E-3 8.24045E-3 9.69548E-3 1.92699E-2 4.13973E-2 8.30325E-2 4.39387E-2 3.15426E-2 3.48978E-2 3.65314E-2 3.33254E-2 3.80029E-2 3.6854E-2 2.46574E-2 1.72655E-2 2.52094E-2 1.52626E-2 8.25737E-3 2.63606E-2 4.20446E-2 1.17576E-2 9.79582E-3 1.01436E-2 1.02493E-2 4.21389E-3 3.02875E-3 7.16154E-3 6.21513E-3 7.02567E-3 5.83291E-3 1.88949E-3 2.95582E-3 9.36612E-4 2.4398E-3 7.097E-3 9.28569E-3 4.74821E-3 5.73088E-3 5.11489E-3 5.537E-3 1.08218E-2 3.40909E-3 2.95014E-3 2.04956E-3 4.804E-3 3.15906E-3 2.77145E-3 2.82706E-3 1.17384E-3 5.0242E-4 8.31874E-4 8.13732E-4 8.68059E-4 -9999 -9999 -9999 -9999 -9999 -9999 -9999 -9999 -9999 -9999 -9999 -9999 -9999 -9999 -9999 -9999 -9999 -9999 -9999 -9999 -9999 -9999 -9999 -9999 -9999 -9999 -9999 -9999 -9999 -9999 -9999 -9999 -9999 -9999 -9999 -9999 -9999 -9999 -9999 -9999 -9999 -9999 -9999 -9999 -9999 -9999 -9999 -9999 -9999 -9999 -9999 -9999 -9999 -9999 -9999 -9999 -9999 -9999
-9999 -9999 -9999 -9999 -9999 -9999 -9999 -9999 -9999 -9999 -9999 -9999 -9999 -9999 -9999 -9999 -9999 -9999 -9999 -9999 -9999 -9999 -9999 -9999 -9999 -9999 -9999 -9999 -9999 -9999 -9999 -9999 -9999 -9999 -9999 -9999 -9999 -9999 -9999 -9999 -9999 -9999 -9999 8.07693E-2 3.56482E-3 8.14723E-4 6.37996E-3 1.78747E-3 2.44996E-2 3.5673E-3 8.58743E-4 2.86648E-3 5.94226E-3 -9999 -9999 -9999 -9999 -9999 -9999 1.88476E-3 2.59635E-3 4.9999E-3 1.30616E-2 6.00866E-2 7.3151E-2 9.29165E-2 3.75593E-2 1.86171E-2 1.62178E-2 1.49764E-2 2.16422E-2 1.96849E-2 1.99924E-2 1.41043E-2 1.19596E-2 8.47641E-3 1.55853E-2 3.61367E-2 2.13494E-2 1.3549E-2 1.50646E-2 1.4243E-2 9.9462E-3 4.47134E-3 1.8185E-3 4.84669E-3 6.70158E-3 2.77121E-3 3.46989E-3 2.37255E-3 3.4101E-3 1.20147E-3 2.40504E-3 5.92741E-3 4.1631E-3 3.9418E-3 4.20059E-3 5.04082E-3 8.1772E-3 6.17879E-3 6.74318E-3 5.75603E-3 2.73527E-3 2.1434E-3 4.06556E-3 2.19724E-3 1.27251E-3 4.9972E-4 4.66297E-4 2.53323E-4 8.60957E-4 -9999 -9999 -9999 -9999 -9999 -9999 -9999 -9999 -9999 -9999 -9999 -9999 -9999 -9999 -9999 -9999 -9999 -9999 -9999 -9999 -9999 -9999 -9999 -9999 -9999 -9999 -9999 -9999 -9999 -9999 -9999 -9999 -9999 -9999 -9999 -9999 -9999 -9999 -9999 -9999 -9999 -9999 -9999 -9999 -9999 -9999 -9999 -9999 -9999 -9999 -9999 -9999 -9999 -9999 -9999 -9999 -9999 -9999 -9999
-9999 -9999 -9999 -9999 -9999 -9999 -9999 -9999 -9999 -9999 -9999 -9999 -9999 -9999 -9999 -9999 -9999 -9999 -9999 -9999 -9999 -9999 -9999 -9999 -9999 -9999 -9999 -9999 -9999 -9999 -9999 -9999 -9999 -9999 -9999 -9999 -9999 -9999 -9999 -9999 -9999 -9999 -9999 7.78592E-2 5.86611E-3 9.09001E-4 4.81807E-3 3.46714E-3 3.69066E-3 7.34137E-4 4.11453E-4 5.94482E-4 1.10215E-3 -9999 -9999 -9999 -9999 -9999 -9999 -9999 4.88119E-3 1.48568E-2 2.99156E-2 6.38138E-2 6.27001E-2 5.39341E-2 4.14605E-2 1.57432E-2 8.54486E-3 9.10975E-3 3.03358E-2 1.86359E-2 1.25338E-2 7.97828E-3 6.49517E-3 6.11492E-3 1.51053E-2 1.92981E-2 1.06642E-2 8.22463E-3 8.90152E-3 9.71085E-3 5.82054E-3 2.48982E-3 9.79659E-4 2.77062E-3 3.92231E-3 2.70237E-3 4.21857E-3 4.09006E-3 5.15787E-3 2.94015E-3 1.87419E-3 5.44566E-3 3.69784E-3 2.40326E-3 3.65958E-3 3.73695E-3 3.47769E-3 2.50217E-3 1.99731E-3 1.57084E-3 2.90356E-3 1.4515E-3 2.46829E-3 1.67408E-3 9.1067E-4 4.6247E-4 4.6091E-4 1.99189E-4 -9999 -9999 -9999 -9999 -9999 -9999 -9999 -9999 -9999 -9999 -9999 -9999 -9999 -9999 -9999 -9999 -9999 -9999 -9999 -9999 -9999 -9999 -9999 -9999 -9999 -9999 -9999 -9999 -9999 -9999 -9999 -9999 -9999 -9999 -9999 -9999 -9999 -9999 -9999 -9999 -9999 -9999 -9999 -9999 -9999 -9999 -9999 -9999 -9999 -9999 -9999 -9999 -9999 -9999 -9999 -9999 -9999 -9999 -9999 -9999
-9999 -9999 -9999 -9999 -9999 -9999 -9999 -9999 -9999 -9999 -9999 -9999 -9999 -9999 -9999 -9999 -9999 -9999 -9999 -9999 -9999 -9999 -9999 -9999 -9999 -9999 -9999 -9999 -9999 -9999 -9999 -9999 -9999 -9999 -9999 -9999 -9999 -9999 -9999 -9999 -9999 -9999 -9999 -9999 1.48638E-1 1.25853E-3 7.321E-4 1.04373E-2 1.69379E-3 5.93413E-4 6.15306E-4 7.69577E-4 -9999 -9999 -9999 -9999 -9999 -9999 -9999 -9999 -9999 2.90506E-2 4.1481E-2 4.08132E-2 3.47791E-2 2.57866E-2 1.36128E-2 7.48372E-3 5.78025E-3 6.82191E-3 1.82749E-2 2.35475E-2 1.96646E-2 8.42288E-3 1.10619E-2 1.73931E-2 2.13573E-2 1.77204E-2 9.3036E-3 6.1334E-3 7.43276E-3 4.96257E-3 2.61169E-3 1.11101E-3 1.09793E-3 2.60748E-3 1.86072E-3 2.50675E-3 4.74491E-3 4.0774E-3 3.47907E-3 1.90352E-3 3.16574E-3 2.22994E-3 3.08567E-3 2.31628E-3 2.19458E-3 4.9146E-3 2.87268E-3 2.98649E-3 1.58254E-3 8.81358E-4 1.36414E-3 2.05646E-3 6.84188E-4 8.1999E-4 1.40845E-3 2.05375E-4 -9999 -9999 -9999 -9999 -9999 -9999 -9999 -9999 -9999 -9999 -9999 -9999 -9999 -9999 -9999 -9999 -9999 -9999 -9999 -9999 -9999 -9999 -9999 -9999 -9999 -9999 -9999 -9999 -9999 -9999 -9999 -9999 -9999 -9999 -9999 -9999 -9999 -9999 -9999 -9999 -9999 -9999 -9999 -9999 -9999 -9999 -9999 -9999 -9999 -9999 -9999 -9999 -9999 -9999 -9999 -9999 -9999 -9999 -9999 -9999 -9999 -9999
-9999 -9999 -9999 -9999 -9999 -9999 -9999 -9999 -9999 -9999 -9999 -9999 -9999 -9999 -9999 -9999 -9999 -9999 -9999 -9999 -9999 -9999 -9999 -9999 -9999 -9999 -9999 -9999 -9999 -9999 -9999 -9999 -9999 -9999 -9999 -9999 -9999 -9999 -9999 -9999 -9999 -9999 -9999 -9999 9.77888E-2 9.97418E-4 8.86764E-3 3.50299E-3 7.7625E-4 1.33475E-3 9.75804E-4 -9999 -9999 -9999 -9999 -9999 -9999 -9999 -9999 -9999 -9999 -9999 -9999 4.41285E-2 2.99883E-2 1.48655E-2 6.38744E-3 4.54207E-3 4.92987E-3 6.11839E-3 1.00998E-2 3.69043E-2 3.48883E-2 2.92206E-2 3.04872E-2 2.46269E-2 1.10579E-2 1.2855E-2 9.73621E-3 9.21967E-3 6.799E-3 6.55397E-3 2.05259E-3 1.08164E-3 2.44079E-3 3.97006E-3 2.64045E-3 2.69471E-3 4.41806E-3 2.97619E-3 2.69982E-3 1.68193E-3 2.28055E-3 1.88981E-3 4.01608E-3 2.39864E-3 1.49785E-3 2.04351E-3 5.08843E-3 4.59534E-3 2.20158E-3 9.41435E-4 4.66427E-4 9.05039E-4 1.52429E-3 3.6227E-4 2.49878E-4 -9999 -9999 -9999 -9999 -9999 -9999 -9999 -9999 -9999 -9999 -9999 -9999 -9999 -9999 -9999 -9999 -9999 -9999 -9999 -9999 -9999 -9999 -9999 -9999 -9999 -9999 -9999 -9999 -9999 -9999 -9999 -9999 -9999 -9999 -9999 -9999 -9999 -9999 -9999 -9999 -9999 -9999 -9999 -9999 -9999 -9999 -9999 -9999 -9999 -9999 -9999 -9999 -9999 -9999 -9999 -9999 -9999 -9999 -9999 -9999 -9999 -9999 -9999
-9999 -9999 -9999 -9999 -9999 -9999 -9999 -9999 -9999 -9999 -9999 -9999 -9999 -9999 -9999 -9999 -9999 -9999 -9999 -9999 -9999 -9999 -9999 -9999 -9999 -9999 -9999 -9999 -9999 -9999 -9999 -9999 -9999 -9999 -9999 -9999 -9999 -9999 -9999 -9999 -9999 -9999 -9999 -9999 1.04558E-1 5.38121E-3 3.13478E-2 1.53791E-3 7.89498E-4 -9999 -9999 -9999 -9999 -9999 -9999 -9999 -9999 -9999 -9999 -9999 -9999 -9999 -9999 1.36828E-2 1.05563E-2 8.98787E-3 5.90141E-3 5.34193E-3 5.36478E-3 6.09985E-3 6.62753E-3 1.09923E-2 1.32029E-2 2.44485E-2 1.39084E-2 7.12139E-3 2.37217E-3 7.45938E-3 1.25609E-2 4.44789E-3 4.87449E-3 3.73616E-3 1.91372E-3 1.14283E-3 2.91617E-3 6.8872E-3 3.76852E-3 2.42557E-3 2.18483E-3 2.35337E-3 1.48269E-3 9.81298E-4 1.65876E-3 1.22333E-3 2.36572E-3 6.85579E-4 7.70501E-4 1.44511E-3 1.20254E-3 3.66623E-3 1.88738E-3 1.30597E-3 3.77517E-4 4.1973E-4 8.34509E-4 2.85752E-4 -9999 -9999 -9999 -9999 -9999 -9999 -9999 -9999 -9999 -9999 -9999 -9999 -9999 -9999 -9999 -9999 -9999 -9999 -9999 -9999 -9999 -9999 -9999 -9999 -9999 -9999 -9999 -9999 -9999 -9999 -9999 -9999 -9999 -9999 -9999 -9999 -9999 -9999 -9999 -9999 -9999 -9999 -9999 -9999 -9999 -9999 -9999 -9999 -9999 -9999 -9999 -9999 -9999 -9999 -9999 -9999 -9999 -9999 -9999 -9999 -9999 -9999 -9999 -9999
-9999 -9999 -9999 -9999 -9999 -9999 -9999 -9999 -9999 -9999 -9999 -9999 -9999 -9999 -9999 -9999 -9999 -9999 -9999 -9999 -9999 -9999 -9999 -9999 -9999 -9999 -9999 -9999 -9999 -9999 -9999 -9999 -9999 -9999 -9999 -9999 -9999 -9999 -9999 -9999 -9999 -9999 -9999 -9999 1.16624E-1 1.04518E-2 2.67203E-2 1.32381E-3 8.53334E-4 -9999 -9999 -9999 -9999 -9999 -9999 -9999 -9999 -9999 -9999 -9999 -9999 -9999 -9999 6.49273E-3 3.1072E-3 2.07565E-3 3.52827E-3 4.50865E-3 3.58457E-3 3.31503E-3 4.33666E-3 4.89327E-3 6.06361E-3 6.63737E-3 6.80576E-3 3.91828E-3 2.16864E-3 5.29054E-3 9.98849E-3 3.64618E-3 2.53892E-3 3.04838E-3 1.50218E-3 7.36079E-4 1.94573E-3 5.57407E-3 4.42661E-3 2.21692E-3 1.89013E-3 2.43519E-3 1.3807E-3 1.48767E-3 1.48115E-3 1.22461E-3 1.89886E-3 1.16449E-3 8.32889E-4 1.45558E-3 9.01117E-4 7.47571E-4 8.38936E-4 7.69814E-4 7.61694E-4 1.53702E-4 4.54719E-4 3.79681E-4 -9999 -9999 -9999 -9999 -9999 -9999 -9999 -9999 -9999 -9999 -9999 -9999 -9999 -9999 -9999 -9999 -9999 -9999 -9999 -9999 -9999 -9999 -9999 -9999 -9999 -9999 -9999 -9999 -9999 -9999 -9999 -9999 -9999 -9999 -9999 -9999 -9999 -9999 -9999 -9999 -9999 -9999 -9999 -9999 -9999 -9999 -9999 -9999 -9999 -9999 -9999 -9999 -9999 -9999 -9999 -9999 -9999 -9999 -9999 -9999 -9999 -9999 -9999 -9999
-9999 -9999 -9999 -9999 -9999 -9999 -9999 -9999 -9999 -9999 -9999 -9999 -9999 -9999 -9999 -9999 -9999 -9999 -9999 -9999 -9999 -9999 -9999 -9999 -9999 -9999 -9999 -9999 -9999 -9999 -9999 -9999 -9999 -9999 -9999 -9999 -9999 -9999 -9999 -9999 -9999 -9999 -9999 -9999 7.50747E-2 6.54344E-3 1.06078E-1 3.23602E-2 1.04937E-2 -9999 -9999 -9999 -9999 -9999 -9999 -9999 -9999 -9999 -9999 -9999 -9999 -9999 -9999 -9999 -9999 1.9537E-3 2.2076E-3 2.73793E-3 2.43453E-3 3.75747E-3 3.0653E-3 6.89563E-3 5.89518E-3 3.6742E-3 2.7671E-3 2.19983E-3 2.77384E-3 8.17865E-3 9.39514E-3 1.90718E-3 1.57893E-3 1.81232E-3 1.0677E-3 7.23567E-4 1.71323E-3 3.32652E-3 1.51087E-3 1.3049E-3 1.64876E-3 1.79378E-3 7.39422E-4 6.21084E-4 1.4836E-3 1.14453E-3 8.78198E-4 1.30139E-3 1.41413E-3 8.55338E-4 5.60644E-4 4.21064E-4 4.73503E-4 5.4043E-4 7.84599E-4 5.80213E-4 6.64637E-4 -9999 -9999 -9999 -9999 -9999 -9999 -9999 -9999 -9999 -9999 -9999 -9999 -9999 -9999 -9999 -9999 -9999 -9999 -9999 -9999 -9999 -9999 -9999 -9999 -9999 -9999 -9999 -9999 -9999 -9999 -9999 -9999 -9999 -9999 -9999 -9999 -9999 -9999 -9999 -9999 -9999 -9999 -9999 -9999 -9999 -9999 -9999 -9999 -9999 -9999 -9999 -9999 -9999 -9999 -9999 -9999 -9999 -9999 -9999 -9999 -9999 -9999 -9999 -9999 -9999
-9999 -9999 -9999 -9999 -9999 -9999 -9999 -9999 -9999 -9999 -9999 -9999 -9999 -9999 -9999 -9999 -9999 -9999 -9999 -9999 -9999 -9999 -9999 -9999 -9999 -9999 -9999 -9999 -9999 -9999 -9999 -9999 -9999 -9999 -9999 -9999 -9999 -9999 -9999 -9999 -9999 -9999 -9999 -9999 4.05578E-2 2.06767E-2 2.15588E-2 4.97459E-3 9.27147E-4 8.69842E-4 -9999 -9999 -9999 -9999 -9999 -9999 -9999 -9999 -9999 -9999 -9999 -9999 -9999 -9999 -9999 2.86841E-3 2.5524E-3 3.44517E-3 1.44212E-3 3.14973E-3 3.20168E-3 5.16031E-3 2.70522E-3 2.78766E-3 2.76327E-3 3.00131E-3 2.39329E-3 3.81837E-3 9.03902E-3 3.73236E-3 2.85986E-3 1.56408E-3 1.04173E-3 4.8702E-4 1.35024E-3 2.34743E-3 1.62591E-3 1.59388E-3 2.48962E-3 2.10643E-3 7.71254E-4 5.76094E-4 6.38525E-4 6.91901E-4 5.6501E-4 1.04822E-3 1.51923E-3 9.64706E-4 4.56906E-4 4.29647E-4 8.16285E-4 8.032E-4 5.60567E-4 8.94715E-4 5.93392E-4 -9999 -9999 -9999 -9999 -9999 -9999 -9999 -9999 -9999 -9999 -9999 -9999 -9999 -9999 -9999 -9999 -9999 -9999 -9999 -9999 -9999 -9999 -9999 -9999 -9999 -9999 -9999 -9999 -9999 -9999 -9999 -9999 -9999 -9999 -9999 -9999 -9999 -9999 -9999 -9999 -9999 -9999 -9999 -9999 -9999 -9999 -9999 -9999 -9999 -9999 -9999 -9999 -9999 -9999 -9999 -9999 -9999 -9999 -9999 -9999 -9999 -9999 -9999 -9999 -9999
-9999 -9999 -9999 -9999 -9999 -9999 -9999 -9999 -9999 -9999 -9999 -9999 -9999 -9999 -9999 -9999 -9999 -9999 -9999 -9999 -9999 -9999 -9999 -9999 -9999 -9999 -9999 -9999 -9999 -9999 -9999 -9999 -9999 -9999 -9999 -9999 -9999 -9999 -9999 -9999 -9999 -9999 -9999 -9999 -9999 4.62787E-2 2.27605E-3 2.27914E-3 1.42216E-3 -9999 -9999 -9999 -9999 -9999 -9999 -9999 -9999 -9999 -9999 -9999 -9999 -9999 -9999 -9999 -9999 -9999 2.837E-3 1.3908E-3 3.2836E-3 6.60802E-3 4.71249E-3 5.13786E-3 3.05869E-3 2.7361E-3 3.526E-3 3.74279E-3 2.56199E-3 1.06627E-3 3.71258E-3 9.93559E-3 3.67048E-3 2.78273E-3 1.00697E-3 4.86651E-4 7.98772E-4 1.36642E-3 1.43177E-3 1.38507E-3 2.04898E-3 1.64337E-3 7.03665E-4 5.78692E-4 8.8694E-4 8.21447E-4 1.034E-3 9.09487E-4 7.70004E-4 1.14597E-3 6.31174E-4 5.15044E-4 9.6485E-4 6.49097E-4 8.3033E-4 6.81164E-4 -9999 -9999 -9999 -9999 -9999 -9999 -9999 -9999 -9999 -9999 -9999 -9999 -9999 -9999 -9999 -9999 -9999 -9999 -9999 -9999 -9999 -9999 -9999 -9999 -9999 -9999 -9999 -9999 -9999 -9999 -9999 -9999 -9999 -9999 -9999 -9999 -9999 -9999 -9999 -9999 -9999 -9999 -9999 -9999 -9999 -9999 -9999 -9999 -9999 -9999 -9999 -9999 -9999 -9999 -9999 -9999 -9999 -9999 -9999 -9999 -9999 -9999 -9999 -9999 -9999 -9999
-9999 -9999 -9999 -9999 -9999 -9999 -9999 -9999 -9999 -9999 -9999 -9999 -9999 -9999 -9999 -9999 -9999 -9999 -9999 -9999 -9999 -9999 -9999 -9999 -9999 -9999 -9999 -9999 -9999 -9999 -9999 -9999 -9999 -9999 -9999 -9999 -9999 -9999 -9999 -9999 -9999 -9999 -9999 -9999 -9999 3.48569E-2 7.49027E-2 3.39488E-3 7.61415E-4 -9999 -9999 -9999 -9999 -9999 -9999 -9999 -9999 -9999 -9999 -9999 -9999 -9999 -9999 -9999 -9999 -9999 -9999 -9999 4.31901E-3 5.13715E-3 3.14795E-3 2.8239E-3 4.31474E-3 4.291E-3 4.69115E-3 3.24072E-3 1.48733E-3 5.91868E-4 1.665E-3 7.29353E-3 5.524E-3 2.55947E-3 7.2028E-4 6.37869E-4 1.24162E-3 1.12815E-3 8.56776E-4 5.74446E-4 6.4732E-4 1.32375E-3 8.07282E-4 6.27334E-4 5.18235E-4 5.24009E-4 7.32948E-4 4.42705E-4 4.96032E-4 1.16252E-3 5.78752E-4 3.00425E-4 2.84451E-4 3.42978E-4 3.13186E-4 -9999 -9999 -9999 -9999 -9999 -9999 -9999 -9999 -9999 -9999 -9999 -9999 -9999 -9999 -9999 -9999 -9999 -9999 -9999 -9999 -9999 -9999 -9999 -9999 -9999 -9999 -9999 -9999 -9999 -9999 -9999 -9999 -9999 -9999 -9999 -9999 -9999 -9999 -9999 -9999 -9999 -9999 -9999 -9999 -9999 -9999 -9999 -9999 -9999 -9999 -9999 -9999 -9999 -9999 -9999 -9999 -9999 -9999 -9999 -9999 -9999 -9999 -9999 -9999 -9999 -9999 -9999
-9999 -9999 -9999 -9999 -9999 -9999 -9999 -9999 -9999 -9999 -9999 -9999 -9999 -9999 -9999 -9999 -9999 -9999 -9999 -9999 -9999 -9999 -9999 -9999 -9999 -9999 -9999 -9999 -9999 -9999 -9999 -9999 -9999 -9999 -9999 -9999 -9999 -9999 -9999 -9999 -9999 -9999 -9999 -9999 -9999 -9999 -9999 4.87105E-2 1.14242E-3 3.21362E-3 -9999 -9999 -9999 -9999 -9999 -9999 -9999 -9999 -9999 -9999 -9999 -9999 -9999 -9999 -9999 -9999 -9999 5.84597E-3 1.49669E-2 7.31562E-3 2.09897E-3 2.53891E-3 3.15477E-3 3.22062E-3 2.46079E-3 2.01105E-3 6.23177E-4 6.90211E-4 2.43816E-3 3.90399E-3 2.7842E-3 1.8071E-3 6.2633E-4 6.29114E-4 1.94269E-3 1.76398E-3 6.00812E-4 4.59681E-4 3.90835E-4 8.79585E-4 8.87894E-4 8.90818E-4 7.08847E-4 4.11137E-4 2.66816E-4 2.35864E-4 3.82725E-4 4.52028E-4 4.86397E-4 4.09102E-4 2.66603E-4 2.52957E-4 1.41185E-4 -9999 -9999 -9999 -9999 -9999 -9999 -9999 -9999 -9999 -9999 -9999 -9999 -9999 -9999 -9999 -9999 -9999 -9999 -9999 -9999 -9999 -9999 -9999 -9999 -9999 -9999 -9999 -9999 -9999 -9999 -9999 -9999 -9999 -9999 -9999 -9999 -9999 -9999 -9999 -9999 -9999 -9999 -9999 -9999 -9999 -9999 -9999 -9999 -9999 -9999 -9999 -9999 -9999 -9999 -9999 -9999 -9999 -9999 -9999 -9999 -9999 -9999 -9999 -9999 -9999 -9999 -9999
-9999 -9999 -9999 -9999 -9999 -9999 -9999 -9999 -9999 -9999 -9999 -9999 -9999 -9999 -9999 -9999 -9999 -9999 -9999 -9999 -9999 -9999 -9999 -9999 -9999 -9999 -9999 -9999 -9999 -9999 -9999 -9999 -9999 -9999 -9999 -9999 -9999 -9999 -9999 -9999 -9999 -9999 -9999 -9999 -9999 -9999 -9999 9.37368E-2 2.42965E-2 -9999 -9999 -9999 -9999 -9999 -9999 -9999 -9999 -9999 -9999 -9999 -9999 -9999 -9999 -9999 -9999 -9999 -9999 -9999 9.75302E-3 9.16217E-3 3.7199E-3 2.22145E-3 2.1426E-3 2.13433E-3 1.98041E-3 1.34366E-3 1.09342E-3 2.27924E-3 4.90481E-3 3.51946E-3 2.11113E-3 1.76433E-3 7.35808E-4 6.41476E-4 1.46912E-3 6.88897E-4 4.48253E-4 4.84375E-4 4.30482E-4 5.05458E-4 9.31719E-4 8.54273E-4 1.06578E-3 6.52734E-4 2.92204E-4 8.66548E-5 1.28832E-4 2.45231E-4 2.55384E-4 2.74999E-4 2.64097E-4 2.42809E-4 1.41935E-4 -9999 -9999 -9999 -9999 -9999 -9999 -9999 -9999 -9999 -9999 -9999 -9999 -9999 -9999 -9999 -9999 -9999 -9999 -9999 -9999 -9999 -9999 -9999 -9999 -9999 -9999 -9999 -9999 -9999 -9999 -9999 -9999 -9999 -9999 -9999 -9999 -9999 -9999 -9999 -9999 -9999 -9999 -9999 -9999 -9999 -9999 -9999 -9999 -9999 -9999 -9999 -9999 -9999 -9999 -9999 -9999 -9999 -9999 -9999 -9999 -9999 -9999 -9999 -9999 -9999 -9999 -9999
-9999 -9999 -9999 -9999 -9999 -9999 -9999 -9999 -9999 -9999 -9999 -9999 -9999 -9999 -9999 -9999 -9999 -9999 -9999 -9999 -9999 -9999 -9999 -9999 -9999 -9999 -9999 -9999 -9999 -9999 -9999 -9999 -9999 -9999 -9999 -9999 -9999 -9999 -9999 -9999 -9999 -9999 -9999 -9999 -9999 -9999 -9999 -9999 8.571E-2 -9999 -9999 -9999 -9999 -9999 -9999 -9999 -9999 -9999 -9999 -9999 -9999 -9999 -9999 -9999 -9999 -9999 2.05358E-3 9.20799E-4 3.3577E-3 1.6685E-2 1.01194E-2 2.06426E-3 2.62522E-3 1.64945E-3 9.44019E-4 1.28627E-3 1.23799E-3 2.59496E-3 3.16791E-3 2.68229E-3 9.15015E-4 1.02234E-3 8.04625E-4 4.52107E-4 1.27627E-3 1.39571E-3 8.31873E-4 4.71251E-4 4.42383E-4 4.70365E-4 8.78027E-4 1.09306E-3 1.00369E-3 6.64008E-4 4.06753E-4 1.01088E-4 1.39479E-4 1.80216E-4 1.76743E-4 1.47845E-4 1.80334E-4 1.72591E-4 1.59949E-4 -9999 -9999 -9999 -9999 -9999 -9999 -9999 -9999 -9999 -9999 -9999 -9999 -9999 -9999 -9999 -9999 -9999 -9999 -9999 -9999 -9999 -9999 -9999 -9999 -9999 -9999 -9999 -9999 -9999 -9999 -9999 -9999 -9999 -9999 -9999 -9999 -9999 -9999 -9999 -9999 -9999 -9999 -9999 -9999 -9999 -9999 -9999 -9999 -9999 -9999 -9999 -9999 -9999 -9999 -9999 -9999 -9999 -9999 -9999 -9999 -9999 -9999 -9999 -9999 -9999 -9999 -9999
-9999 -9999 -9999 -9999 -9999 -9999 -9999 -9999 -9999 -9999 -9999 -9999 -9999 -9999 -9999 -9999 -9999 -9999 -9999 -9999 -9999 -9999 -9999 -9999 -9999 -9999 -9999 -9999 -9999 -9999 -9999 -9999 -9999 -9999 -9999 -9999 -9999 -9999 -9999 -9999 -9999 -9999 -9999 -9999 -9999 -9999 -9999 -9999 -9999 -9999 -9999 -9999 -9999 -9999 -9999 -9999 -9999 -9999 -9999 -9999 -9999 -9999 -9999 -9999 9.97296E-3 5.37088E-3 2.10506E-3 1.12658E-3 2.52619E-3 1.00938E-2 1.58149E-2 2.44163E-3 1.87193E-3 1.80757E-3 8.92639E-4 8.51183E-4 1.18024E-3 2.28922E-3 2.91539E-3 2.58707E-3 1.58337E-3 1.22096E-3 8.1347E-4 9.06902E-4 2.3032E-3 3.26125E-3 2.34717E-3 6.2494E-4 5.45237E-4 5.39893E-4 8.61081E-4 1.32991E-3 1.00981E-3 4.89373E-4 3.21907E-4 1.36787E-4 1.15837E-4 2.21112E-4 2.23927E-4 1.48087E-4 1.53924E-4 1.78584E-4 -9999 -9999 -9999 -9999 -9999 -9999 -9999 -9999 -9999 -9999 -9999 -9999 -9999 -9999 -9999 -9999 -9999 -9999 -9999 -9999 -9999 -9999 -9999 -9999 -9999 -9999 -9999 -9999 -9999 -9999 -9999 -9999 -9999 -9999 -9999 -9999 -9999 -9999 -9999 -9999 -9999 -9999 -9999 -9999 -9999 -9999 -9999 -9999 -9999 -9999 -9999 -9999 -9999 -9999 -9999 -9999 -9999 -9999 -9999 -9999 -9999 -9999 -9999 -9999 -9999 -9999 -9999 -9999
-9999 -9999 -9999 -9999 -9999 -9999 -9999 -9999 -9999 -9999 -9999 -9999 -9999 -9999 -9999 -9999 -9999 -9999 -9999 -9999 -9999 -9999 -9999 -9999 -9999 -9999 -9999 -9999 -9999 -9999 -9999 -9999 -9999 -9999 -9999 -9999 -9999 -9999 -9999 -9999 -9999 -9999 -9999 -9999 -9999 -9999 -9999 -9999 -9999 -9999 -9999 -9999 -9999 -9999 -9999 -9999 -9999 -9999 -9999 -9999 -9999 -9999 -9999 -9999 -9999 7.35934E-3 4.04322E-3 1.52711E-3 1.9117E-3 1.18921E-2 1.99508E-2 4.50309E-3 2.26546E-3 2.12532E-3 1.58763E-3 1.15148E-3 1.50763E-3 2.30998E-3 2.57237E-3 1.92454E-3 1.7711E-3 1.18819E-3 6.38234E-4 1.13481E-3 1.40355E-3 1.48756E-3 2.08543E-3 1.41125E-3 1.19774E-3 1.39343E-3 8.93797E-4 5.94218E-4 5.0537E-4 3.85243E-4 2.31676E-4 1.28531E-4 1.32942E-4 1.57695E-4 2.14209E-4 2.74255E-4 2.03895E-4 -9999 -9999 -9999 -9999 -9999 -9999 -9999 -9999 -9999 -9999 -9999 -9999 -9999 -9999 -9999 -9999 -9999 -9999 -9999 -9999 -9999 -9999 -9999 -9999 -9999 -9999 -9999 -9999 -9999 -9999 -9999 -9999 -9999 -9999 -9999 -9999 -9999 -9999 -9999 -9999 -9999 -9999 -9999 -9999 -9999 -9999 -9999 -9999 -9999 -9999 -9999 -9999 -9999 -9999 -9999 -9999 -9999 -9999 -9999 -9999 -9999 -9999 -9999 -9999 -9999 -9999 -9999 -9999 -9999
-9999 -9999 -9999 -9999 -9999 -9999 -9999 -9999 -9999 -9999 -9999 -9999 -9999 -9999 -9999 -9999 -9999 -9999 -9999 -9999 -9999 -9999 -9999 -9999 -9999 -9999 -9999 -9999 -9999 -9999 -9999 -9999 -9999 -9999 -9999 -9999 -9999 -9999 -9999 -9999 -9999 -9999 -9999 -9999 -9999 -9999 -9999 -9999 -9999 -9999 -9999 -9999 -9999 -9999 -9999 -9999 -9999 -9999 -9999 -9999 -9999 -9999 -9999 -9999 -9999 1.23437E-2 9.05912E-3 3.87672E-3 1.78655E-3 5.35479E-3 1.39041E-2 1.38639E-2 7.11656E-3 1.98011E-3 1.31727E-3 1.73429E-3 1.4799E-3 1.78545E-3 1.08742E-3 1.10955E-3 1.07634E-3 9.10387E-4 5.9385E-4 6.32075E-4 3.00591E-4 3.65292E-4 8.20946E-4 1.42719E-3 2.19367E-3 2.30208E-3 8.11494E-4 2.82459E-4 3.1801E-4 2.76619E-4 1.87286E-4 1.82005E-4 1.55455E-4 1.96115E-4 4.12702E-4 6.05448E-4 -9999 -9999 -9999 -9999 -9999 -9999 -9999 -9999 -9999 -9999 -9999 -9999 -9999 -9999 -9999 -9999 -9999 -9999 -9999 -9999 -9999 -9999 -9999 -9999 -9999 -9999 -9999 -9999 -9999 -9999 -9999 -9999 -9999 -9999 -9999 -9999 -9999 -9999 -9999 -9999 -9999 -9999 -9999 -9999 -9999 -9999 -9999 -9999 -9999 -9999 -9999 -9999 -9999 -9999 -9999 -9999 -9999 -9999 -9999 -9999 -9999 -9999 -9999 -9999 -9999 -9999 -9999 -9999 -9999 -9999
-9999 -9999 -9999 -9999 -9999 -9999 -9999 -9999 -9999 -9999 -9999 -9999 -9999 -9999 -9999 -9999 -9999 -9999 -9999 -9999 -9999 -9999 -9999 -9999 -9999 -9999 -9999 -9999 -9999 -9999 -9999 -9999 -9999 -9999 -9999 -9999 -9999 -9999 -9999 -9999 -9999 -9999 -9999 -9999 -9999 -9999 -9999 -9999 -9999 -9999 -9999 -9999 -9999 -9999 -9999 -9999 -9999 -9999 -9999 -9999 -9999 -9999 -9999 -9999 -9999 -9999 4.49552E-3 3.51585E-3 1.65699E-3 1.43168E-3 2.38859E-3 5.19674E-3 7.57791E-3 2.89921E-3 1.38328E-3 1.31926E-3 1.54843E-3 1.95999E-3 6.34164E-4 6.33491E-4 6.48992E-4 1.28767E-3 6.04961E-4 4.32235E-4 2.25652E-4 3.44112E-4 4.63111E-4 8.9489E-4 1.52434E-3 8.82781E-4 3.7505E-4 3.36057E-4 3.48262E-4 2.34304E-4 1.88223E-4 1.58474E-4 9.5341E-5 1.39485E-4 1.8503E-4 -9999 -9999 -9999 -9999 -9999 -9999 -9999 -9999 -9999 -9999 -9999 -9999 -9999 -9999 -9999 -9999 -9999 -9999 -9999 -9999 -9999 -9999 -9999 -9999 -9999 -9999 -9999 -9999 -9999 -9999 -9999 -9999 -9999 -9999 -9999 -9999 -9999 -9999 -9999 -9999 -9999 -9999 -9999 -9999 -9999 -9999 -9999 -9999 -9999 -9999 -9999 -9999 -9999 -9999 -9999 -9999 -9999 -9999 -9999 -9999 -9999 -9999 -9999 -9999 -9999 -9999 -9999 -9999 -9999 -9999 -9999
-9999 -9999 -9999 -9999 -9999 -9999 -9999 -9999 -9999 -9999 -9999 -9999 -9999 -9999 -9999 -9999 -9999 -9999 -9999 -9999 -9999 -9999 -9999 -9999 -9999 -9999 -9999 -9999 -9999 -9999 -9999 -9999 -9999 -9999 -9999 -9999 -9999 -9999 -9999 -9999 -9999 -9999 -9999 -9999 -9999 -9999 -9999 -9999 -9999 -9999 -9999 -9999 -9999 -9999 -9999 -9999 -9999 -9999 -9999 -9999 -9999 -9999 -9999 -9999 -9999 -9999 -9999 1.74372E-3 1.02557E-3 9.67786E-4 1.03E-3 1.60959E-3 5.20491E-3 4.85045E-3 3.46292E-3 1.91148E-3 2.5062E-3 2.50672E-3 1.21239E-3 8.83018E-4 9.01649E-4 2.39253E-3 2.03983E-3 7.8849E-4 2.80408E-4 3.57525E-4 5.02935E-4 7.49371E-4 1.01556E-3 1.35711E-3 6.10208E-4 3.75088E-4 3.80497E-4 4.99699E-4 3.63396E-4 1.64909E-4 1.04615E-4 7.39655E-5 8.94765E-5 1.92997E-4 -9999 -9999 -9999 -9999 -9999 -9999 -9999 -9999 -9999 -9999 -9999 -9999 -9999 -9999 -9999 -9999 -9999 -9999 -9999 -9999 -9999 -9999 -9999 -9999 -9999 -9999 -9999 -9999 -9999 -9999 -9999 -9999 -9999 -9999 -9999 -9999 -9999 -9999 -9999 -9999 -9999 -9999 -9999 -9999 -9999 -9999 -9999 -9999 -9999 -9999 -9999 -9999 -9999 -9999 -9999 -9999 -9999 -9999 -9999 -9999 -9999 -9999 -9999 -9999 -9999 -9999 -9999 -9999 -9999 -9999
-9999 -9999 -9999 -9999 -9999 -9999 -9999 -9999 -9999 -9999 -9999 -9999 -9999 -9999 -9999 -9999 -9999 -9999 -9999 -9999 -9999 -9999 -9999 -9999 -9999 -9999 -9999 -9999 -9999 -9999 -9999 -9999 -9999 -9999 -9999 -9999 -9999 -9999 -9999 -9999 -9999 -9999 -9999 -9999 -9999 -9999 -9999 -9999 -9999 -9999 -9999 -9999 -9999 -9999 -9999 -9999 -9999 -9999 -9999 -9999 -9999 -9999 -9999 -9999 -9999 -9999 -9999 -9999 1.52191E-3 1.64111E-3 1.50101E-3 1.96903E-3 3.1034E-3 4.76543E-3 4.64189E-3 4.83763E-3 4.90507E-3 2.69976E-3 2.55455E-3 2.03751E-3 1.82435E-3 4.43349E-3 3.57124E-3 1.65496E-3 8.61374E-4 4.93717E-4 1.02261E-3 1.01695E-3 8.72231E-4 9.77099E-4 7.34366E-4 4.8645E-4 3.43506E-4 4.77067E-4 8.41856E-4 4.22823E-4 3.21879E-4 1.68144E-4 -9999 -9999 -9999 -9999 -9999 -9999 -9999 -9999 -9999 -9999 -9999 -9999 -9999 -9999 -9999 -9999 -9999 -9999 -9999 -9999 -9999 -9999 -9999 -9999 -9999 -9999 -9999 -9999 -9999 -9999 -9999 -9999 -9999 -9999 -9999 -9999 -9999 -9999 -9999 -9999 -9999 -9999 -9999 -9999 -9999 -9999 -9999 -9999 -9999 -9999 -9999 -9999 -9999 -9999 -9999 -9999 -9999 -9999 -9999 -9999 -9999 -9999 -9999 -9999 -9999 -9999 -9999 -9999 -9999 -9999 -9999 -9999
-9999 -9999 -9999 -9999 -9999 -9999 -9999 -9999 -9999 -9999 -9999 -9999 -9999 -9999 -9999 -9999 -9999 -9999 -9999 -9999 -9999 -9999 -9999 -9999 -9999 -9999 -9999 -9999 -9999 -9999 -9999 -9999 -9999 -9999 -9999 -9999 -9999 -9999 -9999 -9999 -9999 -9999 -9999 -9999 -9999 -9999 -9999 -9999 -9999 -9999 -9999 -9999 -9999 -9999 -9999 -9999 -9999 -9999 -9999 -9999 -9999 -9999 -9999 -9999 -9999 -9999 -9999 -9999 1.01659E-3 1.2906E-3 1.60928E-3 1.68356E-3 1.88155E-3 2.90344E-3 5.95546E-3 6.30918E-3 5.28528E-3 2.8177E-3 2.7749E-3 -9999 6.52329E-3 -9999 5.9055E-3 -9999 3.05504E-3 2.25647E-3 2.46782E-3 1.2507E-3 5.86365E-4 3.51949E-4 5.08561E-4 4.6462E-4 3.24336E-4 6.00742E-4 1.12791E-3 5.55804E-4 3.33517E-4 -9999 -9999 -9999 -9999 -9999 -9999 -9999 -9999 -9999 -9999 -9999 -9999 -9999 -9999 -9999 -9999 -9999 -9999 -9999 -9999 -9999 -9999 -9999 -9999 -9999 -9999 -9999 -9999 -9999 -9999 -9999 -9999 -9999 -9999 -9999 -9999 -9999 -9999 -9999 -9999 -9999 -9999 -9999 -9999 -9999 -9999 -9999 -9999 -9999 -9999 -9999 -9999 -9999 -9999 -9999 -9999 -9999 -9999 -9999 -9999 -9999 -9999 -9999 -9999 -9999 -9999 -9999 -9999 -9999 -9999 -9999 -9999 -9999
-9999 -9999 -9999 -9999 -9999 -9999 -9999 -9999 -9999 -9999 -9999 -9999 -9999 -9999 -9999 -9999 -9999 -9999 -9999 -9999 -9999 -9999 -9999 -9999 -9999 -9999 -9999 -9999 -9999 -9999 -9999 -9999 -9999 -9999 -9999 -9999 -9999 -9999 -9999 -9999 -9999 -9999 -9999 -9999 -9999 -9999 -9999 -9999 -9999 -9999 -9999 -9999 -9999 -9999 -9999 -9999 -9999 -9999 -9999 -9999 -9999 -9999 -9999 -9999 -9999 -9999 -9999 -9999 -9999 -9999 -9999 9.2414E-4 1.88041E-3 4.45114E-3 -9999 4.89851E-3 2.75909E-3 1.77173E-3 -9999 -9999 -9999 -9999 -9999 -9999 -9999 -9999 2.37587E-3 1.22057E-3 5.71232E-4 3.22337E-4 5.21463E-4 6.95079E-4 5.94101E-4 8.02452E-4 7.92358E-4 3.22239E-4 1.57486E-4 1.67091E-4 -9999 -9999 -9999 -9999 -9999 -9999 -9999 -9999 -9999 -9999 -9999 -9999 -9999 -9999 -9999 -9999 -9999 -9999 -9999 -9999 -9999 -9999 -9999 -9999 -9999 -9999 -9999 -9999 -9999 -9999 -9999 -9999 -9999 -9999 -9999 -9999 -9999 -9999 -9999 -9999 -9999 -9999 -9999 -9999 -9999 -9999 -9999 -9999 -9999 -9999 -9999 -9999 -9999 -9999 -9999 -9999 -9999 -9999 -9999 -9999 -9999 -9999 -9999 -9999 -9999 -9999 -9999 -9999 -9999 -9999 -9999 -9999
-9999 -9999 -9999 -9999 -9999 -9999 -9999 -9999 -9999 -9999 -9999 -9999 -9999 -9999 -9999 -9999 -9999 -9999 -9999 -9999 -9999 -9999 -9999 -9999 -9999 -9999 -9999 -9999 -9999 -9999 -9999 -9999 -9999 -9999 -9999 -9999 -9999 -9999 -9999 -9999 -9999 -9999 -9999 -9999 -9999 -9999 -9999 -9999 -9999 -9999 -9999 -9999 -9999 -9999 -9999 -9999 -9999 -9999 -9999 -9999 -9999 -9999 -9999 -9999 -9999 -9999 -9999 -9999 -9999 -9999 -9999 2.06698E-3 4.13397E-3 7.88921E-3 -9999 -9999 -9999 -9999 -9999 -9999 -9999 -9999 -9999 -9999 -9999 -9999 -9999 -9999 8.38495E-4 4.75392E-4 3.42259E-4 3.82984E-4 5.23856E-4 3.72158E-4 3.68195E-4 5.73619E-4 3.12056E-4 1.63646E-4 -9999 -9999 -9999 -9999 -9999 -9999 -9999 -9999 -9999 -9999 -9999 -9999 -9999 -9999 -9999 -9999 -9999 -9999 -9999 -9999 -9999 -9999 -9999 -9999 -9999 -9999 -9999 -9999 -9999 -9999 -9999 -9999 -9999 -9999 -9999 -9999 -9999 -9999 -9999 -9999 -9999 -9999 -9999 -9999 -9999 -9999 -9999 -9999 -9999 -9999 -9999 -9999 -9999 -9999 -9999 -9999 -9999 -9999 -9999 -9999 -9999 -9999 -9999 -9999 -9999 -9999 -9999 -9999 -9999 -9999 -9999 -9999
-9999 -9999 -9999 -9999 -9999 -9999 -9999 -9999 -9999 -9999 -9999 -9999 -9999 -9999 -9999 -9999 -9999 -9999 -9999 -9999 -9999 -9999 -9999 -9999 -9999 -9999 -9999 -9999 -9999 -9999 -9999 -9999 -9999 -9999 -9999 -9999 -9999 -9999 -9999 -9999 -9999 -9999 -9999 -9999 -9999 -9999 -9999 -9999 -9999 -9999 -9999 -9999 -9999 -9999 -9999 -9999 -9999 -9999 -9999 -9999 -9999 -9999 -9999 -9999 -9999 -9999 -9999 -9999 -9999 -9999 -9999 3.65367E-3 1.00969E-2 -9999 -9999 -9999 -9999 -9999 -9999 -9999 -9999 -9999 -9999 -9999 -9999 -9999 -9999 -9999 -9999 -9999 2.39704E-4 1.9367E-4 3.80863E-4 6.01186E-4 3.21877E-4 2.72005E-4 2.82194E-4 1.80862E-4 -9999 -9999 -9999 -9999 -9999 -9999 -9999 -9999 -9999 -9999 -9999 -9999 -9999 -9999 -9999 -9999 -9999 -9999 -9999 -9999 -9999 -9999 -9999 -9999 -9999 -9999 -9999 -9999 -9999 -9999 -9999 -9999 -9999 -9999 -9999 -9999 -9999 -9999 -9999 -9999 -9999 -9999 -9999 -9999 -9999 -9999 -9999 -9999 -9999 -9999 -9999 -9999 -9999 -9999 -9999 -9999 -9999 -9999 -9999 -9999 -9999 -9999 -9999 -9999 -9999 -9999 -9999 -9999 -9999 -9999 -9999 -9999
-9999 -9999 -9999 -9999 -9999 -9999 -9999 -9999 -9999 -9999 -9999 -9999 -9999 -9999 -9999 -9999 -9999 -9999 -9999 -9999 -9999 -9999 -9999 -9999 -9999 -9999 -9999 -9999 -9999 -9999 -9999 -9999 -9999 -9999 -9999 -9999 -9999 -9999 -9999 -9999 -9999 -9999 -9999 -9999 -9999 -9999 -9999 -9999 -9999 -9999 -9999 -9999 -9999 -9999 -9999 -9999 -9999 -9999 -9999 -9999 -9999 -9999 -9999 -9999 -9999 -9999 -9999 -9999 -9999 -9999 -9999 7.39433E-3 -9999 -9999 -9999 -9999 -9999 -9999 -9999 -9999 -9999 -9999 -9999 -9999 -9999 -9999 -9999 -9999 -9999 -9999 -9999 -9999 3.04972E-4 5.45837E-4 4.23561E-4 -9999 -9999 -9999 -9999 -9999 -9999 -9999 -9999 -9999 -9999 -9999 -9999 -9999 -9999 -9999 -9999 -9999 -9999 -9999 -9999 -9999 -9999 -9999 -9999 -9999 -9999 -9999 -9999 -9999 -9999 -9999 -9999 -9999 -9999 -9999 -9999 -9999 -9999 -9999 -9999 -9999 -9999 -9999 -9999 -9999 -9999 -9999 -9999 -9999 -9999 -9999 -9999 -9999 -9999 -9999 -9999 -9999 -9999 -9999 -9999 -9999 -9999 -9999 -9999 -9999 -9999 -9999 -9999 -9999 -9999 -9999 -9999 -9999 -9999 -9999
-9999 -9999 -9999 -9999 -9999 -9999 -9999 -9999 -9999 -9999 -9999 -9999 -9999 -9999 -9999 -9999 -9999 -9999 -9999 -9999 -9999 -9999 -9999 -9999 -9999 -9999 -9999 -9999 -9999 -9999 -9999 -9999 -9999 -9999 -9999 -9999 -9999 -9999 -9999 -9999 -9999 -9999 -9999 -9999 -9999 -9999 -9999 -9999 -9999 -9999 -9999 -9999 -9999 -9999 -9999 -9999 -9999 -9999 -9999 -9999 -9999 -9999 -9999 -9999 -9999 -9999 -9999 -9999 -9999 -9999 -9999 -9999 -9999 -9999 -9999 -9999 -9999 -9999 -9999 -9999 -9999 -9999 -9999 -9999 -9999 -9999 -9999 -9999 -9999 -9999 -9999 -9999 2.93043E-4 -9999 -9999 -9999 -9999 -9999 -9999 -9999 -9999 -9999 -9999 -9999 -9999 -9999 -9999 -9999 -9999 -9999 -9999 -9999 -9999 -9999 -9999 -9999 -9999 -9999 -9999 -9999 -9999 -9999 -9999 -9999 -9999 -9999 -9999 -9999 -9999 -9999 -9999 -9999 -9999 -9999 -9999 -9999 -9999 -9999 -9999 -9999 -9999 -9999 -9999 -9999 -9999 -9999 -9999 -9999 -9999 -9999 -9999 -9999 -9999 -9999 -9999 -9999 -9999 -9999 -9999 -9999 -9999 -9999 -9999 -9999 -9999 -9999 -9999 -9999 -9999 -9999
