# Supplementary material for: Spatiotemporal prediction of alpine wetlands under multi-climate scenarios in the west of Sichuan, China
Source: PeerJ. 2024 Nov 27;12:e18586. doi: 10.7717/peerj.18586 (PMC11608022; doi:10.7717/peerj.18586)
Supplement: Supplemental Information 2 [file peerj-12-18586-s002.zip › Maxent_data2/2.5mBIOssp245_2081-2100/RES/wetland_stddev.asc]

ncols         170
nrows         159
xllcorner     97.34749306
yllcorner     27.673839575
cellsize      0.041666666666667
NODATA_value  -9999
-9999 -9999 -9999 -9999 -9999 -9999 -9999 -9999 -9999 -9999 -9999 -9999 -9999 -9999 -9999 -9999 -9999 -9999 -9999 -9999 -9999 -9999 -9999 -9999 -9999 -9999 -9999 -9999 -9999 -9999 -9999 -9999 -9999 -9999 -9999 -9999 -9999 -9999 -9999 -9999 -9999 -9999 -9999 -9999 -9999 -9999 -9999 -9999 -9999 -9999 -9999 -9999 -9999 -9999 -9999 -9999 -9999 -9999 -9999 -9999 -9999 -9999 -9999 -9999 -9999 -9999 -9999 -9999 -9999 -9999 -9999 -9999 -9999 -9999 -9999 -9999 -9999 -9999 -9999 -9999 -9999 -9999 -9999 -9999 -9999 -9999 -9999 -9999 -9999 -9999 -9999 -9999 -9999 -9999 -9999 -9999 -9999 -9999 -9999 -9999 -9999 -9999 -9999 -9999 -9999 -9999 -9999 -9999 -9999 -9999 -9999 -9999 -9999 -9999 -9999 -9999 -9999 -9999 -9999 -9999 -9999 -9999 -9999 -9999 -9999 -9999 -9999 -9999 -9999 -9999 -9999 -9999 1.00733E-2 1.99226E-2 1.2158E-2 -9999 -9999 -9999 -9999 -9999 -9999 -9999 -9999 -9999 -9999 -9999 -9999 -9999 -9999 -9999 -9999 -9999 -9999 -9999 -9999 -9999 -9999 -9999 -9999 -9999 -9999 -9999 -9999 -9999 -9999 -9999 -9999 -9999 -9999 -9999
-9999 -9999 -9999 -9999 -9999 -9999 -9999 -9999 -9999 -9999 -9999 -9999 -9999 -9999 -9999 -9999 -9999 -9999 -9999 -9999 -9999 -9999 -9999 -9999 -9999 -9999 -9999 -9999 -9999 -9999 -9999 -9999 -9999 -9999 -9999 -9999 -9999 -9999 -9999 -9999 -9999 -9999 -9999 -9999 -9999 -9999 -9999 -9999 -9999 -9999 -9999 -9999 -9999 -9999 -9999 -9999 -9999 -9999 -9999 -9999 -9999 -9999 -9999 -9999 -9999 -9999 -9999 -9999 -9999 -9999 -9999 -9999 -9999 -9999 -9999 -9999 -9999 -9999 -9999 -9999 -9999 -9999 -9999 -9999 -9999 -9999 -9999 -9999 -9999 -9999 -9999 -9999 -9999 -9999 -9999 -9999 -9999 -9999 -9999 -9999 -9999 -9999 -9999 -9999 -9999 -9999 -9999 -9999 -9999 -9999 -9999 -9999 -9999 -9999 -9999 -9999 -9999 -9999 -9999 -9999 -9999 -9999 -9999 -9999 -9999 -9999 -9999 -9999 -9999 1.08196E-2 9.68737E-3 9.99388E-3 9.99584E-3 1.67688E-2 1.7923E-2 -9999 -9999 -9999 -9999 -9999 -9999 -9999 -9999 -9999 -9999 -9999 -9999 -9999 -9999 -9999 -9999 -9999 -9999 -9999 -9999 -9999 -9999 -9999 -9999 -9999 -9999 -9999 -9999 -9999 -9999 -9999 -9999 -9999 -9999 -9999
-9999 -9999 -9999 -9999 -9999 -9999 -9999 -9999 -9999 -9999 -9999 8.74418E-3 8.82497E-3 1.08254E-2 -9999 -9999 -9999 -9999 -9999 -9999 -9999 -9999 -9999 -9999 -9999 -9999 -9999 -9999 -9999 -9999 -9999 -9999 -9999 -9999 -9999 -9999 -9999 -9999 -9999 -9999 -9999 -9999 -9999 -9999 -9999 -9999 -9999 -9999 -9999 -9999 -9999 -9999 -9999 -9999 -9999 -9999 -9999 -9999 -9999 -9999 -9999 -9999 -9999 -9999 -9999 -9999 -9999 -9999 -9999 -9999 -9999 -9999 -9999 -9999 -9999 -9999 -9999 -9999 -9999 -9999 -9999 -9999 -9999 -9999 -9999 -9999 -9999 -9999 -9999 -9999 -9999 -9999 -9999 -9999 -9999 -9999 -9999 -9999 -9999 -9999 -9999 -9999 -9999 -9999 -9999 -9999 -9999 -9999 -9999 -9999 -9999 -9999 -9999 -9999 -9999 -9999 -9999 -9999 -9999 -9999 -9999 -9999 -9999 -9999 -9999 -9999 -9999 -9999 9.68656E-3 9.93223E-3 1.01303E-2 1.1018E-2 1.0299E-2 1.02663E-2 9.53114E-3 -9999 -9999 -9999 -9999 -9999 -9999 -9999 -9999 -9999 -9999 -9999 -9999 -9999 -9999 -9999 -9999 -9999 -9999 -9999 -9999 -9999 -9999 -9999 -9999 -9999 -9999 -9999 -9999 -9999 -9999 -9999 -9999 -9999 -9999 -9999
-9999 -9999 -9999 -9999 -9999 -9999 -9999 -9999 -9999 8.25404E-3 7.78127E-3 7.08537E-3 1.06016E-2 9.56003E-3 7.8576E-3 9.33197E-3 -9999 -9999 -9999 -9999 -9999 -9999 -9999 -9999 -9999 -9999 -9999 -9999 -9999 -9999 -9999 -9999 -9999 -9999 -9999 -9999 -9999 -9999 -9999 -9999 -9999 -9999 -9999 -9999 -9999 -9999 -9999 -9999 -9999 -9999 -9999 -9999 -9999 -9999 -9999 -9999 -9999 -9999 -9999 -9999 -9999 -9999 -9999 -9999 -9999 -9999 -9999 -9999 -9999 -9999 -9999 -9999 -9999 -9999 -9999 -9999 -9999 -9999 -9999 -9999 -9999 -9999 -9999 -9999 -9999 -9999 -9999 -9999 -9999 -9999 -9999 -9999 -9999 -9999 -9999 -9999 -9999 -9999 -9999 -9999 -9999 -9999 -9999 -9999 -9999 -9999 -9999 -9999 -9999 -9999 -9999 -9999 -9999 -9999 -9999 -9999 -9999 -9999 -9999 -9999 -9999 -9999 -9999 -9999 -9999 -9999 1.11172E-2 1.08336E-2 1.04146E-2 9.74435E-3 1.10308E-2 2.14348E-2 9.13929E-3 1.6435E-2 1.83185E-2 2.11688E-2 2.15149E-2 2.16443E-2 1.34787E-2 -9999 -9999 -9999 -9999 -9999 -9999 -9999 -9999 -9999 -9999 -9999 -9999 -9999 -9999 -9999 -9999 -9999 -9999 -9999 -9999 -9999 -9999 -9999 -9999 -9999 -9999 -9999 -9999 -9999 -9999 -9999
-9999 -9999 -9999 -9999 -9999 -9999 -9999 -9999 9.33398E-3 7.09987E-3 9.12435E-3 9.5131E-3 7.63916E-3 9.74394E-3 9.8295E-3 9.74455E-3 8.53596E-3 8.13099E-3 8.79989E-3 -9999 -9999 -9999 -9999 -9999 -9999 -9999 -9999 -9999 -9999 -9999 -9999 -9999 -9999 -9999 -9999 -9999 -9999 -9999 -9999 -9999 -9999 -9999 -9999 -9999 -9999 -9999 -9999 -9999 -9999 -9999 -9999 -9999 -9999 -9999 -9999 -9999 -9999 -9999 -9999 -9999 -9999 -9999 -9999 -9999 -9999 -9999 -9999 -9999 -9999 -9999 -9999 -9999 -9999 -9999 -9999 -9999 -9999 -9999 -9999 -9999 -9999 -9999 -9999 -9999 -9999 -9999 -9999 -9999 -9999 -9999 -9999 -9999 -9999 -9999 -9999 -9999 -9999 -9999 -9999 -9999 -9999 -9999 -9999 -9999 -9999 -9999 -9999 -9999 -9999 -9999 -9999 -9999 -9999 -9999 -9999 -9999 -9999 -9999 -9999 -9999 -9999 -9999 -9999 -9999 -9999 -9999 -9999 1.19447E-2 1.07585E-2 1.00324E-2 1.05063E-2 1.12666E-2 8.74113E-3 9.50971E-3 1.15465E-2 1.92204E-2 1.89455E-2 2.21457E-2 2.53578E-2 -9999 -9999 -9999 -9999 -9999 -9999 -9999 -9999 -9999 -9999 -9999 -9999 -9999 -9999 -9999 -9999 -9999 -9999 -9999 -9999 -9999 -9999 -9999 -9999 -9999 -9999 -9999 -9999 -9999 -9999 -9999
-9999 -9999 -9999 -9999 -9999 -9999 -9999 -9999 7.69235E-3 8.16596E-3 7.87967E-3 6.27847E-3 6.39752E-3 5.64411E-3 8.7963E-3 1.01613E-2 7.03868E-3 5.38249E-3 6.39005E-3 7.54503E-3 8.43538E-3 1.05747E-2 1.21571E-2 1.38593E-2 1.30797E-2 -9999 -9999 -9999 -9999 -9999 -9999 -9999 -9999 -9999 -9999 -9999 -9999 -9999 -9999 -9999 -9999 -9999 -9999 -9999 -9999 -9999 -9999 -9999 -9999 -9999 -9999 -9999 -9999 -9999 -9999 -9999 -9999 -9999 -9999 -9999 -9999 -9999 -9999 -9999 -9999 -9999 -9999 -9999 -9999 -9999 -9999 -9999 -9999 -9999 -9999 -9999 -9999 -9999 -9999 -9999 -9999 -9999 -9999 -9999 -9999 -9999 -9999 -9999 -9999 -9999 -9999 -9999 -9999 -9999 -9999 -9999 -9999 -9999 -9999 -9999 -9999 -9999 -9999 -9999 -9999 -9999 -9999 -9999 -9999 -9999 -9999 -9999 -9999 -9999 -9999 -9999 -9999 -9999 -9999 -9999 -9999 -9999 1.47913E-2 1.29611E-2 1.21708E-2 1.12383E-2 1.16834E-2 1.0317E-2 1.11642E-2 6.78277E-3 9.77686E-3 1.05685E-2 1.10698E-2 1.29507E-2 1.03618E-2 1.1443E-2 1.80535E-2 2.19134E-2 2.41128E-2 2.34599E-2 -9999 -9999 -9999 -9999 -9999 -9999 -9999 -9999 -9999 -9999 -9999 -9999 -9999 -9999 -9999 -9999 -9999 -9999 -9999 -9999 -9999 -9999 -9999 -9999 -9999 -9999 -9999 -9999 -9999 -9999
-9999 -9999 -9999 -9999 -9999 -9999 -9999 -9999 8.36462E-3 7.58869E-3 6.42828E-3 5.79618E-3 3.84377E-3 9.3237E-3 1.11711E-2 8.89715E-3 8.3504E-3 3.17471E-3 6.2173E-3 6.13648E-3 7.69639E-3 7.96398E-3 8.58281E-3 9.36683E-3 9.93238E-3 1.11701E-2 -9999 -9999 -9999 -9999 -9999 -9999 -9999 -9999 -9999 -9999 -9999 -9999 -9999 -9999 -9999 -9999 -9999 -9999 -9999 -9999 -9999 -9999 -9999 -9999 -9999 -9999 -9999 -9999 -9999 -9999 -9999 -9999 -9999 -9999 -9999 -9999 -9999 -9999 -9999 -9999 -9999 -9999 -9999 -9999 -9999 -9999 -9999 -9999 -9999 -9999 -9999 -9999 -9999 -9999 -9999 -9999 -9999 -9999 -9999 -9999 -9999 -9999 -9999 -9999 -9999 -9999 -9999 -9999 -9999 -9999 -9999 -9999 -9999 -9999 -9999 -9999 -9999 -9999 -9999 -9999 -9999 -9999 -9999 -9999 -9999 -9999 -9999 -9999 -9999 -9999 -9999 -9999 -9999 -9999 -9999 1.41513E-2 1.48519E-2 1.56575E-2 1.59697E-2 1.40244E-2 1.34548E-2 1.07756E-2 1.02962E-2 1.11339E-2 9.11872E-3 9.58177E-3 8.88416E-3 1.04599E-2 1.09392E-2 1.11136E-2 1.0918E-2 2.09482E-2 1.5173E-2 -9999 -9999 -9999 -9999 -9999 -9999 -9999 -9999 -9999 -9999 -9999 -9999 -9999 -9999 -9999 -9999 -9999 -9999 -9999 -9999 -9999 -9999 -9999 -9999 -9999 -9999 -9999 -9999 -9999 -9999 -9999
-9999 -9999 -9999 -9999 -9999 -9999 -9999 1.29896E-2 1.35621E-2 1.24858E-2 1.16781E-2 5.98158E-3 1.0279E-2 1.10462E-2 7.87649E-3 4.51116E-3 4.92059E-3 5.67913E-3 7.39045E-3 7.54861E-3 4.97341E-3 5.15015E-3 5.96552E-3 4.94519E-3 6.18644E-3 7.09272E-3 -9999 -9999 -9999 -9999 -9999 -9999 -9999 -9999 -9999 -9999 -9999 -9999 -9999 -9999 -9999 -9999 -9999 -9999 -9999 -9999 -9999 -9999 -9999 -9999 -9999 -9999 -9999 -9999 -9999 -9999 -9999 -9999 -9999 -9999 -9999 -9999 -9999 -9999 -9999 -9999 -9999 -9999 -9999 -9999 -9999 -9999 -9999 -9999 -9999 -9999 -9999 -9999 -9999 -9999 -9999 -9999 -9999 -9999 -9999 -9999 -9999 -9999 -9999 -9999 -9999 -9999 -9999 -9999 -9999 -9999 -9999 -9999 -9999 -9999 -9999 -9999 -9999 -9999 -9999 -9999 -9999 -9999 -9999 -9999 -9999 -9999 -9999 -9999 -9999 -9999 -9999 9.04147E-3 -9999 -9999 -9999 1.13486E-2 1.30621E-2 9.84444E-3 1.03869E-2 1.35578E-2 1.56508E-2 1.47018E-2 1.05675E-2 9.12499E-3 9.43257E-3 1.06703E-2 1.06039E-2 8.86174E-3 8.61674E-3 1.13492E-2 1.20732E-2 1.20397E-2 1.13001E-2 -9999 -9999 -9999 -9999 -9999 -9999 -9999 -9999 -9999 -9999 -9999 -9999 -9999 -9999 -9999 -9999 -9999 -9999 -9999 -9999 -9999 -9999 -9999 -9999 -9999 -9999 -9999 -9999 -9999 -9999 -9999
-9999 -9999 -9999 -9999 -9999 -9999 -9999 8.52171E-3 8.93694E-3 1.47932E-2 1.47834E-2 1.3144E-2 1.23985E-2 9.27344E-3 9.48609E-3 1.37396E-2 9.73487E-3 7.78368E-3 8.25141E-3 7.08081E-3 5.42651E-3 4.87231E-3 3.24747E-3 5.08652E-3 4.64255E-3 -9999 -9999 -9999 -9999 -9999 -9999 -9999 -9999 -9999 -9999 -9999 -9999 -9999 -9999 -9999 -9999 -9999 -9999 -9999 -9999 -9999 -9999 -9999 -9999 -9999 -9999 -9999 -9999 -9999 -9999 -9999 -9999 -9999 -9999 -9999 -9999 -9999 -9999 -9999 -9999 -9999 -9999 -9999 -9999 -9999 -9999 -9999 -9999 -9999 -9999 -9999 -9999 -9999 -9999 -9999 -9999 -9999 -9999 -9999 -9999 -9999 -9999 -9999 -9999 -9999 -9999 -9999 -9999 -9999 -9999 -9999 -9999 -9999 -9999 -9999 -9999 -9999 -9999 -9999 -9999 -9999 -9999 -9999 -9999 -9999 -9999 -9999 -9999 -9999 -9999 -9999 6.10565E-3 7.53326E-3 8.19252E-3 7.35033E-3 7.70037E-3 7.72159E-3 7.61869E-3 7.56546E-3 8.66811E-3 9.95537E-3 1.1025E-2 1.13766E-2 8.22805E-3 6.57583E-3 5.6279E-3 5.77616E-3 8.22984E-3 1.00236E-2 8.38798E-3 9.10734E-3 8.33391E-3 1.07058E-2 1.05573E-2 -9999 -9999 -9999 -9999 -9999 -9999 -9999 -9999 -9999 -9999 -9999 -9999 -9999 -9999 -9999 -9999 -9999 -9999 -9999 -9999 -9999 -9999 -9999 -9999 -9999 -9999 -9999 -9999 -9999 -9999 -9999
-9999 -9999 -9999 7.3249E-3 6.52572E-3 7.40439E-3 7.63744E-3 8.62288E-3 6.22192E-3 8.59337E-3 1.30507E-2 9.8143E-3 5.95278E-3 1.03703E-2 1.23952E-2 9.27768E-3 1.16315E-2 6.12635E-3 5.84823E-3 6.09358E-3 4.99408E-3 3.92796E-3 3.52901E-3 3.49485E-3 1.81207E-3 2.00015E-3 -9999 -9999 -9999 -9999 -9999 -9999 -9999 -9999 -9999 -9999 -9999 -9999 -9999 -9999 -9999 -9999 -9999 -9999 -9999 -9999 -9999 -9999 -9999 -9999 -9999 -9999 -9999 -9999 -9999 -9999 -9999 -9999 -9999 -9999 -9999 -9999 -9999 -9999 -9999 -9999 -9999 -9999 -9999 -9999 -9999 -9999 -9999 -9999 -9999 -9999 -9999 -9999 -9999 -9999 -9999 -9999 -9999 -9999 -9999 -9999 -9999 -9999 -9999 -9999 -9999 -9999 -9999 -9999 -9999 -9999 -9999 -9999 -9999 -9999 -9999 -9999 -9999 -9999 -9999 -9999 -9999 -9999 -9999 -9999 -9999 -9999 -9999 -9999 -9999 -9999 -9999 6.85019E-3 5.85579E-3 6.39439E-3 7.23453E-3 7.15436E-3 6.35868E-3 6.08614E-3 7.39319E-3 7.92536E-3 9.70149E-3 8.25743E-3 6.20144E-3 5.87885E-3 5.29763E-3 9.09263E-3 7.33671E-3 6.12192E-3 7.71545E-3 8.92987E-3 7.78582E-3 1.13521E-2 1.1248E-2 1.08703E-2 -9999 -9999 -9999 -9999 -9999 -9999 -9999 -9999 -9999 -9999 -9999 -9999 -9999 -9999 -9999 -9999 -9999 -9999 -9999 -9999 -9999 -9999 -9999 -9999 -9999 -9999 -9999 -9999 -9999 -9999
-9999 9.15806E-3 6.21253E-3 6.07923E-3 6.35563E-3 6.47527E-3 6.53286E-3 4.56853E-3 5.4252E-3 7.26942E-3 5.9041E-3 7.75574E-3 1.17997E-2 8.75841E-3 1.05181E-2 6.0858E-3 9.52661E-3 8.48311E-3 5.08037E-3 3.91469E-3 3.69832E-3 2.83865E-3 2.79814E-3 7.35782E-3 7.96358E-3 7.55002E-3 -9999 -9999 -9999 -9999 -9999 -9999 -9999 -9999 -9999 -9999 -9999 -9999 -9999 -9999 -9999 -9999 -9999 -9999 -9999 -9999 -9999 -9999 -9999 -9999 -9999 -9999 -9999 -9999 -9999 -9999 -9999 -9999 -9999 -9999 -9999 -9999 -9999 -9999 -9999 -9999 -9999 -9999 -9999 -9999 -9999 -9999 -9999 -9999 -9999 -9999 -9999 -9999 -9999 -9999 -9999 -9999 -9999 -9999 -9999 -9999 -9999 -9999 -9999 -9999 -9999 -9999 -9999 -9999 -9999 -9999 -9999 -9999 -9999 -9999 -9999 -9999 -9999 -9999 -9999 -9999 -9999 -9999 -9999 -9999 -9999 -9999 -9999 -9999 -9999 -9999 -9999 -9999 6.94323E-3 6.7212E-3 6.92183E-3 7.25113E-3 7.91918E-3 8.62883E-3 6.79945E-3 8.06097E-3 7.92113E-3 8.95661E-3 6.33059E-3 4.49852E-3 5.28262E-3 8.57649E-3 7.9046E-3 5.19511E-3 7.19566E-3 6.73278E-3 8.18056E-3 5.83755E-3 1.11936E-2 1.10537E-2 -9999 -9999 -9999 -9999 -9999 -9999 -9999 -9999 -9999 -9999 -9999 -9999 -9999 -9999 -9999 -9999 -9999 -9999 -9999 -9999 -9999 -9999 -9999 -9999 -9999 -9999 -9999 -9999 -9999 -9999
-9999 5.59888E-3 6.14152E-3 8.94055E-3 1.30133E-2 1.27355E-2 1.00913E-2 6.29159E-3 4.12715E-3 7.20226E-3 7.03109E-3 5.63834E-3 7.90412E-3 1.11999E-2 5.48784E-3 5.17476E-3 7.3524E-3 6.61349E-3 3.94493E-3 3.57484E-3 4.26794E-3 3.14409E-3 3.50621E-3 3.18036E-3 4.87697E-3 5.1261E-3 5.12919E-3 -9999 -9999 -9999 -9999 -9999 -9999 -9999 -9999 -9999 -9999 -9999 -9999 -9999 -9999 -9999 -9999 -9999 -9999 -9999 -9999 -9999 -9999 -9999 -9999 -9999 -9999 -9999 -9999 -9999 -9999 -9999 -9999 -9999 -9999 -9999 -9999 -9999 -9999 -9999 -9999 -9999 -9999 -9999 -9999 -9999 -9999 -9999 -9999 -9999 -9999 -9999 -9999 -9999 -9999 -9999 -9999 -9999 -9999 -9999 -9999 -9999 -9999 -9999 -9999 -9999 -9999 -9999 -9999 -9999 -9999 -9999 -9999 -9999 -9999 -9999 -9999 -9999 -9999 -9999 -9999 -9999 -9999 -9999 -9999 -9999 -9999 -9999 -9999 -9999 -9999 -9999 6.75941E-3 8.34164E-3 6.99208E-3 7.24273E-3 6.96102E-3 6.02608E-3 4.96728E-3 4.34646E-3 6.83085E-3 6.84294E-3 5.44926E-3 4.92081E-3 4.87559E-3 7.16946E-3 8.12511E-3 5.27456E-3 4.9675E-3 6.41927E-3 6.52179E-3 6.94577E-3 6.08058E-3 -9999 -9999 -9999 -9999 -9999 -9999 -9999 -9999 -9999 -9999 -9999 -9999 -9999 -9999 -9999 -9999 -9999 -9999 -9999 -9999 -9999 -9999 -9999 -9999 -9999 -9999 -9999 -9999 -9999 -9999 -9999
-9999 -9999 5.25735E-3 9.889E-3 1.32223E-2 1.55466E-2 1.11287E-2 6.93444E-3 6.18527E-3 5.55738E-3 5.42255E-3 5.21085E-3 4.98022E-3 5.44876E-3 5.15807E-3 5.48396E-3 4.84975E-3 5.04804E-3 6.69472E-3 6.96391E-3 4.4892E-3 5.07297E-3 7.32571E-3 5.74072E-3 5.21481E-3 4.22239E-3 5.23879E-3 -9999 -9999 -9999 -9999 -9999 -9999 -9999 -9999 -9999 -9999 -9999 -9999 -9999 -9999 -9999 -9999 -9999 -9999 -9999 -9999 -9999 -9999 -9999 -9999 -9999 -9999 -9999 -9999 -9999 -9999 -9999 -9999 -9999 -9999 -9999 -9999 -9999 -9999 -9999 -9999 -9999 -9999 -9999 -9999 -9999 -9999 -9999 -9999 -9999 -9999 -9999 -9999 -9999 -9999 -9999 -9999 -9999 -9999 -9999 -9999 -9999 -9999 -9999 -9999 -9999 -9999 -9999 -9999 -9999 -9999 -9999 -9999 -9999 -9999 -9999 -9999 -9999 -9999 -9999 -9999 -9999 -9999 -9999 -9999 -9999 -9999 -9999 -9999 -9999 -9999 -9999 -9999 6.93986E-3 9.52647E-3 7.99557E-3 6.62725E-3 5.12113E-3 3.83288E-3 3.94212E-3 4.48198E-3 7.10408E-3 4.55641E-3 5.0706E-3 4.74259E-3 7.31696E-3 9.11833E-3 5.01393E-3 5.09739E-3 5.14804E-3 5.41398E-3 6.5081E-3 4.43876E-3 5.21881E-3 9.39546E-3 1.01207E-2 -9999 -9999 -9999 -9999 1.12819E-2 1.19959E-2 -9999 -9999 -9999 -9999 -9999 -9999 -9999 -9999 -9999 -9999 -9999 -9999 -9999 -9999 -9999 -9999 -9999 -9999 -9999 -9999 -9999 -9999
-9999 -9999 6.18135E-3 8.59815E-3 9.19527E-3 1.04899E-2 1.16881E-2 8.54034E-3 7.0153E-3 6.43355E-3 6.96643E-3 7.24024E-3 7.71085E-3 7.29398E-3 7.03457E-3 7.90326E-3 7.21944E-3 5.65036E-3 7.28537E-3 7.68724E-3 7.10541E-3 7.68434E-3 6.72667E-3 7.26351E-3 5.03444E-3 3.84546E-3 4.55982E-3 4.59759E-3 5.5631E-3 8.08829E-3 -9999 -9999 -9999 -9999 -9999 -9999 -9999 -9999 -9999 -9999 -9999 -9999 -9999 -9999 -9999 -9999 -9999 -9999 -9999 -9999 -9999 -9999 -9999 -9999 -9999 -9999 -9999 -9999 -9999 -9999 -9999 -9999 -9999 -9999 -9999 -9999 -9999 -9999 -9999 -9999 -9999 -9999 -9999 -9999 -9999 -9999 -9999 -9999 -9999 -9999 -9999 -9999 -9999 -9999 -9999 -9999 -9999 -9999 -9999 -9999 -9999 -9999 -9999 -9999 -9999 -9999 -9999 -9999 -9999 -9999 -9999 -9999 -9999 -9999 -9999 -9999 -9999 -9999 -9999 -9999 -9999 -9999 -9999 -9999 -9999 -9999 -9999 -9999 -9999 -9999 7.36374E-3 9.40655E-3 7.49679E-3 8.24503E-3 1.05225E-2 7.46085E-3 5.73855E-3 4.49688E-3 4.55188E-3 4.97757E-3 4.55373E-3 5.42194E-3 6.35207E-3 5.10505E-3 5.15187E-3 5.15947E-3 4.21578E-3 4.98094E-3 5.33435E-3 5.65591E-3 5.8194E-3 6.89352E-3 9.80501E-3 1.19654E-2 1.66463E-2 1.40951E-2 1.42603E-2 1.5096E-2 1.14967E-2 -9999 -9999 -9999 -9999 -9999 -9999 -9999 -9999 -9999 -9999 -9999 -9999 -9999 -9999 -9999 -9999 -9999 -9999 -9999 -9999 -9999
-9999 -9999 6.40431E-3 8.13681E-3 7.49577E-3 7.82604E-3 6.87684E-3 6.57311E-3 7.89406E-3 6.12348E-3 7.56374E-3 7.37903E-3 7.79449E-3 6.95273E-3 6.65903E-3 6.31597E-3 7.01151E-3 6.67179E-3 9.54641E-3 6.7077E-3 6.9826E-3 6.03329E-3 7.6034E-3 1.00944E-2 6.58943E-3 5.22002E-3 4.86878E-3 4.88907E-3 4.65638E-3 7.85369E-3 -9999 -9999 -9999 -9999 -9999 -9999 -9999 -9999 -9999 -9999 -9999 -9999 -9999 -9999 -9999 -9999 -9999 -9999 -9999 -9999 -9999 -9999 -9999 -9999 -9999 -9999 -9999 -9999 -9999 -9999 -9999 -9999 -9999 -9999 -9999 -9999 -9999 -9999 -9999 -9999 -9999 -9999 -9999 -9999 -9999 -9999 -9999 -9999 -9999 -9999 -9999 -9999 -9999 -9999 -9999 -9999 -9999 -9999 -9999 -9999 -9999 -9999 -9999 -9999 -9999 -9999 -9999 -9999 -9999 -9999 -9999 -9999 -9999 -9999 -9999 -9999 -9999 -9999 -9999 -9999 -9999 -9999 -9999 -9999 -9999 -9999 -9999 -9999 -9999 5.21187E-3 6.18719E-3 8.43462E-3 6.67462E-3 6.86179E-3 7.52093E-3 8.3267E-3 3.5322E-3 3.34755E-3 4.04675E-3 4.42032E-3 4.56632E-3 4.62541E-3 4.68179E-3 4.87676E-3 5.14753E-3 4.63491E-3 4.9547E-3 4.87399E-3 5.57528E-3 7.08236E-3 9.29084E-3 1.17727E-2 1.39307E-2 1.33898E-2 1.81692E-2 1.55162E-2 1.38829E-2 1.53078E-2 -9999 1.36632E-2 1.34103E-2 1.11848E-2 -9999 -9999 -9999 -9999 -9999 -9999 -9999 -9999 -9999 -9999 -9999 -9999 -9999 -9999 -9999 -9999 -9999 -9999
-9999 -9999 7.06792E-3 5.62229E-3 6.33481E-3 5.24595E-3 4.35108E-3 7.82232E-3 8.21516E-3 8.90251E-3 7.99222E-3 8.15668E-3 7.57757E-3 7.04005E-3 8.11638E-3 8.58212E-3 8.4277E-3 7.55687E-3 8.6895E-3 6.40293E-3 5.75039E-3 4.6332E-3 7.69381E-3 1.03586E-2 9.09856E-3 7.41288E-3 9.34609E-3 1.22193E-2 1.06441E-2 7.23876E-3 1.03555E-2 -9999 -9999 -9999 -9999 -9999 -9999 -9999 -9999 -9999 -9999 -9999 -9999 -9999 -9999 -9999 -9999 -9999 -9999 -9999 -9999 -9999 -9999 -9999 -9999 -9999 -9999 -9999 -9999 -9999 -9999 -9999 -9999 -9999 -9999 -9999 -9999 -9999 -9999 -9999 -9999 -9999 -9999 -9999 -9999 -9999 -9999 -9999 -9999 -9999 -9999 -9999 -9999 -9999 -9999 -9999 -9999 -9999 -9999 -9999 -9999 -9999 -9999 -9999 -9999 -9999 -9999 -9999 -9999 -9999 -9999 -9999 -9999 -9999 -9999 -9999 -9999 -9999 -9999 -9999 -9999 -9999 -9999 -9999 -9999 -9999 -9999 -9999 -9999 5.6024E-3 6.4866E-3 5.70529E-3 7.03357E-3 5.81197E-3 3.57665E-3 3.2056E-3 3.53072E-3 3.75997E-3 5.14897E-3 4.96267E-3 4.67709E-3 4.75086E-3 3.9395E-3 5.37123E-3 4.64877E-3 4.5894E-3 4.96626E-3 4.89396E-3 5.89672E-3 5.85266E-3 1.00176E-2 1.16419E-2 1.30221E-2 1.27919E-2 1.47824E-2 1.37933E-2 1.00492E-2 1.37577E-2 1.39444E-2 1.08763E-2 9.29311E-3 9.50783E-3 5.96228E-3 5.74706E-3 5.78946E-3 6.05486E-3 7.13612E-3 7.43522E-3 4.00445E-3 3.82139E-3 3.92217E-3 4.76598E-3 -9999 -9999 -9999 -9999 -9999 -9999 -9999 -9999
-9999 -9999 9.11621E-3 7.16985E-3 7.52403E-3 9.13097E-3 9.13466E-3 9.32627E-3 7.65837E-3 9.3421E-3 7.55282E-3 7.22929E-3 7.88896E-3 7.46471E-3 8.479E-3 9.78073E-3 9.66025E-3 9.33096E-3 8.43006E-3 6.41324E-3 5.90342E-3 5.7278E-3 7.13648E-3 1.08174E-2 8.80831E-3 8.53854E-3 1.18608E-2 1.13735E-2 1.01404E-2 1.04667E-2 8.53893E-3 -9999 -9999 -9999 -9999 -9999 -9999 -9999 -9999 -9999 -9999 -9999 -9999 -9999 -9999 -9999 -9999 -9999 -9999 -9999 -9999 -9999 -9999 -9999 -9999 -9999 -9999 -9999 -9999 -9999 -9999 -9999 -9999 -9999 -9999 -9999 -9999 -9999 -9999 -9999 -9999 -9999 -9999 -9999 -9999 -9999 -9999 -9999 -9999 -9999 -9999 -9999 -9999 -9999 -9999 -9999 -9999 -9999 -9999 -9999 -9999 -9999 -9999 -9999 -9999 -9999 -9999 -9999 -9999 -9999 -9999 -9999 -9999 -9999 -9999 -9999 -9999 -9999 -9999 -9999 -9999 -9999 -9999 -9999 -9999 -9999 -9999 -9999 -9999 -9999 5.79522E-3 3.70133E-3 4.50235E-3 4.09842E-3 6.13416E-3 5.65411E-3 3.53469E-3 3.87558E-3 6.30062E-3 6.14636E-3 5.18926E-3 4.72853E-3 3.75961E-3 4.66168E-3 5.13415E-3 4.55289E-3 4.63119E-3 4.79055E-3 5.72042E-3 5.61193E-3 1.05271E-2 1.25765E-2 9.81632E-3 8.42087E-3 1.31211E-2 9.47872E-3 1.19463E-2 1.06332E-2 9.82798E-3 9.87205E-3 9.69182E-3 6.53234E-3 1.11926E-2 1.19479E-2 1.00476E-2 1.15902E-2 1.16937E-2 1.18144E-2 6.27454E-3 4.18636E-3 3.11017E-3 5.11115E-3 5.50983E-3 3.13485E-3 -9999 -9999 -9999 -9999 -9999 -9999
-9999 -9999 -9999 -9999 9.56331E-3 7.93413E-3 9.05332E-3 1.10401E-2 1.02977E-2 6.71725E-3 9.02685E-3 8.65672E-3 7.50493E-3 6.6714E-3 8.59208E-3 9.04806E-3 1.01406E-2 9.75012E-3 6.89594E-3 7.2519E-3 5.47882E-3 5.64345E-3 5.80026E-3 7.28288E-3 9.93381E-3 1.19813E-2 6.51363E-3 4.50288E-3 6.69389E-3 9.56589E-3 6.79389E-3 -9999 -9999 -9999 -9999 -9999 -9999 -9999 -9999 -9999 -9999 -9999 -9999 -9999 -9999 -9999 -9999 -9999 -9999 -9999 -9999 -9999 -9999 -9999 -9999 -9999 -9999 -9999 -9999 -9999 -9999 -9999 -9999 -9999 -9999 -9999 -9999 -9999 -9999 -9999 -9999 -9999 -9999 -9999 -9999 -9999 -9999 -9999 -9999 -9999 -9999 -9999 -9999 -9999 -9999 -9999 -9999 -9999 -9999 -9999 -9999 -9999 -9999 -9999 -9999 -9999 -9999 -9999 -9999 -9999 -9999 -9999 -9999 -9999 -9999 -9999 -9999 -9999 1.07001E-2 -9999 -9999 -9999 -9999 -9999 -9999 -9999 -9999 -9999 -9999 -9999 -9999 -9999 5.74784E-3 3.86464E-3 7.49804E-3 7.46631E-3 4.52657E-3 4.02391E-3 5.5941E-3 5.04881E-3 3.98534E-3 4.48905E-3 3.39276E-3 3.64479E-3 4.91931E-3 4.40033E-3 4.49446E-3 5.56481E-3 6.13469E-3 5.99724E-3 9.56047E-3 1.2325E-2 1.06668E-2 9.47508E-3 1.29488E-2 1.07773E-2 1.08926E-2 1.04404E-2 8.34383E-3 8.40911E-3 8.78834E-3 8.72617E-3 1.06173E-2 7.02234E-3 7.83237E-3 5.30853E-3 5.57656E-3 9.8487E-3 1.03992E-2 7.87041E-3 5.77573E-3 7.38201E-3 4.5562E-3 3.19815E-3 -9999 -9999 -9999 -9999 -9999 -9999
-9999 -9999 -9999 -9999 8.44902E-3 8.70388E-3 9.10588E-3 9.42563E-3 9.03623E-3 8.98675E-3 1.12745E-2 8.86243E-3 9.21582E-3 7.90382E-3 8.7693E-3 9.63476E-3 1.05899E-2 1.09401E-2 8.47804E-3 6.92245E-3 5.6753E-3 5.30135E-3 4.93464E-3 6.26078E-3 8.3992E-3 7.58646E-3 5.84073E-3 7.12765E-3 7.30828E-3 6.28762E-3 7.51588E-3 7.79211E-3 -9999 -9999 -9999 -9999 -9999 -9999 -9999 -9999 -9999 -9999 -9999 -9999 -9999 -9999 -9999 -9999 -9999 -9999 -9999 -9999 -9999 -9999 -9999 -9999 -9999 -9999 -9999 -9999 -9999 -9999 -9999 -9999 -9999 -9999 -9999 -9999 -9999 -9999 -9999 -9999 -9999 -9999 -9999 -9999 -9999 -9999 -9999 -9999 -9999 -9999 -9999 -9999 -9999 -9999 -9999 -9999 -9999 -9999 -9999 -9999 -9999 -9999 -9999 -9999 -9999 -9999 -9999 -9999 -9999 -9999 -9999 -9999 -9999 -9999 1.03605E-2 1.07594E-2 9.84286E-3 -9999 -9999 -9999 -9999 -9999 -9999 -9999 -9999 -9999 -9999 -9999 -9999 -9999 3.96616E-3 7.73941E-3 8.41486E-3 7.12584E-3 5.55835E-3 3.98573E-3 3.72802E-3 3.71998E-3 3.83394E-3 4.50491E-3 4.68764E-3 4.57091E-3 4.65014E-3 4.9334E-3 3.99978E-3 3.65382E-3 5.33835E-3 6.19592E-3 8.28279E-3 1.14378E-2 1.07258E-2 9.15823E-3 1.22705E-2 1.02989E-2 1.01515E-2 8.81444E-3 7.24657E-3 8.67588E-3 7.76808E-3 6.77342E-3 1.05441E-2 7.16918E-3 7.10258E-3 5.82946E-3 6.17034E-3 7.15367E-3 7.90631E-3 1.08218E-2 8.98114E-3 7.32272E-3 3.62196E-3 -9999 -9999 -9999 -9999 -9999 -9999 -9999
-9999 -9999 -9999 -9999 -9999 6.73993E-3 7.13644E-3 8.08897E-3 7.28446E-3 6.65513E-3 1.17051E-2 7.89713E-3 8.19264E-3 8.13527E-3 9.1948E-3 1.01036E-2 1.01302E-2 1.12272E-2 9.49346E-3 9.80576E-3 8.43261E-3 4.56867E-3 6.86148E-3 5.82909E-3 5.11457E-3 5.46911E-3 6.80808E-3 9.04173E-3 8.90489E-3 8.22777E-3 6.64093E-3 6.40526E-3 5.92232E-3 -9999 -9999 -9999 -9999 -9999 -9999 -9999 -9999 -9999 -9999 -9999 -9999 -9999 -9999 -9999 -9999 -9999 -9999 -9999 -9999 -9999 -9999 -9999 -9999 -9999 -9999 -9999 -9999 -9999 -9999 -9999 -9999 -9999 -9999 -9999 -9999 -9999 -9999 -9999 -9999 -9999 -9999 -9999 -9999 -9999 -9999 -9999 -9999 -9999 -9999 -9999 -9999 -9999 -9999 -9999 -9999 -9999 -9999 -9999 -9999 -9999 -9999 -9999 -9999 -9999 -9999 -9999 -9999 -9999 -9999 -9999 -9999 -9999 9.80819E-3 8.67953E-3 8.38846E-3 -9999 -9999 -9999 -9999 -9999 -9999 -9999 -9999 -9999 -9999 -9999 -9999 -9999 4.22956E-3 4.14409E-3 7.90493E-3 7.25321E-3 6.39253E-3 3.77749E-3 3.63327E-3 4.19375E-3 5.20958E-3 6.39758E-3 5.45228E-3 3.99355E-3 4.23992E-3 4.66046E-3 4.1424E-3 4.1234E-3 3.52624E-3 4.83277E-3 5.12999E-3 8.63295E-3 1.00328E-2 9.95714E-3 9.33584E-3 1.16081E-2 9.37586E-3 9.68353E-3 1.07502E-2 8.94823E-3 7.74664E-3 7.47619E-3 6.70272E-3 6.96823E-3 7.89406E-3 6.8027E-3 5.06877E-3 4.99444E-3 7.28113E-3 7.19229E-3 1.02825E-2 8.80199E-3 5.06063E-3 2.97202E-3 -9999 -9999 -9999 -9999 -9999 -9999
-9999 -9999 -9999 -9999 -9999 -9999 -9999 -9999 8.26437E-3 5.35278E-3 9.93973E-3 1.04417E-2 1.00561E-2 7.85576E-3 1.11282E-2 1.20646E-2 1.20863E-2 1.20975E-2 1.20056E-2 1.2131E-2 9.57013E-3 8.79035E-3 7.07857E-3 6.93155E-3 6.65167E-3 6.09186E-3 6.76347E-3 8.82746E-3 8.69754E-3 8.89338E-3 8.4549E-3 8.88654E-3 5.95202E-3 -9999 -9999 -9999 -9999 -9999 -9999 -9999 -9999 -9999 -9999 -9999 -9999 -9999 -9999 -9999 -9999 -9999 -9999 -9999 -9999 -9999 -9999 -9999 -9999 -9999 -9999 -9999 -9999 -9999 -9999 -9999 -9999 -9999 -9999 -9999 -9999 -9999 -9999 -9999 -9999 -9999 -9999 -9999 -9999 -9999 -9999 -9999 -9999 -9999 -9999 -9999 -9999 -9999 -9999 -9999 -9999 -9999 -9999 -9999 -9999 -9999 -9999 -9999 -9999 -9999 -9999 -9999 -9999 -9999 -9999 -9999 -9999 9.07242E-3 8.70214E-3 6.57656E-3 7.51325E-3 7.75995E-3 -9999 -9999 -9999 -9999 -9999 -9999 -9999 -9999 -9999 -9999 -9999 -9999 3.65134E-3 4.43516E-3 5.94799E-3 6.88163E-3 5.80588E-3 3.87561E-3 2.79707E-3 4.28468E-3 5.85725E-3 5.99035E-3 6.55915E-3 4.36252E-3 4.14241E-3 5.13922E-3 4.32124E-3 4.6614E-3 3.67446E-3 5.31302E-3 5.60666E-3 6.20265E-3 9.06496E-3 8.08198E-3 8.40716E-3 9.61699E-3 8.7816E-3 8.58979E-3 9.74661E-3 9.93442E-3 5.94054E-3 5.95105E-3 7.25332E-3 8.57393E-3 8.86918E-3 6.50889E-3 6.0361E-3 5.36427E-3 5.1439E-3 5.47099E-3 7.42857E-3 9.18937E-3 5.00041E-3 2.59103E-3 2.21047E-3 -9999 -9999 -9999 -9999 -9999
-9999 -9999 -9999 -9999 -9999 -9999 -9999 -9999 -9999 -9999 7.98242E-3 1.23545E-2 9.69374E-3 9.58265E-3 7.3821E-3 9.93485E-3 1.15801E-2 1.154E-2 1.17199E-2 1.16111E-2 1.16017E-2 8.80444E-3 7.58363E-3 5.37296E-3 5.81653E-3 7.21612E-3 5.45641E-3 7.74807E-3 1.05076E-2 1.05926E-2 9.60828E-3 9.8041E-3 7.41894E-3 7.73706E-3 -9999 -9999 -9999 -9999 -9999 -9999 -9999 -9999 -9999 -9999 -9999 -9999 -9999 -9999 -9999 -9999 -9999 -9999 -9999 -9999 -9999 -9999 -9999 -9999 -9999 -9999 -9999 -9999 -9999 -9999 -9999 -9999 -9999 -9999 -9999 -9999 -9999 -9999 -9999 -9999 -9999 -9999 -9999 -9999 -9999 -9999 -9999 -9999 -9999 -9999 -9999 -9999 -9999 -9999 -9999 -9999 -9999 -9999 -9999 -9999 -9999 -9999 -9999 -9999 -9999 -9999 -9999 -9999 -9999 -9999 8.39598E-3 8.32719E-3 6.08611E-3 7.47697E-3 6.75359E-3 -9999 -9999 -9999 -9999 -9999 -9999 -9999 -9999 -9999 2.79739E-3 -9999 3.26974E-3 2.75687E-3 3.55944E-3 3.57539E-3 3.73306E-3 6.21829E-3 5.88921E-3 4.736E-3 2.74812E-3 2.6559E-3 5.37954E-3 5.44856E-3 5.57614E-3 5.61627E-3 4.10408E-3 5.06962E-3 4.81368E-3 4.61668E-3 4.83013E-3 5.21216E-3 5.07797E-3 5.78668E-3 8.84485E-3 8.8164E-3 8.48759E-3 9.96284E-3 9.99063E-3 1.0642E-2 1.04127E-2 7.52617E-3 7.2953E-3 6.46013E-3 7.15236E-3 7.44629E-3 7.91374E-3 7.15696E-3 6.02853E-3 6.25563E-3 4.80283E-3 4.60187E-3 6.20712E-3 6.18651E-3 4.09735E-3 3.23687E-3 3.14665E-3 3.13457E-3 -9999 -9999 -9999 -9999
-9999 -9999 -9999 -9999 -9999 -9999 -9999 -9999 9.88084E-3 1.04306E-2 9.6482E-3 1.10691E-2 9.48293E-3 1.02183E-2 8.00935E-3 7.63729E-3 1.01039E-2 1.00717E-2 1.08743E-2 1.27256E-2 1.30515E-2 1.20277E-2 1.16811E-2 9.6346E-3 7.3596E-3 5.49949E-3 5.87526E-3 5.85513E-3 1.0413E-2 9.2943E-3 8.00771E-3 7.99832E-3 9.80294E-3 8.38513E-3 -9999 -9999 -9999 -9999 -9999 -9999 -9999 -9999 -9999 -9999 -9999 -9999 -9999 -9999 -9999 -9999 -9999 -9999 -9999 -9999 -9999 -9999 -9999 -9999 -9999 -9999 -9999 -9999 -9999 -9999 -9999 -9999 -9999 -9999 -9999 -9999 -9999 -9999 -9999 -9999 -9999 -9999 -9999 -9999 -9999 -9999 -9999 -9999 -9999 -9999 -9999 -9999 -9999 -9999 -9999 -9999 -9999 -9999 -9999 -9999 -9999 -9999 -9999 -9999 -9999 -9999 -9999 -9999 -9999 6.32705E-3 6.58427E-3 7.29332E-3 7.42174E-3 6.47864E-3 5.04851E-3 -9999 -9999 -9999 -9999 -9999 -9999 -9999 -9999 2.94487E-3 7.31289E-3 3.85946E-3 5.31632E-3 5.24731E-3 2.9807E-3 3.84198E-3 3.91273E-3 5.74259E-3 6.65555E-3 4.67835E-3 3.24186E-3 3.07232E-3 4.17967E-3 4.92002E-3 4.17448E-3 4.75377E-3 6.00929E-3 6.55162E-3 6.67709E-3 7.27547E-3 5.99049E-3 5.04447E-3 5.06504E-3 5.00785E-3 6.26134E-3 8.47657E-3 8.09888E-3 7.5529E-3 1.08433E-2 1.28847E-2 1.14439E-2 7.7951E-3 6.42614E-3 5.06857E-3 6.53469E-3 7.40565E-3 8.55894E-3 7.07533E-3 4.81223E-3 4.39549E-3 3.71435E-3 4.8056E-3 6.5239E-3 7.39987E-3 7.0289E-3 4.96235E-3 4.17054E-3 4.14482E-3 -9999 -9999 -9999 -9999
-9999 -9999 -9999 -9999 -9999 -9999 -9999 8.27096E-3 7.26296E-3 8.98975E-3 8.42599E-3 8.662E-3 7.50467E-3 1.17785E-2 1.00929E-2 9.75258E-3 9.74613E-3 6.71611E-3 8.1292E-3 1.03484E-2 1.1746E-2 1.37995E-2 1.29379E-2 1.25906E-2 1.09071E-2 8.24458E-3 7.47419E-3 6.97466E-3 1.12261E-2 6.12477E-3 6.96451E-3 7.38516E-3 1.18223E-2 1.09579E-2 -9999 -9999 -9999 -9999 -9999 -9999 -9999 -9999 -9999 -9999 -9999 -9999 -9999 -9999 -9999 -9999 -9999 -9999 -9999 -9999 -9999 -9999 -9999 -9999 -9999 -9999 -9999 -9999 -9999 -9999 -9999 -9999 -9999 -9999 -9999 -9999 -9999 -9999 -9999 -9999 -9999 -9999 -9999 -9999 -9999 -9999 -9999 -9999 -9999 -9999 -9999 -9999 -9999 -9999 -9999 -9999 -9999 -9999 -9999 -9999 -9999 -9999 -9999 -9999 -9999 -9999 -9999 -9999 -9999 7.91863E-3 7.66149E-3 5.16854E-3 6.95067E-3 6.95713E-3 5.06E-3 -9999 -9999 -9999 -9999 -9999 -9999 -9999 -9999 5.03885E-3 7.46397E-3 7.10399E-3 5.66996E-3 4.4564E-3 2.77318E-3 3.67351E-3 4.40459E-3 5.14961E-3 4.47459E-3 2.63037E-3 4.06969E-3 2.83151E-3 3.58274E-3 5.48647E-3 4.02747E-3 4.83357E-3 6.4153E-3 6.8186E-3 6.20899E-3 6.57176E-3 5.40923E-3 3.29953E-3 4.00923E-3 4.76001E-3 7.06159E-3 1.10142E-2 7.96451E-3 7.6183E-3 8.55796E-3 1.11374E-2 1.11272E-2 7.02229E-3 5.72549E-3 6.48014E-3 5.93712E-3 6.65845E-3 1.01383E-2 9.33983E-3 8.95967E-3 7.19793E-3 6.73018E-3 6.14737E-3 5.66367E-3 6.09648E-3 5.57996E-3 6.28836E-3 4.9293E-3 5.08837E-3 4.33097E-3 3.87225E-3 5.12521E-3 -9999
-9999 -9999 -9999 -9999 -9999 -9999 8.00649E-3 6.67136E-3 7.16615E-3 7.16425E-3 7.00769E-3 7.94365E-3 7.32434E-3 1.23966E-2 1.48519E-2 1.38923E-2 1.13706E-2 1.06622E-2 9.10702E-3 7.35268E-3 9.84251E-3 1.1606E-2 1.42847E-2 1.30123E-2 1.29826E-2 1.13372E-2 7.63452E-3 9.15085E-3 9.24758E-3 9.30035E-3 8.73585E-3 6.84788E-3 1.00909E-2 1.2964E-2 1.21685E-2 -9999 -9999 -9999 -9999 -9999 -9999 -9999 -9999 -9999 -9999 -9999 -9999 -9999 -9999 -9999 -9999 -9999 -9999 -9999 -9999 -9999 -9999 -9999 -9999 -9999 -9999 -9999 -9999 -9999 -9999 -9999 -9999 -9999 -9999 -9999 -9999 -9999 -9999 -9999 -9999 -9999 -9999 -9999 -9999 -9999 -9999 -9999 -9999 -9999 -9999 -9999 -9999 -9999 -9999 -9999 -9999 -9999 -9999 -9999 -9999 -9999 -9999 -9999 -9999 -9999 -9999 -9999 -9999 -9999 -9999 7.45994E-3 5.36351E-3 -9999 -9999 -9999 -9999 -9999 -9999 -9999 3.93286E-3 -9999 -9999 6.16301E-3 8.12915E-3 7.32398E-3 6.72139E-3 4.76178E-3 4.8212E-3 3.03192E-3 4.09932E-3 5.7114E-3 4.41318E-3 2.58388E-3 3.8263E-3 4.98664E-3 4.64345E-3 5.70947E-3 6.63688E-3 6.89391E-3 5.9434E-3 5.65836E-3 5.75095E-3 5.05477E-3 5.1792E-3 3.79464E-3 3.94053E-3 5.94875E-3 5.72879E-3 1.18785E-2 8.11323E-3 8.3892E-3 1.25235E-2 1.25642E-2 9.68012E-3 6.12284E-3 6.25121E-3 6.63528E-3 5.69185E-3 7.65883E-3 9.195E-3 9.54449E-3 7.57973E-3 8.64993E-3 8.41115E-3 6.95426E-3 4.47662E-3 4.27247E-3 4.79878E-3 5.17804E-3 4.78877E-3 6.18891E-3 4.33688E-3 -9999 -9999 -9999
-9999 -9999 -9999 -9999 -9999 -9999 6.35874E-3 8.33696E-3 7.48238E-3 8.54647E-3 9.66727E-3 6.94385E-3 5.53275E-3 9.50241E-3 1.38105E-2 1.16512E-2 1.33706E-2 1.4631E-2 9.85606E-3 9.96793E-3 7.76382E-3 9.77305E-3 8.41621E-3 1.14574E-2 1.23985E-2 1.21303E-2 1.06504E-2 9.69436E-3 8.70861E-3 9.59052E-3 5.84841E-3 6.59693E-3 8.25071E-3 1.09297E-2 8.09533E-3 -9999 -9999 -9999 -9999 -9999 -9999 -9999 -9999 -9999 -9999 -9999 -9999 -9999 -9999 -9999 -9999 -9999 -9999 -9999 -9999 -9999 -9999 -9999 -9999 -9999 -9999 -9999 -9999 -9999 -9999 -9999 -9999 -9999 -9999 -9999 -9999 -9999 -9999 -9999 -9999 -9999 -9999 -9999 -9999 -9999 -9999 -9999 -9999 -9999 -9999 -9999 -9999 -9999 -9999 -9999 -9999 2.15479E-2 1.8255E-2 1.80777E-2 1.47449E-2 1.14528E-2 -9999 -9999 -9999 -9999 -9999 -9999 -9999 -9999 -9999 5.33948E-3 -9999 -9999 -9999 -9999 -9999 -9999 -9999 -9999 3.67945E-3 3.46725E-3 -9999 7.80273E-3 1.14444E-2 1.00044E-2 9.20217E-3 6.15933E-3 2.65969E-3 2.72277E-3 3.38296E-3 5.79437E-3 4.07601E-3 4.09064E-3 5.43232E-3 4.61945E-3 3.91062E-3 4.42801E-3 5.97606E-3 6.29565E-3 4.88743E-3 5.11113E-3 5.18658E-3 4.5659E-3 5.01677E-3 4.96085E-3 5.52124E-3 6.67106E-3 8.96205E-3 1.2221E-2 7.48146E-3 9.29097E-3 1.45673E-2 1.22228E-2 7.59377E-3 6.50116E-3 6.66538E-3 7.10411E-3 8.08719E-3 8.92869E-3 7.83636E-3 7.62827E-3 8.01471E-3 8.2851E-3 7.69404E-3 5.9039E-3 4.36431E-3 4.75529E-3 4.16639E-3 4.82322E-3 6.57207E-3 6.95946E-3 5.71999E-3 -9999 -9999 -9999
-9999 -9999 -9999 -9999 5.2159E-3 6.61635E-3 6.32963E-3 6.55998E-3 6.57913E-3 7.81696E-3 8.118E-3 7.20762E-3 7.55322E-3 5.96916E-3 8.60305E-3 1.33308E-2 1.27235E-2 1.34344E-2 1.28427E-2 1.25101E-2 1.05676E-2 7.99023E-3 6.31366E-3 7.16063E-3 7.29557E-3 7.48378E-3 7.88229E-3 9.53364E-3 8.72738E-3 8.30692E-3 6.40997E-3 6.00329E-3 6.28893E-3 1.04879E-2 7.7045E-3 8.6564E-3 -9999 -9999 -9999 -9999 -9999 -9999 -9999 -9999 -9999 -9999 -9999 -9999 -9999 -9999 -9999 -9999 -9999 -9999 -9999 -9999 -9999 -9999 -9999 -9999 -9999 -9999 -9999 -9999 -9999 -9999 -9999 -9999 -9999 -9999 -9999 -9999 -9999 -9999 -9999 -9999 -9999 -9999 -9999 -9999 -9999 -9999 -9999 -9999 -9999 -9999 -9999 -9999 -9999 -9999 2.70327E-2 2.55646E-2 1.92576E-2 2.23126E-2 1.01731E-2 6.09925E-3 -9999 1.27832E-2 6.92132E-3 6.61098E-3 -9999 -9999 -9999 -9999 7.46503E-3 7.69036E-3 5.98819E-3 4.82349E-3 -9999 -9999 -9999 4.39472E-3 5.01896E-3 3.94036E-3 3.36715E-3 3.77723E-3 4.57348E-3 9.03583E-3 1.10955E-2 1.02351E-2 8.53033E-3 5.89172E-3 5.03138E-3 5.15478E-3 4.67561E-3 4.63418E-3 4.4753E-3 4.23474E-3 4.94903E-3 4.09439E-3 4.77886E-3 4.85103E-3 5.72079E-3 4.81345E-3 5.21561E-3 4.55987E-3 4.35916E-3 4.22867E-3 3.87471E-3 6.23895E-3 5.78568E-3 7.67811E-3 8.19161E-3 9.63647E-3 8.5946E-3 9.13479E-3 1.33997E-2 1.24327E-2 9.39702E-3 7.87333E-3 6.51397E-3 7.05384E-3 7.68798E-3 8.71319E-3 8.43689E-3 7.67478E-3 6.64852E-3 5.82486E-3 5.83453E-3 5.56729E-3 4.59177E-3 5.6291E-3 4.02058E-3 6.07985E-3 5.29632E-3 5.69022E-3 6.26089E-3 4.50118E-3 -9999 -9999
-9999 -9999 -9999 5.6942E-3 7.28114E-3 8.52812E-3 6.99962E-3 6.14945E-3 5.82797E-3 5.5355E-3 9.87838E-3 1.18752E-2 1.23077E-2 9.48691E-3 1.05495E-2 1.3147E-2 1.30538E-2 1.37514E-2 1.2793E-2 1.28389E-2 1.30618E-2 9.56411E-3 6.45887E-3 6.39852E-3 5.97625E-3 6.46837E-3 6.17982E-3 6.7767E-3 9.01596E-3 8.78423E-3 8.11989E-3 6.87448E-3 4.69367E-3 1.12422E-2 7.86946E-3 7.3561E-3 -9999 -9999 -9999 -9999 -9999 -9999 -9999 -9999 -9999 -9999 -9999 -9999 -9999 -9999 -9999 -9999 -9999 -9999 -9999 -9999 -9999 -9999 -9999 -9999 -9999 -9999 -9999 -9999 -9999 -9999 -9999 -9999 -9999 -9999 -9999 -9999 -9999 -9999 -9999 -9999 -9999 -9999 -9999 -9999 -9999 -9999 -9999 -9999 -9999 -9999 -9999 -9999 -9999 -9999 -9999 2.69164E-2 2.37972E-2 1.82754E-2 1.06122E-2 4.66526E-3 1.04041E-2 9.88392E-3 9.07992E-3 6.49828E-3 7.73997E-3 -9999 -9999 8.15709E-3 8.56405E-3 7.78333E-3 6.91036E-3 5.71686E-3 -9999 -9999 5.34692E-3 5.25376E-3 7.03369E-3 4.37822E-3 4.65703E-3 4.10092E-3 6.76609E-3 9.07199E-3 1.11459E-2 9.83119E-3 9.03713E-3 8.16825E-3 5.87588E-3 4.48416E-3 3.99886E-3 2.44063E-3 2.78828E-3 4.31505E-3 4.73345E-3 4.69816E-3 4.37684E-3 4.7868E-3 4.71832E-3 4.88222E-3 4.55023E-3 4.64623E-3 3.72238E-3 5.17028E-3 4.25488E-3 5.35112E-3 7.721E-3 7.06146E-3 7.45744E-3 8.46869E-3 9.79453E-3 1.27235E-2 1.2334E-2 1.38783E-2 1.11271E-2 8.65943E-3 7.33985E-3 7.93911E-3 6.25895E-3 8.18768E-3 8.47017E-3 7.12538E-3 6.24058E-3 5.57881E-3 7.08416E-3 4.18836E-3 5.94909E-3 6.11355E-3 4.67144E-3 5.15286E-3 4.16825E-3 5.38786E-3 5.51452E-3 4.29295E-3 -9999 -9999
-9999 -9999 -9999 9.61942E-3 9.83743E-3 7.74858E-3 6.40324E-3 6.53032E-3 7.55307E-3 7.92237E-3 6.21665E-3 7.29553E-3 9.60215E-3 1.05609E-2 1.01814E-2 1.10038E-2 8.65632E-3 6.51214E-3 9.47595E-3 1.02997E-2 1.23533E-2 1.21936E-2 8.69012E-3 6.77531E-3 7.5734E-3 6.41719E-3 6.84756E-3 6.59369E-3 7.63655E-3 7.94237E-3 7.0902E-3 8.17214E-3 6.45745E-3 6.29127E-3 7.17428E-3 8.64641E-3 9.09971E-3 1.24989E-2 9.52315E-3 -9999 -9999 -9999 -9999 -9999 -9999 -9999 -9999 -9999 -9999 -9999 -9999 -9999 -9999 -9999 -9999 -9999 -9999 -9999 -9999 -9999 -9999 -9999 -9999 -9999 -9999 -9999 -9999 -9999 -9999 -9999 -9999 -9999 -9999 -9999 -9999 -9999 -9999 -9999 -9999 -9999 -9999 -9999 -9999 -9999 -9999 -9999 -9999 -9999 -9999 -9999 -9999 -9999 2.1314E-2 1.35875E-2 5.39418E-3 5.30655E-3 5.40812E-3 1.06748E-2 8.7032E-3 6.43429E-3 5.60204E-3 8.34422E-3 8.8853E-3 7.52704E-3 7.49352E-3 7.52438E-3 7.71327E-3 7.3658E-3 -9999 5.64425E-3 5.79379E-3 4.91701E-3 4.20728E-3 3.53969E-3 4.06136E-3 3.03235E-3 4.90402E-3 5.6275E-3 6.03036E-3 9.66237E-3 8.02479E-3 7.43007E-3 7.73058E-3 5.71444E-3 4.21067E-3 4.51294E-3 4.295E-3 4.33858E-3 4.47341E-3 4.31573E-3 3.78655E-3 5.0035E-3 4.91001E-3 4.63851E-3 4.83421E-3 4.49E-3 5.10786E-3 5.34059E-3 5.91233E-3 6.02456E-3 5.87826E-3 6.61554E-3 7.99974E-3 8.21753E-3 8.47465E-3 1.28944E-2 1.19703E-2 1.14001E-2 9.39737E-3 7.81511E-3 7.68624E-3 8.19115E-3 7.27701E-3 6.91314E-3 8.01416E-3 6.81738E-3 6.30549E-3 5.22782E-3 6.13888E-3 3.27217E-3 4.38409E-3 5.2967E-3 3.35089E-3 4.13731E-3 4.8634E-3 4.08705E-3 4.64306E-3 3.39966E-3 3.80565E-3 -9999
-9999 -9999 -9999 -9999 9.88587E-3 1.00844E-2 1.07508E-2 7.12306E-3 7.2951E-3 8.83757E-3 7.04556E-3 7.58136E-3 7.94096E-3 8.09785E-3 8.24182E-3 8.80181E-3 6.51559E-3 6.26482E-3 5.88098E-3 9.1703E-3 1.18964E-2 1.11664E-2 1.23048E-2 1.13924E-2 7.43512E-3 7.76403E-3 5.75464E-3 7.71239E-3 6.06793E-3 6.49235E-3 6.67879E-3 7.06822E-3 6.85054E-3 8.66553E-3 7.42729E-3 6.92182E-3 8.11259E-3 7.45768E-3 6.35886E-3 1.06665E-2 9.80263E-3 9.60816E-3 -9999 -9999 -9999 -9999 -9999 -9999 -9999 -9999 -9999 -9999 -9999 -9999 -9999 -9999 -9999 -9999 -9999 -9999 -9999 -9999 -9999 -9999 -9999 -9999 -9999 -9999 -9999 -9999 -9999 -9999 -9999 -9999 -9999 -9999 -9999 -9999 -9999 -9999 -9999 -9999 -9999 -9999 -9999 -9999 -9999 -9999 -9999 -9999 -9999 2.17922E-2 1.65955E-2 6.78254E-3 6.29283E-3 5.11664E-3 6.32025E-3 8.87567E-3 7.19666E-3 7.53692E-3 4.85224E-3 5.94918E-3 6.69855E-3 6.90128E-3 7.81358E-3 8.14898E-3 9.19995E-3 7.78031E-3 5.19153E-3 4.9347E-3 5.68548E-3 5.52238E-3 6.07163E-3 5.49955E-3 3.104E-3 3.89622E-3 3.90592E-3 4.2347E-3 4.28489E-3 4.86644E-3 7.60007E-3 7.29447E-3 7.16423E-3 5.65526E-3 4.7584E-3 4.41887E-3 4.51622E-3 3.44925E-3 5.29667E-3 4.39636E-3 2.54032E-3 2.94593E-3 4.29558E-3 4.13949E-3 2.72575E-3 5.10217E-3 6.87207E-3 6.65127E-3 6.56724E-3 5.51709E-3 6.83052E-3 8.32559E-3 8.06821E-3 1.01027E-2 1.21192E-2 1.29092E-2 9.96808E-3 7.16494E-3 5.71974E-3 5.3057E-3 7.03954E-3 7.46359E-3 8.0369E-3 8.56442E-3 7.56021E-3 7.46937E-3 6.90301E-3 5.77987E-3 4.8739E-3 3.52353E-3 4.37905E-3 4.43327E-3 3.60667E-3 3.57578E-3 3.57886E-3 5.06006E-3 3.61232E-3 2.77535E-3 -9999 -9999
-9999 -9999 -9999 -9999 6.26336E-3 7.73318E-3 9.92441E-3 1.07077E-2 9.41051E-3 7.55924E-3 8.51906E-3 7.62915E-3 8.01341E-3 6.39968E-3 7.07866E-3 6.83233E-3 5.7611E-3 6.03241E-3 5.19808E-3 9.54759E-3 1.08783E-2 9.20416E-3 1.06438E-2 1.08971E-2 1.23399E-2 6.89941E-3 7.04833E-3 5.15633E-3 5.93747E-3 6.02293E-3 6.83605E-3 5.40732E-3 7.35505E-3 6.15499E-3 7.82728E-3 7.69367E-3 7.29867E-3 7.19566E-3 6.80961E-3 6.40007E-3 6.62427E-3 7.32754E-3 6.24867E-3 7.86806E-3 8.36988E-3 -9999 -9999 -9999 -9999 -9999 -9999 -9999 -9999 -9999 -9999 -9999 -9999 -9999 -9999 -9999 -9999 -9999 -9999 -9999 -9999 -9999 -9999 -9999 -9999 -9999 -9999 -9999 -9999 -9999 -9999 -9999 -9999 -9999 -9999 -9999 -9999 -9999 -9999 -9999 -9999 -9999 -9999 -9999 -9999 -9999 -9999 -9999 9.93156E-3 5.71442E-3 5.2073E-3 4.8666E-3 5.1944E-3 9.11513E-3 6.967E-3 5.20065E-3 4.62029E-3 6.77759E-3 8.13859E-3 7.51414E-3 3.82244E-3 8.4726E-3 8.44352E-3 7.46064E-3 7.86276E-3 6.83652E-3 3.85954E-3 5.07618E-3 5.28578E-3 7.38624E-3 3.6407E-3 3.51824E-3 3.85624E-3 3.81133E-3 4.00315E-3 5.13022E-3 7.72656E-3 6.16895E-3 5.75369E-3 7.0045E-3 5.33448E-3 3.96879E-3 4.67998E-3 3.34496E-3 4.24654E-3 5.79244E-3 5.00178E-3 5.61174E-3 2.97172E-3 6.53833E-3 4.14538E-3 6.5763E-3 5.78675E-3 6.82284E-3 6.69202E-3 4.66745E-3 6.96382E-3 8.13273E-3 8.32786E-3 9.37053E-3 1.29462E-2 1.07688E-2 6.98498E-3 7.32599E-3 6.2828E-3 6.69063E-3 6.97375E-3 6.73323E-3 8.61918E-3 9.68871E-3 7.69494E-3 7.69787E-3 8.32864E-3 6.41E-3 5.81616E-3 -9999 -9999 4.82747E-3 4.68382E-3 4.29302E-3 3.70115E-3 3.18724E-3 3.51649E-3 4.39399E-3 3.19135E-3 3.36399E-3
-9999 -9999 -9999 -9999 6.93856E-3 5.0562E-3 6.43364E-3 6.58554E-3 9.64116E-3 6.08569E-3 7.81514E-3 7.58193E-3 8.05795E-3 6.4858E-3 5.73175E-3 6.29033E-3 5.67046E-3 5.42176E-3 6.97355E-3 9.33719E-3 5.98665E-3 5.96019E-3 1.07957E-2 9.33681E-3 1.12635E-2 6.64644E-3 5.72877E-3 5.25766E-3 5.82059E-3 6.85149E-3 5.48091E-3 5.13549E-3 6.54447E-3 5.6475E-3 5.70119E-3 6.29173E-3 7.84727E-3 7.57157E-3 6.82106E-3 7.09809E-3 7.7853E-3 7.26289E-3 7.84584E-3 7.06821E-3 7.75754E-3 -9999 -9999 -9999 -9999 -9999 -9999 -9999 -9999 -9999 -9999 -9999 -9999 -9999 -9999 -9999 5.04371E-3 4.9246E-3 -9999 -9999 -9999 -9999 -9999 -9999 -9999 -9999 -9999 -9999 -9999 -9999 -9999 -9999 -9999 -9999 -9999 -9999 -9999 -9999 -9999 -9999 -9999 -9999 -9999 -9999 -9999 -9999 -9999 -9999 5.89019E-3 5.90581E-3 5.68195E-3 5.51061E-3 4.79464E-3 4.86853E-3 4.84165E-3 4.51612E-3 5.26251E-3 7.29093E-3 7.66557E-3 7.62509E-3 1.02036E-2 6.894E-3 5.98445E-3 7.71132E-3 7.30806E-3 5.2125E-3 5.06832E-3 5.52636E-3 6.93573E-3 6.96524E-3 5.5705E-3 6.30002E-3 5.9806E-3 4.24685E-3 3.86204E-3 5.72617E-3 7.49536E-3 6.28803E-3 7.53679E-3 5.66712E-3 5.15372E-3 3.86601E-3 4.61367E-3 4.65162E-3 4.4209E-3 6.59974E-3 5.99802E-3 3.11235E-3 5.72012E-3 7.43137E-3 5.15691E-3 5.69341E-3 5.5056E-3 5.19827E-3 6.01317E-3 5.84818E-3 5.43181E-3 8.20798E-3 1.10339E-2 1.22528E-2 1.40578E-2 9.20814E-3 6.45457E-3 5.15994E-3 5.81016E-3 6.8213E-3 5.97132E-3 5.94254E-3 9.86389E-3 9.30771E-3 6.88057E-3 6.98549E-3 8.72601E-3 7.85724E-3 7.68012E-3 -9999 -9999 -9999 -9999 4.95853E-3 3.90284E-3 3.35162E-3 3.18089E-3 3.61892E-3 3.19791E-3 -9999
4.80261E-3 5.77176E-3 7.21101E-3 6.92694E-3 8.12184E-3 6.53745E-3 4.47334E-3 6.77229E-3 8.16502E-3 6.42065E-3 8.0891E-3 7.27146E-3 6.6001E-3 7.99865E-3 6.57816E-3 6.16208E-3 5.31008E-3 5.85898E-3 5.71754E-3 5.2807E-3 5.24021E-3 5.62718E-3 5.6537E-3 1.15553E-2 1.45516E-2 1.32306E-2 8.10922E-3 6.76176E-3 5.32682E-3 8.36999E-3 5.45391E-3 6.43353E-3 5.51741E-3 5.36942E-3 5.49482E-3 4.79956E-3 7.36749E-3 6.33038E-3 6.47416E-3 5.50558E-3 5.51808E-3 7.65196E-3 7.20782E-3 7.46311E-3 8.01734E-3 7.26392E-3 -9999 -9999 -9999 -9999 -9999 -9999 -9999 -9999 -9999 -9999 -9999 -9999 7.0603E-3 6.21392E-3 5.74112E-3 6.25018E-3 5.40592E-3 -9999 -9999 -9999 -9999 -9999 -9999 -9999 -9999 -9999 -9999 -9999 -9999 -9999 -9999 -9999 -9999 -9999 -9999 -9999 -9999 -9999 -9999 -9999 -9999 -9999 -9999 -9999 -9999 8.6609E-3 7.10142E-3 7.62062E-3 5.84806E-3 1.08909E-2 8.94413E-3 8.71617E-3 5.63149E-3 7.46071E-3 6.16423E-3 4.67131E-3 6.73322E-3 8.01412E-3 9.41281E-3 1.1023E-2 1.05823E-2 7.12684E-3 5.00256E-3 6.99258E-3 5.11562E-3 4.71505E-3 5.3748E-3 7.81102E-3 6.51619E-3 5.17774E-3 5.199E-3 4.15099E-3 4.15718E-3 6.89725E-3 6.94707E-3 7.3556E-3 6.63594E-3 5.59715E-3 5.00781E-3 4.64433E-3 4.39262E-3 4.80395E-3 3.72785E-3 6.11548E-3 3.9886E-3 4.36156E-3 5.38998E-3 5.17027E-3 6.06291E-3 7.56864E-3 4.12565E-3 6.95265E-3 6.12836E-3 7.04412E-3 8.91344E-3 8.78542E-3 1.09655E-2 1.42485E-2 1.23262E-2 9.24779E-3 6.38529E-3 5.30725E-3 5.68336E-3 4.10471E-3 4.47522E-3 5.81262E-3 8.01082E-3 8.74031E-3 6.49839E-3 5.29594E-3 8.34063E-3 8.18898E-3 7.18466E-3 -9999 -9999 -9999 -9999 -9999 5.8411E-3 3.62367E-3 3.16944E-3 -9999 -9999 -9999
9.14652E-3 6.29274E-3 7.90835E-3 9.85978E-3 8.25062E-3 6.48377E-3 6.93777E-3 5.8893E-3 7.6506E-3 6.69982E-3 7.4535E-3 9.29329E-3 9.03828E-3 7.63857E-3 5.95068E-3 6.20632E-3 5.3113E-3 5.31693E-3 8.47345E-3 7.71469E-3 7.17031E-3 3.69758E-3 3.85472E-3 1.27043E-2 1.47647E-2 1.53277E-2 1.6999E-2 1.85032E-2 9.28311E-3 9.71232E-3 9.5529E-3 8.64685E-3 5.90025E-3 6.16102E-3 6.81537E-3 7.50122E-3 6.23264E-3 9.66148E-3 6.16023E-3 6.5925E-3 9.21758E-3 8.65247E-3 8.58454E-3 7.24832E-3 5.96693E-3 6.39314E-3 -9999 -9999 -9999 -9999 -9999 -9999 -9999 -9999 -9999 -9999 -9999 -9999 7.30152E-3 7.41411E-3 4.86505E-3 4.34001E-3 4.57024E-3 4.02871E-3 -9999 -9999 -9999 -9999 -9999 -9999 -9999 -9999 -9999 -9999 -9999 -9999 -9999 -9999 -9999 -9999 -9999 -9999 -9999 -9999 -9999 -9999 -9999 -9999 -9999 -9999 -9999 -9999 5.75068E-3 5.31441E-3 5.9772E-3 7.57795E-3 6.08838E-3 9.15775E-3 1.05267E-2 9.1229E-3 7.45672E-3 6.45445E-3 5.33735E-3 7.54129E-3 7.1702E-3 6.96656E-3 7.77705E-3 4.21805E-3 4.37978E-3 5.27969E-3 4.93426E-3 5.61694E-3 9.03088E-3 8.21943E-3 8.19713E-3 6.84119E-3 5.26707E-3 3.90432E-3 4.07575E-3 4.26632E-3 6.41948E-3 6.90563E-3 7.80921E-3 6.08223E-3 5.05714E-3 4.65215E-3 4.80335E-3 4.74121E-3 4.50925E-3 5.22347E-3 5.42695E-3 4.45342E-3 4.54212E-3 5.58834E-3 6.25148E-3 7.26927E-3 7.16336E-3 7.29827E-3 8.37854E-3 6.49108E-3 7.72016E-3 1.02491E-2 1.27893E-2 1.34323E-2 9.83232E-3 8.11026E-3 6.9049E-3 8.62715E-3 7.42153E-3 3.90516E-3 3.9034E-3 6.04486E-3 8.48753E-3 6.01391E-3 5.63756E-3 5.01755E-3 7.21314E-3 7.68691E-3 6.45276E-3 -9999 -9999 -9999 -9999 -9999 -9999 3.72845E-3 -9999 -9999 -9999 -9999
-9999 6.80916E-3 7.986E-3 8.37762E-3 7.44858E-3 8.17179E-3 7.88466E-3 6.32898E-3 5.25514E-3 5.84102E-3 5.63866E-3 7.53674E-3 7.73104E-3 7.90507E-3 7.55945E-3 8.1835E-3 5.74715E-3 7.2466E-3 7.51726E-3 8.32816E-3 7.24816E-3 6.3229E-3 4.92553E-3 8.36542E-3 7.84135E-3 1.69044E-2 1.78427E-2 1.97723E-2 1.83912E-2 1.73249E-2 1.04596E-2 6.15434E-3 7.2575E-3 8.7187E-3 1.01722E-2 8.05564E-3 1.13862E-2 1.17587E-2 1.03745E-2 1.0342E-2 8.79247E-3 8.511E-3 5.90536E-3 7.79766E-3 7.17884E-3 7.12434E-3 7.01985E-3 7.98906E-3 8.05741E-3 5.79789E-3 8.76856E-3 -9999 -9999 -9999 -9999 -9999 -9999 -9999 5.4633E-3 5.75235E-3 4.3736E-3 3.65485E-3 4.2772E-3 4.64614E-3 4.72555E-3 4.83555E-3 -9999 -9999 -9999 -9999 -9999 -9999 -9999 -9999 -9999 -9999 -9999 -9999 -9999 -9999 -9999 -9999 -9999 -9999 -9999 -9999 -9999 -9999 -9999 -9999 -9999 -9999 -9999 1.1459E-2 6.92464E-3 5.57259E-3 5.69765E-3 5.99015E-3 7.12103E-3 7.44522E-3 8.56596E-3 8.50745E-3 6.84517E-3 6.89487E-3 4.79046E-3 4.55795E-3 6.98482E-3 7.22845E-3 5.96102E-3 5.57927E-3 5.16551E-3 5.20962E-3 9.3441E-3 1.01426E-2 8.57353E-3 6.26051E-3 4.80195E-3 3.5562E-3 5.54763E-3 6.28576E-3 6.04807E-3 7.33645E-3 6.23316E-3 4.73867E-3 4.50441E-3 4.06493E-3 4.52669E-3 4.06714E-3 3.60501E-3 5.71428E-3 5.35494E-3 6.80189E-3 2.80543E-3 4.18409E-3 5.05187E-3 6.29419E-3 6.442E-3 7.82905E-3 6.22153E-3 8.97553E-3 1.21459E-2 1.12391E-2 9.63013E-3 8.87153E-3 9.70406E-3 8.34954E-3 6.92853E-3 6.47217E-3 6.04091E-3 6.16465E-3 4.79561E-3 1.18309E-2 9.97858E-3 5.89691E-3 4.15775E-3 5.98799E-3 7.12718E-3 5.28545E-3 5.20766E-3 4.00081E-3 -9999 -9999 -9999 -9999 -9999 -9999 -9999 -9999 -9999 -9999
-9999 6.5711E-3 9.0221E-3 5.78388E-3 7.50926E-3 9.15958E-3 6.96365E-3 6.34724E-3 6.51755E-3 6.66635E-3 4.17085E-3 8.65344E-3 5.13231E-3 9.21282E-3 8.72491E-3 9.42787E-3 6.49159E-3 5.9441E-3 7.8736E-3 8.03922E-3 8.01168E-3 6.50354E-3 4.29744E-3 8.18114E-3 1.02317E-2 1.69159E-2 1.90413E-2 1.92087E-2 2.18131E-2 1.85749E-2 1.11982E-2 5.41123E-3 4.99492E-3 7.60707E-3 1.0318E-2 1.0839E-2 8.26556E-3 1.03565E-2 1.20555E-2 1.1048E-2 1.06986E-2 6.15119E-3 5.60074E-3 8.80866E-3 8.31766E-3 7.1764E-3 7.47089E-3 7.05035E-3 6.10334E-3 5.81586E-3 9.20582E-3 1.11215E-2 1.02091E-2 -9999 -9999 -9999 -9999 -9999 5.34258E-3 4.91074E-3 3.01592E-3 3.63189E-3 4.58886E-3 6.27623E-3 5.70367E-3 5.16395E-3 -9999 -9999 -9999 -9999 -9999 -9999 -9999 -9999 -9999 -9999 -9999 -9999 -9999 -9999 -9999 -9999 -9999 -9999 -9999 -9999 -9999 -9999 -9999 -9999 -9999 -9999 -9999 5.52256E-3 9.63258E-3 1.20671E-2 1.36645E-2 5.692E-3 4.52699E-3 5.63224E-3 6.68223E-3 8.33652E-3 6.11941E-3 6.46368E-3 5.82944E-3 6.62327E-3 5.96151E-3 5.7403E-3 7.68967E-3 9.20232E-3 5.93504E-3 5.19919E-3 7.72633E-3 9.23795E-3 8.30892E-3 6.93625E-3 6.52122E-3 5.84827E-3 6.3318E-3 6.42687E-3 6.14098E-3 7.07206E-3 4.35997E-3 4.53599E-3 4.82643E-3 5.30715E-3 5.09985E-3 4.27136E-3 3.72815E-3 6.14495E-3 6.01973E-3 6.74802E-3 1.19512E-2 1.01624E-2 8.96659E-3 9.5776E-3 8.28836E-3 7.59227E-3 6.81452E-3 7.37635E-3 1.0987E-2 1.22226E-2 6.20515E-3 8.15091E-3 1.10222E-2 7.4154E-3 6.95733E-3 5.59037E-3 4.52252E-3 5.8335E-3 7.09167E-3 1.78551E-2 1.18887E-2 4.8823E-3 4.70454E-3 5.26989E-3 4.4084E-3 4.74425E-3 3.74452E-3 -9999 2.44398E-3 2.10694E-3 -9999 -9999 -9999 -9999 -9999 -9999 -9999 -9999
-9999 6.87511E-3 7.62862E-3 6.16205E-3 1.06847E-2 1.04545E-2 8.13271E-3 9.38412E-3 7.6514E-3 6.48619E-3 6.72364E-3 8.15609E-3 5.00153E-3 5.94513E-3 7.70263E-3 6.40949E-3 7.53665E-3 6.37427E-3 7.91548E-3 9.17165E-3 9.64634E-3 5.55702E-3 5.29271E-3 8.8214E-3 1.16377E-2 1.27576E-2 1.51812E-2 1.58039E-2 1.48881E-2 1.05411E-2 9.36442E-3 4.54769E-3 8.28664E-3 6.13177E-3 9.63109E-3 4.73709E-3 7.3809E-3 8.80355E-3 1.28589E-2 1.24874E-2 1.28394E-2 9.76795E-3 6.46951E-3 5.73245E-3 4.52302E-3 4.92053E-3 6.85241E-3 4.77447E-3 5.65082E-3 6.37616E-3 7.58503E-3 1.12283E-2 1.15766E-2 1.04962E-2 6.53771E-3 6.19988E-3 -9999 -9999 3.7323E-3 5.08837E-3 4.88444E-3 3.76805E-3 5.12754E-3 4.85927E-3 4.66049E-3 5.51381E-3 4.75207E-3 -9999 -9999 -9999 -9999 -9999 -9999 -9999 -9999 -9999 -9999 -9999 -9999 -9999 -9999 -9999 -9999 -9999 -9999 -9999 -9999 -9999 -9999 -9999 -9999 -9999 -9999 7.9638E-3 4.92209E-3 1.19576E-2 1.46569E-2 1.01464E-2 4.6902E-3 6.03917E-3 6.16098E-3 7.19931E-3 5.06741E-3 5.76767E-3 6.52019E-3 4.9307E-3 7.67247E-3 5.26774E-3 5.62201E-3 7.84974E-3 7.96179E-3 8.84032E-3 7.45195E-3 6.83803E-3 8.31091E-3 7.37289E-3 7.23058E-3 7.55445E-3 8.13776E-3 7.57188E-3 7.18051E-3 5.2773E-3 4.53882E-3 4.77536E-3 4.99012E-3 4.98182E-3 4.53533E-3 3.96484E-3 5.5637E-3 7.30102E-3 5.58157E-3 1.1262E-2 7.84419E-3 1.01169E-2 1.05381E-2 1.19303E-2 1.56047E-2 1.50079E-2 8.07412E-3 8.5495E-3 6.7347E-3 6.35333E-3 6.06821E-3 8.14335E-3 7.12778E-3 7.84427E-3 7.22991E-3 5.40247E-3 3.61413E-3 4.11496E-3 7.8848E-3 1.47683E-2 7.15217E-3 5.14004E-3 4.79021E-3 4.75438E-3 4.65237E-3 3.55179E-3 4.49448E-3 4.17149E-3 2.31209E-3 3.01678E-3 3.79948E-3 -9999 -9999 -9999 -9999 -9999 -9999 -9999
-9999 -9999 6.34347E-3 1.01118E-2 1.4377E-2 7.82415E-3 1.1205E-2 6.72796E-3 8.72942E-3 9.2138E-3 8.82525E-3 6.98747E-3 8.8403E-3 5.35084E-3 1.02168E-2 6.06009E-3 7.30253E-3 7.27075E-3 9.86422E-3 8.09875E-3 1.02154E-2 6.36092E-3 6.05326E-3 8.14663E-3 1.1258E-2 1.42296E-2 1.54067E-2 1.38371E-2 8.67847E-3 5.38421E-3 4.57843E-3 4.07302E-3 6.21308E-3 6.27448E-3 7.04896E-3 7.46571E-3 5.14984E-3 5.70453E-3 5.51614E-3 1.02736E-2 1.05566E-2 1.07006E-2 8.10143E-3 6.3755E-3 5.79606E-3 6.42032E-3 5.17359E-3 4.8784E-3 4.24536E-3 6.55123E-3 6.62608E-3 9.70395E-3 9.76348E-3 8.45667E-3 5.7024E-3 4.49959E-3 4.39842E-3 4.28675E-3 3.46675E-3 5.30915E-3 4.9398E-3 3.04786E-3 4.66806E-3 4.90212E-3 5.15484E-3 4.96139E-3 6.48153E-3 -9999 -9999 -9999 -9999 -9999 7.85252E-3 -9999 -9999 -9999 -9999 -9999 -9999 -9999 -9999 -9999 -9999 -9999 -9999 -9999 -9999 -9999 -9999 -9999 -9999 -9999 -9999 8.51164E-3 4.33789E-3 1.05046E-2 1.21601E-2 4.94069E-3 4.11734E-3 6.5754E-3 4.95526E-3 6.56346E-3 5.92924E-3 7.32855E-3 7.0908E-3 6.88131E-3 7.94134E-3 8.94685E-3 1.11463E-2 9.0255E-3 7.78768E-3 7.9041E-3 7.81762E-3 7.6935E-3 7.93807E-3 8.35692E-3 8.57846E-3 6.88756E-3 5.2281E-3 5.71582E-3 5.18008E-3 4.52864E-3 4.53549E-3 4.80122E-3 5.56099E-3 4.51511E-3 4.64895E-3 6.08455E-3 6.72724E-3 5.49396E-3 4.27697E-3 1.29437E-2 8.82388E-3 9.61953E-3 1.38059E-2 1.64713E-2 1.00804E-2 1.1326E-2 8.00703E-3 7.63965E-3 8.33323E-3 8.31609E-3 5.16758E-3 5.55983E-3 7.84687E-3 6.33464E-3 5.79902E-3 4.02507E-3 3.39077E-3 4.18199E-3 1.05759E-2 1.26153E-2 7.76602E-3 8.41286E-3 7.98395E-3 6.53475E-3 4.55719E-3 2.77679E-3 2.46938E-3 4.00132E-3 5.09985E-3 5.4497E-3 4.51912E-3 -9999 -9999 -9999 -9999 -9999 -9999 -9999
-9999 -9999 7.47935E-3 8.5108E-3 3.84729E-3 9.04113E-3 5.45773E-3 6.86061E-3 1.35515E-2 9.81427E-3 9.54622E-3 7.44312E-3 1.02403E-2 8.67049E-3 1.13691E-2 6.18597E-3 1.00287E-2 7.94075E-3 7.63654E-3 7.40895E-3 6.9671E-3 4.66538E-3 5.54987E-3 7.63561E-3 9.8738E-3 9.9773E-3 7.44109E-3 6.00898E-3 4.95437E-3 5.48491E-3 2.8707E-3 3.87488E-3 2.8162E-3 5.48513E-3 6.49629E-3 6.87795E-3 7.35905E-3 6.83021E-3 6.88919E-3 6.45004E-3 6.71407E-3 8.5801E-3 8.63384E-3 7.54789E-3 5.27473E-3 5.12901E-3 5.33784E-3 4.97075E-3 3.91296E-3 4.99836E-3 5.58311E-3 4.95087E-3 7.53516E-3 3.96059E-3 4.70913E-3 4.37334E-3 5.3459E-3 5.0026E-3 4.37368E-3 5.03185E-3 5.28032E-3 4.7947E-3 4.11414E-3 4.64218E-3 5.73978E-3 7.96925E-3 -9999 -9999 -9999 6.67351E-3 6.87394E-3 7.30325E-3 6.96867E-3 7.32916E-3 6.98521E-3 -9999 -9999 -9999 -9999 -9999 -9999 -9999 -9999 -9999 -9999 -9999 -9999 -9999 -9999 -9999 -9999 -9999 8.04275E-3 7.82526E-3 3.29654E-3 6.62613E-3 1.03694E-2 1.02686E-2 4.26999E-3 5.75263E-3 5.67153E-3 6.39137E-3 7.96086E-3 9.13019E-3 8.28977E-3 6.92003E-3 7.1237E-3 8.53671E-3 1.0085E-2 9.15728E-3 1.03732E-2 1.02438E-2 8.76865E-3 6.86729E-3 7.29815E-3 7.52912E-3 6.11175E-3 5.69746E-3 6.70605E-3 5.30504E-3 4.82081E-3 4.90233E-3 5.64418E-3 5.50757E-3 4.0355E-3 4.911E-3 5.96856E-3 7.30902E-3 1.56207E-2 1.02183E-2 1.40694E-2 9.3979E-3 7.60823E-3 1.42618E-2 1.27615E-2 1.31362E-2 1.11229E-2 6.42654E-3 5.47238E-3 7.42E-3 6.0466E-3 7.71131E-3 8.94943E-3 7.79906E-3 7.25398E-3 5.91531E-3 5.69979E-3 3.65398E-3 4.05039E-3 5.23529E-3 1.5042E-2 1.27592E-2 6.2378E-3 6.63984E-3 7.49556E-3 6.72927E-3 4.07749E-3 3.39769E-3 2.63899E-3 3.28072E-3 4.72893E-3 4.55705E-3 4.06998E-3 -9999 -9999 -9999 -9999 -9999 -9999 -9999
-9999 -9999 -9999 6.40323E-3 9.6548E-3 7.65823E-3 4.3753E-3 5.92965E-3 7.52472E-3 7.60909E-3 1.34654E-2 1.16078E-2 9.70565E-3 7.90666E-3 8.05811E-3 1.12463E-2 9.54159E-3 5.97728E-3 6.04379E-3 7.21696E-3 4.7645E-3 6.74833E-3 4.33014E-3 7.03294E-3 8.48589E-3 1.05878E-2 8.90687E-3 5.36286E-3 2.66542E-3 5.04017E-3 5.42392E-3 4.95417E-3 2.17676E-3 2.67415E-3 5.20904E-3 5.42316E-3 6.41992E-3 7.28428E-3 6.24304E-3 7.13295E-3 5.88696E-3 4.2302E-3 8.55106E-3 5.65993E-3 5.29782E-3 4.49021E-3 4.8494E-3 4.03887E-3 4.43563E-3 5.00702E-3 4.35542E-3 3.55202E-3 3.3473E-3 4.16281E-3 3.9353E-3 4.47688E-3 3.70594E-3 5.73521E-3 6.69374E-3 3.67877E-3 4.60267E-3 5.12407E-3 5.57041E-3 5.5998E-3 6.9012E-3 8.10478E-3 -9999 -9999 -9999 6.73034E-3 7.74903E-3 7.8413E-3 8.22543E-3 7.65803E-3 7.60555E-3 6.96551E-3 -9999 -9999 -9999 -9999 -9999 6.896E-3 -9999 -9999 -9999 -9999 -9999 -9999 1.0427E-2 7.66567E-3 1.0643E-2 8.12851E-3 6.17632E-3 6.18529E-3 3.35716E-3 4.26212E-3 5.02837E-3 6.8145E-3 3.52218E-3 4.4574E-3 7.15915E-3 7.83417E-3 7.01078E-3 5.30972E-3 7.02929E-3 8.00833E-3 9.32418E-3 9.64744E-3 9.60505E-3 8.88688E-3 1.01624E-2 7.64161E-3 9.23708E-3 7.03651E-3 6.94431E-3 7.38466E-3 4.5151E-3 7.24836E-3 7.73924E-3 7.75797E-3 5.13404E-3 5.68354E-3 6.40067E-3 7.03726E-3 6.52793E-3 7.5158E-3 5.54776E-3 1.57441E-2 1.45335E-2 9.93573E-3 1.13443E-2 7.49186E-3 7.67642E-3 1.24253E-2 1.11107E-2 9.1003E-3 7.31214E-3 5.82077E-3 7.4786E-3 6.91462E-3 9.28199E-3 8.10107E-3 6.10437E-3 6.68383E-3 8.47843E-3 5.8355E-3 5.53706E-3 3.66939E-3 3.56706E-3 9.89514E-3 1.72926E-2 1.15818E-2 5.1956E-3 4.73635E-3 4.23877E-3 5.43533E-3 4.75363E-3 3.22253E-3 1.84316E-3 1.5826E-3 2.59091E-3 3.92331E-3 4.23171E-3 4.11374E-3 -9999 -9999 -9999 -9999 -9999 -9999
-9999 -9999 -9999 -9999 -9999 -9999 9.69276E-3 3.63224E-3 4.07798E-3 7.28755E-3 1.21868E-2 9.81644E-3 1.3614E-2 1.15344E-2 1.17897E-2 9.71384E-3 1.23598E-2 7.1123E-3 7.40718E-3 6.71026E-3 6.28248E-3 5.09506E-3 4.27323E-3 4.30623E-3 8.48988E-3 8.53699E-3 6.69356E-3 4.48325E-3 5.03774E-3 4.93573E-3 4.95218E-3 3.56353E-3 4.97154E-3 4.49416E-3 4.18856E-3 4.51185E-3 5.49413E-3 5.0539E-3 4.82423E-3 5.25389E-3 4.4447E-3 4.87018E-3 8.61825E-3 5.72484E-3 4.45227E-3 3.27576E-3 4.46276E-3 4.65355E-3 3.14903E-3 3.74139E-3 3.19367E-3 3.4963E-3 3.51335E-3 4.60142E-3 5.01713E-3 6.44783E-3 4.30469E-3 5.24957E-3 6.20566E-3 6.35348E-3 6.70084E-3 6.11565E-3 6.97081E-3 7.40752E-3 8.51719E-3 5.98895E-3 6.70186E-3 7.62446E-3 6.65068E-3 7.02992E-3 7.2612E-3 8.66653E-3 8.38014E-3 8.20881E-3 7.31461E-3 7.31449E-3 -9999 -9999 -9999 6.90855E-3 7.35431E-3 6.65773E-3 6.43551E-3 5.45324E-3 4.95507E-3 5.15279E-3 6.58388E-3 8.46419E-3 7.54373E-3 6.74215E-3 5.99703E-3 9.59929E-3 8.29633E-3 7.71885E-3 8.86627E-3 8.02085E-3 8.47772E-3 8.79221E-3 9.18889E-3 6.48688E-3 9.40712E-3 7.59052E-3 5.28755E-3 6.91683E-3 8.37837E-3 9.47012E-3 7.85157E-3 7.82048E-3 9.26813E-3 1.04962E-2 1.10584E-2 8.02606E-3 8.17192E-3 7.77049E-3 8.24486E-3 7.82558E-3 6.43771E-3 7.67165E-3 8.65808E-3 8.26252E-3 5.96593E-3 5.69749E-3 6.88268E-3 6.22689E-3 8.98172E-3 9.12513E-3 6.174E-3 5.07543E-3 1.47343E-2 7.43978E-3 9.20501E-3 1.02273E-2 1.59386E-2 1.00781E-2 1.50557E-2 1.46739E-2 9.1811E-3 9.31945E-3 6.38622E-3 7.95586E-3 1.00483E-2 1.18023E-2 7.73965E-3 5.59456E-3 7.24488E-3 6.38702E-3 4.18608E-3 3.46308E-3 4.291E-3 8.18635E-3 1.61424E-2 6.72394E-3 4.68043E-3 4.02627E-3 3.05465E-3 4.0703E-3 -9999 -9999 -9999 -9999 -9999 2.47352E-3 4.12346E-3 3.91597E-3 -9999 -9999 -9999 -9999 -9999 -9999
-9999 -9999 -9999 -9999 -9999 -9999 -9999 6.03508E-3 6.60225E-3 6.46014E-3 5.90246E-3 4.89996E-3 4.87572E-3 3.15614E-3 3.88572E-3 3.16151E-3 5.90029E-3 4.99734E-3 6.18072E-3 7.72759E-3 6.93869E-3 7.2758E-3 5.99224E-3 3.02132E-3 5.84559E-3 4.75675E-3 6.72025E-3 3.3858E-3 2.78054E-3 4.63556E-3 5.86863E-3 3.57703E-3 3.55172E-3 3.90797E-3 4.46122E-3 3.4214E-3 3.25702E-3 3.36651E-3 5.76146E-3 5.50209E-3 5.81283E-3 6.61696E-3 6.12651E-3 6.82443E-3 3.69153E-3 3.98437E-3 3.76844E-3 4.15732E-3 4.58572E-3 2.88246E-3 2.48986E-3 3.32303E-3 2.95612E-3 5.95148E-3 6.03569E-3 6.95919E-3 5.74415E-3 6.91722E-3 5.84072E-3 7.62191E-3 3.62278E-3 6.64276E-3 6.77226E-3 7.53148E-3 7.57997E-3 7.32905E-3 7.65977E-3 7.74585E-3 6.46624E-3 8.71902E-3 7.64754E-3 8.03333E-3 8.36244E-3 7.29344E-3 7.13287E-3 6.77556E-3 8.22597E-3 -9999 -9999 6.47522E-3 6.32738E-3 6.38464E-3 7.51108E-3 8.31357E-3 5.47311E-3 7.27894E-3 6.72189E-3 6.29234E-3 6.62594E-3 6.55933E-3 8.736E-3 1.13165E-2 7.24875E-3 9.71779E-3 8.0108E-3 8.35881E-3 4.89142E-3 6.40908E-3 8.05452E-3 8.37552E-3 9.09484E-3 5.34515E-3 6.06209E-3 9.35574E-3 8.03723E-3 6.67531E-3 6.21629E-3 5.83666E-3 8.09815E-3 6.89109E-3 1.08247E-2 8.82359E-3 8.09917E-3 7.1523E-3 7.75113E-3 7.23157E-3 6.90653E-3 7.02233E-3 6.51262E-3 6.0552E-3 6.84245E-3 6.16249E-3 6.07203E-3 6.48539E-3 6.28253E-3 5.83056E-3 5.71602E-3 7.06442E-3 7.55831E-3 1.02882E-2 1.20988E-2 1.39466E-2 1.743E-2 1.60619E-2 1.35559E-2 7.42696E-3 8.96605E-3 6.45381E-3 8.1463E-3 9.06666E-3 9.32039E-3 8.36718E-3 5.43782E-3 4.03632E-3 4.57199E-3 5.20228E-3 3.95758E-3 3.01389E-3 3.48463E-3 5.9194E-3 9.90202E-3 6.97033E-3 5.66431E-3 3.84897E-3 4.34252E-3 6.03253E-3 -9999 -9999 -9999 -9999 -9999 -9999 4.56054E-3 3.85375E-3 -9999 -9999 -9999 -9999 -9999 -9999
-9999 -9999 -9999 -9999 -9999 -9999 -9999 -9999 -9999 -9999 1.21358E-2 1.53204E-2 1.33294E-2 1.35794E-2 5.47746E-3 6.60282E-3 5.63904E-3 2.10973E-3 6.22084E-3 7.56762E-3 7.32183E-3 5.93943E-3 6.37104E-3 6.18959E-3 2.52779E-3 2.23648E-3 2.5168E-3 5.50992E-3 5.84882E-3 3.94568E-3 7.22117E-3 4.76697E-3 2.98726E-3 2.42028E-3 2.90226E-3 6.70533E-3 5.12583E-3 3.86148E-3 2.99072E-3 8.8024E-3 5.85306E-3 8.2E-3 7.92042E-3 5.43401E-3 5.34625E-3 6.26024E-3 2.88681E-3 4.36657E-3 4.88901E-3 3.58144E-3 3.29357E-3 2.29472E-3 3.27812E-3 4.76217E-3 7.26867E-3 5.40773E-3 7.85023E-3 7.72755E-3 6.90297E-3 6.10927E-3 6.5676E-3 4.13517E-3 5.68239E-3 4.92015E-3 5.02812E-3 7.43715E-3 7.39702E-3 8.01577E-3 7.90158E-3 7.32178E-3 7.53996E-3 7.94492E-3 7.94052E-3 7.88873E-3 7.92223E-3 7.90183E-3 8.08772E-3 8.82816E-3 1.51532E-2 -9999 1.26818E-2 1.24588E-2 5.38681E-3 5.59398E-3 5.89027E-3 5.6897E-3 5.97437E-3 5.91247E-3 7.27131E-3 6.53553E-3 5.97639E-3 6.28393E-3 6.6833E-3 6.84321E-3 4.16591E-3 5.39238E-3 4.61889E-3 6.65133E-3 4.73544E-3 6.04144E-3 8.94464E-3 9.07506E-3 7.89711E-3 8.34294E-3 8.67634E-3 8.15994E-3 9.17546E-3 7.56167E-3 7.73348E-3 9.57298E-3 8.32096E-3 8.25792E-3 8.06153E-3 6.64991E-3 8.24039E-3 6.55195E-3 8.85832E-3 7.57417E-3 5.16861E-3 5.25889E-3 5.87461E-3 5.72818E-3 5.86575E-3 5.48759E-3 4.23557E-3 4.94502E-3 1.06413E-2 7.12204E-3 1.09268E-2 1.44244E-2 1.54781E-2 1.31763E-2 1.25434E-2 1.29037E-2 7.64545E-3 7.88088E-3 6.35979E-3 5.74461E-3 5.43706E-3 5.36765E-3 6.49712E-3 4.23479E-3 3.35177E-3 2.8284E-3 3.63636E-3 3.08847E-3 3.88247E-3 2.75763E-3 2.49377E-3 3.61997E-3 6.22862E-3 7.43497E-3 5.51595E-3 2.67395E-3 3.89478E-3 3.90487E-3 4.57337E-3 -9999 -9999 -9999 -9999 -9999 -9999 2.31505E-3 -9999 -9999 -9999 -9999 -9999 -9999
-9999 -9999 -9999 -9999 -9999 -9999 -9999 -9999 -9999 -9999 -9999 -9999 -9999 -9999 1.78111E-2 1.75157E-2 1.3458E-2 4.63109E-3 1.10611E-2 9.07444E-3 6.10588E-3 5.20113E-3 5.13478E-3 7.41516E-3 7.50273E-3 7.52913E-3 6.61581E-3 3.44188E-3 4.71435E-3 4.78567E-3 3.12898E-3 5.01828E-3 3.99177E-3 3.74271E-3 3.76283E-3 3.36907E-3 4.52374E-3 3.37715E-3 5.13715E-3 7.94475E-3 7.85189E-3 9.43474E-3 7.37557E-3 4.67715E-3 5.20695E-3 6.92408E-3 3.31522E-3 1.90201E-3 2.53767E-3 5.4192E-3 3.9863E-3 2.68172E-3 2.99001E-3 6.75008E-3 6.30402E-3 6.64694E-3 6.55394E-3 7.16002E-3 6.08528E-3 4.3336E-3 6.68789E-3 4.44602E-3 4.09026E-3 4.50032E-3 3.98877E-3 8.15541E-3 9.08485E-3 7.5917E-3 7.58589E-3 8.33747E-3 7.62668E-3 9.94633E-3 8.72206E-3 7.78799E-3 8.22924E-3 8.08304E-3 8.43746E-3 8.29909E-3 7.10071E-3 6.04472E-3 1.57757E-2 1.3985E-2 1.03611E-2 5.45343E-3 5.82639E-3 5.38185E-3 6.61687E-3 8.84537E-3 6.61805E-3 6.4401E-3 9.54438E-3 9.02998E-3 6.50963E-3 5.92597E-3 6.84751E-3 5.58185E-3 3.90398E-3 5.40117E-3 4.80502E-3 6.93899E-3 7.34821E-3 8.51246E-3 9.73682E-3 6.22726E-3 7.0665E-3 6.02386E-3 6.3141E-3 9.49359E-3 8.42306E-3 6.69324E-3 6.16508E-3 5.8273E-3 8.23242E-3 8.2254E-3 7.98046E-3 8.03544E-3 7.93177E-3 7.27275E-3 6.77855E-3 6.72666E-3 1.22731E-2 7.17729E-3 7.95467E-3 1.06386E-2 9.40339E-3 1.17348E-2 6.88215E-3 8.78542E-3 1.42825E-2 1.45225E-2 1.61104E-2 1.28878E-2 1.36914E-2 9.3725E-3 1.25015E-2 1.09926E-2 7.74254E-3 4.83219E-3 5.47574E-3 4.96901E-3 3.49913E-3 3.19687E-3 3.09003E-3 2.24298E-3 2.80602E-3 3.2149E-3 3.61668E-3 3.02468E-3 2.52891E-3 2.399E-3 2.60221E-3 4.66664E-3 5.72415E-3 6.35523E-3 2.86357E-3 3.85547E-3 3.83458E-3 -9999 -9999 -9999 -9999 -9999 2.2901E-3 -9999 -9999 -9999 -9999 -9999 -9999 -9999
-9999 -9999 -9999 -9999 -9999 -9999 -9999 -9999 -9999 -9999 -9999 -9999 -9999 -9999 -9999 -9999 1.15841E-2 1.31263E-2 5.92372E-3 3.53081E-3 5.43283E-3 4.26792E-3 5.80541E-3 6.16954E-3 5.70873E-3 5.53496E-3 5.85756E-3 5.57853E-3 1.94723E-3 3.20391E-3 3.38243E-3 3.40697E-3 3.22752E-3 3.89489E-3 4.93053E-3 2.732E-3 3.92598E-3 2.76021E-3 4.60836E-3 8.11852E-3 8.6629E-3 8.00168E-3 8.01361E-3 6.08577E-3 4.27445E-3 5.40689E-3 6.22364E-3 5.59568E-3 3.52397E-3 4.67541E-3 5.429E-3 3.01057E-3 3.45395E-3 4.551E-3 6.8681E-3 5.56496E-3 8.13504E-3 7.25492E-3 4.51277E-3 8.0645E-3 5.15082E-3 5.20585E-3 4.35828E-3 4.06344E-3 4.13998E-3 6.74417E-3 8.74219E-3 7.60217E-3 7.05684E-3 8.73031E-3 9.63314E-3 1.01698E-2 8.73977E-3 7.70136E-3 8.26465E-3 9.01207E-3 7.90654E-3 7.07026E-3 9.60511E-3 8.96414E-3 7.66182E-3 5.78257E-3 1.38988E-2 9.44917E-3 1.21955E-2 7.06962E-3 6.27291E-3 7.01462E-3 6.99062E-3 6.88368E-3 1.04898E-2 1.26893E-2 9.58167E-3 4.70908E-3 6.14443E-3 7.72984E-3 7.5642E-3 6.01453E-3 6.17194E-3 6.03811E-3 9.3872E-3 8.64601E-3 5.46202E-3 7.09724E-3 7.92198E-3 7.54569E-3 5.54178E-3 7.6791E-3 6.01463E-3 6.8719E-3 6.74006E-3 7.60658E-3 9.20289E-3 8.75096E-3 8.95547E-3 8.37579E-3 6.78119E-3 7.41989E-3 8.20029E-3 6.29254E-3 1.20148E-2 8.19482E-3 7.66849E-3 1.54984E-2 1.13196E-2 1.20315E-2 6.85558E-3 1.26861E-2 1.36278E-2 1.32636E-2 1.83634E-2 1.58432E-2 1.44474E-2 1.4258E-2 1.4127E-2 1.25645E-2 1.02116E-2 4.74736E-3 4.96237E-3 4.38296E-3 4.06127E-3 3.72377E-3 3.06351E-3 2.49853E-3 2.25859E-3 2.96838E-3 4.07925E-3 2.74651E-3 2.39722E-3 2.38088E-3 1.69733E-3 2.21503E-3 5.47836E-3 7.39604E-3 4.03034E-3 3.45696E-3 2.15826E-3 1.22695E-3 -9999 -9999 -9999 -9999 -9999 -9999 -9999 -9999 -9999 -9999 -9999 -9999
-9999 -9999 -9999 -9999 -9999 -9999 -9999 -9999 -9999 -9999 -9999 -9999 -9999 -9999 -9999 -9999 -9999 -9999 1.03152E-2 1.03239E-2 7.06687E-3 4.39131E-3 4.20057E-3 3.57778E-3 4.11414E-3 4.2159E-3 4.55219E-3 4.48284E-3 3.83172E-3 2.15684E-3 3.32091E-3 3.5283E-3 3.23368E-3 2.09037E-3 3.13254E-3 4.97082E-3 4.67689E-3 3.8407E-3 5.86135E-3 5.12519E-3 9.23E-3 7.28895E-3 6.28608E-3 5.02432E-3 3.54076E-3 6.55976E-3 4.19102E-3 4.25915E-3 1.74414E-3 4.57724E-3 3.60243E-3 3.82136E-3 3.30724E-3 3.70642E-3 4.30707E-3 4.81617E-3 9.10188E-3 5.72762E-3 7.73765E-3 8.16986E-3 4.20759E-3 3.47314E-3 6.60549E-3 5.84451E-3 4.29495E-3 5.04225E-3 7.20709E-3 8.10518E-3 9.26972E-3 5.86251E-3 5.92568E-3 6.76121E-3 9.02066E-3 9.5686E-3 8.69856E-3 9.19857E-3 8.79815E-3 9.22234E-3 8.29236E-3 7.71216E-3 6.03842E-3 5.79328E-3 8.62675E-3 7.67597E-3 7.3557E-3 5.83134E-3 6.84465E-3 6.01984E-3 4.60138E-3 4.36177E-3 7.18197E-3 5.14804E-3 3.94373E-3 7.05609E-3 7.59924E-3 8.74272E-3 7.68447E-3 9.03059E-3 1.04198E-2 5.9491E-3 8.30749E-3 7.50383E-3 6.15727E-3 6.47078E-3 6.6528E-3 6.33302E-3 6.17768E-3 7.2297E-3 7.3568E-3 6.94084E-3 9.78162E-3 9.57466E-3 9.98853E-3 9.38534E-3 7.7365E-3 7.07591E-3 6.63117E-3 7.05341E-3 8.04824E-3 6.8127E-3 8.13207E-3 7.63856E-3 7.65116E-3 9.53435E-3 1.06938E-2 1.48774E-2 1.51618E-2 1.39203E-2 1.01532E-2 9.73337E-3 1.38129E-2 1.75198E-2 1.69421E-2 1.41511E-2 1.00513E-2 9.0191E-3 7.79285E-3 6.05747E-3 4.92545E-3 5.2201E-3 3.39563E-3 3.09022E-3 2.6059E-3 2.68243E-3 2.58963E-3 2.04929E-3 4.17858E-3 4.67139E-3 2.47392E-3 1.97021E-3 2.50526E-3 2.67189E-3 3.41391E-3 7.09208E-3 4.5151E-3 2.39599E-3 2.08192E-3 -9999 -9999 -9999 -9999 -9999 -9999 -9999 -9999 -9999 -9999 -9999 -9999 -9999
-9999 -9999 -9999 -9999 -9999 -9999 -9999 -9999 -9999 -9999 -9999 -9999 -9999 -9999 -9999 -9999 -9999 -9999 -9999 -9999 6.87954E-3 1.02021E-2 8.50241E-3 7.08528E-3 6.83466E-3 6.63527E-3 4.98706E-3 8.67898E-3 7.39041E-3 5.33339E-3 4.42283E-3 4.97939E-3 3.8833E-3 3.03876E-3 3.18224E-3 5.28308E-3 5.83477E-3 4.39074E-3 7.98742E-3 8.27053E-3 8.12882E-3 4.55356E-3 4.56692E-3 5.16855E-3 4.05171E-3 3.454E-3 5.6162E-3 4.93031E-3 2.94706E-3 1.64334E-3 3.77948E-3 3.84889E-3 3.54014E-3 3.04874E-3 3.50069E-3 5.37279E-3 6.18884E-3 5.21477E-3 5.68218E-3 5.9917E-3 5.06986E-3 4.35518E-3 5.46601E-3 5.76924E-3 6.84301E-3 4.74537E-3 5.62848E-3 8.32482E-3 8.88464E-3 1.39475E-2 1.23055E-2 1.21682E-2 9.64017E-3 1.05317E-2 8.84663E-3 8.76422E-3 9.69855E-3 8.01054E-3 7.56003E-3 8.00054E-3 1.46777E-2 1.35648E-2 1.05966E-2 1.04535E-2 5.79334E-3 9.16747E-3 5.48141E-3 7.32441E-3 8.40778E-3 7.55858E-3 6.71531E-3 6.67855E-3 7.56665E-3 6.83212E-3 5.47952E-3 8.83646E-3 1.14074E-2 1.03574E-2 9.89776E-3 7.48788E-3 6.10993E-3 6.87117E-3 6.73499E-3 8.2891E-3 6.42827E-3 7.13176E-3 8.66043E-3 5.10212E-3 5.26264E-3 8.76747E-3 8.29553E-3 8.81151E-3 7.90875E-3 9.36125E-3 8.13508E-3 8.33172E-3 8.66212E-3 6.66641E-3 7.82147E-3 7.34896E-3 9.51803E-3 1.12901E-2 1.19782E-2 9.73917E-3 1.67614E-2 1.45582E-2 1.03381E-2 1.41501E-2 1.48386E-2 1.63831E-2 1.44854E-2 1.30973E-2 1.20887E-2 1.25994E-2 1.18375E-2 8.27932E-3 5.25101E-3 3.42542E-3 4.03548E-3 5.51183E-3 3.45526E-3 3.11913E-3 3.65139E-3 2.11679E-3 2.39696E-3 2.34112E-3 3.16239E-3 2.2882E-3 2.28462E-3 3.01806E-3 3.11376E-3 4.60161E-3 6.13177E-3 9.21249E-3 3.39115E-3 1.52878E-3 1.83242E-3 -9999 -9999 -9999 -9999 -9999 -9999 -9999 -9999 -9999 -9999 -9999 -9999 -9999
-9999 -9999 -9999 -9999 -9999 -9999 -9999 -9999 -9999 -9999 -9999 -9999 -9999 -9999 -9999 -9999 -9999 -9999 -9999 -9999 -9999 5.23094E-3 5.77835E-3 9.23309E-3 8.93612E-3 8.24535E-3 5.68161E-3 5.11451E-3 6.30432E-3 6.73034E-3 7.4185E-3 5.21592E-3 5.57723E-3 4.02634E-3 3.18069E-3 3.35362E-3 3.56273E-3 3.73733E-3 8.9703E-3 6.89236E-3 3.75049E-3 4.73865E-3 5.89978E-3 4.41145E-3 4.49681E-3 4.77475E-3 4.24813E-3 5.39161E-3 4.46265E-3 2.45209E-3 4.18587E-3 4.05847E-3 3.63916E-3 3.3304E-3 4.53125E-3 5.85474E-3 4.23815E-3 3.78888E-3 4.12607E-3 5.30063E-3 3.67061E-3 5.17E-3 3.27024E-3 3.817E-3 6.92721E-3 5.19068E-3 7.55311E-3 6.25538E-3 9.75684E-3 8.6097E-3 1.16582E-2 1.62077E-2 1.57025E-2 8.79591E-3 8.23996E-3 9.75389E-3 7.94229E-3 8.80263E-3 7.86517E-3 8.66729E-3 1.38645E-2 1.17253E-2 1.29875E-2 9.13852E-3 9.88801E-3 9.15955E-3 1.00085E-2 8.42077E-3 7.87814E-3 8.02467E-3 6.74023E-3 8.52712E-3 6.93703E-3 6.5862E-3 7.57432E-3 9.53825E-3 1.16523E-2 7.19159E-3 1.12932E-2 1.13509E-2 9.7437E-3 9.04696E-3 8.21201E-3 6.29774E-3 8.24361E-3 6.77551E-3 7.26885E-3 8.19652E-3 7.98656E-3 7.60989E-3 9.41714E-3 8.49774E-3 1.02508E-2 9.72046E-3 7.47217E-3 7.01516E-3 7.646E-3 7.43171E-3 6.11109E-3 6.35244E-3 1.28867E-2 6.07356E-3 1.81708E-2 1.18415E-2 1.69102E-2 1.54406E-2 1.18628E-2 1.70432E-2 1.44509E-2 1.2693E-2 1.1671E-2 1.01257E-2 7.1911E-3 8.51821E-3 1.20901E-2 1.09887E-2 6.36695E-3 4.9067E-3 6.00553E-3 6.85484E-3 5.90018E-3 4.65234E-3 4.67985E-3 2.80421E-3 2.29455E-3 2.60087E-3 3.05286E-3 2.09619E-3 1.93868E-3 1.86575E-3 1.4597E-3 1.66849E-3 1.99265E-3 6.60262E-3 3.36442E-3 1.73393E-3 1.37754E-3 1.02184E-3 -9999 -9999 -9999 -9999 -9999 -9999 -9999 -9999 -9999 -9999 -9999 -9999
-9999 -9999 -9999 -9999 -9999 -9999 -9999 -9999 -9999 -9999 -9999 -9999 -9999 -9999 -9999 -9999 -9999 -9999 -9999 -9999 -9999 6.16721E-3 5.66875E-3 6.36622E-3 3.58296E-3 2.89815E-3 4.82228E-3 6.45743E-3 2.9487E-3 3.71119E-3 5.22701E-3 6.22005E-3 6.83575E-3 7.38879E-3 6.4757E-3 3.21872E-3 3.61814E-3 4.78519E-3 4.19339E-3 5.57393E-3 5.77275E-3 6.0859E-3 4.05113E-3 7.45808E-3 5.02489E-3 5.15215E-3 6.73914E-3 4.29097E-3 5.02712E-3 3.74827E-3 3.6569E-3 5.64734E-3 5.01811E-3 4.08489E-3 6.90181E-3 6.90489E-3 7.60226E-3 8.79086E-3 6.41236E-3 3.90004E-3 3.5686E-3 3.898E-3 4.28696E-3 4.69408E-3 6.54561E-3 8.84182E-3 8.27433E-3 7.56796E-3 8.37181E-3 9.10072E-3 1.1883E-2 1.13824E-2 1.25921E-2 9.90798E-3 6.36601E-3 7.72967E-3 7.78936E-3 8.06275E-3 7.99061E-3 9.72795E-3 1.06746E-2 1.23176E-2 1.28872E-2 1.19588E-2 1.21921E-2 1.07427E-2 9.61535E-3 9.50648E-3 6.7628E-3 6.43233E-3 8.15766E-3 8.49442E-3 9.99785E-3 8.54802E-3 8.30665E-3 8.83849E-3 8.42815E-3 7.32548E-3 8.34483E-3 6.45398E-3 6.82552E-3 8.68682E-3 8.34905E-3 5.05416E-3 7.78901E-3 7.79432E-3 7.62386E-3 7.9785E-3 7.0744E-3 1.03101E-2 7.53482E-3 8.20502E-3 1.12901E-2 1.02689E-2 7.59654E-3 9.10618E-3 1.05424E-2 9.62873E-3 8.39949E-3 7.36787E-3 7.80897E-3 7.38753E-3 1.37881E-2 1.65339E-2 1.34053E-2 1.48762E-2 1.54625E-2 1.58494E-2 1.75498E-2 1.35854E-2 9.98696E-3 5.43364E-3 5.64294E-3 5.72217E-3 9.12918E-3 9.40981E-3 5.14338E-3 4.82146E-3 6.04679E-3 9.55079E-3 6.84497E-3 7.39336E-3 4.31889E-3 2.55108E-3 2.68082E-3 3.18948E-3 2.7323E-3 2.27336E-3 1.61207E-3 1.4849E-3 1.58606E-3 1.79059E-3 2.22303E-3 3.58025E-3 4.70423E-3 2.88697E-3 1.92405E-3 1.06203E-3 1.84332E-3 2.15516E-3 -9999 -9999 -9999 -9999 2.21673E-3 -9999 -9999 -9999 -9999 -9999
-9999 -9999 -9999 -9999 -9999 -9999 -9999 -9999 -9999 -9999 -9999 -9999 -9999 -9999 -9999 -9999 -9999 -9999 -9999 -9999 -9999 7.83693E-3 4.59943E-3 5.9114E-3 6.50065E-3 4.87523E-3 4.44345E-3 5.65438E-3 6.32242E-3 6.46454E-3 7.24972E-3 3.50614E-3 5.18686E-3 7.16248E-3 5.68936E-3 5.59641E-3 4.83246E-3 3.82767E-3 2.162E-3 6.59249E-3 7.23172E-3 4.63683E-3 4.97492E-3 7.51701E-3 8.13614E-3 9.17371E-3 9.45584E-3 5.31612E-3 3.58149E-3 4.39967E-3 5.31935E-3 3.90874E-3 3.69988E-3 4.52453E-3 4.65153E-3 4.77492E-3 6.98718E-3 1.05601E-2 9.86018E-3 7.47981E-3 6.61168E-3 3.62306E-3 3.53333E-3 4.29378E-3 3.97358E-3 6.23151E-3 8.29366E-3 8.42279E-3 6.64709E-3 1.02017E-2 1.10136E-2 1.05704E-2 1.02491E-2 1.01398E-2 4.36595E-3 7.27222E-3 8.62943E-3 7.29139E-3 8.33518E-3 9.37274E-3 9.86626E-3 1.23414E-2 9.42248E-3 8.43436E-3 1.09463E-2 1.47598E-2 5.64211E-3 8.38287E-3 9.47807E-3 8.43083E-3 8.91883E-3 9.06854E-3 7.42708E-3 9.8676E-3 1.11143E-2 6.8751E-3 6.92185E-3 7.32466E-3 7.27125E-3 7.69501E-3 8.74986E-3 8.64899E-3 1.2499E-2 7.6058E-3 5.98231E-3 7.54747E-3 7.767E-3 1.03293E-2 1.02988E-2 1.07535E-2 1.03197E-2 1.20211E-2 1.25255E-2 1.27414E-2 1.43035E-2 1.30342E-2 7.66555E-3 8.16352E-3 9.6853E-3 1.01631E-2 8.61256E-3 9.93788E-3 9.9986E-3 1.20997E-2 1.52984E-2 1.38273E-2 1.48382E-2 1.56382E-2 1.12958E-2 1.40036E-2 1.2536E-2 5.83153E-3 5.04053E-3 5.59806E-3 7.1164E-3 7.63443E-3 4.71009E-3 3.64811E-3 8.93736E-3 1.3725E-2 1.20968E-2 9.90459E-3 4.02344E-3 3.32895E-3 3.17197E-3 3.57195E-3 4.29459E-3 4.91699E-3 3.89996E-3 3.31438E-3 2.59933E-3 2.49629E-3 2.15314E-3 3.35589E-3 5.51045E-3 2.9264E-3 2.15319E-3 3.01833E-3 2.65304E-3 2.60968E-3 2.42252E-3 2.52111E-3 -9999 2.22167E-3 2.2593E-3 1.90934E-3 -9999 -9999 -9999 -9999
-9999 -9999 -9999 -9999 -9999 -9999 -9999 -9999 -9999 -9999 -9999 -9999 -9999 -9999 -9999 -9999 -9999 -9999 -9999 -9999 -9999 -9999 7.59644E-3 4.91937E-3 8.33815E-3 6.36871E-3 6.33333E-3 6.13668E-3 3.70608E-3 6.72928E-3 5.38231E-3 6.87751E-3 7.93385E-3 6.07886E-3 3.31545E-3 5.28863E-3 3.27389E-3 4.27236E-3 5.58656E-3 7.32633E-3 6.55031E-3 6.95759E-3 4.6104E-3 8.52089E-3 9.26792E-3 7.77252E-3 7.12466E-3 5.87832E-3 3.9189E-3 3.487E-3 4.6728E-3 5.00998E-3 3.92366E-3 5.04553E-3 4.47189E-3 3.61963E-3 5.02521E-3 8.56214E-3 9.09681E-3 7.18495E-3 8.69538E-3 5.31833E-3 3.44451E-3 4.98622E-3 3.75257E-3 4.75103E-3 5.25409E-3 7.08565E-3 5.69519E-3 6.33342E-3 8.01775E-3 8.57199E-3 9.74849E-3 7.577E-3 6.4946E-3 5.8374E-3 7.25027E-3 6.95063E-3 6.0238E-3 7.55514E-3 1.21094E-2 1.38259E-2 1.31838E-2 1.05101E-2 7.06169E-3 5.57359E-3 5.66866E-3 7.52965E-3 9.25339E-3 4.42609E-3 7.77408E-3 7.94137E-3 1.16062E-2 1.01792E-2 9.00158E-3 7.34055E-3 6.59875E-3 7.43914E-3 7.31667E-3 8.66941E-3 9.68274E-3 8.30855E-3 8.15184E-3 9.40552E-3 8.61731E-3 9.71636E-3 1.07519E-2 1.0723E-2 8.32294E-3 6.54117E-3 1.02479E-2 9.77913E-3 1.30445E-2 7.69505E-3 8.39403E-3 9.11185E-3 9.28286E-3 1.10899E-2 9.12345E-3 9.00723E-3 1.217E-2 7.68062E-3 6.98641E-3 1.02353E-2 1.14031E-2 1.25017E-2 1.32996E-2 1.07839E-2 8.23864E-3 7.75865E-3 1.1544E-2 7.24136E-3 3.84257E-3 5.47255E-3 7.03862E-3 5.30705E-3 5.38915E-3 6.97533E-3 1.05276E-2 1.65567E-2 1.62595E-2 1.05847E-2 4.36344E-3 4.23528E-3 5.6129E-3 3.92279E-3 4.27545E-3 4.53148E-3 6.04651E-3 7.39448E-3 5.11053E-3 3.53545E-3 2.61903E-3 4.88483E-3 5.15383E-3 3.19363E-3 1.92188E-3 3.55566E-3 3.22592E-3 2.9911E-3 2.63295E-3 2.26917E-3 1.35367E-3 2.11947E-3 -9999 -9999 -9999 -9999 -9999 -9999
-9999 -9999 -9999 -9999 -9999 -9999 -9999 -9999 -9999 -9999 -9999 -9999 -9999 -9999 -9999 -9999 -9999 -9999 -9999 -9999 -9999 -9999 -9999 5.92346E-3 5.61722E-3 6.45033E-3 6.23593E-3 7.10744E-3 5.10809E-3 3.64832E-3 5.13148E-3 4.55296E-3 5.07098E-3 5.21686E-3 4.34196E-3 7.73764E-3 8.36495E-3 2.96943E-3 5.31629E-3 7.65117E-3 7.61551E-3 8.08725E-3 6.72339E-3 6.42809E-3 8.65005E-3 6.35996E-3 4.3203E-3 3.35083E-3 4.76725E-3 3.36112E-3 4.74393E-3 4.54882E-3 3.64612E-3 1.10492E-2 4.43328E-3 3.66893E-3 5.18251E-3 6.69936E-3 8.03285E-3 7.22177E-3 7.69367E-3 7.41149E-3 4.58897E-3 3.8225E-3 3.62226E-3 4.6093E-3 4.12339E-3 6.01612E-3 4.08448E-3 4.33811E-3 5.6877E-3 7.97458E-3 9.84846E-3 7.44202E-3 8.11618E-3 9.70526E-3 5.54417E-3 6.1495E-3 6.10088E-3 7.04099E-3 1.05519E-2 1.59958E-2 1.08428E-2 8.12352E-3 6.01814E-3 6.54312E-3 6.64153E-3 6.92783E-3 8.62316E-3 7.31016E-3 8.66912E-3 8.83146E-3 9.38587E-3 7.90875E-3 6.40362E-3 7.80848E-3 7.8959E-3 6.341E-3 9.42953E-3 8.43211E-3 8.44229E-3 7.92252E-3 5.02236E-3 9.66207E-3 1.00879E-2 1.00057E-2 8.76647E-3 1.08687E-2 1.11641E-2 5.87626E-3 6.21556E-3 6.37637E-3 8.75764E-3 9.0757E-3 7.94062E-3 6.98571E-3 9.16504E-3 8.42424E-3 7.90476E-3 8.20852E-3 8.95563E-3 1.09405E-2 1.10789E-2 6.81693E-3 9.60731E-3 1.22109E-2 1.39337E-2 7.98909E-3 8.32622E-3 8.92557E-3 8.5413E-3 8.82668E-3 7.71444E-3 7.50338E-3 8.36377E-3 5.75694E-3 3.30064E-3 4.30446E-3 6.39458E-3 1.27109E-2 1.57567E-2 8.52624E-3 5.1642E-3 4.49904E-3 3.83477E-3 4.4938E-3 2.82875E-3 2.94882E-3 3.37942E-3 3.88732E-3 4.96868E-3 3.86073E-3 3.03803E-3 4.93725E-3 2.07135E-3 1.40548E-3 -9999 1.48873E-3 1.87876E-3 1.25919E-3 1.32741E-3 2.57717E-3 2.2879E-3 -9999 -9999 -9999 -9999 -9999 -9999 -9999
-9999 -9999 -9999 -9999 -9999 -9999 -9999 -9999 -9999 -9999 -9999 -9999 -9999 -9999 -9999 -9999 -9999 -9999 -9999 -9999 -9999 -9999 -9999 -9999 7.21331E-3 6.25402E-3 6.18095E-3 4.90708E-3 5.92749E-3 5.60738E-3 5.17426E-3 5.27544E-3 5.38999E-3 7.33236E-3 7.54761E-3 8.04963E-3 4.24489E-3 4.46565E-3 2.71799E-3 3.75787E-3 6.82108E-3 3.8475E-3 7.05369E-3 5.1704E-3 5.31776E-3 4.32574E-3 3.61336E-3 5.01886E-3 3.8119E-3 5.90328E-3 5.16653E-3 5.37203E-3 3.66635E-3 8.69486E-3 3.33906E-3 3.39093E-3 3.92748E-3 3.75383E-3 5.27028E-3 5.59501E-3 5.88902E-3 5.23619E-3 5.48387E-3 4.47172E-3 3.85263E-3 3.53147E-3 5.50516E-3 4.87902E-3 4.39754E-3 4.70979E-3 5.14766E-3 7.57837E-3 7.49502E-3 9.91242E-3 1.0362E-2 9.54611E-3 7.13274E-3 6.12113E-3 5.81052E-3 6.28849E-3 9.24254E-3 1.29637E-2 1.20655E-2 9.3596E-3 9.36253E-3 1.22073E-2 6.71455E-3 8.8562E-3 5.34191E-3 6.50437E-3 6.96941E-3 8.25429E-3 6.62825E-3 6.59755E-3 8.71625E-3 8.242E-3 8.84717E-3 8.56197E-3 8.67087E-3 7.7132E-3 8.01983E-3 5.3013E-3 6.49988E-3 8.88104E-3 6.2935E-3 7.71079E-3 6.27787E-3 6.24966E-3 1.07428E-2 1.03298E-2 9.1855E-3 1.10537E-2 8.60167E-3 8.05667E-3 8.13466E-3 6.99912E-3 4.50049E-3 7.04353E-3 5.77396E-3 7.13601E-3 6.4275E-3 6.58211E-3 1.08659E-2 9.28915E-3 7.62191E-3 8.74797E-3 1.22426E-2 1.00487E-2 6.69591E-3 8.22619E-3 1.12331E-2 1.00408E-2 7.56793E-3 4.90215E-3 9.79916E-3 1.01369E-2 5.79932E-3 4.64203E-3 7.8218E-3 1.22928E-2 1.53772E-2 1.08462E-2 4.99838E-3 5.76875E-3 5.68272E-3 6.06779E-3 3.66492E-3 3.45755E-3 3.89695E-3 4.26383E-3 3.94319E-3 3.04451E-3 2.61337E-3 3.27272E-3 1.83898E-3 -9999 -9999 -9999 -9999 -9999 -9999 -9999 -9999 -9999 -9999 -9999 -9999 -9999 -9999 -9999
-9999 -9999 -9999 -9999 -9999 -9999 -9999 -9999 -9999 -9999 -9999 -9999 -9999 -9999 -9999 -9999 -9999 -9999 -9999 -9999 -9999 -9999 -9999 -9999 -9999 1.104E-2 5.14503E-3 6.39737E-3 8.95313E-3 9.37607E-3 7.98707E-3 6.37331E-3 4.76817E-3 7.98255E-3 1.12981E-2 1.21067E-2 1.06316E-2 6.8443E-3 6.21619E-3 7.53571E-3 4.39765E-3 3.24766E-3 2.33753E-3 2.43082E-3 2.1599E-3 2.78236E-3 2.7702E-3 4.10569E-3 4.57939E-3 5.02813E-3 4.58811E-3 6.49484E-3 4.6929E-3 4.33411E-3 4.94568E-3 3.96323E-3 3.56021E-3 3.94766E-3 7.18652E-3 5.67601E-3 4.74524E-3 5.78602E-3 4.4595E-3 4.07641E-3 3.89004E-3 3.96256E-3 6.54809E-3 6.31116E-3 6.50856E-3 5.96017E-3 6.27714E-3 4.41785E-3 6.76691E-3 6.4129E-3 5.948E-3 6.02528E-3 8.46979E-3 6.69513E-3 6.30196E-3 5.54553E-3 6.58607E-3 8.03721E-3 1.09997E-2 1.54248E-2 1.42389E-2 8.17646E-3 5.61648E-3 9.59875E-3 7.41663E-3 7.29523E-3 8.87351E-3 8.30768E-3 7.10744E-3 7.05468E-3 8.36444E-3 7.81493E-3 7.22674E-3 7.66626E-3 7.91659E-3 6.89784E-3 6.41221E-3 6.78059E-3 8.04095E-3 7.55214E-3 5.08224E-3 5.68246E-3 5.98905E-3 5.81924E-3 5.38391E-3 6.92332E-3 7.96895E-3 7.81998E-3 9.48399E-3 8.75076E-3 6.67108E-3 7.03726E-3 6.81047E-3 6.47482E-3 7.53925E-3 8.06844E-3 1.03818E-2 1.24091E-2 1.18203E-2 1.24252E-2 7.69853E-3 7.4833E-3 8.08199E-3 1.14421E-2 5.06165E-3 6.85108E-3 5.19331E-3 5.15596E-3 4.50157E-3 4.25503E-3 8.27222E-3 1.32599E-2 1.13776E-2 7.87258E-3 9.01912E-3 8.26083E-3 1.05324E-2 8.85458E-3 8.76384E-3 5.72851E-3 6.8852E-3 5.03265E-3 4.06447E-3 3.10259E-3 1.84579E-3 2.49876E-3 2.58381E-3 3.34375E-3 2.88212E-3 2.19286E-3 1.2886E-3 -9999 -9999 -9999 -9999 -9999 -9999 -9999 -9999 -9999 -9999 -9999 -9999 -9999 -9999 -9999
-9999 -9999 -9999 -9999 -9999 -9999 -9999 -9999 -9999 -9999 -9999 -9999 -9999 -9999 -9999 -9999 -9999 -9999 -9999 -9999 -9999 -9999 -9999 -9999 -9999 8.5988E-3 8.1645E-3 4.32813E-3 9.21967E-3 9.43922E-3 7.17995E-3 6.7152E-3 6.33343E-3 5.12373E-3 1.0123E-2 1.2772E-2 1.40156E-2 1.26305E-2 1.06995E-2 6.61163E-3 5.54377E-3 3.95259E-3 6.4113E-3 5.12125E-3 4.51508E-3 4.6322E-3 4.14231E-3 5.39874E-3 5.01925E-3 4.59157E-3 5.64315E-3 6.89725E-3 5.31082E-3 5.46686E-3 5.85697E-3 5.30209E-3 4.04743E-3 3.72382E-3 4.77953E-3 6.70282E-3 5.1321E-3 4.88414E-3 4.48419E-3 4.29518E-3 6.70623E-3 5.74186E-3 5.09911E-3 7.07767E-3 9.11115E-3 8.0064E-3 6.94594E-3 5.96006E-3 8.62897E-3 7.21289E-3 6.35955E-3 6.78827E-3 5.29177E-3 6.97305E-3 5.46877E-3 7.13579E-3 6.59315E-3 8.46102E-3 8.97463E-3 9.97239E-3 8.95115E-3 1.04999E-2 5.82887E-3 8.26523E-3 6.58551E-3 7.10037E-3 8.32309E-3 8.13416E-3 7.95837E-3 8.05579E-3 8.43291E-3 7.84784E-3 6.91397E-3 7.12007E-3 7.87522E-3 7.74104E-3 7.05303E-3 8.20306E-3 7.61872E-3 5.70927E-3 6.17929E-3 6.22592E-3 5.7856E-3 8.28993E-3 8.01428E-3 5.97311E-3 5.96577E-3 6.55435E-3 1.30476E-2 1.06852E-2 6.53275E-3 7.39545E-3 8.01254E-3 6.73897E-3 1.1242E-2 8.31765E-3 1.25273E-2 1.57788E-2 1.77173E-2 1.58915E-2 1.02961E-2 9.21023E-3 7.40405E-3 9.13801E-3 7.32406E-3 7.50758E-3 6.33146E-3 4.28827E-3 3.60719E-3 5.867E-3 7.79295E-3 5.22072E-3 4.4934E-3 2.67752E-3 3.69233E-3 2.79261E-3 2.93213E-3 8.27016E-3 1.13112E-2 1.13181E-2 9.75829E-3 7.22674E-3 5.92968E-3 2.86993E-3 2.20125E-3 1.42338E-3 1.73285E-3 2.96177E-3 3.74502E-3 1.8264E-3 -9999 -9999 -9999 -9999 -9999 -9999 -9999 -9999 -9999 -9999 -9999 -9999 -9999 -9999 -9999 -9999
-9999 -9999 -9999 -9999 -9999 -9999 -9999 -9999 -9999 -9999 -9999 -9999 -9999 -9999 -9999 -9999 -9999 -9999 -9999 -9999 -9999 -9999 -9999 -9999 -9999 -9999 1.14011E-2 5.67365E-3 6.085E-3 7.23679E-3 4.8411E-3 5.31414E-3 6.37696E-3 5.92408E-3 5.83254E-3 6.80753E-3 1.09271E-2 1.3937E-2 1.31759E-2 1.14083E-2 9.57492E-3 5.32626E-3 4.14138E-3 6.02902E-3 7.759E-3 5.19684E-3 4.39986E-3 5.79355E-3 4.31243E-3 5.99805E-3 5.4567E-3 5.91028E-3 7.20675E-3 5.69855E-3 6.41689E-3 5.56479E-3 3.77458E-3 5.70622E-3 4.84506E-3 4.27113E-3 6.16669E-3 5.09949E-3 5.24455E-3 8.11557E-3 8.5179E-3 7.01767E-3 7.39225E-3 5.65858E-3 5.07767E-3 6.07847E-3 6.56071E-3 6.53856E-3 6.90036E-3 7.50087E-3 1.0112E-2 6.95753E-3 7.09335E-3 6.49577E-3 7.37774E-3 6.68733E-3 7.8529E-3 5.26841E-3 6.47773E-3 9.79236E-3 7.38149E-3 5.95016E-3 8.25653E-3 8.59113E-3 7.37862E-3 7.17776E-3 8.26286E-3 7.49299E-3 7.63337E-3 8.21327E-3 9.36973E-3 7.75177E-3 9.96222E-3 7.3574E-3 7.93038E-3 7.31849E-3 8.66317E-3 8.18838E-3 7.07641E-3 7.43523E-3 1.19935E-2 7.52592E-3 8.18195E-3 8.81264E-3 1.01571E-2 6.39759E-3 5.65873E-3 8.00135E-3 1.1473E-2 8.35803E-3 7.24502E-3 8.19943E-3 7.44491E-3 5.92257E-3 7.10046E-3 8.50645E-3 1.19907E-2 1.21407E-2 1.23864E-2 1.11451E-2 1.18497E-2 1.03515E-2 6.99308E-3 6.40242E-3 6.30181E-3 6.38117E-3 7.27933E-3 6.00669E-3 3.64626E-3 5.18569E-3 3.71274E-3 4.09135E-3 3.43916E-3 3.24007E-3 2.54086E-3 1.45819E-3 2.64745E-3 4.24325E-3 5.27953E-3 6.39882E-3 8.24664E-3 1.0812E-2 9.87329E-3 4.37845E-3 3.26503E-3 1.27765E-3 1.22214E-3 3.29054E-3 3.80534E-3 1.71862E-3 -9999 -9999 -9999 -9999 -9999 -9999 -9999 -9999 -9999 -9999 -9999 -9999 -9999 -9999 -9999 -9999
-9999 -9999 -9999 -9999 -9999 -9999 -9999 -9999 -9999 -9999 -9999 -9999 -9999 -9999 -9999 -9999 -9999 -9999 -9999 -9999 -9999 -9999 -9999 -9999 -9999 -9999 1.64555E-2 4.1471E-3 3.53511E-3 4.2603E-3 8.38825E-3 4.84749E-3 6.32481E-3 6.12026E-3 6.42114E-3 5.50829E-3 5.83321E-3 1.28571E-2 1.34178E-2 1.35413E-2 1.38618E-2 1.27546E-2 6.47597E-3 3.07378E-3 4.334E-3 4.43016E-3 5.38565E-3 5.28592E-3 4.83012E-3 7.82321E-3 7.71422E-3 6.80239E-3 5.74808E-3 7.18645E-3 6.22217E-3 5.43615E-3 3.96446E-3 3.8647E-3 4.46036E-3 4.08E-3 4.34923E-3 6.47477E-3 7.37502E-3 7.92668E-3 8.12467E-3 7.87473E-3 8.18077E-3 6.58925E-3 5.4207E-3 5.93813E-3 7.77751E-3 6.36993E-3 5.34233E-3 6.3801E-3 9.81688E-3 4.91313E-3 5.22933E-3 6.79133E-3 6.27882E-3 4.96859E-3 8.82405E-3 5.83389E-3 6.04892E-3 6.28282E-3 5.90583E-3 6.86402E-3 7.96546E-3 6.76842E-3 9.93522E-3 1.01611E-2 8.37728E-3 6.97881E-3 6.217E-3 5.52549E-3 5.60512E-3 6.89968E-3 7.85362E-3 6.95948E-3 7.65891E-3 7.47342E-3 9.53783E-3 1.17413E-2 9.61478E-3 7.90812E-3 7.96505E-3 7.69774E-3 6.69822E-3 7.36021E-3 7.49598E-3 5.92699E-3 6.0382E-3 6.08258E-3 7.47073E-3 7.28409E-3 1.12515E-2 1.79885E-2 1.43049E-2 6.50063E-3 8.58121E-3 5.05659E-3 7.63273E-3 4.26867E-3 5.54941E-3 6.26142E-3 6.85431E-3 9.33003E-3 6.82771E-3 6.06549E-3 7.49106E-3 7.05986E-3 7.93566E-3 8.88111E-3 6.79015E-3 4.39411E-3 4.91594E-3 4.75091E-3 3.88081E-3 5.13391E-3 3.7959E-3 2.98383E-3 1.81081E-3 1.74206E-3 2.01704E-3 3.38403E-3 4.62205E-3 1.14655E-2 1.34945E-2 1.01911E-2 1.17903E-2 4.86022E-3 1.92564E-3 3.43541E-3 5.63959E-3 2.79656E-3 9.44425E-4 -9999 -9999 -9999 -9999 -9999 -9999 -9999 -9999 -9999 -9999 -9999 -9999 -9999 -9999 -9999
-9999 -9999 -9999 -9999 -9999 -9999 -9999 -9999 -9999 -9999 -9999 -9999 -9999 -9999 -9999 -9999 -9999 -9999 -9999 -9999 -9999 -9999 -9999 -9999 -9999 1.81925E-2 1.4673E-2 4.51195E-3 4.90615E-3 5.81138E-3 1.03813E-2 4.87855E-3 4.84742E-3 5.12867E-3 7.07533E-3 6.96799E-3 7.01481E-3 1.18968E-2 1.40412E-2 1.23802E-2 1.14515E-2 1.19443E-2 1.1516E-2 2.74801E-3 3.25401E-3 3.31442E-3 4.50647E-3 5.6011E-3 3.71657E-3 7.48311E-3 8.32979E-3 6.1132E-3 6.45473E-3 5.71998E-3 7.25027E-3 9.44685E-3 4.97736E-3 4.55102E-3 5.58001E-3 4.43088E-3 7.6731E-3 8.66994E-3 8.87983E-3 9.49945E-3 8.86156E-3 7.42077E-3 5.93285E-3 7.21337E-3 5.59058E-3 4.6202E-3 5.82606E-3 6.54945E-3 6.16248E-3 5.03796E-3 8.18914E-3 5.06912E-3 3.91733E-3 5.52674E-3 5.00922E-3 5.55703E-3 9.33898E-3 7.69043E-3 6.7961E-3 7.52175E-3 8.31086E-3 8.0554E-3 8.34058E-3 8.59927E-3 9.18013E-3 8.63937E-3 9.27787E-3 7.32281E-3 6.27807E-3 5.87987E-3 7.326E-3 5.24545E-3 8.61607E-3 6.47946E-3 8.03464E-3 8.50714E-3 7.19349E-3 8.43863E-3 7.90333E-3 8.97446E-3 8.3864E-3 7.76369E-3 8.1251E-3 7.53747E-3 6.10367E-3 6.03953E-3 3.86939E-3 5.51005E-3 8.20674E-3 5.35268E-3 9.32795E-3 9.85158E-3 9.55614E-3 1.21559E-2 9.72136E-3 5.24168E-3 2.84322E-3 4.18367E-3 4.59628E-3 5.3085E-3 5.96099E-3 5.72276E-3 5.34129E-3 6.19751E-3 7.84933E-3 9.13212E-3 1.30791E-2 1.38699E-2 1.29445E-2 8.74242E-3 5.99991E-3 5.08758E-3 3.54258E-3 2.79884E-3 1.66585E-3 2.74119E-3 2.93912E-3 3.52582E-3 2.63105E-3 4.32323E-3 5.80888E-3 9.34107E-3 8.59345E-3 7.08829E-3 1.00918E-2 1.02552E-2 8.96848E-3 5.95267E-3 1.17111E-2 6.71915E-3 1.80824E-3 2.14657E-3 2.0019E-3 1.69273E-3 1.85162E-3 -9999 -9999 -9999 -9999 -9999 -9999 -9999 -9999 -9999 -9999 -9999
-9999 -9999 -9999 -9999 -9999 -9999 -9999 -9999 -9999 -9999 -9999 -9999 -9999 -9999 -9999 -9999 -9999 -9999 -9999 -9999 -9999 -9999 -9999 -9999 -9999 -9999 1.78288E-2 8.91761E-3 4.19564E-3 8.97297E-3 9.24091E-3 5.11608E-3 3.76476E-3 4.47719E-3 7.86106E-3 7.25055E-3 1.11324E-2 1.26662E-2 1.38004E-2 1.39588E-2 1.47118E-2 1.25023E-2 6.97451E-3 6.18926E-3 4.70883E-3 6.39363E-3 7.05429E-3 7.27837E-3 5.62223E-3 5.66196E-3 4.93558E-3 6.7447E-3 4.85098E-3 5.08327E-3 4.48962E-3 7.15051E-3 4.45181E-3 6.33805E-3 4.12173E-3 8.06133E-3 7.86092E-3 1.00263E-2 9.2431E-3 9.07786E-3 9.55736E-3 6.01428E-3 4.63013E-3 8.86091E-3 6.83362E-3 7.33515E-3 4.84873E-3 4.77862E-3 5.61766E-3 5.32917E-3 6.02651E-3 5.69696E-3 4.67909E-3 4.15296E-3 5.01566E-3 5.44171E-3 8.60101E-3 7.25164E-3 6.33925E-3 8.09858E-3 7.00215E-3 8.52131E-3 7.50493E-3 8.10141E-3 6.97655E-3 6.85359E-3 7.20862E-3 9.30547E-3 7.04365E-3 9.23997E-3 7.00461E-3 6.5964E-3 7.65639E-3 6.55989E-3 5.03222E-3 1.04954E-2 1.03989E-2 7.52846E-3 9.0591E-3 9.62362E-3 1.3501E-2 1.14678E-2 9.03759E-3 8.37434E-3 1.06574E-2 9.81459E-3 9.54903E-3 7.83724E-3 4.51391E-3 6.12062E-3 4.30958E-3 5.00004E-3 4.06045E-3 2.21241E-3 5.55483E-3 6.94333E-3 5.01609E-3 3.98893E-3 5.0718E-3 5.22154E-3 6.22733E-3 4.09097E-3 4.37808E-3 5.96172E-3 9.80757E-3 1.03733E-2 1.31898E-2 1.47326E-2 1.59158E-2 1.16637E-2 7.37495E-3 5.80815E-3 5.3128E-3 2.76683E-3 2.83227E-3 2.22027E-3 2.01323E-3 3.9274E-3 3.97683E-3 2.82476E-3 2.05857E-3 3.00593E-3 3.11521E-3 2.16485E-3 3.04266E-3 7.7743E-3 1.84122E-2 1.60938E-2 1.18925E-2 1.07433E-2 3.95923E-3 4.64327E-3 4.05284E-3 2.90888E-3 2.88715E-3 2.74532E-3 -9999 -9999 -9999 -9999 -9999 -9999 -9999 -9999 -9999 -9999
-9999 -9999 -9999 -9999 -9999 -9999 -9999 -9999 -9999 -9999 -9999 -9999 -9999 -9999 -9999 -9999 -9999 -9999 -9999 -9999 -9999 -9999 -9999 -9999 -9999 -9999 1.91979E-2 1.6014E-2 6.7205E-3 1.31997E-2 8.8016E-3 4.95275E-3 5.06702E-3 6.31752E-3 4.19031E-3 6.50384E-3 8.15086E-3 1.37046E-2 1.18606E-2 9.87246E-3 1.40831E-2 1.74392E-2 1.33458E-2 1.18982E-2 9.19702E-3 5.86492E-3 4.99463E-3 1.00561E-2 7.17861E-3 6.86167E-3 6.07769E-3 6.88454E-3 5.91706E-3 7.24817E-3 5.67666E-3 7.30997E-3 5.13607E-3 5.46383E-3 5.07195E-3 4.39339E-3 9.40359E-3 1.03417E-2 1.10167E-2 8.55813E-3 8.09156E-3 4.42953E-3 4.96029E-3 5.74191E-3 8.30879E-3 4.59257E-3 5.27673E-3 5.26904E-3 6.25544E-3 8.5789E-3 5.69185E-3 4.58981E-3 5.98597E-3 5.08638E-3 6.61866E-3 4.77646E-3 6.10145E-3 7.48187E-3 7.28337E-3 6.45211E-3 6.67667E-3 7.2459E-3 7.10601E-3 8.49607E-3 7.25335E-3 7.28829E-3 8.10227E-3 1.04597E-2 9.74859E-3 9.30991E-3 6.76902E-3 1.01126E-2 4.28183E-3 4.7157E-3 4.71832E-3 9.44538E-3 1.40373E-2 1.08928E-2 9.7803E-3 1.19176E-2 8.22329E-3 5.94122E-3 3.6826E-3 4.39204E-3 6.69369E-3 1.05532E-2 4.68407E-3 5.79075E-3 6.46165E-3 7.00079E-3 6.29876E-3 4.59994E-3 3.42703E-3 2.13598E-3 4.03605E-3 2.78308E-3 2.7613E-3 3.65108E-3 2.95109E-3 3.22761E-3 3.08601E-3 3.12472E-3 4.45428E-3 7.77187E-3 9.81051E-3 1.03589E-2 1.15092E-2 1.03739E-2 8.93579E-3 7.46049E-3 4.21631E-3 4.44787E-3 3.84083E-3 2.78902E-3 2.64811E-3 2.61668E-3 2.3651E-3 1.77604E-3 1.72567E-3 1.36254E-3 1.34916E-3 1.50344E-3 1.2991E-3 1.55918E-3 4.12591E-3 7.9138E-3 1.07795E-2 7.51357E-3 5.36933E-3 7.56193E-3 9.7472E-3 1.14828E-2 9.96514E-3 4.65909E-3 2.19208E-3 2.35314E-3 2.29293E-3 1.95057E-3 2.80435E-3 -9999 -9999 -9999 -9999 -9999 -9999 -9999
-9999 -9999 -9999 -9999 -9999 -9999 -9999 -9999 -9999 -9999 -9999 -9999 -9999 -9999 -9999 -9999 -9999 -9999 -9999 -9999 -9999 -9999 -9999 -9999 -9999 -9999 -9999 1.8578E-2 1.06492E-2 1.37775E-2 4.68782E-3 4.6458E-3 6.37941E-3 6.39648E-3 5.81146E-3 5.60762E-3 8.69342E-3 6.69059E-3 1.23632E-2 1.09088E-2 1.36233E-2 1.32833E-2 1.51287E-2 1.3739E-2 1.78248E-2 8.01159E-3 6.45485E-3 1.40158E-2 1.30216E-2 6.87838E-3 7.98082E-3 8.22064E-3 5.58751E-3 5.76346E-3 6.24368E-3 6.12479E-3 3.62186E-3 6.17093E-3 4.99966E-3 9.29127E-3 8.52065E-3 7.57965E-3 1.19322E-2 6.89144E-3 5.62853E-3 7.69117E-3 7.15932E-3 5.41294E-3 7.45266E-3 6.21882E-3 6.67683E-3 5.04009E-3 4.93931E-3 9.80078E-3 5.46903E-3 4.79544E-3 4.62673E-3 6.03391E-3 6.49561E-3 6.33949E-3 5.51324E-3 6.27953E-3 6.76159E-3 7.59609E-3 1.16262E-2 1.00213E-2 6.92212E-3 6.60796E-3 6.8109E-3 6.85551E-3 7.56076E-3 8.37605E-3 6.33791E-3 5.31978E-3 7.46094E-3 8.87399E-3 7.17357E-3 6.6148E-3 7.71372E-3 4.88204E-3 9.5289E-3 6.10735E-3 7.49371E-3 5.28913E-3 3.85171E-3 6.37554E-3 4.76746E-3 4.04758E-3 3.48124E-3 2.43789E-3 3.86725E-3 9.40133E-3 6.74979E-3 8.60109E-3 4.66334E-3 4.74241E-3 5.61618E-3 3.2772E-3 3.6218E-3 3.19801E-3 4.37859E-3 5.41254E-3 3.86718E-3 3.39653E-3 4.01005E-3 5.98435E-3 6.37905E-3 9.07902E-3 9.69277E-3 8.17467E-3 7.73823E-3 8.03923E-3 5.71856E-3 5.59865E-3 4.68246E-3 4.48028E-3 4.91671E-3 2.93272E-3 2.76463E-3 3.02774E-3 3.46071E-3 2.47819E-3 1.95732E-3 1.47418E-3 1.35909E-3 1.16224E-3 1.26933E-3 1.91288E-3 2.6424E-3 2.32517E-3 1.90007E-3 2.16998E-3 4.08163E-3 6.35684E-3 4.90012E-3 5.90059E-3 8.27607E-3 4.04189E-3 2.27386E-3 2.01296E-3 2.37561E-3 2.31844E-3 2.11542E-3 1.46904E-3 -9999 -9999 -9999 -9999 -9999 -9999
-9999 -9999 -9999 -9999 -9999 -9999 -9999 -9999 -9999 -9999 -9999 -9999 -9999 -9999 -9999 -9999 -9999 -9999 -9999 -9999 -9999 -9999 -9999 -9999 -9999 -9999 -9999 -9999 2.09975E-2 1.91812E-2 8.44141E-3 6.077E-3 5.13976E-3 5.75877E-3 5.45615E-3 5.62098E-3 5.3071E-3 5.99692E-3 5.20773E-3 1.12535E-2 1.22239E-2 1.29985E-2 1.46748E-2 1.30953E-2 1.40073E-2 1.42528E-2 1.2177E-2 9.30137E-3 9.57982E-3 6.65503E-3 8.58625E-3 1.07577E-2 8.46296E-3 6.20019E-3 6.62336E-3 5.67814E-3 6.42246E-3 5.69644E-3 6.97407E-3 6.7855E-3 6.44814E-3 8.3168E-3 8.6796E-3 7.74032E-3 6.17579E-3 6.67158E-3 5.01866E-3 5.69601E-3 8.80872E-3 6.18451E-3 5.68421E-3 4.89579E-3 6.29956E-3 8.21559E-3 6.47606E-3 4.46701E-3 5.19438E-3 8.14234E-3 5.52851E-3 7.57003E-3 6.11185E-3 7.23603E-3 7.30537E-3 1.05049E-2 1.81399E-2 1.6015E-2 7.79225E-3 8.15724E-3 7.22645E-3 5.52783E-3 7.0728E-3 8.81482E-3 5.58002E-3 3.59484E-3 5.87338E-3 4.64776E-3 4.55324E-3 4.47896E-3 4.92105E-3 4.519E-3 6.47472E-3 5.31526E-3 3.88524E-3 4.3956E-3 3.51394E-3 4.83448E-3 5.84383E-3 5.37836E-3 4.61555E-3 3.44211E-3 3.12445E-3 3.28726E-3 1.34078E-2 9.1332E-3 5.1253E-3 4.19819E-3 4.50376E-3 4.7828E-3 3.54554E-3 5.62131E-3 8.1895E-3 9.14851E-3 6.04792E-3 5.6776E-3 5.11312E-3 9.39033E-3 6.54244E-3 8.2145E-3 8.73604E-3 8.51E-3 7.28891E-3 7.12988E-3 6.39124E-3 6.29705E-3 4.85927E-3 3.24339E-3 4.83811E-3 4.71448E-3 6.13102E-3 3.6446E-3 2.42885E-3 2.02666E-3 2.01472E-3 1.92903E-3 1.96612E-3 1.67434E-3 1.1995E-3 1.17365E-3 1.09231E-3 1.27535E-3 1.20127E-3 2.32564E-3 2.3957E-3 1.51298E-3 1.8479E-3 3.37122E-3 4.54255E-3 4.84655E-3 1.67668E-3 1.63086E-3 1.28365E-3 1.16417E-3 9.69399E-4 1.12838E-3 -9999 -9999 -9999 -9999 -9999 -9999
-9999 -9999 -9999 -9999 -9999 -9999 -9999 -9999 -9999 -9999 -9999 -9999 -9999 -9999 -9999 -9999 -9999 -9999 -9999 -9999 -9999 -9999 -9999 -9999 -9999 -9999 -9999 -9999 -9999 1.67753E-2 1.46441E-2 1.49817E-2 7.96604E-3 4.88909E-3 5.0662E-3 5.67783E-3 4.64906E-3 7.1868E-3 6.6133E-3 7.4692E-3 5.4494E-3 5.38391E-3 1.1873E-2 1.19666E-2 6.37985E-3 6.24358E-3 7.61534E-3 7.23182E-3 8.54496E-3 9.44836E-3 9.34521E-3 1.32585E-2 1.43478E-2 8.09892E-3 7.938E-3 6.54462E-3 1.1334E-2 1.59133E-2 1.1823E-2 5.59373E-3 6.25575E-3 6.12667E-3 7.293E-3 9.73855E-3 5.98732E-3 6.12052E-3 7.18086E-3 5.00054E-3 8.10627E-3 1.16287E-2 9.22212E-3 6.06041E-3 5.48349E-3 6.69321E-3 5.89359E-3 7.56313E-3 4.70536E-3 5.82286E-3 5.18226E-3 5.39204E-3 6.43426E-3 5.48674E-3 6.92688E-3 1.13619E-2 1.89866E-2 2.12118E-2 1.48821E-2 9.47614E-3 1.1718E-2 6.4695E-3 6.39593E-3 5.60006E-3 4.21589E-3 7.54058E-3 5.66563E-3 5.18813E-3 4.22577E-3 6.18361E-3 4.98875E-3 6.66535E-3 8.38014E-3 4.26165E-3 4.2703E-3 4.62974E-3 4.65862E-3 4.74618E-3 5.07185E-3 4.82789E-3 4.63996E-3 3.39658E-3 3.56038E-3 2.66425E-3 1.21856E-2 8.52615E-3 5.49995E-3 4.12175E-3 8.04655E-3 6.09437E-3 5.80569E-3 9.37103E-3 1.18703E-2 1.14039E-2 1.15077E-2 8.979E-3 5.76039E-3 1.10959E-2 1.0621E-2 9.09144E-3 9.32714E-3 7.89101E-3 1.03283E-2 6.83535E-3 6.21144E-3 5.45719E-3 4.30669E-3 3.50445E-3 2.52395E-3 2.27767E-3 4.21881E-3 6.26077E-3 4.04149E-3 2.36672E-3 3.19103E-3 1.72959E-3 1.53264E-3 3.45483E-3 1.23168E-3 1.20976E-3 1.49045E-3 1.48006E-3 9.03016E-4 9.47811E-4 8.76999E-4 8.92188E-4 1.93273E-3 3.94602E-3 2.53713E-3 4.48148E-3 3.09853E-3 1.3188E-3 -9999 8.594E-4 -9999 -9999 -9999 -9999 -9999 -9999 -9999 -9999
-9999 -9999 -9999 -9999 -9999 -9999 -9999 -9999 -9999 -9999 -9999 -9999 -9999 -9999 -9999 -9999 -9999 -9999 -9999 -9999 -9999 -9999 -9999 -9999 -9999 -9999 -9999 -9999 -9999 1.54676E-2 1.59897E-2 1.00004E-2 5.0905E-3 4.15354E-3 5.32741E-3 6.17106E-3 5.34694E-3 6.08796E-3 8.71533E-3 1.16495E-2 8.85564E-3 4.31142E-3 5.11176E-3 6.65482E-3 6.6326E-3 8.14802E-3 6.77541E-3 7.20313E-3 6.34818E-3 1.00705E-2 1.10051E-2 1.48767E-2 1.42562E-2 1.36312E-2 1.54906E-2 5.97197E-3 8.62349E-3 8.04178E-3 1.1865E-2 1.3752E-2 1.24662E-2 1.01575E-2 1.22108E-2 1.79107E-2 1.74149E-2 9.66203E-3 6.70258E-3 5.32199E-3 6.8247E-3 8.36629E-3 9.63016E-3 9.6447E-3 4.77076E-3 4.3814E-3 5.69881E-3 5.87682E-3 7.83522E-3 7.88597E-3 5.15361E-3 6.37673E-3 6.29766E-3 5.99707E-3 5.78661E-3 4.42951E-3 1.30052E-2 1.9931E-2 1.86201E-2 1.34142E-2 7.11238E-3 9.72737E-3 7.95651E-3 5.34677E-3 7.85186E-3 7.00199E-3 4.78621E-3 6.87133E-3 7.18619E-3 5.13117E-3 8.38087E-3 7.96548E-3 6.13758E-3 6.00777E-3 4.45253E-3 5.88082E-3 4.75241E-3 5.80378E-3 7.26905E-3 5.94001E-3 3.52788E-3 5.64261E-3 3.81266E-3 6.05394E-3 1.32561E-2 1.71462E-2 5.49137E-3 4.01229E-3 6.82762E-3 1.2042E-2 6.23604E-3 5.53445E-3 6.8217E-3 1.07227E-2 1.25393E-2 1.15614E-2 6.72236E-3 7.65851E-3 1.08736E-2 1.04261E-2 6.82819E-3 5.48353E-3 4.87923E-3 8.1182E-3 5.85343E-3 4.53272E-3 4.79398E-3 4.37549E-3 2.65103E-3 2.14356E-3 2.74645E-3 3.6884E-3 5.99145E-3 4.4555E-3 4.43956E-3 2.53269E-3 2.48274E-3 3.93928E-3 1.96488E-3 9.72529E-4 1.12323E-3 2.54064E-3 1.15405E-3 7.01072E-4 1.13428E-3 1.6049E-3 3.33248E-3 2.3952E-3 4.39126E-3 1.90543E-3 -9999 -9999 -9999 -9999 -9999 -9999 -9999 -9999 -9999 -9999 -9999 -9999
-9999 -9999 -9999 -9999 -9999 -9999 -9999 -9999 -9999 -9999 -9999 -9999 -9999 -9999 -9999 -9999 -9999 -9999 -9999 -9999 -9999 -9999 -9999 -9999 -9999 -9999 -9999 -9999 -9999 -9999 1.63518E-2 1.53128E-2 5.81764E-3 6.01972E-3 4.98567E-3 5.59211E-3 6.03383E-3 6.05253E-3 6.90666E-3 8.86708E-3 1.15042E-2 6.04829E-3 6.855E-3 6.45896E-3 5.05214E-3 6.5277E-3 6.50908E-3 5.79963E-3 7.71326E-3 1.0874E-2 1.15219E-2 8.46519E-3 1.24249E-2 1.60061E-2 1.48499E-2 1.27351E-2 5.46476E-3 5.16209E-3 8.00514E-3 9.47841E-3 1.02419E-2 9.76906E-3 1.11865E-2 1.56745E-2 1.61989E-2 1.74444E-2 1.38814E-2 7.73418E-3 5.26899E-3 5.48321E-3 5.58409E-3 6.13466E-3 9.31585E-3 4.20431E-3 5.54196E-3 5.04787E-3 6.27963E-3 7.75622E-3 6.52687E-3 6.59368E-3 5.50243E-3 7.18404E-3 5.22455E-3 5.75358E-3 6.5678E-3 7.41835E-3 1.07052E-2 1.14015E-2 7.80617E-3 1.08679E-2 7.07451E-3 6.96755E-3 7.84279E-3 7.64509E-3 8.01301E-3 6.61311E-3 4.96012E-3 6.26113E-3 5.60201E-3 6.16361E-3 4.82168E-3 4.53088E-3 7.1172E-3 4.31534E-3 5.9659E-3 6.97402E-3 6.45235E-3 5.81349E-3 5.60224E-3 3.16485E-3 4.08833E-3 3.80653E-3 4.83713E-3 1.81438E-2 9.88941E-3 3.2988E-3 5.79643E-3 1.32768E-2 1.38768E-2 5.64212E-3 4.78033E-3 6.43354E-3 9.69092E-3 1.25966E-2 1.03557E-2 1.12407E-2 1.06809E-2 8.52216E-3 6.76484E-3 5.28563E-3 6.30959E-3 7.05187E-3 4.6036E-3 4.27439E-3 4.78023E-3 4.25779E-3 3.00168E-3 2.54944E-3 1.99963E-3 2.50994E-3 2.86889E-3 5.68393E-3 5.4261E-3 4.28384E-3 5.43116E-3 6.27009E-3 6.1033E-3 5.38752E-3 4.71722E-3 4.11463E-3 1.71256E-3 1.56504E-3 1.58935E-3 3.1169E-3 2.72898E-3 3.41333E-3 1.50792E-3 7.04771E-4 -9999 -9999 -9999 -9999 -9999 -9999 -9999 -9999 -9999 -9999 -9999 -9999
-9999 -9999 -9999 -9999 -9999 -9999 -9999 -9999 -9999 -9999 -9999 -9999 -9999 -9999 -9999 -9999 -9999 -9999 -9999 -9999 -9999 -9999 -9999 -9999 -9999 -9999 -9999 -9999 -9999 -9999 -9999 1.20371E-2 1.60366E-2 7.58113E-3 4.92606E-3 5.68592E-3 3.85231E-3 9.51408E-3 8.44842E-3 5.8819E-3 9.73291E-3 8.21066E-3 7.13527E-3 9.59557E-3 8.89535E-3 8.46366E-3 9.06216E-3 8.83849E-3 5.39175E-3 8.5259E-3 1.10702E-2 1.07585E-2 7.33113E-3 6.27034E-3 4.16145E-3 4.1665E-3 4.82457E-3 5.56977E-3 7.31674E-3 1.25238E-2 1.19671E-2 7.13216E-3 6.63374E-3 9.72121E-3 9.63434E-3 1.09989E-2 9.5758E-3 6.75535E-3 4.60878E-3 6.35695E-3 1.16746E-2 9.08592E-3 7.60967E-3 1.00318E-2 1.00616E-2 8.19348E-3 6.01687E-3 7.36626E-3 8.21096E-3 6.17432E-3 6.74874E-3 7.67066E-3 5.38409E-3 4.20306E-3 4.64352E-3 5.84617E-3 5.54484E-3 5.00903E-3 8.65813E-3 6.85297E-3 9.46372E-3 7.77143E-3 8.06712E-3 6.13708E-3 6.8252E-3 9.33973E-3 7.47824E-3 8.24737E-3 4.9808E-3 5.13183E-3 4.31833E-3 8.54934E-3 5.53329E-3 6.74964E-3 7.99491E-3 6.65869E-3 5.66432E-3 5.34004E-3 3.74077E-3 3.7299E-3 2.51232E-3 1.97091E-3 3.10507E-3 1.74599E-2 1.06789E-2 5.1383E-3 4.09054E-3 5.38223E-3 1.06243E-2 5.55652E-3 4.09103E-3 3.73144E-3 4.94548E-3 6.61639E-3 7.98837E-3 9.5624E-3 1.04802E-2 9.52969E-3 8.13415E-3 5.14327E-3 4.98457E-3 4.91025E-3 6.70704E-3 5.06602E-3 6.04625E-3 3.69483E-3 3.40001E-3 3.62986E-3 2.31632E-3 1.21766E-3 2.38641E-3 5.71709E-3 1.24797E-2 1.36394E-2 1.23321E-2 1.06219E-2 1.22416E-2 1.36942E-2 1.05082E-2 5.05374E-3 2.27767E-3 3.17827E-3 2.64915E-3 2.56831E-3 5.0616E-3 1.28704E-3 6.27184E-4 -9999 -9999 -9999 -9999 -9999 -9999 -9999 -9999 -9999 -9999 -9999 -9999 -9999
-9999 -9999 -9999 -9999 -9999 -9999 -9999 -9999 -9999 -9999 -9999 -9999 -9999 -9999 -9999 -9999 -9999 -9999 -9999 -9999 -9999 -9999 -9999 -9999 -9999 -9999 -9999 -9999 -9999 -9999 -9999 -9999 -9999 1.47543E-2 9.41315E-3 4.83589E-3 6.20745E-3 6.14954E-3 5.99679E-3 5.87706E-3 8.1863E-3 5.41955E-3 7.47733E-3 1.09321E-2 1.00908E-2 1.05636E-2 1.14334E-2 1.11799E-2 7.38375E-3 5.09639E-3 5.00731E-3 1.08122E-2 1.1395E-2 7.27368E-3 6.66822E-3 5.14934E-3 5.93256E-3 9.24607E-3 7.42209E-3 1.37596E-2 1.68304E-2 1.20293E-2 1.04505E-2 8.06854E-3 8.20902E-3 7.67481E-3 9.75555E-3 7.17396E-3 7.28133E-3 6.51251E-3 1.30474E-2 1.13372E-2 8.26067E-3 6.80457E-3 8.5779E-3 8.17846E-3 8.36036E-3 5.38389E-3 7.06462E-3 8.72796E-3 9.56435E-3 6.48403E-3 4.98523E-3 5.70227E-3 7.70682E-3 6.92403E-3 5.88456E-3 7.1721E-3 5.52722E-3 7.9023E-3 1.14602E-2 7.54163E-3 6.45182E-3 6.26886E-3 7.91564E-3 8.12322E-3 4.70336E-3 5.28065E-3 3.01363E-3 5.72209E-3 4.26376E-3 8.07964E-3 6.96451E-3 7.65044E-3 8.25035E-3 6.03985E-3 5.8256E-3 3.93565E-3 3.67622E-3 2.8137E-3 2.88756E-3 3.59314E-3 6.19E-3 2.31195E-2 1.56175E-2 9.18118E-3 2.80483E-3 4.36257E-3 6.92943E-3 1.01544E-2 4.42229E-3 3.1311E-3 4.19802E-3 4.77595E-3 4.36817E-3 4.44438E-3 4.22798E-3 6.42268E-3 6.2465E-3 4.97773E-3 3.43405E-3 4.45258E-3 3.36586E-3 4.70157E-3 5.17991E-3 6.22463E-3 3.1872E-3 2.78932E-3 1.84234E-3 1.91286E-3 6.57183E-3 1.2778E-2 1.41086E-2 5.86607E-3 4.1581E-3 3.18867E-3 3.05269E-3 4.40314E-3 9.27883E-3 7.91297E-3 1.06971E-2 4.06954E-3 2.75952E-3 3.72559E-3 1.9439E-3 8.8677E-4 -9999 -9999 -9999 -9999 -9999 -9999 -9999 -9999 -9999 -9999 -9999 -9999 -9999 -9999
-9999 -9999 -9999 -9999 -9999 -9999 -9999 -9999 -9999 -9999 -9999 -9999 -9999 -9999 -9999 -9999 -9999 -9999 -9999 -9999 -9999 -9999 -9999 -9999 -9999 -9999 -9999 -9999 -9999 -9999 -9999 -9999 -9999 -9999 1.23299E-2 8.70261E-3 9.06583E-3 5.43264E-3 7.2024E-3 8.79272E-3 8.48998E-3 7.82385E-3 7.75104E-3 7.24287E-3 7.6351E-3 8.64362E-3 1.18105E-2 1.40057E-2 1.01985E-2 6.34192E-3 5.99328E-3 6.82835E-3 1.14438E-2 1.10105E-2 1.05551E-2 7.17116E-3 5.95031E-3 6.17129E-3 8.74789E-3 6.28108E-3 1.5265E-2 1.44531E-2 1.2349E-2 9.41682E-3 1.07343E-2 7.00741E-3 8.90186E-3 9.10292E-3 1.56314E-2 1.3875E-2 1.26472E-2 1.13852E-2 1.21144E-2 8.38427E-3 5.29505E-3 6.57523E-3 9.37936E-3 9.31933E-3 8.21626E-3 5.55564E-3 7.90312E-3 7.28147E-3 4.70129E-3 5.51847E-3 6.37145E-3 7.44718E-3 1.05345E-2 5.49207E-3 7.18899E-3 5.78171E-3 1.07504E-2 7.75218E-3 7.45927E-3 7.22079E-3 7.83428E-3 6.99761E-3 7.43011E-3 6.53182E-3 4.22471E-3 4.34071E-3 7.38011E-3 8.61206E-3 8.42588E-3 5.97516E-3 8.10851E-3 7.47116E-3 6.21977E-3 4.58719E-3 3.9094E-3 4.29757E-3 4.52104E-3 3.52339E-3 6.41271E-3 2.22774E-2 2.14513E-2 9.35041E-3 3.56786E-3 3.82254E-3 6.13476E-3 1.04574E-2 8.22026E-3 4.83294E-3 3.18557E-3 5.17386E-3 3.28104E-3 6.22855E-3 8.89405E-3 8.17288E-3 6.87453E-3 4.12601E-3 3.97242E-3 4.12488E-3 2.67484E-3 2.34441E-3 2.03218E-3 4.29789E-3 3.2871E-3 2.90407E-3 1.95098E-3 3.7106E-3 6.00293E-3 5.94465E-3 5.17285E-3 3.23767E-3 1.25399E-3 8.18968E-4 5.70487E-4 1.55574E-3 6.72735E-3 6.02106E-3 3.25818E-3 3.64646E-3 2.35923E-3 1.83403E-3 8.11941E-4 -9999 -9999 -9999 -9999 -9999 -9999 -9999 -9999 -9999 -9999 -9999 -9999 -9999 -9999 -9999
-9999 -9999 -9999 -9999 -9999 -9999 -9999 -9999 -9999 -9999 -9999 -9999 -9999 -9999 -9999 -9999 -9999 -9999 -9999 -9999 -9999 -9999 -9999 -9999 -9999 -9999 -9999 -9999 -9999 -9999 -9999 -9999 -9999 -9999 -9999 1.36173E-2 9.90681E-3 7.71853E-3 1.05898E-2 6.32595E-3 8.79027E-3 7.70273E-3 6.84162E-3 7.28353E-3 8.41746E-3 1.1728E-2 9.4393E-3 7.63676E-3 9.0832E-3 5.09723E-3 5.95918E-3 5.99051E-3 5.60182E-3 9.57299E-3 1.42561E-2 1.36157E-2 1.24791E-2 7.20134E-3 6.04753E-3 8.25647E-3 9.16064E-3 8.69548E-3 1.19106E-2 1.09987E-2 8.50206E-3 6.18998E-3 6.23623E-3 9.14237E-3 6.00885E-3 1.07147E-2 5.33917E-3 6.38059E-3 1.3776E-2 1.2861E-2 1.14679E-2 7.31727E-3 6.43966E-3 1.08854E-2 1.06788E-2 8.34303E-3 1.15125E-2 8.10596E-3 4.85286E-3 5.29683E-3 5.82678E-3 4.01378E-3 7.19541E-3 6.01972E-3 6.6739E-3 7.80652E-3 7.68923E-3 5.8718E-3 6.13602E-3 6.15085E-3 7.96475E-3 7.42653E-3 7.09704E-3 5.2338E-3 6.96886E-3 1.02018E-2 1.00265E-2 9.69143E-3 7.87216E-3 9.80232E-3 1.00173E-2 9.46323E-3 7.94247E-3 5.51814E-3 4.84366E-3 4.42204E-3 3.2426E-3 2.36372E-3 5.26134E-3 1.67478E-2 1.1814E-2 4.35914E-3 3.092E-3 4.10041E-3 9.69087E-3 5.54481E-3 6.8088E-3 9.27311E-3 6.82796E-3 3.14041E-3 4.81496E-3 5.36899E-3 6.89115E-3 6.62549E-3 7.89259E-3 5.2307E-3 3.87883E-3 3.87237E-3 4.8753E-3 2.65762E-3 1.86691E-3 3.72194E-3 5.75233E-3 4.81162E-3 5.06838E-3 5.49325E-3 6.17149E-3 3.594E-3 1.93715E-3 1.88389E-3 1.12861E-3 6.69237E-4 7.02883E-4 2.18248E-3 3.74864E-3 2.41548E-3 5.68639E-3 4.32124E-3 1.28216E-3 7.72658E-4 4.79791E-4 -9999 -9999 -9999 -9999 -9999 -9999 -9999 -9999 -9999 -9999 -9999 -9999 -9999 -9999 -9999
-9999 -9999 -9999 -9999 -9999 -9999 -9999 -9999 -9999 -9999 -9999 -9999 -9999 -9999 -9999 -9999 -9999 -9999 -9999 -9999 -9999 -9999 -9999 -9999 -9999 -9999 -9999 -9999 -9999 -9999 -9999 -9999 -9999 -9999 -9999 -9999 1.30578E-2 1.35882E-2 1.26293E-2 9.22438E-3 8.59489E-3 9.21465E-3 9.77812E-3 1.06516E-2 7.99655E-3 9.22594E-3 5.11662E-3 4.05141E-3 4.75808E-3 7.90478E-3 6.33588E-3 9.17867E-3 6.74884E-3 5.23917E-3 1.03025E-2 1.00946E-2 1.17739E-2 7.78131E-3 8.6417E-3 8.40571E-3 7.41626E-3 8.63662E-3 6.25982E-3 1.17696E-2 1.18947E-2 9.03647E-3 6.1516E-3 7.47621E-3 8.40902E-3 4.63631E-3 4.96601E-3 5.50843E-3 7.82379E-3 1.00726E-2 1.07314E-2 6.30771E-3 5.38264E-3 8.00531E-3 8.32229E-3 9.81276E-3 1.25143E-2 6.86681E-3 6.18632E-3 6.98128E-3 4.86362E-3 5.15483E-3 6.8621E-3 8.0903E-3 6.55965E-3 9.02386E-3 5.99165E-3 6.28058E-3 6.50242E-3 5.06478E-3 5.99944E-3 5.67905E-3 5.84411E-3 8.5884E-3 7.48728E-3 8.62712E-3 9.95085E-3 8.94612E-3 8.05237E-3 9.88196E-3 1.23983E-2 1.13277E-2 8.38443E-3 5.07012E-3 2.98444E-3 4.1264E-3 2.77682E-3 4.63266E-3 6.53844E-3 8.07843E-3 3.3133E-3 3.85594E-3 2.72794E-3 4.97195E-3 7.96561E-3 6.9872E-3 3.94851E-3 4.09342E-3 4.77061E-3 3.44297E-3 4.74409E-3 2.56049E-3 3.46139E-3 5.51375E-3 7.17699E-3 5.27622E-3 5.31632E-3 4.18186E-3 3.53816E-3 3.36952E-3 3.58944E-3 2.79751E-3 3.25064E-3 3.69742E-3 3.02331E-3 3.70976E-3 2.58566E-3 1.96345E-3 1.20073E-3 1.16632E-3 1.01714E-3 7.38712E-4 1.49644E-3 4.14981E-3 1.68471E-3 2.55962E-3 1.76546E-3 8.44705E-4 6.22294E-4 -9999 -9999 -9999 -9999 -9999 -9999 -9999 -9999 -9999 -9999 -9999 -9999 -9999 -9999 -9999 -9999 -9999
-9999 -9999 -9999 -9999 -9999 -9999 -9999 -9999 -9999 -9999 -9999 -9999 -9999 -9999 -9999 -9999 -9999 -9999 -9999 -9999 -9999 -9999 -9999 -9999 -9999 -9999 -9999 -9999 -9999 -9999 -9999 -9999 -9999 -9999 -9999 -9999 -9999 8.42628E-3 9.94895E-3 8.93412E-3 4.8736E-3 3.54382E-3 6.11571E-3 7.97083E-3 6.64864E-3 5.30941E-3 4.8371E-3 4.82022E-3 9.9463E-3 1.11235E-2 7.12577E-3 6.87873E-3 7.37319E-3 7.60184E-3 6.47487E-3 4.55837E-3 7.62151E-3 9.05855E-3 7.28117E-3 7.84079E-3 7.23293E-3 7.8539E-3 8.45578E-3 6.85048E-3 1.12757E-2 1.08554E-2 6.07889E-3 7.72635E-3 6.3208E-3 8.67573E-3 5.37576E-3 9.9616E-3 4.80559E-3 6.51235E-3 1.20541E-2 1.25543E-2 7.76705E-3 6.35132E-3 5.7154E-3 4.3195E-3 1.16295E-2 1.42148E-2 1.00899E-2 8.15083E-3 7.08528E-3 5.31457E-3 5.83689E-3 7.66389E-3 8.35791E-3 6.37462E-3 5.98729E-3 6.49372E-3 6.09935E-3 6.18241E-3 7.55129E-3 1.05069E-2 7.50414E-3 8.26038E-3 8.6266E-3 8.81273E-3 9.97764E-3 1.32154E-2 9.67738E-3 9.61657E-3 9.00187E-3 9.22963E-3 7.00937E-3 3.35092E-3 3.64217E-3 1.59629E-3 1.82736E-3 4.62419E-3 5.21716E-3 4.19043E-3 3.52917E-3 1.69515E-3 2.47977E-3 4.00929E-3 5.17651E-3 3.25296E-3 2.72377E-3 3.51689E-3 3.36231E-3 4.28463E-3 4.6008E-3 2.4283E-3 2.35172E-3 6.05937E-3 7.15344E-3 5.53473E-3 4.29616E-3 2.7539E-3 2.7172E-3 2.43405E-3 2.13198E-3 2.27055E-3 1.80375E-3 1.88675E-3 1.6579E-3 1.48165E-3 1.56308E-3 1.39416E-3 1.15013E-3 1.35981E-3 2.31258E-3 2.90976E-3 4.17E-3 1.87578E-3 2.03215E-3 7.96933E-4 4.58017E-4 3.41221E-4 -9999 -9999 -9999 -9999 -9999 -9999 -9999 -9999 -9999 -9999 -9999 -9999 -9999 -9999 -9999 -9999 -9999 -9999
-9999 -9999 -9999 -9999 -9999 -9999 -9999 -9999 -9999 -9999 -9999 -9999 -9999 -9999 -9999 -9999 -9999 -9999 -9999 -9999 -9999 -9999 -9999 -9999 -9999 -9999 -9999 -9999 -9999 -9999 -9999 9.24096E-3 9.46704E-3 -9999 -9999 1.5015E-2 7.94767E-3 6.21742E-3 5.49956E-3 6.92342E-3 4.15752E-3 4.16964E-3 4.41048E-3 4.34122E-3 6.84934E-3 4.17541E-3 4.70856E-3 4.62511E-3 4.74956E-3 7.57216E-3 6.9473E-3 5.48093E-3 6.04606E-3 8.50359E-3 7.42721E-3 4.12185E-3 5.6955E-3 9.33107E-3 8.28455E-3 8.35001E-3 9.46257E-3 8.98664E-3 1.18276E-2 9.61226E-3 9.71916E-3 6.06074E-3 1.15971E-2 6.20298E-3 6.70907E-3 8.84442E-3 8.12833E-3 7.91032E-3 6.67155E-3 3.90818E-3 6.50363E-3 6.77027E-3 5.01593E-3 5.84799E-3 3.64191E-3 4.79083E-3 4.6949E-3 1.20678E-2 1.61676E-2 1.21046E-2 7.81026E-3 1.07714E-2 8.59156E-3 7.54442E-3 7.67107E-3 5.50148E-3 7.41633E-3 6.15511E-3 7.15292E-3 7.60996E-3 8.08616E-3 1.01051E-2 8.36985E-3 8.03243E-3 8.26622E-3 6.2901E-3 6.59821E-3 1.26525E-2 9.16026E-3 9.04367E-3 8.48909E-3 8.84975E-3 5.47861E-3 5.86141E-3 3.79806E-3 2.16481E-3 1.31531E-3 3.10243E-3 1.03418E-2 1.06061E-2 5.06977E-3 3.92169E-3 3.63637E-3 4.84128E-3 4.85605E-3 3.69193E-3 3.05215E-3 2.10784E-3 4.65311E-3 6.69332E-3 2.38776E-3 4.08432E-3 3.08714E-3 4.68108E-3 4.93519E-3 6.38022E-3 5.56723E-3 2.7706E-3 2.38088E-3 2.34192E-3 2.8657E-3 2.11347E-3 2.13611E-3 1.64305E-3 1.74606E-3 1.73469E-3 1.38809E-3 1.28634E-3 1.17146E-3 1.57749E-3 1.98614E-3 3.80918E-3 4.39634E-3 1.54415E-3 1.75729E-3 -9999 -9999 -9999 -9999 -9999 -9999 -9999 -9999 -9999 -9999 -9999 -9999 -9999 -9999 -9999 -9999 -9999 -9999 -9999 -9999 -9999
-9999 -9999 -9999 -9999 -9999 -9999 -9999 -9999 -9999 -9999 -9999 -9999 -9999 -9999 -9999 -9999 -9999 -9999 -9999 -9999 -9999 -9999 -9999 -9999 -9999 -9999 -9999 -9999 -9999 -9999 1.55308E-2 5.85877E-3 5.42051E-3 -9999 -9999 1.13695E-2 4.81768E-3 8.485E-3 5.26434E-3 5.12648E-3 4.93122E-3 4.50013E-3 4.5827E-3 5.69913E-3 5.81659E-3 4.51992E-3 8.20666E-3 8.08122E-3 5.94021E-3 7.39672E-3 7.82739E-3 6.71836E-3 6.77848E-3 7.40879E-3 6.36207E-3 6.01708E-3 7.41246E-3 6.25215E-3 8.91538E-3 1.09804E-2 1.03177E-2 1.05646E-2 1.28692E-2 1.47436E-2 1.34242E-2 9.51939E-3 9.01179E-3 9.87597E-3 8.10449E-3 6.88617E-3 9.75912E-3 7.04031E-3 9.1894E-3 4.87991E-3 4.39919E-3 7.05961E-3 5.33905E-3 6.3405E-3 5.92249E-3 9.21203E-3 7.72979E-3 8.77254E-3 1.33091E-2 1.18469E-2 1.26001E-2 1.01401E-2 5.41407E-3 7.85715E-3 5.90972E-3 4.5758E-3 6.45924E-3 6.01736E-3 6.7526E-3 7.85446E-3 7.78054E-3 6.99087E-3 9.01035E-3 6.66847E-3 9.04917E-3 6.50606E-3 6.89406E-3 6.48954E-3 7.80845E-3 9.27798E-3 8.15529E-3 8.38861E-3 5.32415E-3 5.01223E-3 4.13123E-3 2.21473E-3 1.72347E-3 2.04204E-3 8.2636E-3 9.12112E-3 8.05573E-3 3.56049E-3 2.17382E-3 3.29087E-3 4.01642E-3 2.04252E-3 2.3639E-3 2.5457E-3 3.73982E-3 6.23813E-3 2.13519E-3 2.44694E-3 2.22393E-3 2.73756E-3 4.94273E-3 5.3383E-3 4.76328E-3 3.87182E-3 3.4773E-3 2.19441E-3 2.29327E-3 3.22566E-3 2.83695E-3 2.53219E-3 1.68504E-3 2.28701E-3 1.507E-3 1.11705E-3 1.05002E-3 1.1809E-3 1.4904E-3 2.54401E-3 1.49908E-3 1.47314E-3 1.68961E-3 -9999 -9999 -9999 -9999 -9999 -9999 -9999 -9999 -9999 -9999 -9999 -9999 -9999 -9999 -9999 -9999 -9999 -9999 -9999 -9999 -9999
-9999 -9999 -9999 -9999 -9999 -9999 -9999 -9999 -9999 -9999 -9999 -9999 -9999 -9999 -9999 -9999 -9999 -9999 -9999 -9999 -9999 -9999 -9999 -9999 -9999 -9999 -9999 -9999 -9999 -9999 1.41915E-2 6.92263E-3 3.80056E-3 4.86167E-3 1.08379E-2 1.22143E-2 6.61335E-3 8.45265E-3 9.58502E-3 4.48192E-3 7.92527E-3 1.03023E-2 7.51873E-3 4.79448E-3 4.22561E-3 5.26696E-3 5.75717E-3 6.36594E-3 6.93976E-3 9.39122E-3 8.86537E-3 9.20402E-3 5.55108E-3 6.00963E-3 4.13953E-3 6.01183E-3 4.40109E-3 6.64504E-3 8.67471E-3 1.31505E-2 1.11527E-2 1.27066E-2 1.41812E-2 1.50256E-2 1.3365E-2 1.43294E-2 8.89303E-3 7.94411E-3 9.44871E-3 8.09924E-3 9.23732E-3 9.36398E-3 5.52126E-3 1.15335E-2 5.33097E-3 6.76567E-3 6.00626E-3 5.20461E-3 5.28029E-3 7.7762E-3 9.27686E-3 6.86418E-3 9.5331E-3 1.1694E-2 1.07224E-2 9.06821E-3 1.10532E-2 7.0651E-3 8.15004E-3 5.25726E-3 7.53992E-3 7.85142E-3 7.99088E-3 6.20875E-3 9.41528E-3 8.72871E-3 1.00652E-2 9.41605E-3 6.40943E-3 5.58759E-3 7.08943E-3 4.88256E-3 6.04691E-3 4.85147E-3 5.37266E-3 4.79112E-3 4.28749E-3 3.65249E-3 2.21636E-3 2.39995E-3 2.0127E-3 3.27093E-3 6.24379E-3 2.79844E-3 3.27651E-3 4.09667E-3 2.5931E-3 2.85561E-3 3.76727E-3 4.75695E-3 1.80702E-3 1.48429E-3 4.53349E-3 3.12512E-3 1.71153E-3 1.7222E-3 1.77165E-3 2.24102E-3 2.76727E-3 4.14018E-3 3.6627E-3 5.01886E-3 3.09079E-3 4.05297E-3 4.01068E-3 2.87746E-3 2.05473E-3 1.56313E-3 1.12597E-3 8.26953E-4 6.13303E-4 7.02821E-4 6.62732E-4 7.09318E-4 1.31612E-3 1.27574E-3 2.43475E-3 1.32777E-3 1.43928E-3 7.69328E-4 -9999 -9999 -9999 -9999 -9999 -9999 -9999 -9999 -9999 -9999 -9999 -9999 -9999 -9999 -9999 -9999 -9999 -9999 -9999 -9999
-9999 -9999 -9999 -9999 -9999 -9999 -9999 -9999 -9999 -9999 -9999 -9999 -9999 -9999 -9999 -9999 -9999 -9999 -9999 -9999 -9999 -9999 -9999 -9999 -9999 -9999 -9999 -9999 -9999 -9999 1.03157E-2 1.0214E-2 5.308E-3 4.22755E-3 5.42927E-3 1.06826E-2 9.26978E-3 4.72209E-3 7.88118E-3 8.34053E-3 7.0283E-3 6.91092E-3 9.73585E-3 8.73662E-3 5.59496E-3 4.56574E-3 1.13224E-2 6.41287E-3 5.48069E-3 7.63833E-3 6.28778E-3 5.71675E-3 6.49577E-3 5.80082E-3 4.97872E-3 5.40651E-3 4.99358E-3 6.74423E-3 7.09839E-3 7.92215E-3 1.32913E-2 1.62311E-2 1.68961E-2 1.65833E-2 1.53686E-2 1.28959E-2 1.08105E-2 1.08566E-2 7.58121E-3 6.81397E-3 8.48257E-3 1.04563E-2 5.33803E-3 5.37452E-3 6.53991E-3 8.80663E-3 6.17159E-3 8.06048E-3 6.5578E-3 6.29136E-3 1.22612E-2 1.07136E-2 1.11235E-2 1.03124E-2 1.08794E-2 1.13589E-2 1.13887E-2 9.00619E-3 5.86896E-3 3.7701E-3 7.03807E-3 6.1797E-3 7.09795E-3 5.73493E-3 6.61211E-3 7.81085E-3 1.00657E-2 7.5032E-3 6.70741E-3 6.27844E-3 5.96782E-3 4.23593E-3 4.39188E-3 6.04719E-3 5.05231E-3 5.93902E-3 2.82883E-3 2.19557E-3 2.15497E-3 2.59241E-3 2.81675E-3 3.04239E-3 3.98086E-3 3.37979E-3 2.3979E-3 1.19176E-3 1.27171E-3 2.81536E-3 5.1076E-3 4.02923E-3 1.89965E-3 1.65483E-3 4.20098E-3 1.8201E-3 1.51579E-3 2.09723E-3 1.75964E-3 1.54505E-3 3.3968E-3 3.96423E-3 3.00622E-3 4.36622E-3 3.54248E-3 3.95897E-3 2.58881E-3 1.93876E-3 1.99589E-3 1.46344E-3 1.25366E-3 5.88932E-4 6.55879E-4 9.6106E-4 4.44221E-4 8.00873E-4 1.14411E-3 7.3098E-4 1.37167E-3 1.10321E-3 1.08073E-3 8.3408E-4 -9999 -9999 -9999 -9999 -9999 -9999 -9999 -9999 -9999 -9999 -9999 -9999 -9999 -9999 -9999 -9999 -9999 -9999 -9999 -9999
-9999 -9999 -9999 -9999 -9999 -9999 -9999 -9999 -9999 -9999 -9999 -9999 -9999 -9999 -9999 -9999 -9999 -9999 -9999 -9999 -9999 -9999 -9999 -9999 -9999 -9999 -9999 -9999 -9999 -9999 -9999 -9999 1.34702E-2 9.09295E-3 3.32963E-3 4.7796E-3 9.53904E-3 7.09295E-3 9.06416E-3 8.68635E-3 1.03455E-2 6.69976E-3 6.56231E-3 7.03527E-3 5.96685E-3 5.03135E-3 8.99729E-3 9.01468E-3 5.5519E-3 5.80392E-3 6.24772E-3 6.6116E-3 7.07594E-3 5.30838E-3 6.33229E-3 5.54782E-3 5.16165E-3 8.75335E-3 5.75583E-3 8.23253E-3 1.33055E-2 1.54381E-2 1.54092E-2 1.21869E-2 1.31338E-2 9.77385E-3 6.15507E-3 1.50177E-2 9.42664E-3 9.34783E-3 1.03193E-2 1.17972E-2 1.01397E-2 7.86773E-3 6.41535E-3 8.47784E-3 8.74041E-3 9.38687E-3 7.94411E-3 5.13379E-3 4.37328E-3 1.00816E-2 8.913E-3 7.8985E-3 7.39251E-3 1.05536E-2 1.2114E-2 9.18386E-3 6.23379E-3 7.26563E-3 5.82792E-3 7.78639E-3 6.31566E-3 1.15925E-2 9.49705E-3 8.26724E-3 7.07388E-3 7.75262E-3 4.15267E-3 5.51294E-3 5.58841E-3 2.77873E-3 3.66061E-3 4.32206E-3 4.10601E-3 4.22356E-3 2.15646E-3 1.48408E-3 2.26503E-3 4.00589E-3 1.78845E-3 1.48257E-3 1.99342E-3 2.21077E-3 2.46357E-3 4.14269E-3 3.71046E-3 3.44752E-3 5.21559E-3 2.74753E-3 1.58256E-3 1.69994E-3 4.7393E-3 1.94021E-3 1.53794E-3 1.85009E-3 2.57302E-3 5.22356E-3 5.72844E-3 4.59991E-3 1.80834E-3 3.60151E-3 2.33848E-3 3.3799E-3 2.82968E-3 1.8645E-3 2.24142E-3 1.14493E-3 9.09533E-4 1.11396E-3 1.31726E-3 1.86935E-3 2.38459E-3 2.9732E-3 1.61987E-3 5.75231E-4 8.41273E-4 1.4683E-3 1.1934E-3 -9999 -9999 -9999 -9999 -9999 -9999 -9999 -9999 -9999 -9999 -9999 -9999 -9999 -9999 -9999 -9999 -9999 -9999 -9999 -9999 -9999
-9999 -9999 -9999 -9999 -9999 -9999 -9999 -9999 -9999 -9999 -9999 -9999 -9999 -9999 -9999 -9999 -9999 -9999 -9999 -9999 -9999 -9999 -9999 -9999 -9999 -9999 -9999 -9999 -9999 -9999 -9999 -9999 -9999 1.17517E-2 4.54502E-3 3.08995E-3 4.25097E-3 7.13623E-3 3.92381E-3 6.63013E-3 9.69914E-3 1.04299E-2 8.06151E-3 7.02468E-3 6.00151E-3 9.33238E-3 8.50506E-3 6.02249E-3 5.99148E-3 7.11169E-3 6.9673E-3 7.20002E-3 6.27167E-3 7.60891E-3 8.68534E-3 6.20103E-3 6.94591E-3 8.4483E-3 5.45299E-3 1.0378E-2 1.4665E-2 1.52126E-2 1.70433E-2 1.62984E-2 1.57551E-2 1.35141E-2 5.72654E-3 1.22323E-2 1.34572E-2 1.00416E-2 8.89044E-3 1.24733E-2 9.40594E-3 6.3163E-3 7.14517E-3 7.20206E-3 9.78383E-3 8.51865E-3 7.43446E-3 5.71583E-3 6.96335E-3 3.79368E-3 5.67175E-3 4.38654E-3 4.11912E-3 4.43422E-3 7.86041E-3 1.06947E-2 1.07901E-2 1.0639E-2 7.67113E-3 7.9794E-3 7.90448E-3 9.20467E-3 1.02892E-2 8.20616E-3 7.30965E-3 7.26543E-3 2.78314E-3 4.67373E-3 5.10206E-3 5.30255E-3 2.73792E-3 3.43915E-3 3.67194E-3 2.84575E-3 1.57168E-3 1.85121E-3 3.1727E-3 3.07394E-3 1.74653E-3 1.71229E-3 1.83768E-3 1.77218E-3 2.40699E-3 3.52005E-3 2.90611E-3 3.15046E-3 3.33052E-3 2.37172E-3 2.17422E-3 3.3889E-3 4.27429E-3 1.7054E-3 1.7889E-3 1.64618E-3 2.99987E-3 6.34333E-3 4.15076E-3 3.76386E-3 1.47479E-3 2.32218E-3 1.63439E-3 2.5531E-3 2.60496E-3 2.45436E-3 1.93083E-3 1.50884E-3 9.36908E-4 4.7289E-4 7.26082E-4 1.93708E-3 2.19327E-3 1.97137E-3 1.7774E-3 8.79474E-4 1.28491E-3 1.23077E-3 -9999 -9999 -9999 -9999 -9999 -9999 -9999 -9999 -9999 -9999 -9999 -9999 -9999 -9999 -9999 -9999 -9999 -9999 -9999 -9999 -9999 -9999
-9999 -9999 -9999 -9999 -9999 -9999 -9999 -9999 -9999 -9999 -9999 -9999 -9999 -9999 -9999 -9999 -9999 -9999 -9999 -9999 -9999 -9999 -9999 -9999 -9999 -9999 -9999 -9999 -9999 -9999 -9999 -9999 -9999 1.44465E-2 9.06581E-3 4.2859E-3 3.82966E-3 6.17056E-3 3.13318E-3 4.44901E-3 7.54409E-3 5.05106E-3 6.77369E-3 5.51995E-3 6.62907E-3 7.30345E-3 7.36936E-3 6.11091E-3 8.83087E-3 5.92476E-3 5.72718E-3 7.1451E-3 7.77478E-3 9.17493E-3 1.18146E-2 7.67362E-3 7.15505E-3 5.953E-3 6.27936E-3 7.33753E-3 1.34962E-2 1.67673E-2 1.58457E-2 1.42433E-2 1.41544E-2 1.45487E-2 9.31374E-3 8.45873E-3 9.14736E-3 9.03191E-3 9.2143E-3 1.22071E-2 8.81037E-3 4.49682E-3 6.65041E-3 6.66446E-3 9.01895E-3 8.88075E-3 8.58724E-3 8.07074E-3 4.94955E-3 7.16052E-3 3.34476E-3 5.02157E-3 7.94503E-3 5.20285E-3 5.18978E-3 7.77655E-3 1.1616E-2 1.16359E-2 9.38621E-3 9.78088E-3 1.06103E-2 8.60816E-3 1.02604E-2 9.61871E-3 2.97538E-3 7.29951E-3 4.06435E-3 4.22866E-3 4.33547E-3 6.71371E-3 4.7844E-3 4.4469E-3 2.4498E-3 2.53661E-3 1.48898E-3 1.60649E-3 2.96453E-3 2.48946E-3 1.75593E-3 2.1294E-3 3.00847E-3 2.61689E-3 2.19518E-3 3.67139E-3 3.0335E-3 2.65497E-3 2.85291E-3 4.49015E-3 4.35167E-3 5.62051E-3 2.42145E-3 2.02036E-3 2.93534E-3 2.39527E-3 1.90363E-3 4.11776E-3 1.74059E-3 1.63686E-3 1.18384E-3 1.21328E-3 2.22765E-3 3.41234E-3 2.74505E-3 1.34205E-3 9.94441E-4 7.16435E-4 4.47571E-4 4.85552E-4 1.83063E-3 2.31612E-3 1.72897E-3 1.38666E-3 1.19031E-3 7.44865E-4 9.5581E-4 1.17084E-3 -9999 -9999 -9999 -9999 -9999 -9999 -9999 -9999 -9999 -9999 -9999 -9999 -9999 -9999 -9999 -9999 -9999 -9999 -9999 -9999 -9999 -9999
-9999 -9999 -9999 -9999 -9999 -9999 -9999 -9999 -9999 -9999 -9999 -9999 -9999 -9999 -9999 -9999 -9999 -9999 -9999 -9999 -9999 -9999 -9999 -9999 -9999 -9999 -9999 -9999 -9999 -9999 -9999 -9999 -9999 -9999 9.10519E-3 7.76704E-3 3.21758E-3 4.65943E-3 4.30942E-3 5.62003E-3 5.10143E-3 6.2272E-3 5.48315E-3 5.1031E-3 5.63537E-3 7.33155E-3 8.37573E-3 7.40547E-3 7.10089E-3 6.60789E-3 7.36317E-3 7.24674E-3 7.13266E-3 1.42129E-2 1.59958E-2 7.22745E-3 8.36686E-3 5.66221E-3 6.6616E-3 7.35572E-3 1.39028E-2 1.4763E-2 1.56808E-2 1.27346E-2 1.25886E-2 9.42355E-3 1.01495E-2 8.15135E-3 6.96666E-3 9.7413E-3 8.16065E-3 1.33143E-2 9.49795E-3 5.40797E-3 4.92336E-3 8.16874E-3 5.85685E-3 7.72865E-3 8.09359E-3 8.38627E-3 8.35195E-3 3.41012E-3 4.57684E-3 8.31395E-3 9.5271E-3 4.52636E-3 7.26125E-3 4.43814E-3 7.4696E-3 1.11432E-2 1.19581E-2 1.89113E-2 9.30366E-3 8.30355E-3 7.06313E-3 9.58995E-3 5.68859E-3 5.53283E-3 3.94054E-3 3.54985E-3 3.32021E-3 3.90193E-3 2.57208E-3 4.0897E-3 3.16189E-3 1.9748E-3 1.30768E-3 1.47532E-3 2.47525E-3 2.15786E-3 1.33416E-3 1.66912E-3 2.04295E-3 2.02326E-3 4.16883E-3 5.64094E-3 4.74068E-3 4.63217E-3 6.48662E-3 1.06276E-2 8.84431E-3 7.15893E-3 5.45273E-3 4.84456E-3 5.71016E-3 5.13532E-3 2.09084E-3 2.93441E-3 1.38735E-3 1.10945E-3 1.0111E-3 1.36132E-3 1.89523E-3 1.97197E-3 3.01758E-3 1.0418E-3 9.30053E-4 1.00801E-3 6.85625E-4 2.35494E-3 2.11717E-3 1.6919E-3 1.16843E-3 5.68566E-4 5.21509E-4 1.00219E-3 1.03586E-3 9.49109E-4 -9999 -9999 -9999 -9999 -9999 -9999 -9999 -9999 -9999 -9999 -9999 -9999 -9999 -9999 -9999 -9999 -9999 -9999 -9999 -9999 -9999 -9999
-9999 -9999 -9999 -9999 -9999 -9999 -9999 -9999 -9999 -9999 -9999 -9999 -9999 -9999 -9999 -9999 -9999 -9999 -9999 -9999 -9999 -9999 -9999 -9999 -9999 -9999 -9999 -9999 -9999 -9999 -9999 -9999 -9999 -9999 -9999 9.18869E-3 5.82505E-3 4.51606E-3 4.27164E-3 4.95194E-3 5.27427E-3 7.87556E-3 6.83182E-3 7.72969E-3 8.35759E-3 7.70233E-3 6.98065E-3 6.76002E-3 5.45506E-3 7.07791E-3 6.68921E-3 7.85301E-3 7.10086E-3 1.24716E-2 1.14342E-2 7.66129E-3 6.79007E-3 5.33891E-3 7.05777E-3 5.89594E-3 6.33775E-3 1.31499E-2 1.51846E-2 1.28958E-2 9.73796E-3 9.79909E-3 7.02237E-3 6.10214E-3 9.01238E-3 6.96541E-3 6.59366E-3 1.36193E-2 1.07904E-2 4.70452E-3 6.40943E-3 9.94183E-3 8.94318E-3 8.4348E-3 9.26613E-3 9.534E-3 1.10899E-2 5.02663E-3 3.88529E-3 8.57568E-3 7.97289E-3 8.17682E-3 3.81571E-3 6.80052E-3 6.81808E-3 9.57982E-3 2.0144E-2 3.08611E-2 1.71049E-2 8.0436E-3 7.10712E-3 8.70045E-3 8.83234E-3 6.60551E-3 5.85211E-3 5.4641E-3 4.66887E-3 2.42157E-3 2.15176E-3 3.10842E-3 4.2844E-3 3.02472E-3 1.76256E-3 1.32976E-3 2.60414E-3 2.80895E-3 1.45577E-3 1.57656E-3 2.18505E-3 1.44718E-3 1.62511E-3 1.83572E-3 2.08598E-3 1.1759E-3 1.71907E-3 3.4642E-3 3.83194E-3 3.42567E-3 1.66356E-3 1.08663E-3 9.76852E-4 1.62334E-3 4.12867E-3 2.56069E-3 1.83558E-3 1.42443E-3 1.11173E-3 9.66046E-4 1.4984E-3 2.58588E-3 1.34621E-3 8.28821E-4 4.92669E-4 6.56337E-4 1.85294E-3 1.53726E-3 1.24566E-3 1.3372E-3 1.29469E-3 1.00635E-3 7.37041E-4 5.60937E-4 1.09459E-3 8.07842E-4 -9999 -9999 -9999 -9999 -9999 -9999 -9999 -9999 -9999 -9999 -9999 -9999 -9999 -9999 -9999 -9999 -9999 -9999 -9999 -9999 -9999 -9999
-9999 -9999 -9999 -9999 -9999 -9999 -9999 -9999 -9999 -9999 -9999 -9999 -9999 -9999 -9999 -9999 -9999 -9999 -9999 -9999 -9999 -9999 -9999 -9999 -9999 -9999 -9999 -9999 -9999 -9999 -9999 -9999 -9999 -9999 -9999 3.58932E-3 4.83086E-3 5.66318E-3 6.42601E-3 4.33313E-3 5.69362E-3 4.95963E-3 6.56632E-3 9.43329E-3 8.51981E-3 4.91458E-3 8.01504E-3 9.34057E-3 7.92414E-3 6.42229E-3 5.9649E-3 7.1737E-3 7.04924E-3 1.11724E-2 1.04323E-2 7.04615E-3 5.827E-3 7.69175E-3 7.45044E-3 7.00499E-3 6.76834E-3 1.00446E-2 1.35717E-2 1.31463E-2 7.24513E-3 7.19755E-3 7.5839E-3 5.76065E-3 7.58578E-3 6.25198E-3 8.43239E-3 1.30324E-2 1.01141E-2 8.97305E-3 5.75316E-3 9.45179E-3 8.38024E-3 6.99337E-3 6.06751E-3 6.46876E-3 9.12116E-3 6.52221E-3 5.26843E-3 9.25013E-3 8.81923E-3 5.17324E-3 5.26975E-3 5.06317E-3 8.26402E-3 9.20848E-3 1.50993E-2 1.67157E-2 1.93084E-2 1.07068E-2 6.10279E-3 5.9869E-3 5.69057E-3 7.39421E-3 5.51587E-3 7.64373E-3 3.34203E-3 5.55918E-3 2.98161E-3 2.19079E-3 2.71451E-3 3.58719E-3 3.18803E-3 2.29818E-3 3.35123E-3 3.44914E-3 3.64965E-3 2.43019E-3 1.44357E-3 1.11554E-3 1.2356E-3 1.45938E-3 2.29422E-3 1.8505E-3 1.14911E-3 1.35949E-3 1.2389E-3 2.40388E-3 1.72029E-3 2.33892E-3 2.04145E-3 1.00676E-3 9.72994E-4 1.58604E-3 1.1034E-3 1.46945E-3 1.22399E-3 1.84433E-3 2.50652E-3 1.88468E-3 7.20149E-4 6.97765E-4 7.54368E-4 1.24785E-3 7.39532E-4 7.31617E-4 6.66605E-4 8.5841E-4 1.03367E-3 6.40348E-4 8.92647E-4 1.33769E-3 1.34416E-3 -9999 -9999 -9999 -9999 -9999 -9999 -9999 -9999 -9999 -9999 -9999 -9999 -9999 -9999 -9999 -9999 -9999 -9999 -9999 -9999 -9999 -9999 -9999
-9999 -9999 -9999 -9999 -9999 -9999 -9999 -9999 -9999 -9999 -9999 -9999 -9999 -9999 -9999 -9999 -9999 -9999 -9999 -9999 -9999 -9999 -9999 -9999 -9999 -9999 -9999 -9999 -9999 -9999 -9999 -9999 -9999 -9999 6.70017E-3 5.42396E-3 4.90918E-3 4.26214E-3 4.61388E-3 4.56447E-3 5.61333E-3 4.57517E-3 4.88676E-3 5.45714E-3 1.00575E-2 8.48718E-3 5.2913E-3 7.12711E-3 1.00023E-2 7.33687E-3 5.36705E-3 6.38971E-3 8.62105E-3 8.71402E-3 1.03636E-2 5.85347E-3 5.69758E-3 6.72392E-3 6.30101E-3 6.21385E-3 7.52423E-3 6.9869E-3 1.12561E-2 1.32254E-2 8.77E-3 8.46361E-3 7.751E-3 8.01851E-3 8.97851E-3 8.52589E-3 1.13253E-2 1.02903E-2 8.33315E-3 9.92675E-3 5.83871E-3 8.68722E-3 9.12574E-3 8.24612E-3 6.02974E-3 8.41394E-3 9.36424E-3 8.93939E-3 1.06207E-2 7.40681E-3 1.10131E-2 9.31425E-3 5.52924E-3 6.05422E-3 6.26271E-3 5.77933E-3 1.30182E-2 1.17811E-2 1.1689E-2 9.66242E-3 7.02909E-3 6.60555E-3 7.39479E-3 6.75916E-3 6.71471E-3 6.73467E-3 4.91781E-3 4.33027E-3 4.0753E-3 1.98173E-3 1.73247E-3 2.40055E-3 3.09936E-3 3.58718E-3 4.6659E-3 4.67478E-3 4.74382E-3 1.73711E-3 1.3681E-3 1.60718E-3 1.84821E-3 2.55567E-3 3.07483E-3 3.52092E-3 1.98131E-3 1.53517E-3 1.82927E-3 1.25054E-3 1.88159E-3 2.04747E-3 3.79546E-3 3.49547E-3 1.47499E-3 9.64461E-4 -9999 -9999 -9999 -9999 -9999 1.40837E-3 1.01589E-3 1.27429E-3 1.28078E-3 6.12423E-4 4.91541E-4 8.07444E-4 7.8057E-4 8.99027E-4 6.75079E-4 1.02513E-3 1.65184E-3 1.02397E-3 -9999 -9999 -9999 -9999 -9999 -9999 -9999 -9999 -9999 -9999 -9999 -9999 -9999 -9999 -9999 -9999 -9999 -9999 -9999 -9999 -9999 -9999 -9999 -9999
-9999 -9999 -9999 -9999 -9999 -9999 -9999 -9999 -9999 -9999 -9999 -9999 -9999 -9999 -9999 -9999 -9999 -9999 -9999 -9999 -9999 -9999 -9999 -9999 -9999 -9999 -9999 -9999 -9999 -9999 -9999 -9999 -9999 -9999 -9999 -9999 8.00132E-3 3.58781E-3 4.52355E-3 6.83165E-3 5.55493E-3 5.55408E-3 6.88663E-3 5.05071E-3 7.0012E-3 8.54012E-3 7.70782E-3 5.40702E-3 6.47898E-3 6.26464E-3 5.89304E-3 6.41966E-3 4.85106E-3 5.58473E-3 1.00614E-2 8.49852E-3 6.53029E-3 7.46139E-3 7.07188E-3 5.04691E-3 7.53394E-3 6.26547E-3 9.67847E-3 1.21275E-2 9.29028E-3 8.78193E-3 8.39491E-3 9.76464E-3 1.07832E-2 5.87793E-3 6.56884E-3 7.9475E-3 6.15715E-3 5.85309E-3 1.12985E-2 6.383E-3 6.8337E-3 4.98011E-3 4.22139E-3 6.11315E-3 8.93279E-3 8.06541E-3 1.05325E-2 1.07874E-2 5.17238E-3 7.20271E-3 7.55776E-3 8.09587E-3 5.06327E-3 5.52897E-3 1.33827E-2 9.91778E-3 6.90402E-3 8.33454E-3 9.1582E-3 2.70213E-3 7.78406E-3 5.60591E-3 6.04207E-3 3.90593E-3 6.24721E-3 2.83378E-3 2.75475E-3 2.29827E-3 1.42569E-3 1.55842E-3 1.81151E-3 3.28584E-3 4.08782E-3 4.19802E-3 4.66119E-3 1.92323E-3 1.44442E-3 2.38731E-3 2.11651E-3 2.02825E-3 2.84728E-3 2.88365E-3 2.71178E-3 3.74415E-3 1.92832E-3 8.76695E-4 9.27637E-4 1.35115E-3 1.65937E-3 3.26803E-3 2.38494E-3 1.95762E-3 -9999 -9999 -9999 -9999 -9999 1.50434E-3 9.91721E-4 1.19106E-3 7.50683E-4 5.66943E-4 9.73941E-4 6.21457E-4 7.69997E-4 9.30757E-4 8.54903E-4 6.52264E-4 9.443E-4 -9999 -9999 -9999 -9999 -9999 -9999 -9999 -9999 -9999 -9999 -9999 -9999 -9999 -9999 -9999 -9999 -9999 -9999 -9999 -9999 -9999 -9999 -9999 -9999 -9999
-9999 -9999 -9999 -9999 -9999 -9999 -9999 -9999 -9999 -9999 -9999 -9999 -9999 -9999 -9999 -9999 -9999 -9999 -9999 -9999 -9999 -9999 -9999 -9999 -9999 -9999 -9999 -9999 -9999 -9999 -9999 -9999 -9999 -9999 -9999 -9999 -9999 7.27632E-3 3.0665E-3 6.60813E-3 7.93523E-3 9.12266E-3 6.96732E-3 6.7267E-3 6.83337E-3 9.49128E-3 1.13229E-2 5.97598E-3 5.62546E-3 8.09716E-3 6.10533E-3 6.82683E-3 8.1125E-3 4.92616E-3 6.07251E-3 4.04983E-3 6.79401E-3 7.96132E-3 5.49731E-3 8.86387E-3 9.19233E-3 5.57836E-3 9.25438E-3 1.13909E-2 9.71899E-3 6.9916E-3 9.61143E-3 8.23684E-3 6.9684E-3 7.69008E-3 1.07115E-2 1.02373E-2 4.44531E-3 1.10809E-2 1.27408E-2 1.45482E-2 1.24257E-2 7.7107E-3 4.22553E-3 4.51531E-3 8.22621E-3 8.49404E-3 8.79859E-3 8.48195E-3 9.43371E-3 6.82539E-3 7.84132E-3 6.6396E-3 9.07992E-3 8.98153E-3 1.05259E-2 1.0105E-2 5.46857E-3 4.91783E-3 7.43461E-3 7.74372E-3 8.1607E-3 7.70664E-3 5.86209E-3 3.81461E-3 5.45756E-3 3.12737E-3 2.99138E-3 2.31849E-3 2.19706E-3 1.73113E-3 1.2118E-3 1.79667E-3 2.01497E-3 1.86977E-3 2.49982E-3 1.98828E-3 1.34826E-3 1.85221E-3 1.32201E-3 1.44344E-3 2.21488E-3 1.51538E-3 2.38609E-3 3.61128E-3 2.71389E-3 2.55764E-3 2.14966E-3 2.16978E-3 2.71837E-3 -9999 -9999 -9999 -9999 -9999 -9999 -9999 -9999 1.07884E-3 4.8832E-4 3.73273E-4 3.72329E-4 2.5965E-4 4.98524E-4 -9999 -9999 -9999 -9999 -9999 -9999 -9999 -9999 -9999 -9999 -9999 -9999 -9999 -9999 -9999 -9999 -9999 -9999 -9999 -9999 -9999 -9999 -9999 -9999 -9999 -9999 -9999 -9999 -9999 -9999 -9999
-9999 -9999 -9999 -9999 -9999 -9999 -9999 -9999 -9999 -9999 -9999 -9999 -9999 -9999 -9999 -9999 -9999 -9999 -9999 -9999 -9999 -9999 -9999 -9999 -9999 -9999 -9999 -9999 -9999 -9999 -9999 -9999 -9999 -9999 -9999 -9999 -9999 -9999 7.80762E-3 6.6511E-3 6.29007E-3 8.01161E-3 6.72766E-3 7.00241E-3 8.44997E-3 1.05775E-2 1.11706E-2 1.07745E-2 7.13721E-3 6.10815E-3 8.91273E-3 8.13788E-3 9.04015E-3 3.28884E-3 5.12679E-3 5.65679E-3 5.91756E-3 6.4105E-3 5.97242E-3 6.97858E-3 4.11245E-3 6.89687E-3 1.17806E-2 8.29673E-3 6.18586E-3 5.35386E-3 4.28608E-3 6.5065E-3 6.83008E-3 3.91072E-3 8.14174E-3 1.12282E-2 1.39756E-2 1.3296E-2 1.52224E-2 9.57958E-3 1.39717E-2 1.29366E-2 1.00693E-2 4.62302E-3 6.79627E-3 6.61024E-3 1.1063E-2 6.83449E-3 7.0298E-3 7.9688E-3 8.61482E-3 5.41402E-3 7.14862E-3 8.47801E-3 1.07072E-2 1.20455E-2 9.36689E-3 5.38658E-3 9.37256E-3 7.93383E-3 8.70026E-3 7.21472E-3 3.77987E-3 4.53882E-3 4.57477E-3 3.70014E-3 2.91975E-3 1.98156E-3 1.78839E-3 1.53546E-3 1.67104E-3 1.3443E-3 9.98015E-4 1.02597E-3 1.16437E-3 1.4933E-3 1.50521E-3 1.84101E-3 1.25067E-3 1.21731E-3 1.14579E-3 9.7779E-4 1.91082E-3 4.17929E-3 5.27911E-3 5.32647E-3 4.83948E-3 -9999 -9999 -9999 -9999 -9999 -9999 -9999 -9999 -9999 -9999 5.47579E-4 3.77424E-4 -9999 -9999 -9999 -9999 -9999 -9999 -9999 -9999 -9999 -9999 -9999 -9999 -9999 -9999 -9999 -9999 -9999 -9999 -9999 -9999 -9999 -9999 -9999 -9999 -9999 -9999 -9999 -9999 -9999 -9999 -9999 -9999 -9999 -9999 -9999
-9999 -9999 -9999 -9999 -9999 -9999 -9999 -9999 -9999 -9999 -9999 -9999 -9999 -9999 -9999 -9999 -9999 -9999 -9999 -9999 -9999 -9999 -9999 -9999 -9999 -9999 -9999 -9999 -9999 -9999 -9999 -9999 -9999 -9999 -9999 -9999 -9999 -9999 -9999 4.3694E-3 3.59856E-3 4.13451E-3 6.54949E-3 4.35895E-3 7.53939E-3 1.08148E-2 1.08847E-2 1.04255E-2 8.81334E-3 7.92907E-3 6.93241E-3 1.08613E-2 7.53894E-3 4.68058E-3 6.33557E-3 5.38092E-3 5.33876E-3 7.15842E-3 6.09492E-3 2.94643E-3 6.53362E-3 8.29049E-3 1.28922E-2 1.20746E-2 8.49955E-3 8.06564E-3 6.08741E-3 5.56248E-3 9.60404E-3 4.61293E-3 3.77908E-3 1.07739E-2 1.1442E-2 1.16657E-2 1.4413E-2 9.32091E-3 9.52195E-3 1.2451E-2 1.13221E-2 8.20994E-3 6.0208E-3 6.46035E-3 6.81105E-3 7.67765E-3 9.03566E-3 8.6847E-3 8.42013E-3 7.39025E-3 7.71237E-3 5.53805E-3 6.05396E-3 6.02143E-3 8.37299E-3 8.22297E-3 7.17936E-3 8.27244E-3 7.1919E-3 8.40556E-3 8.67219E-3 4.24078E-3 4.60379E-3 3.94371E-3 2.75311E-3 1.87658E-3 1.60831E-3 1.51347E-3 1.46105E-3 1.74134E-3 1.35852E-3 9.07581E-4 8.23431E-4 7.94611E-4 1.79609E-3 1.91762E-3 8.94384E-4 1.01195E-3 5.85509E-4 1.13906E-3 2.6343E-3 4.28099E-3 3.32456E-3 3.29511E-3 2.73368E-3 -9999 -9999 -9999 -9999 -9999 -9999 -9999 -9999 -9999 -9999 -9999 -9999 -9999 -9999 -9999 -9999 -9999 -9999 -9999 -9999 -9999 -9999 -9999 -9999 -9999 -9999 -9999 -9999 -9999 -9999 -9999 -9999 -9999 -9999 -9999 -9999 -9999 -9999 -9999 -9999 -9999 -9999 -9999 -9999 -9999 -9999 -9999
-9999 -9999 -9999 -9999 -9999 -9999 -9999 -9999 -9999 -9999 -9999 -9999 -9999 -9999 -9999 -9999 -9999 -9999 -9999 -9999 -9999 -9999 -9999 -9999 -9999 -9999 -9999 -9999 -9999 -9999 -9999 -9999 -9999 -9999 -9999 -9999 -9999 1.10655E-2 5.19072E-3 3.86288E-3 5.59858E-3 5.57917E-3 3.76689E-3 5.13113E-3 7.67271E-3 5.41524E-3 9.63837E-3 1.13778E-2 1.26543E-2 1.12587E-2 1.31649E-2 1.33747E-2 1.07292E-2 6.80168E-3 6.16374E-3 6.05092E-3 4.41301E-3 6.25852E-3 5.65355E-3 5.41958E-3 8.55659E-3 1.0891E-2 8.18558E-3 8.45953E-3 9.50593E-3 1.02383E-2 1.00378E-2 5.69794E-3 1.04065E-2 6.54203E-3 6.77773E-3 6.85729E-3 1.05353E-2 5.07775E-3 1.2556E-2 1.37257E-2 8.23554E-3 9.08735E-3 8.82172E-3 9.16272E-3 8.68707E-3 6.75758E-3 6.91066E-3 6.32609E-3 6.05073E-3 8.40714E-3 5.4684E-3 3.6969E-3 8.34568E-3 7.35525E-3 3.33717E-3 5.06841E-3 6.5451E-3 8.44508E-3 8.0542E-3 8.50344E-3 8.35009E-3 7.1332E-3 9.15596E-3 8.49036E-3 5.63522E-3 7.18446E-3 2.29742E-3 2.06009E-3 1.59201E-3 1.83655E-3 1.75733E-3 1.44581E-3 1.46088E-3 1.47232E-3 1.1145E-3 6.98815E-4 7.52344E-4 1.43253E-3 1.18277E-3 1.0785E-3 1.06266E-3 1.00874E-3 1.64362E-3 2.83634E-3 2.75463E-3 2.40338E-3 1.87565E-3 -9999 -9999 -9999 -9999 -9999 -9999 -9999 -9999 -9999 -9999 -9999 -9999 -9999 -9999 -9999 -9999 -9999 -9999 -9999 -9999 -9999 -9999 -9999 -9999 -9999 -9999 -9999 -9999 -9999 -9999 -9999 -9999 -9999 -9999 -9999 -9999 -9999 -9999 -9999 -9999 -9999 -9999 -9999 -9999 -9999 -9999 -9999
-9999 -9999 -9999 -9999 -9999 -9999 -9999 -9999 -9999 -9999 -9999 -9999 -9999 -9999 -9999 -9999 -9999 -9999 -9999 -9999 -9999 -9999 -9999 -9999 -9999 -9999 -9999 -9999 -9999 -9999 -9999 -9999 -9999 -9999 -9999 -9999 -9999 -9999 7.48843E-3 6.0258E-3 7.4478E-3 8.85385E-3 3.27176E-3 3.45322E-3 3.20033E-3 3.94618E-3 5.43226E-3 1.02061E-2 1.06282E-2 1.11516E-2 1.32105E-2 1.30314E-2 9.94013E-3 6.79116E-3 7.61413E-3 7.92489E-3 9.55614E-3 5.53948E-3 8.65682E-3 5.55645E-3 7.94021E-3 1.32608E-2 1.23746E-2 9.37548E-3 1.10833E-2 8.05953E-3 8.58489E-3 5.61765E-3 7.94263E-3 1.02661E-2 7.32964E-3 9.37448E-3 6.32502E-3 7.36857E-3 1.25169E-2 1.23467E-2 9.96938E-3 9.86653E-3 1.03916E-2 8.09983E-3 7.69568E-3 7.7363E-3 8.42755E-3 7.97548E-3 8.72287E-3 6.06985E-3 1.0938E-2 5.10234E-3 1.16206E-2 9.56168E-3 5.0096E-3 4.63736E-3 6.28989E-3 6.88317E-3 7.04766E-3 7.16254E-3 9.90397E-3 1.06019E-2 9.90738E-3 1.01599E-2 1.0519E-2 1.05165E-2 3.16521E-3 3.24685E-3 2.28665E-3 2.47342E-3 1.86897E-3 1.58776E-3 1.5191E-3 2.89122E-3 1.74482E-3 1.04976E-3 7.99034E-4 1.09914E-3 1.13634E-3 1.49442E-3 2.12389E-3 1.85766E-3 2.12058E-3 1.71525E-3 2.00285E-3 1.66997E-3 8.69269E-4 -9999 -9999 -9999 -9999 -9999 -9999 -9999 -9999 -9999 -9999 -9999 -9999 -9999 -9999 -9999 -9999 -9999 -9999 -9999 -9999 -9999 -9999 -9999 -9999 -9999 -9999 -9999 -9999 -9999 -9999 -9999 -9999 -9999 -9999 -9999 -9999 -9999 -9999 -9999 -9999 -9999 -9999 -9999 -9999 -9999 -9999 -9999
-9999 -9999 -9999 -9999 -9999 -9999 -9999 -9999 -9999 -9999 -9999 -9999 -9999 -9999 -9999 -9999 -9999 -9999 -9999 -9999 -9999 -9999 -9999 -9999 -9999 -9999 -9999 -9999 -9999 -9999 -9999 -9999 -9999 -9999 -9999 -9999 -9999 -9999 1.16381E-2 4.82951E-3 6.82411E-3 8.31992E-3 4.74599E-3 3.54224E-3 2.72077E-3 4.0522E-3 4.27508E-3 7.95526E-3 9.31626E-3 1.10074E-2 1.40509E-2 1.39921E-2 1.24606E-2 1.10176E-2 1.00919E-2 1.0077E-2 7.10247E-3 7.43002E-3 7.14894E-3 8.33968E-3 6.57137E-3 1.30828E-2 1.02734E-2 7.22404E-3 1.313E-2 7.00826E-3 5.31956E-3 4.52275E-3 7.2474E-3 3.57682E-3 3.76599E-3 3.80248E-3 6.92276E-3 7.15398E-3 6.07861E-3 6.70064E-3 9.91982E-3 6.65209E-3 8.4306E-3 8.60769E-3 8.56667E-3 8.41495E-3 6.30234E-3 7.44203E-3 9.09519E-3 7.98621E-3 9.7883E-3 8.85959E-3 9.8958E-3 1.21479E-2 1.25213E-2 5.38464E-3 7.55601E-3 5.21705E-3 6.87029E-3 7.45011E-3 8.2451E-3 1.07744E-2 1.33917E-2 1.54436E-2 1.20765E-2 9.08116E-3 3.22895E-3 3.2833E-3 2.78541E-3 2.90304E-3 3.34885E-3 2.22643E-3 2.37329E-3 2.53815E-3 1.30776E-3 1.01994E-3 8.57678E-4 1.1383E-3 1.26688E-3 1.35164E-3 2.41607E-3 2.35945E-3 1.6625E-3 1.40157E-3 1.08409E-3 7.14274E-4 -9999 -9999 -9999 -9999 -9999 -9999 -9999 -9999 -9999 -9999 -9999 -9999 -9999 -9999 -9999 -9999 -9999 -9999 -9999 -9999 -9999 -9999 -9999 -9999 -9999 -9999 -9999 -9999 -9999 -9999 -9999 -9999 -9999 -9999 -9999 -9999 -9999 -9999 -9999 -9999 -9999 -9999 -9999 -9999 -9999 -9999 -9999 -9999
-9999 -9999 -9999 -9999 -9999 -9999 -9999 -9999 -9999 -9999 -9999 -9999 -9999 -9999 -9999 -9999 -9999 -9999 -9999 -9999 -9999 -9999 -9999 -9999 -9999 -9999 -9999 -9999 -9999 -9999 -9999 -9999 -9999 -9999 -9999 -9999 -9999 -9999 1.10301E-2 3.66504E-3 1.01222E-2 1.08713E-2 7.78048E-3 6.39776E-3 2.52927E-3 2.28536E-3 5.32299E-3 7.87316E-3 8.65838E-3 9.51114E-3 9.50741E-3 1.15166E-2 1.47208E-2 1.07433E-2 1.20905E-2 1.19654E-2 7.88028E-3 6.99023E-3 1.00268E-2 1.1272E-2 6.76606E-3 9.41029E-3 1.52558E-2 6.96155E-3 8.94858E-3 9.57709E-3 8.13321E-3 4.90789E-3 4.50313E-3 3.0297E-3 2.00036E-3 5.98553E-3 7.37685E-3 6.65733E-3 6.86193E-3 6.08887E-3 6.96948E-3 1.01898E-2 8.93406E-3 9.29519E-3 8.63059E-3 8.87094E-3 4.36477E-3 4.82498E-3 7.60799E-3 7.64114E-3 5.53811E-3 4.12876E-3 9.29081E-3 1.14445E-2 1.21189E-2 7.3934E-3 7.75678E-3 6.03425E-3 5.98473E-3 1.24993E-2 8.82473E-3 1.19731E-2 1.75327E-2 1.78887E-2 1.78272E-2 1.10231E-2 9.33164E-3 3.3712E-3 1.71411E-3 1.79578E-3 2.68804E-3 1.82303E-3 2.57006E-3 1.79716E-3 1.31484E-3 1.18678E-3 1.07076E-3 1.27082E-3 1.21901E-3 1.36491E-3 1.203E-3 1.22719E-3 8.66582E-4 6.65579E-4 1.1594E-3 6.032E-4 -9999 -9999 -9999 -9999 -9999 -9999 -9999 -9999 -9999 -9999 -9999 -9999 -9999 -9999 -9999 -9999 -9999 -9999 -9999 -9999 -9999 -9999 -9999 -9999 -9999 -9999 -9999 -9999 -9999 -9999 -9999 -9999 -9999 -9999 -9999 -9999 -9999 -9999 -9999 -9999 -9999 -9999 -9999 -9999 -9999 -9999 -9999 -9999
-9999 -9999 -9999 -9999 -9999 -9999 -9999 -9999 -9999 -9999 -9999 -9999 -9999 -9999 -9999 -9999 -9999 -9999 -9999 -9999 -9999 -9999 -9999 -9999 -9999 -9999 -9999 -9999 -9999 -9999 -9999 -9999 -9999 -9999 -9999 -9999 -9999 -9999 1.10962E-2 3.16333E-3 6.83254E-3 1.03766E-2 1.23366E-2 7.71411E-3 6.76871E-3 2.27708E-3 3.85689E-3 7.67681E-3 8.5609E-3 8.14615E-3 6.25852E-3 5.04001E-3 9.20613E-3 1.05395E-2 1.03594E-2 9.35228E-3 8.9848E-3 7.67804E-3 1.13766E-2 1.32099E-2 4.23967E-3 8.89077E-3 1.23883E-2 1.20435E-2 1.37772E-2 1.14771E-2 8.76562E-3 7.79507E-3 1.04766E-2 6.0959E-3 4.90922E-3 3.45227E-3 4.80886E-3 4.60355E-3 4.75187E-3 5.10073E-3 4.64062E-3 5.63492E-3 5.91493E-3 5.10261E-3 4.99869E-3 6.8272E-3 7.8636E-3 4.9248E-3 5.069E-3 6.82242E-3 5.88975E-3 5.33446E-3 1.16002E-2 1.06607E-2 1.25181E-2 8.17597E-3 4.94632E-3 7.30755E-3 8.97249E-3 9.61827E-3 8.84989E-3 9.96986E-3 1.58402E-2 1.96724E-2 1.29952E-2 1.01796E-2 9.20922E-3 3.51201E-3 2.09036E-3 1.90552E-3 1.99696E-3 1.96299E-3 2.6307E-3 1.83143E-3 1.32473E-3 8.02973E-4 7.62315E-4 1.28104E-3 1.60539E-3 1.30109E-3 1.17074E-3 8.44701E-4 1.01536E-3 7.27133E-4 5.66041E-4 1.14936E-3 -9999 -9999 -9999 -9999 -9999 -9999 -9999 -9999 -9999 -9999 -9999 -9999 -9999 -9999 -9999 -9999 -9999 -9999 -9999 -9999 -9999 -9999 -9999 -9999 -9999 -9999 -9999 -9999 -9999 -9999 -9999 -9999 -9999 -9999 -9999 -9999 -9999 -9999 -9999 -9999 -9999 -9999 -9999 -9999 -9999 -9999 -9999 -9999
-9999 -9999 -9999 -9999 -9999 -9999 -9999 -9999 -9999 -9999 -9999 -9999 -9999 -9999 -9999 -9999 -9999 -9999 -9999 -9999 -9999 -9999 -9999 -9999 -9999 -9999 -9999 -9999 -9999 -9999 -9999 -9999 -9999 -9999 -9999 -9999 -9999 -9999 7.40559E-3 4.57267E-3 3.11638E-3 5.89828E-3 1.01523E-2 1.1835E-2 1.11129E-2 6.56934E-3 2.28523E-3 5.79994E-3 8.28752E-3 1.12678E-2 7.07645E-3 7.50906E-3 5.11442E-3 5.58884E-3 5.86175E-3 9.68693E-3 1.07353E-2 6.80926E-3 8.41313E-3 1.32736E-2 5.88411E-3 7.51672E-3 8.31125E-3 1.03274E-2 1.35776E-2 1.23936E-2 9.98643E-3 9.79775E-3 5.47765E-3 4.46686E-3 2.72715E-3 3.10254E-3 2.77457E-3 2.00271E-3 5.03082E-3 4.82791E-3 4.75563E-3 3.61386E-3 2.77472E-3 3.25245E-3 4.28018E-3 3.41507E-3 6.70972E-3 5.5421E-3 5.63609E-3 6.34106E-3 4.00967E-3 5.90362E-3 6.91759E-3 8.53204E-3 3.96052E-3 5.55741E-3 5.67587E-3 8.52147E-3 1.04508E-2 1.05442E-2 1.10528E-2 1.15876E-2 1.3684E-2 1.53036E-2 1.51143E-2 1.03946E-2 1.01613E-2 7.55088E-3 2.71954E-3 2.10522E-3 2.68734E-3 2.7892E-3 3.20878E-3 1.95837E-3 2.42986E-3 1.13357E-3 1.02613E-3 7.76771E-4 9.00218E-4 9.59639E-4 9.66924E-4 1.04822E-3 7.19837E-4 7.85319E-4 1.43306E-3 1.13252E-3 -9999 -9999 -9999 -9999 -9999 -9999 -9999 -9999 -9999 -9999 -9999 -9999 -9999 -9999 -9999 -9999 -9999 -9999 -9999 -9999 -9999 -9999 -9999 -9999 -9999 -9999 -9999 -9999 -9999 -9999 -9999 -9999 -9999 -9999 -9999 -9999 -9999 -9999 -9999 -9999 -9999 -9999 -9999 -9999 -9999 -9999 -9999 -9999
-9999 -9999 -9999 -9999 -9999 -9999 -9999 -9999 -9999 -9999 -9999 -9999 -9999 -9999 -9999 -9999 -9999 -9999 -9999 -9999 -9999 -9999 -9999 -9999 -9999 -9999 -9999 -9999 -9999 -9999 -9999 -9999 -9999 -9999 -9999 -9999 -9999 -9999 -9999 7.77651E-3 2.16404E-3 5.32081E-3 9.75899E-3 9.72024E-3 7.49452E-3 8.96421E-3 3.0019E-3 5.17576E-3 7.32696E-3 8.20823E-3 6.04476E-3 7.02524E-3 6.40697E-3 6.3739E-3 7.29066E-3 8.70539E-3 1.01158E-2 9.75187E-3 8.63416E-3 1.09809E-2 1.01201E-2 4.84199E-3 7.7926E-3 7.59928E-3 1.58241E-2 1.40473E-2 1.02938E-2 7.21504E-3 7.10701E-3 5.06756E-3 3.45887E-3 3.20406E-3 7.0208E-3 4.83215E-3 2.29465E-3 4.4142E-3 6.4771E-3 5.7278E-3 6.77889E-3 3.8671E-3 2.77249E-3 2.98476E-3 6.644E-3 6.35761E-3 6.22248E-3 7.57084E-3 4.77836E-3 3.92397E-3 6.78716E-3 4.36292E-3 4.08327E-3 4.0515E-3 9.0561E-3 8.04581E-3 9.63767E-3 1.08059E-2 9.84496E-3 9.26696E-3 1.62425E-2 1.64503E-2 1.48244E-2 1.0226E-2 1.10149E-2 5.75922E-3 4.15783E-3 4.14108E-3 2.45565E-3 2.67046E-3 2.35023E-3 2.28231E-3 1.37598E-3 1.33051E-3 9.25122E-4 7.47098E-4 7.97019E-4 9.80103E-4 1.28485E-3 1.19138E-3 1.00645E-3 7.53595E-4 1.12929E-3 8.94009E-4 -9999 -9999 -9999 -9999 -9999 -9999 -9999 -9999 -9999 -9999 -9999 -9999 -9999 -9999 -9999 -9999 -9999 -9999 -9999 -9999 -9999 -9999 -9999 -9999 -9999 -9999 -9999 -9999 -9999 -9999 -9999 -9999 -9999 -9999 -9999 -9999 -9999 -9999 -9999 -9999 -9999 -9999 -9999 -9999 -9999 -9999 -9999 -9999
-9999 -9999 -9999 -9999 -9999 -9999 -9999 -9999 -9999 -9999 -9999 -9999 -9999 -9999 -9999 -9999 -9999 -9999 -9999 -9999 -9999 -9999 -9999 -9999 -9999 -9999 -9999 -9999 -9999 -9999 -9999 -9999 -9999 -9999 -9999 -9999 -9999 -9999 -9999 7.22987E-3 3.26674E-3 7.90505E-3 9.78602E-3 8.02904E-3 3.04551E-3 7.12424E-3 5.12731E-3 2.887E-3 3.62501E-3 2.69974E-3 8.32183E-3 8.5953E-3 1.02784E-2 1.46555E-2 9.39212E-3 5.9012E-3 8.31651E-3 8.6715E-3 9.37437E-3 1.4047E-2 1.46029E-2 1.22672E-2 8.27897E-3 1.18893E-2 7.61392E-3 4.50712E-3 9.90346E-3 6.4453E-3 9.82682E-3 8.51262E-3 2.73575E-3 3.48814E-3 7.53583E-3 4.74364E-3 1.74051E-3 2.852E-3 2.48097E-3 2.35214E-3 5.62126E-3 5.06267E-3 3.34665E-3 3.23438E-3 4.66977E-3 7.75028E-3 7.90409E-3 5.8015E-3 5.09831E-3 3.6888E-3 5.78693E-3 3.92778E-3 5.94908E-3 6.92733E-3 6.74627E-3 6.9459E-3 8.95203E-3 1.1578E-2 1.15116E-2 1.02655E-2 9.4637E-3 1.81267E-2 9.17834E-3 9.73713E-3 1.08545E-2 4.16746E-3 2.68047E-3 2.81982E-3 2.87683E-3 2.46531E-3 2.65681E-3 1.54766E-3 1.13389E-3 7.74543E-4 6.84048E-4 7.65075E-4 7.71995E-4 1.00785E-3 1.23968E-3 9.65961E-4 1.15331E-3 1.09714E-3 6.40676E-4 7.8738E-4 -9999 -9999 -9999 -9999 -9999 -9999 -9999 -9999 -9999 -9999 -9999 -9999 -9999 -9999 -9999 -9999 -9999 -9999 -9999 -9999 -9999 -9999 -9999 -9999 -9999 -9999 -9999 -9999 -9999 -9999 -9999 -9999 -9999 -9999 -9999 -9999 -9999 -9999 -9999 -9999 -9999 -9999 -9999 -9999 -9999 -9999 -9999 -9999
-9999 -9999 -9999 -9999 -9999 -9999 -9999 -9999 -9999 -9999 -9999 -9999 -9999 -9999 -9999 -9999 -9999 -9999 -9999 -9999 -9999 -9999 -9999 -9999 -9999 -9999 -9999 -9999 -9999 -9999 -9999 -9999 -9999 -9999 -9999 -9999 -9999 -9999 -9999 7.23064E-3 2.1706E-3 2.53832E-3 8.23929E-3 5.95173E-3 2.35286E-3 3.1631E-3 4.6337E-3 2.31083E-3 4.09737E-3 6.07754E-3 8.66212E-3 8.93416E-3 1.01357E-2 8.93417E-3 8.83681E-3 1.34903E-2 7.85627E-3 8.6741E-3 9.25385E-3 1.41909E-2 7.38632E-3 9.77531E-3 6.92782E-3 1.09154E-2 8.3771E-3 1.04381E-2 1.04303E-2 7.72022E-3 1.55736E-2 9.34154E-3 2.91976E-3 4.21428E-3 8.53368E-3 8.26615E-3 4.40449E-3 6.04638E-3 4.03823E-3 2.21547E-3 2.50481E-3 3.57604E-3 4.81748E-3 3.37816E-3 3.91249E-3 5.83441E-3 6.25195E-3 5.8949E-3 4.38652E-3 4.22359E-3 5.6298E-3 4.33485E-3 4.25009E-3 7.03944E-3 7.62393E-3 9.56862E-3 1.03132E-2 1.30395E-2 1.19528E-2 1.13142E-2 9.38698E-3 1.80363E-2 1.75955E-2 1.69279E-2 1.03109E-2 4.15938E-3 2.83863E-3 4.53782E-3 5.54565E-3 2.91878E-3 2.06154E-3 2.31493E-3 1.61852E-3 9.03928E-4 8.77812E-4 8.44217E-4 5.65625E-4 6.09458E-4 1.09285E-3 1.30993E-3 8.69408E-4 5.45694E-4 9.47252E-4 8.66452E-4 -9999 -9999 -9999 -9999 -9999 -9999 -9999 -9999 -9999 -9999 -9999 -9999 -9999 -9999 -9999 -9999 -9999 -9999 -9999 -9999 -9999 -9999 -9999 -9999 -9999 -9999 -9999 -9999 -9999 -9999 -9999 -9999 -9999 -9999 -9999 -9999 -9999 -9999 -9999 -9999 -9999 -9999 -9999 -9999 -9999 -9999 -9999 -9999
-9999 -9999 -9999 -9999 -9999 -9999 -9999 -9999 -9999 -9999 -9999 -9999 -9999 -9999 -9999 -9999 -9999 -9999 -9999 -9999 -9999 -9999 -9999 -9999 -9999 -9999 -9999 -9999 -9999 -9999 -9999 -9999 -9999 -9999 -9999 -9999 -9999 -9999 -9999 6.46106E-3 2.36743E-3 6.09907E-3 7.28068E-3 4.11268E-3 2.24445E-3 5.04763E-3 5.78699E-3 3.18404E-3 4.57938E-3 5.22498E-3 6.83001E-3 6.75463E-3 6.34239E-3 9.00336E-3 8.41357E-3 6.80527E-3 9.46605E-3 1.05052E-2 9.86536E-3 1.28034E-2 8.06643E-3 1.16293E-2 1.37257E-2 1.19267E-2 1.02513E-2 8.38881E-3 8.17928E-3 9.72389E-3 1.65652E-2 1.13713E-2 4.73519E-3 5.43812E-3 1.00578E-2 5.72559E-3 7.01319E-3 8.71872E-3 4.44772E-3 2.82066E-3 3.38605E-3 3.20865E-3 2.41778E-3 3.58417E-3 4.08626E-3 4.49909E-3 3.60756E-3 4.79657E-3 3.62464E-3 5.77007E-3 3.96853E-3 3.59751E-3 4.59532E-3 6.18728E-3 4.42806E-3 9.28214E-3 9.11508E-3 1.15029E-2 1.19292E-2 2.16262E-2 1.15079E-2 1.77679E-2 1.70681E-2 1.73218E-2 8.88623E-3 1.06875E-2 4.22256E-3 3.59644E-3 3.1283E-3 5.69359E-3 2.85779E-3 2.04639E-3 1.4496E-3 1.36795E-3 1.31754E-3 8.61601E-4 4.46645E-4 5.67958E-4 6.3117E-4 6.45594E-4 7.90643E-4 8.20741E-4 8.37189E-4 7.35243E-4 -9999 -9999 -9999 -9999 -9999 -9999 -9999 -9999 -9999 -9999 -9999 -9999 -9999 -9999 -9999 -9999 -9999 -9999 -9999 -9999 -9999 -9999 -9999 -9999 -9999 -9999 -9999 -9999 -9999 -9999 -9999 -9999 -9999 -9999 -9999 -9999 -9999 -9999 -9999 -9999 -9999 -9999 -9999 -9999 -9999 -9999 -9999 -9999
-9999 -9999 -9999 -9999 -9999 -9999 -9999 -9999 -9999 -9999 -9999 -9999 -9999 -9999 -9999 -9999 -9999 -9999 -9999 -9999 -9999 -9999 -9999 -9999 -9999 -9999 -9999 -9999 -9999 -9999 -9999 -9999 -9999 -9999 -9999 -9999 -9999 -9999 -9999 4.50009E-3 2.94667E-3 2.43529E-3 5.89022E-3 1.95991E-3 2.77946E-3 3.14264E-3 4.87606E-3 2.52016E-3 3.90326E-3 7.57886E-3 6.5221E-3 8.2736E-3 7.37321E-3 6.47482E-3 6.62099E-3 9.27291E-3 9.91806E-3 1.19018E-2 1.05322E-2 9.00504E-3 6.61553E-3 6.9154E-3 8.57973E-3 1.82028E-2 7.42941E-3 6.96967E-3 9.31675E-3 8.39834E-3 8.77207E-3 1.15802E-2 9.86189E-3 1.25649E-2 9.01831E-3 9.96166E-3 1.59014E-2 1.31204E-2 5.60987E-3 2.71996E-3 2.90977E-3 2.9059E-3 2.60221E-3 4.59081E-3 4.53781E-3 3.19852E-3 3.22272E-3 2.72505E-3 3.90007E-3 4.27749E-3 3.65643E-3 3.97585E-3 4.45151E-3 3.6853E-3 4.99502E-3 5.5253E-3 8.09981E-3 1.00569E-2 1.1392E-2 1.2185E-2 1.19974E-2 1.22584E-2 1.71156E-2 1.14054E-2 1.05926E-2 9.79874E-3 5.29556E-3 2.76679E-3 3.2189E-3 4.82044E-3 5.57299E-3 3.60662E-3 3.4947E-3 2.7687E-3 1.54064E-3 1.00187E-3 7.46821E-4 4.77813E-4 3.75316E-4 7.38167E-4 8.53167E-4 8.31989E-4 7.95867E-4 -9999 -9999 -9999 -9999 -9999 -9999 -9999 -9999 -9999 -9999 -9999 -9999 -9999 -9999 -9999 -9999 -9999 -9999 -9999 -9999 -9999 -9999 -9999 -9999 -9999 -9999 -9999 -9999 -9999 -9999 -9999 -9999 -9999 -9999 -9999 -9999 -9999 -9999 -9999 -9999 -9999 -9999 -9999 -9999 -9999 -9999 -9999 -9999 -9999
-9999 -9999 -9999 -9999 -9999 -9999 -9999 -9999 -9999 -9999 -9999 -9999 -9999 -9999 -9999 -9999 -9999 -9999 -9999 -9999 -9999 -9999 -9999 -9999 -9999 -9999 -9999 -9999 -9999 -9999 -9999 -9999 -9999 -9999 -9999 -9999 -9999 -9999 -9999 4.18471E-3 1.61181E-3 5.08391E-3 6.3791E-3 1.34438E-3 1.55658E-3 4.90562E-3 4.70806E-3 3.31208E-3 2.66293E-3 6.79699E-3 9.07141E-3 9.23273E-3 8.25565E-3 8.05026E-3 9.18385E-3 7.91509E-3 7.98458E-3 1.44396E-2 1.59088E-2 1.42756E-2 1.56734E-2 1.32235E-2 5.22931E-3 5.90079E-3 5.66168E-3 6.47465E-3 7.5819E-3 9.16552E-3 1.2098E-2 1.26185E-2 1.61416E-2 1.29144E-2 1.53906E-2 1.19152E-2 1.4535E-2 1.69614E-2 8.36045E-3 4.84726E-3 3.40923E-3 2.50126E-3 2.36625E-3 3.53997E-3 4.96126E-3 4.29603E-3 4.40176E-3 4.05593E-3 3.52534E-3 4.07737E-3 4.32061E-3 4.28979E-3 4.80573E-3 6.25872E-3 8.08071E-3 7.50584E-3 9.10638E-3 1.19627E-2 1.15954E-2 1.17872E-2 1.16127E-2 1.51199E-2 1.59943E-2 1.19221E-2 1.12083E-2 1.34246E-2 1.14707E-2 1.00976E-2 4.2798E-3 2.83135E-3 2.86982E-3 4.5326E-3 2.14784E-3 2.43802E-3 1.17013E-3 1.11815E-3 8.80665E-4 7.39762E-4 2.01227E-4 5.54584E-4 9.32304E-4 5.77785E-4 4.17085E-4 -9999 -9999 -9999 -9999 -9999 -9999 -9999 -9999 -9999 -9999 -9999 -9999 -9999 -9999 -9999 -9999 -9999 -9999 -9999 -9999 -9999 -9999 -9999 -9999 -9999 -9999 -9999 -9999 -9999 -9999 -9999 -9999 -9999 -9999 -9999 -9999 -9999 -9999 -9999 -9999 -9999 -9999 -9999 -9999 -9999 -9999 -9999 -9999 -9999
-9999 -9999 -9999 -9999 -9999 -9999 -9999 -9999 -9999 -9999 -9999 -9999 -9999 -9999 -9999 -9999 -9999 -9999 -9999 -9999 -9999 -9999 -9999 -9999 -9999 -9999 -9999 -9999 -9999 -9999 -9999 -9999 -9999 -9999 -9999 -9999 -9999 -9999 -9999 5.18422E-3 1.85542E-3 2.67328E-3 3.9294E-3 1.63744E-3 2.57224E-3 3.2536E-3 2.95574E-3 1.6695E-3 1.98488E-3 1.96801E-3 5.56139E-3 6.29492E-3 7.18684E-3 8.43876E-3 1.11348E-2 1.11536E-2 7.01505E-3 1.00177E-2 1.62431E-2 2.53763E-2 3.09423E-2 2.5726E-2 2.0559E-2 1.54632E-2 9.30052E-3 1.41277E-2 7.77455E-3 9.33087E-3 1.39838E-2 1.21747E-2 1.12363E-2 1.37773E-2 1.50844E-2 1.48622E-2 1.35072E-2 1.31171E-2 1.64577E-2 1.20005E-2 8.76578E-3 6.14086E-3 2.51858E-3 2.49913E-3 2.94175E-3 3.51783E-3 3.87095E-3 4.0977E-3 3.59027E-3 3.37659E-3 6.28488E-3 5.4149E-3 6.83351E-3 6.50291E-3 6.86771E-3 8.7935E-3 8.67756E-3 1.08435E-2 1.35382E-2 1.06012E-2 1.17014E-2 1.57534E-2 1.54224E-2 1.26478E-2 1.71194E-2 1.90062E-2 1.36735E-2 1.25227E-2 5.57618E-3 4.41754E-3 3.18779E-3 3.36009E-3 3.87628E-3 2.9752E-3 1.9715E-3 1.04583E-3 6.53036E-4 6.97226E-4 1.32466E-4 4.95058E-4 6.54087E-4 4.09245E-4 -9999 -9999 -9999 -9999 -9999 -9999 -9999 -9999 -9999 -9999 -9999 -9999 -9999 -9999 -9999 -9999 -9999 -9999 -9999 -9999 -9999 -9999 -9999 -9999 -9999 -9999 -9999 -9999 -9999 -9999 -9999 -9999 -9999 -9999 -9999 -9999 -9999 -9999 -9999 -9999 -9999 -9999 -9999 -9999 -9999 -9999 -9999 -9999 -9999 -9999
-9999 -9999 -9999 -9999 -9999 -9999 -9999 -9999 -9999 -9999 -9999 -9999 -9999 -9999 -9999 -9999 -9999 -9999 -9999 -9999 -9999 -9999 -9999 -9999 -9999 -9999 -9999 -9999 -9999 -9999 -9999 -9999 -9999 -9999 -9999 -9999 -9999 -9999 -9999 3.00921E-3 3.72206E-3 2.0754E-3 2.10985E-3 2.47132E-3 5.7945E-3 2.40994E-3 1.6582E-3 1.7183E-3 4.76806E-3 2.41877E-3 6.60227E-3 9.12385E-3 7.94076E-3 8.59156E-3 1.05719E-2 1.3253E-2 8.90934E-3 8.24459E-3 1.4586E-2 1.41118E-2 1.70712E-2 1.73493E-2 1.54908E-2 1.85624E-2 1.28517E-2 1.28886E-2 1.69054E-2 1.36403E-2 1.40436E-2 1.19731E-2 1.46234E-2 1.73714E-2 1.36726E-2 1.39837E-2 1.24761E-2 1.55273E-2 1.2383E-2 1.25641E-2 1.74528E-2 1.29109E-2 8.05386E-3 3.27074E-3 2.32581E-3 2.63339E-3 2.00588E-3 1.92775E-3 1.76477E-3 3.50673E-3 6.15816E-3 6.50521E-3 6.61465E-3 6.69891E-3 6.66624E-3 6.32536E-3 7.78156E-3 1.18518E-2 7.96309E-3 8.75636E-3 1.42118E-2 1.54393E-2 1.65223E-2 1.81248E-2 1.783E-2 1.63805E-2 1.42581E-2 1.12632E-2 3.33027E-3 6.53591E-3 5.70721E-3 3.24335E-3 4.00404E-3 1.97358E-3 1.13399E-3 6.94118E-4 7.52885E-4 6.15276E-4 1.47902E-4 4.66786E-4 5.13394E-4 -9999 -9999 -9999 -9999 -9999 -9999 -9999 -9999 -9999 -9999 -9999 -9999 -9999 -9999 -9999 -9999 -9999 -9999 -9999 -9999 -9999 -9999 -9999 -9999 -9999 -9999 -9999 -9999 -9999 -9999 -9999 -9999 -9999 -9999 -9999 -9999 -9999 -9999 -9999 -9999 -9999 -9999 -9999 -9999 -9999 -9999 -9999 -9999 -9999 -9999 -9999
-9999 -9999 -9999 -9999 -9999 -9999 -9999 -9999 -9999 -9999 -9999 -9999 -9999 -9999 -9999 -9999 -9999 -9999 -9999 -9999 -9999 -9999 -9999 -9999 -9999 -9999 -9999 -9999 -9999 -9999 -9999 -9999 -9999 -9999 -9999 -9999 -9999 -9999 -9999 -9999 4.188E-3 3.04926E-3 2.40882E-3 4.71786E-3 6.49153E-3 2.83284E-3 5.52337E-3 2.84667E-3 4.64933E-3 1.1636E-2 1.16128E-2 1.13309E-2 1.14174E-2 1.09202E-2 1.12006E-2 1.08208E-2 7.3945E-3 1.1498E-2 1.31768E-2 1.17559E-2 6.75171E-3 1.23901E-2 5.60177E-3 9.12009E-3 7.1052E-3 1.69698E-2 1.19989E-2 1.89733E-2 2.11515E-2 1.76836E-2 1.51726E-2 1.40979E-2 1.54687E-2 1.5294E-2 1.55583E-2 1.35562E-2 1.40997E-2 1.42143E-2 1.49336E-2 1.17149E-2 7.69601E-3 8.71665E-3 3.82448E-3 2.65301E-3 2.41208E-3 2.04684E-3 1.98238E-3 3.53102E-3 5.36249E-3 5.95497E-3 5.83536E-3 5.28429E-3 4.86857E-3 7.87407E-3 8.10579E-3 1.29516E-2 1.09098E-2 9.27421E-3 1.49491E-2 1.5695E-2 1.77863E-2 2.04542E-2 1.67389E-2 1.51064E-2 1.3846E-2 1.21523E-2 5.47702E-3 4.34141E-3 3.7716E-3 3.8143E-3 3.8751E-3 2.84508E-3 1.85832E-3 1.13614E-3 1.19786E-3 7.68457E-4 1.87076E-4 9.88661E-4 3.99628E-4 -9999 -9999 -9999 -9999 -9999 -9999 -9999 -9999 -9999 -9999 -9999 -9999 -9999 -9999 -9999 -9999 -9999 -9999 -9999 -9999 -9999 -9999 -9999 -9999 -9999 -9999 -9999 -9999 -9999 -9999 -9999 -9999 -9999 -9999 -9999 -9999 -9999 -9999 -9999 -9999 -9999 -9999 -9999 -9999 -9999 -9999 -9999 -9999 -9999 -9999 -9999
-9999 -9999 -9999 -9999 -9999 -9999 -9999 -9999 -9999 -9999 -9999 -9999 -9999 -9999 -9999 -9999 -9999 -9999 -9999 -9999 -9999 -9999 -9999 -9999 -9999 -9999 -9999 -9999 -9999 -9999 -9999 -9999 -9999 -9999 -9999 -9999 -9999 -9999 -9999 -9999 -9999 4.58191E-3 4.47757E-3 1.17612E-2 3.75484E-3 2.66143E-3 6.59822E-3 5.13436E-3 5.42123E-3 9.05884E-3 7.91819E-3 9.90425E-3 1.00965E-2 1.04345E-2 1.10126E-2 9.95346E-3 1.04731E-2 7.80549E-3 9.27744E-3 6.1917E-3 9.2011E-3 7.90583E-3 9.85342E-3 9.19005E-3 1.03046E-2 2.01456E-2 1.13635E-2 1.69262E-2 1.88335E-2 2.08275E-2 2.0068E-2 1.76545E-2 1.68038E-2 1.40778E-2 1.21685E-2 1.50494E-2 1.32943E-2 1.56998E-2 1.24623E-2 8.50776E-3 6.96913E-3 9.07433E-3 8.89309E-3 4.82561E-3 3.02408E-3 2.19129E-3 2.22233E-3 3.38338E-3 4.86454E-3 5.93548E-3 5.61889E-3 5.60778E-3 6.7353E-3 9.60216E-3 9.62041E-3 1.24177E-2 1.00624E-2 1.11704E-2 1.4042E-2 1.62711E-2 1.71104E-2 1.85734E-2 1.59136E-2 1.40614E-2 1.11273E-2 1.09645E-2 8.54105E-3 4.49386E-3 3.49664E-3 3.14855E-3 4.7219E-3 1.74833E-3 1.05089E-3 6.84065E-4 3.77807E-4 1.28213E-4 1.96641E-4 -9999 -9999 -9999 -9999 -9999 -9999 -9999 -9999 -9999 -9999 -9999 -9999 -9999 -9999 -9999 -9999 -9999 -9999 -9999 -9999 -9999 -9999 -9999 -9999 -9999 -9999 -9999 -9999 -9999 -9999 -9999 -9999 -9999 -9999 -9999 -9999 -9999 -9999 -9999 -9999 -9999 -9999 -9999 -9999 -9999 -9999 -9999 -9999 -9999 -9999 -9999 -9999 -9999
-9999 -9999 -9999 -9999 -9999 -9999 -9999 -9999 -9999 -9999 -9999 -9999 -9999 -9999 -9999 -9999 -9999 -9999 -9999 -9999 -9999 -9999 -9999 -9999 -9999 -9999 -9999 -9999 -9999 -9999 -9999 -9999 -9999 -9999 -9999 -9999 -9999 -9999 -9999 -9999 -9999 6.57517E-3 1.71973E-2 6.57355E-3 2.30855E-3 5.845E-3 6.05001E-3 5.74052E-3 8.37573E-3 1.08256E-2 9.10047E-3 8.6119E-3 8.54325E-3 9.20545E-3 8.41739E-3 9.76008E-3 1.25384E-2 1.39982E-2 1.07957E-2 1.18293E-2 9.09224E-3 1.38414E-2 9.92023E-3 9.35235E-3 1.02972E-2 1.43099E-2 1.6571E-2 1.87597E-2 1.64041E-2 2.052E-2 2.16129E-2 2.0961E-2 1.52598E-2 1.47305E-2 1.36369E-2 1.3902E-2 1.25817E-2 1.46324E-2 1.1039E-2 7.55951E-3 7.09963E-3 6.95439E-3 7.57357E-3 7.41089E-3 5.16294E-3 3.24363E-3 2.25287E-3 3.55008E-3 5.44488E-3 5.63205E-3 4.81107E-3 4.53397E-3 4.70733E-3 5.47842E-3 8.63886E-3 5.8968E-3 6.99233E-3 1.12498E-2 1.13013E-2 1.53004E-2 1.51075E-2 1.58335E-2 1.47363E-2 1.27119E-2 9.1292E-3 7.88849E-3 4.77361E-3 4.91886E-3 6.06666E-3 4.29584E-3 5.82639E-3 3.0678E-3 1.86083E-3 1.29973E-3 -9999 -9999 -9999 -9999 -9999 -9999 -9999 -9999 -9999 -9999 -9999 -9999 -9999 -9999 -9999 -9999 -9999 -9999 -9999 -9999 -9999 -9999 -9999 -9999 -9999 -9999 -9999 -9999 -9999 -9999 -9999 -9999 -9999 -9999 -9999 -9999 -9999 -9999 -9999 -9999 -9999 -9999 -9999 -9999 -9999 -9999 -9999 -9999 -9999 -9999 -9999 -9999 -9999 -9999 -9999 -9999
-9999 -9999 -9999 -9999 -9999 -9999 -9999 -9999 -9999 -9999 -9999 -9999 -9999 -9999 -9999 -9999 -9999 -9999 -9999 -9999 -9999 -9999 -9999 -9999 -9999 -9999 -9999 -9999 -9999 -9999 -9999 -9999 -9999 -9999 -9999 -9999 -9999 -9999 -9999 -9999 -9999 1.87579E-2 1.45593E-2 2.49513E-3 1.9521E-3 4.21136E-3 5.63224E-3 6.77231E-3 9.0476E-3 1.14868E-2 9.73012E-3 7.38721E-3 8.47752E-3 6.46737E-3 6.91586E-3 8.38315E-3 9.07197E-3 1.04689E-2 1.16724E-2 1.81298E-2 1.24685E-2 1.51153E-2 1.03394E-2 9.66016E-3 8.51416E-3 1.43127E-2 1.41231E-2 1.94234E-2 1.98874E-2 2.42474E-2 2.49621E-2 2.44206E-2 1.97185E-2 1.44786E-2 1.79167E-2 1.7592E-2 1.55961E-2 1.26522E-2 1.22794E-2 8.95058E-3 7.04969E-3 5.71279E-3 7.00162E-3 7.81065E-3 7.71248E-3 5.24401E-3 3.15008E-3 2.38982E-3 5.20818E-3 4.67498E-3 5.27143E-3 4.45978E-3 4.20536E-3 7.63248E-3 4.95417E-3 5.61314E-3 1.21105E-2 1.2693E-2 1.31477E-2 1.31978E-2 1.26824E-2 1.31112E-2 1.39781E-2 1.13151E-2 7.63887E-3 6.15466E-3 5.71522E-3 4.33453E-3 5.41061E-3 5.97435E-3 5.06255E-3 4.05156E-3 2.3368E-3 -9999 -9999 -9999 -9999 -9999 -9999 -9999 -9999 -9999 -9999 -9999 -9999 -9999 -9999 -9999 -9999 -9999 -9999 -9999 -9999 -9999 -9999 -9999 -9999 -9999 -9999 -9999 -9999 -9999 -9999 -9999 -9999 -9999 -9999 -9999 -9999 -9999 -9999 -9999 -9999 -9999 -9999 -9999 -9999 -9999 -9999 -9999 -9999 -9999 -9999 -9999 -9999 -9999 -9999 -9999 -9999 -9999
-9999 -9999 -9999 -9999 -9999 -9999 -9999 -9999 -9999 -9999 -9999 -9999 -9999 -9999 -9999 -9999 -9999 -9999 -9999 -9999 -9999 -9999 -9999 -9999 -9999 -9999 -9999 -9999 -9999 -9999 -9999 -9999 -9999 -9999 -9999 -9999 -9999 -9999 -9999 -9999 -9999 2.36801E-2 3.48334E-3 1.5622E-3 1.14352E-3 1.11501E-3 2.95805E-3 6.70702E-3 1.09393E-2 8.21007E-3 5.24235E-3 8.16019E-3 6.13147E-3 7.69098E-3 4.96371E-3 4.74955E-3 5.89551E-3 5.84298E-3 9.02567E-3 1.20123E-2 1.24099E-2 1.70657E-2 1.51361E-2 9.48168E-3 9.55478E-3 1.46759E-2 1.87404E-2 1.33926E-2 1.85661E-2 2.36758E-2 2.32454E-2 2.28104E-2 1.93553E-2 1.77369E-2 1.47182E-2 1.29817E-2 1.16578E-2 1.31831E-2 1.02199E-2 1.0301E-2 5.35853E-3 4.18086E-3 4.07E-3 6.313E-3 6.48591E-3 5.04389E-3 3.52098E-3 2.72004E-3 4.67177E-3 6.5908E-3 5.35245E-3 5.61717E-3 4.73797E-3 5.65887E-3 8.20782E-3 1.11178E-2 1.81445E-2 1.82038E-2 1.38678E-2 1.21451E-2 1.06282E-2 1.09585E-2 1.01411E-2 8.91674E-3 6.66168E-3 4.8854E-3 7.24871E-3 4.23884E-3 2.7529E-3 2.68873E-3 3.8326E-3 4.3419E-3 1.36361E-3 -9999 -9999 -9999 -9999 -9999 -9999 -9999 -9999 -9999 -9999 -9999 -9999 -9999 -9999 -9999 -9999 -9999 -9999 -9999 -9999 -9999 -9999 -9999 -9999 -9999 -9999 -9999 -9999 -9999 -9999 -9999 -9999 -9999 -9999 -9999 -9999 -9999 -9999 -9999 -9999 -9999 -9999 -9999 -9999 -9999 -9999 -9999 -9999 -9999 -9999 -9999 -9999 -9999 -9999 -9999 -9999 -9999
-9999 -9999 -9999 -9999 -9999 -9999 -9999 -9999 -9999 -9999 -9999 -9999 -9999 -9999 -9999 -9999 -9999 -9999 -9999 -9999 -9999 -9999 -9999 -9999 -9999 -9999 -9999 -9999 -9999 -9999 -9999 -9999 -9999 -9999 -9999 -9999 -9999 -9999 -9999 -9999 -9999 9.80189E-3 1.7003E-3 4.09629E-3 1.68323E-3 1.17708E-3 4.12268E-3 9.06065E-3 7.86382E-3 4.94157E-3 5.37507E-3 8.04639E-3 6.38006E-3 7.10898E-3 6.08615E-3 4.48184E-3 5.6754E-3 6.40038E-3 6.11046E-3 5.74202E-3 8.84155E-3 1.29944E-2 1.91307E-2 1.53596E-2 1.00914E-2 8.27068E-3 1.33421E-2 8.51439E-3 9.00282E-3 1.12104E-2 1.94844E-2 1.96744E-2 1.48409E-2 1.29048E-2 1.32664E-2 1.31259E-2 1.12496E-2 1.20005E-2 1.21542E-2 1.33664E-2 7.11307E-3 6.33472E-3 5.56237E-3 3.14469E-3 4.31813E-3 5.74655E-3 3.38115E-3 2.34191E-3 2.51277E-3 5.38309E-3 6.73349E-3 6.4838E-3 7.4538E-3 8.48751E-3 9.23753E-3 1.22069E-2 1.87809E-2 1.82539E-2 1.21021E-2 7.89409E-3 7.05361E-3 1.02635E-2 8.49232E-3 7.78348E-3 6.54371E-3 6.2079E-3 6.57219E-3 2.61611E-3 1.22962E-3 2.02306E-3 3.8187E-3 2.7418E-3 -9999 -9999 -9999 -9999 -9999 -9999 -9999 -9999 -9999 -9999 -9999 -9999 -9999 -9999 -9999 -9999 -9999 -9999 -9999 -9999 -9999 -9999 -9999 -9999 -9999 -9999 -9999 -9999 -9999 -9999 -9999 -9999 -9999 -9999 -9999 -9999 -9999 -9999 -9999 -9999 -9999 -9999 -9999 -9999 -9999 -9999 -9999 -9999 -9999 -9999 -9999 -9999 -9999 -9999 -9999 -9999 -9999 -9999
-9999 -9999 -9999 -9999 -9999 -9999 -9999 -9999 -9999 -9999 -9999 -9999 -9999 -9999 -9999 -9999 -9999 -9999 -9999 -9999 -9999 -9999 -9999 -9999 -9999 -9999 -9999 -9999 -9999 -9999 -9999 -9999 -9999 -9999 -9999 -9999 -9999 -9999 -9999 -9999 8.2516E-3 2.02119E-3 1.24649E-3 2.95542E-3 5.18924E-3 3.98967E-3 4.29905E-3 8.38766E-3 9.80153E-3 6.24289E-3 7.35488E-3 8.84923E-3 5.58077E-3 5.04907E-3 5.95512E-3 4.52231E-3 7.2664E-3 9.52888E-3 1.18815E-2 1.09E-2 1.17915E-2 1.70028E-2 1.67115E-2 1.34513E-2 9.04794E-3 8.21486E-3 1.17577E-2 9.1102E-3 1.0454E-2 9.02714E-3 1.3066E-2 1.58051E-2 1.11275E-2 1.0025E-2 1.2016E-2 1.34317E-2 1.35955E-2 1.30534E-2 1.5843E-2 8.33126E-3 1.05552E-2 1.14457E-2 7.38265E-3 4.36438E-3 2.95421E-3 4.53951E-3 3.87337E-3 2.46137E-3 2.32168E-3 3.75882E-3 6.12293E-3 5.77314E-3 9.72311E-3 1.30145E-2 1.64316E-2 1.89964E-2 1.96508E-2 1.79215E-2 1.16313E-2 7.78347E-3 8.81462E-3 1.09119E-2 8.94331E-3 7.88919E-3 5.54577E-3 5.32622E-3 6.50337E-3 4.13105E-3 2.35866E-3 2.29341E-3 1.76331E-3 -9999 -9999 -9999 -9999 -9999 -9999 -9999 -9999 -9999 -9999 -9999 -9999 -9999 -9999 -9999 -9999 -9999 -9999 -9999 -9999 -9999 -9999 -9999 -9999 -9999 -9999 -9999 -9999 -9999 -9999 -9999 -9999 -9999 -9999 -9999 -9999 -9999 -9999 -9999 -9999 -9999 -9999 -9999 -9999 -9999 -9999 -9999 -9999 -9999 -9999 -9999 -9999 -9999 -9999 -9999 -9999 -9999 -9999 -9999
-9999 -9999 -9999 -9999 -9999 -9999 -9999 -9999 -9999 -9999 -9999 -9999 -9999 -9999 -9999 -9999 -9999 -9999 -9999 -9999 -9999 -9999 -9999 -9999 -9999 -9999 -9999 -9999 -9999 -9999 -9999 -9999 -9999 -9999 -9999 -9999 -9999 -9999 -9999 -9999 9.26571E-3 1.29821E-3 1.97658E-3 4.79929E-3 8.42464E-3 7.82156E-3 8.24568E-3 7.33416E-3 7.14461E-3 2.96916E-3 6.70296E-3 9.87835E-3 6.74679E-3 5.57616E-3 5.562E-3 4.59581E-3 7.2662E-3 9.07885E-3 1.03921E-2 9.90453E-3 1.21008E-2 1.49303E-2 1.10491E-2 1.13712E-2 1.11966E-2 1.05113E-2 1.19724E-2 1.05058E-2 1.13311E-2 1.70803E-2 1.58604E-2 1.72868E-2 1.18975E-2 9.29957E-3 1.23929E-2 1.18327E-2 1.35273E-2 1.00691E-2 1.14529E-2 1.15595E-2 7.53156E-3 9.28755E-3 8.01217E-3 5.42947E-3 4.02585E-3 2.97514E-3 3.4889E-3 3.73067E-3 2.6661E-3 3.36042E-3 5.68209E-3 6.84439E-3 8.61827E-3 1.32902E-2 1.83447E-2 1.88371E-2 1.88408E-2 1.3091E-2 1.07049E-2 8.0518E-3 1.14694E-2 1.07397E-2 4.92266E-3 7.63901E-3 4.778E-3 6.10331E-3 7.31222E-3 3.19073E-3 2.5064E-3 1.54368E-3 1.65098E-3 -9999 -9999 -9999 -9999 -9999 -9999 -9999 -9999 -9999 -9999 -9999 -9999 -9999 -9999 -9999 -9999 -9999 -9999 -9999 -9999 -9999 -9999 -9999 -9999 -9999 -9999 -9999 -9999 -9999 -9999 -9999 -9999 -9999 -9999 -9999 -9999 -9999 -9999 -9999 -9999 -9999 -9999 -9999 -9999 -9999 -9999 -9999 -9999 -9999 -9999 -9999 -9999 -9999 -9999 -9999 -9999 -9999 -9999 -9999
-9999 -9999 -9999 -9999 -9999 -9999 -9999 -9999 -9999 -9999 -9999 -9999 -9999 -9999 -9999 -9999 -9999 -9999 -9999 -9999 -9999 -9999 -9999 -9999 -9999 -9999 -9999 -9999 -9999 -9999 -9999 -9999 -9999 -9999 -9999 -9999 -9999 -9999 -9999 -9999 1.3297E-2 1.06066E-3 1.42324E-3 4.10157E-3 7.61968E-3 1.11064E-2 9.9212E-3 9.32239E-3 7.6048E-3 3.0966E-3 6.63576E-3 8.83446E-3 9.28582E-3 7.9496E-3 5.92384E-3 7.5156E-3 6.34117E-3 8.47572E-3 8.06942E-3 8.37878E-3 1.12491E-2 1.24211E-2 8.55236E-3 1.31515E-2 1.13926E-2 1.29402E-2 1.14765E-2 1.27499E-2 1.87784E-2 1.44839E-2 1.19977E-2 1.35966E-2 8.68579E-3 7.93996E-3 8.20095E-3 1.05585E-2 1.35763E-2 1.38722E-2 1.28377E-2 1.12058E-2 1.10775E-2 1.08499E-2 1.01912E-2 9.66258E-3 4.39117E-3 4.15811E-3 2.81326E-3 4.37265E-3 3.39943E-3 4.04585E-3 5.36703E-3 6.36802E-3 8.10788E-3 1.35168E-2 1.69153E-2 8.36279E-3 6.33167E-3 4.78935E-3 8.4608E-3 7.0899E-3 1.16945E-2 8.28932E-3 7.07362E-3 4.55457E-3 4.02035E-3 6.96618E-3 6.89786E-3 3.53729E-3 1.90285E-3 -9999 -9999 -9999 -9999 -9999 -9999 -9999 -9999 -9999 -9999 -9999 -9999 -9999 -9999 -9999 -9999 -9999 -9999 -9999 -9999 -9999 -9999 -9999 -9999 -9999 -9999 -9999 -9999 -9999 -9999 -9999 -9999 -9999 -9999 -9999 -9999 -9999 -9999 -9999 -9999 -9999 -9999 -9999 -9999 -9999 -9999 -9999 -9999 -9999 -9999 -9999 -9999 -9999 -9999 -9999 -9999 -9999 -9999 -9999 -9999 -9999
-9999 -9999 -9999 -9999 -9999 -9999 -9999 -9999 -9999 -9999 -9999 -9999 -9999 -9999 -9999 -9999 -9999 -9999 -9999 -9999 -9999 -9999 -9999 -9999 -9999 -9999 -9999 -9999 -9999 -9999 -9999 -9999 -9999 -9999 -9999 -9999 -9999 -9999 -9999 -9999 6.71527E-3 1.41888E-3 2.66556E-3 5.09801E-3 6.54075E-3 6.36248E-3 5.39217E-3 5.96812E-3 5.28322E-3 3.17442E-3 3.01658E-3 7.62406E-3 9.27593E-3 1.00083E-2 1.03589E-2 9.23363E-3 9.52204E-3 8.59332E-3 1.00698E-2 1.01102E-2 1.07949E-2 1.54922E-2 1.0473E-2 1.3975E-2 1.34971E-2 1.27716E-2 1.26743E-2 9.60525E-3 1.90782E-2 1.31013E-2 1.12457E-2 1.04709E-2 9.4946E-3 1.44128E-2 1.11775E-2 9.58832E-3 7.82315E-3 1.81363E-2 1.33294E-2 1.30064E-2 1.0699E-2 1.26956E-2 1.25653E-2 9.28216E-3 7.96848E-3 3.47278E-3 1.99425E-3 2.26201E-3 2.03939E-3 3.93154E-3 5.9871E-3 6.01316E-3 5.8333E-3 6.33666E-3 7.73693E-3 5.92771E-3 4.55073E-3 3.48213E-3 6.10737E-3 8.15923E-3 1.16591E-2 7.48413E-3 6.07815E-3 4.20635E-3 3.80882E-3 6.48829E-3 7.39403E-3 3.58502E-3 -9999 -9999 -9999 -9999 -9999 -9999 -9999 -9999 -9999 -9999 -9999 -9999 -9999 -9999 -9999 -9999 -9999 -9999 -9999 -9999 -9999 -9999 -9999 -9999 -9999 -9999 -9999 -9999 -9999 -9999 -9999 -9999 -9999 -9999 -9999 -9999 -9999 -9999 -9999 -9999 -9999 -9999 -9999 -9999 -9999 -9999 -9999 -9999 -9999 -9999 -9999 -9999 -9999 -9999 -9999 -9999 -9999 -9999 -9999 -9999 -9999 -9999
-9999 -9999 -9999 -9999 -9999 -9999 -9999 -9999 -9999 -9999 -9999 -9999 -9999 -9999 -9999 -9999 -9999 -9999 -9999 -9999 -9999 -9999 -9999 -9999 -9999 -9999 -9999 -9999 -9999 -9999 -9999 -9999 -9999 -9999 -9999 -9999 -9999 -9999 -9999 -9999 5.64748E-3 1.24301E-3 2.42494E-3 4.75048E-3 4.93982E-3 6.92719E-3 4.01898E-3 2.44231E-3 2.67341E-3 3.33432E-3 2.60155E-3 6.09838E-3 7.19809E-3 9.28114E-3 7.97961E-3 7.2213E-3 1.04848E-2 1.28733E-2 8.37117E-3 5.57047E-3 1.10474E-2 1.15667E-2 1.2629E-2 1.40308E-2 1.2295E-2 1.15232E-2 1.13004E-2 1.45753E-2 1.36254E-2 1.82425E-2 1.57015E-2 1.06607E-2 1.65974E-2 2.5066E-2 1.84055E-2 1.3405E-2 1.20411E-2 1.08229E-2 1.47031E-2 1.27317E-2 8.03798E-3 1.02544E-2 1.19529E-2 8.38473E-3 8.79188E-3 5.39666E-3 2.34142E-3 2.17576E-3 1.70615E-3 3.38089E-3 5.52567E-3 5.66394E-3 4.73918E-3 5.95138E-3 5.50331E-3 4.73702E-3 3.75627E-3 5.05743E-3 9.47214E-3 7.88187E-3 3.29299E-3 2.92034E-3 3.34449E-3 2.7859E-3 4.45841E-3 6.22505E-3 5.3169E-3 3.88953E-3 -9999 -9999 -9999 -9999 -9999 -9999 -9999 -9999 -9999 -9999 -9999 -9999 -9999 -9999 -9999 -9999 -9999 -9999 -9999 -9999 -9999 -9999 -9999 -9999 -9999 -9999 -9999 -9999 -9999 -9999 -9999 -9999 -9999 -9999 -9999 -9999 -9999 -9999 -9999 -9999 -9999 -9999 -9999 -9999 -9999 -9999 -9999 -9999 -9999 -9999 -9999 -9999 -9999 -9999 -9999 -9999 -9999 -9999 -9999 -9999 -9999 -9999
-9999 -9999 -9999 -9999 -9999 -9999 -9999 -9999 -9999 -9999 -9999 -9999 -9999 -9999 -9999 -9999 -9999 -9999 -9999 -9999 -9999 -9999 -9999 -9999 -9999 -9999 -9999 -9999 -9999 -9999 -9999 -9999 -9999 -9999 -9999 -9999 -9999 -9999 -9999 -9999 3.94327E-3 1.00577E-3 9.49699E-4 1.32243E-3 3.07632E-3 5.06288E-3 3.91286E-3 1.72962E-3 1.6055E-3 2.10529E-3 2.38676E-3 5.18057E-3 7.29559E-3 8.51948E-3 1.14918E-2 8.60842E-3 1.15477E-2 8.61849E-3 4.47509E-3 4.01945E-3 4.38434E-3 6.60664E-3 1.02714E-2 9.05761E-3 1.08702E-2 9.35167E-3 1.12425E-2 1.31145E-2 1.10865E-2 1.01692E-2 8.55964E-3 1.22939E-2 1.35927E-2 1.54019E-2 1.82058E-2 1.35777E-2 1.29149E-2 1.58395E-2 1.24826E-2 1.18003E-2 1.25517E-2 1.09907E-2 1.09343E-2 9.80476E-3 6.5346E-3 3.65975E-3 3.75389E-3 1.83324E-3 1.47234E-3 2.56987E-3 3.67898E-3 2.97334E-3 5.39307E-3 7.23567E-3 3.52512E-3 1.65734E-3 2.63915E-3 6.04342E-3 5.57251E-3 6.26528E-3 5.40318E-3 4.19418E-3 2.08208E-3 3.04198E-3 4.928E-3 4.88816E-3 3.15716E-3 4.70966E-3 -9999 -9999 -9999 -9999 -9999 -9999 -9999 -9999 -9999 -9999 -9999 -9999 -9999 -9999 -9999 -9999 -9999 -9999 -9999 -9999 -9999 -9999 -9999 -9999 -9999 -9999 -9999 -9999 -9999 -9999 -9999 -9999 -9999 -9999 -9999 -9999 -9999 -9999 -9999 -9999 -9999 -9999 -9999 -9999 -9999 -9999 -9999 -9999 -9999 -9999 -9999 -9999 -9999 -9999 -9999 -9999 -9999 -9999 -9999 -9999 -9999 -9999
-9999 -9999 -9999 -9999 -9999 -9999 -9999 -9999 -9999 -9999 -9999 -9999 -9999 -9999 -9999 -9999 -9999 -9999 -9999 -9999 -9999 -9999 -9999 -9999 -9999 -9999 -9999 -9999 -9999 -9999 -9999 -9999 -9999 -9999 -9999 -9999 -9999 -9999 -9999 -9999 9.86361E-3 1.2078E-3 5.73243E-4 7.0222E-4 2.06201E-3 4.659E-3 3.74211E-3 1.85062E-3 1.49213E-3 1.50983E-3 2.31595E-3 4.93443E-3 4.50768E-3 5.90434E-3 8.12505E-3 8.36509E-3 8.29386E-3 4.31221E-3 2.14468E-3 3.62015E-3 2.561E-3 3.01829E-3 8.99566E-3 9.15768E-3 8.7093E-3 8.95416E-3 9.6956E-3 8.04384E-3 1.03294E-2 9.82217E-3 9.60411E-3 6.47775E-3 9.23975E-3 9.03607E-3 1.34229E-2 1.35635E-2 1.25018E-2 1.40429E-2 1.3739E-2 1.37365E-2 1.18181E-2 1.17246E-2 8.09055E-3 8.24129E-3 6.69698E-3 7.90442E-3 4.34589E-3 2.13038E-3 2.9387E-3 2.70152E-3 3.70077E-3 3.08399E-3 4.07948E-3 4.32016E-3 1.4388E-3 1.4643E-3 5.98505E-3 2.26976E-3 3.36733E-3 3.64695E-3 3.77788E-3 1.75912E-3 2.46503E-3 3.55721E-3 5.76413E-3 2.78689E-3 2.0837E-3 3.36855E-3 -9999 -9999 -9999 -9999 -9999 -9999 -9999 -9999 -9999 -9999 -9999 -9999 -9999 -9999 -9999 -9999 -9999 -9999 -9999 -9999 -9999 -9999 -9999 -9999 -9999 -9999 -9999 -9999 -9999 -9999 -9999 -9999 -9999 -9999 -9999 -9999 -9999 -9999 -9999 -9999 -9999 -9999 -9999 -9999 -9999 -9999 -9999 -9999 -9999 -9999 -9999 -9999 -9999 -9999 -9999 -9999 -9999 -9999 -9999 -9999 -9999 -9999
-9999 -9999 -9999 -9999 -9999 -9999 -9999 -9999 -9999 -9999 -9999 -9999 -9999 -9999 -9999 -9999 -9999 -9999 -9999 -9999 -9999 -9999 -9999 -9999 -9999 -9999 -9999 -9999 -9999 -9999 -9999 -9999 -9999 -9999 -9999 -9999 -9999 -9999 -9999 -9999 -9999 3.95872E-3 6.6858E-4 9.57318E-4 3.04378E-3 4.66313E-3 3.8498E-3 1.65391E-3 1.38135E-3 1.45691E-3 1.47381E-3 3.42038E-3 3.07242E-3 2.82368E-3 6.50324E-3 7.15667E-3 7.25167E-3 5.5196E-3 2.76803E-3 2.67197E-3 2.84428E-3 3.03815E-3 8.71946E-3 1.15579E-2 1.01168E-2 8.83138E-3 7.00187E-3 5.17527E-3 8.56812E-3 1.06722E-2 1.18872E-2 9.02616E-3 8.71484E-3 9.22183E-3 9.77214E-3 1.18418E-2 9.66849E-3 1.35935E-2 1.5671E-2 1.19286E-2 1.37381E-2 1.42558E-2 7.27704E-3 6.66268E-3 6.494E-3 5.80599E-3 3.14497E-3 2.27666E-3 2.32637E-3 1.74294E-3 2.83369E-3 3.38138E-3 3.253E-3 2.93159E-3 1.20263E-3 2.01241E-3 3.46424E-3 2.3575E-3 2.5844E-3 3.01123E-3 3.32483E-3 2.37186E-3 3.5047E-3 4.34426E-3 4.89608E-3 3.77733E-3 3.35238E-3 2.40051E-3 2.99743E-3 -9999 -9999 -9999 -9999 -9999 -9999 -9999 -9999 -9999 -9999 -9999 -9999 -9999 -9999 -9999 -9999 -9999 -9999 -9999 -9999 -9999 -9999 -9999 -9999 -9999 -9999 -9999 -9999 -9999 -9999 -9999 -9999 -9999 -9999 -9999 -9999 -9999 -9999 -9999 -9999 -9999 -9999 -9999 -9999 -9999 -9999 -9999 -9999 -9999 -9999 -9999 -9999 -9999 -9999 -9999 -9999 -9999 -9999 -9999 -9999 -9999
-9999 -9999 -9999 -9999 -9999 -9999 -9999 -9999 -9999 -9999 -9999 -9999 -9999 -9999 -9999 -9999 -9999 -9999 -9999 -9999 -9999 -9999 -9999 -9999 -9999 -9999 -9999 -9999 -9999 -9999 -9999 -9999 -9999 -9999 -9999 -9999 -9999 -9999 -9999 -9999 -9999 2.71841E-3 4.6019E-4 1.09157E-3 2.36526E-3 3.90349E-3 2.81824E-3 1.68301E-3 8.55673E-4 1.14196E-3 8.63495E-4 1.24461E-3 1.40273E-3 3.49175E-3 4.97526E-3 5.19057E-3 6.21005E-3 7.65874E-3 4.10396E-3 1.80516E-3 2.36624E-3 2.5876E-3 4.30306E-3 8.86771E-3 9.86327E-3 8.64429E-3 9.33839E-3 8.0441E-3 9.04495E-3 1.15101E-2 1.1784E-2 1.11522E-2 1.07958E-2 9.28272E-3 9.00899E-3 7.39578E-3 1.43969E-2 1.17772E-2 1.20692E-2 1.1513E-2 1.33106E-2 1.05345E-2 6.63752E-3 6.79614E-3 5.17877E-3 3.91649E-3 2.40854E-3 2.73763E-3 2.94369E-3 2.31498E-3 2.4617E-3 2.28967E-3 1.92955E-3 1.79238E-3 8.84598E-4 1.83385E-3 1.1835E-3 2.40037E-3 2.26595E-3 1.75271E-3 3.28706E-3 2.35741E-3 2.68063E-3 7.18356E-3 4.01416E-3 2.95117E-3 3.86894E-3 1.21862E-3 9.85545E-4 1.40772E-3 -9999 -9999 -9999 -9999 -9999 -9999 -9999 -9999 -9999 -9999 -9999 -9999 -9999 -9999 -9999 -9999 -9999 -9999 -9999 -9999 -9999 -9999 -9999 -9999 -9999 -9999 -9999 -9999 -9999 -9999 -9999 -9999 -9999 -9999 -9999 -9999 -9999 -9999 -9999 -9999 -9999 -9999 -9999 -9999 -9999 -9999 -9999 -9999 -9999 -9999 -9999 -9999 -9999 -9999 -9999 -9999 -9999 -9999 -9999 -9999
-9999 -9999 -9999 -9999 -9999 -9999 -9999 -9999 -9999 -9999 -9999 -9999 -9999 -9999 -9999 -9999 -9999 -9999 -9999 -9999 -9999 -9999 -9999 -9999 -9999 -9999 -9999 -9999 -9999 -9999 -9999 -9999 -9999 -9999 -9999 -9999 -9999 -9999 -9999 -9999 -9999 1.49409E-2 6.2393E-4 8.96994E-4 1.71463E-3 2.09376E-3 2.04169E-3 1.04764E-3 8.49585E-4 9.04392E-4 8.10835E-4 8.61111E-4 9.60032E-4 2.18993E-3 2.58076E-3 3.89003E-3 4.48251E-3 6.06428E-3 4.68587E-3 2.15836E-3 2.50414E-3 2.2086E-3 3.45928E-3 1.07554E-2 1.00694E-2 8.34953E-3 9.56945E-3 9.65031E-3 8.94031E-3 9.44714E-3 1.07366E-2 1.01935E-2 9.51078E-3 9.22708E-3 1.63519E-2 1.39112E-2 1.4164E-2 1.3369E-2 1.33876E-2 1.13619E-2 1.21042E-2 1.00732E-2 5.40268E-3 4.94906E-3 3.11673E-3 2.8425E-3 2.90178E-3 3.07007E-3 4.51508E-3 3.73697E-3 1.15744E-3 1.77666E-3 1.36199E-3 8.5507E-4 4.99474E-4 3.49454E-3 2.04714E-3 2.25276E-3 3.65065E-3 2.54742E-3 4.06247E-3 3.49411E-3 2.875E-3 7.54873E-3 4.31067E-3 4.43155E-3 2.00465E-3 2.14148E-3 2.55933E-3 7.28358E-4 -9999 -9999 -9999 -9999 -9999 -9999 -9999 -9999 -9999 -9999 -9999 -9999 -9999 -9999 -9999 -9999 -9999 -9999 -9999 -9999 -9999 -9999 -9999 -9999 -9999 -9999 -9999 -9999 -9999 -9999 -9999 -9999 -9999 -9999 -9999 -9999 -9999 -9999 -9999 -9999 -9999 -9999 -9999 -9999 -9999 -9999 -9999 -9999 -9999 -9999 -9999 -9999 -9999 -9999 -9999 -9999 -9999 -9999 -9999 -9999
-9999 -9999 -9999 -9999 -9999 -9999 -9999 -9999 -9999 -9999 -9999 -9999 -9999 -9999 -9999 -9999 -9999 -9999 -9999 -9999 -9999 -9999 -9999 -9999 -9999 -9999 -9999 -9999 -9999 -9999 -9999 -9999 -9999 -9999 -9999 -9999 -9999 -9999 -9999 -9999 -9999 1.78307E-2 5.39813E-4 7.17856E-4 8.46173E-4 1.02405E-3 1.31353E-3 6.35711E-4 9.65673E-4 9.90804E-4 7.75001E-4 6.71069E-4 8.35703E-4 8.77293E-4 1.96583E-3 3.11572E-3 3.56224E-3 5.29782E-3 4.90307E-3 2.81463E-3 1.76458E-3 2.11871E-3 4.36028E-3 1.18457E-2 1.08615E-2 9.57534E-3 8.90707E-3 9.35391E-3 1.19765E-2 1.02701E-2 1.34616E-2 9.17778E-3 8.25906E-3 1.08363E-2 1.46946E-2 1.66911E-2 1.27796E-2 1.32242E-2 1.11584E-2 1.29241E-2 1.10979E-2 1.01649E-2 5.26891E-3 3.33563E-3 2.09561E-3 2.10287E-3 2.35916E-3 1.92781E-3 1.74138E-3 1.42521E-3 7.20791E-4 1.56278E-3 8.55867E-4 1.13349E-3 2.0417E-3 3.99172E-3 2.46592E-3 3.1158E-3 3.27041E-3 3.33707E-3 2.87158E-3 2.86831E-3 6.52754E-3 4.98862E-3 6.30203E-3 4.2017E-3 1.29836E-3 1.06724E-3 9.75418E-4 1.82324E-3 -9999 -9999 -9999 -9999 -9999 -9999 -9999 -9999 -9999 -9999 -9999 -9999 -9999 -9999 -9999 -9999 -9999 -9999 -9999 -9999 -9999 -9999 -9999 -9999 -9999 -9999 -9999 -9999 -9999 -9999 -9999 -9999 -9999 -9999 -9999 -9999 -9999 -9999 -9999 -9999 -9999 -9999 -9999 -9999 -9999 -9999 -9999 -9999 -9999 -9999 -9999 -9999 -9999 -9999 -9999 -9999 -9999 -9999 -9999 -9999
-9999 -9999 -9999 -9999 -9999 -9999 -9999 -9999 -9999 -9999 -9999 -9999 -9999 -9999 -9999 -9999 -9999 -9999 -9999 -9999 -9999 -9999 -9999 -9999 -9999 -9999 -9999 -9999 -9999 -9999 -9999 -9999 -9999 -9999 -9999 -9999 -9999 -9999 -9999 -9999 -9999 1.82343E-2 4.24597E-4 4.53653E-4 3.59081E-4 2.50313E-4 3.70711E-4 4.89214E-4 1.41493E-3 1.04034E-3 2.33719E-3 5.88473E-4 8.34485E-4 7.59168E-4 1.30562E-3 2.05979E-3 3.47444E-3 5.89333E-3 6.40921E-3 2.73896E-3 1.93641E-3 2.32638E-3 4.85574E-3 9.76576E-3 1.04709E-2 9.74178E-3 9.17001E-3 9.52505E-3 1.25746E-2 1.01374E-2 9.32854E-3 1.3009E-2 1.15932E-2 1.50788E-2 1.14762E-2 1.26082E-2 1.0341E-2 1.39264E-2 1.1205E-2 9.98325E-3 9.85158E-3 9.81799E-3 6.72696E-3 3.75272E-3 1.54891E-3 1.64767E-3 1.36022E-3 1.05913E-3 1.04846E-3 1.18402E-3 1.72617E-3 1.61461E-3 2.00714E-3 2.08642E-3 1.22353E-3 2.31772E-3 1.93152E-3 2.69128E-3 2.57106E-3 2.43943E-3 3.33496E-3 3.74044E-3 3.05092E-3 5.64138E-3 5.24584E-3 3.62006E-3 1.48189E-3 9.04386E-4 6.48705E-4 1.0192E-3 1.45086E-3 -9999 -9999 -9999 -9999 -9999 -9999 -9999 -9999 -9999 -9999 -9999 -9999 -9999 -9999 -9999 -9999 -9999 -9999 -9999 -9999 -9999 -9999 -9999 -9999 -9999 -9999 -9999 -9999 -9999 -9999 -9999 -9999 -9999 -9999 -9999 -9999 -9999 -9999 -9999 -9999 -9999 -9999 -9999 -9999 -9999 -9999 -9999 -9999 -9999 -9999 -9999 -9999 -9999 -9999 -9999 -9999 -9999 -9999 -9999
-9999 -9999 -9999 -9999 -9999 -9999 -9999 -9999 -9999 -9999 -9999 -9999 -9999 -9999 -9999 -9999 -9999 -9999 -9999 -9999 -9999 -9999 -9999 -9999 -9999 -9999 -9999 -9999 -9999 -9999 -9999 -9999 -9999 -9999 -9999 -9999 -9999 -9999 -9999 -9999 -9999 1.15608E-2 7.1979E-4 3.03991E-4 2.93477E-4 8.74623E-4 6.87396E-4 1.75869E-3 1.82499E-3 2.17626E-3 4.77674E-3 1.58599E-3 6.40096E-4 1.1411E-3 1.03677E-3 1.86984E-3 2.78178E-3 3.49075E-3 6.32143E-3 4.48354E-3 1.94402E-3 2.05312E-3 4.58054E-3 9.28074E-3 1.08686E-2 1.28325E-2 1.1154E-2 9.43136E-3 1.00965E-2 1.19726E-2 1.08185E-2 7.35279E-3 1.36901E-2 1.32992E-2 1.15423E-2 1.55891E-2 1.25576E-2 1.0147E-2 7.52964E-3 7.27271E-3 9.32443E-3 9.37636E-3 6.42794E-3 3.09162E-3 1.66268E-3 1.26551E-3 1.29313E-3 1.0205E-3 1.72114E-3 2.56219E-3 2.84451E-3 1.31092E-3 1.21269E-3 1.8757E-3 1.4956E-3 1.6219E-3 1.73345E-3 1.92711E-3 2.70197E-3 3.18252E-3 4.03061E-3 3.64317E-3 3.91176E-3 4.30187E-3 4.90746E-3 3.00652E-3 1.9659E-3 1.01836E-3 1.93249E-3 1.74696E-3 8.92457E-4 -9999 -9999 -9999 -9999 -9999 -9999 -9999 -9999 -9999 -9999 -9999 -9999 -9999 -9999 -9999 -9999 -9999 -9999 -9999 -9999 -9999 -9999 -9999 -9999 -9999 -9999 -9999 -9999 -9999 -9999 -9999 -9999 -9999 -9999 -9999 -9999 -9999 -9999 -9999 -9999 -9999 -9999 -9999 -9999 -9999 -9999 -9999 -9999 -9999 -9999 -9999 -9999 -9999 -9999 -9999 -9999 -9999 -9999 -9999
-9999 -9999 -9999 -9999 -9999 -9999 -9999 -9999 -9999 -9999 -9999 -9999 -9999 -9999 -9999 -9999 -9999 -9999 -9999 -9999 -9999 -9999 -9999 -9999 -9999 -9999 -9999 -9999 -9999 -9999 -9999 -9999 -9999 -9999 -9999 -9999 -9999 -9999 -9999 -9999 -9999 1.54235E-2 9.73938E-4 1.38561E-3 1.15399E-3 6.9148E-4 8.18146E-4 2.58107E-3 1.76044E-3 4.26704E-3 4.05724E-3 1.19387E-3 5.97474E-4 1.73549E-3 8.02502E-4 1.17954E-3 1.54689E-3 2.65916E-3 4.99778E-3 3.74826E-3 2.00972E-3 1.98391E-3 3.70685E-3 8.84817E-3 9.72905E-3 1.34499E-2 1.20207E-2 1.09441E-2 9.1092E-3 1.0627E-2 1.09472E-2 9.48534E-3 1.07078E-2 1.55003E-2 1.16814E-2 1.30745E-2 1.12211E-2 1.0656E-2 1.06869E-2 8.50832E-3 4.4953E-3 6.19537E-3 8.07666E-3 4.11823E-3 1.84001E-3 9.54377E-4 7.76034E-4 1.03291E-3 1.5572E-3 2.25255E-3 1.16031E-3 1.29223E-3 1.07921E-3 2.0017E-3 1.53733E-3 1.60714E-3 1.84922E-3 2.2071E-3 4.14004E-3 4.56017E-3 3.8058E-3 3.03632E-3 3.48727E-3 3.40603E-3 3.51632E-3 3.23255E-3 1.98063E-3 1.89152E-3 1.37306E-3 5.87887E-4 3.37862E-4 -9999 -9999 -9999 -9999 -9999 -9999 -9999 -9999 -9999 -9999 -9999 -9999 -9999 -9999 -9999 -9999 -9999 -9999 -9999 -9999 -9999 -9999 -9999 -9999 -9999 -9999 -9999 -9999 -9999 -9999 -9999 -9999 -9999 -9999 -9999 -9999 -9999 -9999 -9999 -9999 -9999 -9999 -9999 -9999 -9999 -9999 -9999 -9999 -9999 -9999 -9999 -9999 -9999 -9999 -9999 -9999 -9999 -9999 -9999
-9999 -9999 -9999 -9999 -9999 -9999 -9999 -9999 -9999 -9999 -9999 -9999 -9999 -9999 -9999 -9999 -9999 -9999 -9999 -9999 -9999 -9999 -9999 -9999 -9999 -9999 -9999 -9999 -9999 -9999 -9999 -9999 -9999 -9999 -9999 -9999 -9999 -9999 -9999 -9999 -9999 -9999 1.08062E-2 3.83416E-3 3.90274E-4 3.16329E-4 3.38526E-4 1.09558E-3 1.68137E-3 3.01019E-3 2.7863E-3 9.07494E-4 8.28479E-4 1.33141E-3 7.04748E-4 8.66399E-4 1.59201E-3 2.12943E-3 3.14178E-3 1.80304E-3 1.29717E-3 1.66416E-3 2.60854E-3 6.77114E-3 1.00438E-2 7.87522E-3 6.94289E-3 7.60615E-3 8.9263E-3 1.20994E-2 1.08736E-2 8.44249E-3 8.15439E-3 8.30413E-3 1.32976E-2 1.67389E-2 1.27747E-2 1.20656E-2 1.01794E-2 1.05282E-2 8.83206E-3 6.72505E-3 6.29223E-3 7.00758E-3 3.54226E-3 1.84081E-3 8.54785E-4 7.26248E-4 1.16026E-3 2.19866E-3 1.11741E-3 1.22348E-3 1.55257E-3 1.81455E-3 1.4828E-3 1.48519E-3 1.58984E-3 1.61245E-3 3.34969E-3 2.6256E-3 2.55802E-3 1.95882E-3 1.78669E-3 2.84572E-3 2.17287E-3 1.96783E-3 2.72642E-3 2.22798E-3 6.08244E-4 2.81678E-4 2.62697E-4 4.05894E-4 5.8259E-4 4.60964E-4 -9999 -9999 -9999 -9999 -9999 -9999 -9999 -9999 -9999 -9999 -9999 -9999 -9999 -9999 -9999 -9999 -9999 -9999 -9999 -9999 -9999 -9999 -9999 -9999 -9999 -9999 -9999 -9999 -9999 -9999 -9999 -9999 -9999 -9999 -9999 -9999 -9999 -9999 -9999 -9999 -9999 -9999 -9999 -9999 -9999 -9999 -9999 -9999 -9999 -9999 -9999 -9999 -9999 -9999 -9999 -9999
-9999 -9999 -9999 -9999 -9999 -9999 -9999 -9999 -9999 -9999 -9999 -9999 -9999 -9999 -9999 -9999 -9999 -9999 -9999 -9999 -9999 -9999 -9999 -9999 -9999 -9999 -9999 -9999 -9999 -9999 -9999 -9999 -9999 -9999 -9999 -9999 -9999 -9999 -9999 -9999 -9999 -9999 1.57265E-2 1.39444E-3 4.60039E-4 3.57266E-4 2.57936E-4 3.1425E-4 1.6315E-3 3.8828E-3 2.21619E-3 8.29101E-4 1.02635E-3 6.51459E-4 5.18908E-4 7.88115E-4 1.12091E-3 1.77195E-3 3.24622E-3 1.33404E-3 9.38179E-4 1.04121E-3 2.00466E-3 3.43177E-3 9.93215E-3 8.86058E-3 4.41654E-3 8.50208E-3 9.68441E-3 1.03947E-2 1.11649E-2 9.23784E-3 8.21242E-3 8.36815E-3 7.9536E-3 1.17493E-2 1.55347E-2 1.21484E-2 1.04284E-2 1.12271E-2 9.18453E-3 6.92995E-3 5.94736E-3 8.51992E-3 4.12576E-3 1.88111E-3 1.10669E-3 9.01481E-4 1.06391E-3 1.55378E-3 1.06766E-3 1.31599E-3 2.06446E-3 1.86309E-3 1.64483E-3 1.4011E-3 1.02209E-3 1.21916E-3 2.33934E-3 1.57324E-3 1.71332E-3 1.10665E-3 1.11775E-3 1.87029E-3 1.89671E-3 2.1233E-3 2.09198E-3 1.12239E-3 9.67434E-4 1.00782E-3 8.92129E-4 6.08135E-4 4.40403E-4 3.15541E-4 1.44579E-4 -9999 -9999 -9999 -9999 -9999 -9999 -9999 -9999 -9999 -9999 -9999 -9999 -9999 -9999 -9999 -9999 -9999 -9999 -9999 -9999 -9999 -9999 -9999 -9999 -9999 -9999 -9999 -9999 -9999 -9999 -9999 -9999 -9999 -9999 -9999 -9999 -9999 -9999 -9999 -9999 -9999 -9999 -9999 -9999 -9999 -9999 -9999 -9999 -9999 -9999 -9999 -9999 -9999 -9999 -9999
-9999 -9999 -9999 -9999 -9999 -9999 -9999 -9999 -9999 -9999 -9999 -9999 -9999 -9999 -9999 -9999 -9999 -9999 -9999 -9999 -9999 -9999 -9999 -9999 -9999 -9999 -9999 -9999 -9999 -9999 -9999 -9999 -9999 -9999 -9999 -9999 -9999 -9999 -9999 -9999 -9999 -9999 3.0274E-2 3.87345E-3 7.50574E-4 4.29381E-4 2.60632E-4 2.56487E-4 2.04376E-3 5.50849E-3 2.4095E-3 8.57094E-4 8.38788E-4 6.02419E-4 5.21477E-4 7.18768E-4 8.93135E-4 1.80137E-3 4.41979E-3 3.27371E-3 1.42268E-3 9.09594E-4 1.29006E-3 4.11492E-3 1.0008E-2 8.6764E-3 8.39052E-3 5.35605E-3 9.22362E-3 6.86598E-3 8.0815E-3 8.4861E-3 9.04011E-3 7.38916E-3 7.45391E-3 6.50597E-3 8.43407E-3 1.04311E-2 1.21753E-2 9.48639E-3 7.58696E-3 4.4805E-3 2.60652E-3 2.92549E-3 3.55259E-3 1.8555E-3 9.32326E-4 4.62875E-4 4.87841E-4 1.12918E-3 9.74068E-4 8.48966E-4 1.466E-3 1.32018E-3 1.83663E-3 9.34342E-4 8.37132E-4 8.11266E-4 1.16322E-3 1.43704E-3 1.00267E-3 6.92464E-4 7.25824E-4 1.38128E-3 2.16296E-3 1.91548E-3 1.95544E-3 1.85719E-3 1.70849E-3 4.19462E-4 2.81029E-4 8.77275E-4 7.50359E-4 -9999 -9999 -9999 -9999 -9999 -9999 -9999 -9999 -9999 -9999 -9999 -9999 -9999 -9999 -9999 -9999 -9999 -9999 -9999 -9999 -9999 -9999 -9999 -9999 -9999 -9999 -9999 -9999 -9999 -9999 -9999 -9999 -9999 -9999 -9999 -9999 -9999 -9999 -9999 -9999 -9999 -9999 -9999 -9999 -9999 -9999 -9999 -9999 -9999 -9999 -9999 -9999 -9999 -9999 -9999 -9999 -9999
-9999 -9999 -9999 -9999 -9999 -9999 -9999 -9999 -9999 -9999 -9999 -9999 -9999 -9999 -9999 -9999 -9999 -9999 -9999 -9999 -9999 -9999 -9999 -9999 -9999 -9999 -9999 -9999 -9999 -9999 -9999 -9999 -9999 -9999 -9999 -9999 -9999 -9999 -9999 -9999 -9999 -9999 2.87191E-2 1.39369E-3 3.803E-4 7.41753E-4 8.2657E-4 6.59675E-4 1.43915E-3 3.37249E-3 1.52149E-3 4.70309E-4 5.7987E-4 9.27038E-4 4.68283E-4 6.28422E-4 7.30465E-4 1.15989E-3 2.78107E-3 3.35979E-3 1.16193E-3 9.23379E-4 1.09634E-3 3.70316E-3 8.31321E-3 8.25564E-3 9.11875E-3 9.38392E-3 9.45247E-3 7.67591E-3 7.16159E-3 6.69818E-3 9.18797E-3 1.04881E-2 5.7313E-3 4.81059E-3 5.90318E-3 8.75724E-3 1.02128E-2 7.83592E-3 7.83503E-3 3.71499E-3 2.5184E-3 2.03253E-3 2.69907E-3 1.87135E-3 1.33011E-3 6.71345E-4 6.61277E-4 5.57362E-4 1.00247E-3 1.03476E-3 5.95146E-4 9.03592E-4 1.01908E-3 7.75921E-4 7.28068E-4 2.20827E-3 5.56402E-4 2.05075E-3 3.08612E-3 6.01741E-4 7.20657E-4 1.17142E-3 1.82525E-3 1.58206E-3 2.12961E-3 1.12428E-3 1.1922E-3 3.82291E-4 5.76184E-4 7.03438E-4 4.9259E-4 4.75493E-4 1.79647E-4 -9999 -9999 -9999 -9999 -9999 -9999 -9999 -9999 -9999 -9999 -9999 -9999 -9999 -9999 -9999 -9999 -9999 -9999 -9999 -9999 -9999 -9999 -9999 -9999 -9999 -9999 -9999 -9999 -9999 -9999 -9999 -9999 -9999 -9999 -9999 -9999 -9999 -9999 -9999 -9999 -9999 -9999 -9999 -9999 -9999 -9999 -9999 -9999 -9999 -9999 -9999 -9999 -9999 -9999 -9999
-9999 -9999 -9999 -9999 -9999 -9999 -9999 -9999 -9999 -9999 -9999 -9999 -9999 -9999 -9999 -9999 -9999 -9999 -9999 -9999 -9999 -9999 -9999 -9999 -9999 -9999 -9999 -9999 -9999 -9999 -9999 -9999 -9999 -9999 -9999 -9999 -9999 -9999 -9999 -9999 -9999 -9999 1.37451E-2 1.82878E-3 4.47169E-4 3.65358E-4 9.45709E-4 7.84416E-4 1.02648E-3 1.23765E-3 7.97836E-4 6.31887E-4 8.25323E-4 5.15541E-4 3.19074E-4 5.02746E-4 5.25351E-4 9.42403E-4 1.6063E-3 1.84039E-3 7.9283E-4 1.16714E-3 8.75774E-4 2.16754E-3 6.27078E-3 7.17752E-3 9.8313E-3 1.08657E-2 1.10087E-2 1.12426E-2 1.13894E-2 1.13388E-2 9.99579E-3 1.17683E-2 8.14724E-3 7.48168E-3 8.87381E-3 8.43587E-3 1.04648E-2 8.30288E-3 8.56707E-3 4.52115E-3 2.56967E-3 1.41126E-3 2.82195E-3 1.98592E-3 1.68216E-3 1.2779E-3 5.1273E-4 2.79201E-4 6.3318E-4 1.14846E-3 6.20543E-4 3.72476E-4 5.30751E-4 5.68703E-4 1.17583E-3 2.1273E-3 4.90853E-4 1.94346E-3 2.46724E-3 6.68638E-4 7.83894E-4 1.39839E-3 1.45992E-3 1.41084E-3 2.52277E-3 6.34608E-4 8.19163E-4 8.90722E-4 8.35467E-4 2.50156E-4 8.87829E-4 4.21907E-4 8.10131E-4 -9999 -9999 -9999 -9999 -9999 -9999 -9999 -9999 -9999 -9999 -9999 -9999 -9999 -9999 -9999 -9999 -9999 -9999 -9999 -9999 -9999 -9999 -9999 -9999 -9999 -9999 -9999 -9999 -9999 -9999 -9999 -9999 -9999 -9999 -9999 -9999 -9999 -9999 -9999 -9999 -9999 -9999 -9999 -9999 -9999 -9999 -9999 -9999 -9999 -9999 -9999 -9999 -9999 -9999 -9999
-9999 -9999 -9999 -9999 -9999 -9999 -9999 -9999 -9999 -9999 -9999 -9999 -9999 -9999 -9999 -9999 -9999 -9999 -9999 -9999 -9999 -9999 -9999 -9999 -9999 -9999 -9999 -9999 -9999 -9999 -9999 -9999 -9999 -9999 -9999 -9999 -9999 -9999 -9999 -9999 -9999 -9999 3.77082E-3 5.3571E-4 2.54631E-4 4.0304E-4 4.47236E-4 4.10747E-4 7.24381E-4 1.85649E-3 1.74819E-3 5.31552E-4 2.56501E-4 2.35455E-4 2.35535E-4 4.55642E-4 6.31833E-4 8.65918E-4 1.30335E-3 1.00927E-3 7.0921E-4 1.85498E-3 1.49829E-3 1.55217E-3 4.57028E-3 7.09523E-3 8.85292E-3 8.91814E-3 1.17766E-2 1.74655E-2 2.45634E-2 2.51334E-2 1.76218E-2 1.41841E-2 8.43657E-3 9.9886E-3 8.96966E-3 6.18151E-3 8.92783E-3 9.99018E-3 9.73671E-3 2.65845E-3 1.67938E-3 1.30564E-3 1.58216E-3 1.59989E-3 1.94333E-3 1.54684E-3 7.31766E-4 1.01764E-3 9.70537E-4 1.03432E-3 3.07387E-4 7.07707E-4 5.94528E-4 9.33699E-4 8.98159E-4 2.31957E-3 1.2907E-3 2.09759E-3 2.37621E-3 6.97966E-4 1.19919E-3 1.59485E-3 1.45994E-3 1.23986E-3 1.34879E-3 6.37934E-4 7.59419E-4 6.08909E-4 4.66348E-4 1.0884E-3 1.20233E-3 6.61452E-4 5.48346E-4 1.81534E-4 -9999 -9999 -9999 -9999 -9999 -9999 -9999 -9999 -9999 -9999 -9999 -9999 -9999 -9999 -9999 -9999 -9999 -9999 -9999 -9999 -9999 -9999 -9999 -9999 -9999 -9999 -9999 -9999 -9999 -9999 -9999 -9999 -9999 -9999 -9999 -9999 -9999 -9999 -9999 -9999 -9999 -9999 -9999 -9999 -9999 -9999 -9999 -9999 -9999 -9999 -9999 -9999 -9999 -9999
-9999 -9999 -9999 -9999 -9999 -9999 -9999 -9999 -9999 -9999 -9999 -9999 -9999 -9999 -9999 -9999 -9999 -9999 -9999 -9999 -9999 -9999 -9999 -9999 -9999 -9999 -9999 -9999 -9999 -9999 -9999 -9999 -9999 -9999 -9999 -9999 -9999 -9999 -9999 -9999 -9999 -9999 -9999 1.35199E-3 3.48138E-4 5.81074E-4 5.81079E-4 4.97991E-4 1.39402E-3 8.89908E-4 1.54214E-3 2.12775E-4 1.53315E-4 1.79757E-4 3.96361E-4 4.85295E-4 6.58287E-4 9.00036E-4 8.07849E-4 5.17938E-4 9.23026E-4 1.33766E-3 1.49177E-3 1.75558E-3 2.85497E-3 7.26494E-3 8.40335E-3 8.67225E-3 9.61503E-3 1.56431E-2 1.98774E-2 1.56229E-2 1.24173E-2 1.15785E-2 8.92432E-3 4.33971E-3 3.88426E-3 2.12621E-3 3.21066E-3 4.73086E-3 5.15147E-3 2.78366E-3 1.67866E-3 9.42136E-4 1.65872E-3 1.5754E-3 1.79176E-3 1.83934E-3 9.22268E-4 5.4544E-4 5.4464E-4 8.50586E-4 6.79735E-4 9.87956E-4 6.31326E-4 8.84186E-4 8.52174E-4 1.50205E-3 1.79089E-3 6.3051E-3 4.80008E-3 1.86394E-3 8.7049E-4 8.00703E-4 9.96538E-4 6.42663E-4 5.59804E-4 1.28856E-3 9.16245E-4 4.62612E-4 7.07657E-4 9.8817E-4 9.95671E-4 1.01743E-3 2.93533E-4 -9999 -9999 -9999 -9999 -9999 -9999 -9999 -9999 -9999 -9999 -9999 -9999 -9999 -9999 -9999 -9999 -9999 -9999 -9999 -9999 -9999 -9999 -9999 -9999 -9999 -9999 -9999 -9999 -9999 -9999 -9999 -9999 -9999 -9999 -9999 -9999 -9999 -9999 -9999 -9999 -9999 -9999 -9999 -9999 -9999 -9999 -9999 -9999 -9999 -9999 -9999 -9999 -9999 -9999 -9999
-9999 -9999 -9999 -9999 -9999 -9999 -9999 -9999 -9999 -9999 -9999 -9999 -9999 -9999 -9999 -9999 -9999 -9999 -9999 -9999 -9999 -9999 -9999 -9999 -9999 -9999 -9999 -9999 -9999 -9999 -9999 -9999 -9999 -9999 -9999 -9999 -9999 -9999 -9999 -9999 -9999 -9999 -9999 1.90818E-3 3.61544E-4 4.66704E-4 6.29335E-4 8.4172E-4 1.12469E-3 2.64102E-3 8.20344E-4 2.36648E-4 1.66924E-4 1.69485E-4 3.36667E-4 3.47797E-4 7.32299E-4 7.50943E-4 8.7607E-4 1.16152E-3 1.20471E-3 9.0106E-4 1.22699E-3 2.61233E-3 4.75948E-3 7.48959E-3 1.08384E-2 8.7293E-3 8.56997E-3 8.94913E-3 1.18406E-2 9.78747E-3 7.92297E-3 7.04147E-3 3.98486E-3 2.99418E-3 1.4595E-3 1.05279E-3 6.9999E-4 8.25954E-4 3.11889E-3 2.10333E-3 1.09426E-3 7.52813E-4 7.3398E-4 1.69775E-3 1.72E-3 1.52051E-3 1.0202E-3 5.13358E-4 4.38758E-4 1.02153E-3 1.13294E-3 5.90578E-4 5.89885E-4 6.47487E-4 6.032E-4 8.79718E-4 6.83839E-4 1.23072E-3 1.48813E-2 2.5589E-3 7.89913E-4 6.0052E-4 6.38975E-4 5.0836E-4 4.74948E-4 1.13423E-3 5.88867E-4 4.39127E-4 7.03502E-4 1.33016E-3 9.72345E-4 3.20356E-4 -9999 -9999 -9999 -9999 -9999 -9999 -9999 -9999 -9999 -9999 -9999 -9999 -9999 -9999 -9999 -9999 -9999 -9999 -9999 -9999 -9999 -9999 -9999 -9999 -9999 -9999 -9999 -9999 -9999 -9999 -9999 -9999 -9999 -9999 -9999 -9999 -9999 -9999 -9999 -9999 -9999 -9999 -9999 -9999 -9999 -9999 -9999 -9999 -9999 -9999 -9999 -9999 -9999 -9999 -9999 -9999
-9999 -9999 -9999 -9999 -9999 -9999 -9999 -9999 -9999 -9999 -9999 -9999 -9999 -9999 -9999 -9999 -9999 -9999 -9999 -9999 -9999 -9999 -9999 -9999 -9999 -9999 -9999 -9999 -9999 -9999 -9999 -9999 -9999 -9999 -9999 -9999 -9999 -9999 -9999 -9999 -9999 -9999 -9999 9.64023E-3 4.95369E-4 2.33593E-4 5.76177E-4 3.8692E-4 1.19933E-3 3.73897E-3 6.01363E-4 2.01851E-4 1.74596E-4 2.38112E-4 4.10079E-4 4.75377E-4 6.90921E-4 7.59281E-4 4.7402E-4 1.58257E-3 1.05785E-3 9.49515E-4 2.14688E-3 3.55291E-3 6.47161E-3 1.02361E-2 1.15319E-2 9.20014E-3 9.51632E-3 8.21814E-3 6.49967E-3 8.09383E-3 8.35665E-3 5.5889E-3 2.30526E-3 1.68343E-3 8.8837E-4 6.40425E-4 4.72492E-4 7.78901E-4 4.18126E-3 2.4663E-3 8.66999E-4 8.02978E-4 1.61777E-3 1.28124E-3 1.52467E-3 1.00599E-3 7.6822E-4 4.88149E-4 5.51507E-4 9.2123E-4 1.12141E-3 9.49689E-4 5.3454E-4 4.31511E-4 5.25205E-4 7.09579E-4 9.07385E-4 1.67502E-3 8.13111E-3 1.95007E-3 4.30103E-4 7.6126E-4 6.69536E-4 2.90438E-4 2.73371E-4 5.97E-4 5.77121E-4 4.33797E-4 1.16975E-3 7.89829E-4 3.46048E-4 -9999 -9999 -9999 -9999 -9999 -9999 -9999 -9999 -9999 -9999 -9999 -9999 -9999 -9999 -9999 -9999 -9999 -9999 -9999 -9999 -9999 -9999 -9999 -9999 -9999 -9999 -9999 -9999 -9999 -9999 -9999 -9999 -9999 -9999 -9999 -9999 -9999 -9999 -9999 -9999 -9999 -9999 -9999 -9999 -9999 -9999 -9999 -9999 -9999 -9999 -9999 -9999 -9999 -9999 -9999 -9999 -9999
-9999 -9999 -9999 -9999 -9999 -9999 -9999 -9999 -9999 -9999 -9999 -9999 -9999 -9999 -9999 -9999 -9999 -9999 -9999 -9999 -9999 -9999 -9999 -9999 -9999 -9999 -9999 -9999 -9999 -9999 -9999 -9999 -9999 -9999 -9999 -9999 -9999 -9999 -9999 -9999 -9999 -9999 -9999 1.32048E-3 2.61868E-4 2.98734E-4 1.69489E-4 6.37791E-4 1.81634E-3 6.13969E-4 1.28277E-4 2.21276E-4 4.17346E-4 3.50333E-4 3.37538E-4 3.85566E-4 6.60347E-4 2.29103E-3 6.64232E-4 1.78201E-3 1.56339E-3 1.37711E-3 2.75654E-3 5.35579E-3 6.63051E-3 1.0706E-2 9.45516E-3 8.91549E-3 8.29261E-3 8.28959E-3 7.58346E-3 7.26854E-3 7.64845E-3 7.85989E-3 4.05989E-3 1.98138E-3 9.34268E-4 6.07649E-4 1.02104E-3 2.45276E-3 5.01585E-3 1.72132E-3 9.74146E-4 8.12118E-4 1.75033E-3 1.77511E-3 1.05717E-3 1.27327E-3 4.94795E-4 3.99482E-4 1.97293E-4 7.04032E-4 1.18492E-3 1.66657E-3 3.65665E-4 2.97985E-4 9.02802E-4 9.62967E-4 8.66721E-4 7.32393E-4 1.3433E-3 3.60002E-3 1.0775E-3 4.6216E-4 6.55214E-4 3.61134E-4 1.87325E-4 6.57294E-4 6.02768E-4 3.30691E-4 1.17386E-3 2.58631E-4 -9999 -9999 -9999 -9999 -9999 -9999 -9999 -9999 -9999 -9999 -9999 -9999 -9999 -9999 -9999 -9999 -9999 -9999 -9999 -9999 -9999 -9999 -9999 -9999 -9999 -9999 -9999 -9999 -9999 -9999 -9999 -9999 -9999 -9999 -9999 -9999 -9999 -9999 -9999 -9999 -9999 -9999 -9999 -9999 -9999 -9999 -9999 -9999 -9999 -9999 -9999 -9999 -9999 -9999 -9999 -9999 -9999 -9999
-9999 -9999 -9999 -9999 -9999 -9999 -9999 -9999 -9999 -9999 -9999 -9999 -9999 -9999 -9999 -9999 -9999 -9999 -9999 -9999 -9999 -9999 -9999 -9999 -9999 -9999 -9999 -9999 -9999 -9999 -9999 -9999 -9999 -9999 -9999 -9999 -9999 -9999 -9999 -9999 -9999 -9999 5.12608E-3 3.61461E-4 3.96815E-4 1.62364E-4 6.37876E-4 1.78589E-3 1.19302E-3 2.75207E-4 2.35709E-4 3.87791E-4 2.95799E-4 4.25634E-4 5.11458E-4 3.86063E-4 8.90676E-4 1.71304E-3 5.23304E-4 1.36424E-3 2.76765E-3 1.5855E-3 2.13891E-3 5.43652E-3 8.00243E-3 8.63556E-3 9.15306E-3 8.08382E-3 6.86849E-3 8.94959E-3 8.53541E-3 6.48131E-3 5.3753E-3 5.12742E-3 8.25976E-3 6.46501E-3 2.91059E-3 2.64814E-3 3.68509E-3 5.42868E-3 4.72026E-3 1.38039E-3 6.59887E-4 3.93779E-4 7.48077E-4 1.71416E-3 9.12542E-4 6.45405E-4 5.35878E-4 7.47295E-4 5.22301E-4 8.84619E-4 1.16033E-3 8.60846E-4 2.4756E-4 7.97555E-4 1.83302E-3 7.01495E-4 9.99538E-4 1.08997E-3 7.46718E-4 2.85256E-3 2.98082E-3 1.55596E-3 7.95803E-4 3.47313E-4 1.8795E-4 1.03431E-3 6.00776E-4 3.62261E-4 4.2011E-4 -9999 -9999 -9999 -9999 -9999 -9999 -9999 -9999 -9999 -9999 -9999 -9999 -9999 -9999 -9999 -9999 -9999 -9999 -9999 -9999 -9999 -9999 -9999 -9999 -9999 -9999 -9999 -9999 -9999 -9999 -9999 -9999 -9999 -9999 -9999 -9999 -9999 -9999 -9999 -9999 -9999 -9999 -9999 -9999 -9999 -9999 -9999 -9999 -9999 -9999 -9999 -9999 -9999 -9999 -9999 -9999 -9999 -9999 -9999
-9999 -9999 -9999 -9999 -9999 -9999 -9999 -9999 -9999 -9999 -9999 -9999 -9999 -9999 -9999 -9999 -9999 -9999 -9999 -9999 -9999 -9999 -9999 -9999 -9999 -9999 -9999 -9999 -9999 -9999 -9999 -9999 -9999 -9999 -9999 -9999 -9999 -9999 -9999 -9999 -9999 -9999 2.536E-3 1.933E-4 3.00701E-4 1.33455E-4 8.31549E-4 3.1345E-4 1.57703E-4 1.52414E-4 2.24971E-4 4.8425E-4 7.25776E-4 1.77826E-3 1.03187E-3 3.87975E-4 -9999 1.132E-3 5.021E-4 2.11311E-3 2.58761E-3 1.57344E-3 1.47693E-3 3.85935E-3 6.96693E-3 8.88924E-3 8.28321E-3 7.22474E-3 6.31424E-3 6.6767E-3 7.39522E-3 7.50563E-3 5.37588E-3 2.96806E-3 5.65432E-3 6.50783E-3 5.79078E-3 6.87078E-3 5.87035E-3 3.12985E-3 2.50598E-3 1.65642E-3 6.0084E-4 3.97141E-4 4.87628E-4 1.19715E-3 1.18508E-3 5.32709E-4 4.87673E-4 6.37892E-4 9.9811E-4 9.24198E-4 6.97426E-4 2.28489E-4 5.11249E-4 3.38886E-3 5.25745E-4 9.08822E-4 1.3943E-3 1.33966E-3 8.31909E-4 5.16492E-4 1.78647E-3 1.70986E-3 2.49187E-3 3.64903E-4 1.65439E-4 7.73314E-4 6.96766E-4 3.75044E-4 3.78551E-4 -9999 -9999 -9999 -9999 -9999 -9999 -9999 -9999 -9999 -9999 -9999 -9999 -9999 -9999 -9999 -9999 -9999 -9999 -9999 -9999 -9999 -9999 -9999 -9999 -9999 -9999 -9999 -9999 -9999 -9999 -9999 -9999 -9999 -9999 -9999 -9999 -9999 -9999 -9999 -9999 -9999 -9999 -9999 -9999 -9999 -9999 -9999 -9999 -9999 -9999 -9999 -9999 -9999 -9999 -9999 -9999 -9999 -9999 -9999
-9999 -9999 -9999 -9999 -9999 -9999 -9999 -9999 -9999 -9999 -9999 -9999 -9999 -9999 -9999 -9999 -9999 -9999 -9999 -9999 -9999 -9999 -9999 -9999 -9999 -9999 -9999 -9999 -9999 -9999 -9999 -9999 -9999 -9999 -9999 -9999 -9999 -9999 -9999 -9999 -9999 -9999 2.96989E-3 4.97071E-4 3.16756E-4 1.62771E-4 3.36691E-4 1.37714E-3 2.36922E-4 3.18937E-4 2.24148E-4 3.65642E-4 2.22032E-3 3.46579E-3 -9999 -9999 -9999 1.98104E-4 5.02841E-4 2.49613E-3 1.9961E-3 1.32397E-3 1.75841E-3 5.64638E-3 7.0685E-3 6.46094E-3 6.85679E-3 6.74536E-3 6.03263E-3 5.7439E-3 5.94662E-3 7.56952E-3 4.71549E-3 3.43206E-3 2.28153E-3 1.70837E-3 2.08176E-3 3.10327E-3 4.05795E-3 1.07723E-3 1.02044E-3 1.03186E-3 9.62497E-4 5.61317E-4 5.1565E-4 1.07437E-3 8.49639E-4 9.07872E-4 4.93741E-4 3.26134E-4 4.52802E-4 5.46012E-4 5.58981E-4 5.12879E-4 1.95932E-3 7.67119E-4 6.02546E-4 1.06044E-3 1.2441E-3 1.29867E-3 7.54031E-4 5.37325E-4 3.40289E-4 8.84141E-4 1.46463E-3 2.40667E-4 3.74005E-4 9.97192E-4 3.59028E-4 3.00677E-4 2.35405E-4 -9999 -9999 -9999 -9999 -9999 -9999 -9999 -9999 -9999 -9999 -9999 -9999 -9999 -9999 -9999 -9999 -9999 -9999 -9999 -9999 -9999 -9999 -9999 -9999 -9999 -9999 -9999 -9999 -9999 -9999 -9999 -9999 -9999 -9999 -9999 -9999 -9999 -9999 -9999 -9999 -9999 -9999 -9999 -9999 -9999 -9999 -9999 -9999 -9999 -9999 -9999 -9999 -9999 -9999 -9999 -9999 -9999 -9999 -9999
-9999 -9999 -9999 -9999 -9999 -9999 -9999 -9999 -9999 -9999 -9999 -9999 -9999 -9999 -9999 -9999 -9999 -9999 -9999 -9999 -9999 -9999 -9999 -9999 -9999 -9999 -9999 -9999 -9999 -9999 -9999 -9999 -9999 -9999 -9999 -9999 -9999 -9999 -9999 -9999 -9999 -9999 -9999 8.60937E-3 4.35571E-4 2.01983E-4 1.32044E-3 8.90947E-4 4.23913E-4 1.27683E-3 2.88373E-4 3.11083E-4 9.95943E-4 6.58504E-3 -9999 -9999 -9999 4.7709E-4 7.93604E-4 1.16431E-3 1.14758E-3 1.18744E-3 2.54282E-3 5.40984E-3 7.91309E-3 4.80827E-3 3.55829E-3 4.92773E-3 4.01585E-3 3.70023E-3 3.39735E-3 3.81944E-3 3.15349E-3 2.39951E-3 2.41401E-3 1.7695E-3 1.07573E-3 2.61145E-3 3.67549E-3 1.16298E-3 9.759E-4 1.37479E-3 1.5146E-3 7.41615E-4 3.76828E-4 9.53101E-4 7.31353E-4 8.82013E-4 7.65499E-4 2.64409E-4 3.7633E-4 1.51428E-4 5.98878E-4 1.35182E-3 1.20693E-3 6.36828E-4 8.35481E-4 7.86496E-4 9.17273E-4 1.71536E-3 5.8797E-4 5.40274E-4 4.35375E-4 1.01463E-3 7.41795E-4 5.38889E-4 6.50545E-4 1.91259E-4 1.19113E-4 2.12406E-4 2.02711E-4 2.07492E-4 -9999 -9999 -9999 -9999 -9999 -9999 -9999 -9999 -9999 -9999 -9999 -9999 -9999 -9999 -9999 -9999 -9999 -9999 -9999 -9999 -9999 -9999 -9999 -9999 -9999 -9999 -9999 -9999 -9999 -9999 -9999 -9999 -9999 -9999 -9999 -9999 -9999 -9999 -9999 -9999 -9999 -9999 -9999 -9999 -9999 -9999 -9999 -9999 -9999 -9999 -9999 -9999 -9999 -9999 -9999 -9999 -9999 -9999
-9999 -9999 -9999 -9999 -9999 -9999 -9999 -9999 -9999 -9999 -9999 -9999 -9999 -9999 -9999 -9999 -9999 -9999 -9999 -9999 -9999 -9999 -9999 -9999 -9999 -9999 -9999 -9999 -9999 -9999 -9999 -9999 -9999 -9999 -9999 -9999 -9999 -9999 -9999 -9999 -9999 -9999 -9999 1.04817E-2 8.00853E-4 2.28342E-4 1.1636E-3 4.51672E-4 3.20596E-3 8.46425E-4 2.40601E-4 7.10729E-4 1.33007E-3 -9999 -9999 -9999 -9999 -9999 -9999 3.98733E-4 4.69792E-4 8.45333E-4 1.7735E-3 7.65873E-3 8.07312E-3 9.08723E-3 3.81215E-3 2.0552E-3 2.55489E-3 1.98426E-3 2.4081E-3 2.59541E-3 2.75848E-3 2.17699E-3 1.96249E-3 1.19542E-3 1.58606E-3 3.64078E-3 1.7964E-3 1.25364E-3 1.80755E-3 2.11839E-3 1.39156E-3 7.22108E-4 2.46944E-4 6.48936E-4 8.98909E-4 3.76125E-4 4.34676E-4 3.36178E-4 4.2608E-4 1.87676E-4 5.49675E-4 1.16331E-3 5.30036E-4 6.90637E-4 7.26878E-4 8.22904E-4 1.32316E-3 1.00001E-3 1.2057E-3 1.20363E-3 5.8797E-4 5.43532E-4 8.27875E-4 5.78664E-4 2.38102E-4 1.00655E-4 1.23556E-4 9.32161E-5 2.46758E-4 -9999 -9999 -9999 -9999 -9999 -9999 -9999 -9999 -9999 -9999 -9999 -9999 -9999 -9999 -9999 -9999 -9999 -9999 -9999 -9999 -9999 -9999 -9999 -9999 -9999 -9999 -9999 -9999 -9999 -9999 -9999 -9999 -9999 -9999 -9999 -9999 -9999 -9999 -9999 -9999 -9999 -9999 -9999 -9999 -9999 -9999 -9999 -9999 -9999 -9999 -9999 -9999 -9999 -9999 -9999 -9999 -9999 -9999 -9999
-9999 -9999 -9999 -9999 -9999 -9999 -9999 -9999 -9999 -9999 -9999 -9999 -9999 -9999 -9999 -9999 -9999 -9999 -9999 -9999 -9999 -9999 -9999 -9999 -9999 -9999 -9999 -9999 -9999 -9999 -9999 -9999 -9999 -9999 -9999 -9999 -9999 -9999 -9999 -9999 -9999 -9999 -9999 1.17073E-2 1.19832E-3 2.69781E-4 9.74694E-4 7.75196E-4 8.22554E-4 2.0745E-4 1.34486E-4 1.8357E-4 3.18391E-4 -9999 -9999 -9999 -9999 -9999 -9999 -9999 9.26094E-4 2.40879E-3 4.36664E-3 7.57145E-3 7.66037E-3 6.86849E-3 5.19244E-3 1.96318E-3 1.27673E-3 1.32951E-3 3.51449E-3 2.63855E-3 1.9648E-3 1.64942E-3 1.23326E-3 9.72043E-4 1.73228E-3 1.89354E-3 1.16065E-3 9.80242E-4 9.40364E-4 1.07377E-3 1.10088E-3 4.86959E-4 1.49618E-4 4.04401E-4 5.09747E-4 3.55753E-4 5.34989E-4 5.8554E-4 6.89625E-4 4.65293E-4 4.29765E-4 1.0443E-3 4.80275E-4 4.50505E-4 6.9572E-4 6.36396E-4 6.34179E-4 4.7351E-4 4.03462E-4 2.58891E-4 5.78024E-4 4.13549E-4 5.07265E-4 4.48997E-4 1.78657E-4 1.34073E-4 1.24282E-4 8.50204E-5 -9999 -9999 -9999 -9999 -9999 -9999 -9999 -9999 -9999 -9999 -9999 -9999 -9999 -9999 -9999 -9999 -9999 -9999 -9999 -9999 -9999 -9999 -9999 -9999 -9999 -9999 -9999 -9999 -9999 -9999 -9999 -9999 -9999 -9999 -9999 -9999 -9999 -9999 -9999 -9999 -9999 -9999 -9999 -9999 -9999 -9999 -9999 -9999 -9999 -9999 -9999 -9999 -9999 -9999 -9999 -9999 -9999 -9999 -9999 -9999
-9999 -9999 -9999 -9999 -9999 -9999 -9999 -9999 -9999 -9999 -9999 -9999 -9999 -9999 -9999 -9999 -9999 -9999 -9999 -9999 -9999 -9999 -9999 -9999 -9999 -9999 -9999 -9999 -9999 -9999 -9999 -9999 -9999 -9999 -9999 -9999 -9999 -9999 -9999 -9999 -9999 -9999 -9999 -9999 1.89186E-2 3.62683E-4 2.32505E-4 1.91779E-3 4.86808E-4 1.84466E-4 1.79389E-4 2.31741E-4 -9999 -9999 -9999 -9999 -9999 -9999 -9999 -9999 -9999 5.26139E-3 7.37717E-3 7.20966E-3 5.5287E-3 4.32832E-3 2.4458E-3 1.55934E-3 9.70491E-4 1.22682E-3 2.14669E-3 2.69958E-3 2.29234E-3 1.4537E-3 1.49438E-3 1.57042E-3 2.25668E-3 2.00336E-3 1.02202E-3 6.97017E-4 6.95444E-4 7.15186E-4 5.59741E-4 2.16034E-4 1.66908E-4 3.93775E-4 2.57372E-4 4.09697E-4 6.62756E-4 6.05935E-4 5.01467E-4 2.89509E-4 6.08812E-4 5.0884E-4 4.33944E-4 3.89111E-4 4.57663E-4 8.16161E-4 5.31101E-4 5.43458E-4 3.52258E-4 1.67812E-4 2.39908E-4 5.6703E-4 2.41123E-4 2.56221E-4 3.5172E-4 7.45684E-5 -9999 -9999 -9999 -9999 -9999 -9999 -9999 -9999 -9999 -9999 -9999 -9999 -9999 -9999 -9999 -9999 -9999 -9999 -9999 -9999 -9999 -9999 -9999 -9999 -9999 -9999 -9999 -9999 -9999 -9999 -9999 -9999 -9999 -9999 -9999 -9999 -9999 -9999 -9999 -9999 -9999 -9999 -9999 -9999 -9999 -9999 -9999 -9999 -9999 -9999 -9999 -9999 -9999 -9999 -9999 -9999 -9999 -9999 -9999 -9999 -9999 -9999
-9999 -9999 -9999 -9999 -9999 -9999 -9999 -9999 -9999 -9999 -9999 -9999 -9999 -9999 -9999 -9999 -9999 -9999 -9999 -9999 -9999 -9999 -9999 -9999 -9999 -9999 -9999 -9999 -9999 -9999 -9999 -9999 -9999 -9999 -9999 -9999 -9999 -9999 -9999 -9999 -9999 -9999 -9999 -9999 1.28531E-2 2.98696E-4 1.72106E-3 8.61471E-4 2.19516E-4 4.16476E-4 3.30176E-4 -9999 -9999 -9999 -9999 -9999 -9999 -9999 -9999 -9999 -9999 -9999 -9999 6.5155E-3 5.00802E-3 2.41267E-3 1.19903E-3 8.5378E-4 9.06696E-4 1.10478E-3 1.71592E-3 3.91726E-3 3.68029E-3 3.0344E-3 3.04111E-3 2.57514E-3 1.61332E-3 1.55104E-3 1.15414E-3 9.8617E-4 7.06054E-4 7.84638E-4 4.50829E-4 2.15857E-4 3.66965E-4 5.52722E-4 3.33122E-4 3.99005E-4 6.44478E-4 4.62266E-4 4.08216E-4 2.6853E-4 3.62726E-4 4.57794E-4 7.1406E-4 3.38138E-4 3.26967E-4 3.85072E-4 7.81321E-4 7.57708E-4 4.54831E-4 1.92802E-4 1.18857E-4 1.63869E-4 3.40096E-4 1.21868E-4 8.87824E-5 -9999 -9999 -9999 -9999 -9999 -9999 -9999 -9999 -9999 -9999 -9999 -9999 -9999 -9999 -9999 -9999 -9999 -9999 -9999 -9999 -9999 -9999 -9999 -9999 -9999 -9999 -9999 -9999 -9999 -9999 -9999 -9999 -9999 -9999 -9999 -9999 -9999 -9999 -9999 -9999 -9999 -9999 -9999 -9999 -9999 -9999 -9999 -9999 -9999 -9999 -9999 -9999 -9999 -9999 -9999 -9999 -9999 -9999 -9999 -9999 -9999 -9999 -9999
-9999 -9999 -9999 -9999 -9999 -9999 -9999 -9999 -9999 -9999 -9999 -9999 -9999 -9999 -9999 -9999 -9999 -9999 -9999 -9999 -9999 -9999 -9999 -9999 -9999 -9999 -9999 -9999 -9999 -9999 -9999 -9999 -9999 -9999 -9999 -9999 -9999 -9999 -9999 -9999 -9999 -9999 -9999 -9999 1.64276E-2 1.18064E-3 4.33349E-3 4.16013E-4 2.3992E-4 -9999 -9999 -9999 -9999 -9999 -9999 -9999 -9999 -9999 -9999 -9999 -9999 -9999 -9999 2.86321E-3 2.17283E-3 1.6697E-3 1.0891E-3 1.03442E-3 9.80864E-4 9.96676E-4 9.18564E-4 1.34842E-3 1.61083E-3 2.3644E-3 1.62634E-3 9.81859E-4 4.7056E-4 1.11243E-3 1.48695E-3 5.68926E-4 5.52178E-4 5.28382E-4 4.27865E-4 2.53015E-4 3.79636E-4 1.01353E-3 4.72717E-4 3.16432E-4 3.04721E-4 3.32599E-4 2.16541E-4 1.54058E-4 2.55632E-4 3.10794E-4 3.70139E-4 1.19199E-4 1.7988E-4 2.60334E-4 2.44428E-4 7.14857E-4 3.72147E-4 2.52986E-4 8.37466E-5 8.27767E-5 1.95858E-4 1.03859E-4 -9999 -9999 -9999 -9999 -9999 -9999 -9999 -9999 -9999 -9999 -9999 -9999 -9999 -9999 -9999 -9999 -9999 -9999 -9999 -9999 -9999 -9999 -9999 -9999 -9999 -9999 -9999 -9999 -9999 -9999 -9999 -9999 -9999 -9999 -9999 -9999 -9999 -9999 -9999 -9999 -9999 -9999 -9999 -9999 -9999 -9999 -9999 -9999 -9999 -9999 -9999 -9999 -9999 -9999 -9999 -9999 -9999 -9999 -9999 -9999 -9999 -9999 -9999 -9999
-9999 -9999 -9999 -9999 -9999 -9999 -9999 -9999 -9999 -9999 -9999 -9999 -9999 -9999 -9999 -9999 -9999 -9999 -9999 -9999 -9999 -9999 -9999 -9999 -9999 -9999 -9999 -9999 -9999 -9999 -9999 -9999 -9999 -9999 -9999 -9999 -9999 -9999 -9999 -9999 -9999 -9999 -9999 -9999 1.76784E-2 1.99559E-3 4.20796E-3 3.91924E-4 2.73795E-4 -9999 -9999 -9999 -9999 -9999 -9999 -9999 -9999 -9999 -9999 -9999 -9999 -9999 -9999 1.49629E-3 7.77761E-4 5.76288E-4 8.05442E-4 1.11421E-3 7.53067E-4 7.12934E-4 9.27665E-4 1.06002E-3 8.67468E-4 9.5022E-4 9.99404E-4 6.39099E-4 4.32971E-4 9.63354E-4 1.35515E-3 4.4969E-4 3.62498E-4 5.19556E-4 3.23347E-4 1.71675E-4 3.23364E-4 9.23204E-4 6.47883E-4 2.97221E-4 2.51503E-4 3.18674E-4 1.98219E-4 2.24998E-4 2.24879E-4 2.64389E-4 3.38296E-4 1.84177E-4 1.4334E-4 2.43785E-4 1.95145E-4 1.73691E-4 1.7708E-4 1.93273E-4 1.44782E-4 3.61565E-5 1.03948E-4 1.40738E-4 -9999 -9999 -9999 -9999 -9999 -9999 -9999 -9999 -9999 -9999 -9999 -9999 -9999 -9999 -9999 -9999 -9999 -9999 -9999 -9999 -9999 -9999 -9999 -9999 -9999 -9999 -9999 -9999 -9999 -9999 -9999 -9999 -9999 -9999 -9999 -9999 -9999 -9999 -9999 -9999 -9999 -9999 -9999 -9999 -9999 -9999 -9999 -9999 -9999 -9999 -9999 -9999 -9999 -9999 -9999 -9999 -9999 -9999 -9999 -9999 -9999 -9999 -9999 -9999
-9999 -9999 -9999 -9999 -9999 -9999 -9999 -9999 -9999 -9999 -9999 -9999 -9999 -9999 -9999 -9999 -9999 -9999 -9999 -9999 -9999 -9999 -9999 -9999 -9999 -9999 -9999 -9999 -9999 -9999 -9999 -9999 -9999 -9999 -9999 -9999 -9999 -9999 -9999 -9999 -9999 -9999 -9999 -9999 1.24802E-2 1.44802E-3 1.39151E-2 4.88832E-3 2.20131E-3 -9999 -9999 -9999 -9999 -9999 -9999 -9999 -9999 -9999 -9999 -9999 -9999 -9999 -9999 -9999 -9999 5.18955E-4 5.56512E-4 7.40815E-4 6.20588E-4 7.05412E-4 7.32507E-4 1.37645E-3 8.64548E-4 9.4208E-4 8.40009E-4 4.42608E-4 5.39237E-4 1.5098E-3 1.35719E-3 3.63092E-4 2.55282E-4 2.93456E-4 2.18557E-4 1.37978E-4 3.06792E-4 5.34178E-4 2.16442E-4 1.85954E-4 2.45527E-4 2.78105E-4 1.32619E-4 1.02504E-4 2.41314E-4 2.27706E-4 2.01801E-4 2.20537E-4 2.34858E-4 1.44025E-4 1.44364E-4 1.05769E-4 1.12942E-4 1.37766E-4 2.1354E-4 1.17612E-4 1.4647E-4 -9999 -9999 -9999 -9999 -9999 -9999 -9999 -9999 -9999 -9999 -9999 -9999 -9999 -9999 -9999 -9999 -9999 -9999 -9999 -9999 -9999 -9999 -9999 -9999 -9999 -9999 -9999 -9999 -9999 -9999 -9999 -9999 -9999 -9999 -9999 -9999 -9999 -9999 -9999 -9999 -9999 -9999 -9999 -9999 -9999 -9999 -9999 -9999 -9999 -9999 -9999 -9999 -9999 -9999 -9999 -9999 -9999 -9999 -9999 -9999 -9999 -9999 -9999 -9999 -9999
-9999 -9999 -9999 -9999 -9999 -9999 -9999 -9999 -9999 -9999 -9999 -9999 -9999 -9999 -9999 -9999 -9999 -9999 -9999 -9999 -9999 -9999 -9999 -9999 -9999 -9999 -9999 -9999 -9999 -9999 -9999 -9999 -9999 -9999 -9999 -9999 -9999 -9999 -9999 -9999 -9999 -9999 -9999 -9999 8.31234E-3 3.76377E-3 3.87061E-3 1.26025E-3 2.84742E-4 3.00724E-4 -9999 -9999 -9999 -9999 -9999 -9999 -9999 -9999 -9999 -9999 -9999 -9999 -9999 -9999 -9999 6.63276E-4 6.17487E-4 7.80136E-4 4.15502E-4 6.41433E-4 6.50076E-4 1.13719E-3 8.33891E-4 7.56721E-4 7.50747E-4 5.84551E-4 4.71993E-4 7.78246E-4 1.50368E-3 7.60543E-4 4.89416E-4 2.97638E-4 2.24015E-4 1.26458E-4 2.62775E-4 3.98814E-4 2.36199E-4 2.98618E-4 3.96103E-4 3.8283E-4 1.82775E-4 9.79897E-5 1.03768E-4 1.23646E-4 1.44429E-4 2.06577E-4 2.31673E-4 1.62996E-4 1.08092E-4 1.03347E-4 1.75913E-4 2.01106E-4 1.68017E-4 1.6587E-4 1.4288E-4 -9999 -9999 -9999 -9999 -9999 -9999 -9999 -9999 -9999 -9999 -9999 -9999 -9999 -9999 -9999 -9999 -9999 -9999 -9999 -9999 -9999 -9999 -9999 -9999 -9999 -9999 -9999 -9999 -9999 -9999 -9999 -9999 -9999 -9999 -9999 -9999 -9999 -9999 -9999 -9999 -9999 -9999 -9999 -9999 -9999 -9999 -9999 -9999 -9999 -9999 -9999 -9999 -9999 -9999 -9999 -9999 -9999 -9999 -9999 -9999 -9999 -9999 -9999 -9999 -9999
-9999 -9999 -9999 -9999 -9999 -9999 -9999 -9999 -9999 -9999 -9999 -9999 -9999 -9999 -9999 -9999 -9999 -9999 -9999 -9999 -9999 -9999 -9999 -9999 -9999 -9999 -9999 -9999 -9999 -9999 -9999 -9999 -9999 -9999 -9999 -9999 -9999 -9999 -9999 -9999 -9999 -9999 -9999 -9999 -9999 1.08383E-2 6.19194E-4 5.79757E-4 4.24337E-4 -9999 -9999 -9999 -9999 -9999 -9999 -9999 -9999 -9999 -9999 -9999 -9999 -9999 -9999 -9999 -9999 -9999 8.53623E-4 3.95125E-4 6.91394E-4 1.16688E-3 9.86365E-4 1.45165E-3 1.00679E-3 8.80425E-4 9.03969E-4 9.29425E-4 5.41272E-4 2.60365E-4 7.49512E-4 1.65926E-3 6.87974E-4 4.66949E-4 1.99241E-4 1.21857E-4 1.58299E-4 2.39246E-4 2.23682E-4 2.45238E-4 3.98754E-4 3.09304E-4 1.80149E-4 1.0606E-4 1.43336E-4 1.33102E-4 1.72589E-4 1.95387E-4 1.89837E-4 1.89343E-4 1.07343E-4 9.96724E-5 1.92227E-4 1.33005E-4 1.8212E-4 2.55087E-4 -9999 -9999 -9999 -9999 -9999 -9999 -9999 -9999 -9999 -9999 -9999 -9999 -9999 -9999 -9999 -9999 -9999 -9999 -9999 -9999 -9999 -9999 -9999 -9999 -9999 -9999 -9999 -9999 -9999 -9999 -9999 -9999 -9999 -9999 -9999 -9999 -9999 -9999 -9999 -9999 -9999 -9999 -9999 -9999 -9999 -9999 -9999 -9999 -9999 -9999 -9999 -9999 -9999 -9999 -9999 -9999 -9999 -9999 -9999 -9999 -9999 -9999 -9999 -9999 -9999 -9999
-9999 -9999 -9999 -9999 -9999 -9999 -9999 -9999 -9999 -9999 -9999 -9999 -9999 -9999 -9999 -9999 -9999 -9999 -9999 -9999 -9999 -9999 -9999 -9999 -9999 -9999 -9999 -9999 -9999 -9999 -9999 -9999 -9999 -9999 -9999 -9999 -9999 -9999 -9999 -9999 -9999 -9999 -9999 -9999 -9999 6.11554E-3 1.10718E-2 7.75872E-4 2.30599E-4 -9999 -9999 -9999 -9999 -9999 -9999 -9999 -9999 -9999 -9999 -9999 -9999 -9999 -9999 -9999 -9999 -9999 -9999 -9999 9.75179E-4 9.63658E-4 7.07439E-4 8.41975E-4 1.10802E-3 1.22325E-3 1.28785E-3 8.57747E-4 4.44949E-4 1.74081E-4 3.75757E-4 1.36815E-3 1.06588E-3 4.97819E-4 1.65255E-4 1.49869E-4 2.89144E-4 2.07889E-4 1.42502E-4 1.09596E-4 1.52673E-4 2.43052E-4 2.0155E-4 1.20285E-4 9.87024E-5 9.35575E-5 1.16511E-4 8.39663E-5 1.26814E-4 1.84771E-4 1.06907E-4 7.46995E-5 6.82569E-5 8.17847E-5 9.11406E-5 -9999 -9999 -9999 -9999 -9999 -9999 -9999 -9999 -9999 -9999 -9999 -9999 -9999 -9999 -9999 -9999 -9999 -9999 -9999 -9999 -9999 -9999 -9999 -9999 -9999 -9999 -9999 -9999 -9999 -9999 -9999 -9999 -9999 -9999 -9999 -9999 -9999 -9999 -9999 -9999 -9999 -9999 -9999 -9999 -9999 -9999 -9999 -9999 -9999 -9999 -9999 -9999 -9999 -9999 -9999 -9999 -9999 -9999 -9999 -9999 -9999 -9999 -9999 -9999 -9999 -9999 -9999
-9999 -9999 -9999 -9999 -9999 -9999 -9999 -9999 -9999 -9999 -9999 -9999 -9999 -9999 -9999 -9999 -9999 -9999 -9999 -9999 -9999 -9999 -9999 -9999 -9999 -9999 -9999 -9999 -9999 -9999 -9999 -9999 -9999 -9999 -9999 -9999 -9999 -9999 -9999 -9999 -9999 -9999 -9999 -9999 -9999 -9999 -9999 5.43553E-3 3.26036E-4 5.81509E-4 -9999 -9999 -9999 -9999 -9999 -9999 -9999 -9999 -9999 -9999 -9999 -9999 -9999 -9999 -9999 -9999 -9999 1.11184E-3 2.05736E-3 1.46583E-3 6.38029E-4 7.37263E-4 8.15929E-4 8.70409E-4 7.84445E-4 5.77174E-4 2.15852E-4 1.87677E-4 4.90651E-4 8.36017E-4 5.6191E-4 3.43636E-4 1.44456E-4 1.56813E-4 4.0253E-4 3.34918E-4 1.29907E-4 1.10202E-4 1.05133E-4 1.86054E-4 1.87911E-4 1.69279E-4 1.46363E-4 1.10672E-4 6.1771E-5 5.12089E-5 9.03191E-5 1.03271E-4 8.80735E-5 8.16664E-5 6.414E-5 6.18446E-5 3.70958E-5 -9999 -9999 -9999 -9999 -9999 -9999 -9999 -9999 -9999 -9999 -9999 -9999 -9999 -9999 -9999 -9999 -9999 -9999 -9999 -9999 -9999 -9999 -9999 -9999 -9999 -9999 -9999 -9999 -9999 -9999 -9999 -9999 -9999 -9999 -9999 -9999 -9999 -9999 -9999 -9999 -9999 -9999 -9999 -9999 -9999 -9999 -9999 -9999 -9999 -9999 -9999 -9999 -9999 -9999 -9999 -9999 -9999 -9999 -9999 -9999 -9999 -9999 -9999 -9999 -9999 -9999 -9999
-9999 -9999 -9999 -9999 -9999 -9999 -9999 -9999 -9999 -9999 -9999 -9999 -9999 -9999 -9999 -9999 -9999 -9999 -9999 -9999 -9999 -9999 -9999 -9999 -9999 -9999 -9999 -9999 -9999 -9999 -9999 -9999 -9999 -9999 -9999 -9999 -9999 -9999 -9999 -9999 -9999 -9999 -9999 -9999 -9999 -9999 -9999 1.71977E-2 2.98907E-3 -9999 -9999 -9999 -9999 -9999 -9999 -9999 -9999 -9999 -9999 -9999 -9999 -9999 -9999 -9999 -9999 -9999 -9999 -9999 1.62055E-3 1.58772E-3 7.89639E-4 5.14947E-4 6.04553E-4 5.43769E-4 5.18665E-4 3.67746E-4 3.22471E-4 4.93782E-4 9.80697E-4 7.38882E-4 4.37709E-4 3.24818E-4 1.58732E-4 1.55973E-4 3.2763E-4 1.61559E-4 1.12082E-4 1.15558E-4 9.96694E-5 1.17683E-4 1.83911E-4 1.76104E-4 1.92331E-4 1.55489E-4 8.8085E-5 2.56343E-5 3.34814E-5 5.94413E-5 4.82733E-5 5.45947E-5 5.93237E-5 5.90776E-5 3.68334E-5 -9999 -9999 -9999 -9999 -9999 -9999 -9999 -9999 -9999 -9999 -9999 -9999 -9999 -9999 -9999 -9999 -9999 -9999 -9999 -9999 -9999 -9999 -9999 -9999 -9999 -9999 -9999 -9999 -9999 -9999 -9999 -9999 -9999 -9999 -9999 -9999 -9999 -9999 -9999 -9999 -9999 -9999 -9999 -9999 -9999 -9999 -9999 -9999 -9999 -9999 -9999 -9999 -9999 -9999 -9999 -9999 -9999 -9999 -9999 -9999 -9999 -9999 -9999 -9999 -9999 -9999 -9999
-9999 -9999 -9999 -9999 -9999 -9999 -9999 -9999 -9999 -9999 -9999 -9999 -9999 -9999 -9999 -9999 -9999 -9999 -9999 -9999 -9999 -9999 -9999 -9999 -9999 -9999 -9999 -9999 -9999 -9999 -9999 -9999 -9999 -9999 -9999 -9999 -9999 -9999 -9999 -9999 -9999 -9999 -9999 -9999 -9999 -9999 -9999 -9999 1.46961E-2 -9999 -9999 -9999 -9999 -9999 -9999 -9999 -9999 -9999 -9999 -9999 -9999 -9999 -9999 -9999 -9999 -9999 6.41584E-4 2.6553E-4 7.13696E-4 2.64545E-3 1.63282E-3 5.01028E-4 8.24775E-4 5.14503E-4 2.71032E-4 3.28491E-4 3.49662E-4 6.31717E-4 6.89805E-4 5.4581E-4 1.98764E-4 2.08378E-4 1.76461E-4 1.11545E-4 2.75404E-4 2.80897E-4 1.67525E-4 1.14626E-4 1.02759E-4 1.10511E-4 1.71509E-4 1.9141E-4 2.07536E-4 1.38067E-4 9.41813E-5 3.29524E-5 4.27454E-5 4.22773E-5 4.20776E-5 3.71209E-5 4.4107E-5 4.7469E-5 4.89608E-5 -9999 -9999 -9999 -9999 -9999 -9999 -9999 -9999 -9999 -9999 -9999 -9999 -9999 -9999 -9999 -9999 -9999 -9999 -9999 -9999 -9999 -9999 -9999 -9999 -9999 -9999 -9999 -9999 -9999 -9999 -9999 -9999 -9999 -9999 -9999 -9999 -9999 -9999 -9999 -9999 -9999 -9999 -9999 -9999 -9999 -9999 -9999 -9999 -9999 -9999 -9999 -9999 -9999 -9999 -9999 -9999 -9999 -9999 -9999 -9999 -9999 -9999 -9999 -9999 -9999 -9999 -9999
-9999 -9999 -9999 -9999 -9999 -9999 -9999 -9999 -9999 -9999 -9999 -9999 -9999 -9999 -9999 -9999 -9999 -9999 -9999 -9999 -9999 -9999 -9999 -9999 -9999 -9999 -9999 -9999 -9999 -9999 -9999 -9999 -9999 -9999 -9999 -9999 -9999 -9999 -9999 -9999 -9999 -9999 -9999 -9999 -9999 -9999 -9999 -9999 -9999 -9999 -9999 -9999 -9999 -9999 -9999 -9999 -9999 -9999 -9999 -9999 -9999 -9999 -9999 -9999 2.20218E-3 1.34008E-3 6.60344E-4 3.39873E-4 5.37551E-4 1.74469E-3 2.18788E-3 5.31099E-4 5.94889E-4 6.0879E-4 3.01099E-4 2.46447E-4 3.11148E-4 5.4832E-4 6.45568E-4 5.1469E-4 3.57667E-4 2.96562E-4 2.13642E-4 2.34397E-4 4.60276E-4 6.95146E-4 4.35051E-4 1.5508E-4 1.24651E-4 1.26486E-4 2.04975E-4 2.6102E-4 2.1785E-4 1.08411E-4 7.32617E-5 3.4193E-5 3.09746E-5 6.80168E-5 5.6892E-5 3.45877E-5 3.82149E-5 5.45827E-5 -9999 -9999 -9999 -9999 -9999 -9999 -9999 -9999 -9999 -9999 -9999 -9999 -9999 -9999 -9999 -9999 -9999 -9999 -9999 -9999 -9999 -9999 -9999 -9999 -9999 -9999 -9999 -9999 -9999 -9999 -9999 -9999 -9999 -9999 -9999 -9999 -9999 -9999 -9999 -9999 -9999 -9999 -9999 -9999 -9999 -9999 -9999 -9999 -9999 -9999 -9999 -9999 -9999 -9999 -9999 -9999 -9999 -9999 -9999 -9999 -9999 -9999 -9999 -9999 -9999 -9999 -9999 -9999
-9999 -9999 -9999 -9999 -9999 -9999 -9999 -9999 -9999 -9999 -9999 -9999 -9999 -9999 -9999 -9999 -9999 -9999 -9999 -9999 -9999 -9999 -9999 -9999 -9999 -9999 -9999 -9999 -9999 -9999 -9999 -9999 -9999 -9999 -9999 -9999 -9999 -9999 -9999 -9999 -9999 -9999 -9999 -9999 -9999 -9999 -9999 -9999 -9999 -9999 -9999 -9999 -9999 -9999 -9999 -9999 -9999 -9999 -9999 -9999 -9999 -9999 -9999 -9999 -9999 1.86226E-3 1.02972E-3 4.65468E-4 4.29569E-4 2.07075E-3 2.57509E-3 9.86055E-4 6.27096E-4 6.5188E-4 5.0146E-4 3.05206E-4 3.38266E-4 5.41068E-4 5.18633E-4 3.89361E-4 4.4282E-4 3.26645E-4 1.71152E-4 2.6324E-4 3.16152E-4 3.45228E-4 4.48173E-4 2.87737E-4 2.32125E-4 2.55608E-4 1.80905E-4 1.36804E-4 1.22348E-4 1.04888E-4 7.12357E-5 3.65094E-5 3.28649E-5 4.14761E-5 5.78811E-5 6.25952E-5 4.01003E-5 -9999 -9999 -9999 -9999 -9999 -9999 -9999 -9999 -9999 -9999 -9999 -9999 -9999 -9999 -9999 -9999 -9999 -9999 -9999 -9999 -9999 -9999 -9999 -9999 -9999 -9999 -9999 -9999 -9999 -9999 -9999 -9999 -9999 -9999 -9999 -9999 -9999 -9999 -9999 -9999 -9999 -9999 -9999 -9999 -9999 -9999 -9999 -9999 -9999 -9999 -9999 -9999 -9999 -9999 -9999 -9999 -9999 -9999 -9999 -9999 -9999 -9999 -9999 -9999 -9999 -9999 -9999 -9999 -9999
-9999 -9999 -9999 -9999 -9999 -9999 -9999 -9999 -9999 -9999 -9999 -9999 -9999 -9999 -9999 -9999 -9999 -9999 -9999 -9999 -9999 -9999 -9999 -9999 -9999 -9999 -9999 -9999 -9999 -9999 -9999 -9999 -9999 -9999 -9999 -9999 -9999 -9999 -9999 -9999 -9999 -9999 -9999 -9999 -9999 -9999 -9999 -9999 -9999 -9999 -9999 -9999 -9999 -9999 -9999 -9999 -9999 -9999 -9999 -9999 -9999 -9999 -9999 -9999 -9999 2.90009E-3 2.28652E-3 1.17237E-3 4.68302E-4 1.08099E-3 2.41772E-3 2.01658E-3 1.22377E-3 5.44806E-4 3.78817E-4 3.89371E-4 3.69282E-4 4.29799E-4 2.68302E-4 2.49732E-4 2.78985E-4 2.85875E-4 1.55345E-4 1.42887E-4 7.78262E-5 9.44707E-5 2.17053E-4 2.93836E-4 3.76981E-4 3.79838E-4 1.62954E-4 7.14783E-5 7.62606E-5 6.93504E-5 6.13424E-5 5.08401E-5 4.18309E-5 4.94663E-5 1.1259E-4 2.1372E-4 -9999 -9999 -9999 -9999 -9999 -9999 -9999 -9999 -9999 -9999 -9999 -9999 -9999 -9999 -9999 -9999 -9999 -9999 -9999 -9999 -9999 -9999 -9999 -9999 -9999 -9999 -9999 -9999 -9999 -9999 -9999 -9999 -9999 -9999 -9999 -9999 -9999 -9999 -9999 -9999 -9999 -9999 -9999 -9999 -9999 -9999 -9999 -9999 -9999 -9999 -9999 -9999 -9999 -9999 -9999 -9999 -9999 -9999 -9999 -9999 -9999 -9999 -9999 -9999 -9999 -9999 -9999 -9999 -9999 -9999
-9999 -9999 -9999 -9999 -9999 -9999 -9999 -9999 -9999 -9999 -9999 -9999 -9999 -9999 -9999 -9999 -9999 -9999 -9999 -9999 -9999 -9999 -9999 -9999 -9999 -9999 -9999 -9999 -9999 -9999 -9999 -9999 -9999 -9999 -9999 -9999 -9999 -9999 -9999 -9999 -9999 -9999 -9999 -9999 -9999 -9999 -9999 -9999 -9999 -9999 -9999 -9999 -9999 -9999 -9999 -9999 -9999 -9999 -9999 -9999 -9999 -9999 -9999 -9999 -9999 -9999 1.15417E-3 9.7656E-4 4.06821E-4 3.60667E-4 5.90866E-4 1.0667E-3 1.36202E-3 6.58784E-4 3.8933E-4 3.55449E-4 3.58406E-4 4.20919E-4 1.8938E-4 1.98739E-4 1.78779E-4 3.23467E-4 1.46858E-4 1.21218E-4 6.80631E-5 9.09867E-5 1.21333E-4 2.26934E-4 2.82656E-4 1.88716E-4 9.5634E-5 8.33645E-5 8.17004E-5 6.08698E-5 4.92088E-5 5.05886E-5 3.00151E-5 3.5868E-5 4.49962E-5 -9999 -9999 -9999 -9999 -9999 -9999 -9999 -9999 -9999 -9999 -9999 -9999 -9999 -9999 -9999 -9999 -9999 -9999 -9999 -9999 -9999 -9999 -9999 -9999 -9999 -9999 -9999 -9999 -9999 -9999 -9999 -9999 -9999 -9999 -9999 -9999 -9999 -9999 -9999 -9999 -9999 -9999 -9999 -9999 -9999 -9999 -9999 -9999 -9999 -9999 -9999 -9999 -9999 -9999 -9999 -9999 -9999 -9999 -9999 -9999 -9999 -9999 -9999 -9999 -9999 -9999 -9999 -9999 -9999 -9999 -9999
-9999 -9999 -9999 -9999 -9999 -9999 -9999 -9999 -9999 -9999 -9999 -9999 -9999 -9999 -9999 -9999 -9999 -9999 -9999 -9999 -9999 -9999 -9999 -9999 -9999 -9999 -9999 -9999 -9999 -9999 -9999 -9999 -9999 -9999 -9999 -9999 -9999 -9999 -9999 -9999 -9999 -9999 -9999 -9999 -9999 -9999 -9999 -9999 -9999 -9999 -9999 -9999 -9999 -9999 -9999 -9999 -9999 -9999 -9999 -9999 -9999 -9999 -9999 -9999 -9999 -9999 -9999 4.71285E-4 3.09276E-4 3.02744E-4 3.24556E-4 4.4405E-4 1.08991E-3 1.10862E-3 7.69809E-4 4.91195E-4 5.74632E-4 5.20606E-4 2.90831E-4 2.32894E-4 2.32404E-4 4.36761E-4 3.97485E-4 2.07368E-4 8.75026E-5 9.92095E-5 1.3493E-4 2.03559E-4 2.28688E-4 2.58598E-4 1.47611E-4 1.01622E-4 8.77363E-5 1.10329E-4 8.54936E-5 4.5132E-5 3.16088E-5 2.28697E-5 2.29904E-5 5.11264E-5 -9999 -9999 -9999 -9999 -9999 -9999 -9999 -9999 -9999 -9999 -9999 -9999 -9999 -9999 -9999 -9999 -9999 -9999 -9999 -9999 -9999 -9999 -9999 -9999 -9999 -9999 -9999 -9999 -9999 -9999 -9999 -9999 -9999 -9999 -9999 -9999 -9999 -9999 -9999 -9999 -9999 -9999 -9999 -9999 -9999 -9999 -9999 -9999 -9999 -9999 -9999 -9999 -9999 -9999 -9999 -9999 -9999 -9999 -9999 -9999 -9999 -9999 -9999 -9999 -9999 -9999 -9999 -9999 -9999 -9999
-9999 -9999 -9999 -9999 -9999 -9999 -9999 -9999 -9999 -9999 -9999 -9999 -9999 -9999 -9999 -9999 -9999 -9999 -9999 -9999 -9999 -9999 -9999 -9999 -9999 -9999 -9999 -9999 -9999 -9999 -9999 -9999 -9999 -9999 -9999 -9999 -9999 -9999 -9999 -9999 -9999 -9999 -9999 -9999 -9999 -9999 -9999 -9999 -9999 -9999 -9999 -9999 -9999 -9999 -9999 -9999 -9999 -9999 -9999 -9999 -9999 -9999 -9999 -9999 -9999 -9999 -9999 -9999 3.91188E-4 4.20604E-4 3.55312E-4 4.42725E-4 6.59922E-4 1.055E-3 8.89407E-4 1.08913E-3 1.12987E-3 5.60705E-4 5.40863E-4 4.50074E-4 4.17962E-4 6.13808E-4 4.68816E-4 3.86585E-4 2.25874E-4 1.35021E-4 2.39326E-4 2.4345E-4 2.20109E-4 2.34044E-4 1.87859E-4 1.27733E-4 9.53121E-5 9.69849E-5 2.08309E-4 9.04498E-5 7.6678E-5 4.38568E-5 -9999 -9999 -9999 -9999 -9999 -9999 -9999 -9999 -9999 -9999 -9999 -9999 -9999 -9999 -9999 -9999 -9999 -9999 -9999 -9999 -9999 -9999 -9999 -9999 -9999 -9999 -9999 -9999 -9999 -9999 -9999 -9999 -9999 -9999 -9999 -9999 -9999 -9999 -9999 -9999 -9999 -9999 -9999 -9999 -9999 -9999 -9999 -9999 -9999 -9999 -9999 -9999 -9999 -9999 -9999 -9999 -9999 -9999 -9999 -9999 -9999 -9999 -9999 -9999 -9999 -9999 -9999 -9999 -9999 -9999 -9999 -9999
-9999 -9999 -9999 -9999 -9999 -9999 -9999 -9999 -9999 -9999 -9999 -9999 -9999 -9999 -9999 -9999 -9999 -9999 -9999 -9999 -9999 -9999 -9999 -9999 -9999 -9999 -9999 -9999 -9999 -9999 -9999 -9999 -9999 -9999 -9999 -9999 -9999 -9999 -9999 -9999 -9999 -9999 -9999 -9999 -9999 -9999 -9999 -9999 -9999 -9999 -9999 -9999 -9999 -9999 -9999 -9999 -9999 -9999 -9999 -9999 -9999 -9999 -9999 -9999 -9999 -9999 -9999 -9999 3.38232E-4 3.62713E-4 3.51248E-4 3.60546E-4 4.63683E-4 6.64321E-4 1.16723E-3 1.36133E-3 1.03986E-3 5.74558E-4 6.39869E-4 -9999 8.38047E-4 -9999 7.4375E-4 -9999 5.29716E-4 4.50768E-4 4.28036E-4 2.79402E-4 1.35861E-4 8.82102E-5 1.44064E-4 1.04623E-4 8.4582E-5 1.30702E-4 3.00976E-4 1.15518E-4 8.76401E-5 -9999 -9999 -9999 -9999 -9999 -9999 -9999 -9999 -9999 -9999 -9999 -9999 -9999 -9999 -9999 -9999 -9999 -9999 -9999 -9999 -9999 -9999 -9999 -9999 -9999 -9999 -9999 -9999 -9999 -9999 -9999 -9999 -9999 -9999 -9999 -9999 -9999 -9999 -9999 -9999 -9999 -9999 -9999 -9999 -9999 -9999 -9999 -9999 -9999 -9999 -9999 -9999 -9999 -9999 -9999 -9999 -9999 -9999 -9999 -9999 -9999 -9999 -9999 -9999 -9999 -9999 -9999 -9999 -9999 -9999 -9999 -9999 -9999
-9999 -9999 -9999 -9999 -9999 -9999 -9999 -9999 -9999 -9999 -9999 -9999 -9999 -9999 -9999 -9999 -9999 -9999 -9999 -9999 -9999 -9999 -9999 -9999 -9999 -9999 -9999 -9999 -9999 -9999 -9999 -9999 -9999 -9999 -9999 -9999 -9999 -9999 -9999 -9999 -9999 -9999 -9999 -9999 -9999 -9999 -9999 -9999 -9999 -9999 -9999 -9999 -9999 -9999 -9999 -9999 -9999 -9999 -9999 -9999 -9999 -9999 -9999 -9999 -9999 -9999 -9999 -9999 -9999 -9999 -9999 2.60855E-4 4.42258E-4 9.69023E-4 -9999 1.05722E-3 5.90187E-4 4.3634E-4 -9999 -9999 -9999 -9999 -9999 -9999 -9999 -9999 4.02805E-4 2.91655E-4 1.49996E-4 8.88315E-5 1.31857E-4 1.82527E-4 1.49064E-4 2.36013E-4 2.38627E-4 7.47715E-5 4.37663E-5 5.16407E-5 -9999 -9999 -9999 -9999 -9999 -9999 -9999 -9999 -9999 -9999 -9999 -9999 -9999 -9999 -9999 -9999 -9999 -9999 -9999 -9999 -9999 -9999 -9999 -9999 -9999 -9999 -9999 -9999 -9999 -9999 -9999 -9999 -9999 -9999 -9999 -9999 -9999 -9999 -9999 -9999 -9999 -9999 -9999 -9999 -9999 -9999 -9999 -9999 -9999 -9999 -9999 -9999 -9999 -9999 -9999 -9999 -9999 -9999 -9999 -9999 -9999 -9999 -9999 -9999 -9999 -9999 -9999 -9999 -9999 -9999 -9999 -9999
-9999 -9999 -9999 -9999 -9999 -9999 -9999 -9999 -9999 -9999 -9999 -9999 -9999 -9999 -9999 -9999 -9999 -9999 -9999 -9999 -9999 -9999 -9999 -9999 -9999 -9999 -9999 -9999 -9999 -9999 -9999 -9999 -9999 -9999 -9999 -9999 -9999 -9999 -9999 -9999 -9999 -9999 -9999 -9999 -9999 -9999 -9999 -9999 -9999 -9999 -9999 -9999 -9999 -9999 -9999 -9999 -9999 -9999 -9999 -9999 -9999 -9999 -9999 -9999 -9999 -9999 -9999 -9999 -9999 -9999 -9999 5.40617E-4 9.01788E-4 1.68601E-3 -9999 -9999 -9999 -9999 -9999 -9999 -9999 -9999 -9999 -9999 -9999 -9999 -9999 -9999 2.19139E-4 1.21756E-4 8.92537E-5 9.40944E-5 1.60589E-4 9.80506E-5 1.0416E-4 1.70209E-4 7.67213E-5 4.46717E-5 -9999 -9999 -9999 -9999 -9999 -9999 -9999 -9999 -9999 -9999 -9999 -9999 -9999 -9999 -9999 -9999 -9999 -9999 -9999 -9999 -9999 -9999 -9999 -9999 -9999 -9999 -9999 -9999 -9999 -9999 -9999 -9999 -9999 -9999 -9999 -9999 -9999 -9999 -9999 -9999 -9999 -9999 -9999 -9999 -9999 -9999 -9999 -9999 -9999 -9999 -9999 -9999 -9999 -9999 -9999 -9999 -9999 -9999 -9999 -9999 -9999 -9999 -9999 -9999 -9999 -9999 -9999 -9999 -9999 -9999 -9999 -9999
-9999 -9999 -9999 -9999 -9999 -9999 -9999 -9999 -9999 -9999 -9999 -9999 -9999 -9999 -9999 -9999 -9999 -9999 -9999 -9999 -9999 -9999 -9999 -9999 -9999 -9999 -9999 -9999 -9999 -9999 -9999 -9999 -9999 -9999 -9999 -9999 -9999 -9999 -9999 -9999 -9999 -9999 -9999 -9999 -9999 -9999 -9999 -9999 -9999 -9999 -9999 -9999 -9999 -9999 -9999 -9999 -9999 -9999 -9999 -9999 -9999 -9999 -9999 -9999 -9999 -9999 -9999 -9999 -9999 -9999 -9999 8.69319E-4 2.51647E-3 -9999 -9999 -9999 -9999 -9999 -9999 -9999 -9999 -9999 -9999 -9999 -9999 -9999 -9999 -9999 -9999 -9999 7.16624E-5 5.55303E-5 1.14214E-4 1.41504E-4 8.97197E-5 6.72209E-5 7.67813E-5 4.96004E-5 -9999 -9999 -9999 -9999 -9999 -9999 -9999 -9999 -9999 -9999 -9999 -9999 -9999 -9999 -9999 -9999 -9999 -9999 -9999 -9999 -9999 -9999 -9999 -9999 -9999 -9999 -9999 -9999 -9999 -9999 -9999 -9999 -9999 -9999 -9999 -9999 -9999 -9999 -9999 -9999 -9999 -9999 -9999 -9999 -9999 -9999 -9999 -9999 -9999 -9999 -9999 -9999 -9999 -9999 -9999 -9999 -9999 -9999 -9999 -9999 -9999 -9999 -9999 -9999 -9999 -9999 -9999 -9999 -9999 -9999 -9999 -9999
-9999 -9999 -9999 -9999 -9999 -9999 -9999 -9999 -9999 -9999 -9999 -9999 -9999 -9999 -9999 -9999 -9999 -9999 -9999 -9999 -9999 -9999 -9999 -9999 -9999 -9999 -9999 -9999 -9999 -9999 -9999 -9999 -9999 -9999 -9999 -9999 -9999 -9999 -9999 -9999 -9999 -9999 -9999 -9999 -9999 -9999 -9999 -9999 -9999 -9999 -9999 -9999 -9999 -9999 -9999 -9999 -9999 -9999 -9999 -9999 -9999 -9999 -9999 -9999 -9999 -9999 -9999 -9999 -9999 -9999 -9999 1.89331E-3 -9999 -9999 -9999 -9999 -9999 -9999 -9999 -9999 -9999 -9999 -9999 -9999 -9999 -9999 -9999 -9999 -9999 -9999 -9999 -9999 9.6221E-5 1.42999E-4 1.11956E-4 -9999 -9999 -9999 -9999 -9999 -9999 -9999 -9999 -9999 -9999 -9999 -9999 -9999 -9999 -9999 -9999 -9999 -9999 -9999 -9999 -9999 -9999 -9999 -9999 -9999 -9999 -9999 -9999 -9999 -9999 -9999 -9999 -9999 -9999 -9999 -9999 -9999 -9999 -9999 -9999 -9999 -9999 -9999 -9999 -9999 -9999 -9999 -9999 -9999 -9999 -9999 -9999 -9999 -9999 -9999 -9999 -9999 -9999 -9999 -9999 -9999 -9999 -9999 -9999 -9999 -9999 -9999 -9999 -9999 -9999 -9999 -9999 -9999 -9999 -9999
-9999 -9999 -9999 -9999 -9999 -9999 -9999 -9999 -9999 -9999 -9999 -9999 -9999 -9999 -9999 -9999 -9999 -9999 -9999 -9999 -9999 -9999 -9999 -9999 -9999 -9999 -9999 -9999 -9999 -9999 -9999 -9999 -9999 -9999 -9999 -9999 -9999 -9999 -9999 -9999 -9999 -9999 -9999 -9999 -9999 -9999 -9999 -9999 -9999 -9999 -9999 -9999 -9999 -9999 -9999 -9999 -9999 -9999 -9999 -9999 -9999 -9999 -9999 -9999 -9999 -9999 -9999 -9999 -9999 -9999 -9999 -9999 -9999 -9999 -9999 -9999 -9999 -9999 -9999 -9999 -9999 -9999 -9999 -9999 -9999 -9999 -9999 -9999 -9999 -9999 -9999 -9999 8.56699E-5 -9999 -9999 -9999 -9999 -9999 -9999 -9999 -9999 -9999 -9999 -9999 -9999 -9999 -9999 -9999 -9999 -9999 -9999 -9999 -9999 -9999 -9999 -9999 -9999 -9999 -9999 -9999 -9999 -9999 -9999 -9999 -9999 -9999 -9999 -9999 -9999 -9999 -9999 -9999 -9999 -9999 -9999 -9999 -9999 -9999 -9999 -9999 -9999 -9999 -9999 -9999 -9999 -9999 -9999 -9999 -9999 -9999 -9999 -9999 -9999 -9999 -9999 -9999 -9999 -9999 -9999 -9999 -9999 -9999 -9999 -9999 -9999 -9999 -9999 -9999 -9999 -9999
