# Supplementary material for: Spatiotemporal prediction of alpine wetlands under multi-climate scenarios in the west of Sichuan, China
Source: PeerJ. 2024 Nov 27;12:e18586. doi: 10.7717/peerj.18586 (PMC11608022; doi:10.7717/peerj.18586)
Supplement: Supplemental Information 2 [file peerj-12-18586-s002.zip › Maxent_data2/2.5mBIOssp245_2081-2100/RastertoASCII.SDMtoolboxInputs]

2020-10-31 13:27:16.738000
Input Parameters 
Input Folder: C:\Users\wangh\Desktop\Wetland Predict1028\SSP model\Maxent\2.5mBIOssp245_2081-2100
Raster TypeTIFF (.tif) 
Out folder: C:\Users\wangh\Desktop\Wetland Predict1028\SSP model\Maxent\2.5mBIOssp245_2081-2100
Rasters input: wc2.1_2.5m_elev.tif, wc2.1_2.5m_elev.asc, wc2.1_2.5m_bioc_BCC-CSM2-MR_ssp245_2081-2100.tif, wc2.1_2.5m_bioc_bcc-csm2-mr_ssp245_2081-2100.asc, 2.5mBIOssp245_2081-2100_9.tif, 2.5mbiossp245_2081-2100_9.asc, 2.5mBIOssp245_2081-2100_8.tif, 2.5mbiossp245_2081-2100_8.asc, 2.5mBIOssp245_2081-2100_7.tif, 2.5mbiossp245_2081-2100_7.asc, 2.5mBIOssp245_2081-2100_6.tif, 2.5mbiossp245_2081-2100_6.asc, 2.5mBIOssp245_2081-2100_5.tif, 2.5mbiossp245_2081-2100_5.asc, 2.5mBIOssp245_2081-2100_4.tif, 2.5mbiossp245_2081-2100_4.asc, 2.5mBIOssp245_2081-2100_3.tif, 2.5mbiossp245_2081-2100_3.asc, 2.5mBIOssp245_2081-2100_2.tif, 2.5mbiossp245_2081-2100_2.asc, 2.5mBIOssp245_2081-2100_19.tif, 2.5mbiossp245_2081-2100_19.asc, 2.5mBIOssp245_2081-2100_18.tif, 2.5mbiossp245_2081-2100_18.asc, 2.5mBIOssp245_2081-2100_17.tif, 2.5mbiossp245_2081-2100_17.asc, 2.5mBIOssp245_2081-2100_16.tif, 2.5mbiossp245_2081-2100_16.asc, 2.5mBIOssp245_2081-2100_15.tif, 2.5mbiossp245_2081-2100_15.asc, 2.5mBIOssp245_2081-2100_14.tif, 2.5mbiossp245_2081-2100_14.asc, 2.5mBIOssp245_2081-2100_13.tif, 2.5mbiossp245_2081-2100_13.asc, 2.5mBIOssp245_2081-2100_12.tif, 2.5mbiossp245_2081-2100_12.asc, 2.5mBIOssp245_2081-2100_11.tif, 2.5mbiossp245_2081-2100_11.asc, 2.5mBIOssp245_2081-2100_10.tif, 2.5mbiossp245_2081-2100_10.asc, 2.5mBIOssp245_2081-2100_1.tif, 2.5mbiossp245_2081-2100_1.asc, <built-in method next of geoprocessing list object object at 0x2B27AF50>, 
