# Supplementary material for: Spatiotemporal prediction of alpine wetlands under multi-climate scenarios in the west of Sichuan, China
Source: PeerJ. 2024 Nov 27;12:e18586. doi: 10.7717/peerj.18586 (PMC11608022; doi:10.7717/peerj.18586)
Supplement: Supplemental Information 2 [file peerj-12-18586-s002.zip › Maxent_data2/2.5mBIOssp245_2081-2100/maxent.cache/2.5mbiossp245_2081-2100_11.info]

file C:\Users\wangh\Desktop\Wetland Predict1028\SSP model\Maxent\2.5mBIOssp245_2081-2100\2.5mbiossp245_2081-2100_11.asc
modified 1604122032966
length 195615
