# Supplementary material for: Spatiotemporal prediction of alpine wetlands under multi-climate scenarios in the west of Sichuan, China
Source: PeerJ. 2024 Nov 27;12:e18586. doi: 10.7717/peerj.18586 (PMC11608022; doi:10.7717/peerj.18586)
Supplement: Supplemental Information 3 [file peerj-12-18586-s003.zip]

Archive with 879 entries (870 files):
- DIV-GIS_data/
- DIV-GIS_data/2.5mBIOssp126_2021-2040/
- DIV-GIS_data/2.5mBIOssp126_2021-2040/2.5mBIOssp126_2021-2040_1.asc.xml
- DIV-GIS_data/2.5mBIOssp126_2021-2040/2.5mBIOssp126_2021-2040_1.prj
- DIV-GIS_data/2.5mBIOssp126_2021-2040/2.5mBIOssp126_2021-2040_1.tif
- DIV-GIS_data/2.5mBIOssp126_2021-2040/2.5mBIOssp126_2021-2040_10.asc.xml
- DIV-GIS_data/2.5mBIOssp126_2021-2040/2.5mBIOssp126_2021-2040_10.prj
- DIV-GIS_data/2.5mBIOssp126_2021-2040/2.5mBIOssp126_2021-2040_10.tif
- DIV-GIS_data/2.5mBIOssp126_2021-2040/2.5mBIOssp126_2021-2040_11.asc.xml
- DIV-GIS_data/2.5mBIOssp126_2021-2040/2.5mBIOssp126_2021-2040_11.prj
- DIV-GIS_data/2.5mBIOssp126_2021-2040/2.5mBIOssp126_2021-2040_11.tif
- DIV-GIS_data/2.5mBIOssp126_2021-2040/2.5mBIOssp126_2021-2040_12.asc.xml
- DIV-GIS_data/2.5mBIOssp126_2021-2040/2.5mBIOssp126_2021-2040_12.prj
- DIV-GIS_data/2.5mBIOssp126_2021-2040/2.5mBIOssp126_2021-2040_12.tif
- DIV-GIS_data/2.5mBIOssp126_2021-2040/2.5mBIOssp126_2021-2040_13.asc.xml
- DIV-GIS_data/2.5mBIOssp126_2021-2040/2.5mBIOssp126_2021-2040_13.prj
- DIV-GIS_data/2.5mBIOssp126_2021-2040/2.5mBIOssp126_2021-2040_13.tif
- DIV-GIS_data/2.5mBIOssp126_2021-2040/2.5mBIOssp126_2021-2040_14.asc.xml
- DIV-GIS_data/2.5mBIOssp126_2021-2040/2.5mBIOssp126_2021-2040_14.prj
- DIV-GIS_data/2.5mBIOssp126_2021-2040/2.5mBIOssp126_2021-2040_14.tif
- DIV-GIS_data/2.5mBIOssp126_2021-2040/2.5mBIOssp126_2021-2040_15.asc.xml
- DIV-GIS_data/2.5mBIOssp126_2021-2040/2.5mBIOssp126_2021-2040_15.prj
- DIV-GIS_data/2.5mBIOssp126_2021-2040/2.5mBIOssp126_2021-2040_15.tif
- DIV-GIS_data/2.5mBIOssp126_2021-2040/2.5mBIOssp126_2021-2040_16.asc.xml
- DIV-GIS_data/2.5mBIOssp126_2021-2040/2.5mBIOssp126_2021-2040_16.prj
- DIV-GIS_data/2.5mBIOssp126_2021-2040/2.5mBIOssp126_2021-2040_16.tif
- DIV-GIS_data/2.5mBIOssp126_2021-2040/2.5mBIOssp126_2021-2040_17.asc.xml
- DIV-GIS_data/2.5mBIOssp126_2021-2040/2.5mBIOssp126_2021-2040_17.prj
- DIV-GIS_data/2.5mBIOssp126_2021-2040/2.5mBIOssp126_2021-2040_17.tif
- DIV-GIS_data/2.5mBIOssp126_2021-2040/2.5mBIOssp126_2021-2040_18.asc.xml
- DIV-GIS_data/2.5mBIOssp126_2021-2040/2.5mBIOssp126_2021-2040_18.prj
- DIV-GIS_data/2.5mBIOssp126_2021-2040/2.5mBIOssp126_2021-2040_18.tif
- DIV-GIS_data/2.5mBIOssp126_2021-2040/2.5mBIOssp126_2021-2040_19.asc.xml
- DIV-GIS_data/2.5mBIOssp126_2021-2040/2.5mBIOssp126_2021-2040_19.prj
- DIV-GIS_data/2.5mBIOssp126_2021-2040/2.5mBIOssp126_2021-2040_19.tif
- DIV-GIS_data/2.5mBIOssp126_2021-2040/2.5mBIOssp126_2021-2040_2.asc.xml
- DIV-GIS_data/2.5mBIOssp126_2021-2040/2.5mBIOssp126_2021-2040_2.prj
- DIV-GIS_data/2.5mBIOssp126_2021-2040/2.5mBIOssp126_2021-2040_2.tif
- DIV-GIS_data/2.5mBIOssp126_2021-2040/2.5mBIOssp126_2021-2040_3.asc.xml
- DIV-GIS_data/2.5mBIOssp126_2021-2040/2.5mBIOssp126_2021-2040_3.prj
- DIV-GIS_data/2.5mBIOssp126_2021-2040/2.5mBIOssp126_2021-2040_3.tif
- DIV-GIS_data/2.5mBIOssp126_2021-2040/2.5mBIOssp126_2021-2040_4.asc.xml
- DIV-GIS_data/2.5mBIOssp126_2021-2040/2.5mBIOssp126_2021-2040_4.prj
- DIV-GIS_data/2.5mBIOssp126_2021-2040/2.5mBIOssp126_2021-2040_4.tif
- DIV-GIS_data/2.5mBIOssp126_2021-2040/2.5mBIOssp126_2021-2040_5.asc.xml
- DIV-GIS_data/2.5mBIOssp126_2021-2040/2.5mBIOssp126_2021-2040_5.prj
- DIV-GIS_data/2.5mBIOssp126_2021-2040/2.5mBIOssp126_2021-2040_5.tif
- DIV-GIS_data/2.5mBIOssp126_2021-2040/2.5mBIOssp126_2021-2040_6.asc.xml
- DIV-GIS_data/2.5mBIOssp126_2021-2040/2.5mBIOssp126_2021-2040_6.prj
- DIV-GIS_data/2.5mBIOssp126_2021-2040/2.5mBIOssp126_2021-2040_6.tif
- DIV-GIS_data/2.5mBIOssp126_2021-2040/2.5mBIOssp126_2021-2040_7.asc.xml
- DIV-GIS_data/2.5mBIOssp126_2021-2040/2.5mBIOssp126_2021-2040_7.prj
- DIV-GIS_data/2.5mBIOssp126_2021-2040/2.5mBIOssp126_2021-2040_7.tif
- DIV-GIS_data/2.5mBIOssp126_2021-2040/2.5mBIOssp126_2021-2040_8.asc.xml
- DIV-GIS_data/2.5mBIOssp126_2021-2040/2.5mBIOssp126_2021-2040_8.prj
- DIV-GIS_data/2.5mBIOssp126_2021-2040/2.5mBIOssp126_2021-2040_8.tif
- DIV-GIS_data/2.5mBIOssp126_2021-2040/2.5mBIOssp126_2021-2040_9.asc.xml
- DIV-GIS_data/2.5mBIOssp126_2021-2040/2.5mBIOssp126_2021-2040_9.prj
- DIV-GIS_data/2.5mBIOssp126_2021-2040/2.5mBIOssp126_2021-2040_9.tif
- DIV-GIS_data/2.5mBIOssp126_2021-2040/2.5mbiossp126_2021-2040_1.asc
- DIV-GIS_data/2.5mBIOssp126_2021-2040/2.5mbiossp126_2021-2040_1.grd
- DIV-GIS_data/2.5mBIOssp126_2021-2040/2.5mbiossp126_2021-2040_1.gri
- DIV-GIS_data/2.5mBIOssp126_2021-2040/2.5mbiossp126_2021-2040_10.asc
- DIV-GIS_data/2.5mBIOssp126_2021-2040/2.5mbiossp126_2021-2040_10.grd
- DIV-GIS_data/2.5mBIOssp126_2021-2040/2.5mbiossp126_2021-2040_10.gri
- DIV-GIS_data/2.5mBIOssp126_2021-2040/2.5mbiossp126_2021-2040_11.asc
- DIV-GIS_data/2.5mBIOssp126_2021-2040/2.5mbiossp126_2021-2040_11.grd
- DIV-GIS_data/2.5mBIOssp126_2021-2040/2.5mbiossp126_2021-2040_11.gri
- DIV-GIS_data/2.5mBIOssp126_2021-2040/2.5mbiossp126_2021-2040_12.asc
- DIV-GIS_data/2.5mBIOssp126_2021-2040/2.5mbiossp126_2021-2040_12.grd
- DIV-GIS_data/2.5mBIOssp126_2021-2040/2.5mbiossp126_2021-2040_12.gri
- DIV-GIS_data/2.5mBIOssp126_2021-2040/2.5mbiossp126_2021-2040_13.asc
- DIV-GIS_data/2.5mBIOssp126_2021-2040/2.5mbiossp126_2021-2040_13.grd
- DIV-GIS_data/2.5mBIOssp126_2021-2040/2.5mbiossp126_2021-2040_13.gri
- DIV-GIS_data/2.5mBIOssp126_2021-2040/2.5mbiossp126_2021-2040_14.asc
- DIV-GIS_data/2.5mBIOssp126_2021-2040/2.5mbiossp126_2021-2040_14.grd
- DIV-GIS_data/2.5mBIOssp126_2021-2040/2.5mbiossp126_2021-2040_14.gri
- DIV-GIS_data/2.5mBIOssp126_2021-2040/2.5mbiossp126_2021-2040_15.asc
- DIV-GIS_data/2.5mBIOssp126_2021-2040/2.5mbiossp126_2021-2040_15.grd
- DIV-GIS_data/2.5mBIOssp126_2021-2040/2.5mbiossp126_2021-2040_15.gri
- DIV-GIS_data/2.5mBIOssp126_2021-2040/2.5mbiossp126_2021-2040_16.asc
- DIV-GIS_data/2.5mBIOssp126_2021-2040/2.5mbiossp126_2021-2040_16.grd
- DIV-GIS_data/2.5mBIOssp126_2021-2040/2.5mbiossp126_2021-2040_16.gri
- DIV-GIS_data/2.5mBIOssp126_2021-2040/2.5mbiossp126_2021-2040_17.asc
- DIV-GIS_data/2.5mBIOssp126_2021-2040/2.5mbiossp126_2021-2040_17.grd
- DIV-GIS_data/2.5mBIOssp126_2021-2040/2.5mbiossp126_2021-2040_17.gri
- DIV-GIS_data/2.5mBIOssp126_2021-2040/2.5mbiossp126_2021-2040_18.asc
- DIV-GIS_data/2.5mBIOssp126_2021-2040/2.5mbiossp126_2021-2040_18.grd
- DIV-GIS_data/2.5mBIOssp126_2021-2040/2.5mbiossp126_2021-2040_18.gri
- DIV-GIS_data/2.5mBIOssp126_2021-2040/2.5mbiossp126_2021-2040_19.asc
- DIV-GIS_data/2.5mBIOssp126_2021-2040/2.5mbiossp126_2021-2040_19.grd
- DIV-GIS_data/2.5mBIOssp126_2021-2040/2.5mbiossp126_2021-2040_19.gri
- DIV-GIS_data/2.5mBIOssp126_2021-2040/2.5mbiossp126_2021-2040_2.asc
- DIV-GIS_data/2.5mBIOssp126_2021-2040/2.5mbiossp126_2021-2040_2.grd
- DIV-GIS_data/2.5mBIOssp126_2021-2040/2.5mbiossp126_2021-2040_2.gri
- DIV-GIS_data/2.5mBIOssp126_2021-2040/2.5mbiossp126_2021-2040_3.asc
- DIV-GIS_data/2.5mBIOssp126_2021-2040/2.5mbiossp126_2021-2040_3.grd
- DIV-GIS_data/2.5mBIOssp126_2021-2040/2.5mbiossp126_2021-2040_3.gri
- DIV-GIS_data/2.5mBIOssp126_2021-2040/2.5mbiossp126_2021-2040_4.asc
- DIV-GIS_data/2.5mBIOssp126_2021-2040/2.5mbiossp126_2021-2040_4.grd
- DIV-GIS_data/2.5mBIOssp126_2021-2040/2.5mbiossp126_2021-2040_4.gri
- DIV-GIS_data/2.5mBIOssp126_2021-2040/2.5mbiossp126_2021-2040_5.asc
- DIV-GIS_data/2.5mBIOssp126_2021-2040/2.5mbiossp126_2021-2040_5.grd
- DIV-GIS_data/2.5mBIOssp126_2021-2040/2.5mbiossp126_2021-2040_5.gri
- DIV-GIS_data/2.5mBIOssp126_2021-2040/2.5mbiossp126_2021-2040_6.asc
- DIV-GIS_data/2.5mBIOssp126_2021-2040/2.5mbiossp126_2021-2040_6.grd
- DIV-GIS_data/2.5mBIOssp126_2021-2040/2.5mbiossp126_2021-2040_6.gri
- DIV-GIS_data/2.5mBIOssp126_2021-2040/2.5mbiossp126_2021-2040_7.asc
- DIV-GIS_data/2.5mBIOssp126_2021-2040/2.5mbiossp126_2021-2040_7.grd
- DIV-GIS_data/2.5mBIOssp126_2021-2040/2.5mbiossp126_2021-2040_7.gri
- DIV-GIS_data/2.5mBIOssp126_2021-2040/2.5mbiossp126_2021-2040_8.asc
- DIV-GIS_data/2.5mBIOssp126_2021-2040/2.5mbiossp126_2021-2040_8.grd
- DIV-GIS_data/2.5mBIOssp126_2021-2040/2.5mbiossp126_2021-2040_8.gri
- DIV-GIS_data/2.5mBIOssp126_2021-2040/2.5mbiossp126_2021-2040_9.asc
- DIV-GIS_data/2.5mBIOssp126_2021-2040/2.5mbiossp126_2021-2040_9.grd
- DIV-GIS_data/2.5mBIOssp126_2021-2040/2.5mbiossp126_2021-2040_9.gri
- DIV-GIS_data/2.5mBIOssp126_2021-2040/2.grs
- DIV-GIS_data/2.5mBIOssp126_2021-2040/25mbiossp126_2021-2040_bioclim.asc
- DIV-GIS_data/2.5mBIOssp126_2021-2040/25mbiossp126_2021-2040_bioclim.bmp
- DIV-GIS_data/2.5mBIOssp126_2021-2040/25mbiossp126_2021-2040_bioclim.bpw
- DIV-GIS_data/2.5mBIOssp126_2021-2040/25mbiossp126_2021-2040_bioclim.grd
- DIV-GIS_data/2.5mBIOssp126_2021-2040/25mbiossp126_2021-2040_bioclim.gri
- DIV-GIS_data/2.5mBIOssp126_2021-2040/25mbiossp126_2021-2040_domain.bmp
- DIV-GIS_data/2.5mBIOssp126_2021-2040/25mbiossp126_2021-2040_domain.bpw
- DIV-GIS_data/2.5mBIOssp126_2021-2040/25mbiossp126_2021-2040_domain.grd
- DIV-GIS_data/2.5mBIOssp126_2021-2040/25mbiossp126_2021-2040_domain.gri
- DIV-GIS_data/2.5mBIOssp126_2021-2040/25mbiossp126_2021-2040_domain2.asc
- DIV-GIS_data/2.5mBIOssp126_2021-2040/25mbiossp126_2021-2040_domain2.bmp
- DIV-GIS_data/2.5mBIOssp126_2021-2040/25mbiossp126_2021-2040_domain2.bpw
- DIV-GIS_data/2.5mBIOssp126_2021-2040/25mbiossp126_2021-2040_domain2.grd
- DIV-GIS_data/2.5mBIOssp126_2021-2040/25mbiossp126_2021-2040_domain2.gri
- DIV-GIS_data/2.5mBIOssp126_2021-2040/ExtractbyMask.SDMtoolboxInputs
- DIV-GIS_data/2.5mBIOssp126_2021-2040/RastertoASCII.SDMtoolboxInputs
- DIV-GIS_data/2.5mBIOssp126_2021-2040/wc2.1_2.5m_bioc_BCC-CSM2-MR_ssp126_2021-2040.asc.xml
- DIV-GIS_data/2.5mBIOssp126_2021-2040/wc2.1_2.5m_bioc_BCC-CSM2-MR_ssp126_2021-2040.prj
- DIV-GIS_data/2.5mBIOssp126_2021-2040/wc2.1_2.5m_bioc_BCC-CSM2-MR_ssp126_2021-2040.tfw
- DIV-GIS_data/2.5mBIOssp126_2021-2040/wc2.1_2.5m_bioc_BCC-CSM2-MR_ssp126_2021-2040.tif
- DIV-GIS_data/2.5mBIOssp126_2021-2040/wc2.1_2.5m_bioc_BCC-CSM2-MR_ssp126_2021-2040.tif.aux.xml
- DIV-GIS_data/2.5mBIOssp126_2021-2040/wc2.1_2.5m_bioc_BCC-CSM2-MR_ssp126_2021-2040.tif.xml
- DIV-GIS_data/2.5mBIOssp126_2021-2040/wc2.1_2.5m_bioc_bcc-csm2-mr_ssp126_2021-2040.asc
- DIV-GIS_data/2.5mBIOssp126_2021-2040/wc2.1_2.5m_elev.asc
- DIV-GIS_data/2.5mBIOssp126_2021-2040/wc2.1_2.5m_elev.asc.xml
- DIV-GIS_data/2.5mBIOssp126_2021-2040/wc2.1_2.5m_elev.grd
- DIV-GIS_data/2.5mBIOssp126_2021-2040/wc2.1_2.5m_elev.gri
- DIV-GIS_data/2.5mBIOssp126_2021-2040/wc2.1_2.5m_elev.prj
- DIV-GIS_data/2.5mBIOssp126_2021-2040/wc2.1_2.5m_elev.tfw
- DIV-GIS_data/2.5mBIOssp126_2021-2040/wc2.1_2.5m_elev.tif
- DIV-GIS_data/2.5mBIOssp126_2021-2040/wc2.1_2.5m_elev.tif.aux.xml
- DIV-GIS_data/2.5mBIOssp126_2021-2040/wc2.1_2.5m_elev.tif.vat.cpg
- DIV-GIS_data/2.5mBIOssp126_2021-2040/wc2.1_2.5m_elev.tif.vat.dbf
- DIV-GIS_data/2.5mBIOssp126_2021-2040/wc2.1_2.5m_elev.tif.xml
- DIV-GIS_data/2.5mBIOssp126_2081-2100/
- DIV-GIS_data/2.5mBIOssp126_2081-2100/2.5mBIOssp126_2081-2100_1.asc.xml
- DIV-GIS_data/2.5mBIOssp126_2081-2100/2.5mBIOssp126_2081-2100_1.prj
- DIV-GIS_data/2.5mBIOssp126_2081-2100/2.5mBIOssp126_2081-2100_1.tif
- DIV-GIS_data/2.5mBIOssp126_2081-2100/2.5mBIOssp126_2081-2100_10.asc.xml
- DIV-GIS_data/2.5mBIOssp126_2081-2100/2.5mBIOssp126_2081-2100_10.prj
- DIV-GIS_data/2.5mBIOssp126_2081-2100/2.5mBIOssp126_2081-2100_10.tif
- DIV-GIS_data/2.5mBIOssp126_2081-2100/2.5mBIOssp126_2081-2100_11.asc.xml
- DIV-GIS_data/2.5mBIOssp126_2081-2100/2.5mBIOssp126_2081-2100_11.prj
- DIV-GIS_data/2.5mBIOssp126_2081-2100/2.5mBIOssp126_2081-2100_11.tif
- DIV-GIS_data/2.5mBIOssp126_2081-2100/2.5mBIOssp126_2081-2100_12.asc.xml
- DIV-GIS_data/2.5mBIOssp126_2081-2100/2.5mBIOssp126_2081-2100_12.prj
- DIV-GIS_data/2.5mBIOssp126_2081-2100/2.5mBIOssp126_2081-2100_12.tif
- DIV-GIS_data/2.5mBIOssp126_2081-2100/2.5mBIOssp126_2081-2100_13.asc.xml
- DIV-GIS_data/2.5mBIOssp126_2081-2100/2.5mBIOssp126_2081-2100_13.prj
- DIV-GIS_data/2.5mBIOssp126_2081-2100/2.5mBIOssp126_2081-2100_13.tif
- DIV-GIS_data/2.5mBIOssp126_2081-2100/2.5mBIOssp126_2081-2100_14.asc.xml
- DIV-GIS_data/2.5mBIOssp126_2081-2100/2.5mBIOssp126_2081-2100_14.prj
- DIV-GIS_data/2.5mBIOssp126_2081-2100/2.5mBIOssp126_2081-2100_14.tif
- DIV-GIS_data/2.5mBIOssp126_2081-2100/2.5mBIOssp126_2081-2100_15.asc.xml
- DIV-GIS_data/2.5mBIOssp126_2081-2100/2.5mBIOssp126_2081-2100_15.prj
- DIV-GIS_data/2.5mBIOssp126_2081-2100/2.5mBIOssp126_2081-2100_15.tif
- DIV-GIS_data/2.5mBIOssp126_2081-2100/2.5mBIOssp126_2081-2100_16.asc.xml
- DIV-GIS_data/2.5mBIOssp126_2081-2100/2.5mBIOssp126_2081-2100_16.prj
- DIV-GIS_data/2.5mBIOssp126_2081-2100/2.5mBIOssp126_2081-2100_16.tif
- DIV-GIS_data/2.5mBIOssp126_2081-2100/2.5mBIOssp126_2081-2100_17.asc.xml
- DIV-GIS_data/2.5mBIOssp126_2081-2100/2.5mBIOssp126_2081-2100_17.prj
- DIV-GIS_data/2.5mBIOssp126_2081-2100/2.5mBIOssp126_2081-2100_17.tif
- DIV-GIS_data/2.5mBIOssp126_2081-2100/2.5mBIOssp126_2081-2100_18.asc.xml
- DIV-GIS_data/2.5mBIOssp126_2081-2100/2.5mBIOssp126_2081-2100_18.prj
- DIV-GIS_data/2.5mBIOssp126_2081-2100/2.5mBIOssp126_2081-2100_18.tif
- DIV-GIS_data/2.5mBIOssp126_2081-2100/2.5mBIOssp126_2081-2100_19.asc.xml
- DIV-GIS_data/2.5mBIOssp126_2081-2100/2.5mBIOssp126_2081-2100_19.prj
- DIV-GIS_data/2.5mBIOssp126_2081-2100/2.5mBIOssp126_2081-2100_19.tif
- DIV-GIS_data/2.5mBIOssp126_2081-2100/2.5mBIOssp126_2081-2100_2.asc.xml
- DIV-GIS_data/2.5mBIOssp126_2081-2100/2.5mBIOssp126_2081-2100_2.prj
- DIV-GIS_data/2.5mBIOssp126_2081-2100/2.5mBIOssp126_2081-2100_2.tif
- DIV-GIS_data/2.5mBIOssp126_2081-2100/2.5mBIOssp126_2081-2100_3.asc.xml
- DIV-GIS_data/2.5mBIOssp126_2081-2100/2.5mBIOssp126_2081-2100_3.prj
- DIV-GIS_data/2.5mBIOssp126_2081-2100/2.5mBIOssp126_2081-2100_3.tif
- DIV-GIS_data/2.5mBIOssp126_2081-2100/2.5mBIOssp126_2081-2100_4.asc.xml
- DIV-GIS_data/2.5mBIOssp126_2081-2100/2.5mBIOssp126_2081-2100_4.prj
- DIV-GIS_data/2.5mBIOssp126_2081-2100/2.5mBIOssp126_2081-2100_4.tif
- DIV-GIS_data/2.5mBIOssp126_2081-2100/2.5mBIOssp126_2081-2100_5.asc.xml
- DIV-GIS_data/2.5mBIOssp126_2081-2100/2.5mBIOssp126_2081-2100_5.prj
- DIV-GIS_data/2.5mBIOssp126_2081-2100/2.5mBIOssp126_2081-2100_5.tif
- DIV-GIS_data/2.5mBIOssp126_2081-2100/2.5mBIOssp126_2081-2100_6.asc.xml
- DIV-GIS_data/2.5mBIOssp126_2081-2100/2.5mBIOssp126_2081-2100_6.prj
- DIV-GIS_data/2.5mBIOssp126_2081-2100/2.5mBIOssp126_2081-2100_6.tif
- DIV-GIS_data/2.5mBIOssp126_2081-2100/2.5mBIOssp126_2081-2100_7.asc.xml
- DIV-GIS_data/2.5mBIOssp126_2081-2100/2.5mBIOssp126_2081-2100_7.prj
- DIV-GIS_data/2.5mBIOssp126_2081-2100/2.5mBIOssp126_2081-2100_7.tif
- DIV-GIS_data/2.5mBIOssp126_2081-2100/2.5mBIOssp126_2081-2100_8.asc.xml
- DIV-GIS_data/2.5mBIOssp126_2081-2100/2.5mBIOssp126_2081-2100_8.prj
- DIV-GIS_data/2.5mBIOssp126_2081-2100/2.5mBIOssp126_2081-2100_8.tif
- DIV-GIS_data/2.5mBIOssp126_2081-2100/2.5mBIOssp126_2081-2100_9.asc.xml
- DIV-GIS_data/2.5mBIOssp126_2081-2100/2.5mBIOssp126_2081-2100_9.prj
- DIV-GIS_data/2.5mBIOssp126_2081-2100/2.5mBIOssp126_2081-2100_9.tif
- DIV-GIS_data/2.5mBIOssp126_2081-2100/2.5mbiossp126_2081-2100_1.asc
- DIV-GIS_data/2.5mBIOssp126_2081-2100/2.5mbiossp126_2081-2100_1.grd
- DIV-GIS_data/2.5mBIOssp126_2081-2100/2.5mbiossp126_2081-2100_1.gri
- DIV-GIS_data/2.5mBIOssp126_2081-2100/2.5mbiossp126_2081-2100_10.asc
- DIV-GIS_data/2.5mBIOssp126_2081-2100/2.5mbiossp126_2081-2100_10.grd
- DIV-GIS_data/2.5mBIOssp126_2081-2100/2.5mbiossp126_2081-2100_10.gri
- DIV-GIS_data/2.5mBIOssp126_2081-2100/2.5mbiossp126_2081-2100_11.asc
- DIV-GIS_data/2.5mBIOssp126_2081-2100/2.5mbiossp126_2081-2100_11.grd
- DIV-GIS_data/2.5mBIOssp126_2081-2100/2.5mbiossp126_2081-2100_11.gri
- DIV-GIS_data/2.5mBIOssp126_2081-2100/2.5mbiossp126_2081-2100_12.asc
- DIV-GIS_data/2.5mBIOssp126_2081-2100/2.5mbiossp126_2081-2100_12.grd
- DIV-GIS_data/2.5mBIOssp126_2081-2100/2.5mbiossp126_2081-2100_12.gri
- DIV-GIS_data/2.5mBIOssp126_2081-2100/2.5mbiossp126_2081-2100_13.asc
- DIV-GIS_data/2.5mBIOssp126_2081-2100/2.5mbiossp126_2081-2100_13.grd
- DIV-GIS_data/2.5mBIOssp126_2081-2100/2.5mbiossp126_2081-2100_13.gri
- DIV-GIS_data/2.5mBIOssp126_2081-2100/2.5mbiossp126_2081-2100_14.asc
- DIV-GIS_data/2.5mBIOssp126_2081-2100/2.5mbiossp126_2081-2100_14.grd
- DIV-GIS_data/2.5mBIOssp126_2081-2100/2.5mbiossp126_2081-2100_14.gri
- DIV-GIS_data/2.5mBIOssp126_2081-2100/2.5mbiossp126_2081-2100_15.asc
- DIV-GIS_data/2.5mBIOssp126_2081-2100/2.5mbiossp126_2081-2100_15.grd
- DIV-GIS_data/2.5mBIOssp126_2081-2100/2.5mbiossp126_2081-2100_15.gri
- DIV-GIS_data/2.5mBIOssp126_2081-2100/2.5mbiossp126_2081-2100_16.asc
- DIV-GIS_data/2.5mBIOssp126_2081-2100/2.5mbiossp126_2081-2100_16.grd
- DIV-GIS_data/2.5mBIOssp126_2081-2100/2.5mbiossp126_2081-2100_16.gri
- DIV-GIS_data/2.5mBIOssp126_2081-2100/2.5mbiossp126_2081-2100_17.asc
- DIV-GIS_data/2.5mBIOssp126_2081-2100/2.5mbiossp126_2081-2100_17.grd
- DIV-GIS_data/2.5mBIOssp126_2081-2100/2.5mbiossp126_2081-2100_17.gri
- DIV-GIS_data/2.5mBIOssp126_2081-2100/2.5mbiossp126_2081-2100_18.asc
- DIV-GIS_data/2.5mBIOssp126_2081-2100/2.5mbiossp126_2081-2100_18.grd
- DIV-GIS_data/2.5mBIOssp126_2081-2100/2.5mbiossp126_2081-2100_18.gri
- DIV-GIS_data/2.5mBIOssp126_2081-2100/2.5mbiossp126_2081-2100_19.asc
- DIV-GIS_data/2.5mBIOssp126_2081-2100/2.5mbiossp126_2081-2100_19.grd
- DIV-GIS_data/2.5mBIOssp126_2081-2100/2.5mbiossp126_2081-2100_19.gri
- DIV-GIS_data/2.5mBIOssp126_2081-2100/2.5mbiossp126_2081-2100_2.asc
- DIV-GIS_data/2.5mBIOssp126_2081-2100/2.5mbiossp126_2081-2100_2.grd
- DIV-GIS_data/2.5mBIOssp126_2081-2100/2.5mbiossp126_2081-2100_2.gri
- DIV-GIS_data/2.5mBIOssp126_2081-2100/2.5mbiossp126_2081-2100_3.asc
- DIV-GIS_data/2.5mBIOssp126_2081-2100/2.5mbiossp126_2081-2100_3.grd
- DIV-GIS_data/2.5mBIOssp126_2081-2100/2.5mbiossp126_2081-2100_3.gri
- DIV-GIS_data/2.5mBIOssp126_2081-2100/2.5mbiossp126_2081-2100_4.asc
- DIV-GIS_data/2.5mBIOssp126_2081-2100/2.5mbiossp126_2081-2100_4.grd
- DIV-GIS_data/2.5mBIOssp126_2081-2100/2.5mbiossp126_2081-2100_4.gri
- DIV-GIS_data/2.5mBIOssp126_2081-2100/2.5mbiossp126_2081-2100_5.asc
- DIV-GIS_data/2.5mBIOssp126_2081-2100/2.5mbiossp126_2081-2100_5.grd
- DIV-GIS_data/2.5mBIOssp126_2081-2100/2.5mbiossp126_2081-2100_5.gri
- DIV-GIS_data/2.5mBIOssp126_2081-2100/2.5mbiossp126_2081-2100_6.asc
- DIV-GIS_data/2.5mBIOssp126_2081-2100/2.5mbiossp126_2081-2100_6.grd
- DIV-GIS_data/2.5mBIOssp126_2081-2100/2.5mbiossp126_2081-2100_6.gri
- DIV-GIS_data/2.5mBIOssp126_2081-2100/2.5mbiossp126_2081-2100_7.asc
- DIV-GIS_data/2.5mBIOssp126_2081-2100/2.5mbiossp126_2081-2100_7.grd
- DIV-GIS_data/2.5mBIOssp126_2081-2100/2.5mbiossp126_2081-2100_7.gri
- DIV-GIS_data/2.5mBIOssp126_2081-2100/2.5mbiossp126_2081-2100_8.asc
- DIV-GIS_data/2.5mBIOssp126_2081-2100/2.5mbiossp126_2081-2100_8.grd
- DIV-GIS_data/2.5mBIOssp126_2081-2100/2.5mbiossp126_2081-2100_8.gri
- DIV-GIS_data/2.5mBIOssp126_2081-2100/2.5mbiossp126_2081-2100_9.asc
- DIV-GIS_data/2.5mBIOssp126_2081-2100/2.5mbiossp126_2081-2100_9.grd
- DIV-GIS_data/2.5mBIOssp126_2081-2100/2.5mbiossp126_2081-2100_9.gri
- DIV-GIS_data/2.5mBIOssp126_2081-2100/25mbiossp126_2081-2100.grs
- DIV-GIS_data/2.5mBIOssp126_2081-2100/ExtractbyMask.SDMtoolboxInputs
- DIV-GIS_data/2.5mBIOssp126_2081-2100/RastertoASCII.SDMtoolboxInputs
- DIV-GIS_data/2.5mBIOssp126_2081-2100/wc2.1_2.5m_bioc_BCC-CSM2-MR_ssp126_2081-2100.asc.xml
- DIV-GIS_data/2.5mBIOssp126_2081-2100/wc2.1_2.5m_bioc_BCC-CSM2-MR_ssp126_2081-2100.prj
- DIV-GIS_data/2.5mBIOssp126_2081-2100/wc2.1_2.5m_bioc_BCC-CSM2-MR_ssp126_2081-2100.tfw
- DIV-GIS_data/2.5mBIOssp126_2081-2100/wc2.1_2.5m_bioc_BCC-CSM2-MR_ssp126_2081-2100.tif
- DIV-GIS_data/2.5mBIOssp126_2081-2100/wc2.1_2.5m_bioc_BCC-CSM2-MR_ssp126_2081-2100.tif.aux.xml
- DIV-GIS_data/2.5mBIOssp126_2081-2100/wc2.1_2.5m_bioc_BCC-CSM2-MR_ssp126_2081-2100.tif.xml
- DIV-GIS_data/2.5mBIOssp126_2081-2100/wc2.1_2.5m_bioc_bcc-csm2-mr_ssp126_2081-2100.asc
- DIV-GIS_data/2.5mBIOssp126_2081-2100/wc2.1_2.5m_elev.asc
- DIV-GIS_data/2.5mBIOssp126_2081-2100/wc2.1_2.5m_elev.asc.xml
- DIV-GIS_data/2.5mBIOssp126_2081-2100/wc2.1_2.5m_elev.grd
- DIV-GIS_data/2.5mBIOssp126_2081-2100/wc2.1_2.5m_elev.gri
- DIV-GIS_data/2.5mBIOssp126_2081-2100/wc2.1_2.5m_elev.prj
- DIV-GIS_data/2.5mBIOssp126_2081-2100/wc2.1_2.5m_elev.tfw
- DIV-GIS_data/2.5mBIOssp126_2081-2100/wc2.1_2.5m_elev.tif
- DIV-GIS_data/2.5mBIOssp126_2081-2100/wc2.1_2.5m_elev.tif.aux.xml
- DIV-GIS_data/2.5mBIOssp126_2081-2100/wc2.1_2.5m_elev.tif.vat.cpg
- DIV-GIS_data/2.5mBIOssp126_2081-2100/wc2.1_2.5m_elev.tif.vat.dbf
- DIV-GIS_data/2.5mBIOssp126_2081-2100/wc2.1_2.5m_elev.tif.xml
- DIV-GIS_data/2.5mBIOssp245_2021-2040/
- DIV-GIS_data/2.5mBIOssp245_2021-2040/2.5mBIOssp245_2021-2040_1.asc.xml
- DIV-GIS_data/2.5mBIOssp245_2021-2040/2.5mBIOssp245_2021-2040_1.prj
- DIV-GIS_data/2.5mBIOssp245_2021-2040/2.5mBIOssp245_2021-2040_1.tif
- DIV-GIS_data/2.5mBIOssp245_2021-2040/2.5mBIOssp245_2021-2040_10.asc.xml
- DIV-GIS_data/2.5mBIOssp245_2021-2040/2.5mBIOssp245_2021-2040_10.prj
- DIV-GIS_data/2.5mBIOssp245_2021-2040/2.5mBIOssp245_2021-2040_10.tif
- DIV-GIS_data/2.5mBIOssp245_2021-2040/2.5mBIOssp245_2021-2040_11.asc.xml
- DIV-GIS_data/2.5mBIOssp245_2021-2040/2.5mBIOssp245_2021-2040_11.prj
- DIV-GIS_data/2.5mBIOssp245_2021-2040/2.5mBIOssp245_2021-2040_11.tif
- DIV-GIS_data/2.5mBIOssp245_2021-2040/2.5mBIOssp245_2021-2040_12.asc.xml
- DIV-GIS_data/2.5mBIOssp245_2021-2040/2.5mBIOssp245_2021-2040_12.prj
- DIV-GIS_data/2.5mBIOssp245_2021-2040/2.5mBIOssp245_2021-2040_12.tif
[truncated: 579 more entries]
