# Supplementary material for: Spatiotemporal prediction of alpine wetlands under multi-climate scenarios in the west of Sichuan, China
Source: PeerJ. 2024 Nov 27;12:e18586. doi: 10.7717/peerj.18586 (PMC11608022; doi:10.7717/peerj.18586)
Supplement: Supplemental Information 3 [file peerj-12-18586-s003.zip › DIV-GIS_data/2.5mBIOssp126_2021-2040/2.5mbiossp126_2021-2040_16.grd]

[General]
Creator=DIVA-GIS
Created=20201031
Title=2.5mbiossp126_2021-2040_16

[GeoReference]
Projection=
Datum=
Mapunits=
Columns=170
Rows=159
MinX=97.34749306
MaxX=104.430826393333
MinY=27.673839575
MaxY=34.2988395750001
ResolutionX=0.041666666666667
ResolutionY=0.041666666666667

[Data]
DataType=INT4S
MinValue=279
MaxValue=537
NoDataValue=-2147483645
Transparent=0
Units=

[Application]
Opt0=Imported ASCII data from: C:\Users\wangh\Desktop\Wetland Predict1028\SSP model\DIV-GIS\2.5mBIOssp126_2021-2040\2.5mbiossp126_2021-2040_16.asc

[ContLegend]
Count=2
Color1=16711680
Value1=279
Label1=
Color2=255
Value2=537
Label2=

[Legend]
Count=5
Color1=32768
Min1=279
Max1=331
Label1=279 - 331
Color2=65280
Min2=331
Max2=382
Label2=331 - 382
Color3=65535
Min3=382
Max3=434
Label3=382 - 434
Color4=38655
Min4=434
Max4=485
Label4=434 - 485
Color5=255
Min5=485
Max5=537
Label5=485 - 537
Transparent=0
NoDataColor=0
NoDataLabel=No Data
isContinuous=0
SpacedByColor=0
