# Supplementary material for: Spatiotemporal prediction of alpine wetlands under multi-climate scenarios in the west of Sichuan, China
Source: PeerJ. 2024 Nov 27;12:e18586. doi: 10.7717/peerj.18586 (PMC11608022; doi:10.7717/peerj.18586)
Supplement: Supplemental Information 3 [file peerj-12-18586-s003.zip › DIV-GIS_data/2.5mBIOssp126_2021-2040/2.5mbiossp126_2021-2040_18.grd]

[General]
Creator=DIVA-GIS
Created=20201031
Title=2.5mbiossp126_2021-2040_18

[GeoReference]
Projection=
Datum=
Mapunits=
Columns=170
Rows=159
MinX=97.34749306
MaxX=104.430826393333
MinY=27.673839575
MaxY=34.2988395750001
ResolutionX=0.041666666666667
ResolutionY=0.041666666666667

[Data]
DataType=INT4S
MinValue=279
MaxValue=512
NoDataValue=-2147483645
Transparent=0
Units=

[Application]
Opt0=Imported ASCII data from: C:\Users\wangh\Desktop\Wetland Predict1028\SSP model\DIV-GIS\2.5mBIOssp126_2021-2040\2.5mbiossp126_2021-2040_18.asc

[ContLegend]
Count=2
Color1=16711680
Value1=279
Label1=
Color2=255
Value2=512
Label2=

[Legend]
Count=5
Color1=32768
Min1=279
Max1=326
Label1=279 - 326
Color2=65280
Min2=326
Max2=372
Label2=326 - 372
Color3=65535
Min3=372
Max3=419
Label3=372 - 419
Color4=38655
Min4=419
Max4=465
Label4=419 - 465
Color5=255
Min5=465
Max5=512
Label5=465 - 512
Transparent=0
NoDataColor=0
NoDataLabel=No Data
isContinuous=0
SpacedByColor=0
