# Supplementary material for: Spatiotemporal prediction of alpine wetlands under multi-climate scenarios in the west of Sichuan, China
Source: PeerJ. 2024 Nov 27;12:e18586. doi: 10.7717/peerj.18586 (PMC11608022; doi:10.7717/peerj.18586)
Supplement: Supplemental Information 3 [file peerj-12-18586-s003.zip › DIV-GIS_data/2.5mBIOssp126_2021-2040/2.5mbiossp126_2021-2040_7.grd]

[General]
Creator=DIVA-GIS
Created=20201031
Title=2.5mbiossp126_2021-2040_7

[GeoReference]
Projection=
Datum=
Mapunits=
Columns=170
Rows=159
MinX=97.34749306
MaxX=104.430826393333
MinY=27.673839575
MaxY=34.2988395750001
ResolutionX=0.041666666666667
ResolutionY=0.041666666666667

[Data]
DataType=INT4S
MinValue=24
MaxValue=38
NoDataValue=-2147483645
Transparent=0
Units=

[Application]
Opt0=Imported ASCII data from: C:\Users\wangh\Desktop\Wetland Predict1028\SSP model\DIV-GIS\2.5mBIOssp126_2021-2040\2.5mbiossp126_2021-2040_7.asc

[ContLegend]
Count=2
Color1=16711680
Value1=24
Label1=
Color2=255
Value2=38
Label2=

[Legend]
Count=5
Color1=32768
Min1=24
Max1=27
Label1=24 - 27
Color2=65280
Min2=27
Max2=30
Label2=27 - 30
Color3=65535
Min3=30
Max3=32
Label3=30 - 32
Color4=38655
Min4=32
Max4=35
Label4=32 - 35
Color5=255
Min5=35
Max5=38
Label5=35 - 38
Transparent=0
NoDataColor=0
NoDataLabel=No Data
isContinuous=0
SpacedByColor=0
