# Supplementary material for: Spatiotemporal prediction of alpine wetlands under multi-climate scenarios in the west of Sichuan, China
Source: PeerJ. 2024 Nov 27;12:e18586. doi: 10.7717/peerj.18586 (PMC11608022; doi:10.7717/peerj.18586)
Supplement: Supplemental Information 3 [file peerj-12-18586-s003.zip › DIV-GIS_data/2.5mBIOssp126_2021-2040/2.grs]

c:\users\wangh\desktop\wetland predict1028\ssp model\div-gis\2.5mbiossp126_2021-2040\2.5mbiossp126_2021-2040_2.grd
c:\users\wangh\desktop\wetland predict1028\ssp model\div-gis\2.5mbiossp126_2021-2040\2.5mbiossp126_2021-2040_3.grd
c:\users\wangh\desktop\wetland predict1028\ssp model\div-gis\2.5mbiossp126_2021-2040\2.5mbiossp126_2021-2040_4.grd
c:\users\wangh\desktop\wetland predict1028\ssp model\div-gis\2.5mbiossp126_2021-2040\2.5mbiossp126_2021-2040_5.grd
c:\users\wangh\desktop\wetland predict1028\ssp model\div-gis\2.5mbiossp126_2021-2040\2.5mbiossp126_2021-2040_6.grd
c:\users\wangh\desktop\wetland predict1028\ssp model\div-gis\2.5mbiossp126_2021-2040\2.5mbiossp126_2021-2040_7.grd
c:\users\wangh\desktop\wetland predict1028\ssp model\div-gis\2.5mbiossp126_2021-2040\2.5mbiossp126_2021-2040_8.grd
c:\users\wangh\desktop\wetland predict1028\ssp model\div-gis\2.5mbiossp126_2021-2040\2.5mbiossp126_2021-2040_9.grd
c:\users\wangh\desktop\wetland predict1028\ssp model\div-gis\2.5mbiossp126_2021-2040\2.5mbiossp126_2021-2040_10.grd
c:\users\wangh\desktop\wetland predict1028\ssp model\div-gis\2.5mbiossp126_2021-2040\2.5mbiossp126_2021-2040_11.grd
c:\users\wangh\desktop\wetland predict1028\ssp model\div-gis\2.5mbiossp126_2021-2040\2.5mbiossp126_2021-2040_12.grd
c:\users\wangh\desktop\wetland predict1028\ssp model\div-gis\2.5mbiossp126_2021-2040\2.5mbiossp126_2021-2040_13.grd
c:\users\wangh\desktop\wetland predict1028\ssp model\div-gis\2.5mbiossp126_2021-2040\2.5mbiossp126_2021-2040_14.grd
c:\users\wangh\desktop\wetland predict1028\ssp model\div-gis\2.5mbiossp126_2021-2040\2.5mbiossp126_2021-2040_15.grd
c:\users\wangh\desktop\wetland predict1028\ssp model\div-gis\2.5mbiossp126_2021-2040\2.5mbiossp126_2021-2040_16.grd
c:\users\wangh\desktop\wetland predict1028\ssp model\div-gis\2.5mbiossp126_2021-2040\2.5mbiossp126_2021-2040_17.grd
c:\users\wangh\desktop\wetland predict1028\ssp model\div-gis\2.5mbiossp126_2021-2040\2.5mbiossp126_2021-2040_18.grd
c:\users\wangh\desktop\wetland predict1028\ssp model\div-gis\2.5mbiossp126_2021-2040\2.5mbiossp126_2021-2040_19.grd
c:\users\wangh\desktop\wetland predict1028\ssp model\div-gis\2.5mbiossp126_2021-2040\wc2.1_2.5m_elev.grd
c:\users\wangh\desktop\wetland predict1028\ssp model\div-gis\2.5mbiossp126_2021-2040\2.5mbiossp126_2021-2040_1.grd
