# Supplementary material for: Spatiotemporal prediction of alpine wetlands under multi-climate scenarios in the west of Sichuan, China
Source: PeerJ. 2024 Nov 27;12:e18586. doi: 10.7717/peerj.18586 (PMC11608022; doi:10.7717/peerj.18586)
Supplement: Supplemental Information 3 [file peerj-12-18586-s003.zip › DIV-GIS_data/2.5mBIOssp126_2021-2040/25mbiossp126_2021-2040_bioclim.grd]

[General]
Creator=DIVA-GIS
Created=20201031
Title=25mbiossp126_2021-2040_bioclim

[GeoReference]
Projection=
Datum=
Mapunits=
Columns=170
Rows=159
MinX=97.347493
MaxX=104.430826
MinY=27.67384
MaxY=34.29884
ResolutionX=0.0416666666666647
ResolutionY=0.0416666666666673

[Data]
DataType=INT2S
MinValue=0
MaxValue=338
NoDataValue=-32768
Transparent=0
Units=

[Application]
Opt0=Procedure: Ecological Niche Models
Opt1=Model: Bioclim
Opt2=Points: c:\users\wangh\desktop\wetland predict1028\diva-gis\wetlandpoint.shp
Opt3=Input stack: C:\Users\wangh\Desktop\Wetland Predict1028\SSP model\DIV-GIS\2.5mBIOssp126_2021-2040\2.grs
Opt4=vars used:bc1LR, bc2LR, bc3LR, bc4LR, bc5LR, bc6LR, bc7LR, bc8LR, bc9LR, bc10LR, bc11LR, bc12LR, bc13LR, bc14LR, bc15LR, bc16LR, bc17LR, bc18LR, bc19LR, bc20LR

[ContLegend]
Count=2
Color1=16711680
Value1=0
Label1=
Color2=255
Value2=338
Label2=

[Legend]
Count=6
Color1=12632256
Min1=0
Max1=0
Label1=Not suitable
Color2=25600
Min2=1
Max2=25
Label2=Low (0-2.5 percentile)
Color3=64000
Min3=26
Max3=50
Label3=Medium (2.5-5 percentile)
Color4=65535
Min4=51
Max4=100
Label4=High (5-10 percentile)
Color5=38655
Min5=101
Max5=200
Label5=Very High (10-20 percentile)
Color6=255
Min6=201
Max6=338
Label6=Excellent (20-34 percentile)
Transparent=0
NoDataColor=16777215
NoDataLabel=No data
isContinuous=0
SpacedByColor=0
