# Supplementary material for: Spatiotemporal prediction of alpine wetlands under multi-climate scenarios in the west of Sichuan, China
Source: PeerJ. 2024 Nov 27;12:e18586. doi: 10.7717/peerj.18586 (PMC11608022; doi:10.7717/peerj.18586)
Supplement: Supplemental Information 3 [file peerj-12-18586-s003.zip › DIV-GIS_data/2.5mBIOssp126_2021-2040/25mbiossp126_2021-2040_domain2.asc]

ncols  170
nrows  159
xllcorner  97.347493
yllcorner  27.67384
cellsize 0.0416666647058823
NODATA_value  -9999
-9999 -9999 -9999 -9999 -9999 -9999 -9999 -9999 -9999 -9999 -9999 -9999 -9999 -9999 -9999 -9999 -9999 -9999 -9999 -9999 -9999 -9999 -9999 -9999 -9999 -9999 -9999 -9999 -9999 -9999 -9999 -9999 -9999 -9999 -9999 -9999 -9999 -9999 -9999 -9999 -9999 -9999 -9999 -9999 -9999 -9999 -9999 -9999 -9999 -9999 -9999 -9999 -9999 -9999 -9999 -9999 -9999 -9999 -9999 -9999 -9999 -9999 -9999 -9999 -9999 -9999 -9999 -9999 -9999 -9999 -9999 -9999 -9999 -9999 -9999 -9999 -9999 -9999 -9999 -9999 -9999 -9999 -9999 -9999 -9999 -9999 -9999 -9999 -9999 -9999 -9999 -9999 -9999 -9999 -9999 -9999 -9999 -9999 -9999 -9999 -9999 -9999 -9999 -9999 -9999 -9999 -9999 -9999 -9999 -9999 -9999 -9999 -9999 -9999 -9999 -9999 -9999 -9999 -9999 -9999 -9999 -9999 -9999 -9999 -9999 -9999 -9999 -9999 -9999 -9999 -9999 -9999 97 93 96 -9999 -9999 -9999 -9999 -9999 -9999 -9999 -9999 -9999 -9999 -9999 -9999 -9999 -9999 -9999 -9999 -9999 -9999 -9999 -9999 -9999 -9999 -9999 -9999 -9999 -9999 -9999 -9999 -9999 -9999 -9999 -9999 -9999 -9999 -9999 
-9999 -9999 -9999 -9999 -9999 -9999 -9999 -9999 -9999 -9999 -9999 -9999 -9999 -9999 -9999 -9999 -9999 -9999 -9999 -9999 -9999 -9999 -9999 -9999 -9999 -9999 -9999 -9999 -9999 -9999 -9999 -9999 -9999 -9999 -9999 -9999 -9999 -9999 -9999 -9999 -9999 -9999 -9999 -9999 -9999 -9999 -9999 -9999 -9999 -9999 -9999 -9999 -9999 -9999 -9999 -9999 -9999 -9999 -9999 -9999 -9999 -9999 -9999 -9999 -9999 -9999 -9999 -9999 -9999 -9999 -9999 -9999 -9999 -9999 -9999 -9999 -9999 -9999 -9999 -9999 -9999 -9999 -9999 -9999 -9999 -9999 -9999 -9999 -9999 -9999 -9999 -9999 -9999 -9999 -9999 -9999 -9999 -9999 -9999 -9999 -9999 -9999 -9999 -9999 -9999 -9999 -9999 -9999 -9999 -9999 -9999 -9999 -9999 -9999 -9999 -9999 -9999 -9999 -9999 -9999 -9999 -9999 -9999 -9999 -9999 -9999 -9999 -9999 -9999 99 98 97 95 94 93 -9999 -9999 -9999 -9999 -9999 -9999 -9999 -9999 -9999 -9999 -9999 -9999 -9999 -9999 -9999 -9999 -9999 -9999 -9999 -9999 -9999 -9999 -9999 -9999 -9999 -9999 -9999 -9999 -9999 -9999 -9999 -9999 -9999 -9999 -9999 
-9999 -9999 -9999 -9999 -9999 -9999 -9999 -9999 -9999 -9999 -9999 100 100 100 -9999 -9999 -9999 -9999 -9999 -9999 -9999 -9999 -9999 -9999 -9999 -9999 -9999 -9999 -9999 -9999 -9999 -9999 -9999 -9999 -9999 -9999 -9999 -9999 -9999 -9999 -9999 -9999 -9999 -9999 -9999 -9999 -9999 -9999 -9999 -9999 -9999 -9999 -9999 -9999 -9999 -9999 -9999 -9999 -9999 -9999 -9999 -9999 -9999 -9999 -9999 -9999 -9999 -9999 -9999 -9999 -9999 -9999 -9999 -9999 -9999 -9999 -9999 -9999 -9999 -9999 -9999 -9999 -9999 -9999 -9999 -9999 -9999 -9999 -9999 -9999 -9999 -9999 -9999 -9999 -9999 -9999 -9999 -9999 -9999 -9999 -9999 -9999 -9999 -9999 -9999 -9999 -9999 -9999 -9999 -9999 -9999 -9999 -9999 -9999 -9999 -9999 -9999 -9999 -9999 -9999 -9999 -9999 -9999 -9999 -9999 -9999 -9999 -9999 99 98 98 97 96 96 95 -9999 -9999 -9999 -9999 -9999 -9999 -9999 -9999 -9999 -9999 -9999 -9999 -9999 -9999 -9999 -9999 -9999 -9999 -9999 -9999 -9999 -9999 -9999 -9999 -9999 -9999 -9999 -9999 -9999 -9999 -9999 -9999 -9999 -9999 -9999 
-9999 -9999 -9999 -9999 -9999 -9999 -9999 -9999 -9999 100 100 100 100 100 100 100 -9999 -9999 -9999 -9999 -9999 -9999 -9999 -9999 -9999 -9999 -9999 -9999 -9999 -9999 -9999 -9999 -9999 -9999 -9999 -9999 -9999 -9999 -9999 -9999 -9999 -9999 -9999 -9999 -9999 -9999 -9999 -9999 -9999 -9999 -9999 -9999 -9999 -9999 -9999 -9999 -9999 -9999 -9999 -9999 -9999 -9999 -9999 -9999 -9999 -9999 -9999 -9999 -9999 -9999 -9999 -9999 -9999 -9999 -9999 -9999 -9999 -9999 -9999 -9999 -9999 -9999 -9999 -9999 -9999 -9999 -9999 -9999 -9999 -9999 -9999 -9999 -9999 -9999 -9999 -9999 -9999 -9999 -9999 -9999 -9999 -9999 -9999 -9999 -9999 -9999 -9999 -9999 -9999 -9999 -9999 -9999 -9999 -9999 -9999 -9999 -9999 -9999 -9999 -9999 -9999 -9999 -9999 -9999 -9999 -9999 98 98 99 99 97 95 95 92 91 88 89 87 92 -9999 -9999 -9999 -9999 -9999 -9999 -9999 -9999 -9999 -9999 -9999 -9999 -9999 -9999 -9999 -9999 -9999 -9999 -9999 -9999 -9999 -9999 -9999 -9999 -9999 -9999 -9999 -9999 -9999 -9999 -9999 
-9999 -9999 -9999 -9999 -9999 -9999 -9999 -9999 100 100 100 100 100 100 100 100 100 100 100 -9999 -9999 -9999 -9999 -9999 -9999 -9999 -9999 -9999 -9999 -9999 -9999 -9999 -9999 -9999 -9999 -9999 -9999 -9999 -9999 -9999 -9999 -9999 -9999 -9999 -9999 -9999 -9999 -9999 -9999 -9999 -9999 -9999 -9999 -9999 -9999 -9999 -9999 -9999 -9999 -9999 -9999 -9999 -9999 -9999 -9999 -9999 -9999 -9999 -9999 -9999 -9999 -9999 -9999 -9999 -9999 -9999 -9999 -9999 -9999 -9999 -9999 -9999 -9999 -9999 -9999 -9999 -9999 -9999 -9999 -9999 -9999 -9999 -9999 -9999 -9999 -9999 -9999 -9999 -9999 -9999 -9999 -9999 -9999 -9999 -9999 -9999 -9999 -9999 -9999 -9999 -9999 -9999 -9999 -9999 -9999 -9999 -9999 -9999 -9999 -9999 -9999 -9999 -9999 -9999 -9999 -9999 -9999 99 99 98 98 97 96 95 94 90 90 89 86 -9999 -9999 -9999 -9999 -9999 -9999 -9999 -9999 -9999 -9999 -9999 -9999 -9999 -9999 -9999 -9999 -9999 -9999 -9999 -9999 -9999 -9999 -9999 -9999 -9999 -9999 -9999 -9999 -9999 -9999 -9999 
-9999 -9999 -9999 -9999 -9999 -9999 -9999 -9999 100 100 100 100 100 100 100 100 100 100 100 100 100 100 100 100 100 -9999 -9999 -9999 -9999 -9999 -9999 -9999 -9999 -9999 -9999 -9999 -9999 -9999 -9999 -9999 -9999 -9999 -9999 -9999 -9999 -9999 -9999 -9999 -9999 -9999 -9999 -9999 -9999 -9999 -9999 -9999 -9999 -9999 -9999 -9999 -9999 -9999 -9999 -9999 -9999 -9999 -9999 -9999 -9999 -9999 -9999 -9999 -9999 -9999 -9999 -9999 -9999 -9999 -9999 -9999 -9999 -9999 -9999 -9999 -9999 -9999 -9999 -9999 -9999 -9999 -9999 -9999 -9999 -9999 -9999 -9999 -9999 -9999 -9999 -9999 -9999 -9999 -9999 -9999 -9999 -9999 -9999 -9999 -9999 -9999 -9999 -9999 -9999 -9999 -9999 -9999 -9999 -9999 -9999 -9999 -9999 -9999 97 97 97 97 97 98 99 98 99 97 96 97 94 94 90 89 87 88 -9999 -9999 -9999 -9999 -9999 -9999 -9999 -9999 -9999 -9999 -9999 -9999 -9999 -9999 -9999 -9999 -9999 -9999 -9999 -9999 -9999 -9999 -9999 -9999 -9999 -9999 -9999 -9999 -9999 -9999 
-9999 -9999 -9999 -9999 -9999 -9999 -9999 -9999 100 100 100 100 100 100 100 100 100 100 100 100 100 100 100 100 100 100 -9999 -9999 -9999 -9999 -9999 -9999 -9999 -9999 -9999 -9999 -9999 -9999 -9999 -9999 -9999 -9999 -9999 -9999 -9999 -9999 -9999 -9999 -9999 -9999 -9999 -9999 -9999 -9999 -9999 -9999 -9999 -9999 -9999 -9999 -9999 -9999 -9999 -9999 -9999 -9999 -9999 -9999 -9999 -9999 -9999 -9999 -9999 -9999 -9999 -9999 -9999 -9999 -9999 -9999 -9999 -9999 -9999 -9999 -9999 -9999 -9999 -9999 -9999 -9999 -9999 -9999 -9999 -9999 -9999 -9999 -9999 -9999 -9999 -9999 -9999 -9999 -9999 -9999 -9999 -9999 -9999 -9999 -9999 -9999 -9999 -9999 -9999 -9999 -9999 -9999 -9999 -9999 -9999 -9999 -9999 100 100 100 100 97 98 98 99 99 98 99 98 96 97 96 94 90 92 -9999 -9999 -9999 -9999 -9999 -9999 -9999 -9999 -9999 -9999 -9999 -9999 -9999 -9999 -9999 -9999 -9999 -9999 -9999 -9999 -9999 -9999 -9999 -9999 -9999 -9999 -9999 -9999 -9999 -9999 -9999 
-9999 -9999 -9999 -9999 -9999 -9999 -9999 100 100 100 100 100 100 100 100 100 100 100 100 100 100 100 100 100 100 100 -9999 -9999 -9999 -9999 -9999 -9999 -9999 -9999 -9999 -9999 -9999 -9999 -9999 -9999 -9999 -9999 -9999 -9999 -9999 -9999 -9999 -9999 -9999 -9999 -9999 -9999 -9999 -9999 -9999 -9999 -9999 -9999 -9999 -9999 -9999 -9999 -9999 -9999 -9999 -9999 -9999 -9999 -9999 -9999 -9999 -9999 -9999 -9999 -9999 -9999 -9999 -9999 -9999 -9999 -9999 -9999 -9999 -9999 -9999 -9999 -9999 -9999 -9999 -9999 -9999 -9999 -9999 -9999 -9999 -9999 -9999 -9999 -9999 -9999 -9999 -9999 -9999 -9999 -9999 -9999 -9999 -9999 -9999 -9999 -9999 -9999 -9999 -9999 -9999 -9999 -9999 99 -9999 -9999 -9999 100 100 100 100 99 100 100 100 100 100 100 98 100 100 100 100 96 95 -9999 -9999 -9999 -9999 -9999 -9999 -9999 -9999 -9999 -9999 -9999 -9999 -9999 -9999 -9999 -9999 -9999 -9999 -9999 -9999 -9999 -9999 -9999 -9999 -9999 -9999 -9999 -9999 -9999 -9999 -9999 
-9999 -9999 -9999 -9999 -9999 -9999 -9999 100 100 100 100 100 100 100 100 100 100 100 100 100 100 100 100 100 100 -9999 -9999 -9999 -9999 -9999 -9999 -9999 -9999 -9999 -9999 -9999 -9999 -9999 -9999 -9999 -9999 -9999 -9999 -9999 -9999 -9999 -9999 -9999 -9999 -9999 -9999 -9999 -9999 -9999 -9999 -9999 -9999 -9999 -9999 -9999 -9999 -9999 -9999 -9999 -9999 -9999 -9999 -9999 -9999 -9999 -9999 -9999 -9999 -9999 -9999 -9999 -9999 -9999 -9999 -9999 -9999 -9999 -9999 -9999 -9999 -9999 -9999 -9999 -9999 -9999 -9999 -9999 -9999 -9999 -9999 -9999 -9999 -9999 -9999 -9999 -9999 -9999 -9999 -9999 -9999 -9999 -9999 -9999 -9999 -9999 -9999 -9999 -9999 -9999 -9999 -9999 99 100 100 100 100 100 99 100 100 100 99 100 100 100 100 100 100 99 99 100 100 98 97 -9999 -9999 -9999 -9999 -9999 -9999 -9999 -9999 -9999 -9999 -9999 -9999 -9999 -9999 -9999 -9999 -9999 -9999 -9999 -9999 -9999 -9999 -9999 -9999 -9999 -9999 -9999 -9999 -9999 -9999 -9999 
-9999 -9999 -9999 100 100 100 100 100 100 100 100 100 100 100 100 100 100 100 100 100 100 100 100 100 100 100 -9999 -9999 -9999 -9999 -9999 -9999 -9999 -9999 -9999 -9999 -9999 -9999 -9999 -9999 -9999 -9999 -9999 -9999 -9999 -9999 -9999 -9999 -9999 -9999 -9999 -9999 -9999 -9999 -9999 -9999 -9999 -9999 -9999 -9999 -9999 -9999 -9999 -9999 -9999 -9999 -9999 -9999 -9999 -9999 -9999 -9999 -9999 -9999 -9999 -9999 -9999 -9999 -9999 -9999 -9999 -9999 -9999 -9999 -9999 -9999 -9999 -9999 -9999 -9999 -9999 -9999 -9999 -9999 -9999 -9999 -9999 -9999 -9999 -9999 -9999 -9999 -9999 -9999 -9999 -9999 -9999 -9999 -9999 -9999 -9999 -9999 -9999 -9999 -9999 -9999 -9999 99 100 100 100 100 100 100 100 100 100 100 100 100 100 100 100 100 100 100 100 98 96 95 -9999 -9999 -9999 -9999 -9999 -9999 -9999 -9999 -9999 -9999 -9999 -9999 -9999 -9999 -9999 -9999 -9999 -9999 -9999 -9999 -9999 -9999 -9999 -9999 -9999 -9999 -9999 -9999 -9999 -9999 
-9999 100 99 99 98 98 100 99 100 100 100 100 100 100 100 100 100 100 100 100 100 100 100 100 100 100 -9999 -9999 -9999 -9999 -9999 -9999 -9999 -9999 -9999 -9999 -9999 -9999 -9999 -9999 -9999 -9999 -9999 -9999 -9999 -9999 -9999 -9999 -9999 -9999 -9999 -9999 -9999 -9999 -9999 -9999 -9999 -9999 -9999 -9999 -9999 -9999 -9999 -9999 -9999 -9999 -9999 -9999 -9999 -9999 -9999 -9999 -9999 -9999 -9999 -9999 -9999 -9999 -9999 -9999 -9999 -9999 -9999 -9999 -9999 -9999 -9999 -9999 -9999 -9999 -9999 -9999 -9999 -9999 -9999 -9999 -9999 -9999 -9999 -9999 -9999 -9999 -9999 -9999 -9999 -9999 -9999 -9999 -9999 -9999 -9999 -9999 -9999 -9999 -9999 -9999 -9999 -9999 100 100 100 100 100 100 100 100 100 100 100 100 100 100 100 100 99 100 99 98 97 95 -9999 -9999 -9999 -9999 -9999 -9999 -9999 -9999 -9999 -9999 -9999 -9999 -9999 -9999 -9999 -9999 -9999 -9999 -9999 -9999 -9999 -9999 -9999 -9999 -9999 -9999 -9999 -9999 -9999 -9999 
-9999 100 100 99 100 99 99 99 100 100 100 100 100 100 100 100 100 100 100 100 100 100 100 100 100 100 100 -9999 -9999 -9999 -9999 -9999 -9999 -9999 -9999 -9999 -9999 -9999 -9999 -9999 -9999 -9999 -9999 -9999 -9999 -9999 -9999 -9999 -9999 -9999 -9999 -9999 -9999 -9999 -9999 -9999 -9999 -9999 -9999 -9999 -9999 -9999 -9999 -9999 -9999 -9999 -9999 -9999 -9999 -9999 -9999 -9999 -9999 -9999 -9999 -9999 -9999 -9999 -9999 -9999 -9999 -9999 -9999 -9999 -9999 -9999 -9999 -9999 -9999 -9999 -9999 -9999 -9999 -9999 -9999 -9999 -9999 -9999 -9999 -9999 -9999 -9999 -9999 -9999 -9999 -9999 -9999 -9999 -9999 -9999 -9999 -9999 -9999 -9999 -9999 -9999 -9999 -9999 99 100 100 100 100 100 100 100 100 100 100 100 100 100 100 100 100 100 100 100 99 -9999 -9999 -9999 -9999 -9999 -9999 -9999 -9999 -9999 -9999 -9999 -9999 -9999 -9999 -9999 -9999 -9999 -9999 -9999 -9999 -9999 -9999 -9999 -9999 -9999 -9999 -9999 -9999 -9999 -9999 -9999 
-9999 -9999 100 100 100 100 99 98 100 100 100 100 100 100 100 100 99 99 100 100 99 100 100 100 100 100 100 -9999 -9999 -9999 -9999 -9999 -9999 -9999 -9999 -9999 -9999 -9999 -9999 -9999 -9999 -9999 -9999 -9999 -9999 -9999 -9999 -9999 -9999 -9999 -9999 -9999 -9999 -9999 -9999 -9999 -9999 -9999 -9999 -9999 -9999 -9999 -9999 -9999 -9999 -9999 -9999 -9999 -9999 -9999 -9999 -9999 -9999 -9999 -9999 -9999 -9999 -9999 -9999 -9999 -9999 -9999 -9999 -9999 -9999 -9999 -9999 -9999 -9999 -9999 -9999 -9999 -9999 -9999 -9999 -9999 -9999 -9999 -9999 -9999 -9999 -9999 -9999 -9999 -9999 -9999 -9999 -9999 -9999 -9999 -9999 -9999 -9999 -9999 -9999 -9999 -9999 -9999 -9999 99 100 100 100 100 100 100 100 100 100 100 100 100 100 100 100 100 100 100 100 100 98 97 -9999 -9999 -9999 -9999 95 94 -9999 -9999 -9999 -9999 -9999 -9999 -9999 -9999 -9999 -9999 -9999 -9999 -9999 -9999 -9999 -9999 -9999 -9999 -9999 -9999 -9999 -9999 
-9999 -9999 100 100 100 100 98 100 99 100 100 100 99 100 100 100 100 100 99 98 100 100 100 100 100 100 100 100 100 100 -9999 -9999 -9999 -9999 -9999 -9999 -9999 -9999 -9999 -9999 -9999 -9999 -9999 -9999 -9999 -9999 -9999 -9999 -9999 -9999 -9999 -9999 -9999 -9999 -9999 -9999 -9999 -9999 -9999 -9999 -9999 -9999 -9999 -9999 -9999 -9999 -9999 -9999 -9999 -9999 -9999 -9999 -9999 -9999 -9999 -9999 -9999 -9999 -9999 -9999 -9999 -9999 -9999 -9999 -9999 -9999 -9999 -9999 -9999 -9999 -9999 -9999 -9999 -9999 -9999 -9999 -9999 -9999 -9999 -9999 -9999 -9999 -9999 -9999 -9999 -9999 -9999 -9999 -9999 -9999 -9999 -9999 -9999 -9999 -9999 -9999 -9999 -9999 -9999 -9999 99 100 100 100 100 100 100 100 100 100 100 100 100 100 100 100 100 100 100 100 98 98 96 94 89 93 96 94 93 -9999 -9999 -9999 -9999 -9999 -9999 -9999 -9999 -9999 -9999 -9999 -9999 -9999 -9999 -9999 -9999 -9999 -9999 -9999 -9999 -9999 
-9999 -9999 100 100 100 100 100 99 98 98 100 100 100 100 100 100 100 99 99 99 100 100 100 100 100 100 100 100 100 100 -9999 -9999 -9999 -9999 -9999 -9999 -9999 -9999 -9999 -9999 -9999 -9999 -9999 -9999 -9999 -9999 -9999 -9999 -9999 -9999 -9999 -9999 -9999 -9999 -9999 -9999 -9999 -9999 -9999 -9999 -9999 -9999 -9999 -9999 -9999 -9999 -9999 -9999 -9999 -9999 -9999 -9999 -9999 -9999 -9999 -9999 -9999 -9999 -9999 -9999 -9999 -9999 -9999 -9999 -9999 -9999 -9999 -9999 -9999 -9999 -9999 -9999 -9999 -9999 -9999 -9999 -9999 -9999 -9999 -9999 -9999 -9999 -9999 -9999 -9999 -9999 -9999 -9999 -9999 -9999 -9999 -9999 -9999 -9999 -9999 -9999 -9999 -9999 -9999 99 99 100 100 100 100 100 100 100 100 100 100 100 100 100 100 100 100 100 100 98 95 94 92 92 88 90 93 95 -9999 94 95 94 -9999 -9999 -9999 -9999 -9999 -9999 -9999 -9999 -9999 -9999 -9999 -9999 -9999 -9999 -9999 -9999 -9999 -9999 
-9999 -9999 100 100 100 100 100 99 99 98 100 100 100 100 100 98 98 98 99 99 100 100 100 100 100 100 100 100 100 100 100 -9999 -9999 -9999 -9999 -9999 -9999 -9999 -9999 -9999 -9999 -9999 -9999 -9999 -9999 -9999 -9999 -9999 -9999 -9999 -9999 -9999 -9999 -9999 -9999 -9999 -9999 -9999 -9999 -9999 -9999 -9999 -9999 -9999 -9999 -9999 -9999 -9999 -9999 -9999 -9999 -9999 -9999 -9999 -9999 -9999 -9999 -9999 -9999 -9999 -9999 -9999 -9999 -9999 -9999 -9999 -9999 -9999 -9999 -9999 -9999 -9999 -9999 -9999 -9999 -9999 -9999 -9999 -9999 -9999 -9999 -9999 -9999 -9999 -9999 -9999 -9999 -9999 -9999 -9999 -9999 -9999 -9999 -9999 -9999 -9999 -9999 -9999 -9999 100 100 100 100 100 100 100 100 100 100 100 100 100 100 100 100 100 100 100 100 99 95 95 92 92 89 93 93 95 95 95 96 95 96 95 94 96 96 94 94 94 94 96 -9999 -9999 -9999 -9999 -9999 -9999 -9999 -9999 
-9999 -9999 100 100 100 100 100 100 98 97 98 100 100 99 100 97 98 99 99 99 100 100 100 100 100 100 100 100 100 100 100 -9999 -9999 -9999 -9999 -9999 -9999 -9999 -9999 -9999 -9999 -9999 -9999 -9999 -9999 -9999 -9999 -9999 -9999 -9999 -9999 -9999 -9999 -9999 -9999 -9999 -9999 -9999 -9999 -9999 -9999 -9999 -9999 -9999 -9999 -9999 -9999 -9999 -9999 -9999 -9999 -9999 -9999 -9999 -9999 -9999 -9999 -9999 -9999 -9999 -9999 -9999 -9999 -9999 -9999 -9999 -9999 -9999 -9999 -9999 -9999 -9999 -9999 -9999 -9999 -9999 -9999 -9999 -9999 -9999 -9999 -9999 -9999 -9999 -9999 -9999 -9999 -9999 -9999 -9999 -9999 -9999 -9999 -9999 -9999 -9999 -9999 -9999 -9999 -9999 99 100 99 100 100 100 100 100 100 100 100 100 100 100 100 100 100 100 100 98 97 92 95 93 92 93 93 95 96 96 94 95 90 91 91 91 93 91 96 96 96 94 94 93 -9999 -9999 -9999 -9999 -9999 -9999 
-9999 -9999 -9999 -9999 100 99 99 98 98 99 99 97 98 100 98 97 97 100 99 100 100 100 100 100 100 100 100 100 100 100 100 -9999 -9999 -9999 -9999 -9999 -9999 -9999 -9999 -9999 -9999 -9999 -9999 -9999 -9999 -9999 -9999 -9999 -9999 -9999 -9999 -9999 -9999 -9999 -9999 -9999 -9999 -9999 -9999 -9999 -9999 -9999 -9999 -9999 -9999 -9999 -9999 -9999 -9999 -9999 -9999 -9999 -9999 -9999 -9999 -9999 -9999 -9999 -9999 -9999 -9999 -9999 -9999 -9999 -9999 -9999 -9999 -9999 -9999 -9999 -9999 -9999 -9999 -9999 -9999 -9999 -9999 -9999 -9999 -9999 -9999 -9999 -9999 -9999 -9999 -9999 -9999 -9999 100 -9999 -9999 -9999 -9999 -9999 -9999 -9999 -9999 -9999 -9999 -9999 -9999 -9999 99 100 100 100 100 100 100 100 100 100 100 100 100 100 100 100 100 97 96 93 94 94 93 93 96 95 95 93 93 93 92 95 94 93 96 92 94 91 95 92 94 93 -9999 -9999 -9999 -9999 -9999 -9999 
-9999 -9999 -9999 -9999 100 100 100 98 99 99 98 100 99 98 99 98 97 98 99 100 100 100 100 100 100 100 100 100 100 100 100 100 -9999 -9999 -9999 -9999 -9999 -9999 -9999 -9999 -9999 -9999 -9999 -9999 -9999 -9999 -9999 -9999 -9999 -9999 -9999 -9999 -9999 -9999 -9999 -9999 -9999 -9999 -9999 -9999 -9999 -9999 -9999 -9999 -9999 -9999 -9999 -9999 -9999 -9999 -9999 -9999 -9999 -9999 -9999 -9999 -9999 -9999 -9999 -9999 -9999 -9999 -9999 -9999 -9999 -9999 -9999 -9999 -9999 -9999 -9999 -9999 -9999 -9999 -9999 -9999 -9999 -9999 -9999 -9999 -9999 -9999 -9999 -9999 -9999 -9999 100 100 100 -9999 -9999 -9999 -9999 -9999 -9999 -9999 -9999 -9999 -9999 -9999 -9999 -9999 100 100 100 100 100 100 100 100 100 100 100 100 100 100 100 100 100 100 97 95 94 95 92 94 96 97 96 96 96 97 93 94 96 97 96 92 91 94 94 93 96 -9999 -9999 -9999 -9999 -9999 -9999 -9999 
-9999 -9999 -9999 -9999 -9999 100 100 97 99 99 99 100 99 99 99 99 99 98 98 98 100 100 100 100 100 100 100 100 100 100 100 100 100 -9999 -9999 -9999 -9999 -9999 -9999 -9999 -9999 -9999 -9999 -9999 -9999 -9999 -9999 -9999 -9999 -9999 -9999 -9999 -9999 -9999 -9999 -9999 -9999 -9999 -9999 -9999 -9999 -9999 -9999 -9999 -9999 -9999 -9999 -9999 -9999 -9999 -9999 -9999 -9999 -9999 -9999 -9999 -9999 -9999 -9999 -9999 -9999 -9999 -9999 -9999 -9999 -9999 -9999 -9999 -9999 -9999 -9999 -9999 -9999 -9999 -9999 -9999 -9999 -9999 -9999 -9999 -9999 -9999 -9999 -9999 -9999 -9999 100 100 100 -9999 -9999 -9999 -9999 -9999 -9999 -9999 -9999 -9999 -9999 -9999 -9999 -9999 100 100 100 100 100 100 100 100 100 100 100 100 100 100 100 100 100 100 100 97 96 96 93 94 95 96 94 95 95 96 96 95 95 93 95 97 91 97 96 95 91 96 -9999 -9999 -9999 -9999 -9999 -9999 
-9999 -9999 -9999 -9999 -9999 -9999 -9999 -9999 97 99 99 99 99 99 100 100 99 100 99 98 98 100 100 100 100 100 100 100 100 100 100 100 100 -9999 -9999 -9999 -9999 -9999 -9999 -9999 -9999 -9999 -9999 -9999 -9999 -9999 -9999 -9999 -9999 -9999 -9999 -9999 -9999 -9999 -9999 -9999 -9999 -9999 -9999 -9999 -9999 -9999 -9999 -9999 -9999 -9999 -9999 -9999 -9999 -9999 -9999 -9999 -9999 -9999 -9999 -9999 -9999 -9999 -9999 -9999 -9999 -9999 -9999 -9999 -9999 -9999 -9999 -9999 -9999 -9999 -9999 -9999 -9999 -9999 -9999 -9999 -9999 -9999 -9999 -9999 -9999 -9999 -9999 -9999 -9999 100 100 99 100 100 -9999 -9999 -9999 -9999 -9999 -9999 -9999 -9999 -9999 -9999 -9999 -9999 100 100 100 100 100 100 100 100 100 100 100 100 100 100 100 100 100 100 100 100 96 96 94 95 97 96 96 95 96 96 95 96 97 97 95 94 94 96 91 97 94 95 94 -9999 -9999 -9999 -9999 -9999 
-9999 -9999 -9999 -9999 -9999 -9999 -9999 -9999 -9999 -9999 99 99 99 100 99 99 100 100 100 100 99 99 99 99 98 100 100 100 100 100 100 100 100 100 -9999 -9999 -9999 -9999 -9999 -9999 -9999 -9999 -9999 -9999 -9999 -9999 -9999 -9999 -9999 -9999 -9999 -9999 -9999 -9999 -9999 -9999 -9999 -9999 -9999 -9999 -9999 -9999 -9999 -9999 -9999 -9999 -9999 -9999 -9999 -9999 -9999 -9999 -9999 -9999 -9999 -9999 -9999 -9999 -9999 -9999 -9999 -9999 -9999 -9999 -9999 -9999 -9999 -9999 -9999 -9999 -9999 -9999 -9999 -9999 -9999 -9999 -9999 -9999 -9999 -9999 -9999 -9999 -9999 -9999 98 100 100 100 100 -9999 -9999 -9999 -9999 -9999 -9999 -9999 -9999 -9999 100 -9999 100 100 100 100 100 100 100 100 100 100 100 100 100 100 100 100 100 100 100 100 100 99 98 96 96 96 97 96 98 97 96 97 95 96 97 94 94 95 97 97 94 95 95 98 96 95 -9999 -9999 -9999 -9999 
-9999 -9999 -9999 -9999 -9999 -9999 -9999 -9999 99 99 99 100 98 99 99 99 99 99 100 100 100 100 99 100 100 98 99 99 100 98 100 100 100 100 -9999 -9999 -9999 -9999 -9999 -9999 -9999 -9999 -9999 -9999 -9999 -9999 -9999 -9999 -9999 -9999 -9999 -9999 -9999 -9999 -9999 -9999 -9999 -9999 -9999 -9999 -9999 -9999 -9999 -9999 -9999 -9999 -9999 -9999 -9999 -9999 -9999 -9999 -9999 -9999 -9999 -9999 -9999 -9999 -9999 -9999 -9999 -9999 -9999 -9999 -9999 -9999 -9999 -9999 -9999 -9999 -9999 -9999 -9999 -9999 -9999 -9999 -9999 -9999 -9999 -9999 -9999 -9999 -9999 100 100 100 100 100 100 -9999 -9999 -9999 -9999 -9999 -9999 -9999 -9999 100 100 100 100 100 100 100 100 100 99 100 100 100 100 100 100 100 100 100 100 100 100 100 100 99 99 97 96 97 96 97 97 96 95 96 96 97 95 97 95 96 95 97 91 99 94 92 96 92 -9999 -9999 -9999 -9999 
-9999 -9999 -9999 -9999 -9999 -9999 -9999 100 100 100 99 100 99 99 98 99 98 99 99 98 100 100 99 99 99 99 100 100 99 98 100 99 100 100 -9999 -9999 -9999 -9999 -9999 -9999 -9999 -9999 -9999 -9999 -9999 -9999 -9999 -9999 -9999 -9999 -9999 -9999 -9999 -9999 -9999 -9999 -9999 -9999 -9999 -9999 -9999 -9999 -9999 -9999 -9999 -9999 -9999 -9999 -9999 -9999 -9999 -9999 -9999 -9999 -9999 -9999 -9999 -9999 -9999 -9999 -9999 -9999 -9999 -9999 -9999 -9999 -9999 -9999 -9999 -9999 -9999 -9999 -9999 -9999 -9999 -9999 -9999 -9999 -9999 -9999 -9999 -9999 -9999 100 100 100 100 100 100 -9999 -9999 -9999 -9999 -9999 -9999 -9999 -9999 100 99 100 100 100 100 100 100 100 100 100 100 100 100 100 100 100 100 100 100 100 100 99 100 100 99 96 96 97 98 97 96 97 97 96 96 95 90 93 90 93 94 95 92 96 93 100 93 98 94 96 92 -9999 
-9999 -9999 -9999 -9999 -9999 -9999 99 100 100 100 100 100 100 99 99 99 98 99 100 100 99 100 100 99 99 100 99 99 100 100 100 100 100 97 97 -9999 -9999 -9999 -9999 -9999 -9999 -9999 -9999 -9999 -9999 -9999 -9999 -9999 -9999 -9999 -9999 -9999 -9999 -9999 -9999 -9999 -9999 -9999 -9999 -9999 -9999 -9999 -9999 -9999 -9999 -9999 -9999 -9999 -9999 -9999 -9999 -9999 -9999 -9999 -9999 -9999 -9999 -9999 -9999 -9999 -9999 -9999 -9999 -9999 -9999 -9999 -9999 -9999 -9999 -9999 -9999 -9999 -9999 -9999 -9999 -9999 -9999 -9999 -9999 -9999 -9999 -9999 -9999 -9999 -9999 100 100 -9999 -9999 -9999 -9999 -9999 -9999 -9999 100 -9999 -9999 100 100 99 100 100 100 100 99 100 100 100 100 100 100 100 100 100 100 100 100 100 100 100 100 100 99 98 97 98 97 98 98 97 98 99 97 95 94 94 95 93 95 97 95 94 97 96 92 93 93 -9999 -9999 -9999 
-9999 -9999 -9999 -9999 -9999 -9999 99 100 99 100 99 98 100 99 98 99 100 100 99 99 99 98 99 100 100 100 99 99 99 99 100 100 100 100 100 -9999 -9999 -9999 -9999 -9999 -9999 -9999 -9999 -9999 -9999 -9999 -9999 -9999 -9999 -9999 -9999 -9999 -9999 -9999 -9999 -9999 -9999 -9999 -9999 -9999 -9999 -9999 -9999 -9999 -9999 -9999 -9999 -9999 -9999 -9999 -9999 -9999 -9999 -9999 -9999 -9999 -9999 -9999 -9999 -9999 -9999 -9999 -9999 -9999 -9999 -9999 -9999 -9999 -9999 -9999 -9999 100 100 99 100 97 -9999 -9999 -9999 -9999 -9999 -9999 -9999 -9999 -9999 100 -9999 -9999 -9999 -9999 -9999 -9999 -9999 -9999 100 100 -9999 100 100 100 99 100 100 100 100 100 100 100 100 100 100 100 100 100 100 100 100 100 100 100 100 100 100 98 98 97 97 98 98 97 97 97 97 97 97 94 93 90 92 95 93 92 93 94 94 97 97 -9999 -9999 -9999 
-9999 -9999 -9999 -9999 99 98 99 100 100 98 98 98 99 98 99 99 100 100 100 100 98 99 99 98 100 100 100 99 99 99 99 98 99 99 100 99 -9999 -9999 -9999 -9999 -9999 -9999 -9999 -9999 -9999 -9999 -9999 -9999 -9999 -9999 -9999 -9999 -9999 -9999 -9999 -9999 -9999 -9999 -9999 -9999 -9999 -9999 -9999 -9999 -9999 -9999 -9999 -9999 -9999 -9999 -9999 -9999 -9999 -9999 -9999 -9999 -9999 -9999 -9999 -9999 -9999 -9999 -9999 -9999 -9999 -9999 -9999 -9999 -9999 -9999 99 100 100 99 99 100 -9999 100 100 98 -9999 -9999 -9999 -9999 100 100 100 100 -9999 -9999 -9999 100 98 100 100 100 100 100 100 100 100 100 100 100 100 100 100 100 100 100 100 100 100 100 100 100 100 100 100 99 100 100 100 99 100 99 100 97 98 98 97 97 96 98 93 94 100 91 97 93 99 92 92 95 91 96 97 91 -9999 -9999 
-9999 -9999 -9999 98 99 99 99 99 100 100 99 100 100 99 99 99 99 99 100 100 99 100 100 98 98 98 99 99 99 98 98 99 98 100 100 98 -9999 -9999 -9999 -9999 -9999 -9999 -9999 -9999 -9999 -9999 -9999 -9999 -9999 -9999 -9999 -9999 -9999 -9999 -9999 -9999 -9999 -9999 -9999 -9999 -9999 -9999 -9999 -9999 -9999 -9999 -9999 -9999 -9999 -9999 -9999 -9999 -9999 -9999 -9999 -9999 -9999 -9999 -9999 -9999 -9999 -9999 -9999 -9999 -9999 -9999 -9999 -9999 -9999 -9999 -9999 97 99 99 99 100 99 97 100 99 100 -9999 -9999 100 100 100 100 100 -9999 -9999 100 100 100 100 100 100 100 100 100 100 100 100 100 100 100 100 100 100 100 100 100 100 100 100 100 100 100 100 100 100 100 100 100 99 99 98 100 97 98 97 97 99 97 96 94 94 96 96 99 94 95 94 95 95 94 94 96 94 -9999 -9999 
-9999 -9999 -9999 97 99 98 99 99 99 99 98 100 99 99 99 100 99 99 99 98 100 100 99 99 99 99 99 100 98 99 99 98 99 99 100 100 100 100 100 -9999 -9999 -9999 -9999 -9999 -9999 -9999 -9999 -9999 -9999 -9999 -9999 -9999 -9999 -9999 -9999 -9999 -9999 -9999 -9999 -9999 -9999 -9999 -9999 -9999 -9999 -9999 -9999 -9999 -9999 -9999 -9999 -9999 -9999 -9999 -9999 -9999 -9999 -9999 -9999 -9999 -9999 -9999 -9999 -9999 -9999 -9999 -9999 -9999 -9999 -9999 -9999 -9999 98 100 98 100 100 98 99 98 99 100 100 100 100 100 100 100 -9999 100 100 100 100 100 100 100 100 100 100 99 100 100 100 100 100 100 100 100 100 100 100 100 100 100 100 100 100 100 100 100 100 100 100 100 100 99 99 99 97 98 97 98 95 96 94 93 98 96 98 93 92 93 90 90 90 95 90 93 94 -9999 
-9999 -9999 -9999 -9999 99 100 97 97 99 99 98 100 100 100 100 100 98 99 100 100 99 99 99 100 98 97 98 98 98 99 99 99 99 98 99 100 99 100 99 100 100 100 -9999 -9999 -9999 -9999 -9999 -9999 -9999 -9999 -9999 -9999 -9999 -9999 -9999 -9999 -9999 -9999 -9999 -9999 -9999 -9999 -9999 -9999 -9999 -9999 -9999 -9999 -9999 -9999 -9999 -9999 -9999 -9999 -9999 -9999 -9999 -9999 -9999 -9999 -9999 -9999 -9999 -9999 -9999 -9999 -9999 -9999 -9999 -9999 -9999 100 99 98 99 100 99 99 99 98 98 98 97 97 99 100 100 100 100 100 100 100 100 100 100 100 100 100 100 100 100 100 100 100 100 100 100 100 100 100 100 100 100 100 100 100 100 100 100 100 100 100 100 100 100 100 98 97 97 97 97 97 97 97 94 94 95 94 95 92 92 93 92 92 96 92 94 90 -9999 -9999 
-9999 -9999 -9999 -9999 100 100 100 99 100 99 98 99 100 99 100 99 98 98 99 99 99 99 100 100 99 98 97 99 100 99 99 99 100 98 98 100 100 98 99 100 100 100 100 99 100 -9999 -9999 -9999 -9999 -9999 -9999 -9999 -9999 -9999 -9999 -9999 -9999 -9999 -9999 -9999 -9999 -9999 -9999 -9999 -9999 -9999 -9999 -9999 -9999 -9999 -9999 -9999 -9999 -9999 -9999 -9999 -9999 -9999 -9999 -9999 -9999 -9999 -9999 -9999 -9999 -9999 -9999 -9999 -9999 -9999 -9999 -9999 100 99 99 99 98 99 99 99 98 100 100 98 99 98 100 100 100 100 100 100 100 100 100 100 100 100 100 100 100 100 100 100 100 100 100 100 100 100 100 100 100 100 100 100 100 100 100 100 100 100 100 100 100 100 98 98 98 99 97 95 97 97 96 95 92 93 94 -9999 -9999 96 95 95 92 91 94 90 91 91 
-9999 -9999 -9999 -9999 99 100 100 100 100 100 99 99 98 99 99 98 99 98 100 99 98 98 100 100 100 98 99 99 100 98 99 99 99 99 98 99 99 98 98 100 100 100 99 99 100 -9999 -9999 -9999 -9999 -9999 -9999 -9999 -9999 -9999 -9999 -9999 -9999 -9999 -9999 -9999 98 100 -9999 -9999 -9999 -9999 -9999 -9999 -9999 -9999 -9999 -9999 -9999 -9999 -9999 -9999 -9999 -9999 -9999 -9999 -9999 -9999 -9999 -9999 -9999 -9999 -9999 -9999 -9999 -9999 -9999 -9999 99 100 99 100 98 98 99 98 98 98 99 98 98 98 98 98 98 99 100 100 100 100 100 100 100 100 100 100 100 100 100 100 100 100 100 100 100 100 100 100 100 100 100 100 100 100 100 100 100 100 100 100 100 98 98 97 97 99 97 97 98 99 97 93 94 94 94 -9999 -9999 -9999 -9999 94 91 92 94 90 91 -9999 
97 96 96 96 98 100 100 99 100 100 100 100 100 99 100 98 99 98 100 100 99 100 99 100 100 98 98 98 99 100 99 98 99 99 99 98 98 98 98 98 99 99 99 99 99 99 -9999 -9999 -9999 -9999 -9999 -9999 -9999 -9999 -9999 -9999 -9999 -9999 100 100 100 100 100 -9999 -9999 -9999 -9999 -9999 -9999 -9999 -9999 -9999 -9999 -9999 -9999 -9999 -9999 -9999 -9999 -9999 -9999 -9999 -9999 -9999 -9999 -9999 -9999 -9999 -9999 -9999 -9999 98 100 99 99 98 99 98 98 99 98 98 98 97 97 97 98 98 98 98 99 98 98 100 100 100 100 100 100 100 100 100 99 100 100 100 100 100 100 99 100 100 100 100 100 100 100 100 100 100 100 100 100 100 100 99 98 97 99 96 96 98 100 99 95 94 95 93 93 -9999 -9999 -9999 -9999 -9999 93 93 94 -9999 -9999 -9999 
95 96 97 99 96 99 100 99 100 99 100 100 100 100 99 99 98 98 100 100 97 99 99 100 100 100 100 99 100 100 99 100 99 99 98 99 98 99 99 98 100 98 99 100 100 100 -9999 -9999 -9999 -9999 -9999 -9999 -9999 -9999 -9999 -9999 -9999 -9999 98 100 100 100 100 100 -9999 -9999 -9999 -9999 -9999 -9999 -9999 -9999 -9999 -9999 -9999 -9999 -9999 -9999 -9999 -9999 -9999 -9999 -9999 -9999 -9999 -9999 -9999 -9999 -9999 -9999 -9999 -9999 100 99 99 99 99 98 97 98 99 100 98 100 100 97 97 99 98 100 100 99 99 100 99 100 100 100 100 100 100 100 100 100 100 100 100 100 100 100 100 100 100 100 100 100 100 100 100 100 100 100 100 100 100 99 98 98 97 98 98 98 97 95 96 95 95 91 92 -9999 -9999 -9999 -9999 -9999 -9999 94 -9999 -9999 -9999 -9999 
-9999 97 97 98 96 97 97 99 99 100 100 100 100 100 100 100 98 100 100 99 98 97 98 100 99 99 100 100 100 100 100 100 100 98 99 99 99 99 98 100 100 100 99 100 100 100 100 100 100 100 100 -9999 -9999 -9999 -9999 -9999 -9999 -9999 100 99 100 100 100 99 99 99 -9999 -9999 -9999 -9999 -9999 -9999 -9999 -9999 -9999 -9999 -9999 -9999 -9999 -9999 -9999 -9999 -9999 -9999 -9999 -9999 -9999 -9999 -9999 -9999 -9999 -9999 -9999 98 98 98 100 98 98 98 100 99 98 100 99 99 98 98 100 100 100 98 98 100 100 100 100 100 100 100 100 100 100 100 100 100 100 100 100 100 100 100 100 100 100 99 100 100 98 100 100 99 100 100 99 98 97 97 98 97 98 97 97 96 96 94 93 92 94 92 -9999 -9999 -9999 -9999 -9999 -9999 -9999 -9999 -9999 -9999 
-9999 96 97 99 99 97 98 98 100 100 100 100 100 100 99 99 98 98 99 100 98 97 98 100 99 99 99 100 100 100 100 99 100 100 98 98 99 100 100 100 100 98 97 100 100 100 100 100 100 100 100 100 100 -9999 -9999 -9999 -9999 -9999 100 100 100 100 100 100 100 100 -9999 -9999 -9999 -9999 -9999 -9999 -9999 -9999 -9999 -9999 -9999 -9999 -9999 -9999 -9999 -9999 -9999 -9999 -9999 -9999 -9999 -9999 -9999 -9999 -9999 -9999 -9999 99 98 98 98 98 97 98 98 100 97 98 100 100 100 98 98 100 100 100 100 99 100 100 100 100 100 100 100 100 100 100 100 100 100 100 100 100 100 99 100 100 100 99 98 98 98 98 100 98 98 98 97 98 97 97 98 98 96 94 97 95 95 95 94 93 93 -9999 90 89 -9999 -9999 -9999 -9999 -9999 -9999 -9999 -9999 
-9999 96 98 98 99 98 99 99 99 100 100 100 100 100 100 99 100 99 99 98 98 97 100 100 100 99 99 100 100 100 99 99 98 98 99 100 99 100 100 100 100 100 99 100 100 100 99 100 100 100 100 100 100 100 100 100 -9999 -9999 100 100 100 100 100 100 100 100 100 -9999 -9999 -9999 -9999 -9999 -9999 -9999 -9999 -9999 -9999 -9999 -9999 -9999 -9999 -9999 -9999 -9999 -9999 -9999 -9999 -9999 -9999 -9999 -9999 -9999 -9999 99 98 97 98 98 98 97 97 98 98 98 99 100 98 100 98 99 99 100 99 98 100 99 99 100 100 100 100 100 100 100 100 100 100 100 100 100 100 100 100 100 100 99 98 98 98 100 98 97 98 97 98 98 97 97 97 97 98 95 96 96 94 94 94 95 95 92 91 90 90 -9999 -9999 -9999 -9999 -9999 -9999 -9999 
-9999 -9999 96 98 98 100 99 100 99 99 100 100 100 100 100 99 100 100 100 99 99 97 99 99 100 100 100 100 100 99 99 99 98 98 98 98 98 99 100 100 100 100 99 100 100 99 100 100 100 100 100 100 100 100 100 100 100 100 98 100 100 100 100 99 100 99 100 -9999 -9999 -9999 -9999 -9999 99 -9999 -9999 -9999 -9999 -9999 -9999 -9999 -9999 -9999 -9999 -9999 -9999 -9999 -9999 -9999 -9999 -9999 -9999 -9999 -9999 97 98 99 97 98 100 98 99 98 98 98 97 99 100 99 98 99 100 100 100 99 100 100 100 100 100 100 100 100 100 100 100 100 100 100 100 100 100 100 100 100 100 99 99 99 98 100 98 97 98 98 97 97 96 96 96 96 96 96 97 96 94 95 95 93 95 93 90 88 87 -9999 -9999 -9999 -9999 -9999 -9999 -9999 
-9999 -9999 96 96 97 98 98 98 99 98 99 99 100 100 99 100 100 100 100 100 97 98 99 99 100 99 100 100 100 99 99 98 99 98 98 98 98 99 98 99 100 100 98 98 100 100 99 99 100 100 100 100 100 100 100 100 100 100 99 99 100 100 100 100 100 100 -9999 -9999 -9999 99 100 100 99 99 100 -9999 -9999 -9999 -9999 -9999 -9999 -9999 -9999 -9999 -9999 -9999 -9999 -9999 -9999 -9999 -9999 -9999 98 98 97 98 98 98 99 98 97 97 100 100 99 97 97 98 98 98 98 99 99 99 99 99 100 100 100 100 100 100 100 100 100 100 100 100 100 100 100 100 100 100 100 100 99 98 99 98 98 98 97 97 97 97 97 97 96 96 95 97 96 96 96 92 91 90 90 88 89 89 88 -9999 -9999 -9999 -9999 -9999 -9999 -9999 
-9999 -9999 -9999 96 96 96 97 96 97 97 98 100 100 99 98 100 100 99 100 100 99 98 99 99 100 100 99 99 100 99 99 99 98 98 99 97 99 98 97 97 99 98 99 99 99 100 100 100 99 98 99 100 100 100 100 100 100 99 99 98 99 100 100 100 100 100 -9999 -9999 -9999 99 99 100 100 100 99 100 -9999 -9999 -9999 -9999 -9999 99 -9999 -9999 -9999 -9999 -9999 -9999 97 97 97 98 97 99 96 98 98 98 97 97 98 100 100 100 98 97 98 98 98 98 98 99 99 100 100 100 100 100 100 100 100 100 99 100 100 100 100 100 100 100 100 100 99 99 99 99 97 97 97 97 99 97 98 98 98 98 96 97 96 97 93 98 96 96 96 95 90 91 91 90 89 88 89 88 -9999 -9999 -9999 -9999 -9999 -9999 
-9999 -9999 -9999 -9999 -9999 -9999 96 97 96 96 97 98 98 97 98 98 100 98 99 100 98 98 98 98 99 99 100 99 99 99 99 97 98 99 98 99 98 99 99 99 98 97 100 99 100 100 100 98 99 99 100 99 100 100 100 100 100 99 100 100 100 100 100 100 100 100 100 100 99 100 99 99 99 98 98 99 -9999 -9999 -9999 99 98 98 100 98 98 98 98 97 97 98 97 97 98 98 100 98 97 97 97 99 96 97 98 98 99 98 99 97 98 99 99 99 100 99 100 100 100 100 100 100 100 100 100 100 100 100 100 100 100 100 100 100 99 99 99 99 97 96 98 97 98 98 97 96 100 98 97 94 97 98 94 96 96 97 95 95 -9999 -9999 -9999 -9999 -9999 86 88 91 -9999 -9999 -9999 -9999 -9999 -9999 
-9999 -9999 -9999 -9999 -9999 -9999 -9999 98 100 96 97 97 98 97 97 97 96 97 97 98 100 100 99 98 100 99 99 100 99 99 99 100 99 99 98 100 100 99 98 98 99 98 99 99 99 99 100 100 99 99 100 100 100 99 100 100 98 99 100 100 99 100 100 100 99 100 100 100 100 100 100 100 99 100 100 100 99 -9999 -9999 98 98 99 99 99 98 98 98 99 98 98 98 97 98 97 97 98 99 98 97 97 96 98 98 97 98 98 98 97 98 98 100 100 99 100 99 100 100 100 100 100 100 100 100 100 99 100 100 100 100 100 100 100 99 98 98 97 96 96 97 97 98 98 96 97 95 99 96 95 97 98 97 96 97 96 96 93 -9999 -9999 -9999 -9999 -9999 -9999 86 92 -9999 -9999 -9999 -9999 -9999 -9999 
-9999 -9999 -9999 -9999 -9999 -9999 -9999 -9999 -9999 -9999 97 98 100 98 99 98 96 97 98 100 100 99 98 98 99 99 98 98 98 99 98 98 99 98 99 98 97 98 99 99 98 98 97 99 100 99 100 99 98 98 99 100 99 98 98 100 100 100 99 100 100 98 100 100 100 100 100 100 100 100 100 100 100 99 99 100 99 99 100 -9999 100 98 99 98 98 99 100 99 98 97 99 99 100 98 98 98 98 98 98 97 96 98 95 99 100 98 98 97 97 98 99 99 99 100 100 100 100 100 100 100 100 100 100 100 100 100 100 100 100 100 100 99 98 98 97 97 96 96 97 97 95 97 95 97 94 96 98 97 95 97 95 96 98 96 95 95 93 -9999 -9999 -9999 -9999 -9999 -9999 94 -9999 -9999 -9999 -9999 -9999 -9999 
-9999 -9999 -9999 -9999 -9999 -9999 -9999 -9999 -9999 -9999 -9999 -9999 -9999 -9999 97 97 99 97 100 96 97 97 99 100 100 99 98 98 99 98 99 98 98 98 98 98 98 99 98 99 99 99 97 99 97 98 99 97 99 98 99 100 99 100 100 99 99 99 99 98 98 99 100 99 100 99 100 100 100 99 100 99 100 99 99 98 99 99 97 98 100 99 97 98 98 98 99 100 99 99 99 100 100 99 98 98 97 98 97 98 98 95 97 98 98 98 98 99 97 98 98 99 100 100 100 98 100 100 100 99 100 100 100 100 100 100 100 100 100 100 100 98 98 98 98 97 96 96 98 95 95 97 96 98 95 97 98 97 95 94 95 96 96 96 96 96 92 -9999 -9999 -9999 -9999 -9999 87 -9999 -9999 -9999 -9999 -9999 -9999 -9999 
-9999 -9999 -9999 -9999 -9999 -9999 -9999 -9999 -9999 -9999 -9999 -9999 -9999 -9999 -9999 -9999 97 99 98 98 98 98 98 97 98 98 98 99 99 98 99 98 99 99 98 98 98 99 98 98 99 100 99 99 97 97 99 99 98 99 99 100 100 100 100 100 99 100 98 99 99 99 100 100 100 99 99 100 100 100 100 100 99 100 100 99 98 98 98 98 97 98 98 98 97 99 100 98 98 99 100 100 99 98 100 98 98 98 97 97 97 96 97 98 98 98 97 100 99 98 98 98 100 100 100 100 100 100 100 100 100 100 100 98 100 100 100 100 100 99 99 99 99 98 99 97 98 96 97 97 97 95 95 96 98 96 95 95 96 97 100 96 96 96 95 95 93 93 -9999 -9999 -9999 -9999 -9999 -9999 -9999 -9999 -9999 -9999 -9999 -9999 
-9999 -9999 -9999 -9999 -9999 -9999 -9999 -9999 -9999 -9999 -9999 -9999 -9999 -9999 -9999 -9999 -9999 -9999 96 96 97 98 99 100 100 97 97 97 98 99 98 97 98 99 98 98 99 98 98 98 98 99 97 99 98 99 98 98 98 98 100 99 99 100 100 100 99 100 100 100 99 99 100 100 99 99 99 99 100 100 100 98 100 100 99 100 100 99 98 99 98 97 98 98 98 99 99 97 98 99 100 99 99 98 99 99 98 97 97 96 97 97 96 98 97 98 98 98 98 98 97 98 99 100 100 100 100 100 100 100 100 100 100 100 100 100 100 100 100 99 99 98 98 99 98 98 97 94 94 98 96 97 96 96 97 94 95 95 96 95 95 94 95 95 95 93 92 -9999 -9999 -9999 -9999 -9999 -9999 -9999 -9999 -9999 -9999 -9999 -9999 -9999 
-9999 -9999 -9999 -9999 -9999 -9999 -9999 -9999 -9999 -9999 -9999 -9999 -9999 -9999 -9999 -9999 -9999 -9999 -9999 -9999 98 96 96 97 97 98 100 100 99 97 97 98 98 98 98 98 98 98 100 98 100 98 99 99 98 97 99 99 99 99 99 99 99 100 99 98 99 99 100 99 100 99 99 99 99 99 98 99 100 100 98 100 100 100 100 99 100 99 99 99 97 97 98 97 98 98 98 100 99 98 99 99 99 99 99 100 100 100 96 97 97 96 97 97 99 98 98 98 98 100 98 97 100 100 100 100 100 100 100 100 100 100 100 100 100 100 100 100 99 99 100 98 97 98 98 96 95 97 96 96 96 97 96 95 96 97 96 96 96 97 97 94 95 95 96 97 93 -9999 -9999 -9999 -9999 -9999 -9999 -9999 -9999 -9999 -9999 -9999 -9999 -9999 
-9999 -9999 -9999 -9999 -9999 -9999 -9999 -9999 -9999 -9999 -9999 -9999 -9999 -9999 -9999 -9999 -9999 -9999 -9999 -9999 -9999 98 100 96 96 98 100 100 100 99 99 98 99 98 98 98 98 99 98 98 98 98 99 100 98 97 98 99 99 99 99 98 100 99 100 99 100 99 100 99 100 99 98 98 99 99 100 100 98 100 100 98 98 100 99 100 99 99 99 99 99 98 96 97 98 98 99 99 98 98 99 100 100 99 100 99 100 100 100 99 100 98 95 97 98 97 98 99 98 98 98 97 96 98 99 99 100 99 100 100 100 99 100 100 100 100 100 98 99 98 99 96 96 96 98 97 96 94 95 96 94 94 97 96 95 96 96 96 96 96 95 95 95 94 94 93 94 92 -9999 -9999 -9999 -9999 -9999 -9999 -9999 -9999 -9999 -9999 -9999 -9999 
-9999 -9999 -9999 -9999 -9999 -9999 -9999 -9999 -9999 -9999 -9999 -9999 -9999 -9999 -9999 -9999 -9999 -9999 -9999 -9999 -9999 97 96 97 99 98 99 98 98 99 99 99 99 99 99 98 98 100 98 98 99 99 100 97 98 98 98 98 99 98 98 99 100 100 100 100 99 99 99 100 99 99 99 99 100 99 98 100 99 99 100 100 99 99 100 99 99 99 98 99 100 99 97 98 97 97 100 98 98 98 98 100 100 98 99 100 100 99 99 98 98 98 95 97 100 100 98 96 97 96 97 98 95 98 98 97 100 98 100 100 100 100 100 100 100 100 98 98 96 97 98 97 95 95 97 96 94 95 97 97 95 96 96 97 97 96 96 98 94 94 94 95 96 96 97 95 91 89 89 89 -9999 -9999 -9999 -9999 87 -9999 -9999 -9999 -9999 -9999 
-9999 -9999 -9999 -9999 -9999 -9999 -9999 -9999 -9999 -9999 -9999 -9999 -9999 -9999 -9999 -9999 -9999 -9999 -9999 -9999 -9999 97 98 96 97 97 97 98 97 97 97 98 98 99 98 99 100 99 98 98 97 98 98 98 98 97 97 98 98 99 98 98 99 99 99 99 99 99 98 99 100 99 99 99 99 100 100 100 100 99 99 99 100 100 99 98 99 99 99 99 100 98 99 97 98 98 98 97 99 98 99 100 100 100 99 100 98 99 98 97 95 95 97 95 98 98 97 96 96 96 96 94 95 97 95 96 95 100 100 100 100 100 100 100 100 100 98 97 97 95 99 98 95 95 95 96 95 94 96 98 94 96 96 97 96 95 95 94 96 95 95 95 96 97 96 96 90 89 90 90 88 87 -9999 95 92 87 -9999 -9999 -9999 -9999 
-9999 -9999 -9999 -9999 -9999 -9999 -9999 -9999 -9999 -9999 -9999 -9999 -9999 -9999 -9999 -9999 -9999 -9999 -9999 -9999 -9999 -9999 97 97 97 97 97 97 99 98 98 97 98 97 98 97 98 99 99 98 99 99 99 98 98 98 99 97 99 99 98 100 97 98 100 99 99 100 99 99 98 99 99 99 99 99 100 100 100 99 99 100 100 100 100 99 98 99 99 99 97 97 98 97 97 99 97 98 97 98 98 99 100 100 100 100 100 98 98 96 95 95 95 95 94 95 98 96 96 96 97 97 97 97 98 98 95 95 97 99 97 98 100 98 99 98 98 98 96 95 93 95 95 95 96 97 95 92 94 98 98 97 97 96 96 95 95 95 95 94 95 96 95 98 95 95 91 89 89 88 92 93 88 94 -9999 -9999 -9999 -9999 -9999 -9999 
-9999 -9999 -9999 -9999 -9999 -9999 -9999 -9999 -9999 -9999 -9999 -9999 -9999 -9999 -9999 -9999 -9999 -9999 -9999 -9999 -9999 -9999 -9999 100 97 97 98 98 97 99 98 99 99 98 97 99 99 98 98 98 98 98 99 98 98 98 98 98 98 99 99 100 99 98 99 99 100 99 100 99 99 99 100 99 100 99 99 100 100 99 100 100 99 100 100 99 100 100 100 98 97 97 99 98 97 97 97 97 97 98 99 97 98 100 99 99 99 99 96 96 96 96 97 95 96 96 95 97 97 97 94 94 97 97 98 97 98 97 95 97 98 97 97 98 98 99 96 99 95 93 95 94 94 96 96 94 96 94 97 100 98 96 94 95 96 96 95 96 96 98 97 96 94 96 97 93 -9999 89 89 88 86 85 94 -9999 -9999 -9999 -9999 -9999 -9999 -9999 
-9999 -9999 -9999 -9999 -9999 -9999 -9999 -9999 -9999 -9999 -9999 -9999 -9999 -9999 -9999 -9999 -9999 -9999 -9999 -9999 -9999 -9999 -9999 -9999 97 97 98 99 98 98 98 99 98 98 97 98 98 99 98 98 98 99 97 98 98 99 99 99 98 99 99 98 99 99 100 99 99 99 98 99 99 100 99 99 100 100 99 100 99 99 100 100 99 99 100 100 100 98 99 100 99 97 98 97 99 97 97 97 98 98 98 99 100 99 99 99 100 97 96 98 98 98 97 95 97 96 95 95 97 94 97 95 97 95 96 96 95 97 96 97 99 99 98 97 97 98 98 97 95 97 96 96 97 96 98 97 93 95 96 97 96 99 95 95 93 95 96 97 96 94 100 99 95 97 97 -9999 -9999 -9999 -9999 -9999 -9999 -9999 -9999 -9999 -9999 -9999 -9999 -9999 -9999 -9999 
-9999 -9999 -9999 -9999 -9999 -9999 -9999 -9999 -9999 -9999 -9999 -9999 -9999 -9999 -9999 -9999 -9999 -9999 -9999 -9999 -9999 -9999 -9999 -9999 -9999 97 97 97 96 98 98 100 100 98 95 95 96 98 96 97 99 98 99 99 100 100 100 99 99 99 99 98 98 99 99 100 98 99 99 100 100 100 99 100 100 99 99 98 98 100 99 100 99 99 99 99 98 98 99 99 98 98 98 96 98 97 97 96 99 98 98 99 99 98 99 100 100 97 96 99 99 100 96 96 95 95 95 97 96 95 95 99 97 97 96 98 96 96 96 98 97 97 98 96 99 97 99 97 98 96 94 95 94 94 96 100 99 98 100 97 99 100 98 96 96 95 95 95 98 95 97 97 97 98 93 -9999 -9999 -9999 -9999 -9999 -9999 -9999 -9999 -9999 -9999 -9999 -9999 -9999 -9999 -9999 
-9999 -9999 -9999 -9999 -9999 -9999 -9999 -9999 -9999 -9999 -9999 -9999 -9999 -9999 -9999 -9999 -9999 -9999 -9999 -9999 -9999 -9999 -9999 -9999 -9999 100 98 97 97 98 97 98 97 97 98 96 96 95 97 98 97 97 96 97 97 100 100 100 99 99 98 98 99 98 98 98 100 100 100 100 100 99 100 99 98 98 99 99 98 99 99 98 100 100 100 99 99 98 99 98 98 99 99 100 99 97 98 98 99 98 99 98 99 99 99 100 100 100 99 99 98 97 96 97 96 97 97 96 97 96 97 98 97 95 97 98 97 98 97 99 99 98 97 97 97 99 96 97 98 96 96 97 96 96 98 98 96 94 97 96 96 96 97 99 96 95 94 95 94 96 94 98 97 95 -9999 -9999 -9999 -9999 -9999 -9999 -9999 -9999 -9999 -9999 -9999 -9999 -9999 -9999 -9999 -9999 
-9999 -9999 -9999 -9999 -9999 -9999 -9999 -9999 -9999 -9999 -9999 -9999 -9999 -9999 -9999 -9999 -9999 -9999 -9999 -9999 -9999 -9999 -9999 -9999 -9999 -9999 100 100 97 99 98 98 97 98 97 99 96 96 96 97 98 97 98 98 97 97 99 100 100 99 98 99 100 98 99 99 99 98 99 99 99 100 99 98 99 100 98 99 99 99 100 100 100 99 98 98 99 99 99 98 100 98 99 98 97 99 98 97 99 99 98 98 99 99 100 100 98 100 100 100 100 99 98 97 96 97 97 97 96 98 97 95 97 98 96 94 97 97 97 99 96 98 97 97 96 95 96 95 98 95 96 96 96 94 95 94 96 97 95 98 97 97 96 99 98 100 97 94 96 93 97 97 96 96 -9999 -9999 -9999 -9999 -9999 -9999 -9999 -9999 -9999 -9999 -9999 -9999 -9999 -9999 -9999 -9999 
-9999 -9999 -9999 -9999 -9999 -9999 -9999 -9999 -9999 -9999 -9999 -9999 -9999 -9999 -9999 -9999 -9999 -9999 -9999 -9999 -9999 -9999 -9999 -9999 -9999 -9999 100 98 98 97 98 100 100 98 99 100 100 98 94 94 94 99 99 98 99 98 97 97 99 98 99 99 98 99 100 99 99 99 98 98 99 100 99 100 99 98 99 98 99 97 100 100 98 100 97 99 99 99 99 100 100 97 100 100 99 99 98 98 96 96 98 99 99 98 97 98 98 100 100 100 99 98 99 99 100 98 98 99 98 98 95 95 98 98 97 96 96 95 97 97 95 95 97 97 96 96 98 94 98 96 97 97 97 96 95 96 96 95 95 96 94 96 94 98 97 97 96 96 97 93 96 98 97 94 93 -9999 -9999 -9999 -9999 -9999 -9999 -9999 -9999 -9999 -9999 -9999 -9999 -9999 -9999 -9999 
-9999 -9999 -9999 -9999 -9999 -9999 -9999 -9999 -9999 -9999 -9999 -9999 -9999 -9999 -9999 -9999 -9999 -9999 -9999 -9999 -9999 -9999 -9999 -9999 -9999 98 98 97 97 97 97 97 98 98 100 100 100 98 95 98 97 97 98 99 99 99 99 98 97 99 98 99 99 99 98 98 98 98 100 99 99 99 100 98 99 99 99 98 98 99 98 100 99 99 99 98 100 100 100 100 99 100 99 100 97 99 98 98 98 98 94 98 99 99 98 98 98 99 99 98 98 98 98 96 95 97 95 95 98 97 95 100 98 97 99 98 100 100 98 98 95 95 95 95 96 95 98 96 97 97 98 97 96 100 96 96 96 94 95 97 96 93 96 97 97 97 95 95 96 96 95 96 98 95 94 95 96 92 89 -9999 -9999 -9999 -9999 -9999 -9999 -9999 -9999 -9999 -9999 -9999 
-9999 -9999 -9999 -9999 -9999 -9999 -9999 -9999 -9999 -9999 -9999 -9999 -9999 -9999 -9999 -9999 -9999 -9999 -9999 -9999 -9999 -9999 -9999 -9999 -9999 -9999 98 98 97 99 98 97 96 98 98 99 99 96 95 95 94 99 99 99 100 100 100 98 99 99 98 99 98 98 99 100 98 100 98 98 98 100 100 99 98 99 99 100 99 98 98 99 100 99 99 98 99 100 100 98 98 100 99 99 98 99 99 99 98 98 98 95 98 98 97 96 97 98 98 97 97 98 98 96 100 99 96 97 98 96 98 98 95 95 94 97 97 94 97 98 100 98 100 100 100 95 95 96 98 98 97 97 98 98 97 96 98 97 96 95 95 97 98 98 97 96 96 97 97 97 100 96 96 96 96 93 93 91 91 87 -9999 -9999 -9999 -9999 -9999 -9999 -9999 -9999 -9999 -9999 
-9999 -9999 -9999 -9999 -9999 -9999 -9999 -9999 -9999 -9999 -9999 -9999 -9999 -9999 -9999 -9999 -9999 -9999 -9999 -9999 -9999 -9999 -9999 -9999 -9999 -9999 98 97 97 97 98 99 98 98 99 97 99 95 95 97 99 95 100 100 100 99 100 99 99 97 98 99 99 99 99 100 99 98 98 99 100 98 97 100 99 99 99 98 100 98 98 99 99 98 99 98 98 100 99 100 99 99 99 100 99 98 98 99 99 98 99 95 95 95 97 97 97 97 96 96 98 96 97 98 96 95 96 95 97 96 96 95 96 97 97 96 94 94 99 95 94 96 94 97 96 95 94 96 95 97 97 97 100 97 96 97 95 97 95 97 96 95 95 94 95 94 94 95 96 98 98 95 97 95 94 96 96 91 94 93 93 95 87 -9999 -9999 -9999 -9999 -9999 -9999 -9999 
-9999 -9999 -9999 -9999 -9999 -9999 -9999 -9999 -9999 -9999 -9999 -9999 -9999 -9999 -9999 -9999 -9999 -9999 -9999 -9999 -9999 -9999 -9999 -9999 -9999 -9999 -9999 98 99 98 97 98 98 98 98 98 97 97 97 96 96 97 100 97 97 98 100 96 99 100 99 99 98 98 98 99 100 98 98 98 98 98 97 98 98 98 100 99 100 98 98 99 98 99 99 100 99 99 98 98 98 100 100 98 98 98 98 98 99 99 98 96 96 95 95 96 96 97 97 96 97 95 96 95 96 96 96 94 94 96 95 97 98 95 95 98 96 95 96 96 96 98 97 95 95 97 96 97 97 95 97 98 97 99 96 96 96 93 93 95 94 95 95 96 94 94 96 98 98 95 97 97 96 97 94 96 95 93 91 92 87 85 83 90 -9999 -9999 -9999 -9999 -9999 -9999 
-9999 -9999 -9999 -9999 -9999 -9999 -9999 -9999 -9999 -9999 -9999 -9999 -9999 -9999 -9999 -9999 -9999 -9999 -9999 -9999 -9999 -9999 -9999 -9999 -9999 -9999 -9999 -9999 100 100 99 97 98 98 98 98 99 97 98 98 98 97 97 98 97 96 99 99 100 100 98 98 100 100 99 98 98 99 98 99 98 98 97 100 99 98 99 100 96 98 99 99 97 98 99 98 99 98 99 99 98 99 98 97 97 97 98 99 98 98 98 97 98 97 100 97 97 97 97 96 97 95 96 97 95 95 97 97 95 96 94 97 94 98 98 95 97 96 96 97 98 96 96 96 95 96 97 98 95 95 95 95 98 96 98 94 94 95 93 94 95 92 91 93 98 97 93 95 95 94 94 95 96 93 94 92 95 90 92 92 93 91 91 87 -9999 -9999 -9999 -9999 -9999 -9999 
-9999 -9999 -9999 -9999 -9999 -9999 -9999 -9999 -9999 -9999 -9999 -9999 -9999 -9999 -9999 -9999 -9999 -9999 -9999 -9999 -9999 -9999 -9999 -9999 -9999 -9999 -9999 -9999 -9999 100 99 100 99 97 98 98 99 98 97 98 99 100 98 98 98 98 99 98 100 99 99 98 96 98 100 100 100 100 99 100 99 98 99 98 100 100 97 98 97 97 96 98 98 98 98 98 98 99 98 99 99 100 98 97 95 95 96 99 98 99 98 99 98 97 97 97 97 98 97 97 97 96 97 96 97 96 98 96 95 96 95 95 95 98 95 98 96 97 98 97 98 96 97 95 96 96 98 98 96 96 97 95 98 96 95 95 94 93 95 95 93 93 93 92 95 94 95 94 96 96 97 95 94 93 92 95 92 96 90 92 -9999 89 -9999 -9999 -9999 -9999 -9999 -9999 -9999 -9999 
-9999 -9999 -9999 -9999 -9999 -9999 -9999 -9999 -9999 -9999 -9999 -9999 -9999 -9999 -9999 -9999 -9999 -9999 -9999 -9999 -9999 -9999 -9999 -9999 -9999 -9999 -9999 -9999 -9999 100 100 100 97 97 98 99 98 99 100 98 100 98 98 99 98 98 99 99 100 100 100 97 96 95 95 98 100 100 98 99 100 99 100 100 100 99 100 100 98 97 97 96 98 98 97 97 98 97 98 99 99 98 98 99 97 96 96 97 100 98 99 99 97 99 98 98 98 97 95 96 97 97 97 97 96 95 97 96 95 95 96 94 93 94 98 97 96 97 97 95 97 97 97 96 96 96 98 97 96 95 94 96 96 95 96 96 95 92 94 97 96 96 96 95 96 94 94 94 94 96 94 94 97 95 93 91 94 93 -9999 -9999 -9999 -9999 -9999 -9999 -9999 -9999 -9999 -9999 -9999 -9999 
-9999 -9999 -9999 -9999 -9999 -9999 -9999 -9999 -9999 -9999 -9999 -9999 -9999 -9999 -9999 -9999 -9999 -9999 -9999 -9999 -9999 -9999 -9999 -9999 -9999 -9999 -9999 -9999 -9999 -9999 100 99 98 98 98 98 98 98 100 98 100 98 98 98 99 98 99 99 98 98 99 99 98 99 100 97 98 98 98 98 98 98 100 100 100 99 99 99 97 97 98 98 97 98 99 98 99 99 97 99 99 97 98 99 98 97 95 97 98 98 99 98 99 99 99 98 98 97 98 97 97 98 98 97 96 97 97 95 97 97 95 94 96 92 96 94 97 96 96 97 96 95 97 96 95 96 98 97 97 96 97 97 93 95 93 96 94 94 93 94 100 96 98 95 93 97 95 96 96 95 95 95 95 97 92 92 93 93 -9999 -9999 -9999 -9999 -9999 -9999 -9999 -9999 -9999 -9999 -9999 -9999 
-9999 -9999 -9999 -9999 -9999 -9999 -9999 -9999 -9999 -9999 -9999 -9999 -9999 -9999 -9999 -9999 -9999 -9999 -9999 -9999 -9999 -9999 -9999 -9999 -9999 -9999 -9999 -9999 -9999 -9999 -9999 98 99 98 97 97 97 98 98 97 100 98 97 98 97 98 98 98 100 99 99 100 99 100 99 98 98 98 99 96 97 97 98 97 99 100 100 100 99 99 98 98 97 97 97 97 99 97 96 98 98 96 99 98 99 99 98 98 97 99 99 98 99 100 99 99 97 97 97 97 98 98 99 97 97 98 97 95 96 95 96 96 97 92 98 97 95 98 96 96 97 95 94 95 98 96 97 97 96 95 95 97 97 92 96 96 96 95 94 92 94 98 97 95 97 94 93 95 97 96 95 92 98 92 94 94 91 -9999 -9999 -9999 -9999 -9999 -9999 -9999 -9999 -9999 -9999 -9999 -9999 -9999 
-9999 -9999 -9999 -9999 -9999 -9999 -9999 -9999 -9999 -9999 -9999 -9999 -9999 -9999 -9999 -9999 -9999 -9999 -9999 -9999 -9999 -9999 -9999 -9999 -9999 -9999 -9999 -9999 -9999 -9999 -9999 -9999 -9999 99 98 98 98 98 98 99 100 97 97 97 98 98 97 98 99 98 99 98 99 98 100 100 100 98 99 96 94 97 97 100 99 100 98 98 98 97 97 98 98 97 98 96 96 98 97 97 95 97 99 99 98 98 99 99 98 97 99 99 99 99 98 99 97 97 97 98 97 98 99 98 98 98 96 95 96 96 94 95 96 90 96 96 95 95 96 96 96 94 97 97 94 96 97 96 96 94 94 97 95 100 98 97 94 96 93 95 94 96 97 98 97 97 99 98 96 98 93 100 93 92 94 95 -9999 -9999 -9999 -9999 -9999 -9999 -9999 -9999 -9999 -9999 -9999 -9999 -9999 -9999 
-9999 -9999 -9999 -9999 -9999 -9999 -9999 -9999 -9999 -9999 -9999 -9999 -9999 -9999 -9999 -9999 -9999 -9999 -9999 -9999 -9999 -9999 -9999 -9999 -9999 -9999 -9999 -9999 -9999 -9999 -9999 -9999 -9999 -9999 98 99 100 98 99 98 98 97 98 98 98 98 98 97 100 98 98 99 98 100 100 99 100 100 99 100 95 95 96 100 96 98 97 98 95 98 98 98 98 98 97 97 96 96 97 98 98 97 98 99 98 97 98 99 99 98 100 100 100 100 98 98 96 98 98 98 98 100 99 99 99 98 97 95 97 95 94 95 96 91 92 98 96 95 96 97 95 94 95 99 94 95 96 97 97 95 94 95 94 95 95 98 93 96 94 95 100 98 99 97 97 95 93 95 92 96 90 98 94 94 93 -9999 -9999 -9999 -9999 -9999 -9999 -9999 -9999 -9999 -9999 -9999 -9999 -9999 -9999 -9999 
-9999 -9999 -9999 -9999 -9999 -9999 -9999 -9999 -9999 -9999 -9999 -9999 -9999 -9999 -9999 -9999 -9999 -9999 -9999 -9999 -9999 -9999 -9999 -9999 -9999 -9999 -9999 -9999 -9999 -9999 -9999 -9999 -9999 -9999 -9999 99 99 99 98 98 98 98 98 97 98 98 98 98 99 98 98 98 100 100 98 100 100 100 100 100 97 98 98 97 97 96 96 96 98 95 99 98 96 97 98 96 97 97 96 96 95 97 99 99 98 97 97 99 100 100 100 98 100 100 97 98 99 98 100 99 98 98 98 99 99 99 98 96 96 95 96 95 95 90 95 96 93 95 96 96 98 95 94 94 99 98 95 95 96 96 97 95 96 96 92 93 97 95 95 98 98 96 94 97 95 95 93 91 97 91 93 92 93 94 94 -9999 -9999 -9999 -9999 -9999 -9999 -9999 -9999 -9999 -9999 -9999 -9999 -9999 -9999 -9999 
-9999 -9999 -9999 -9999 -9999 -9999 -9999 -9999 -9999 -9999 -9999 -9999 -9999 -9999 -9999 -9999 -9999 -9999 -9999 -9999 -9999 -9999 -9999 -9999 -9999 -9999 -9999 -9999 -9999 -9999 -9999 -9999 -9999 -9999 -9999 -9999 98 99 99 99 100 99 99 99 100 99 97 97 98 98 99 99 98 98 98 99 100 100 100 100 100 99 99 97 97 97 96 96 96 97 99 99 98 97 98 98 98 97 96 96 97 96 98 99 98 98 97 99 99 100 98 97 100 98 98 99 98 100 99 98 99 100 100 99 99 98 99 97 94 93 94 95 91 93 94 96 95 95 95 94 95 96 94 93 98 93 93 94 96 95 95 93 93 93 96 98 97 99 100 100 97 93 96 94 95 94 95 93 93 92 94 96 95 -9999 -9999 -9999 -9999 -9999 -9999 -9999 -9999 -9999 -9999 -9999 -9999 -9999 -9999 -9999 -9999 -9999 
-9999 -9999 -9999 -9999 -9999 -9999 -9999 -9999 -9999 -9999 -9999 -9999 -9999 -9999 -9999 -9999 -9999 -9999 -9999 -9999 -9999 -9999 -9999 -9999 -9999 -9999 -9999 -9999 -9999 -9999 -9999 -9999 -9999 -9999 -9999 -9999 -9999 100 99 100 99 99 100 99 99 98 97 98 98 98 98 98 98 98 99 100 100 100 100 100 100 100 100 99 98 97 96 96 96 98 98 98 97 98 97 97 98 97 97 98 95 95 95 98 97 99 97 98 99 100 99 98 99 98 100 99 100 99 99 98 98 99 99 98 99 99 98 98 94 95 94 89 95 96 95 94 94 94 96 95 94 96 94 97 97 94 94 95 94 97 95 95 94 95 95 94 95 100 94 95 97 94 92 96 94 91 90 93 95 94 94 93 -9999 -9999 -9999 -9999 -9999 -9999 -9999 -9999 -9999 -9999 -9999 -9999 -9999 -9999 -9999 -9999 -9999 -9999 
-9999 -9999 -9999 -9999 -9999 -9999 -9999 -9999 -9999 -9999 -9999 -9999 -9999 -9999 -9999 -9999 -9999 -9999 -9999 -9999 -9999 -9999 -9999 -9999 -9999 -9999 -9999 -9999 -9999 -9999 -9999 99 99 -9999 -9999 98 100 99 97 99 97 97 98 97 99 98 98 98 99 98 100 98 98 99 98 100 99 100 100 100 100 100 100 100 100 98 97 98 96 97 97 98 97 98 98 98 98 98 98 99 99 96 96 94 97 97 99 99 98 99 99 99 99 100 100 99 100 100 100 99 99 98 99 99 99 100 98 96 94 94 95 93 88 95 96 94 95 96 95 95 94 94 96 95 96 94 95 94 95 94 96 96 94 95 96 93 93 95 96 98 95 97 97 94 92 96 97 93 90 -9999 -9999 -9999 -9999 -9999 -9999 -9999 -9999 -9999 -9999 -9999 -9999 -9999 -9999 -9999 -9999 -9999 -9999 -9999 -9999 -9999 
-9999 -9999 -9999 -9999 -9999 -9999 -9999 -9999 -9999 -9999 -9999 -9999 -9999 -9999 -9999 -9999 -9999 -9999 -9999 -9999 -9999 -9999 -9999 -9999 -9999 -9999 -9999 -9999 -9999 -9999 98 98 99 -9999 -9999 99 99 99 98 98 98 98 98 99 99 99 98 98 98 98 99 100 99 98 98 98 99 100 100 100 100 100 100 100 100 100 98 98 98 96 96 97 99 99 98 99 99 98 98 98 98 97 98 97 94 94 99 98 99 99 99 99 98 100 99 100 98 100 98 99 98 98 99 98 98 98 99 98 96 94 95 95 90 89 94 98 95 94 95 95 96 97 97 96 94 95 94 95 95 96 97 96 96 93 94 98 97 100 93 96 94 91 95 100 94 88 92 93 92 -9999 -9999 -9999 -9999 -9999 -9999 -9999 -9999 -9999 -9999 -9999 -9999 -9999 -9999 -9999 -9999 -9999 -9999 -9999 -9999 -9999 
-9999 -9999 -9999 -9999 -9999 -9999 -9999 -9999 -9999 -9999 -9999 -9999 -9999 -9999 -9999 -9999 -9999 -9999 -9999 -9999 -9999 -9999 -9999 -9999 -9999 -9999 -9999 -9999 -9999 -9999 100 98 100 98 100 100 98 98 100 99 98 98 97 98 97 98 98 98 99 98 98 99 98 99 99 99 98 99 99 99 100 100 100 100 100 100 100 97 97 97 96 97 99 99 97 97 99 99 98 97 98 97 98 99 97 95 98 97 99 98 98 98 99 100 98 100 99 99 100 97 97 99 98 97 97 99 98 97 95 94 95 93 91 95 94 95 97 94 96 95 95 94 95 97 94 93 95 95 93 94 93 94 97 96 96 94 94 93 94 92 92 92 91 90 90 94 94 97 93 89 -9999 -9999 -9999 -9999 -9999 -9999 -9999 -9999 -9999 -9999 -9999 -9999 -9999 -9999 -9999 -9999 -9999 -9999 -9999 -9999 
-9999 -9999 -9999 -9999 -9999 -9999 -9999 -9999 -9999 -9999 -9999 -9999 -9999 -9999 -9999 -9999 -9999 -9999 -9999 -9999 -9999 -9999 -9999 -9999 -9999 -9999 -9999 -9999 -9999 -9999 99 100 98 98 99 99 99 98 98 97 98 98 97 98 99 98 98 98 99 98 98 99 99 98 99 99 99 99 99 99 100 100 100 100 100 100 100 98 96 97 97 96 98 98 98 98 99 99 99 98 98 99 99 97 99 98 96 98 99 98 100 99 99 98 99 98 100 99 100 97 97 99 99 98 97 98 97 95 96 94 91 89 91 94 94 95 94 95 96 95 96 95 95 94 93 96 94 94 96 95 94 96 97 94 96 95 97 97 96 94 94 92 88 90 92 92 87 100 94 87 -9999 -9999 -9999 -9999 -9999 -9999 -9999 -9999 -9999 -9999 -9999 -9999 -9999 -9999 -9999 -9999 -9999 -9999 -9999 -9999 
-9999 -9999 -9999 -9999 -9999 -9999 -9999 -9999 -9999 -9999 -9999 -9999 -9999 -9999 -9999 -9999 -9999 -9999 -9999 -9999 -9999 -9999 -9999 -9999 -9999 -9999 -9999 -9999 -9999 -9999 -9999 -9999 100 98 98 100 100 100 100 100 100 98 97 97 98 97 97 98 98 98 99 99 99 100 97 99 99 99 99 99 99 100 100 100 100 100 100 97 97 97 98 97 97 98 98 99 98 99 100 98 98 97 97 97 97 97 99 97 97 99 99 99 99 98 97 99 98 98 99 97 95 97 97 98 96 98 97 94 93 90 93 92 94 93 95 95 95 95 95 95 95 96 96 96 94 96 94 94 94 93 95 94 95 98 96 93 96 96 98 97 96 90 90 90 94 87 87 93 95 -9999 -9999 -9999 -9999 -9999 -9999 -9999 -9999 -9999 -9999 -9999 -9999 -9999 -9999 -9999 -9999 -9999 -9999 -9999 -9999 -9999 
-9999 -9999 -9999 -9999 -9999 -9999 -9999 -9999 -9999 -9999 -9999 -9999 -9999 -9999 -9999 -9999 -9999 -9999 -9999 -9999 -9999 -9999 -9999 -9999 -9999 -9999 -9999 -9999 -9999 -9999 -9999 -9999 -9999 100 98 99 99 100 100 100 100 100 99 98 98 98 98 98 98 98 98 99 100 99 96 99 99 100 98 100 99 100 100 100 100 100 98 99 98 98 97 97 97 97 99 98 98 100 100 99 99 98 98 97 97 97 97 99 99 97 97 99 98 98 96 99 100 100 98 97 95 97 97 97 96 96 95 96 90 92 95 95 95 93 95 94 95 96 95 96 96 96 96 94 95 94 94 94 94 94 94 96 94 95 97 97 94 94 94 90 91 90 94 92 91 87 87 87 -9999 -9999 -9999 -9999 -9999 -9999 -9999 -9999 -9999 -9999 -9999 -9999 -9999 -9999 -9999 -9999 -9999 -9999 -9999 -9999 -9999 -9999 
-9999 -9999 -9999 -9999 -9999 -9999 -9999 -9999 -9999 -9999 -9999 -9999 -9999 -9999 -9999 -9999 -9999 -9999 -9999 -9999 -9999 -9999 -9999 -9999 -9999 -9999 -9999 -9999 -9999 -9999 -9999 -9999 -9999 100 100 100 99 100 98 98 98 100 99 100 99 98 98 98 98 100 100 100 100 98 94 99 100 99 99 99 99 99 100 100 100 100 100 98 99 98 97 97 96 98 98 99 100 98 100 99 99 98 98 97 97 98 97 97 100 97 95 97 98 100 97 96 97 96 96 97 95 95 94 95 96 97 94 95 91 93 95 94 95 95 97 96 94 93 96 97 95 96 95 95 94 96 95 94 94 93 93 93 92 94 93 93 91 91 92 89 90 90 90 93 93 96 91 79 -9999 -9999 -9999 -9999 -9999 -9999 -9999 -9999 -9999 -9999 -9999 -9999 -9999 -9999 -9999 -9999 -9999 -9999 -9999 -9999 -9999 -9999 
-9999 -9999 -9999 -9999 -9999 -9999 -9999 -9999 -9999 -9999 -9999 -9999 -9999 -9999 -9999 -9999 -9999 -9999 -9999 -9999 -9999 -9999 -9999 -9999 -9999 -9999 -9999 -9999 -9999 -9999 -9999 -9999 -9999 -9999 100 100 100 99 100 99 99 99 99 98 99 99 98 98 98 100 100 99 100 95 94 99 100 100 100 100 100 100 100 100 97 100 98 98 97 97 97 96 97 97 99 100 100 100 100 99 99 98 99 99 98 100 100 98 97 100 98 94 96 100 98 96 99 97 98 97 97 95 95 93 95 97 95 94 89 92 94 94 94 94 93 91 92 92 92 91 93 92 94 94 94 95 95 94 94 94 92 93 94 94 93 92 95 94 91 91 92 95 89 92 92 86 87 75 -9999 -9999 -9999 -9999 -9999 -9999 -9999 -9999 -9999 -9999 -9999 -9999 -9999 -9999 -9999 -9999 -9999 -9999 -9999 -9999 -9999 -9999 
-9999 -9999 -9999 -9999 -9999 -9999 -9999 -9999 -9999 -9999 -9999 -9999 -9999 -9999 -9999 -9999 -9999 -9999 -9999 -9999 -9999 -9999 -9999 -9999 -9999 -9999 -9999 -9999 -9999 -9999 -9999 -9999 -9999 -9999 -9999 100 99 100 98 98 99 99 99 98 98 97 98 98 98 99 100 98 99 95 94 98 100 100 100 100 100 100 100 100 98 99 98 98 96 97 97 96 97 98 100 100 100 100 99 100 99 99 100 100 98 100 100 98 98 100 100 97 95 98 99 97 99 98 98 98 97 96 95 95 91 95 95 94 90 92 93 93 88 92 93 93 94 93 95 95 95 94 95 93 93 94 96 96 95 94 95 92 93 94 92 92 89 93 95 95 94 84 90 85 84 89 79 80 -9999 -9999 -9999 -9999 -9999 -9999 -9999 -9999 -9999 -9999 -9999 -9999 -9999 -9999 -9999 -9999 -9999 -9999 -9999 -9999 -9999 -9999 
-9999 -9999 -9999 -9999 -9999 -9999 -9999 -9999 -9999 -9999 -9999 -9999 -9999 -9999 -9999 -9999 -9999 -9999 -9999 -9999 -9999 -9999 -9999 -9999 -9999 -9999 -9999 -9999 -9999 -9999 -9999 -9999 -9999 -9999 -9999 98 98 98 98 98 99 99 98 98 99 98 97 98 98 99 99 98 99 95 94 99 99 100 100 100 100 100 100 100 100 99 99 98 95 96 96 96 96 96 100 100 100 100 100 98 99 99 99 98 98 98 99 99 98 100 98 97 97 96 98 99 99 99 100 98 99 95 95 95 93 92 94 96 91 92 91 90 92 93 93 94 94 94 94 94 94 94 94 94 94 93 92 95 93 93 95 94 93 94 91 92 93 95 95 94 91 84 87 93 88 80 77 -9999 -9999 -9999 -9999 -9999 -9999 -9999 -9999 -9999 -9999 -9999 -9999 -9999 -9999 -9999 -9999 -9999 -9999 -9999 -9999 -9999 -9999 -9999 
-9999 -9999 -9999 -9999 -9999 -9999 -9999 -9999 -9999 -9999 -9999 -9999 -9999 -9999 -9999 -9999 -9999 -9999 -9999 -9999 -9999 -9999 -9999 -9999 -9999 -9999 -9999 -9999 -9999 -9999 -9999 -9999 -9999 -9999 98 99 99 98 99 97 99 98 98 98 98 99 98 98 98 98 98 98 99 98 94 97 100 100 100 100 100 100 100 100 99 96 98 97 95 96 95 96 96 96 98 99 100 100 100 97 99 99 99 98 98 98 98 98 98 97 98 96 99 96 99 98 99 99 99 97 97 97 95 96 95 94 90 89 87 87 88 94 94 94 95 95 95 95 94 94 95 94 94 94 95 93 95 93 -9999 -9999 -9999 -9999 -9999 93 91 91 94 94 91 86 88 92 92 88 81 84 -9999 -9999 -9999 -9999 -9999 -9999 -9999 -9999 -9999 -9999 -9999 -9999 -9999 -9999 -9999 -9999 -9999 -9999 -9999 -9999 -9999 -9999 -9999 -9999 
-9999 -9999 -9999 -9999 -9999 -9999 -9999 -9999 -9999 -9999 -9999 -9999 -9999 -9999 -9999 -9999 -9999 -9999 -9999 -9999 -9999 -9999 -9999 -9999 -9999 -9999 -9999 -9999 -9999 -9999 -9999 -9999 -9999 -9999 -9999 -9999 98 98 98 97 98 98 99 98 98 99 99 98 97 99 99 99 99 99 96 96 99 99 99 100 100 100 100 100 100 96 97 95 96 98 98 97 97 98 99 98 98 98 99 99 98 99 99 100 98 97 97 97 98 97 98 96 97 97 99 98 100 99 98 98 97 97 98 96 96 95 93 89 87 89 87 93 94 96 96 96 96 95 94 94 94 93 93 94 94 95 94 93 -9999 -9999 -9999 -9999 -9999 93 93 92 93 90 86 88 87 89 91 93 92 -9999 -9999 -9999 -9999 -9999 -9999 -9999 -9999 -9999 -9999 -9999 -9999 -9999 -9999 -9999 -9999 -9999 -9999 -9999 -9999 -9999 -9999 -9999 -9999 -9999 
-9999 -9999 -9999 -9999 -9999 -9999 -9999 -9999 -9999 -9999 -9999 -9999 -9999 -9999 -9999 -9999 -9999 -9999 -9999 -9999 -9999 -9999 -9999 -9999 -9999 -9999 -9999 -9999 -9999 -9999 -9999 -9999 -9999 -9999 -9999 -9999 -9999 99 98 99 99 98 99 98 99 99 99 98 98 97 98 99 99 99 98 98 99 99 100 100 100 100 100 100 98 97 96 96 96 98 98 98 98 99 99 99 99 99 99 99 96 97 99 99 100 99 97 97 98 98 95 96 97 98 97 100 98 99 98 98 95 97 96 95 95 94 92 93 93 92 87 94 94 95 96 96 96 96 94 95 96 96 94 95 95 -9999 -9999 -9999 -9999 -9999 -9999 -9999 -9999 93 92 92 90 91 92 -9999 -9999 -9999 -9999 -9999 -9999 -9999 -9999 -9999 -9999 -9999 -9999 -9999 -9999 -9999 -9999 -9999 -9999 -9999 -9999 -9999 -9999 -9999 -9999 -9999 -9999 -9999 -9999 -9999 -9999 -9999 
-9999 -9999 -9999 -9999 -9999 -9999 -9999 -9999 -9999 -9999 -9999 -9999 -9999 -9999 -9999 -9999 -9999 -9999 -9999 -9999 -9999 -9999 -9999 -9999 -9999 -9999 -9999 -9999 -9999 -9999 -9999 -9999 -9999 -9999 -9999 -9999 -9999 -9999 99 98 99 99 98 100 99 98 97 98 98 98 99 99 98 100 98 99 99 98 100 100 100 100 100 99 98 96 97 96 95 97 98 98 98 98 98 99 98 98 98 99 99 97 97 98 99 100 99 99 95 94 93 95 97 99 99 100 98 99 98 97 97 95 94 94 93 91 92 94 94 94 87 88 94 95 93 92 93 94 96 97 96 96 95 -9999 -9999 -9999 -9999 -9999 -9999 -9999 -9999 -9999 -9999 91 90 -9999 -9999 -9999 -9999 -9999 -9999 -9999 -9999 -9999 -9999 -9999 -9999 -9999 -9999 -9999 -9999 -9999 -9999 -9999 -9999 -9999 -9999 -9999 -9999 -9999 -9999 -9999 -9999 -9999 -9999 -9999 -9999 -9999 -9999 -9999 
-9999 -9999 -9999 -9999 -9999 -9999 -9999 -9999 -9999 -9999 -9999 -9999 -9999 -9999 -9999 -9999 -9999 -9999 -9999 -9999 -9999 -9999 -9999 -9999 -9999 -9999 -9999 -9999 -9999 -9999 -9999 -9999 -9999 -9999 -9999 -9999 -9999 -9999 -9999 99 99 99 99 100 98 98 98 97 99 100 99 99 99 99 97 99 99 98 99 100 100 100 100 100 97 98 98 97 95 96 98 98 99 98 98 98 98 98 99 99 98 98 97 97 97 98 99 98 95 98 97 97 98 98 99 100 100 98 99 98 96 97 97 96 96 92 95 97 96 91 91 91 88 87 92 93 92 94 94 96 96 96 96 -9999 -9999 -9999 -9999 -9999 -9999 -9999 -9999 -9999 -9999 -9999 -9999 -9999 -9999 -9999 -9999 -9999 -9999 -9999 -9999 -9999 -9999 -9999 -9999 -9999 -9999 -9999 -9999 -9999 -9999 -9999 -9999 -9999 -9999 -9999 -9999 -9999 -9999 -9999 -9999 -9999 -9999 -9999 -9999 -9999 -9999 -9999 
-9999 -9999 -9999 -9999 -9999 -9999 -9999 -9999 -9999 -9999 -9999 -9999 -9999 -9999 -9999 -9999 -9999 -9999 -9999 -9999 -9999 -9999 -9999 -9999 -9999 -9999 -9999 -9999 -9999 -9999 -9999 -9999 -9999 -9999 -9999 -9999 -9999 97 98 99 99 98 99 97 98 97 97 97 97 98 98 99 99 100 98 100 100 99 99 99 100 100 100 98 98 98 98 97 95 94 97 97 98 98 98 98 98 99 98 98 98 98 98 98 98 98 99 100 96 98 98 98 97 97 100 100 99 98 98 98 97 97 97 97 96 93 94 97 95 95 94 92 91 90 93 94 93 93 94 96 96 97 94 -9999 -9999 -9999 -9999 -9999 -9999 -9999 -9999 -9999 -9999 -9999 -9999 -9999 -9999 -9999 -9999 -9999 -9999 -9999 -9999 -9999 -9999 -9999 -9999 -9999 -9999 -9999 -9999 -9999 -9999 -9999 -9999 -9999 -9999 -9999 -9999 -9999 -9999 -9999 -9999 -9999 -9999 -9999 -9999 -9999 -9999 -9999 
-9999 -9999 -9999 -9999 -9999 -9999 -9999 -9999 -9999 -9999 -9999 -9999 -9999 -9999 -9999 -9999 -9999 -9999 -9999 -9999 -9999 -9999 -9999 -9999 -9999 -9999 -9999 -9999 -9999 -9999 -9999 -9999 -9999 -9999 -9999 -9999 -9999 -9999 97 100 100 97 99 98 99 98 97 97 98 97 94 96 98 99 98 99 98 99 100 100 100 100 100 99 98 98 98 97 95 95 94 96 97 99 98 98 98 98 99 98 98 98 98 98 99 99 98 98 98 98 98 99 98 98 100 100 99 98 100 98 100 99 97 97 95 93 96 96 96 95 94 95 92 90 93 95 94 95 94 95 95 94 93 -9999 -9999 -9999 -9999 -9999 -9999 -9999 -9999 -9999 -9999 -9999 -9999 -9999 -9999 -9999 -9999 -9999 -9999 -9999 -9999 -9999 -9999 -9999 -9999 -9999 -9999 -9999 -9999 -9999 -9999 -9999 -9999 -9999 -9999 -9999 -9999 -9999 -9999 -9999 -9999 -9999 -9999 -9999 -9999 -9999 -9999 -9999 
-9999 -9999 -9999 -9999 -9999 -9999 -9999 -9999 -9999 -9999 -9999 -9999 -9999 -9999 -9999 -9999 -9999 -9999 -9999 -9999 -9999 -9999 -9999 -9999 -9999 -9999 -9999 -9999 -9999 -9999 -9999 -9999 -9999 -9999 -9999 -9999 -9999 -9999 97 98 100 100 98 98 98 99 98 100 97 98 98 97 97 99 98 100 98 100 100 100 100 98 98 98 97 99 96 97 95 96 93 93 98 98 99 99 98 99 98 99 98 98 98 98 98 99 98 95 98 98 99 98 97 100 99 99 99 98 96 97 98 98 98 96 93 93 95 97 97 95 93 93 92 92 94 94 95 95 95 94 94 94 -9999 -9999 -9999 -9999 -9999 -9999 -9999 -9999 -9999 -9999 -9999 -9999 -9999 -9999 -9999 -9999 -9999 -9999 -9999 -9999 -9999 -9999 -9999 -9999 -9999 -9999 -9999 -9999 -9999 -9999 -9999 -9999 -9999 -9999 -9999 -9999 -9999 -9999 -9999 -9999 -9999 -9999 -9999 -9999 -9999 -9999 -9999 -9999 
-9999 -9999 -9999 -9999 -9999 -9999 -9999 -9999 -9999 -9999 -9999 -9999 -9999 -9999 -9999 -9999 -9999 -9999 -9999 -9999 -9999 -9999 -9999 -9999 -9999 -9999 -9999 -9999 -9999 -9999 -9999 -9999 -9999 -9999 -9999 -9999 -9999 -9999 98 98 100 98 98 97 98 97 98 100 97 97 99 97 94 96 98 100 100 99 100 100 100 98 98 98 97 98 97 97 98 98 94 95 96 97 97 98 97 98 98 97 98 98 98 99 100 98 99 99 96 100 98 98 97 100 99 100 100 98 96 95 96 99 98 96 95 95 96 97 96 95 95 93 93 91 94 95 94 94 94 95 92 94 -9999 -9999 -9999 -9999 -9999 -9999 -9999 -9999 -9999 -9999 -9999 -9999 -9999 -9999 -9999 -9999 -9999 -9999 -9999 -9999 -9999 -9999 -9999 -9999 -9999 -9999 -9999 -9999 -9999 -9999 -9999 -9999 -9999 -9999 -9999 -9999 -9999 -9999 -9999 -9999 -9999 -9999 -9999 -9999 -9999 -9999 -9999 -9999 
-9999 -9999 -9999 -9999 -9999 -9999 -9999 -9999 -9999 -9999 -9999 -9999 -9999 -9999 -9999 -9999 -9999 -9999 -9999 -9999 -9999 -9999 -9999 -9999 -9999 -9999 -9999 -9999 -9999 -9999 -9999 -9999 -9999 -9999 -9999 -9999 -9999 -9999 98 99 100 98 97 99 98 98 99 99 97 97 97 97 98 96 97 98 100 100 100 100 100 98 98 99 97 95 95 99 98 97 97 94 95 96 93 97 96 97 97 98 97 98 98 98 98 100 100 100 97 99 95 98 99 100 100 99 98 99 95 94 95 99 98 96 95 96 95 97 97 96 93 92 92 91 93 94 95 93 92 93 94 93 -9999 -9999 -9999 -9999 -9999 -9999 -9999 -9999 -9999 -9999 -9999 -9999 -9999 -9999 -9999 -9999 -9999 -9999 -9999 -9999 -9999 -9999 -9999 -9999 -9999 -9999 -9999 -9999 -9999 -9999 -9999 -9999 -9999 -9999 -9999 -9999 -9999 -9999 -9999 -9999 -9999 -9999 -9999 -9999 -9999 -9999 -9999 -9999 
-9999 -9999 -9999 -9999 -9999 -9999 -9999 -9999 -9999 -9999 -9999 -9999 -9999 -9999 -9999 -9999 -9999 -9999 -9999 -9999 -9999 -9999 -9999 -9999 -9999 -9999 -9999 -9999 -9999 -9999 -9999 -9999 -9999 -9999 -9999 -9999 -9999 -9999 99 97 98 99 97 96 96 96 98 99 97 96 99 97 100 100 98 98 98 98 99 100 99 100 98 100 98 96 94 96 98 97 96 93 96 94 97 95 96 94 96 96 96 96 98 98 98 98 98 96 97 97 98 99 100 100 97 99 99 100 97 97 97 100 98 97 96 97 97 97 97 97 95 93 93 92 91 92 94 93 91 92 93 94 -9999 -9999 -9999 -9999 -9999 -9999 -9999 -9999 -9999 -9999 -9999 -9999 -9999 -9999 -9999 -9999 -9999 -9999 -9999 -9999 -9999 -9999 -9999 -9999 -9999 -9999 -9999 -9999 -9999 -9999 -9999 -9999 -9999 -9999 -9999 -9999 -9999 -9999 -9999 -9999 -9999 -9999 -9999 -9999 -9999 -9999 -9999 -9999 
-9999 -9999 -9999 -9999 -9999 -9999 -9999 -9999 -9999 -9999 -9999 -9999 -9999 -9999 -9999 -9999 -9999 -9999 -9999 -9999 -9999 -9999 -9999 -9999 -9999 -9999 -9999 -9999 -9999 -9999 -9999 -9999 -9999 -9999 -9999 -9999 -9999 -9999 -9999 97 98 99 98 98 97 97 99 99 98 97 98 97 98 99 100 99 97 98 99 99 100 100 99 100 97 97 95 98 98 97 96 95 97 98 94 95 96 96 96 93 95 97 98 98 99 97 98 97 95 98 98 98 97 98 100 100 100 99 100 99 97 98 98 98 97 97 97 98 98 95 94 91 92 93 90 92 94 91 92 93 93 95 -9999 -9999 -9999 -9999 -9999 -9999 -9999 -9999 -9999 -9999 -9999 -9999 -9999 -9999 -9999 -9999 -9999 -9999 -9999 -9999 -9999 -9999 -9999 -9999 -9999 -9999 -9999 -9999 -9999 -9999 -9999 -9999 -9999 -9999 -9999 -9999 -9999 -9999 -9999 -9999 -9999 -9999 -9999 -9999 -9999 -9999 -9999 -9999 
-9999 -9999 -9999 -9999 -9999 -9999 -9999 -9999 -9999 -9999 -9999 -9999 -9999 -9999 -9999 -9999 -9999 -9999 -9999 -9999 -9999 -9999 -9999 -9999 -9999 -9999 -9999 -9999 -9999 -9999 -9999 -9999 -9999 -9999 -9999 -9999 -9999 -9999 -9999 100 98 99 97 98 100 99 98 99 99 98 98 100 98 96 99 100 100 99 99 100 100 100 100 99 98 95 97 98 98 97 96 95 98 97 94 94 96 96 95 94 96 96 97 98 98 99 98 96 96 98 98 97 98 100 100 100 100 100 100 100 98 98 98 97 97 98 97 100 95 93 94 92 92 92 91 92 94 93 93 92 91 93 -9999 -9999 -9999 -9999 -9999 -9999 -9999 -9999 -9999 -9999 -9999 -9999 -9999 -9999 -9999 -9999 -9999 -9999 -9999 -9999 -9999 -9999 -9999 -9999 -9999 -9999 -9999 -9999 -9999 -9999 -9999 -9999 -9999 -9999 -9999 -9999 -9999 -9999 -9999 -9999 -9999 -9999 -9999 -9999 -9999 -9999 -9999 -9999 
-9999 -9999 -9999 -9999 -9999 -9999 -9999 -9999 -9999 -9999 -9999 -9999 -9999 -9999 -9999 -9999 -9999 -9999 -9999 -9999 -9999 -9999 -9999 -9999 -9999 -9999 -9999 -9999 -9999 -9999 -9999 -9999 -9999 -9999 -9999 -9999 -9999 -9999 -9999 99 99 98 98 98 97 99 98 98 98 97 100 100 99 98 98 98 98 100 98 99 98 99 99 98 98 99 99 98 99 97 96 95 97 97 96 96 96 95 94 94 95 95 96 97 98 98 97 97 94 98 98 96 100 100 99 100 100 100 100 100 99 100 100 97 96 97 98 98 98 95 94 95 96 90 91 89 91 91 92 91 94 94 -9999 -9999 -9999 -9999 -9999 -9999 -9999 -9999 -9999 -9999 -9999 -9999 -9999 -9999 -9999 -9999 -9999 -9999 -9999 -9999 -9999 -9999 -9999 -9999 -9999 -9999 -9999 -9999 -9999 -9999 -9999 -9999 -9999 -9999 -9999 -9999 -9999 -9999 -9999 -9999 -9999 -9999 -9999 -9999 -9999 -9999 -9999 -9999 
-9999 -9999 -9999 -9999 -9999 -9999 -9999 -9999 -9999 -9999 -9999 -9999 -9999 -9999 -9999 -9999 -9999 -9999 -9999 -9999 -9999 -9999 -9999 -9999 -9999 -9999 -9999 -9999 -9999 -9999 -9999 -9999 -9999 -9999 -9999 -9999 -9999 -9999 -9999 100 98 99 99 99 97 97 97 98 96 96 99 100 100 100 98 99 99 99 99 100 98 98 98 99 99 98 98 99 98 97 95 97 98 98 98 97 96 95 95 95 94 94 94 96 98 97 97 94 96 97 95 98 98 100 100 100 100 100 100 100 100 100 100 99 95 96 97 96 98 97 95 94 92 91 91 91 89 90 91 92 92 95 -9999 -9999 -9999 -9999 -9999 -9999 -9999 -9999 -9999 -9999 -9999 -9999 -9999 -9999 -9999 -9999 -9999 -9999 -9999 -9999 -9999 -9999 -9999 -9999 -9999 -9999 -9999 -9999 -9999 -9999 -9999 -9999 -9999 -9999 -9999 -9999 -9999 -9999 -9999 -9999 -9999 -9999 -9999 -9999 -9999 -9999 -9999 -9999 
-9999 -9999 -9999 -9999 -9999 -9999 -9999 -9999 -9999 -9999 -9999 -9999 -9999 -9999 -9999 -9999 -9999 -9999 -9999 -9999 -9999 -9999 -9999 -9999 -9999 -9999 -9999 -9999 -9999 -9999 -9999 -9999 -9999 -9999 -9999 -9999 -9999 -9999 -9999 100 97 98 97 98 95 98 98 96 96 97 96 98 98 100 98 100 100 99 98 100 100 99 99 98 99 99 98 99 98 98 97 98 98 98 97 97 96 95 95 96 95 94 94 96 96 97 97 93 96 94 97 98 99 99 99 100 100 100 100 100 100 100 100 99 98 97 98 95 95 96 94 94 92 93 92 91 88 92 92 90 94 -9999 -9999 -9999 -9999 -9999 -9999 -9999 -9999 -9999 -9999 -9999 -9999 -9999 -9999 -9999 -9999 -9999 -9999 -9999 -9999 -9999 -9999 -9999 -9999 -9999 -9999 -9999 -9999 -9999 -9999 -9999 -9999 -9999 -9999 -9999 -9999 -9999 -9999 -9999 -9999 -9999 -9999 -9999 -9999 -9999 -9999 -9999 -9999 -9999 
-9999 -9999 -9999 -9999 -9999 -9999 -9999 -9999 -9999 -9999 -9999 -9999 -9999 -9999 -9999 -9999 -9999 -9999 -9999 -9999 -9999 -9999 -9999 -9999 -9999 -9999 -9999 -9999 -9999 -9999 -9999 -9999 -9999 -9999 -9999 -9999 -9999 -9999 -9999 100 98 99 100 98 96 99 98 97 97 98 99 98 97 97 100 100 100 100 98 98 100 99 99 98 98 99 98 100 98 98 98 98 98 98 96 97 98 96 96 93 93 93 93 94 94 94 94 94 94 94 97 98 98 98 98 99 98 100 100 99 100 100 100 100 100 98 98 96 98 94 97 94 94 94 92 91 87 90 92 95 93 -9999 -9999 -9999 -9999 -9999 -9999 -9999 -9999 -9999 -9999 -9999 -9999 -9999 -9999 -9999 -9999 -9999 -9999 -9999 -9999 -9999 -9999 -9999 -9999 -9999 -9999 -9999 -9999 -9999 -9999 -9999 -9999 -9999 -9999 -9999 -9999 -9999 -9999 -9999 -9999 -9999 -9999 -9999 -9999 -9999 -9999 -9999 -9999 -9999 
-9999 -9999 -9999 -9999 -9999 -9999 -9999 -9999 -9999 -9999 -9999 -9999 -9999 -9999 -9999 -9999 -9999 -9999 -9999 -9999 -9999 -9999 -9999 -9999 -9999 -9999 -9999 -9999 -9999 -9999 -9999 -9999 -9999 -9999 -9999 -9999 -9999 -9999 -9999 99 96 97 100 97 96 97 97 97 97 97 97 98 100 100 98 98 98 98 99 100 100 100 100 99 97 100 97 97 97 97 98 100 99 98 98 98 97 98 98 97 96 93 92 94 92 92 94 93 93 95 96 96 97 96 96 97 97 98 98 98 99 99 100 100 99 100 98 97 97 91 95 94 94 93 91 91 85 91 89 93 -9999 -9999 -9999 -9999 -9999 -9999 -9999 -9999 -9999 -9999 -9999 -9999 -9999 -9999 -9999 -9999 -9999 -9999 -9999 -9999 -9999 -9999 -9999 -9999 -9999 -9999 -9999 -9999 -9999 -9999 -9999 -9999 -9999 -9999 -9999 -9999 -9999 -9999 -9999 -9999 -9999 -9999 -9999 -9999 -9999 -9999 -9999 -9999 -9999 -9999 
-9999 -9999 -9999 -9999 -9999 -9999 -9999 -9999 -9999 -9999 -9999 -9999 -9999 -9999 -9999 -9999 -9999 -9999 -9999 -9999 -9999 -9999 -9999 -9999 -9999 -9999 -9999 -9999 -9999 -9999 -9999 -9999 -9999 -9999 -9999 -9999 -9999 -9999 -9999 99 97 96 96 96 97 96 96 98 97 97 98 94 97 99 98 97 97 98 99 99 100 100 99 98 98 97 97 96 97 99 98 100 97 98 98 97 98 97 97 98 97 96 95 92 94 93 94 92 95 94 94 93 94 97 96 100 99 98 96 97 98 99 99 99 98 100 96 97 95 94 92 97 92 93 88 89 86 90 89 -9999 -9999 -9999 -9999 -9999 -9999 -9999 -9999 -9999 -9999 -9999 -9999 -9999 -9999 -9999 -9999 -9999 -9999 -9999 -9999 -9999 -9999 -9999 -9999 -9999 -9999 -9999 -9999 -9999 -9999 -9999 -9999 -9999 -9999 -9999 -9999 -9999 -9999 -9999 -9999 -9999 -9999 -9999 -9999 -9999 -9999 -9999 -9999 -9999 -9999 -9999 
-9999 -9999 -9999 -9999 -9999 -9999 -9999 -9999 -9999 -9999 -9999 -9999 -9999 -9999 -9999 -9999 -9999 -9999 -9999 -9999 -9999 -9999 -9999 -9999 -9999 -9999 -9999 -9999 -9999 -9999 -9999 -9999 -9999 -9999 -9999 -9999 -9999 -9999 -9999 -9999 98 97 98 96 97 98 98 97 97 99 99 99 98 100 99 97 100 99 100 100 98 100 100 98 100 99 97 96 97 97 98 98 100 98 99 97 98 97 96 97 97 96 95 94 95 94 94 93 89 94 95 95 97 96 96 99 99 99 96 97 98 99 99 99 98 100 98 95 96 95 92 92 90 89 90 89 85 90 92 -9999 -9999 -9999 -9999 -9999 -9999 -9999 -9999 -9999 -9999 -9999 -9999 -9999 -9999 -9999 -9999 -9999 -9999 -9999 -9999 -9999 -9999 -9999 -9999 -9999 -9999 -9999 -9999 -9999 -9999 -9999 -9999 -9999 -9999 -9999 -9999 -9999 -9999 -9999 -9999 -9999 -9999 -9999 -9999 -9999 -9999 -9999 -9999 -9999 -9999 -9999 
-9999 -9999 -9999 -9999 -9999 -9999 -9999 -9999 -9999 -9999 -9999 -9999 -9999 -9999 -9999 -9999 -9999 -9999 -9999 -9999 -9999 -9999 -9999 -9999 -9999 -9999 -9999 -9999 -9999 -9999 -9999 -9999 -9999 -9999 -9999 -9999 -9999 -9999 -9999 -9999 -9999 97 97 96 97 97 95 94 98 99 98 98 99 98 98 99 98 97 100 98 99 100 100 99 100 100 98 97 98 98 97 98 100 98 98 98 97 97 97 98 97 98 96 96 95 93 93 91 91 93 93 94 93 93 97 99 99 98 96 96 97 97 99 99 98 99 98 99 96 97 91 91 89 89 90 87 85 -9999 -9999 -9999 -9999 -9999 -9999 -9999 -9999 -9999 -9999 -9999 -9999 -9999 -9999 -9999 -9999 -9999 -9999 -9999 -9999 -9999 -9999 -9999 -9999 -9999 -9999 -9999 -9999 -9999 -9999 -9999 -9999 -9999 -9999 -9999 -9999 -9999 -9999 -9999 -9999 -9999 -9999 -9999 -9999 -9999 -9999 -9999 -9999 -9999 -9999 -9999 -9999 -9999 
-9999 -9999 -9999 -9999 -9999 -9999 -9999 -9999 -9999 -9999 -9999 -9999 -9999 -9999 -9999 -9999 -9999 -9999 -9999 -9999 -9999 -9999 -9999 -9999 -9999 -9999 -9999 -9999 -9999 -9999 -9999 -9999 -9999 -9999 -9999 -9999 -9999 -9999 -9999 -9999 -9999 97 94 98 97 98 100 98 99 98 99 98 99 98 98 100 96 97 97 96 98 98 100 98 99 100 98 98 96 97 97 98 98 98 97 96 97 97 98 99 98 97 99 97 97 93 93 91 90 95 96 95 97 96 97 98 100 100 98 98 97 97 99 98 99 99 97 96 95 95 91 93 94 92 -9999 -9999 -9999 -9999 -9999 -9999 -9999 -9999 -9999 -9999 -9999 -9999 -9999 -9999 -9999 -9999 -9999 -9999 -9999 -9999 -9999 -9999 -9999 -9999 -9999 -9999 -9999 -9999 -9999 -9999 -9999 -9999 -9999 -9999 -9999 -9999 -9999 -9999 -9999 -9999 -9999 -9999 -9999 -9999 -9999 -9999 -9999 -9999 -9999 -9999 -9999 -9999 -9999 -9999 -9999 -9999 
-9999 -9999 -9999 -9999 -9999 -9999 -9999 -9999 -9999 -9999 -9999 -9999 -9999 -9999 -9999 -9999 -9999 -9999 -9999 -9999 -9999 -9999 -9999 -9999 -9999 -9999 -9999 -9999 -9999 -9999 -9999 -9999 -9999 -9999 -9999 -9999 -9999 -9999 -9999 -9999 -9999 94 96 96 97 99 99 98 98 98 99 98 99 92 93 95 95 96 98 96 98 100 100 98 98 99 98 98 99 99 98 97 98 98 97 97 97 98 97 99 99 97 97 97 96 96 94 94 90 94 96 96 98 98 97 100 99 100 98 97 97 96 97 97 100 98 96 97 94 93 90 92 94 -9999 -9999 -9999 -9999 -9999 -9999 -9999 -9999 -9999 -9999 -9999 -9999 -9999 -9999 -9999 -9999 -9999 -9999 -9999 -9999 -9999 -9999 -9999 -9999 -9999 -9999 -9999 -9999 -9999 -9999 -9999 -9999 -9999 -9999 -9999 -9999 -9999 -9999 -9999 -9999 -9999 -9999 -9999 -9999 -9999 -9999 -9999 -9999 -9999 -9999 -9999 -9999 -9999 -9999 -9999 -9999 -9999 
-9999 -9999 -9999 -9999 -9999 -9999 -9999 -9999 -9999 -9999 -9999 -9999 -9999 -9999 -9999 -9999 -9999 -9999 -9999 -9999 -9999 -9999 -9999 -9999 -9999 -9999 -9999 -9999 -9999 -9999 -9999 -9999 -9999 -9999 -9999 -9999 -9999 -9999 -9999 -9999 -9999 95 97 95 96 98 99 99 99 98 98 98 98 92 91 93 95 97 97 97 98 100 99 99 99 99 100 99 100 100 100 98 98 98 98 98 98 98 98 98 96 96 96 96 95 97 94 92 90 91 96 97 98 100 100 100 97 98 98 97 97 96 95 96 99 98 98 95 95 94 94 94 93 -9999 -9999 -9999 -9999 -9999 -9999 -9999 -9999 -9999 -9999 -9999 -9999 -9999 -9999 -9999 -9999 -9999 -9999 -9999 -9999 -9999 -9999 -9999 -9999 -9999 -9999 -9999 -9999 -9999 -9999 -9999 -9999 -9999 -9999 -9999 -9999 -9999 -9999 -9999 -9999 -9999 -9999 -9999 -9999 -9999 -9999 -9999 -9999 -9999 -9999 -9999 -9999 -9999 -9999 -9999 -9999 -9999 
-9999 -9999 -9999 -9999 -9999 -9999 -9999 -9999 -9999 -9999 -9999 -9999 -9999 -9999 -9999 -9999 -9999 -9999 -9999 -9999 -9999 -9999 -9999 -9999 -9999 -9999 -9999 -9999 -9999 -9999 -9999 -9999 -9999 -9999 -9999 -9999 -9999 -9999 -9999 -9999 -9999 96 96 98 97 98 99 99 97 98 98 98 94 98 95 91 96 97 98 99 99 100 100 99 99 98 98 97 97 97 98 99 98 98 97 98 99 99 97 99 98 98 97 95 94 95 95 95 93 91 92 96 98 98 97 97 98 98 98 100 100 95 96 96 97 97 97 94 94 94 92 94 -9999 -9999 -9999 -9999 -9999 -9999 -9999 -9999 -9999 -9999 -9999 -9999 -9999 -9999 -9999 -9999 -9999 -9999 -9999 -9999 -9999 -9999 -9999 -9999 -9999 -9999 -9999 -9999 -9999 -9999 -9999 -9999 -9999 -9999 -9999 -9999 -9999 -9999 -9999 -9999 -9999 -9999 -9999 -9999 -9999 -9999 -9999 -9999 -9999 -9999 -9999 -9999 -9999 -9999 -9999 -9999 -9999 -9999 
-9999 -9999 -9999 -9999 -9999 -9999 -9999 -9999 -9999 -9999 -9999 -9999 -9999 -9999 -9999 -9999 -9999 -9999 -9999 -9999 -9999 -9999 -9999 -9999 -9999 -9999 -9999 -9999 -9999 -9999 -9999 -9999 -9999 -9999 -9999 -9999 -9999 -9999 -9999 -9999 95 96 96 100 100 99 99 98 100 99 99 98 98 96 98 94 97 98 97 97 97 100 100 99 98 98 97 97 98 99 99 99 99 99 99 98 98 99 99 98 98 98 97 95 94 94 95 95 93 90 91 96 98 98 97 98 96 97 96 97 96 93 95 96 96 96 95 95 94 93 94 -9999 -9999 -9999 -9999 -9999 -9999 -9999 -9999 -9999 -9999 -9999 -9999 -9999 -9999 -9999 -9999 -9999 -9999 -9999 -9999 -9999 -9999 -9999 -9999 -9999 -9999 -9999 -9999 -9999 -9999 -9999 -9999 -9999 -9999 -9999 -9999 -9999 -9999 -9999 -9999 -9999 -9999 -9999 -9999 -9999 -9999 -9999 -9999 -9999 -9999 -9999 -9999 -9999 -9999 -9999 -9999 -9999 -9999 -9999 
-9999 -9999 -9999 -9999 -9999 -9999 -9999 -9999 -9999 -9999 -9999 -9999 -9999 -9999 -9999 -9999 -9999 -9999 -9999 -9999 -9999 -9999 -9999 -9999 -9999 -9999 -9999 -9999 -9999 -9999 -9999 -9999 -9999 -9999 -9999 -9999 -9999 -9999 -9999 -9999 95 95 98 100 100 99 98 98 98 97 99 97 98 97 92 98 98 96 94 94 97 100 100 98 97 96 97 98 98 97 100 99 99 98 100 98 99 98 98 98 98 97 97 96 95 92 91 94 95 92 91 94 98 97 96 96 97 97 95 95 94 94 95 94 98 96 95 93 94 92 92 -9999 -9999 -9999 -9999 -9999 -9999 -9999 -9999 -9999 -9999 -9999 -9999 -9999 -9999 -9999 -9999 -9999 -9999 -9999 -9999 -9999 -9999 -9999 -9999 -9999 -9999 -9999 -9999 -9999 -9999 -9999 -9999 -9999 -9999 -9999 -9999 -9999 -9999 -9999 -9999 -9999 -9999 -9999 -9999 -9999 -9999 -9999 -9999 -9999 -9999 -9999 -9999 -9999 -9999 -9999 -9999 -9999 -9999 -9999 
-9999 -9999 -9999 -9999 -9999 -9999 -9999 -9999 -9999 -9999 -9999 -9999 -9999 -9999 -9999 -9999 -9999 -9999 -9999 -9999 -9999 -9999 -9999 -9999 -9999 -9999 -9999 -9999 -9999 -9999 -9999 -9999 -9999 -9999 -9999 -9999 -9999 -9999 -9999 -9999 95 96 96 100 100 98 97 98 97 98 99 100 98 100 98 98 96 97 95 95 97 99 98 98 98 96 97 100 99 100 99 98 98 99 99 98 99 97 98 98 98 99 97 97 97 95 94 90 92 92 91 93 97 98 98 99 98 99 94 94 92 96 95 95 97 95 95 93 90 -9999 -9999 -9999 -9999 -9999 -9999 -9999 -9999 -9999 -9999 -9999 -9999 -9999 -9999 -9999 -9999 -9999 -9999 -9999 -9999 -9999 -9999 -9999 -9999 -9999 -9999 -9999 -9999 -9999 -9999 -9999 -9999 -9999 -9999 -9999 -9999 -9999 -9999 -9999 -9999 -9999 -9999 -9999 -9999 -9999 -9999 -9999 -9999 -9999 -9999 -9999 -9999 -9999 -9999 -9999 -9999 -9999 -9999 -9999 -9999 -9999 
-9999 -9999 -9999 -9999 -9999 -9999 -9999 -9999 -9999 -9999 -9999 -9999 -9999 -9999 -9999 -9999 -9999 -9999 -9999 -9999 -9999 -9999 -9999 -9999 -9999 -9999 -9999 -9999 -9999 -9999 -9999 -9999 -9999 -9999 -9999 -9999 -9999 -9999 -9999 -9999 97 97 98 99 99 99 98 98 97 99 97 98 99 100 98 97 99 99 97 96 97 100 99 98 98 99 99 98 100 100 99 98 99 99 99 98 98 98 98 98 97 96 98 97 97 95 94 94 94 91 91 96 97 99 99 96 95 97 94 94 92 95 94 95 96 96 94 93 -9999 -9999 -9999 -9999 -9999 -9999 -9999 -9999 -9999 -9999 -9999 -9999 -9999 -9999 -9999 -9999 -9999 -9999 -9999 -9999 -9999 -9999 -9999 -9999 -9999 -9999 -9999 -9999 -9999 -9999 -9999 -9999 -9999 -9999 -9999 -9999 -9999 -9999 -9999 -9999 -9999 -9999 -9999 -9999 -9999 -9999 -9999 -9999 -9999 -9999 -9999 -9999 -9999 -9999 -9999 -9999 -9999 -9999 -9999 -9999 -9999 -9999 
-9999 -9999 -9999 -9999 -9999 -9999 -9999 -9999 -9999 -9999 -9999 -9999 -9999 -9999 -9999 -9999 -9999 -9999 -9999 -9999 -9999 -9999 -9999 -9999 -9999 -9999 -9999 -9999 -9999 -9999 -9999 -9999 -9999 -9999 -9999 -9999 -9999 -9999 -9999 -9999 97 95 98 98 99 98 97 96 97 98 96 97 98 98 98 98 99 99 97 98 99 97 97 100 100 99 100 100 99 100 100 100 100 97 100 99 98 97 98 99 97 96 97 97 97 97 94 94 95 90 90 95 97 96 99 96 95 93 90 93 97 97 96 95 96 96 97 93 -9999 -9999 -9999 -9999 -9999 -9999 -9999 -9999 -9999 -9999 -9999 -9999 -9999 -9999 -9999 -9999 -9999 -9999 -9999 -9999 -9999 -9999 -9999 -9999 -9999 -9999 -9999 -9999 -9999 -9999 -9999 -9999 -9999 -9999 -9999 -9999 -9999 -9999 -9999 -9999 -9999 -9999 -9999 -9999 -9999 -9999 -9999 -9999 -9999 -9999 -9999 -9999 -9999 -9999 -9999 -9999 -9999 -9999 -9999 -9999 -9999 -9999 
-9999 -9999 -9999 -9999 -9999 -9999 -9999 -9999 -9999 -9999 -9999 -9999 -9999 -9999 -9999 -9999 -9999 -9999 -9999 -9999 -9999 -9999 -9999 -9999 -9999 -9999 -9999 -9999 -9999 -9999 -9999 -9999 -9999 -9999 -9999 -9999 -9999 -9999 -9999 -9999 97 95 97 97 99 98 99 96 96 96 96 99 100 97 97 98 96 98 98 97 98 98 100 100 100 100 100 99 99 100 100 98 100 100 100 97 99 97 98 97 99 99 96 96 96 97 94 94 94 91 90 96 97 97 97 95 93 91 95 93 93 93 96 94 95 97 96 89 -9999 -9999 -9999 -9999 -9999 -9999 -9999 -9999 -9999 -9999 -9999 -9999 -9999 -9999 -9999 -9999 -9999 -9999 -9999 -9999 -9999 -9999 -9999 -9999 -9999 -9999 -9999 -9999 -9999 -9999 -9999 -9999 -9999 -9999 -9999 -9999 -9999 -9999 -9999 -9999 -9999 -9999 -9999 -9999 -9999 -9999 -9999 -9999 -9999 -9999 -9999 -9999 -9999 -9999 -9999 -9999 -9999 -9999 -9999 -9999 -9999 -9999 
-9999 -9999 -9999 -9999 -9999 -9999 -9999 -9999 -9999 -9999 -9999 -9999 -9999 -9999 -9999 -9999 -9999 -9999 -9999 -9999 -9999 -9999 -9999 -9999 -9999 -9999 -9999 -9999 -9999 -9999 -9999 -9999 -9999 -9999 -9999 -9999 -9999 -9999 -9999 -9999 97 93 94 96 98 98 98 96 95 96 97 98 97 97 98 98 98 97 97 96 97 98 100 100 100 100 99 99 99 98 97 98 98 100 100 100 98 98 98 96 98 99 97 95 95 95 96 94 91 90 90 96 97 97 95 94 88 95 95 95 94 96 95 94 96 95 96 92 -9999 -9999 -9999 -9999 -9999 -9999 -9999 -9999 -9999 -9999 -9999 -9999 -9999 -9999 -9999 -9999 -9999 -9999 -9999 -9999 -9999 -9999 -9999 -9999 -9999 -9999 -9999 -9999 -9999 -9999 -9999 -9999 -9999 -9999 -9999 -9999 -9999 -9999 -9999 -9999 -9999 -9999 -9999 -9999 -9999 -9999 -9999 -9999 -9999 -9999 -9999 -9999 -9999 -9999 -9999 -9999 -9999 -9999 -9999 -9999 -9999 -9999 
-9999 -9999 -9999 -9999 -9999 -9999 -9999 -9999 -9999 -9999 -9999 -9999 -9999 -9999 -9999 -9999 -9999 -9999 -9999 -9999 -9999 -9999 -9999 -9999 -9999 -9999 -9999 -9999 -9999 -9999 -9999 -9999 -9999 -9999 -9999 -9999 -9999 -9999 -9999 -9999 -9999 96 94 98 97 98 98 96 96 96 95 97 98 98 97 97 97 97 98 97 97 98 100 100 100 100 100 100 100 100 99 98 98 99 100 98 99 98 98 98 97 98 98 97 96 97 95 93 94 95 91 91 97 95 94 91 90 92 94 95 96 95 94 96 97 94 91 92 87 -9999 -9999 -9999 -9999 -9999 -9999 -9999 -9999 -9999 -9999 -9999 -9999 -9999 -9999 -9999 -9999 -9999 -9999 -9999 -9999 -9999 -9999 -9999 -9999 -9999 -9999 -9999 -9999 -9999 -9999 -9999 -9999 -9999 -9999 -9999 -9999 -9999 -9999 -9999 -9999 -9999 -9999 -9999 -9999 -9999 -9999 -9999 -9999 -9999 -9999 -9999 -9999 -9999 -9999 -9999 -9999 -9999 -9999 -9999 -9999 -9999 
-9999 -9999 -9999 -9999 -9999 -9999 -9999 -9999 -9999 -9999 -9999 -9999 -9999 -9999 -9999 -9999 -9999 -9999 -9999 -9999 -9999 -9999 -9999 -9999 -9999 -9999 -9999 -9999 -9999 -9999 -9999 -9999 -9999 -9999 -9999 -9999 -9999 -9999 -9999 -9999 -9999 95 94 97 98 97 96 97 95 95 95 95 96 97 97 97 97 97 98 97 96 98 99 100 100 100 100 100 100 99 100 98 99 98 98 100 99 100 97 97 97 99 98 97 96 96 95 94 95 95 91 89 95 94 94 91 95 92 92 94 95 94 95 97 95 95 90 92 90 91 -9999 -9999 -9999 -9999 -9999 -9999 -9999 -9999 -9999 -9999 -9999 -9999 -9999 -9999 -9999 -9999 -9999 -9999 -9999 -9999 -9999 -9999 -9999 -9999 -9999 -9999 -9999 -9999 -9999 -9999 -9999 -9999 -9999 -9999 -9999 -9999 -9999 -9999 -9999 -9999 -9999 -9999 -9999 -9999 -9999 -9999 -9999 -9999 -9999 -9999 -9999 -9999 -9999 -9999 -9999 -9999 -9999 -9999 -9999 -9999 
-9999 -9999 -9999 -9999 -9999 -9999 -9999 -9999 -9999 -9999 -9999 -9999 -9999 -9999 -9999 -9999 -9999 -9999 -9999 -9999 -9999 -9999 -9999 -9999 -9999 -9999 -9999 -9999 -9999 -9999 -9999 -9999 -9999 -9999 -9999 -9999 -9999 -9999 -9999 -9999 -9999 100 94 97 97 98 97 97 93 95 95 94 95 96 97 96 98 96 97 96 96 97 98 100 99 100 100 100 100 100 99 98 99 99 99 99 100 100 97 97 97 98 97 96 94 95 95 96 96 96 93 89 92 94 93 88 95 95 91 92 93 94 96 95 95 95 93 90 90 90 -9999 -9999 -9999 -9999 -9999 -9999 -9999 -9999 -9999 -9999 -9999 -9999 -9999 -9999 -9999 -9999 -9999 -9999 -9999 -9999 -9999 -9999 -9999 -9999 -9999 -9999 -9999 -9999 -9999 -9999 -9999 -9999 -9999 -9999 -9999 -9999 -9999 -9999 -9999 -9999 -9999 -9999 -9999 -9999 -9999 -9999 -9999 -9999 -9999 -9999 -9999 -9999 -9999 -9999 -9999 -9999 -9999 -9999 -9999 -9999 
-9999 -9999 -9999 -9999 -9999 -9999 -9999 -9999 -9999 -9999 -9999 -9999 -9999 -9999 -9999 -9999 -9999 -9999 -9999 -9999 -9999 -9999 -9999 -9999 -9999 -9999 -9999 -9999 -9999 -9999 -9999 -9999 -9999 -9999 -9999 -9999 -9999 -9999 -9999 -9999 -9999 100 94 97 96 95 95 94 93 94 97 94 94 95 97 97 96 98 97 97 96 96 98 99 100 100 100 100 99 100 99 99 98 100 100 100 100 97 98 97 95 96 96 95 93 93 95 95 94 94 93 89 91 90 87 87 96 96 93 93 96 95 93 94 94 94 91 92 88 87 -9999 -9999 -9999 -9999 -9999 -9999 -9999 -9999 -9999 -9999 -9999 -9999 -9999 -9999 -9999 -9999 -9999 -9999 -9999 -9999 -9999 -9999 -9999 -9999 -9999 -9999 -9999 -9999 -9999 -9999 -9999 -9999 -9999 -9999 -9999 -9999 -9999 -9999 -9999 -9999 -9999 -9999 -9999 -9999 -9999 -9999 -9999 -9999 -9999 -9999 -9999 -9999 -9999 -9999 -9999 -9999 -9999 -9999 -9999 -9999 
-9999 -9999 -9999 -9999 -9999 -9999 -9999 -9999 -9999 -9999 -9999 -9999 -9999 -9999 -9999 -9999 -9999 -9999 -9999 -9999 -9999 -9999 -9999 -9999 -9999 -9999 -9999 -9999 -9999 -9999 -9999 -9999 -9999 -9999 -9999 -9999 -9999 -9999 -9999 -9999 -9999 100 93 93 93 92 94 93 94 95 98 95 94 95 97 96 97 96 97 98 96 97 98 100 100 100 99 99 100 99 98 99 98 99 100 100 100 98 98 99 96 94 94 96 94 91 94 91 89 89 90 88 87 92 93 92 95 95 96 95 95 95 95 95 93 94 91 92 90 88 82 -9999 -9999 -9999 -9999 -9999 -9999 -9999 -9999 -9999 -9999 -9999 -9999 -9999 -9999 -9999 -9999 -9999 -9999 -9999 -9999 -9999 -9999 -9999 -9999 -9999 -9999 -9999 -9999 -9999 -9999 -9999 -9999 -9999 -9999 -9999 -9999 -9999 -9999 -9999 -9999 -9999 -9999 -9999 -9999 -9999 -9999 -9999 -9999 -9999 -9999 -9999 -9999 -9999 -9999 -9999 -9999 -9999 -9999 -9999 
-9999 -9999 -9999 -9999 -9999 -9999 -9999 -9999 -9999 -9999 -9999 -9999 -9999 -9999 -9999 -9999 -9999 -9999 -9999 -9999 -9999 -9999 -9999 -9999 -9999 -9999 -9999 -9999 -9999 -9999 -9999 -9999 -9999 -9999 -9999 -9999 -9999 -9999 -9999 -9999 -9999 98 92 95 92 94 92 95 93 96 97 96 93 94 95 96 96 98 97 97 96 95 97 100 100 100 100 100 100 100 99 99 99 100 100 98 98 98 98 97 96 92 94 96 95 90 88 88 86 85 88 95 94 95 94 94 94 94 95 96 95 95 95 95 94 92 93 91 88 88 86 -9999 -9999 -9999 -9999 -9999 -9999 -9999 -9999 -9999 -9999 -9999 -9999 -9999 -9999 -9999 -9999 -9999 -9999 -9999 -9999 -9999 -9999 -9999 -9999 -9999 -9999 -9999 -9999 -9999 -9999 -9999 -9999 -9999 -9999 -9999 -9999 -9999 -9999 -9999 -9999 -9999 -9999 -9999 -9999 -9999 -9999 -9999 -9999 -9999 -9999 -9999 -9999 -9999 -9999 -9999 -9999 -9999 -9999 -9999 
-9999 -9999 -9999 -9999 -9999 -9999 -9999 -9999 -9999 -9999 -9999 -9999 -9999 -9999 -9999 -9999 -9999 -9999 -9999 -9999 -9999 -9999 -9999 -9999 -9999 -9999 -9999 -9999 -9999 -9999 -9999 -9999 -9999 -9999 -9999 -9999 -9999 -9999 -9999 -9999 -9999 97 92 94 93 92 93 96 94 95 96 97 95 93 95 95 96 98 98 97 95 95 95 97 100 100 100 100 100 100 98 98 99 99 99 97 99 98 99 98 97 95 93 96 95 92 91 88 88 88 92 94 92 95 92 94 94 94 96 95 95 94 93 93 93 93 93 91 89 90 90 -9999 -9999 -9999 -9999 -9999 -9999 -9999 -9999 -9999 -9999 -9999 -9999 -9999 -9999 -9999 -9999 -9999 -9999 -9999 -9999 -9999 -9999 -9999 -9999 -9999 -9999 -9999 -9999 -9999 -9999 -9999 -9999 -9999 -9999 -9999 -9999 -9999 -9999 -9999 -9999 -9999 -9999 -9999 -9999 -9999 -9999 -9999 -9999 -9999 -9999 -9999 -9999 -9999 -9999 -9999 -9999 -9999 -9999 -9999 
-9999 -9999 -9999 -9999 -9999 -9999 -9999 -9999 -9999 -9999 -9999 -9999 -9999 -9999 -9999 -9999 -9999 -9999 -9999 -9999 -9999 -9999 -9999 -9999 -9999 -9999 -9999 -9999 -9999 -9999 -9999 -9999 -9999 -9999 -9999 -9999 -9999 -9999 -9999 -9999 -9999 -9999 96 94 92 94 93 93 94 93 94 93 91 94 95 95 96 97 97 95 96 93 97 97 98 100 99 100 100 100 99 98 98 98 99 97 97 98 99 96 97 96 93 93 94 95 94 92 88 88 92 94 94 93 92 95 93 92 94 94 94 93 94 93 92 94 93 94 90 88 89 86 86 85 -9999 -9999 -9999 -9999 -9999 -9999 -9999 -9999 -9999 -9999 -9999 -9999 -9999 -9999 -9999 -9999 -9999 -9999 -9999 -9999 -9999 -9999 -9999 -9999 -9999 -9999 -9999 -9999 -9999 -9999 -9999 -9999 -9999 -9999 -9999 -9999 -9999 -9999 -9999 -9999 -9999 -9999 -9999 -9999 -9999 -9999 -9999 -9999 -9999 -9999 -9999 -9999 -9999 -9999 -9999 -9999 
-9999 -9999 -9999 -9999 -9999 -9999 -9999 -9999 -9999 -9999 -9999 -9999 -9999 -9999 -9999 -9999 -9999 -9999 -9999 -9999 -9999 -9999 -9999 -9999 -9999 -9999 -9999 -9999 -9999 -9999 -9999 -9999 -9999 -9999 -9999 -9999 -9999 -9999 -9999 -9999 -9999 -9999 97 94 91 93 93 93 92 92 92 91 93 94 96 94 95 97 97 96 96 94 96 98 99 98 100 99 100 100 100 100 98 99 98 98 96 97 97 97 93 93 93 91 95 95 92 89 90 88 92 95 94 93 93 94 92 93 91 94 92 94 92 92 92 93 92 93 91 88 87 82 80 81 83 -9999 -9999 -9999 -9999 -9999 -9999 -9999 -9999 -9999 -9999 -9999 -9999 -9999 -9999 -9999 -9999 -9999 -9999 -9999 -9999 -9999 -9999 -9999 -9999 -9999 -9999 -9999 -9999 -9999 -9999 -9999 -9999 -9999 -9999 -9999 -9999 -9999 -9999 -9999 -9999 -9999 -9999 -9999 -9999 -9999 -9999 -9999 -9999 -9999 -9999 -9999 -9999 -9999 -9999 -9999 
-9999 -9999 -9999 -9999 -9999 -9999 -9999 -9999 -9999 -9999 -9999 -9999 -9999 -9999 -9999 -9999 -9999 -9999 -9999 -9999 -9999 -9999 -9999 -9999 -9999 -9999 -9999 -9999 -9999 -9999 -9999 -9999 -9999 -9999 -9999 -9999 -9999 -9999 -9999 -9999 -9999 -9999 95 93 91 93 94 93 92 90 91 93 93 93 95 94 95 97 97 96 94 93 94 98 98 98 98 99 99 99 100 100 100 100 99 97 96 95 96 98 94 95 94 94 94 96 94 93 90 86 91 93 93 93 92 92 92 92 93 91 92 93 92 91 92 92 92 92 88 91 90 85 83 -9999 -9999 -9999 -9999 -9999 -9999 -9999 -9999 -9999 -9999 -9999 -9999 -9999 -9999 -9999 -9999 -9999 -9999 -9999 -9999 -9999 -9999 -9999 -9999 -9999 -9999 -9999 -9999 -9999 -9999 -9999 -9999 -9999 -9999 -9999 -9999 -9999 -9999 -9999 -9999 -9999 -9999 -9999 -9999 -9999 -9999 -9999 -9999 -9999 -9999 -9999 -9999 -9999 -9999 -9999 -9999 -9999 
-9999 -9999 -9999 -9999 -9999 -9999 -9999 -9999 -9999 -9999 -9999 -9999 -9999 -9999 -9999 -9999 -9999 -9999 -9999 -9999 -9999 -9999 -9999 -9999 -9999 -9999 -9999 -9999 -9999 -9999 -9999 -9999 -9999 -9999 -9999 -9999 -9999 -9999 -9999 -9999 -9999 -9999 95 93 91 94 94 92 91 91 92 93 93 93 94 94 95 95 95 95 94 91 95 97 97 98 98 97 97 97 100 99 100 98 99 98 96 94 93 97 96 96 96 93 94 95 95 93 87 88 87 91 93 93 91 91 93 88 92 89 88 93 91 90 92 92 93 92 93 89 86 88 87 78 82 -9999 -9999 -9999 -9999 -9999 -9999 -9999 -9999 -9999 -9999 -9999 -9999 -9999 -9999 -9999 -9999 -9999 -9999 -9999 -9999 -9999 -9999 -9999 -9999 -9999 -9999 -9999 -9999 -9999 -9999 -9999 -9999 -9999 -9999 -9999 -9999 -9999 -9999 -9999 -9999 -9999 -9999 -9999 -9999 -9999 -9999 -9999 -9999 -9999 -9999 -9999 -9999 -9999 -9999 -9999 
-9999 -9999 -9999 -9999 -9999 -9999 -9999 -9999 -9999 -9999 -9999 -9999 -9999 -9999 -9999 -9999 -9999 -9999 -9999 -9999 -9999 -9999 -9999 -9999 -9999 -9999 -9999 -9999 -9999 -9999 -9999 -9999 -9999 -9999 -9999 -9999 -9999 -9999 -9999 -9999 -9999 -9999 96 92 91 92 95 92 89 92 92 92 94 93 93 93 95 95 95 95 94 93 95 98 98 98 97 97 99 96 96 100 97 96 96 97 95 95 91 93 95 97 95 92 92 95 96 93 91 90 88 88 93 91 91 91 92 88 91 89 88 92 91 90 91 92 90 91 91 91 88 87 84 81 81 -9999 -9999 -9999 -9999 -9999 -9999 -9999 -9999 -9999 -9999 -9999 -9999 -9999 -9999 -9999 -9999 -9999 -9999 -9999 -9999 -9999 -9999 -9999 -9999 -9999 -9999 -9999 -9999 -9999 -9999 -9999 -9999 -9999 -9999 -9999 -9999 -9999 -9999 -9999 -9999 -9999 -9999 -9999 -9999 -9999 -9999 -9999 -9999 -9999 -9999 -9999 -9999 -9999 -9999 -9999 
-9999 -9999 -9999 -9999 -9999 -9999 -9999 -9999 -9999 -9999 -9999 -9999 -9999 -9999 -9999 -9999 -9999 -9999 -9999 -9999 -9999 -9999 -9999 -9999 -9999 -9999 -9999 -9999 -9999 -9999 -9999 -9999 -9999 -9999 -9999 -9999 -9999 -9999 -9999 -9999 -9999 -9999 95 91 93 91 92 91 89 93 94 92 91 92 93 93 92 94 93 94 93 96 94 95 98 96 98 96 98 97 100 98 98 96 96 97 96 95 93 92 92 96 94 90 91 95 96 94 93 89 86 86 91 91 91 93 93 88 88 89 88 90 90 91 91 92 91 89 89 91 86 83 78 80 87 91 -9999 -9999 -9999 -9999 -9999 -9999 -9999 -9999 -9999 -9999 -9999 -9999 -9999 -9999 -9999 -9999 -9999 -9999 -9999 -9999 -9999 -9999 -9999 -9999 -9999 -9999 -9999 -9999 -9999 -9999 -9999 -9999 -9999 -9999 -9999 -9999 -9999 -9999 -9999 -9999 -9999 -9999 -9999 -9999 -9999 -9999 -9999 -9999 -9999 -9999 -9999 -9999 -9999 -9999 
-9999 -9999 -9999 -9999 -9999 -9999 -9999 -9999 -9999 -9999 -9999 -9999 -9999 -9999 -9999 -9999 -9999 -9999 -9999 -9999 -9999 -9999 -9999 -9999 -9999 -9999 -9999 -9999 -9999 -9999 -9999 -9999 -9999 -9999 -9999 -9999 -9999 -9999 -9999 -9999 -9999 -9999 -9999 91 90 92 90 90 91 92 94 91 92 93 91 94 94 93 92 93 95 94 96 97 98 95 95 97 98 97 99 97 98 97 97 97 96 94 93 91 93 95 95 92 88 93 94 93 93 91 91 83 90 90 92 93 93 90 88 84 85 89 90 90 90 90 90 85 89 89 89 85 79 81 86 -9999 -9999 -9999 -9999 -9999 -9999 -9999 -9999 -9999 -9999 -9999 -9999 -9999 -9999 -9999 -9999 -9999 -9999 -9999 -9999 -9999 -9999 -9999 -9999 -9999 -9999 -9999 -9999 -9999 -9999 -9999 -9999 -9999 -9999 -9999 -9999 -9999 -9999 -9999 -9999 -9999 -9999 -9999 -9999 -9999 -9999 -9999 -9999 -9999 -9999 -9999 -9999 -9999 -9999 -9999 
-9999 -9999 -9999 -9999 -9999 -9999 -9999 -9999 -9999 -9999 -9999 -9999 -9999 -9999 -9999 -9999 -9999 -9999 -9999 -9999 -9999 -9999 -9999 -9999 -9999 -9999 -9999 -9999 -9999 -9999 -9999 -9999 -9999 -9999 -9999 -9999 -9999 -9999 -9999 -9999 -9999 -9999 -9999 91 89 91 91 90 91 92 92 90 92 92 92 92 93 95 92 94 95 94 96 96 96 95 94 98 97 99 96 99 97 98 98 96 94 94 93 91 90 92 93 92 90 91 95 93 93 92 92 84 86 89 91 90 91 92 92 88 81 89 92 89 88 91 88 86 90 87 87 80 83 86 -9999 -9999 -9999 -9999 -9999 -9999 -9999 -9999 -9999 -9999 -9999 -9999 -9999 -9999 -9999 -9999 -9999 -9999 -9999 -9999 -9999 -9999 -9999 -9999 -9999 -9999 -9999 -9999 -9999 -9999 -9999 -9999 -9999 -9999 -9999 -9999 -9999 -9999 -9999 -9999 -9999 -9999 -9999 -9999 -9999 -9999 -9999 -9999 -9999 -9999 -9999 -9999 -9999 -9999 -9999 -9999 
-9999 -9999 -9999 -9999 -9999 -9999 -9999 -9999 -9999 -9999 -9999 -9999 -9999 -9999 -9999 -9999 -9999 -9999 -9999 -9999 -9999 -9999 -9999 -9999 -9999 -9999 -9999 -9999 -9999 -9999 -9999 -9999 -9999 -9999 -9999 -9999 -9999 -9999 -9999 -9999 -9999 -9999 -9999 96 91 89 91 91 90 92 92 90 90 91 92 92 92 94 91 92 93 95 96 96 97 95 95 96 97 97 97 97 95 97 95 94 94 92 90 89 93 90 92 90 89 93 93 93 92 91 91 86 84 90 92 90 90 91 92 88 81 88 90 89 88 88 88 86 86 87 88 87 86 -9999 -9999 -9999 -9999 -9999 -9999 -9999 -9999 -9999 -9999 -9999 -9999 -9999 -9999 -9999 -9999 -9999 -9999 -9999 -9999 -9999 -9999 -9999 -9999 -9999 -9999 -9999 -9999 -9999 -9999 -9999 -9999 -9999 -9999 -9999 -9999 -9999 -9999 -9999 -9999 -9999 -9999 -9999 -9999 -9999 -9999 -9999 -9999 -9999 -9999 -9999 -9999 -9999 -9999 -9999 -9999 -9999 
-9999 -9999 -9999 -9999 -9999 -9999 -9999 -9999 -9999 -9999 -9999 -9999 -9999 -9999 -9999 -9999 -9999 -9999 -9999 -9999 -9999 -9999 -9999 -9999 -9999 -9999 -9999 -9999 -9999 -9999 -9999 -9999 -9999 -9999 -9999 -9999 -9999 -9999 -9999 -9999 -9999 -9999 -9999 91 90 89 87 88 91 92 90 90 91 91 91 91 94 95 93 92 95 93 93 96 96 96 95 96 96 96 97 96 93 93 94 93 93 90 90 89 93 91 92 90 90 90 91 91 91 91 90 86 81 87 91 89 90 90 91 92 87 82 88 87 87 87 88 86 86 87 88 89 -9999 -9999 -9999 -9999 -9999 -9999 -9999 -9999 -9999 -9999 -9999 -9999 -9999 -9999 -9999 -9999 -9999 -9999 -9999 -9999 -9999 -9999 -9999 -9999 -9999 -9999 -9999 -9999 -9999 -9999 -9999 -9999 -9999 -9999 -9999 -9999 -9999 -9999 -9999 -9999 -9999 -9999 -9999 -9999 -9999 -9999 -9999 -9999 -9999 -9999 -9999 -9999 -9999 -9999 -9999 -9999 -9999 -9999 
-9999 -9999 -9999 -9999 -9999 -9999 -9999 -9999 -9999 -9999 -9999 -9999 -9999 -9999 -9999 -9999 -9999 -9999 -9999 -9999 -9999 -9999 -9999 -9999 -9999 -9999 -9999 -9999 -9999 -9999 -9999 -9999 -9999 -9999 -9999 -9999 -9999 -9999 -9999 -9999 -9999 -9999 93 90 89 87 89 89 91 91 90 91 90 92 93 90 91 94 91 92 92 92 94 95 95 96 97 95 95 94 95 95 94 93 92 92 92 91 92 94 91 93 93 89 90 90 90 93 92 91 87 87 82 90 91 91 90 91 92 91 87 81 81 87 87 88 87 83 86 87 86 -9999 -9999 -9999 -9999 -9999 -9999 -9999 -9999 -9999 -9999 -9999 -9999 -9999 -9999 -9999 -9999 -9999 -9999 -9999 -9999 -9999 -9999 -9999 -9999 -9999 -9999 -9999 -9999 -9999 -9999 -9999 -9999 -9999 -9999 -9999 -9999 -9999 -9999 -9999 -9999 -9999 -9999 -9999 -9999 -9999 -9999 -9999 -9999 -9999 -9999 -9999 -9999 -9999 -9999 -9999 -9999 -9999 -9999 -9999 
-9999 -9999 -9999 -9999 -9999 -9999 -9999 -9999 -9999 -9999 -9999 -9999 -9999 -9999 -9999 -9999 -9999 -9999 -9999 -9999 -9999 -9999 -9999 -9999 -9999 -9999 -9999 -9999 -9999 -9999 -9999 -9999 -9999 -9999 -9999 -9999 -9999 -9999 -9999 -9999 -9999 -9999 89 86 86 87 89 90 88 87 89 91 92 93 91 90 -9999 93 90 92 93 93 94 95 97 96 96 96 94 94 94 95 95 94 92 93 95 96 95 91 90 91 92 89 92 90 89 89 91 93 86 85 88 91 92 84 92 92 92 91 90 89 83 82 81 86 88 82 87 86 82 -9999 -9999 -9999 -9999 -9999 -9999 -9999 -9999 -9999 -9999 -9999 -9999 -9999 -9999 -9999 -9999 -9999 -9999 -9999 -9999 -9999 -9999 -9999 -9999 -9999 -9999 -9999 -9999 -9999 -9999 -9999 -9999 -9999 -9999 -9999 -9999 -9999 -9999 -9999 -9999 -9999 -9999 -9999 -9999 -9999 -9999 -9999 -9999 -9999 -9999 -9999 -9999 -9999 -9999 -9999 -9999 -9999 -9999 -9999 
-9999 -9999 -9999 -9999 -9999 -9999 -9999 -9999 -9999 -9999 -9999 -9999 -9999 -9999 -9999 -9999 -9999 -9999 -9999 -9999 -9999 -9999 -9999 -9999 -9999 -9999 -9999 -9999 -9999 -9999 -9999 -9999 -9999 -9999 -9999 -9999 -9999 -9999 -9999 -9999 -9999 -9999 89 87 87 86 88 89 87 89 90 90 93 93 -9999 -9999 -9999 89 91 94 94 91 94 96 97 96 95 95 94 94 95 94 95 94 92 91 91 91 94 92 91 92 93 91 92 91 93 90 90 91 88 87 84 90 85 91 92 89 89 89 88 88 87 85 81 87 87 80 87 82 83 -9999 -9999 -9999 -9999 -9999 -9999 -9999 -9999 -9999 -9999 -9999 -9999 -9999 -9999 -9999 -9999 -9999 -9999 -9999 -9999 -9999 -9999 -9999 -9999 -9999 -9999 -9999 -9999 -9999 -9999 -9999 -9999 -9999 -9999 -9999 -9999 -9999 -9999 -9999 -9999 -9999 -9999 -9999 -9999 -9999 -9999 -9999 -9999 -9999 -9999 -9999 -9999 -9999 -9999 -9999 -9999 -9999 -9999 -9999 
-9999 -9999 -9999 -9999 -9999 -9999 -9999 -9999 -9999 -9999 -9999 -9999 -9999 -9999 -9999 -9999 -9999 -9999 -9999 -9999 -9999 -9999 -9999 -9999 -9999 -9999 -9999 -9999 -9999 -9999 -9999 -9999 -9999 -9999 -9999 -9999 -9999 -9999 -9999 -9999 -9999 -9999 -9999 91 86 86 89 88 88 89 89 89 91 93 -9999 -9999 -9999 89 90 91 92 90 94 93 95 96 96 94 95 94 95 94 94 94 95 94 92 93 93 91 93 93 91 92 93 91 92 90 90 91 93 93 82 86 90 91 91 90 89 88 88 87 88 83 83 83 81 89 88 84 80 84 -9999 -9999 -9999 -9999 -9999 -9999 -9999 -9999 -9999 -9999 -9999 -9999 -9999 -9999 -9999 -9999 -9999 -9999 -9999 -9999 -9999 -9999 -9999 -9999 -9999 -9999 -9999 -9999 -9999 -9999 -9999 -9999 -9999 -9999 -9999 -9999 -9999 -9999 -9999 -9999 -9999 -9999 -9999 -9999 -9999 -9999 -9999 -9999 -9999 -9999 -9999 -9999 -9999 -9999 -9999 -9999 -9999 -9999 
-9999 -9999 -9999 -9999 -9999 -9999 -9999 -9999 -9999 -9999 -9999 -9999 -9999 -9999 -9999 -9999 -9999 -9999 -9999 -9999 -9999 -9999 -9999 -9999 -9999 -9999 -9999 -9999 -9999 -9999 -9999 -9999 -9999 -9999 -9999 -9999 -9999 -9999 -9999 -9999 -9999 -9999 -9999 91 86 86 89 87 89 89 90 91 91 -9999 -9999 -9999 -9999 -9999 -9999 91 91 93 93 95 94 94 95 95 93 92 93 94 95 93 94 91 91 96 90 94 93 92 91 92 93 91 91 89 90 90 93 94 85 86 90 90 90 88 89 90 90 85 83 84 82 81 90 90 83 77 79 -9999 -9999 -9999 -9999 -9999 -9999 -9999 -9999 -9999 -9999 -9999 -9999 -9999 -9999 -9999 -9999 -9999 -9999 -9999 -9999 -9999 -9999 -9999 -9999 -9999 -9999 -9999 -9999 -9999 -9999 -9999 -9999 -9999 -9999 -9999 -9999 -9999 -9999 -9999 -9999 -9999 -9999 -9999 -9999 -9999 -9999 -9999 -9999 -9999 -9999 -9999 -9999 -9999 -9999 -9999 -9999 -9999 -9999 -9999 
-9999 -9999 -9999 -9999 -9999 -9999 -9999 -9999 -9999 -9999 -9999 -9999 -9999 -9999 -9999 -9999 -9999 -9999 -9999 -9999 -9999 -9999 -9999 -9999 -9999 -9999 -9999 -9999 -9999 -9999 -9999 -9999 -9999 -9999 -9999 -9999 -9999 -9999 -9999 -9999 -9999 -9999 -9999 87 86 86 88 89 88 88 88 88 88 -9999 -9999 -9999 -9999 -9999 -9999 -9999 94 94 95 95 94 94 94 93 91 92 90 92 93 93 90 91 95 91 90 92 90 92 91 88 92 91 91 89 92 91 95 88 83 86 91 88 88 89 89 88 88 88 83 81 83 81 89 80 81 72 -9999 -9999 -9999 -9999 -9999 -9999 -9999 -9999 -9999 -9999 -9999 -9999 -9999 -9999 -9999 -9999 -9999 -9999 -9999 -9999 -9999 -9999 -9999 -9999 -9999 -9999 -9999 -9999 -9999 -9999 -9999 -9999 -9999 -9999 -9999 -9999 -9999 -9999 -9999 -9999 -9999 -9999 -9999 -9999 -9999 -9999 -9999 -9999 -9999 -9999 -9999 -9999 -9999 -9999 -9999 -9999 -9999 -9999 -9999 -9999 
-9999 -9999 -9999 -9999 -9999 -9999 -9999 -9999 -9999 -9999 -9999 -9999 -9999 -9999 -9999 -9999 -9999 -9999 -9999 -9999 -9999 -9999 -9999 -9999 -9999 -9999 -9999 -9999 -9999 -9999 -9999 -9999 -9999 -9999 -9999 -9999 -9999 -9999 -9999 -9999 -9999 -9999 -9999 -9999 87 85 86 88 88 88 87 89 -9999 -9999 -9999 -9999 -9999 -9999 -9999 -9999 -9999 92 94 94 94 94 93 92 92 92 90 91 90 89 94 95 95 95 91 90 90 91 90 90 93 91 90 90 91 90 94 90 86 84 93 89 88 90 88 88 86 86 88 81 75 78 81 75 -9999 -9999 -9999 -9999 -9999 -9999 -9999 -9999 -9999 -9999 -9999 -9999 -9999 -9999 -9999 -9999 -9999 -9999 -9999 -9999 -9999 -9999 -9999 -9999 -9999 -9999 -9999 -9999 -9999 -9999 -9999 -9999 -9999 -9999 -9999 -9999 -9999 -9999 -9999 -9999 -9999 -9999 -9999 -9999 -9999 -9999 -9999 -9999 -9999 -9999 -9999 -9999 -9999 -9999 -9999 -9999 -9999 -9999 -9999 -9999 -9999 -9999 
-9999 -9999 -9999 -9999 -9999 -9999 -9999 -9999 -9999 -9999 -9999 -9999 -9999 -9999 -9999 -9999 -9999 -9999 -9999 -9999 -9999 -9999 -9999 -9999 -9999 -9999 -9999 -9999 -9999 -9999 -9999 -9999 -9999 -9999 -9999 -9999 -9999 -9999 -9999 -9999 -9999 -9999 -9999 -9999 90 85 87 87 87 88 88 -9999 -9999 -9999 -9999 -9999 -9999 -9999 -9999 -9999 -9999 -9999 -9999 92 91 92 92 91 91 92 90 91 92 93 94 92 90 96 93 92 91 90 90 95 91 92 93 89 91 90 92 88 88 82 86 91 87 91 92 90 89 88 87 90 82 77 76 -9999 -9999 -9999 -9999 -9999 -9999 -9999 -9999 -9999 -9999 -9999 -9999 -9999 -9999 -9999 -9999 -9999 -9999 -9999 -9999 -9999 -9999 -9999 -9999 -9999 -9999 -9999 -9999 -9999 -9999 -9999 -9999 -9999 -9999 -9999 -9999 -9999 -9999 -9999 -9999 -9999 -9999 -9999 -9999 -9999 -9999 -9999 -9999 -9999 -9999 -9999 -9999 -9999 -9999 -9999 -9999 -9999 -9999 -9999 -9999 -9999 -9999 -9999 
-9999 -9999 -9999 -9999 -9999 -9999 -9999 -9999 -9999 -9999 -9999 -9999 -9999 -9999 -9999 -9999 -9999 -9999 -9999 -9999 -9999 -9999 -9999 -9999 -9999 -9999 -9999 -9999 -9999 -9999 -9999 -9999 -9999 -9999 -9999 -9999 -9999 -9999 -9999 -9999 -9999 -9999 -9999 -9999 85 86 88 86 86 -9999 -9999 -9999 -9999 -9999 -9999 -9999 -9999 -9999 -9999 -9999 -9999 -9999 -9999 91 92 91 92 90 89 91 90 91 90 91 89 89 88 95 93 91 91 90 88 94 92 90 93 94 91 91 92 93 89 83 88 91 88 90 91 86 87 88 88 89 83 75 -9999 -9999 -9999 -9999 -9999 -9999 -9999 -9999 -9999 -9999 -9999 -9999 -9999 -9999 -9999 -9999 -9999 -9999 -9999 -9999 -9999 -9999 -9999 -9999 -9999 -9999 -9999 -9999 -9999 -9999 -9999 -9999 -9999 -9999 -9999 -9999 -9999 -9999 -9999 -9999 -9999 -9999 -9999 -9999 -9999 -9999 -9999 -9999 -9999 -9999 -9999 -9999 -9999 -9999 -9999 -9999 -9999 -9999 -9999 -9999 -9999 -9999 -9999 -9999 
-9999 -9999 -9999 -9999 -9999 -9999 -9999 -9999 -9999 -9999 -9999 -9999 -9999 -9999 -9999 -9999 -9999 -9999 -9999 -9999 -9999 -9999 -9999 -9999 -9999 -9999 -9999 -9999 -9999 -9999 -9999 -9999 -9999 -9999 -9999 -9999 -9999 -9999 -9999 -9999 -9999 -9999 -9999 -9999 84 86 87 84 85 -9999 -9999 -9999 -9999 -9999 -9999 -9999 -9999 -9999 -9999 -9999 -9999 -9999 -9999 88 89 89 90 89 89 91 92 91 91 91 91 90 92 92 96 90 89 89 89 94 92 90 92 92 93 94 93 90 90 87 87 93 94 93 90 90 88 83 88 89 85 76 -9999 -9999 -9999 -9999 -9999 -9999 -9999 -9999 -9999 -9999 -9999 -9999 -9999 -9999 -9999 -9999 -9999 -9999 -9999 -9999 -9999 -9999 -9999 -9999 -9999 -9999 -9999 -9999 -9999 -9999 -9999 -9999 -9999 -9999 -9999 -9999 -9999 -9999 -9999 -9999 -9999 -9999 -9999 -9999 -9999 -9999 -9999 -9999 -9999 -9999 -9999 -9999 -9999 -9999 -9999 -9999 -9999 -9999 -9999 -9999 -9999 -9999 -9999 -9999 
-9999 -9999 -9999 -9999 -9999 -9999 -9999 -9999 -9999 -9999 -9999 -9999 -9999 -9999 -9999 -9999 -9999 -9999 -9999 -9999 -9999 -9999 -9999 -9999 -9999 -9999 -9999 -9999 -9999 -9999 -9999 -9999 -9999 -9999 -9999 -9999 -9999 -9999 -9999 -9999 -9999 -9999 -9999 -9999 86 84 89 87 88 -9999 -9999 -9999 -9999 -9999 -9999 -9999 -9999 -9999 -9999 -9999 -9999 -9999 -9999 -9999 -9999 89 88 87 88 90 90 91 91 91 90 88 93 95 95 89 92 89 89 96 93 92 93 91 91 92 91 94 89 88 83 88 88 90 89 89 90 84 82 89 83 -9999 -9999 -9999 -9999 -9999 -9999 -9999 -9999 -9999 -9999 -9999 -9999 -9999 -9999 -9999 -9999 -9999 -9999 -9999 -9999 -9999 -9999 -9999 -9999 -9999 -9999 -9999 -9999 -9999 -9999 -9999 -9999 -9999 -9999 -9999 -9999 -9999 -9999 -9999 -9999 -9999 -9999 -9999 -9999 -9999 -9999 -9999 -9999 -9999 -9999 -9999 -9999 -9999 -9999 -9999 -9999 -9999 -9999 -9999 -9999 -9999 -9999 -9999 -9999 -9999 
-9999 -9999 -9999 -9999 -9999 -9999 -9999 -9999 -9999 -9999 -9999 -9999 -9999 -9999 -9999 -9999 -9999 -9999 -9999 -9999 -9999 -9999 -9999 -9999 -9999 -9999 -9999 -9999 -9999 -9999 -9999 -9999 -9999 -9999 -9999 -9999 -9999 -9999 -9999 -9999 -9999 -9999 -9999 -9999 84 86 86 87 83 84 -9999 -9999 -9999 -9999 -9999 -9999 -9999 -9999 -9999 -9999 -9999 -9999 -9999 -9999 -9999 89 88 88 88 91 89 90 91 91 90 90 92 93 92 94 95 89 90 96 93 93 95 90 91 91 92 93 93 89 85 86 89 95 91 90 91 84 80 84 82 -9999 -9999 -9999 -9999 -9999 -9999 -9999 -9999 -9999 -9999 -9999 -9999 -9999 -9999 -9999 -9999 -9999 -9999 -9999 -9999 -9999 -9999 -9999 -9999 -9999 -9999 -9999 -9999 -9999 -9999 -9999 -9999 -9999 -9999 -9999 -9999 -9999 -9999 -9999 -9999 -9999 -9999 -9999 -9999 -9999 -9999 -9999 -9999 -9999 -9999 -9999 -9999 -9999 -9999 -9999 -9999 -9999 -9999 -9999 -9999 -9999 -9999 -9999 -9999 -9999 
-9999 -9999 -9999 -9999 -9999 -9999 -9999 -9999 -9999 -9999 -9999 -9999 -9999 -9999 -9999 -9999 -9999 -9999 -9999 -9999 -9999 -9999 -9999 -9999 -9999 -9999 -9999 -9999 -9999 -9999 -9999 -9999 -9999 -9999 -9999 -9999 -9999 -9999 -9999 -9999 -9999 -9999 -9999 -9999 -9999 82 84 83 84 -9999 -9999 -9999 -9999 -9999 -9999 -9999 -9999 -9999 -9999 -9999 -9999 -9999 -9999 -9999 -9999 -9999 86 88 88 88 89 89 89 89 88 89 89 90 94 88 93 94 91 96 93 93 93 90 91 92 93 95 92 91 88 87 81 87 93 91 88 85 85 76 -9999 -9999 -9999 -9999 -9999 -9999 -9999 -9999 -9999 -9999 -9999 -9999 -9999 -9999 -9999 -9999 -9999 -9999 -9999 -9999 -9999 -9999 -9999 -9999 -9999 -9999 -9999 -9999 -9999 -9999 -9999 -9999 -9999 -9999 -9999 -9999 -9999 -9999 -9999 -9999 -9999 -9999 -9999 -9999 -9999 -9999 -9999 -9999 -9999 -9999 -9999 -9999 -9999 -9999 -9999 -9999 -9999 -9999 -9999 -9999 -9999 -9999 -9999 -9999 -9999 -9999 
-9999 -9999 -9999 -9999 -9999 -9999 -9999 -9999 -9999 -9999 -9999 -9999 -9999 -9999 -9999 -9999 -9999 -9999 -9999 -9999 -9999 -9999 -9999 -9999 -9999 -9999 -9999 -9999 -9999 -9999 -9999 -9999 -9999 -9999 -9999 -9999 -9999 -9999 -9999 -9999 -9999 -9999 -9999 -9999 -9999 83 83 83 81 -9999 -9999 -9999 -9999 -9999 -9999 -9999 -9999 -9999 -9999 -9999 -9999 -9999 -9999 -9999 -9999 -9999 -9999 -9999 87 88 87 87 87 88 89 87 87 86 92 93 91 94 93 94 90 92 94 94 93 96 95 95 94 95 94 94 82 86 94 90 90 88 82 -9999 -9999 -9999 -9999 -9999 -9999 -9999 -9999 -9999 -9999 -9999 -9999 -9999 -9999 -9999 -9999 -9999 -9999 -9999 -9999 -9999 -9999 -9999 -9999 -9999 -9999 -9999 -9999 -9999 -9999 -9999 -9999 -9999 -9999 -9999 -9999 -9999 -9999 -9999 -9999 -9999 -9999 -9999 -9999 -9999 -9999 -9999 -9999 -9999 -9999 -9999 -9999 -9999 -9999 -9999 -9999 -9999 -9999 -9999 -9999 -9999 -9999 -9999 -9999 -9999 -9999 -9999 
-9999 -9999 -9999 -9999 -9999 -9999 -9999 -9999 -9999 -9999 -9999 -9999 -9999 -9999 -9999 -9999 -9999 -9999 -9999 -9999 -9999 -9999 -9999 -9999 -9999 -9999 -9999 -9999 -9999 -9999 -9999 -9999 -9999 -9999 -9999 -9999 -9999 -9999 -9999 -9999 -9999 -9999 -9999 -9999 -9999 -9999 -9999 83 81 82 -9999 -9999 -9999 -9999 -9999 -9999 -9999 -9999 -9999 -9999 -9999 -9999 -9999 -9999 -9999 -9999 -9999 88 89 91 87 86 87 87 86 88 86 89 90 90 92 94 91 94 88 93 98 97 97 97 94 97 96 94 91 95 86 84 95 93 92 85 83 -9999 -9999 -9999 -9999 -9999 -9999 -9999 -9999 -9999 -9999 -9999 -9999 -9999 -9999 -9999 -9999 -9999 -9999 -9999 -9999 -9999 -9999 -9999 -9999 -9999 -9999 -9999 -9999 -9999 -9999 -9999 -9999 -9999 -9999 -9999 -9999 -9999 -9999 -9999 -9999 -9999 -9999 -9999 -9999 -9999 -9999 -9999 -9999 -9999 -9999 -9999 -9999 -9999 -9999 -9999 -9999 -9999 -9999 -9999 -9999 -9999 -9999 -9999 -9999 -9999 -9999 -9999 
-9999 -9999 -9999 -9999 -9999 -9999 -9999 -9999 -9999 -9999 -9999 -9999 -9999 -9999 -9999 -9999 -9999 -9999 -9999 -9999 -9999 -9999 -9999 -9999 -9999 -9999 -9999 -9999 -9999 -9999 -9999 -9999 -9999 -9999 -9999 -9999 -9999 -9999 -9999 -9999 -9999 -9999 -9999 -9999 -9999 -9999 -9999 80 82 -9999 -9999 -9999 -9999 -9999 -9999 -9999 -9999 -9999 -9999 -9999 -9999 -9999 -9999 -9999 -9999 -9999 -9999 -9999 89 88 89 88 88 88 90 92 91 89 87 91 92 92 91 94 88 95 96 94 95 96 98 98 95 95 90 92 86 87 93 93 92 86 85 -9999 -9999 -9999 -9999 -9999 -9999 -9999 -9999 -9999 -9999 -9999 -9999 -9999 -9999 -9999 -9999 -9999 -9999 -9999 -9999 -9999 -9999 -9999 -9999 -9999 -9999 -9999 -9999 -9999 -9999 -9999 -9999 -9999 -9999 -9999 -9999 -9999 -9999 -9999 -9999 -9999 -9999 -9999 -9999 -9999 -9999 -9999 -9999 -9999 -9999 -9999 -9999 -9999 -9999 -9999 -9999 -9999 -9999 -9999 -9999 -9999 -9999 -9999 -9999 -9999 -9999 -9999 
-9999 -9999 -9999 -9999 -9999 -9999 -9999 -9999 -9999 -9999 -9999 -9999 -9999 -9999 -9999 -9999 -9999 -9999 -9999 -9999 -9999 -9999 -9999 -9999 -9999 -9999 -9999 -9999 -9999 -9999 -9999 -9999 -9999 -9999 -9999 -9999 -9999 -9999 -9999 -9999 -9999 -9999 -9999 -9999 -9999 -9999 -9999 -9999 81 -9999 -9999 -9999 -9999 -9999 -9999 -9999 -9999 -9999 -9999 -9999 -9999 -9999 -9999 -9999 -9999 -9999 85 88 87 85 90 87 86 86 87 90 88 88 89 91 88 91 92 93 89 91 91 94 93 97 98 98 99 95 95 96 83 87 91 92 87 85 81 -9999 -9999 -9999 -9999 -9999 -9999 -9999 -9999 -9999 -9999 -9999 -9999 -9999 -9999 -9999 -9999 -9999 -9999 -9999 -9999 -9999 -9999 -9999 -9999 -9999 -9999 -9999 -9999 -9999 -9999 -9999 -9999 -9999 -9999 -9999 -9999 -9999 -9999 -9999 -9999 -9999 -9999 -9999 -9999 -9999 -9999 -9999 -9999 -9999 -9999 -9999 -9999 -9999 -9999 -9999 -9999 -9999 -9999 -9999 -9999 -9999 -9999 -9999 -9999 -9999 -9999 -9999 
-9999 -9999 -9999 -9999 -9999 -9999 -9999 -9999 -9999 -9999 -9999 -9999 -9999 -9999 -9999 -9999 -9999 -9999 -9999 -9999 -9999 -9999 -9999 -9999 -9999 -9999 -9999 -9999 -9999 -9999 -9999 -9999 -9999 -9999 -9999 -9999 -9999 -9999 -9999 -9999 -9999 -9999 -9999 -9999 -9999 -9999 -9999 -9999 -9999 -9999 -9999 -9999 -9999 -9999 -9999 -9999 -9999 -9999 -9999 -9999 -9999 -9999 -9999 -9999 84 85 86 87 87 86 89 90 85 85 85 89 89 86 89 92 88 89 93 94 86 83 88 93 91 95 98 98 100 97 96 96 87 82 83 88 87 81 -9999 -9999 -9999 -9999 -9999 -9999 -9999 -9999 -9999 -9999 -9999 -9999 -9999 -9999 -9999 -9999 -9999 -9999 -9999 -9999 -9999 -9999 -9999 -9999 -9999 -9999 -9999 -9999 -9999 -9999 -9999 -9999 -9999 -9999 -9999 -9999 -9999 -9999 -9999 -9999 -9999 -9999 -9999 -9999 -9999 -9999 -9999 -9999 -9999 -9999 -9999 -9999 -9999 -9999 -9999 -9999 -9999 -9999 -9999 -9999 -9999 -9999 -9999 -9999 -9999 -9999 -9999 -9999 
-9999 -9999 -9999 -9999 -9999 -9999 -9999 -9999 -9999 -9999 -9999 -9999 -9999 -9999 -9999 -9999 -9999 -9999 -9999 -9999 -9999 -9999 -9999 -9999 -9999 -9999 -9999 -9999 -9999 -9999 -9999 -9999 -9999 -9999 -9999 -9999 -9999 -9999 -9999 -9999 -9999 -9999 -9999 -9999 -9999 -9999 -9999 -9999 -9999 -9999 -9999 -9999 -9999 -9999 -9999 -9999 -9999 -9999 -9999 -9999 -9999 -9999 -9999 -9999 -9999 84 84 85 87 86 83 88 86 84 85 88 85 86 92 93 87 88 96 90 91 92 85 90 90 90 91 95 96 95 93 93 91 88 82 83 88 -9999 -9999 -9999 -9999 -9999 -9999 -9999 -9999 -9999 -9999 -9999 -9999 -9999 -9999 -9999 -9999 -9999 -9999 -9999 -9999 -9999 -9999 -9999 -9999 -9999 -9999 -9999 -9999 -9999 -9999 -9999 -9999 -9999 -9999 -9999 -9999 -9999 -9999 -9999 -9999 -9999 -9999 -9999 -9999 -9999 -9999 -9999 -9999 -9999 -9999 -9999 -9999 -9999 -9999 -9999 -9999 -9999 -9999 -9999 -9999 -9999 -9999 -9999 -9999 -9999 -9999 -9999 -9999 -9999 
-9999 -9999 -9999 -9999 -9999 -9999 -9999 -9999 -9999 -9999 -9999 -9999 -9999 -9999 -9999 -9999 -9999 -9999 -9999 -9999 -9999 -9999 -9999 -9999 -9999 -9999 -9999 -9999 -9999 -9999 -9999 -9999 -9999 -9999 -9999 -9999 -9999 -9999 -9999 -9999 -9999 -9999 -9999 -9999 -9999 -9999 -9999 -9999 -9999 -9999 -9999 -9999 -9999 -9999 -9999 -9999 -9999 -9999 -9999 -9999 -9999 -9999 -9999 -9999 -9999 83 83 83 87 85 83 83 87 87 86 86 82 89 92 93 91 88 92 92 93 93 87 86 88 88 90 94 89 92 93 93 92 87 80 76 -9999 -9999 -9999 -9999 -9999 -9999 -9999 -9999 -9999 -9999 -9999 -9999 -9999 -9999 -9999 -9999 -9999 -9999 -9999 -9999 -9999 -9999 -9999 -9999 -9999 -9999 -9999 -9999 -9999 -9999 -9999 -9999 -9999 -9999 -9999 -9999 -9999 -9999 -9999 -9999 -9999 -9999 -9999 -9999 -9999 -9999 -9999 -9999 -9999 -9999 -9999 -9999 -9999 -9999 -9999 -9999 -9999 -9999 -9999 -9999 -9999 -9999 -9999 -9999 -9999 -9999 -9999 -9999 -9999 -9999 
-9999 -9999 -9999 -9999 -9999 -9999 -9999 -9999 -9999 -9999 -9999 -9999 -9999 -9999 -9999 -9999 -9999 -9999 -9999 -9999 -9999 -9999 -9999 -9999 -9999 -9999 -9999 -9999 -9999 -9999 -9999 -9999 -9999 -9999 -9999 -9999 -9999 -9999 -9999 -9999 -9999 -9999 -9999 -9999 -9999 -9999 -9999 -9999 -9999 -9999 -9999 -9999 -9999 -9999 -9999 -9999 -9999 -9999 -9999 -9999 -9999 -9999 -9999 -9999 -9999 -9999 83 83 87 87 87 85 83 88 87 86 84 87 86 87 90 92 91 90 89 91 89 84 86 93 94 90 89 88 89 92 92 86 87 -9999 -9999 -9999 -9999 -9999 -9999 -9999 -9999 -9999 -9999 -9999 -9999 -9999 -9999 -9999 -9999 -9999 -9999 -9999 -9999 -9999 -9999 -9999 -9999 -9999 -9999 -9999 -9999 -9999 -9999 -9999 -9999 -9999 -9999 -9999 -9999 -9999 -9999 -9999 -9999 -9999 -9999 -9999 -9999 -9999 -9999 -9999 -9999 -9999 -9999 -9999 -9999 -9999 -9999 -9999 -9999 -9999 -9999 -9999 -9999 -9999 -9999 -9999 -9999 -9999 -9999 -9999 -9999 -9999 -9999 -9999 
-9999 -9999 -9999 -9999 -9999 -9999 -9999 -9999 -9999 -9999 -9999 -9999 -9999 -9999 -9999 -9999 -9999 -9999 -9999 -9999 -9999 -9999 -9999 -9999 -9999 -9999 -9999 -9999 -9999 -9999 -9999 -9999 -9999 -9999 -9999 -9999 -9999 -9999 -9999 -9999 -9999 -9999 -9999 -9999 -9999 -9999 -9999 -9999 -9999 -9999 -9999 -9999 -9999 -9999 -9999 -9999 -9999 -9999 -9999 -9999 -9999 -9999 -9999 -9999 -9999 -9999 -9999 85 85 85 86 86 81 84 83 85 84 86 89 88 92 87 88 93 91 90 90 88 85 88 89 94 89 87 87 90 92 91 87 87 -9999 -9999 -9999 -9999 -9999 -9999 -9999 -9999 -9999 -9999 -9999 -9999 -9999 -9999 -9999 -9999 -9999 -9999 -9999 -9999 -9999 -9999 -9999 -9999 -9999 -9999 -9999 -9999 -9999 -9999 -9999 -9999 -9999 -9999 -9999 -9999 -9999 -9999 -9999 -9999 -9999 -9999 -9999 -9999 -9999 -9999 -9999 -9999 -9999 -9999 -9999 -9999 -9999 -9999 -9999 -9999 -9999 -9999 -9999 -9999 -9999 -9999 -9999 -9999 -9999 -9999 -9999 -9999 -9999 -9999 
-9999 -9999 -9999 -9999 -9999 -9999 -9999 -9999 -9999 -9999 -9999 -9999 -9999 -9999 -9999 -9999 -9999 -9999 -9999 -9999 -9999 -9999 -9999 -9999 -9999 -9999 -9999 -9999 -9999 -9999 -9999 -9999 -9999 -9999 -9999 -9999 -9999 -9999 -9999 -9999 -9999 -9999 -9999 -9999 -9999 -9999 -9999 -9999 -9999 -9999 -9999 -9999 -9999 -9999 -9999 -9999 -9999 -9999 -9999 -9999 -9999 -9999 -9999 -9999 -9999 -9999 -9999 -9999 86 86 85 83 83 80 78 80 83 87 87 90 91 88 88 91 91 92 88 89 88 86 85 89 88 87 81 87 86 86 -9999 -9999 -9999 -9999 -9999 -9999 -9999 -9999 -9999 -9999 -9999 -9999 -9999 -9999 -9999 -9999 -9999 -9999 -9999 -9999 -9999 -9999 -9999 -9999 -9999 -9999 -9999 -9999 -9999 -9999 -9999 -9999 -9999 -9999 -9999 -9999 -9999 -9999 -9999 -9999 -9999 -9999 -9999 -9999 -9999 -9999 -9999 -9999 -9999 -9999 -9999 -9999 -9999 -9999 -9999 -9999 -9999 -9999 -9999 -9999 -9999 -9999 -9999 -9999 -9999 -9999 -9999 -9999 -9999 -9999 -9999 -9999 
-9999 -9999 -9999 -9999 -9999 -9999 -9999 -9999 -9999 -9999 -9999 -9999 -9999 -9999 -9999 -9999 -9999 -9999 -9999 -9999 -9999 -9999 -9999 -9999 -9999 -9999 -9999 -9999 -9999 -9999 -9999 -9999 -9999 -9999 -9999 -9999 -9999 -9999 -9999 -9999 -9999 -9999 -9999 -9999 -9999 -9999 -9999 -9999 -9999 -9999 -9999 -9999 -9999 -9999 -9999 -9999 -9999 -9999 -9999 -9999 -9999 -9999 -9999 -9999 -9999 -9999 -9999 -9999 85 85 84 85 85 84 78 77 85 86 88 -9999 88 -9999 88 -9999 88 88 89 92 96 93 85 87 88 83 79 87 83 -9999 -9999 -9999 -9999 -9999 -9999 -9999 -9999 -9999 -9999 -9999 -9999 -9999 -9999 -9999 -9999 -9999 -9999 -9999 -9999 -9999 -9999 -9999 -9999 -9999 -9999 -9999 -9999 -9999 -9999 -9999 -9999 -9999 -9999 -9999 -9999 -9999 -9999 -9999 -9999 -9999 -9999 -9999 -9999 -9999 -9999 -9999 -9999 -9999 -9999 -9999 -9999 -9999 -9999 -9999 -9999 -9999 -9999 -9999 -9999 -9999 -9999 -9999 -9999 -9999 -9999 -9999 -9999 -9999 -9999 -9999 -9999 -9999 
-9999 -9999 -9999 -9999 -9999 -9999 -9999 -9999 -9999 -9999 -9999 -9999 -9999 -9999 -9999 -9999 -9999 -9999 -9999 -9999 -9999 -9999 -9999 -9999 -9999 -9999 -9999 -9999 -9999 -9999 -9999 -9999 -9999 -9999 -9999 -9999 -9999 -9999 -9999 -9999 -9999 -9999 -9999 -9999 -9999 -9999 -9999 -9999 -9999 -9999 -9999 -9999 -9999 -9999 -9999 -9999 -9999 -9999 -9999 -9999 -9999 -9999 -9999 -9999 -9999 -9999 -9999 -9999 -9999 -9999 -9999 85 82 78 -9999 84 85 89 -9999 -9999 -9999 -9999 -9999 -9999 -9999 -9999 88 91 93 93 86 80 81 78 78 87 86 81 -9999 -9999 -9999 -9999 -9999 -9999 -9999 -9999 -9999 -9999 -9999 -9999 -9999 -9999 -9999 -9999 -9999 -9999 -9999 -9999 -9999 -9999 -9999 -9999 -9999 -9999 -9999 -9999 -9999 -9999 -9999 -9999 -9999 -9999 -9999 -9999 -9999 -9999 -9999 -9999 -9999 -9999 -9999 -9999 -9999 -9999 -9999 -9999 -9999 -9999 -9999 -9999 -9999 -9999 -9999 -9999 -9999 -9999 -9999 -9999 -9999 -9999 -9999 -9999 -9999 -9999 -9999 -9999 -9999 -9999 -9999 -9999 
-9999 -9999 -9999 -9999 -9999 -9999 -9999 -9999 -9999 -9999 -9999 -9999 -9999 -9999 -9999 -9999 -9999 -9999 -9999 -9999 -9999 -9999 -9999 -9999 -9999 -9999 -9999 -9999 -9999 -9999 -9999 -9999 -9999 -9999 -9999 -9999 -9999 -9999 -9999 -9999 -9999 -9999 -9999 -9999 -9999 -9999 -9999 -9999 -9999 -9999 -9999 -9999 -9999 -9999 -9999 -9999 -9999 -9999 -9999 -9999 -9999 -9999 -9999 -9999 -9999 -9999 -9999 -9999 -9999 -9999 -9999 80 79 74 -9999 -9999 -9999 -9999 -9999 -9999 -9999 -9999 -9999 -9999 -9999 -9999 -9999 -9999 91 93 88 85 78 88 86 80 87 87 -9999 -9999 -9999 -9999 -9999 -9999 -9999 -9999 -9999 -9999 -9999 -9999 -9999 -9999 -9999 -9999 -9999 -9999 -9999 -9999 -9999 -9999 -9999 -9999 -9999 -9999 -9999 -9999 -9999 -9999 -9999 -9999 -9999 -9999 -9999 -9999 -9999 -9999 -9999 -9999 -9999 -9999 -9999 -9999 -9999 -9999 -9999 -9999 -9999 -9999 -9999 -9999 -9999 -9999 -9999 -9999 -9999 -9999 -9999 -9999 -9999 -9999 -9999 -9999 -9999 -9999 -9999 -9999 -9999 -9999 -9999 -9999 
-9999 -9999 -9999 -9999 -9999 -9999 -9999 -9999 -9999 -9999 -9999 -9999 -9999 -9999 -9999 -9999 -9999 -9999 -9999 -9999 -9999 -9999 -9999 -9999 -9999 -9999 -9999 -9999 -9999 -9999 -9999 -9999 -9999 -9999 -9999 -9999 -9999 -9999 -9999 -9999 -9999 -9999 -9999 -9999 -9999 -9999 -9999 -9999 -9999 -9999 -9999 -9999 -9999 -9999 -9999 -9999 -9999 -9999 -9999 -9999 -9999 -9999 -9999 -9999 -9999 -9999 -9999 -9999 -9999 -9999 -9999 79 72 -9999 -9999 -9999 -9999 -9999 -9999 -9999 -9999 -9999 -9999 -9999 -9999 -9999 -9999 -9999 -9999 -9999 91 87 79 85 90 87 92 89 -9999 -9999 -9999 -9999 -9999 -9999 -9999 -9999 -9999 -9999 -9999 -9999 -9999 -9999 -9999 -9999 -9999 -9999 -9999 -9999 -9999 -9999 -9999 -9999 -9999 -9999 -9999 -9999 -9999 -9999 -9999 -9999 -9999 -9999 -9999 -9999 -9999 -9999 -9999 -9999 -9999 -9999 -9999 -9999 -9999 -9999 -9999 -9999 -9999 -9999 -9999 -9999 -9999 -9999 -9999 -9999 -9999 -9999 -9999 -9999 -9999 -9999 -9999 -9999 -9999 -9999 -9999 -9999 -9999 -9999 -9999 -9999 
-9999 -9999 -9999 -9999 -9999 -9999 -9999 -9999 -9999 -9999 -9999 -9999 -9999 -9999 -9999 -9999 -9999 -9999 -9999 -9999 -9999 -9999 -9999 -9999 -9999 -9999 -9999 -9999 -9999 -9999 -9999 -9999 -9999 -9999 -9999 -9999 -9999 -9999 -9999 -9999 -9999 -9999 -9999 -9999 -9999 -9999 -9999 -9999 -9999 -9999 -9999 -9999 -9999 -9999 -9999 -9999 -9999 -9999 -9999 -9999 -9999 -9999 -9999 -9999 -9999 -9999 -9999 -9999 -9999 -9999 -9999 73 -9999 -9999 -9999 -9999 -9999 -9999 -9999 -9999 -9999 -9999 -9999 -9999 -9999 -9999 -9999 -9999 -9999 -9999 -9999 -9999 81 86 92 -9999 -9999 -9999 -9999 -9999 -9999 -9999 -9999 -9999 -9999 -9999 -9999 -9999 -9999 -9999 -9999 -9999 -9999 -9999 -9999 -9999 -9999 -9999 -9999 -9999 -9999 -9999 -9999 -9999 -9999 -9999 -9999 -9999 -9999 -9999 -9999 -9999 -9999 -9999 -9999 -9999 -9999 -9999 -9999 -9999 -9999 -9999 -9999 -9999 -9999 -9999 -9999 -9999 -9999 -9999 -9999 -9999 -9999 -9999 -9999 -9999 -9999 -9999 -9999 -9999 -9999 -9999 -9999 -9999 -9999 -9999 -9999 -9999 -9999 -9999 
-9999 -9999 -9999 -9999 -9999 -9999 -9999 -9999 -9999 -9999 -9999 -9999 -9999 -9999 -9999 -9999 -9999 -9999 -9999 -9999 -9999 -9999 -9999 -9999 -9999 -9999 -9999 -9999 -9999 -9999 -9999 -9999 -9999 -9999 -9999 -9999 -9999 -9999 -9999 -9999 -9999 -9999 -9999 -9999 -9999 -9999 -9999 -9999 -9999 -9999 -9999 -9999 -9999 -9999 -9999 -9999 -9999 -9999 -9999 -9999 -9999 -9999 -9999 -9999 -9999 -9999 -9999 -9999 -9999 -9999 -9999 -9999 -9999 -9999 -9999 -9999 -9999 -9999 -9999 -9999 -9999 -9999 -9999 -9999 -9999 -9999 -9999 -9999 -9999 -9999 -9999 -9999 85 -9999 -9999 -9999 -9999 -9999 -9999 -9999 -9999 -9999 -9999 -9999 -9999 -9999 -9999 -9999 -9999 -9999 -9999 -9999 -9999 -9999 -9999 -9999 -9999 -9999 -9999 -9999 -9999 -9999 -9999 -9999 -9999 -9999 -9999 -9999 -9999 -9999 -9999 -9999 -9999 -9999 -9999 -9999 -9999 -9999 -9999 -9999 -9999 -9999 -9999 -9999 -9999 -9999 -9999 -9999 -9999 -9999 -9999 -9999 -9999 -9999 -9999 -9999 -9999 -9999 -9999 -9999 -9999 -9999 -9999 -9999 -9999 -9999 -9999 -9999 -9999 -9999 
