# Supplementary material for: Spatiotemporal prediction of alpine wetlands under multi-climate scenarios in the west of Sichuan, China
Source: PeerJ. 2024 Nov 27;12:e18586. doi: 10.7717/peerj.18586 (PMC11608022; doi:10.7717/peerj.18586)
Supplement: Supplemental Information 3 [file peerj-12-18586-s003.zip › DIV-GIS_data/2.5mBIOssp126_2021-2040/25mbiossp126_2021-2040_domain2.grd]

[General]
Creator=DIVA-GIS
Created=20201031
Title=25mbiossp126_2021-2040_domain2

[GeoReference]
Projection=
Datum=
Mapunits=
Columns=170
Rows=159
MinX=97.347493
MaxX=104.430826
MinY=27.67384
MaxY=34.29884
ResolutionX=0.0416666666666647
ResolutionY=0.0416666666666673

[Data]
DataType=INT2S
MinValue=72
MaxValue=100
NoDataValue=-32768
Transparent=0
Units=

[Application]
Opt0=Procedure: Ecological Niche Models
Opt1=Model: Domain
Opt2=Points: c:\users\wangh\desktop\wetland predict1028\diva-gis\wetlandpoint.shp
Opt3=Input stack: C:\Users\wangh\Desktop\Wetland Predict1028\SSP model\DIV-GIS\2.5mBIOssp126_2021-2040\2.grs
Opt4=vars used:bc1, bc2, bc3, bc4, bc5, bc6, bc7, bc8, bc9, bc10, bc11, bc12, bc13, bc14, bc15, bc16, bc17, bc18, bc19, bc20

[ContLegend]
Count=2
Color1=16711680
Value1=72
Label1=
Color2=255
Value2=100
Label2=

[Legend]
Count=6
Color1=12632256
Min1=0
Max1=50
Label1=0 - 50
Color2=25600
Min2=51
Max2=90
Label2=51 - 90
Color3=64000
Min3=91
Max3=95
Label3=91 - 95
Color4=65535
Min4=96
Max4=97
Label4=96 - 97
Color5=38655
Min5=98
Max5=99
Label5=98 - 99
Color6=255
Min6=100
Max6=100
Label6=100
Transparent=0
NoDataColor=16777215
NoDataLabel=NoData
isContinuous=0
SpacedByColor=0
