# Supplementary material for: Spatiotemporal prediction of alpine wetlands under multi-climate scenarios in the west of Sichuan, China
Source: PeerJ. 2024 Nov 27;12:e18586. doi: 10.7717/peerj.18586 (PMC11608022; doi:10.7717/peerj.18586)
Supplement: Supplemental Information 3 [file peerj-12-18586-s003.zip › DIV-GIS_data/2.5mBIOssp126_2021-2040/wc2.1_2.5m_bioc_BCC-CSM2-MR_ssp126_2021-2040.tfw]

0.0416666667
0.0000000000
0.0000000000
-0.0416666667
97.3683263933
34.2780062417
