# Supplementary material for: Spatiotemporal prediction of alpine wetlands under multi-climate scenarios in the west of Sichuan, China
Source: PeerJ. 2024 Nov 27;12:e18586. doi: 10.7717/peerj.18586 (PMC11608022; doi:10.7717/peerj.18586)
Supplement: Supplemental Information 3 [file peerj-12-18586-s003.zip › DIV-GIS_data/2.5mBIOssp126_2021-2040/wc2.1_2.5m_bioc_BCC-CSM2-MR_ssp126_2021-2040.tif.aux.xml]

<PAMDataset>
  <PAMRasterBand band="1">
    <Histograms>
      <HistItem>
        <HistMin>-5.891666889190674</HistMin>
        <HistMax>17.57500076293945</HistMax>
        <BucketCount>256</BucketCount>
        <IncludeOutOfRange>1</IncludeOutOfRange>
        <Approximate>0</Approximate>
        <HistCounts>1|0|1|3|5|7|5|3|8|13|12|8|10|11|13|18|10|21|12|12|16|21|15|19|18|30|24|26|23|24|18|26|25|34|12|21|18|29|30|28|24|18|26|37|36|36|37|39|53|46|58|72|75|81|103|81|84|85|85|95|94|113|119|122|131|130|127|153|148|138|150|156|166|163|172|176|135|179|180|208|160|167|180|164|158|165|179|161|174|186|159|177|168|173|166|177|173|191|189|219|226|173|191|153|175|134|130|119|111|105|101|113|95|89|84|91|85|62|77|73|80|65|53|65|61|72|54|51|59|57|48|67|48|44|61|57|42|39|53|49|40|48|51|40|35|48|49|46|37|41|24|38|29|35|35|37|30|29|27|20|31|35|28|26|19|19|16|30|24|21|25|15|18|22|18|13|14|19|17|15|22|15|16|12|16|19|17|14|15|12|10|12|11|9|8|11|14|5|15|13|10|3|7|10|14|6|5|6|3|6|3|8|2|6|5|2|3|1|1|2|3|2|1|1|4|2|1|1|0|1|0|0|1|0|1|1|0|0|0|0|1|0|0|0|0|0|0|0|0|0|0|0|0|1|0|1</HistCounts>
      </HistItem>
    </Histograms>
  </PAMRasterBand>
  <PAMRasterBand band="2">
    <Histograms>
      <HistItem>
        <HistMin>8.641666412353516</HistMin>
        <HistMax>16.63333320617676</HistMax>
        <BucketCount>256</BucketCount>
        <IncludeOutOfRange>1</IncludeOutOfRange>
        <Approximate>0</Approximate>
        <HistCounts>1|0|0|2|0|0|1|1|2|1|2|2|0|1|2|0|3|0|5|1|4|2|3|0|3|1|0|3|6|3|6|4|4|5|9|11|7|10|8|11|16|10|19|6|11|9|11|16|6|19|12|4|14|17|20|9|20|21|24|13|17|21|19|12|30|27|16|20|17|26|18|21|26|34|17|40|34|20|17|34|33|34|35|50|41|47|33|47|54|45|51|60|67|60|45|64|57|66|53|69|92|80|57|85|103|87|70|94|75|93|65|111|98|103|97|104|102|130|83|135|136|124|95|120|113|126|103|140|112|99|158|130|140|93|131|118|135|85|137|101|114|99|117|120|126|79|116|124|93|79|101|117|118|79|120|129|117|84|91|115|104|106|116|145|132|85|127|108|122|76|134|121|112|84|110|125|106|68|112|101|99|76|115|96|108|69|93|95|96|78|88|87|58|93|61|63|68|72|84|75|48|67|65|69|48|59|64|47|52|57|48|57|42|43|45|33|33|33|26|29|15|26|19|15|10|14|13|18|9|12|8|6|4|7|4|5|2|3|4|1|1|1|1|1|1|0|0|1|0|1|0|1|0|0|0|2</HistCounts>
      </HistItem>
    </Histograms>
  </PAMRasterBand>
  <PAMRasterBand band="3">
    <Histograms>
      <HistItem>
        <HistMin>30.51876449584961</HistMin>
        <HistMax>50.31545639038086</HistMax>
        <BucketCount>256</BucketCount>
        <IncludeOutOfRange>1</IncludeOutOfRange>
        <Approximate>0</Approximate>
        <HistCounts>2|0|1|2|0|2|2|3|1|1|1|2|2|2|2|4|5|4|2|4|5|4|6|6|7|8|9|8|10|14|9|10|13|13|17|15|14|13|15|14|11|25|12|14|15|26|20|14|23|24|22|23|24|28|23|26|18|24|22|26|26|22|21|32|21|27|25|26|25|21|16|29|23|20|28|26|29|23|32|29|25|38|32|23|35|35|34|30|37|43|38|40|30|37|39|34|36|37|46|45|48|50|52|44|53|55|57|54|55|54|59|61|67|58|47|61|78|63|69|81|57|85|103|96|91|90|97|103|111|104|103|109|109|112|83|116|116|125|114|104|112|111|135|123|127|150|147|127|138|165|153|148|146|124|161|136|120|141|131|124|158|134|119|109|128|130|127|137|135|135|95|142|133|135|106|110|121|124|104|133|111|103|98|100|91|93|84|103|81|90|85|76|75|86|68|71|65|73|76|51|52|58|51|58|46|57|58|58|55|52|47|34|41|34|32|33|34|39|29|39|26|28|25|27|26|21|17|17|21|13|20|20|13|7|17|20|12|16|14|14|5|6|2|4|1|1|5|3|2|2|2|1|0|1|1|2</HistCounts>
      </HistItem>
    </Histograms>
  </PAMRasterBand>
  <PAMRasterBand band="4">
    <Histograms>
      <HistItem>
        <HistMin>480.9623718261719</HistMin>
        <HistMax>873.5945434570313</HistMax>
        <BucketCount>256</BucketCount>
        <IncludeOutOfRange>1</IncludeOutOfRange>
        <Approximate>0</Approximate>
        <HistCounts>5|4|1|5|5|3|8|8|7|12|10|16|18|5|7|18|15|11|11|11|17|27|15|20|20|18|20|16|18|24|20|25|26|30|24|16|27|23|29|27|17|19|26|27|18|24|35|27|31|28|35|20|22|26|17|39|32|32|32|36|34|37|36|42|39|63|46|61|78|81|73|109|103|96|93|116|117|113|114|104|114|116|137|106|104|122|105|137|108|104|123|111|125|123|121|129|122|132|150|135|155|153|155|159|140|162|149|156|117|123|136|120|133|126|137|133|130|103|100|106|116|105|117|113|110|118|102|111|123|111|90|110|116|131|122|152|146|134|141|128|128|114|139|114|83|92|86|74|85|93|82|81|64|68|72|74|59|59|55|40|59|33|41|31|30|30|37|37|28|31|37|29|14|12|21|19|18|18|14|9|16|17|17|15|7|11|13|14|15|14|19|13|17|11|16|16|15|18|16|16|8|23|16|9|15|22|10|17|11|9|7|7|7|7|9|6|7|4|13|9|9|11|4|8|7|7|10|15|13|9|11|20|15|19|13|15|24|7|12|17|18|13|9|15|8|11|6|6|5|1|11|4|3|2|0|1</HistCounts>
      </HistItem>
    </Histograms>
  </PAMRasterBand>
  <PAMRasterBand band="5">
    <Histograms>
      <HistItem>
        <HistMin>8.600000381469727</HistMin>
        <HistMax>29.39999961853027</HistMax>
        <BucketCount>256</BucketCount>
        <IncludeOutOfRange>1</IncludeOutOfRange>
        <Approximate>0</Approximate>
        <HistCounts>1|0|1|0|0|0|1|0|0|0|0|1|1|1|4|1|0|0|2|3|7|0|5|0|5|0|0|3|7|5|5|5|0|8|8|8|13|0|15|24|25|21|0|30|30|35|38|46|0|54|57|64|76|0|74|80|82|81|0|105|105|124|113|0|121|121|131|155|162|0|179|201|151|177|0|209|155|193|189|0|193|192|202|170|201|0|173|155|193|190|0|199|156|178|184|205|0|182|187|200|156|0|198|178|181|186|0|176|160|159|157|0|169|150|150|159|172|0|151|137|139|138|0|144|140|129|120|0|113|122|116|164|161|0|162|124|119|100|0|88|70|72|59|59|0|43|59|55|55|0|52|53|51|44|0|51|46|52|42|0|40|38|38|32|49|0|37|35|28|40|0|28|22|29|23|32|0|29|31|27|22|0|26|23|21|20|0|17|20|20|13|0|15|12|18|15|18|0|8|14|14|9|0|16|9|11|4|0|12|8|13|9|9|0|3|11|7|4|0|8|6|8|5|5|0|3|6|7|6|0|2|2|1|0|0|1|1|0|1|0|1|2|3|0|2|0|0|3|0|0|0|2|0|0|0|1</HistCounts>
      </HistItem>
    </Histograms>
  </PAMRasterBand>
  <PAMRasterBand band="6">
    <Histograms>
      <HistItem>
        <HistMin>-25.89999961853027</HistMin>
        <HistMax>3.599999904632568</HistMax>
        <BucketCount>256</BucketCount>
        <IncludeOutOfRange>1</IncludeOutOfRange>
        <Approximate>0</Approximate>
        <HistCounts>1|0|3|1|4|0|7|7|4|16|17|26|17|35|24|8|27|23|19|36|23|15|14|12|13|7|19|13|14|11|12|16|30|22|22|24|21|24|20|53|20|24|35|30|33|57|24|39|37|52|44|49|72|42|51|43|46|40|40|94|57|57|57|68|73|147|66|85|98|99|82|85|223|116|115|117|134|136|312|192|202|199|223|200|197|368|173|165|195|207|161|324|145|153|140|159|118|138|231|108|121|108|97|112|113|207|103|101|114|112|93|180|100|81|93|92|73|84|163|87|90|78|74|76|119|73|58|50|54|82|62|113|54|48|64|73|48|92|32|55|54|49|35|42|99|55|31|40|33|45|76|49|42|37|35|48|34|62|26|34|24|26|32|30|50|23|22|23|23|30|60|28|21|19|21|21|19|37|13|19|20|15|13|49|15|17|11|17|14|12|29|11|12|12|9|15|22|19|13|9|13|13|15|13|7|6|11|12|9|8|10|10|4|10|3|3|11|4|6|3|3|6|2|6|5|5|3|2|2|7|1|3|2|1|1|0|1|1|0|1|0|1|0|0|1|0|0|0|0|0|0|0|0|0|0|2</HistCounts>
      </HistItem>
    </Histograms>
  </PAMRasterBand>
  <PAMRasterBand band="7">
    <Histograms>
      <HistItem>
        <HistMin>24</HistMin>
        <HistMax>37.90000152587891</HistMax>
        <BucketCount>256</BucketCount>
        <IncludeOutOfRange>1</IncludeOutOfRange>
        <Approximate>0</Approximate>
        <HistCounts>1|1|0|0|0|4|0|8|0|10|0|10|16|0|22|0|25|0|25|0|26|0|21|29|0|41|0|28|0|37|0|32|0|29|32|0|43|0|34|0|38|0|29|0|39|0|39|57|0|47|0|51|0|46|0|55|0|46|51|0|51|0|61|0|52|0|74|0|76|75|0|87|0|95|0|84|0|89|0|105|0|102|98|0|104|0|109|0|101|0|105|0|134|158|0|156|0|141|0|212|0|189|0|204|229|0|215|0|176|0|196|0|191|0|204|0|207|193|0|201|0|189|0|207|0|178|0|191|153|0|160|0|169|0|159|0|168|0|181|182|0|154|0|148|0|161|0|153|0|148|0|145|151|0|146|0|145|0|138|0|139|0|144|112|0|119|0|109|0|97|0|95|0|91|94|0|102|0|96|0|98|0|115|0|111|0|108|121|0|119|0|147|0|137|0|132|0|123|139|0|109|0|97|0|100|0|120|0|96|92|0|72|0|86|0|71|0|78|0|78|0|68|90|0|61|0|52|0|52|0|63|0|48|41|0|55|0|51|0|44|0|41|0|46|52|0|54|0|23|0|19|0|16|0|10|9</HistCounts>
      </HistItem>
    </Histograms>
  </PAMRasterBand>
  <PAMRasterBand band="8">
    <Histograms>
      <HistItem>
        <HistMin>3.066666603088379</HistMin>
        <HistMax>23.18333244323731</HistMax>
        <BucketCount>256</BucketCount>
        <IncludeOutOfRange>1</IncludeOutOfRange>
        <Approximate>0</Approximate>
        <HistCounts>1|1|0|1|0|0|0|0|0|1|0|0|1|1|4|3|3|9|6|4|12|5|13|23|7|16|23|14|22|19|31|24|20|34|39|34|46|40|39|60|62|50|44|64|65|42|61|67|89|80|77|85|85|103|119|119|106|125|157|100|162|150|160|131|175|161|125|174|180|181|128|161|189|142|201|187|167|128|173|184|137|160|159|176|135|187|190|128|171|177|164|146|181|152|132|148|173|172|115|167|156|133|138|164|208|174|179|159|108|104|107|75|67|102|88|50|79|67|66|59|80|47|49|61|46|64|38|65|62|36|55|55|45|37|48|42|39|44|32|32|29|41|41|30|28|41|43|31|32|36|24|37|37|30|24|29|27|19|25|30|19|15|29|36|17|19|20|16|12|19|16|10|16|16|23|12|13|15|21|11|9|14|12|13|8|12|10|13|11|7|21|10|7|13|8|8|9|13|12|12|14|9|12|9|5|3|7|7|8|2|6|7|4|5|2|6|8|1|3|4|1|3|0|2|2|4|2|1|2|1|0|2|0|2|0|2|0|2|0|0|1|0|2|0|0|0|1|1|0|1|1|0|1|0|0|2</HistCounts>
      </HistItem>
    </Histograms>
  </PAMRasterBand>
  <PAMRasterBand band="9">
    <Histograms>
      <HistItem>
        <HistMin>-15.75</HistMin>
        <HistMax>11.48333358764648</HistMax>
        <BucketCount>256</BucketCount>
        <IncludeOutOfRange>1</IncludeOutOfRange>
        <Approximate>0</Approximate>
        <HistCounts>2|2|3|2|3|6|13|7|9|10|16|17|13|24|8|12|16|10|17|13|20|21|21|19|7|11|15|20|17|16|5|20|16|20|18|19|11|19|25|11|16|18|19|17|17|17|25|24|18|28|29|23|33|35|53|40|36|61|59|64|68|57|86|69|67|81|83|118|106|92|131|88|113|139|114|158|136|144|160|165|184|198|151|190|197|200|220|203|228|217|201|302|260|213|275|189|260|195|192|187|162|181|175|154|172|146|141|146|154|149|127|118|151|119|119|100|111|111|94|69|92|77|97|71|86|74|79|65|70|73|63|53|54|62|53|80|74|58|63|47|45|47|64|49|44|44|39|42|50|47|37|54|39|32|43|28|37|30|25|24|40|29|27|27|22|21|16|28|20|22|22|25|16|16|22|18|10|28|20|14|22|13|16|9|13|17|15|12|16|12|14|7|13|17|8|7|7|9|5|8|7|6|6|6|7|4|6|5|3|5|8|12|4|2|3|3|4|2|0|2|2|1|3|3|2|0|2|0|0|3|1|1|0|0|0|1|0|1|0|0|0|0|0|1|0|0|0|0|0|0|0|0|0|1|0|1</HistCounts>
      </HistItem>
    </Histograms>
  </PAMRasterBand>
  <PAMRasterBand band="10">
    <Histograms>
      <HistItem>
        <HistMin>3.066666603088379</HistMin>
        <HistMax>23.89999961853027</HistMax>
        <BucketCount>256</BucketCount>
        <IncludeOutOfRange>1</IncludeOutOfRange>
        <Approximate>0</Approximate>
        <HistCounts>1|0|0|1|0|0|0|0|0|1|0|0|0|0|5|1|7|6|3|6|9|11|16|8|15|11|11|17|16|20|27|18|28|29|29|37|40|38|53|44|45|50|46|51|43|65|68|77|78|83|94|87|99|117|121|111|138|125|167|111|157|164|172|155|152|185|180|162|116|183|173|185|188|165|150|172|122|178|157|141|168|152|172|188|160|127|163|147|167|151|141|155|132|116|175|152|153|143|144|122|167|140|108|147|135|129|165|172|174|171|129|105|112|78|72|83|72|65|61|49|54|69|48|77|66|64|44|39|48|57|37|48|47|44|41|39|35|49|44|35|39|43|43|36|31|34|44|34|35|32|38|23|27|27|32|20|30|38|26|29|27|25|15|20|19|31|20|27|26|23|13|18|18|24|11|15|17|19|13|10|9|11|14|17|13|12|14|12|10|13|10|12|12|17|13|11|8|5|10|8|12|9|6|8|10|9|5|1|7|9|2|6|7|3|3|2|5|4|3|1|2|1|2|3|1|2|2|1|0|2|0|0|0|0|0|2|1|1|0|1|0|1|1|2|0|0|2|1|0|1|0|1|0|0|0|1</HistCounts>
      </HistItem>
    </Histograms>
  </PAMRasterBand>
  <PAMRasterBand band="11">
    <Histograms>
      <HistItem>
        <HistMin>-16.63333320617676</HistMin>
        <HistMax>11.11666679382324</HistMax>
        <BucketCount>256</BucketCount>
        <IncludeOutOfRange>1</IncludeOutOfRange>
        <Approximate>0</Approximate>
        <HistCounts>2|2|3|2|5|7|11|3|9|15|16|17|22|11|13|11|17|18|13|15|20|24|17|17|9|16|16|21|20|12|11|23|18|17|20|13|18|17|14|15|17|17|20|22|13|26|25|27|18|32|31|25|26|47|47|59|35|53|59|52|65|59|59|67|71|62|74|92|56|91|84|93|86|98|106|137|115|130|133|150|124|158|164|167|154|185|190|156|193|200|165|214|195|197|190|218|192|273|215|245|211|245|203|227|181|168|161|165|140|175|140|148|111|129|135|129|119|119|98|125|94|96|105|94|77|72|83|79|91|70|87|64|75|56|75|65|65|49|63|43|70|63|78|56|55|40|58|51|49|45|45|40|36|37|51|34|43|43|45|35|36|29|41|18|25|36|23|20|32|20|23|10|27|17|22|20|23|17|19|19|21|16|21|16|14|13|15|11|8|16|16|17|20|10|13|8|13|13|11|6|1|9|8|5|8|6|8|5|8|6|7|4|2|3|6|7|4|1|4|1|3|3|2|1|2|1|2|1|1|1|3|0|0|1|0|0|1|0|0|1|0|0|0|1|0|0|0|0|0|0|0|0|0|1|0|1</HistCounts>
      </HistItem>
    </Histograms>
  </PAMRasterBand>
  <PAMRasterBand band="12">
    <Histograms>
      <HistItem>
        <HistMin>470</HistMin>
        <HistMax>976</HistMax>
        <BucketCount>256</BucketCount>
        <IncludeOutOfRange>1</IncludeOutOfRange>
        <Approximate>0</Approximate>
        <HistCounts>1|3|1|2|3|4|1|2|3|5|3|4|8|5|2|6|2|5|7|13|4|8|12|23|12|17|21|27|19|29|20|25|26|19|29|21|25|20|26|24|19|26|11|25|25|25|19|27|26|25|21|17|19|26|23|30|27|20|37|42|47|60|61|50|57|77|74|100|95|93|101|107|99|137|134|135|136|124|106|124|134|140|142|133|132|81|133|150|124|124|116|130|127|105|127|149|136|142|128|131|141|146|156|117|135|141|164|152|152|150|148|152|143|145|123|134|117|112|123|94|130|108|124|126|130|156|163|158|74|175|184|154|153|163|154|157|141|134|141|125|100|88|95|95|89|77|79|78|64|91|70|76|72|71|63|71|80|71|77|71|62|43|31|41|51|40|27|34|23|28|10|23|19|17|9|13|15|16|9|8|11|11|7|12|11|12|8|3|2|7|5|3|1|1|2|3|0|2|3|1|3|2|2|1|1|1|1|1|2|1|4|2|1|1|1|0|1|1|0|0|0|1|0|1|0|0|1|0|0|0|1|1|0|0|0|0|0|0|0|0|0|0|0|1|1|0|1|0|0|2|0|1|0|0|1|1</HistCounts>
      </HistItem>
    </Histograms>
  </PAMRasterBand>
  <PAMRasterBand band="13">
    <Histograms>
      <HistItem>
        <HistMin>99</HistMin>
        <HistMax>190</HistMax>
        <BucketCount>256</BucketCount>
        <IncludeOutOfRange>1</IncludeOutOfRange>
        <Approximate>0</Approximate>
        <HistCounts>1|0|1|0|0|1|0|0|4|0|0|4|0|0|4|0|7|0|0|10|0|0|12|0|0|31|0|0|22|0|32|0|0|59|0|0|59|0|0|81|0|0|78|0|0|121|0|120|0|0|139|0|0|214|0|0|199|0|0|223|0|257|0|0|218|0|0|223|0|0|249|0|0|237|0|294|0|0|284|0|0|281|0|0|335|0|0|375|0|0|350|0|436|0|0|437|0|0|527|0|0|467|0|0|462|0|439|0|0|421|0|0|395|0|0|340|0|0|375|0|340|0|0|332|0|0|294|0|0|345|0|0|298|0|0|327|0|328|0|0|326|0|0|312|0|0|271|0|0|291|0|253|0|0|240|0|0|162|0|0|105|0|0|68|0|39|0|0|18|0|0|19|0|0|13|0|0|3|0|0|8|0|9|0|0|11|0|0|9|0|0|9|0|0|6|0|3|0|0|7|0|0|6|0|0|8|0|0|3|0|10|0|0|1|0|0|3|0|0|3|0|0|2|0|0|1|0|0|0|0|2|0|0|1|0|0|1|0|0|1|0|0|0|0|0|0|0|0|0|0|1|0|0|0|0|1</HistCounts>
      </HistItem>
    </Histograms>
  </PAMRasterBand>
  <PAMRasterBand band="14">
    <Histograms>
      <HistItem>
        <HistMin>1</HistMin>
        <HistMax>11</HistMax>
        <BucketCount>256</BucketCount>
        <IncludeOutOfRange>1</IncludeOutOfRange>
        <Approximate>0</Approximate>
        <HistCounts>558|0|0|0|0|0|0|0|0|0|0|0|0|0|0|0|0|0|0|0|0|0|0|0|0|1867|0|0|0|0|0|0|0|0|0|0|0|0|0|0|0|0|0|0|0|0|0|0|0|0|0|4272|0|0|0|0|0|0|0|0|0|0|0|0|0|0|0|0|0|0|0|0|0|0|0|0|4108|0|0|0|0|0|0|0|0|0|0|0|0|0|0|0|0|0|0|0|0|0|0|0|0|0|1544|0|0|0|0|0|0|0|0|0|0|0|0|0|0|0|0|0|0|0|0|0|0|0|0|0|579|0|0|0|0|0|0|0|0|0|0|0|0|0|0|0|0|0|0|0|0|0|0|0|0|241|0|0|0|0|0|0|0|0|0|0|0|0|0|0|0|0|0|0|0|0|0|0|0|0|0|86|0|0|0|0|0|0|0|0|0|0|0|0|0|0|0|0|0|0|0|0|0|0|0|0|37|0|0|0|0|0|0|0|0|0|0|0|0|0|0|0|0|0|0|0|0|0|0|0|0|0|18|0|0|0|0|0|0|0|0|0|0|0|0|0|0|0|0|0|0|0|0|0|0|0|0|4</HistCounts>
      </HistItem>
    </Histograms>
  </PAMRasterBand>
  <PAMRasterBand band="15">
    <Histograms>
      <HistItem>
        <HistMin>69.27044677734375</HistMin>
        <HistMax>105.1998596191406</HistMax>
        <BucketCount>256</BucketCount>
        <IncludeOutOfRange>1</IncludeOutOfRange>
        <Approximate>0</Approximate>
        <HistCounts>1|1|0|0|0|0|1|1|2|0|0|0|1|1|0|2|2|1|0|0|1|1|4|3|1|5|6|7|5|10|3|4|4|7|7|8|7|11|11|11|11|7|14|13|11|17|16|11|19|14|20|19|21|25|29|41|29|47|31|52|43|37|51|46|55|64|51|58|74|75|64|78|71|67|57|59|64|62|65|53|63|42|49|45|49|54|69|51|72|57|59|59|58|71|52|55|51|69|48|60|53|64|47|70|72|81|73|50|63|61|85|71|83|64|77|85|73|87|69|84|84|83|95|103|107|97|104|116|112|102|92|111|100|79|94|96|83|94|87|102|100|110|92|101|95|99|114|109|103|97|119|123|128|130|99|123|139|163|161|149|138|155|148|142|148|171|170|151|162|179|176|146|155|150|166|123|132|141|140|139|129|124|102|87|102|77|71|50|50|45|46|51|40|37|40|34|26|30|35|27|32|19|22|16|18|24|16|19|18|14|11|22|17|18|21|23|10|7|13|8|7|9|7|11|8|10|6|4|7|7|3|4|6|6|2|2|3|3|2|0|1|1|2|1|0|2|0|0|0|0|2|1|0|1|1|2</HistCounts>
      </HistItem>
    </Histograms>
  </PAMRasterBand>
  <PAMRasterBand band="16">
    <Histograms>
      <HistItem>
        <HistMin>279</HistMin>
        <HistMax>537</HistMax>
        <BucketCount>256</BucketCount>
        <IncludeOutOfRange>1</IncludeOutOfRange>
        <Approximate>0</Approximate>
        <HistCounts>1|0|1|1|1|1|2|3|1|3|4|2|0|2|6|3|4|5|6|7|1|9|5|5|11|9|10|17|25|15|23|40|34|42|32|49|48|45|68|48|50|55|64|67|86|91|86|69|80|76|91|100|77|99|98|109|122|166|143|146|143|169|158|165|176|192|176|207|173|218|203|227|223|213|203|253|215|256|270|250|252|232|247|272|248|258|265|215|251|213|229|199|238|216|219|173|182|119|149|168|130|117|93|103|77|98|70|64|74|73|83|72|65|62|62|70|40|49|58|40|39|47|35|46|36|36|29|34|43|28|24|15|30|20|13|13|14|24|16|24|15|19|12|18|11|14|18|15|9|10|11|5|14|8|4|6|8|8|5|5|5|6|2|6|2|9|7|5|5|8|3|4|4|2|6|9|3|4|2|4|2|1|0|4|1|1|2|2|0|3|2|4|1|2|0|1|1|0|0|0|0|1|0|0|1|0|0|0|1|0|0|0|0|0|0|0|0|0|0|0|0|0|0|0|0|1|0|0|0|0|0|0|0|1|0|2|1|0|0|0|0|1|0|0|0|0|0|0|0|0|0|1|0|0|0|1</HistCounts>
      </HistItem>
    </Histograms>
  </PAMRasterBand>
  <PAMRasterBand band="17">
    <Histograms>
      <HistItem>
        <HistMin>6</HistMin>
        <HistMax>39</HistMax>
        <BucketCount>256</BucketCount>
        <IncludeOutOfRange>1</IncludeOutOfRange>
        <Approximate>0</Approximate>
        <HistCounts>208|0|0|0|0|0|0|58|0|0|0|0|0|0|0|259|0|0|0|0|0|0|0|297|0|0|0|0|0|0|0|373|0|0|0|0|0|0|655|0|0|0|0|0|0|0|768|0|0|0|0|0|0|0|996|0|0|0|0|0|0|0|1337|0|0|0|0|0|0|1601|0|0|0|0|0|0|0|1721|0|0|0|0|0|0|0|1384|0|0|0|0|0|0|0|945|0|0|0|0|0|0|714|0|0|0|0|0|0|0|469|0|0|0|0|0|0|0|403|0|0|0|0|0|0|0|320|0|0|0|0|0|0|195|0|0|0|0|0|0|0|181|0|0|0|0|0|0|0|118|0|0|0|0|0|0|0|87|0|0|0|0|0|0|62|0|0|0|0|0|0|0|46|0|0|0|0|0|0|0|35|0|0|0|0|0|0|0|20|0|0|0|0|0|0|14|0|0|0|0|0|0|0|10|0|0|0|0|0|0|0|7|0|0|0|0|0|0|0|8|0|0|0|0|0|0|9|0|0|0|0|0|0|0|10|0|0|0|0|0|0|0|2|0|0|0|0|0|0|0|0|0|0|0|0|0|0|2</HistCounts>
      </HistItem>
    </Histograms>
  </PAMRasterBand>
  <PAMRasterBand band="18">
    <Histograms>
      <HistItem>
        <HistMin>279</HistMin>
        <HistMax>512</HistMax>
        <BucketCount>256</BucketCount>
        <IncludeOutOfRange>1</IncludeOutOfRange>
        <Approximate>0</Approximate>
        <HistCounts>1|0|0|1|2|1|1|2|4|4|4|0|6|4|6|4|8|8|10|10|10|11|0|8|19|17|14|20|26|22|35|33|36|0|50|53|52|59|49|62|54|50|64|61|0|62|69|67|79|93|91|90|103|88|107|0|101|116|100|120|137|139|124|166|158|148|0|154|169|139|164|172|176|175|187|155|197|0|187|203|215|188|187|228|196|222|243|230|250|0|232|213|240|220|238|244|199|234|207|225|0|195|225|219|199|168|186|114|137|156|128|0|116|93|99|76|95|71|62|74|72|82|0|72|64|62|62|72|40|49|56|41|39|0|46|35|45|37|34|29|34|15|29|26|0|23|14|28|20|14|12|16|24|16|25|0|14|19|12|18|9|14|17|14|11|9|0|11|5|14|8|4|5|8|8|7|5|6|0|5|1|6|2|8|7|3|6|8|3|0|4|4|2|6|9|2|3|2|3|2|0|2|0|4|3|1|2|2|0|3|2|0|3|1|1|0|1|1|0|0|0|0|0|0|0|0|1|0|0|0|1|1|0|0|0|0|1|0|0|2|0|1|1|0|0|0|0|0|0|0|0|0|0|1|0|1</HistCounts>
      </HistItem>
    </Histograms>
  </PAMRasterBand>
  <PAMRasterBand band="19">
    <Histograms>
      <HistItem>
        <HistMin>6</HistMin>
        <HistMax>48</HistMax>
        <BucketCount>256</BucketCount>
        <IncludeOutOfRange>1</IncludeOutOfRange>
        <Approximate>0</Approximate>
        <HistCounts>208|0|0|0|0|0|58|0|0|0|0|0|258|0|0|0|0|0|298|0|0|0|0|0|372|0|0|0|0|0|654|0|0|0|0|0|713|0|0|0|0|0|942|0|0|0|0|0|1000|0|0|0|0|0|1404|0|0|0|0|0|1681|0|0|0|0|0|0|1453|0|0|0|0|0|1077|0|0|0|0|0|909|0|0|0|0|0|512|0|0|0|0|0|412|0|0|0|0|0|319|0|0|0|0|0|268|0|0|0|0|0|194|0|0|0|0|0|145|0|0|0|0|0|86|0|0|0|0|0|0|82|0|0|0|0|0|52|0|0|0|0|0|42|0|0|0|0|0|34|0|0|0|0|0|27|0|0|0|0|0|28|0|0|0|0|0|21|0|0|0|0|0|11|0|0|0|0|0|18|0|0|0|0|0|11|0|0|0|0|0|5|0|0|0|0|0|0|5|0|0|0|0|0|5|0|0|0|0|0|3|0|0|0|0|0|2|0|0|0|0|0|1|0|0|0|0|0|0|0|0|0|0|0|0|0|0|0|0|0|0|0|0|0|0|0|2|0|0|0|0|0|1|0|0|0|0|0|1</HistCounts>
      </HistItem>
    </Histograms>
  </PAMRasterBand>
</PAMDataset>
