# Supplementary material for: Spatiotemporal prediction of alpine wetlands under multi-climate scenarios in the west of Sichuan, China
Source: PeerJ. 2024 Nov 27;12:e18586. doi: 10.7717/peerj.18586 (PMC11608022; doi:10.7717/peerj.18586)
Supplement: Supplemental Information 3 [file peerj-12-18586-s003.zip › DIV-GIS_data/2.5mBIOssp126_2021-2040/wc2.1_2.5m_elev.asc]

ncols         170
nrows         159
xllcorner     97.34749306
yllcorner     27.673839575
cellsize      0.041666666666667
NODATA_value  -9999
-9999 -9999 -9999 -9999 -9999 -9999 -9999 -9999 -9999 -9999 -9999 -9999 -9999 -9999 -9999 -9999 -9999 -9999 -9999 -9999 -9999 -9999 -9999 -9999 -9999 -9999 -9999 -9999 -9999 -9999 -9999 -9999 -9999 -9999 -9999 -9999 -9999 -9999 -9999 -9999 -9999 -9999 -9999 -9999 -9999 -9999 -9999 -9999 -9999 -9999 -9999 -9999 -9999 -9999 -9999 -9999 -9999 -9999 -9999 -9999 -9999 -9999 -9999 -9999 -9999 -9999 -9999 -9999 -9999 -9999 -9999 -9999 -9999 -9999 -9999 -9999 -9999 -9999 -9999 -9999 -9999 -9999 -9999 -9999 -9999 -9999 -9999 -9999 -9999 -9999 -9999 -9999 -9999 -9999 -9999 -9999 -9999 -9999 -9999 -9999 -9999 -9999 -9999 -9999 -9999 -9999 -9999 -9999 -9999 -9999 -9999 -9999 -9999 -9999 -9999 -9999 -9999 -9999 -9999 -9999 -9999 -9999 -9999 -9999 -9999 -9999 -9999 -9999 -9999 -9999 -9999 -9999 3673 3414 3825 -9999 -9999 -9999 -9999 -9999 -9999 -9999 -9999 -9999 -9999 -9999 -9999 -9999 -9999 -9999 -9999 -9999 -9999 -9999 -9999 -9999 -9999 -9999 -9999 -9999 -9999 -9999 -9999 -9999 -9999 -9999 -9999 -9999 -9999 -9999 
-9999 -9999 -9999 -9999 -9999 -9999 -9999 -9999 -9999 -9999 -9999 -9999 -9999 -9999 -9999 -9999 -9999 -9999 -9999 -9999 -9999 -9999 -9999 -9999 -9999 -9999 -9999 -9999 -9999 -9999 -9999 -9999 -9999 -9999 -9999 -9999 -9999 -9999 -9999 -9999 -9999 -9999 -9999 -9999 -9999 -9999 -9999 -9999 -9999 -9999 -9999 -9999 -9999 -9999 -9999 -9999 -9999 -9999 -9999 -9999 -9999 -9999 -9999 -9999 -9999 -9999 -9999 -9999 -9999 -9999 -9999 -9999 -9999 -9999 -9999 -9999 -9999 -9999 -9999 -9999 -9999 -9999 -9999 -9999 -9999 -9999 -9999 -9999 -9999 -9999 -9999 -9999 -9999 -9999 -9999 -9999 -9999 -9999 -9999 -9999 -9999 -9999 -9999 -9999 -9999 -9999 -9999 -9999 -9999 -9999 -9999 -9999 -9999 -9999 -9999 -9999 -9999 -9999 -9999 -9999 -9999 -9999 -9999 -9999 -9999 -9999 -9999 -9999 -9999 3757 3629 3571 3444 3270 3189 -9999 -9999 -9999 -9999 -9999 -9999 -9999 -9999 -9999 -9999 -9999 -9999 -9999 -9999 -9999 -9999 -9999 -9999 -9999 -9999 -9999 -9999 -9999 -9999 -9999 -9999 -9999 -9999 -9999 -9999 -9999 -9999 -9999 -9999 -9999 
-9999 -9999 -9999 -9999 -9999 -9999 -9999 -9999 -9999 -9999 -9999 4655 4658 4644 -9999 -9999 -9999 -9999 -9999 -9999 -9999 -9999 -9999 -9999 -9999 -9999 -9999 -9999 -9999 -9999 -9999 -9999 -9999 -9999 -9999 -9999 -9999 -9999 -9999 -9999 -9999 -9999 -9999 -9999 -9999 -9999 -9999 -9999 -9999 -9999 -9999 -9999 -9999 -9999 -9999 -9999 -9999 -9999 -9999 -9999 -9999 -9999 -9999 -9999 -9999 -9999 -9999 -9999 -9999 -9999 -9999 -9999 -9999 -9999 -9999 -9999 -9999 -9999 -9999 -9999 -9999 -9999 -9999 -9999 -9999 -9999 -9999 -9999 -9999 -9999 -9999 -9999 -9999 -9999 -9999 -9999 -9999 -9999 -9999 -9999 -9999 -9999 -9999 -9999 -9999 -9999 -9999 -9999 -9999 -9999 -9999 -9999 -9999 -9999 -9999 -9999 -9999 -9999 -9999 -9999 -9999 -9999 -9999 -9999 -9999 -9999 -9999 -9999 3600 3519 3437 3436 3357 3396 3437 -9999 -9999 -9999 -9999 -9999 -9999 -9999 -9999 -9999 -9999 -9999 -9999 -9999 -9999 -9999 -9999 -9999 -9999 -9999 -9999 -9999 -9999 -9999 -9999 -9999 -9999 -9999 -9999 -9999 -9999 -9999 -9999 -9999 -9999 -9999 
-9999 -9999 -9999 -9999 -9999 -9999 -9999 -9999 -9999 4680 4700 4705 4770 4713 4693 4590 -9999 -9999 -9999 -9999 -9999 -9999 -9999 -9999 -9999 -9999 -9999 -9999 -9999 -9999 -9999 -9999 -9999 -9999 -9999 -9999 -9999 -9999 -9999 -9999 -9999 -9999 -9999 -9999 -9999 -9999 -9999 -9999 -9999 -9999 -9999 -9999 -9999 -9999 -9999 -9999 -9999 -9999 -9999 -9999 -9999 -9999 -9999 -9999 -9999 -9999 -9999 -9999 -9999 -9999 -9999 -9999 -9999 -9999 -9999 -9999 -9999 -9999 -9999 -9999 -9999 -9999 -9999 -9999 -9999 -9999 -9999 -9999 -9999 -9999 -9999 -9999 -9999 -9999 -9999 -9999 -9999 -9999 -9999 -9999 -9999 -9999 -9999 -9999 -9999 -9999 -9999 -9999 -9999 -9999 -9999 -9999 -9999 -9999 -9999 -9999 -9999 -9999 -9999 -9999 -9999 -9999 -9999 -9999 -9999 -9999 3530 3486 3469 3471 3325 3281 3372 3176 3067 2922 2934 2856 3119 -9999 -9999 -9999 -9999 -9999 -9999 -9999 -9999 -9999 -9999 -9999 -9999 -9999 -9999 -9999 -9999 -9999 -9999 -9999 -9999 -9999 -9999 -9999 -9999 -9999 -9999 -9999 -9999 -9999 -9999 -9999 
-9999 -9999 -9999 -9999 -9999 -9999 -9999 -9999 4803 4818 4740 4790 4689 4663 4636 4559 4559 4542 4503 -9999 -9999 -9999 -9999 -9999 -9999 -9999 -9999 -9999 -9999 -9999 -9999 -9999 -9999 -9999 -9999 -9999 -9999 -9999 -9999 -9999 -9999 -9999 -9999 -9999 -9999 -9999 -9999 -9999 -9999 -9999 -9999 -9999 -9999 -9999 -9999 -9999 -9999 -9999 -9999 -9999 -9999 -9999 -9999 -9999 -9999 -9999 -9999 -9999 -9999 -9999 -9999 -9999 -9999 -9999 -9999 -9999 -9999 -9999 -9999 -9999 -9999 -9999 -9999 -9999 -9999 -9999 -9999 -9999 -9999 -9999 -9999 -9999 -9999 -9999 -9999 -9999 -9999 -9999 -9999 -9999 -9999 -9999 -9999 -9999 -9999 -9999 -9999 -9999 -9999 -9999 -9999 -9999 -9999 -9999 -9999 -9999 -9999 -9999 -9999 -9999 -9999 -9999 -9999 -9999 -9999 -9999 -9999 3399 3314 3274 3306 3460 3513 3400 3271 3058 3106 3066 2713 -9999 -9999 -9999 -9999 -9999 -9999 -9999 -9999 -9999 -9999 -9999 -9999 -9999 -9999 -9999 -9999 -9999 -9999 -9999 -9999 -9999 -9999 -9999 -9999 -9999 -9999 -9999 -9999 -9999 -9999 -9999 
-9999 -9999 -9999 -9999 -9999 -9999 -9999 -9999 4854 4797 4744 4689 4636 4660 4626 4591 4644 4692 4637 4567 4517 4467 4423 4393 4359 -9999 -9999 -9999 -9999 -9999 -9999 -9999 -9999 -9999 -9999 -9999 -9999 -9999 -9999 -9999 -9999 -9999 -9999 -9999 -9999 -9999 -9999 -9999 -9999 -9999 -9999 -9999 -9999 -9999 -9999 -9999 -9999 -9999 -9999 -9999 -9999 -9999 -9999 -9999 -9999 -9999 -9999 -9999 -9999 -9999 -9999 -9999 -9999 -9999 -9999 -9999 -9999 -9999 -9999 -9999 -9999 -9999 -9999 -9999 -9999 -9999 -9999 -9999 -9999 -9999 -9999 -9999 -9999 -9999 -9999 -9999 -9999 -9999 -9999 -9999 -9999 -9999 -9999 -9999 -9999 -9999 -9999 -9999 -9999 -9999 -9999 -9999 -9999 -9999 -9999 -9999 -9999 -9999 -9999 -9999 -9999 -9999 3766 3797 3834 3884 3797 3559 3405 3243 3353 3511 3601 3626 3574 3249 3073 2949 2882 2991 -9999 -9999 -9999 -9999 -9999 -9999 -9999 -9999 -9999 -9999 -9999 -9999 -9999 -9999 -9999 -9999 -9999 -9999 -9999 -9999 -9999 -9999 -9999 -9999 -9999 -9999 -9999 -9999 -9999 -9999 
-9999 -9999 -9999 -9999 -9999 -9999 -9999 -9999 4914 4852 4779 4741 4689 4639 4604 4642 4623 4675 4637 4563 4503 4525 4479 4419 4410 4396 -9999 -9999 -9999 -9999 -9999 -9999 -9999 -9999 -9999 -9999 -9999 -9999 -9999 -9999 -9999 -9999 -9999 -9999 -9999 -9999 -9999 -9999 -9999 -9999 -9999 -9999 -9999 -9999 -9999 -9999 -9999 -9999 -9999 -9999 -9999 -9999 -9999 -9999 -9999 -9999 -9999 -9999 -9999 -9999 -9999 -9999 -9999 -9999 -9999 -9999 -9999 -9999 -9999 -9999 -9999 -9999 -9999 -9999 -9999 -9999 -9999 -9999 -9999 -9999 -9999 -9999 -9999 -9999 -9999 -9999 -9999 -9999 -9999 -9999 -9999 -9999 -9999 -9999 -9999 -9999 -9999 -9999 -9999 -9999 -9999 -9999 -9999 -9999 -9999 -9999 -9999 -9999 -9999 -9999 -9999 3473 3506 3469 3478 3613 3700 3598 3477 3472 3618 3712 3934 4011 3889 3671 3364 3049 3124 -9999 -9999 -9999 -9999 -9999 -9999 -9999 -9999 -9999 -9999 -9999 -9999 -9999 -9999 -9999 -9999 -9999 -9999 -9999 -9999 -9999 -9999 -9999 -9999 -9999 -9999 -9999 -9999 -9999 -9999 -9999 
-9999 -9999 -9999 -9999 -9999 -9999 -9999 4829 4787 4811 4812 4754 4664 4642 4685 4679 4688 4694 4685 4590 4564 4545 4531 4531 4484 4448 -9999 -9999 -9999 -9999 -9999 -9999 -9999 -9999 -9999 -9999 -9999 -9999 -9999 -9999 -9999 -9999 -9999 -9999 -9999 -9999 -9999 -9999 -9999 -9999 -9999 -9999 -9999 -9999 -9999 -9999 -9999 -9999 -9999 -9999 -9999 -9999 -9999 -9999 -9999 -9999 -9999 -9999 -9999 -9999 -9999 -9999 -9999 -9999 -9999 -9999 -9999 -9999 -9999 -9999 -9999 -9999 -9999 -9999 -9999 -9999 -9999 -9999 -9999 -9999 -9999 -9999 -9999 -9999 -9999 -9999 -9999 -9999 -9999 -9999 -9999 -9999 -9999 -9999 -9999 -9999 -9999 -9999 -9999 -9999 -9999 -9999 -9999 -9999 -9999 -9999 -9999 3425 -9999 -9999 -9999 3427 3427 3428 3437 3477 3522 3506 3454 3440 3450 3473 3562 3645 3718 3806 3785 3672 3629 -9999 -9999 -9999 -9999 -9999 -9999 -9999 -9999 -9999 -9999 -9999 -9999 -9999 -9999 -9999 -9999 -9999 -9999 -9999 -9999 -9999 -9999 -9999 -9999 -9999 -9999 -9999 -9999 -9999 -9999 -9999 
-9999 -9999 -9999 -9999 -9999 -9999 -9999 4853 4774 4738 4740 4690 4663 4723 4845 4849 4778 4700 4755 4700 4643 4624 4601 4537 4540 -9999 -9999 -9999 -9999 -9999 -9999 -9999 -9999 -9999 -9999 -9999 -9999 -9999 -9999 -9999 -9999 -9999 -9999 -9999 -9999 -9999 -9999 -9999 -9999 -9999 -9999 -9999 -9999 -9999 -9999 -9999 -9999 -9999 -9999 -9999 -9999 -9999 -9999 -9999 -9999 -9999 -9999 -9999 -9999 -9999 -9999 -9999 -9999 -9999 -9999 -9999 -9999 -9999 -9999 -9999 -9999 -9999 -9999 -9999 -9999 -9999 -9999 -9999 -9999 -9999 -9999 -9999 -9999 -9999 -9999 -9999 -9999 -9999 -9999 -9999 -9999 -9999 -9999 -9999 -9999 -9999 -9999 -9999 -9999 -9999 -9999 -9999 -9999 -9999 -9999 -9999 3425 3446 3442 3427 3425 3425 3426 3426 3427 3448 3466 3435 3429 3430 3430 3437 3467 3534 3605 3719 3792 3723 3599 -9999 -9999 -9999 -9999 -9999 -9999 -9999 -9999 -9999 -9999 -9999 -9999 -9999 -9999 -9999 -9999 -9999 -9999 -9999 -9999 -9999 -9999 -9999 -9999 -9999 -9999 -9999 -9999 -9999 -9999 -9999 
-9999 -9999 -9999 4772 4792 4796 4769 4824 4667 4771 4759 4747 4806 4872 4863 4784 4788 4709 4637 4592 4570 4571 4569 4525 4531 4555 -9999 -9999 -9999 -9999 -9999 -9999 -9999 -9999 -9999 -9999 -9999 -9999 -9999 -9999 -9999 -9999 -9999 -9999 -9999 -9999 -9999 -9999 -9999 -9999 -9999 -9999 -9999 -9999 -9999 -9999 -9999 -9999 -9999 -9999 -9999 -9999 -9999 -9999 -9999 -9999 -9999 -9999 -9999 -9999 -9999 -9999 -9999 -9999 -9999 -9999 -9999 -9999 -9999 -9999 -9999 -9999 -9999 -9999 -9999 -9999 -9999 -9999 -9999 -9999 -9999 -9999 -9999 -9999 -9999 -9999 -9999 -9999 -9999 -9999 -9999 -9999 -9999 -9999 -9999 -9999 -9999 -9999 -9999 -9999 -9999 -9999 -9999 -9999 -9999 -9999 -9999 3448 3449 3434 3456 3440 3431 3431 3433 3436 3427 3429 3429 3429 3430 3430 3431 3447 3503 3572 3705 3705 3483 3394 -9999 -9999 -9999 -9999 -9999 -9999 -9999 -9999 -9999 -9999 -9999 -9999 -9999 -9999 -9999 -9999 -9999 -9999 -9999 -9999 -9999 -9999 -9999 -9999 -9999 -9999 -9999 -9999 -9999 -9999 
-9999 4674 4658 4736 4594 4575 4597 4630 4738 4878 4862 4852 4905 4756 4832 4680 4781 4769 4715 4666 4545 4581 4606 4654 4682 4645 -9999 -9999 -9999 -9999 -9999 -9999 -9999 -9999 -9999 -9999 -9999 -9999 -9999 -9999 -9999 -9999 -9999 -9999 -9999 -9999 -9999 -9999 -9999 -9999 -9999 -9999 -9999 -9999 -9999 -9999 -9999 -9999 -9999 -9999 -9999 -9999 -9999 -9999 -9999 -9999 -9999 -9999 -9999 -9999 -9999 -9999 -9999 -9999 -9999 -9999 -9999 -9999 -9999 -9999 -9999 -9999 -9999 -9999 -9999 -9999 -9999 -9999 -9999 -9999 -9999 -9999 -9999 -9999 -9999 -9999 -9999 -9999 -9999 -9999 -9999 -9999 -9999 -9999 -9999 -9999 -9999 -9999 -9999 -9999 -9999 -9999 -9999 -9999 -9999 -9999 -9999 -9999 3426 3441 3453 3465 3474 3480 3507 3482 3435 3433 3431 3431 3435 3435 3431 3435 3467 3524 3651 3798 3694 3548 -9999 -9999 -9999 -9999 -9999 -9999 -9999 -9999 -9999 -9999 -9999 -9999 -9999 -9999 -9999 -9999 -9999 -9999 -9999 -9999 -9999 -9999 -9999 -9999 -9999 -9999 -9999 -9999 -9999 -9999 
-9999 4740 4613 4521 4489 4532 4661 4760 4820 4868 4809 4760 4816 4813 4697 4648 4748 4724 4684 4660 4617 4518 4606 4546 4501 4505 4542 -9999 -9999 -9999 -9999 -9999 -9999 -9999 -9999 -9999 -9999 -9999 -9999 -9999 -9999 -9999 -9999 -9999 -9999 -9999 -9999 -9999 -9999 -9999 -9999 -9999 -9999 -9999 -9999 -9999 -9999 -9999 -9999 -9999 -9999 -9999 -9999 -9999 -9999 -9999 -9999 -9999 -9999 -9999 -9999 -9999 -9999 -9999 -9999 -9999 -9999 -9999 -9999 -9999 -9999 -9999 -9999 -9999 -9999 -9999 -9999 -9999 -9999 -9999 -9999 -9999 -9999 -9999 -9999 -9999 -9999 -9999 -9999 -9999 -9999 -9999 -9999 -9999 -9999 -9999 -9999 -9999 -9999 -9999 -9999 -9999 -9999 -9999 -9999 -9999 -9999 -9999 3425 3431 3442 3466 3476 3449 3460 3439 3431 3440 3433 3455 3467 3441 3434 3439 3448 3533 3563 3621 3735 -9999 -9999 -9999 -9999 -9999 -9999 -9999 -9999 -9999 -9999 -9999 -9999 -9999 -9999 -9999 -9999 -9999 -9999 -9999 -9999 -9999 -9999 -9999 -9999 -9999 -9999 -9999 -9999 -9999 -9999 -9999 
-9999 -9999 4689 4584 4479 4525 4596 4626 4725 4753 4732 4656 4709 4658 4718 4580 4685 4653 4627 4627 4495 4438 4408 4452 4583 4644 4677 -9999 -9999 -9999 -9999 -9999 -9999 -9999 -9999 -9999 -9999 -9999 -9999 -9999 -9999 -9999 -9999 -9999 -9999 -9999 -9999 -9999 -9999 -9999 -9999 -9999 -9999 -9999 -9999 -9999 -9999 -9999 -9999 -9999 -9999 -9999 -9999 -9999 -9999 -9999 -9999 -9999 -9999 -9999 -9999 -9999 -9999 -9999 -9999 -9999 -9999 -9999 -9999 -9999 -9999 -9999 -9999 -9999 -9999 -9999 -9999 -9999 -9999 -9999 -9999 -9999 -9999 -9999 -9999 -9999 -9999 -9999 -9999 -9999 -9999 -9999 -9999 -9999 -9999 -9999 -9999 -9999 -9999 -9999 -9999 -9999 -9999 -9999 -9999 -9999 -9999 -9999 -9999 3427 3433 3434 3434 3436 3455 3467 3445 3434 3434 3448 3447 3462 3437 3438 3443 3482 3523 3622 3698 3708 3699 3611 -9999 -9999 -9999 -9999 3737 3546 -9999 -9999 -9999 -9999 -9999 -9999 -9999 -9999 -9999 -9999 -9999 -9999 -9999 -9999 -9999 -9999 -9999 -9999 -9999 -9999 -9999 -9999 
-9999 -9999 4706 4598 4559 4474 4454 4529 4556 4626 4660 4601 4576 4535 4549 4559 4596 4637 4498 4492 4526 4544 4435 4464 4578 4651 4584 4577 4663 4690 -9999 -9999 -9999 -9999 -9999 -9999 -9999 -9999 -9999 -9999 -9999 -9999 -9999 -9999 -9999 -9999 -9999 -9999 -9999 -9999 -9999 -9999 -9999 -9999 -9999 -9999 -9999 -9999 -9999 -9999 -9999 -9999 -9999 -9999 -9999 -9999 -9999 -9999 -9999 -9999 -9999 -9999 -9999 -9999 -9999 -9999 -9999 -9999 -9999 -9999 -9999 -9999 -9999 -9999 -9999 -9999 -9999 -9999 -9999 -9999 -9999 -9999 -9999 -9999 -9999 -9999 -9999 -9999 -9999 -9999 -9999 -9999 -9999 -9999 -9999 -9999 -9999 -9999 -9999 -9999 -9999 -9999 -9999 -9999 -9999 -9999 -9999 -9999 -9999 -9999 3431 3435 3455 3470 3520 3516 3472 3443 3444 3443 3438 3448 3444 3449 3447 3469 3494 3565 3627 3441 3518 3415 3484 3255 2901 3280 3662 3960 3587 -9999 -9999 -9999 -9999 -9999 -9999 -9999 -9999 -9999 -9999 -9999 -9999 -9999 -9999 -9999 -9999 -9999 -9999 -9999 -9999 -9999 
-9999 -9999 4797 4650 4674 4580 4502 4424 4378 4430 4529 4618 4572 4493 4441 4448 4488 4442 4460 4554 4581 4596 4524 4484 4479 4550 4618 4678 4688 4739 -9999 -9999 -9999 -9999 -9999 -9999 -9999 -9999 -9999 -9999 -9999 -9999 -9999 -9999 -9999 -9999 -9999 -9999 -9999 -9999 -9999 -9999 -9999 -9999 -9999 -9999 -9999 -9999 -9999 -9999 -9999 -9999 -9999 -9999 -9999 -9999 -9999 -9999 -9999 -9999 -9999 -9999 -9999 -9999 -9999 -9999 -9999 -9999 -9999 -9999 -9999 -9999 -9999 -9999 -9999 -9999 -9999 -9999 -9999 -9999 -9999 -9999 -9999 -9999 -9999 -9999 -9999 -9999 -9999 -9999 -9999 -9999 -9999 -9999 -9999 -9999 -9999 -9999 -9999 -9999 -9999 -9999 -9999 -9999 -9999 -9999 -9999 -9999 -9999 3433 3434 3436 3437 3442 3455 3450 3438 3440 3435 3434 3434 3437 3438 3445 3467 3488 3472 3516 3624 3461 3251 3155 3093 3191 2895 3088 3231 3659 -9999 3927 3745 3949 -9999 -9999 -9999 -9999 -9999 -9999 -9999 -9999 -9999 -9999 -9999 -9999 -9999 -9999 -9999 -9999 -9999 -9999 
-9999 -9999 4823 4819 4800 4712 4664 4594 4490 4411 4465 4476 4553 4577 4455 4420 4417 4411 4542 4616 4672 4646 4583 4503 4491 4606 4670 4668 4666 4739 4791 -9999 -9999 -9999 -9999 -9999 -9999 -9999 -9999 -9999 -9999 -9999 -9999 -9999 -9999 -9999 -9999 -9999 -9999 -9999 -9999 -9999 -9999 -9999 -9999 -9999 -9999 -9999 -9999 -9999 -9999 -9999 -9999 -9999 -9999 -9999 -9999 -9999 -9999 -9999 -9999 -9999 -9999 -9999 -9999 -9999 -9999 -9999 -9999 -9999 -9999 -9999 -9999 -9999 -9999 -9999 -9999 -9999 -9999 -9999 -9999 -9999 -9999 -9999 -9999 -9999 -9999 -9999 -9999 -9999 -9999 -9999 -9999 -9999 -9999 -9999 -9999 -9999 -9999 -9999 -9999 -9999 -9999 -9999 -9999 -9999 -9999 -9999 -9999 3442 3440 3440 3441 3441 3444 3441 3447 3448 3446 3439 3438 3446 3463 3475 3493 3486 3471 3512 3554 3693 3524 3328 3223 3219 3016 3199 3435 3662 3990 3939 3733 3595 3387 3383 3316 3206 3127 3051 3759 3813 3529 3220 -9999 -9999 -9999 -9999 -9999 -9999 -9999 -9999 
-9999 -9999 4909 4839 4856 4874 4785 4787 4619 4406 4567 4634 4564 4489 4500 4349 4365 4472 4483 4580 4637 4609 4563 4502 4519 4617 4629 4686 4692 4671 4728 -9999 -9999 -9999 -9999 -9999 -9999 -9999 -9999 -9999 -9999 -9999 -9999 -9999 -9999 -9999 -9999 -9999 -9999 -9999 -9999 -9999 -9999 -9999 -9999 -9999 -9999 -9999 -9999 -9999 -9999 -9999 -9999 -9999 -9999 -9999 -9999 -9999 -9999 -9999 -9999 -9999 -9999 -9999 -9999 -9999 -9999 -9999 -9999 -9999 -9999 -9999 -9999 -9999 -9999 -9999 -9999 -9999 -9999 -9999 -9999 -9999 -9999 -9999 -9999 -9999 -9999 -9999 -9999 -9999 -9999 -9999 -9999 -9999 -9999 -9999 -9999 -9999 -9999 -9999 -9999 -9999 -9999 -9999 -9999 -9999 -9999 -9999 -9999 -9999 3430 3433 3439 3454 3522 3480 3482 3460 3452 3443 3460 3458 3453 3456 3461 3481 3506 3563 3517 3596 3390 3174 3502 3511 3084 3540 3432 3711 3619 3485 3136 3364 2835 2777 2907 2752 2568 2768 3281 3371 3519 3054 3050 3586 -9999 -9999 -9999 -9999 -9999 -9999 
-9999 -9999 -9999 -9999 4863 4816 4759 4630 4719 4505 4550 4676 4561 4666 4545 4280 4325 4543 4660 4656 4608 4697 4613 4545 4553 4587 4643 4687 4657 4770 4765 -9999 -9999 -9999 -9999 -9999 -9999 -9999 -9999 -9999 -9999 -9999 -9999 -9999 -9999 -9999 -9999 -9999 -9999 -9999 -9999 -9999 -9999 -9999 -9999 -9999 -9999 -9999 -9999 -9999 -9999 -9999 -9999 -9999 -9999 -9999 -9999 -9999 -9999 -9999 -9999 -9999 -9999 -9999 -9999 -9999 -9999 -9999 -9999 -9999 -9999 -9999 -9999 -9999 -9999 -9999 -9999 -9999 -9999 -9999 -9999 -9999 -9999 -9999 -9999 -9999 -9999 -9999 -9999 -9999 -9999 -9999 -9999 -9999 -9999 -9999 -9999 -9999 3696 -9999 -9999 -9999 -9999 -9999 -9999 -9999 -9999 -9999 -9999 -9999 -9999 -9999 3431 3452 3544 3519 3474 3467 3457 3474 3499 3451 3489 3461 3463 3455 3553 3573 3507 3569 3502 3246 3419 3469 3166 3503 3727 3762 3541 3286 3229 3138 2983 3496 3378 3549 3279 2580 2614 2813 3149 2692 3082 3590 -9999 -9999 -9999 -9999 -9999 -9999 
-9999 -9999 -9999 -9999 4798 4749 4743 4688 4588 4455 4360 4492 4441 4605 4517 4382 4270 4445 4576 4628 4748 4732 4635 4600 4569 4628 4594 4587 4743 4677 4798 4805 -9999 -9999 -9999 -9999 -9999 -9999 -9999 -9999 -9999 -9999 -9999 -9999 -9999 -9999 -9999 -9999 -9999 -9999 -9999 -9999 -9999 -9999 -9999 -9999 -9999 -9999 -9999 -9999 -9999 -9999 -9999 -9999 -9999 -9999 -9999 -9999 -9999 -9999 -9999 -9999 -9999 -9999 -9999 -9999 -9999 -9999 -9999 -9999 -9999 -9999 -9999 -9999 -9999 -9999 -9999 -9999 -9999 -9999 -9999 -9999 -9999 -9999 -9999 -9999 -9999 -9999 -9999 -9999 -9999 -9999 -9999 -9999 -9999 -9999 4079 3892 3809 -9999 -9999 -9999 -9999 -9999 -9999 -9999 -9999 -9999 -9999 -9999 -9999 -9999 3435 3443 3521 3527 3502 3482 3479 3476 3458 3451 3448 3450 3465 3465 3545 3697 3569 3574 3593 3345 3521 3610 3254 3646 3766 3633 3443 3353 3452 3474 3016 3767 3765 3434 3075 2827 2833 2350 2624 2603 3290 -9999 -9999 -9999 -9999 -9999 -9999 -9999 
-9999 -9999 -9999 -9999 -9999 4749 4727 4664 4545 4492 4295 4499 4537 4546 4480 4437 4388 4234 4506 4478 4555 4684 4760 4664 4663 4614 4583 4515 4578 4592 4660 4654 4702 -9999 -9999 -9999 -9999 -9999 -9999 -9999 -9999 -9999 -9999 -9999 -9999 -9999 -9999 -9999 -9999 -9999 -9999 -9999 -9999 -9999 -9999 -9999 -9999 -9999 -9999 -9999 -9999 -9999 -9999 -9999 -9999 -9999 -9999 -9999 -9999 -9999 -9999 -9999 -9999 -9999 -9999 -9999 -9999 -9999 -9999 -9999 -9999 -9999 -9999 -9999 -9999 -9999 -9999 -9999 -9999 -9999 -9999 -9999 -9999 -9999 -9999 -9999 -9999 -9999 -9999 -9999 -9999 -9999 -9999 -9999 -9999 -9999 3790 3783 3716 -9999 -9999 -9999 -9999 -9999 -9999 -9999 -9999 -9999 -9999 -9999 -9999 -9999 3436 3468 3488 3584 3532 3488 3492 3463 3453 3448 3453 3464 3503 3458 3510 3554 3644 3576 3661 3589 3771 3883 3263 3578 3763 3462 3428 3753 3737 3204 3350 3774 3652 3594 3432 3201 2864 3148 2402 2581 2860 3247 -9999 -9999 -9999 -9999 -9999 -9999 
-9999 -9999 -9999 -9999 -9999 -9999 -9999 -9999 4682 4557 4317 4417 4458 4536 4348 4233 4312 4296 4262 4350 4538 4553 4681 4743 4713 4657 4591 4485 4451 4509 4538 4557 4650 -9999 -9999 -9999 -9999 -9999 -9999 -9999 -9999 -9999 -9999 -9999 -9999 -9999 -9999 -9999 -9999 -9999 -9999 -9999 -9999 -9999 -9999 -9999 -9999 -9999 -9999 -9999 -9999 -9999 -9999 -9999 -9999 -9999 -9999 -9999 -9999 -9999 -9999 -9999 -9999 -9999 -9999 -9999 -9999 -9999 -9999 -9999 -9999 -9999 -9999 -9999 -9999 -9999 -9999 -9999 -9999 -9999 -9999 -9999 -9999 -9999 -9999 -9999 -9999 -9999 -9999 -9999 -9999 -9999 -9999 -9999 -9999 3728 3719 3618 3610 3593 -9999 -9999 -9999 -9999 -9999 -9999 -9999 -9999 -9999 -9999 -9999 -9999 3438 3450 3522 3547 3530 3528 3478 3461 3446 3442 3447 3448 3496 3452 3503 3497 3597 3646 3666 3716 3584 3650 3329 3602 3770 3743 3718 4007 3762 3409 3190 3925 3844 3430 3342 3769 3820 3410 2771 2225 3021 3316 3459 -9999 -9999 -9999 -9999 -9999 
-9999 -9999 -9999 -9999 -9999 -9999 -9999 -9999 -9999 -9999 4351 4206 4415 4456 4488 4362 4239 4198 4201 4257 4330 4470 4553 4626 4735 4757 4669 4547 4433 4424 4454 4527 4609 4725 -9999 -9999 -9999 -9999 -9999 -9999 -9999 -9999 -9999 -9999 -9999 -9999 -9999 -9999 -9999 -9999 -9999 -9999 -9999 -9999 -9999 -9999 -9999 -9999 -9999 -9999 -9999 -9999 -9999 -9999 -9999 -9999 -9999 -9999 -9999 -9999 -9999 -9999 -9999 -9999 -9999 -9999 -9999 -9999 -9999 -9999 -9999 -9999 -9999 -9999 -9999 -9999 -9999 -9999 -9999 -9999 -9999 -9999 -9999 -9999 -9999 -9999 -9999 -9999 -9999 -9999 -9999 -9999 -9999 -9999 3860 3744 3653 3713 3645 -9999 -9999 -9999 -9999 -9999 -9999 -9999 -9999 -9999 3448 -9999 3438 3440 3439 3437 3475 3560 3548 3499 3473 3483 3449 3454 3456 3444 3506 3459 3473 3479 3511 3610 3660 3795 3690 3778 3383 3525 3627 3937 3871 3749 3333 3517 3223 3677 3850 3959 4016 3456 3228 3054 2979 2388 3039 3186 3293 3322 -9999 -9999 -9999 -9999 
-9999 -9999 -9999 -9999 -9999 -9999 -9999 -9999 4295 4287 4329 4245 4171 4300 4568 4562 4366 4355 4258 4245 4270 4282 4335 4451 4549 4641 4711 4617 4437 4501 4555 4684 4839 4688 -9999 -9999 -9999 -9999 -9999 -9999 -9999 -9999 -9999 -9999 -9999 -9999 -9999 -9999 -9999 -9999 -9999 -9999 -9999 -9999 -9999 -9999 -9999 -9999 -9999 -9999 -9999 -9999 -9999 -9999 -9999 -9999 -9999 -9999 -9999 -9999 -9999 -9999 -9999 -9999 -9999 -9999 -9999 -9999 -9999 -9999 -9999 -9999 -9999 -9999 -9999 -9999 -9999 -9999 -9999 -9999 -9999 -9999 -9999 -9999 -9999 -9999 -9999 -9999 -9999 -9999 -9999 -9999 -9999 3965 3774 3743 3694 3672 3587 -9999 -9999 -9999 -9999 -9999 -9999 -9999 -9999 3470 3510 3498 3473 3446 3442 3439 3452 3535 3550 3500 3485 3463 3465 3457 3466 3448 3461 3450 3446 3450 3472 3564 3674 3775 3729 3692 3464 3712 3884 3933 3923 3697 3811 3706 3244 3440 3316 3173 3562 3447 3479 3275 2641 2149 2439 2466 2885 2542 -9999 -9999 -9999 -9999 
-9999 -9999 -9999 -9999 -9999 -9999 -9999 4336 4386 4382 4337 4371 4464 4186 4410 4436 4362 4506 4414 4341 4260 4225 4243 4278 4381 4460 4544 4521 4405 4592 4670 4746 4901 4866 -9999 -9999 -9999 -9999 -9999 -9999 -9999 -9999 -9999 -9999 -9999 -9999 -9999 -9999 -9999 -9999 -9999 -9999 -9999 -9999 -9999 -9999 -9999 -9999 -9999 -9999 -9999 -9999 -9999 -9999 -9999 -9999 -9999 -9999 -9999 -9999 -9999 -9999 -9999 -9999 -9999 -9999 -9999 -9999 -9999 -9999 -9999 -9999 -9999 -9999 -9999 -9999 -9999 -9999 -9999 -9999 -9999 -9999 -9999 -9999 -9999 -9999 -9999 -9999 -9999 -9999 -9999 -9999 -9999 4069 3969 3885 3705 3658 3627 -9999 -9999 -9999 -9999 -9999 -9999 -9999 -9999 3548 3685 3688 3571 3463 3452 3441 3451 3470 3524 3473 3520 3491 3473 3468 3469 3459 3444 3449 3452 3462 3523 3609 3699 3756 3844 3903 3610 3591 3676 3826 4031 3820 3648 3331 3385 3590 2742 2526 2657 2892 2402 2360 2771 3097 2484 2079 2416 2151 2788 3167 2559 -9999 
-9999 -9999 -9999 -9999 -9999 -9999 4384 4415 4507 4573 4495 4406 4480 4152 4132 4160 4309 4327 4460 4462 4371 4264 4197 4217 4266 4310 4465 4457 4361 4400 4470 4625 4802 4925 4926 -9999 -9999 -9999 -9999 -9999 -9999 -9999 -9999 -9999 -9999 -9999 -9999 -9999 -9999 -9999 -9999 -9999 -9999 -9999 -9999 -9999 -9999 -9999 -9999 -9999 -9999 -9999 -9999 -9999 -9999 -9999 -9999 -9999 -9999 -9999 -9999 -9999 -9999 -9999 -9999 -9999 -9999 -9999 -9999 -9999 -9999 -9999 -9999 -9999 -9999 -9999 -9999 -9999 -9999 -9999 -9999 -9999 -9999 -9999 -9999 -9999 -9999 -9999 -9999 -9999 -9999 -9999 -9999 -9999 -9999 4021 3920 -9999 -9999 -9999 -9999 -9999 -9999 -9999 3477 -9999 -9999 3628 3773 3774 3669 3532 3461 3447 3451 3472 3494 3490 3549 3508 3474 3459 3457 3445 3463 3494 3471 3525 3522 3683 3769 3689 3848 3915 3621 3790 3964 3948 3919 3643 3559 3548 3577 3522 2922 2926 3038 2555 2443 3133 3504 3451 3182 2227 2482 1730 2381 -9999 -9999 -9999 
-9999 -9999 -9999 -9999 -9999 -9999 4404 4382 4428 4452 4520 4525 4381 4236 4137 4070 4055 4101 4297 4347 4483 4319 4399 4335 4282 4285 4300 4337 4409 4391 4664 4716 4744 4841 4733 -9999 -9999 -9999 -9999 -9999 -9999 -9999 -9999 -9999 -9999 -9999 -9999 -9999 -9999 -9999 -9999 -9999 -9999 -9999 -9999 -9999 -9999 -9999 -9999 -9999 -9999 -9999 -9999 -9999 -9999 -9999 -9999 -9999 -9999 -9999 -9999 -9999 -9999 -9999 -9999 -9999 -9999 -9999 -9999 -9999 -9999 -9999 -9999 -9999 -9999 -9999 -9999 -9999 -9999 -9999 -9999 4437 4327 4321 4307 4301 -9999 -9999 -9999 -9999 -9999 -9999 -9999 -9999 -9999 3937 -9999 -9999 -9999 -9999 -9999 -9999 -9999 -9999 3490 3534 -9999 3689 3869 3817 3850 3645 3503 3456 3445 3462 3489 3553 3530 3503 3575 3489 3478 3453 3496 3547 3486 3564 3524 3748 3818 3685 3801 3928 3625 3836 4013 3944 3743 3656 3773 3647 3834 3133 3409 3695 3504 2663 2860 2964 3557 3539 2719 2815 2927 2045 1982 -9999 -9999 -9999 
-9999 -9999 -9999 -9999 4575 4569 4404 4360 4398 4338 4329 4356 4430 4443 4294 4125 4100 4064 4066 4107 4318 4360 4576 4540 4493 4459 4379 4322 4292 4283 4589 4733 4723 4836 4727 4774 -9999 -9999 -9999 -9999 -9999 -9999 -9999 -9999 -9999 -9999 -9999 -9999 -9999 -9999 -9999 -9999 -9999 -9999 -9999 -9999 -9999 -9999 -9999 -9999 -9999 -9999 -9999 -9999 -9999 -9999 -9999 -9999 -9999 -9999 -9999 -9999 -9999 -9999 -9999 -9999 -9999 -9999 -9999 -9999 -9999 -9999 -9999 -9999 -9999 -9999 -9999 -9999 -9999 -9999 4636 4539 4381 4517 4252 4076 -9999 4205 3925 3836 -9999 -9999 -9999 -9999 3784 3793 3829 3842 -9999 -9999 -9999 3622 3604 3480 3537 3604 3618 3775 3864 3899 3833 3649 3551 3455 3461 3456 3474 3530 3487 3579 3519 3482 3464 3462 3538 3530 3529 3565 3558 3803 3823 3683 3841 3891 3798 3697 3865 4014 3935 3823 3629 3765 3639 3171 3903 3756 3196 2679 3397 3586 3217 3407 3549 3112 2438 1916 2031 2482 -9999 -9999 
-9999 -9999 -9999 4597 4573 4485 4391 4336 4394 4410 4266 4222 4197 4241 4205 4100 4173 4150 4185 4168 4042 4301 4612 4616 4641 4698 4606 4343 4214 4227 4414 4541 4681 4831 4709 4661 -9999 -9999 -9999 -9999 -9999 -9999 -9999 -9999 -9999 -9999 -9999 -9999 -9999 -9999 -9999 -9999 -9999 -9999 -9999 -9999 -9999 -9999 -9999 -9999 -9999 -9999 -9999 -9999 -9999 -9999 -9999 -9999 -9999 -9999 -9999 -9999 -9999 -9999 -9999 -9999 -9999 -9999 -9999 -9999 -9999 -9999 -9999 -9999 -9999 -9999 -9999 -9999 -9999 -9999 -9999 4585 4515 4396 4192 3953 4213 4266 4035 3819 4012 -9999 -9999 3915 3826 3909 3898 3922 -9999 -9999 3671 3538 3486 3531 3538 3638 3709 3766 3891 3936 3823 3749 3577 3482 3524 3496 3467 3462 3467 3480 3468 3505 3488 3537 3596 3530 3594 3555 3652 3608 3718 3653 3705 3802 3876 3958 3838 4071 3937 3971 3760 3865 3612 3362 3953 3688 3354 3033 3267 3818 3269 2914 2879 3148 2159 1885 1987 1813 -9999 -9999 
-9999 -9999 -9999 4462 4641 4468 4413 4368 4417 4390 4436 4293 4240 4206 4145 4201 4300 4333 4273 4251 4154 4027 4285 4514 4399 4527 4653 4525 4407 4301 4468 4412 4549 4780 4760 4539 4727 4895 4791 -9999 -9999 -9999 -9999 -9999 -9999 -9999 -9999 -9999 -9999 -9999 -9999 -9999 -9999 -9999 -9999 -9999 -9999 -9999 -9999 -9999 -9999 -9999 -9999 -9999 -9999 -9999 -9999 -9999 -9999 -9999 -9999 -9999 -9999 -9999 -9999 -9999 -9999 -9999 -9999 -9999 -9999 -9999 -9999 -9999 -9999 -9999 -9999 -9999 -9999 -9999 -9999 -9999 4435 4380 4102 3992 4041 4156 4006 3741 3803 4074 4144 4098 4045 4008 3995 4016 -9999 3759 3686 3604 3521 3542 3501 3597 3706 3689 3714 3861 3764 3823 3714 3505 3483 3470 3469 3496 3480 3478 3504 3516 3526 3591 3533 3559 3520 3564 3593 3703 3689 3658 3705 3718 3802 3943 3934 3957 4013 3854 3986 3864 3661 3581 3969 3949 3287 3458 3290 3978 3449 2994 2411 2447 2510 1952 2500 1815 1828 -9999 
-9999 -9999 -9999 -9999 4569 4588 4483 4444 4577 4615 4516 4385 4274 4239 4240 4239 4366 4438 4398 4265 4144 4207 4076 4139 4378 4649 4467 4644 4611 4285 4390 4370 4361 4606 4772 4648 4556 4785 4683 4806 4787 4776 -9999 -9999 -9999 -9999 -9999 -9999 -9999 -9999 -9999 -9999 -9999 -9999 -9999 -9999 -9999 -9999 -9999 -9999 -9999 -9999 -9999 -9999 -9999 -9999 -9999 -9999 -9999 -9999 -9999 -9999 -9999 -9999 -9999 -9999 -9999 -9999 -9999 -9999 -9999 -9999 -9999 -9999 -9999 -9999 -9999 -9999 -9999 -9999 -9999 4506 4432 4232 4066 3832 3929 4040 3921 3945 3637 3657 3815 3965 4074 4115 4156 3996 3805 3719 3667 3618 3556 3637 3551 3538 3553 3566 3662 3668 3855 3899 3662 3613 3546 3515 3478 3596 3667 3692 3669 3654 3608 3571 3588 3574 3490 3499 3589 3682 3689 3751 3769 3824 3881 3918 3975 3769 3729 3761 3716 3995 3778 3582 4152 3963 3487 3824 3494 3873 3461 2729 2523 2315 2139 2707 2905 2362 -9999 -9999 
-9999 -9999 -9999 -9999 4773 4626 4582 4551 4567 4669 4502 4384 4302 4418 4301 4308 4383 4492 4459 4219 4150 4290 4192 4204 4180 4437 4641 4433 4401 4297 4345 4442 4307 4461 4697 4684 4545 4396 4633 4776 4619 4676 4716 4711 4656 -9999 -9999 -9999 -9999 -9999 -9999 -9999 -9999 -9999 -9999 -9999 -9999 -9999 -9999 -9999 -9999 -9999 -9999 -9999 -9999 -9999 -9999 -9999 -9999 -9999 -9999 -9999 -9999 -9999 -9999 -9999 -9999 -9999 -9999 -9999 -9999 -9999 -9999 -9999 -9999 -9999 -9999 -9999 -9999 -9999 -9999 -9999 4317 4007 3884 3825 3824 4045 3846 3754 3677 3498 3532 3687 3810 4081 4153 4015 4009 3965 3792 3725 3630 3732 3545 3619 3586 3547 3573 3742 3908 3761 3795 3731 3586 3519 3486 3577 3689 3812 3740 3714 3731 3692 3625 3534 3485 3486 3541 3592 3710 3823 3786 3839 3926 3836 3870 3920 3835 3584 3837 4129 3692 3602 3978 4049 3957 4007 3576 -9999 -9999 3212 2861 2943 2354 2516 3120 2838 2157 2054 
-9999 -9999 -9999 -9999 4779 4727 4668 4712 4578 4707 4669 4484 4518 4455 4355 4436 4436 4381 4229 4178 4328 4360 4173 4290 4025 4352 4527 4428 4334 4243 4332 4440 4287 4386 4435 4641 4627 4516 4395 4616 4529 4504 4674 4765 4540 -9999 -9999 -9999 -9999 -9999 -9999 -9999 -9999 -9999 -9999 -9999 -9999 -9999 -9999 -9999 4314 4265 -9999 -9999 -9999 -9999 -9999 -9999 -9999 -9999 -9999 -9999 -9999 -9999 -9999 -9999 -9999 -9999 -9999 -9999 -9999 -9999 -9999 -9999 -9999 -9999 -9999 -9999 -9999 -9999 -9999 -9999 3884 3930 3868 3982 3794 3742 3729 3692 3746 3491 3393 3519 3556 3690 3878 4084 4137 3945 3839 3902 3678 3683 3622 3718 3688 3573 3633 3748 3879 3886 3996 3649 3573 3552 3522 3662 3771 3802 3763 3867 3905 3856 3727 3667 3547 3540 3514 3526 3653 3683 3804 3860 3911 3755 3858 3673 3806 3498 3829 3898 3495 3551 3874 4148 4101 4208 3715 -9999 -9999 -9999 -9999 2854 2641 2406 2834 2838 2324 -9999 
4359 4091 4029 4138 4497 4635 4739 4801 4681 4682 4736 4571 4510 4487 4527 4527 4349 4300 4381 4340 4442 4274 4333 4189 4004 4291 4275 4504 4482 4167 4535 4391 4362 4409 4267 4436 4554 4364 4214 4445 4506 4476 4497 4541 4439 4668 -9999 -9999 -9999 -9999 -9999 -9999 -9999 -9999 -9999 -9999 -9999 -9999 4509 4394 4396 4336 4338 -9999 -9999 -9999 -9999 -9999 -9999 -9999 -9999 -9999 -9999 -9999 -9999 -9999 -9999 -9999 -9999 -9999 -9999 -9999 -9999 -9999 -9999 -9999 -9999 -9999 -9999 -9999 -9999 4138 4073 3990 4031 4129 4030 3987 3932 3918 3779 3616 3380 3343 3383 3454 3572 3652 3868 4053 4065 3956 3927 3810 3661 3633 3677 3596 3731 3787 3852 3995 3922 3701 3621 3627 3564 3601 3675 3688 3673 3780 3971 3951 3757 3772 3662 3542 3636 3597 3596 3753 3808 3890 3792 3629 3663 3671 3535 3772 3737 3587 3535 3481 3821 4093 4285 4161 4084 -9999 -9999 -9999 -9999 -9999 2995 2730 3025 -9999 -9999 -9999 
3760 4091 4528 4708 4284 4511 4808 4753 4633 4789 4645 4599 4702 4597 4592 4614 4391 4536 4687 4506 4560 4364 4432 4179 4121 4011 4022 4092 4248 4121 4143 4147 4337 4360 4207 4292 4344 4147 4354 4358 4198 4362 4429 4479 4589 4629 -9999 -9999 -9999 -9999 -9999 -9999 -9999 -9999 -9999 -9999 -9999 -9999 4508 4396 4276 4192 4210 4229 -9999 -9999 -9999 -9999 -9999 -9999 -9999 -9999 -9999 -9999 -9999 -9999 -9999 -9999 -9999 -9999 -9999 -9999 -9999 -9999 -9999 -9999 -9999 -9999 -9999 -9999 -9999 -9999 4108 4030 4025 3966 3876 3974 4087 4065 3948 3930 3723 3498 3352 3322 3394 3665 3814 3698 3703 3710 3829 3816 3780 3713 3624 3649 3688 3725 3793 3923 3747 3694 3628 3655 3542 3568 3584 3683 3754 3720 3921 3890 3869 3860 3732 3648 3708 3772 3734 3700 3875 3876 3698 3597 3650 3454 3392 3653 3568 3464 3338 3826 3933 3954 4199 4333 4050 -9999 -9999 -9999 -9999 -9999 -9999 3223 -9999 -9999 -9999 -9999 
-9999 3826 4264 4738 4396 4309 4507 4514 4589 4735 4670 4793 4751 4659 4619 4676 4472 4712 4787 4661 4573 4573 4508 4190 4280 4160 4060 3961 3949 4066 4038 4277 4132 4227 4133 4271 4153 4086 4326 4121 4193 4186 4281 4607 4566 4612 4639 4545 4534 4393 4254 -9999 -9999 -9999 -9999 -9999 -9999 -9999 4423 4450 4307 4279 4326 4422 4136 4423 -9999 -9999 -9999 -9999 -9999 -9999 -9999 -9999 -9999 -9999 -9999 -9999 -9999 -9999 -9999 -9999 -9999 -9999 -9999 -9999 -9999 -9999 -9999 -9999 -9999 -9999 -9999 4211 4163 4052 3883 3737 3965 3906 4028 4031 3870 3936 3769 3786 3614 3458 3752 3831 3745 3636 3625 3820 3811 3726 3682 3667 3798 3765 3896 3889 3653 3679 3658 3552 3506 3693 3681 3801 3738 3705 3653 3806 3944 4015 3700 3641 3740 3864 3987 3864 3806 3622 3589 3603 3672 3752 3532 3333 3602 3241 3426 3740 4247 4189 4074 4114 3770 4114 -9999 -9999 -9999 -9999 -9999 -9999 -9999 -9999 -9999 -9999 
-9999 3969 4392 4795 4726 4506 4531 4695 4794 4792 4710 4840 4777 4600 4762 4733 4546 4746 4844 4687 4585 4583 4442 4196 4219 4215 4155 4109 3985 3989 4083 4378 4344 4094 4073 4045 4185 4188 4046 4164 4086 4370 4334 4525 4577 4545 4574 4543 4445 4399 4245 4156 4161 -9999 -9999 -9999 -9999 -9999 4409 4380 4295 4287 4212 4219 4147 4197 -9999 -9999 -9999 -9999 -9999 -9999 -9999 -9999 -9999 -9999 -9999 -9999 -9999 -9999 -9999 -9999 -9999 -9999 -9999 -9999 -9999 -9999 -9999 -9999 -9999 -9999 -9999 4096 4066 4126 4151 4037 3689 3758 3921 4008 3777 3879 3775 3895 3886 3626 3382 3543 3751 3746 3696 3652 3885 3828 3863 3857 3945 3899 3863 3752 3616 3532 3530 3497 3515 3682 3731 3811 3826 3774 3663 3873 3913 3817 3807 3770 3674 3682 3912 3946 3689 3550 3472 3616 3732 3793 3644 3382 3574 3143 3329 3771 3915 3989 3752 3413 3502 -9999 3975 3695 -9999 -9999 -9999 -9999 -9999 -9999 -9999 -9999 
-9999 3961 4422 4586 4875 4844 4773 4585 4696 4786 4790 4822 4759 4677 4843 4770 4616 4792 4848 4743 4736 4549 4371 4294 4235 4153 4084 4114 4073 4122 4139 4373 4548 4381 4499 4259 4133 4239 3989 4039 3981 4226 4414 4411 4468 4453 4520 4497 4439 4466 4394 4214 4182 4230 4328 4307 -9999 -9999 4302 4385 4398 4228 4196 4193 4219 4254 4248 -9999 -9999 -9999 -9999 -9999 -9999 -9999 -9999 -9999 -9999 -9999 -9999 -9999 -9999 -9999 -9999 -9999 -9999 -9999 -9999 -9999 -9999 -9999 -9999 -9999 -9999 4274 3992 4305 4375 4168 3749 3691 3804 4041 3801 3656 3729 3793 3841 3773 3605 3387 3558 3647 3702 3505 3779 3921 3997 3900 3837 3804 3709 3641 3559 3542 3528 3532 3616 3691 3725 3890 3887 3872 3651 3746 3833 3969 4024 4007 3781 3604 3713 3718 3688 3496 3604 3652 3979 3859 3840 3539 3269 3265 3710 3959 4164 3821 3310 3136 3111 3233 3408 3274 3209 -9999 -9999 -9999 -9999 -9999 -9999 -9999 
-9999 -9999 4010 4812 4927 4802 4842 4798 4846 4865 4871 4814 4868 4743 4858 4706 4827 4828 4863 4829 4713 4585 4406 4356 4236 4117 4077 4099 4189 4316 4293 4179 4537 4611 4621 4402 4148 4114 4177 4125 3991 4014 4275 4469 4582 4557 4463 4410 4473 4420 4411 4315 4244 4292 4447 4257 4211 4171 4289 4471 4431 4289 4258 4221 4364 4371 4465 -9999 -9999 -9999 -9999 -9999 4274 -9999 -9999 -9999 -9999 -9999 -9999 -9999 -9999 -9999 -9999 -9999 -9999 -9999 -9999 -9999 -9999 -9999 -9999 -9999 -9999 4358 3888 4261 4328 4117 3959 3578 3986 4070 3980 3642 3810 3769 3676 3683 3481 3368 3402 3375 3406 3448 3772 3874 3820 3754 3669 3690 3576 3558 3658 3627 3580 3642 3678 3771 3839 3916 3837 3654 3795 3851 3997 4098 3909 3969 3783 3602 3600 3508 3674 3637 3488 3709 3914 3784 3698 3653 3214 3348 3634 3946 3873 3809 3852 4057 3702 3285 2722 2560 3027 -9999 -9999 -9999 -9999 -9999 -9999 -9999 
-9999 -9999 3896 3983 4490 4782 4512 4785 4886 4604 4535 4821 4890 4860 4920 4771 4894 4838 4825 4682 4600 4451 4339 4311 4134 4243 4290 4314 4439 4450 4303 4239 4261 4440 4631 4635 4557 4593 4571 4341 4349 4034 4237 4290 4492 4485 4458 4406 4507 4450 4443 4333 4316 4339 4456 4363 4173 4127 4181 4392 4516 4370 4339 4292 4368 4510 -9999 -9999 -9999 4454 4376 4324 4271 4361 4117 -9999 -9999 -9999 -9999 -9999 -9999 -9999 -9999 -9999 -9999 -9999 -9999 -9999 -9999 -9999 -9999 -9999 4329 4301 3779 4136 4262 4288 3960 3618 3725 3783 3652 3626 3654 3799 3878 3782 3473 3655 3614 3569 3514 3638 3579 3872 3801 3647 3593 3604 3558 3635 3797 3811 3671 3801 3751 3894 3771 3704 3723 3884 4072 4042 3961 3960 3910 3683 3637 3524 3667 3644 3437 3435 3485 3780 3864 3805 3482 3467 3142 3343 3681 4072 4330 4525 4568 3758 3323 3019 2808 2160 2292 -9999 -9999 -9999 -9999 -9999 -9999 -9999 
-9999 -9999 -9999 3999 3707 3989 4110 4553 4525 4308 4879 4906 4882 4826 4754 4870 4843 4703 4779 4700 4570 4631 4390 4314 4160 4196 4239 4325 4381 4510 4443 4494 4277 4361 4474 4412 4535 4646 4544 4579 4443 4188 4060 4308 4356 4485 4496 4374 4391 4544 4417 4418 4342 4434 4387 4482 4235 4111 4133 4397 4456 4428 4326 4442 4469 4518 -9999 -9999 -9999 4500 4478 4476 4486 4249 4244 4114 -9999 -9999 -9999 -9999 -9999 4202 -9999 -9999 -9999 -9999 -9999 -9999 3654 3960 3594 3618 3813 4183 3717 3849 3905 4188 3849 3768 3524 3649 3665 4017 3986 3888 3530 3489 3474 3766 3664 3727 3638 3804 3601 3812 3703 3665 3594 3514 3617 3688 3784 3746 3787 4017 3893 3736 3727 3793 3939 4155 4122 3930 3916 3892 3781 3741 3440 3535 3929 3883 3698 3477 3278 3656 3818 3756 3517 3297 3068 3353 3775 3692 3918 4191 4648 4472 3915 3579 3308 3060 2302 2345 -9999 -9999 -9999 -9999 -9999 -9999 
-9999 -9999 -9999 -9999 -9999 -9999 3685 4112 4011 4406 4844 4686 4885 4574 4679 4533 4762 4511 4547 4579 4744 4690 4584 4421 4234 4264 4308 4393 4512 4591 4557 4420 4472 4550 4432 4283 4188 4289 4281 4358 4581 4114 3947 4278 4327 4334 4500 4534 4355 4415 4374 4388 4278 4484 4498 4495 4470 4291 4097 4157 4517 4553 4392 4487 4532 4597 4620 4612 4543 4563 4512 4552 4472 4479 4407 4315 -9999 -9999 -9999 4251 4246 4249 4191 3954 3966 4145 4134 3831 3942 3995 3644 3723 3630 3512 3445 3447 3427 3503 3457 3739 3421 3538 4007 3858 3597 3424 3718 3633 3588 3537 3636 3792 3685 3671 3586 3752 3730 3683 3617 3558 3566 3698 3824 3802 3938 3989 3777 3766 3855 4122 4151 4187 4073 4176 4088 4053 3722 3452 3653 3837 3897 3966 4012 3707 3358 3421 3894 3645 3276 3298 3028 3680 3889 3643 4064 4099 -9999 -9999 -9999 -9999 -9999 3216 2743 2092 -9999 -9999 -9999 -9999 -9999 -9999 
-9999 -9999 -9999 -9999 -9999 -9999 -9999 3767 3745 4168 4185 4131 4597 4168 4619 4094 4549 4167 4363 4671 4748 4698 4584 4462 4340 4229 4292 4357 4416 4580 4629 4587 4580 4598 4459 4325 4244 4294 4080 4224 4308 3983 4267 4331 4250 4278 4314 4508 4453 4408 4288 4293 4277 4591 4609 4588 4509 4524 4194 4030 4385 4538 4529 4530 4500 4504 4576 4579 4459 4572 4556 4570 4405 4305 4214 4089 4011 -9999 -9999 4047 4028 4200 4245 4229 4033 3882 3867 4123 4191 3684 3869 3935 4146 4012 3800 3924 4051 3748 3429 3527 3381 3915 3762 3389 3629 3876 4053 3997 3726 3809 3631 3591 3659 3565 3581 3668 3747 3710 3637 3634 3557 3619 3770 3912 3943 3740 3820 3868 4015 4188 4269 4299 4143 4211 4055 3693 3377 3780 4007 3951 3800 3896 3962 3874 3652 3321 3521 3624 3299 3282 3272 3550 3519 3755 4191 3770 -9999 -9999 -9999 -9999 -9999 -9999 2372 2005 -9999 -9999 -9999 -9999 -9999 -9999 
-9999 -9999 -9999 -9999 -9999 -9999 -9999 -9999 -9999 -9999 3574 3502 3605 3673 4055 3973 4046 4309 4607 4745 4756 4659 4650 4530 4377 4350 4429 4443 4447 4560 4657 4593 4550 4507 4573 4413 4614 4653 4333 3980 4228 3920 4210 4306 4463 4434 4252 4296 4519 4532 4416 4247 4426 4515 4635 4534 4631 4619 4533 4152 4053 4327 4402 4329 4329 4373 4502 4512 4409 4518 4548 4526 4567 4469 4344 4278 4213 4114 3956 -9999 3790 3927 4080 4068 4190 4047 3991 4009 3800 3634 4064 4153 4268 4179 3868 4235 3956 3643 3856 3680 3366 3718 3365 3654 3670 3604 3671 3841 3826 3788 3694 3658 3585 3579 3528 3724 3846 3708 3639 3619 3556 3648 3782 3725 3695 3738 3860 4034 4135 4252 4340 4256 4338 4135 3654 3816 3578 3723 3910 3858 3698 3923 3637 3918 3520 3493 3330 3715 3578 3308 3122 3203 3402 4121 4226 4077 3476 -9999 -9999 -9999 -9999 -9999 -9999 1708 -9999 -9999 -9999 -9999 -9999 -9999 
-9999 -9999 -9999 -9999 -9999 -9999 -9999 -9999 -9999 -9999 -9999 -9999 -9999 -9999 3404 3446 3642 4250 4810 4842 4632 4674 4625 4559 4557 4462 4505 4451 4550 4451 4599 4642 4550 4478 4615 4605 4440 4370 4182 4050 4188 3911 4064 4398 4579 4455 4257 4113 4239 4513 4454 4402 4236 4465 4551 4602 4582 4597 4502 4464 4082 4169 4256 4304 4187 4406 4462 4366 4336 4528 4498 4634 4573 4498 4502 4428 4354 4265 4198 4312 4060 3900 3734 3932 4062 4110 4026 4047 3694 3743 4007 4073 4214 4128 4204 4214 3795 4085 3876 3732 3702 3287 3551 4057 4126 4063 3827 3677 3872 3809 3733 3653 3626 3606 3524 3711 3837 3663 3639 3773 3593 3615 3612 3781 3744 3838 4045 4236 4351 4317 4437 4293 4010 3816 3959 4145 3816 3713 3372 3698 3641 3839 3496 3843 3625 3331 3291 3446 3655 3599 3538 3094 3202 3508 3964 4445 3676 -9999 -9999 -9999 -9999 -9999 3086 -9999 -9999 -9999 -9999 -9999 -9999 -9999 
-9999 -9999 -9999 -9999 -9999 -9999 -9999 -9999 -9999 -9999 -9999 -9999 -9999 -9999 -9999 -9999 3584 3587 4024 4521 4665 4479 4720 4618 4644 4627 4609 4544 4358 4453 4578 4536 4370 4421 4631 4522 4501 4333 4187 4040 4006 3951 4050 4406 4590 4572 4366 4331 4098 4294 4479 4357 4240 4328 4498 4467 4580 4601 4450 4616 4364 4060 4110 4187 4240 4214 4432 4374 4239 4400 4473 4613 4530 4451 4520 4519 4432 4344 4472 4422 4346 4263 3983 3737 3967 4156 4109 3785 3632 3629 3745 3847 3954 4026 4116 4173 4081 4067 3989 4101 3479 3670 4004 3873 3917 4085 4024 3713 3744 3865 3793 3701 3744 3674 3583 3650 3732 3755 3630 3702 3587 3568 3648 3826 3812 3879 4058 4237 4326 4301 4080 4159 4314 4236 4146 4229 4151 3983 3333 3310 3347 3662 3502 3436 3812 3443 3138 3541 3733 3717 3925 3506 3036 3251 4084 4348 4000 4083 -9999 -9999 -9999 -9999 -9999 -9999 -9999 -9999 -9999 -9999 -9999 -9999 
-9999 -9999 -9999 -9999 -9999 -9999 -9999 -9999 -9999 -9999 -9999 -9999 -9999 -9999 -9999 -9999 -9999 -9999 3611 3637 3947 4084 4328 4570 4534 4442 4378 4479 4579 4379 4398 4455 4291 4562 4387 4244 4347 4211 4122 4074 3830 4022 4115 4274 4189 4421 4566 4498 4165 4041 4231 4345 4226 4147 4340 4361 4589 4388 4516 4570 4409 4208 4041 4131 4205 4118 4294 4416 4372 4148 4267 4351 4342 4481 4444 4528 4511 4476 4387 4384 4289 4307 4155 3793 4287 4142 4178 4009 3759 3554 3508 3643 3786 3985 4102 4285 4285 4271 4296 4049 3447 3569 3728 3930 3996 4026 3990 3837 3696 3690 3611 3583 3810 3687 3604 3662 3727 3711 3615 3625 3610 3632 3639 3754 3784 3918 4142 4243 4205 4210 4351 4353 4361 4371 4388 4134 3909 3731 3592 3112 3531 3820 3400 3260 3721 3571 3140 3128 3294 3488 3436 3505 3483 3119 3711 3804 3427 -9999 -9999 -9999 -9999 -9999 -9999 -9999 -9999 -9999 -9999 -9999 -9999 -9999 
-9999 -9999 -9999 -9999 -9999 -9999 -9999 -9999 -9999 -9999 -9999 -9999 -9999 -9999 -9999 -9999 -9999 -9999 -9999 -9999 3714 3687 3848 3935 4080 4255 4304 4225 4276 4414 4357 4277 4315 4559 4547 4347 4166 4362 3959 3913 3930 4212 4264 4428 4182 4127 4408 4437 4312 4237 4131 4236 4308 4261 4108 4273 4429 4241 4388 4468 4356 4231 4118 3981 4100 4137 4152 4293 4233 4101 4043 4143 4196 4481 4383 4396 4543 4441 4278 4253 4140 4040 4002 3843 3844 4011 4120 4196 3957 3750 3662 3615 3677 3760 3878 4239 4382 4336 4326 4147 4101 3883 3362 3590 4017 3990 3804 4052 3968 3809 3716 3594 3848 3826 3866 3831 3815 3804 3710 3688 3681 3756 3743 3709 3828 4016 4288 4371 4342 4393 4110 4178 4220 4136 4429 4227 3726 3822 3233 2931 3472 3829 3280 3494 3640 3751 3258 3298 3256 3067 3034 2884 2934 2868 3292 3813 3428 -9999 -9999 -9999 -9999 -9999 -9999 -9999 -9999 -9999 -9999 -9999 -9999 -9999 
-9999 -9999 -9999 -9999 -9999 -9999 -9999 -9999 -9999 -9999 -9999 -9999 -9999 -9999 -9999 -9999 -9999 -9999 -9999 -9999 -9999 3888 4017 3790 3843 3848 3975 4102 4297 4209 4189 4165 4037 4342 4442 4287 4135 4066 3820 4028 4194 4284 4426 4025 4102 4164 4122 4436 4427 4174 4032 4150 4284 4241 4036 4033 4117 4208 4230 4405 4194 4333 4154 4189 3971 4178 4062 4261 4189 4168 4042 3985 4051 4236 4293 4310 4396 4496 4374 4330 4241 4221 4029 3728 3747 3644 3935 4049 3903 3966 3777 3788 3744 3856 3724 3895 4059 4099 4245 4249 4272 4167 3340 4020 4102 4077 3849 3767 4121 4071 3788 3654 3549 3730 4048 4058 4011 4029 3898 3828 3795 3835 3800 3702 3917 4123 4282 4472 4344 4169 4365 3980 4142 3789 4143 4165 3972 3854 3287 2990 3674 3788 3106 3312 3570 3488 3178 3452 3269 3082 3323 3140 3255 2856 3548 4002 3678 3533 -9999 -9999 -9999 -9999 -9999 -9999 -9999 -9999 -9999 -9999 -9999 -9999 
-9999 -9999 -9999 -9999 -9999 -9999 -9999 -9999 -9999 -9999 -9999 -9999 -9999 -9999 -9999 -9999 -9999 -9999 -9999 -9999 -9999 3668 4392 4358 4007 4238 4373 4387 4231 4226 4219 4207 4157 4085 4092 4399 4313 3988 4090 3961 3916 3952 4031 4202 4039 3886 3847 4172 4415 4057 4095 4497 4492 4257 4057 4050 3983 3963 4116 4263 4149 4225 4309 4302 4018 4008 4022 4139 4193 4127 4084 4035 3931 4083 4264 4253 4391 4462 4453 4499 4375 4275 4089 4095 4009 4027 3670 3642 4046 4171 4003 3847 3726 4006 3934 3716 3825 3943 4125 4035 3900 3683 3329 4121 4293 4187 3839 3529 3959 3663 3947 3917 3421 3879 3946 4096 3802 3938 4088 3989 3992 3919 3901 3705 3912 4090 4172 4427 4493 4473 4145 3921 3585 3501 4198 4207 3792 3303 3109 2699 3374 3250 3105 3392 3917 3754 3524 3798 3549 3516 3440 3533 3271 2951 3175 3548 3142 3405 2828 2688 -9999 -9999 -9999 -9999 2520 -9999 -9999 -9999 -9999 -9999 
-9999 -9999 -9999 -9999 -9999 -9999 -9999 -9999 -9999 -9999 -9999 -9999 -9999 -9999 -9999 -9999 -9999 -9999 -9999 -9999 -9999 3656 4012 4443 4511 4144 4274 4593 4642 4641 4498 4226 4159 4108 4168 4096 4057 4081 4270 4313 4203 4152 4218 4556 4660 4530 4215 3885 4215 4480 3976 4196 4287 4408 4336 4212 4099 3966 3936 4038 4056 4192 4207 4346 4238 3980 3891 3947 4146 4132 4106 4126 4048 3948 4175 4214 4396 4368 4487 4503 4445 4399 4360 4201 4080 4082 4186 3645 3977 3921 4034 4009 3812 3839 3871 3814 3996 4162 4190 3910 3478 3406 2963 3411 4005 3758 3968 3198 3100 3120 3349 3534 3464 3396 3550 3679 3569 4099 4111 4199 4128 4067 3978 3743 3830 4098 4184 4452 4222 4508 4376 4367 3840 3432 3704 4123 4028 3816 3196 2612 3137 2895 3460 3931 4035 3710 3712 3495 3879 3953 4069 4113 3788 3301 2845 3444 3092 2601 2649 2167 2755 2688 -9999 1854 2038 2350 -9999 -9999 -9999 -9999 
-9999 -9999 -9999 -9999 -9999 -9999 -9999 -9999 -9999 -9999 -9999 -9999 -9999 -9999 -9999 -9999 -9999 -9999 -9999 -9999 -9999 -9999 3587 3988 4587 4456 4483 4510 4283 4642 4658 4473 4471 4149 4190 4174 4204 4495 4345 4360 4525 4311 4470 4649 4673 4690 4520 3845 4033 4448 4140 3899 4069 4242 4356 4344 4217 4004 4028 4022 3895 4084 4137 4285 4201 4261 4023 3933 4245 4132 4078 4167 4119 4016 4013 4071 4224 4214 4194 4386 4547 4598 4468 4441 4223 4308 4273 3819 3568 4284 4319 4233 4040 3924 3818 4118 4062 4174 4092 3560 3304 3446 3502 3079 3480 3412 3226 2968 3458 3592 3115 2976 3363 3266 3239 3170 3475 3403 4025 4032 4281 4207 4079 3788 3899 4191 4275 3900 3823 4042 4552 4299 3873 3322 3236 3893 3622 3347 3122 2551 2712 2889 3476 4050 4015 4009 3646 3253 3295 3372 3758 3711 3617 3038 2818 3294 3042 2627 2266 2440 2081 1909 1528 1837 -9999 -9999 -9999 -9999 -9999 -9999 
-9999 -9999 -9999 -9999 -9999 -9999 -9999 -9999 -9999 -9999 -9999 -9999 -9999 -9999 -9999 -9999 -9999 -9999 -9999 -9999 -9999 -9999 -9999 3745 4382 4473 4137 4585 4414 4177 4431 4239 4587 4655 4426 3985 3871 4221 4600 4596 4591 4549 4622 4699 4586 4308 4148 4172 3815 4274 4194 3910 4319 4670 4435 4260 4431 4231 4069 4048 3933 3912 4047 4064 4140 4248 4130 3894 4121 4079 4064 4050 4091 3958 3858 4005 4143 4091 4078 4302 4571 4585 4449 4299 4218 3951 3921 3876 3624 3988 4432 4383 4209 4072 4024 4200 4313 4024 3524 3456 3637 3706 4055 3537 3039 3027 3516 3363 3319 4099 3922 3761 3042 3064 3199 3356 3170 3361 3606 3738 3996 4297 4285 3995 3716 4082 4279 3990 3703 3390 3781 3660 3568 3294 2967 3467 3917 3542 3030 2596 2588 3299 3591 3502 4011 4216 3994 3741 3331 3190 3201 3512 3669 2786 3270 3423 -9999 3066 2949 3164 3122 2560 2029 -9999 -9999 -9999 -9999 -9999 -9999 -9999 
-9999 -9999 -9999 -9999 -9999 -9999 -9999 -9999 -9999 -9999 -9999 -9999 -9999 -9999 -9999 -9999 -9999 -9999 -9999 -9999 -9999 -9999 -9999 -9999 3711 3870 3788 4135 4512 4403 4118 4146 4323 4685 4818 4467 4178 4083 4243 4526 4700 4524 4649 4570 4602 4393 4298 4136 4224 3998 3976 3822 4372 4647 4308 4144 4407 4329 4350 4111 4040 4034 3914 3960 4136 4164 4224 3950 3957 3995 4066 4012 4089 4036 4039 3945 4189 4209 3942 4068 4474 4602 4534 4390 4360 4477 4112 3532 4153 3941 4313 4425 4278 4122 4320 4289 4289 3848 3552 4013 3846 4164 4005 3359 3645 3433 3695 3790 3361 3565 3849 3538 3025 3783 3900 3829 3728 3452 3883 4003 4144 4106 4240 4276 3917 3754 4113 4128 3550 3312 3127 3114 3017 3304 2853 2899 3571 3612 3125 2868 2400 2749 3434 3364 3581 3766 4201 3862 3715 3521 3080 3109 3451 2674 3152 -9999 -9999 -9999 -9999 -9999 -9999 -9999 -9999 -9999 -9999 -9999 -9999 -9999 -9999 -9999 
-9999 -9999 -9999 -9999 -9999 -9999 -9999 -9999 -9999 -9999 -9999 -9999 -9999 -9999 -9999 -9999 -9999 -9999 -9999 -9999 -9999 -9999 -9999 -9999 -9999 3398 4226 4580 4642 4756 4474 3992 4227 4775 4849 4895 4841 4641 4263 4485 4526 4360 4295 4464 4399 4434 4411 4287 4480 4365 4116 3785 4103 4387 4151 4156 4187 4332 4518 4356 4143 4033 4093 3953 3929 4009 4273 4187 4128 3874 4232 4025 4199 4132 4096 3964 4327 4167 3955 3917 4195 4407 4583 4628 4532 4362 4184 3551 4226 4295 4343 4447 4310 4223 4382 4263 4012 3780 3666 4201 4120 4191 3659 3529 3874 3744 3723 4108 4005 3718 3717 3242 2988 3887 4302 4194 4084 4049 3929 4161 4298 4347 4297 4411 4105 3768 3750 4237 4040 3406 3586 3770 3822 3643 3212 2749 2766 2821 2689 2905 2625 2689 2714 3209 3087 3814 3943 4042 3888 3476 3257 2668 2784 2967 3386 -9999 -9999 -9999 -9999 -9999 -9999 -9999 -9999 -9999 -9999 -9999 -9999 -9999 -9999 -9999 
-9999 -9999 -9999 -9999 -9999 -9999 -9999 -9999 -9999 -9999 -9999 -9999 -9999 -9999 -9999 -9999 -9999 -9999 -9999 -9999 -9999 -9999 -9999 -9999 -9999 3615 3640 4200 4749 4602 4497 4530 3900 4332 4558 4937 5045 4806 4652 4729 4307 4148 4044 4175 4238 4353 4413 4476 4534 4230 4091 3781 4038 4137 4087 4074 4151 4236 4299 4471 4224 4233 4017 4029 4223 4067 3982 4322 4290 3976 4266 4025 4385 4316 4270 4054 3909 4180 3932 3734 3931 4133 4507 4459 4429 4442 4149 3523 3948 4470 4421 4415 4394 4392 4388 4356 4220 4194 3897 4240 4057 3723 3859 4111 4269 4181 4073 4277 4263 3963 4102 3356 2860 3635 4279 4043 4249 4056 4255 4118 4333 4326 4374 4376 4336 4097 3592 3910 4008 3388 3900 4113 3916 3315 2996 3183 3194 3690 3246 3394 3446 2903 2408 2637 2956 3292 3364 4142 4278 3877 3498 3001 2540 3483 -9999 -9999 -9999 -9999 -9999 -9999 -9999 -9999 -9999 -9999 -9999 -9999 -9999 -9999 -9999 -9999 
-9999 -9999 -9999 -9999 -9999 -9999 -9999 -9999 -9999 -9999 -9999 -9999 -9999 -9999 -9999 -9999 -9999 -9999 -9999 -9999 -9999 -9999 -9999 -9999 -9999 -9999 3537 4156 4543 4622 4237 4095 3871 3967 4070 4308 4521 4895 4772 4738 4707 4293 4026 3951 4021 4222 4375 4545 4590 4385 4124 4031 3790 3945 4188 4394 4328 4439 4130 4273 4430 4297 4216 4099 4279 4291 3935 4204 4339 4016 3944 4028 4317 4535 4451 4338 4047 3881 3900 4195 3692 3927 4411 4532 4321 3984 3579 3479 3698 4168 4274 4360 4390 4391 4439 4365 4380 4275 4035 4284 4265 4147 4263 4370 4461 4315 4334 4352 4373 4224 4102 3760 2935 3234 3954 3460 3717 3850 3739 4076 4383 4072 4358 4211 4323 4302 3913 3606 4046 3503 3846 4378 4086 3320 3705 3619 3500 4000 3813 4020 3595 3087 2844 2573 2391 2487 2981 3566 3665 4079 3596 2845 2624 3679 -9999 -9999 -9999 -9999 -9999 -9999 -9999 -9999 -9999 -9999 -9999 -9999 -9999 -9999 -9999 -9999 
-9999 -9999 -9999 -9999 -9999 -9999 -9999 -9999 -9999 -9999 -9999 -9999 -9999 -9999 -9999 -9999 -9999 -9999 -9999 -9999 -9999 -9999 -9999 -9999 -9999 -9999 3440 4160 4509 4308 4026 4269 4159 4338 4083 4061 4345 4643 4835 4894 4942 4666 4409 4219 3954 3976 4030 4275 4557 4638 4571 4491 4126 3810 4133 4280 4393 4354 4226 4214 4170 4267 4395 4254 4254 4150 4067 4166 4120 4247 3892 3923 4497 4381 4586 4338 4179 4021 4094 4298 3705 4010 4197 4185 4081 3909 3532 4113 3550 3543 3754 4153 4164 4294 4317 4457 4094 4315 4297 4353 4250 4360 4223 4118 4087 4366 4260 4111 4289 4194 3784 3826 3184 3181 3105 2980 3066 3614 3395 4225 4341 3931 4161 3974 3805 4288 4056 3559 3954 3718 4058 4232 4196 4235 3700 4219 4144 3761 3619 3748 3966 3823 3546 3166 3121 2562 2435 3079 2745 3377 3613 2793 2631 3399 3690 -9999 -9999 -9999 -9999 -9999 -9999 -9999 -9999 -9999 -9999 -9999 -9999 -9999 -9999 -9999 
-9999 -9999 -9999 -9999 -9999 -9999 -9999 -9999 -9999 -9999 -9999 -9999 -9999 -9999 -9999 -9999 -9999 -9999 -9999 -9999 -9999 -9999 -9999 -9999 -9999 3401 3671 4342 4532 4033 3717 4182 4593 4496 4603 4179 4468 4702 4942 4719 4565 4728 4767 4291 4276 4219 4027 3901 4213 4640 4674 4533 4430 4228 3865 3702 4267 4406 3996 4386 4493 4260 4304 4378 4447 4216 4160 3869 4250 4315 4074 3920 4000 4200 4486 4251 4311 4131 4187 4305 3689 3749 3835 3912 3625 3685 4177 4244 4267 3948 3342 3818 4148 4185 4014 4359 3857 4403 4098 4258 4028 4284 4109 3686 3741 4214 3940 3898 4263 4292 4098 3322 2921 3197 2977 3217 3291 2995 3195 3499 3903 3737 3720 3744 3532 4279 3974 3525 4173 4130 4191 4376 4548 4372 4115 4139 3978 4086 3985 3216 3244 3394 3573 3063 2459 2458 2298 2371 2280 2546 3067 3142 2228 3027 3206 2755 2857 2776 2681 -9999 -9999 -9999 -9999 -9999 -9999 -9999 -9999 -9999 -9999 -9999 
-9999 -9999 -9999 -9999 -9999 -9999 -9999 -9999 -9999 -9999 -9999 -9999 -9999 -9999 -9999 -9999 -9999 -9999 -9999 -9999 -9999 -9999 -9999 -9999 -9999 -9999 3459 4029 4467 3888 3846 4177 4186 4400 4660 4561 4683 4746 4857 4839 4981 4593 4303 4404 4489 4367 4388 4181 3978 4202 4315 4621 4445 4445 4310 3965 4276 4011 4298 4520 4577 4487 4393 4483 4580 4372 4328 3932 4068 4501 4293 4153 3912 3951 4298 4192 4306 4213 4257 4036 3740 3717 3825 3649 4132 3897 4498 4472 4250 4233 3702 3406 4148 3724 4002 3963 3917 4456 4153 3776 3863 4081 4298 3821 3018 3040 3121 3233 3360 3559 2972 3000 3915 3958 3755 3310 3500 3800 3261 3187 3385 3471 3357 3413 3384 3732 3730 3790 3982 4086 4251 4412 4140 4329 4322 4409 4375 4295 3455 3365 3428 2789 2726 2602 3048 2933 2738 3116 2981 2668 2242 2749 2138 2597 2961 2590 2655 2664 2278 2623 -9999 -9999 -9999 -9999 -9999 -9999 -9999 -9999 -9999 -9999 
-9999 -9999 -9999 -9999 -9999 -9999 -9999 -9999 -9999 -9999 -9999 -9999 -9999 -9999 -9999 -9999 -9999 -9999 -9999 -9999 -9999 -9999 -9999 -9999 -9999 -9999 3341 3646 4220 3748 3837 4182 4306 4655 4477 4535 4706 4817 4893 4519 5074 5259 4635 4568 4595 4458 4488 4628 4404 3920 3883 3933 4107 3928 3986 3830 4082 4107 4233 4452 4614 4643 4651 4562 4535 4332 4380 4267 3800 4310 4436 4431 4030 3804 4098 4157 4263 4332 4145 4198 3984 3958 4035 4037 4359 4292 4357 4434 4110 3713 4006 3516 3301 3346 3913 3566 4152 4373 4115 3365 3063 3251 3273 2938 3175 3168 3666 3556 2894 2746 3247 3809 4136 4159 4234 4054 3715 3809 3391 3696 3773 3884 3895 3548 3582 3784 3607 4206 3645 4204 4544 4218 3996 4283 3992 4288 4124 4257 4228 4264 3726 3399 3326 3363 3613 3449 3383 3570 3001 2620 2257 2255 2773 2120 2646 2331 2331 2508 2103 1985 1891 1846 1481 -9999 -9999 -9999 -9999 -9999 -9999 -9999 
-9999 -9999 -9999 -9999 -9999 -9999 -9999 -9999 -9999 -9999 -9999 -9999 -9999 -9999 -9999 -9999 -9999 -9999 -9999 -9999 -9999 -9999 -9999 -9999 -9999 -9999 -9999 3372 3966 3668 4330 4682 4700 4655 4476 4480 4677 4563 4765 4578 4923 5078 5061 4763 4833 4525 4429 4805 4664 4345 4516 4222 3946 3956 4252 4313 4028 3883 4109 4616 4596 4541 4712 4396 4386 4595 4124 4102 3833 4001 4331 4359 4162 3836 4001 4044 4198 4442 4032 4141 4108 4166 4121 4031 4387 4206 4010 3808 3803 4037 3659 3608 3989 3834 3401 3307 3366 3568 3348 3847 3283 3539 3264 3515 3985 3442 3851 3808 3816 3360 3093 2859 3386 3855 3639 4176 4250 4020 3553 4087 3867 4111 4195 3768 3605 4215 3859 4320 3844 3599 4087 4390 3856 4310 3829 3642 3564 3967 3968 4289 4473 4157 4115 3945 4100 4018 3763 3096 2788 2674 3027 3175 2920 2346 2078 2014 2284 2788 2169 1605 1465 1409 1335 1632 -9999 -9999 -9999 -9999 -9999 -9999 
-9999 -9999 -9999 -9999 -9999 -9999 -9999 -9999 -9999 -9999 -9999 -9999 -9999 -9999 -9999 -9999 -9999 -9999 -9999 -9999 -9999 -9999 -9999 -9999 -9999 -9999 -9999 -9999 3417 3489 4051 4315 4516 4595 4374 4427 4433 4204 4190 4712 4786 4610 4693 4594 4844 4861 4615 4546 4711 4432 4513 4773 4429 4113 3916 3961 4034 4094 3859 4413 4274 4494 4432 4128 4139 4579 4358 3933 3724 3916 4004 4491 4110 3833 3856 3927 4102 4409 4011 4254 3987 4006 4171 4056 4022 4130 3935 4075 4297 4188 3757 4163 4410 4275 3619 3817 3872 3836 4036 3834 3337 3600 3903 4122 3824 3650 4191 4273 3946 3684 3824 3303 2730 3090 3410 3940 4252 4046 3706 4062 4182 4302 3996 4258 3733 4399 4106 4386 4181 3453 3758 3547 4336 4395 4268 4057 3237 3188 3092 3525 4202 4026 3882 4142 3604 3663 4096 3743 3756 3481 3455 2880 2743 3055 2868 2522 2235 2325 1746 1782 2018 2051 2086 2241 -9999 -9999 -9999 -9999 -9999 -9999 
-9999 -9999 -9999 -9999 -9999 -9999 -9999 -9999 -9999 -9999 -9999 -9999 -9999 -9999 -9999 -9999 -9999 -9999 -9999 -9999 -9999 -9999 -9999 -9999 -9999 -9999 -9999 -9999 -9999 3459 3616 3621 3995 4373 4420 4141 4422 4100 4144 4508 4255 4210 4680 4737 4452 4538 4643 4553 4524 4713 4577 4636 4883 4561 4233 3875 3628 3632 3677 4079 4001 4231 4040 3876 3955 4258 4605 4330 3936 3571 3762 4185 4263 3957 4110 3751 4016 4018 3903 4226 4066 4053 4086 4032 3763 3796 3897 4363 4297 4062 3887 4415 4301 3798 3958 4183 4242 4463 4171 3951 3328 3706 4070 4351 4050 3707 4360 4225 4011 4148 4069 3661 2738 3312 3875 4192 4389 4251 4163 4071 4274 4347 4289 4379 3847 4195 4451 4374 3821 3403 3182 3662 4437 4438 4483 3832 3960 3943 3038 2908 3304 3449 3283 3806 3791 3068 3859 4215 3569 3529 3684 3423 3374 3226 2433 2267 1767 2191 2483 2899 -9999 2820 -9999 -9999 -9999 -9999 -9999 -9999 -9999 -9999 
-9999 -9999 -9999 -9999 -9999 -9999 -9999 -9999 -9999 -9999 -9999 -9999 -9999 -9999 -9999 -9999 -9999 -9999 -9999 -9999 -9999 -9999 -9999 -9999 -9999 -9999 -9999 -9999 -9999 3498 3519 4006 4264 4526 4143 4063 4313 4409 3987 3813 3952 4368 4461 4394 4307 4670 4679 4465 4628 4679 4647 4789 4826 4942 4965 4455 3772 3793 3564 3481 3614 3809 3721 3582 3618 3948 4169 4191 3990 3726 3621 3649 4122 4197 4263 4175 3797 3722 3874 4328 4096 3889 3992 4021 3910 3784 3809 4106 4334 4363 4153 4409 3935 4017 4350 4490 4521 4057 3517 3436 4053 4045 4276 4464 4018 3848 4193 4142 4087 3665 3459 3074 2643 2735 3523 4195 4340 4368 4256 3989 3853 4259 4338 4378 4242 4252 4417 4145 3796 3833 3632 3183 3896 4070 3934 4448 4502 3985 3332 2970 2508 3039 2715 3316 3074 2613 3495 3712 3670 2949 3357 3542 2907 2992 2383 1782 2324 3341 -9999 -9999 -9999 -9999 -9999 -9999 -9999 -9999 -9999 -9999 -9999 -9999 
-9999 -9999 -9999 -9999 -9999 -9999 -9999 -9999 -9999 -9999 -9999 -9999 -9999 -9999 -9999 -9999 -9999 -9999 -9999 -9999 -9999 -9999 -9999 -9999 -9999 -9999 -9999 -9999 -9999 -9999 3477 3628 4275 4612 4213 4182 4575 4538 4165 4113 3800 4185 4159 4566 4527 4476 4462 4275 4676 4789 4771 4558 4623 4739 4627 4881 4236 4436 4498 3996 3696 3697 3646 3406 3373 3462 3654 3849 4020 4165 4110 3888 3650 3987 3930 4223 4296 3995 3783 4330 4141 3815 3876 4087 4009 3982 3887 3938 4279 4434 4378 4372 4013 4224 4436 4490 4285 3780 3745 3734 4201 4354 4498 4277 3821 4076 4342 3822 3404 3340 3145 3118 3117 2491 3164 3783 4157 4434 4472 4286 3837 3964 4017 4366 4395 4617 4456 4104 4091 3846 3253 3104 3658 4150 3373 4486 4447 3840 4167 3270 2846 2535 2622 3165 2735 2391 2979 2987 2893 2712 3122 2942 2959 2176 1851 2665 3164 3950 -9999 -9999 -9999 -9999 -9999 -9999 -9999 -9999 -9999 -9999 -9999 -9999 
-9999 -9999 -9999 -9999 -9999 -9999 -9999 -9999 -9999 -9999 -9999 -9999 -9999 -9999 -9999 -9999 -9999 -9999 -9999 -9999 -9999 -9999 -9999 -9999 -9999 -9999 -9999 -9999 -9999 -9999 -9999 3598 3503 4106 4451 3979 4310 4707 4712 4476 3801 4083 4136 3979 4239 4163 4075 4030 4557 4695 4739 4754 4555 4397 4369 4465 4273 4446 4529 4813 4581 4123 4384 3884 3833 3588 3618 3856 4075 4363 4544 4308 3926 3645 3498 3677 4112 3894 3619 4116 3975 3663 3995 4166 4067 3988 4063 3995 4114 4332 4298 4140 4108 4391 4268 4293 4031 3551 4022 3956 4389 4474 4354 4194 3902 4241 4293 3849 3786 3232 3351 3618 3559 2529 3069 3378 4061 4176 4465 4357 4156 3711 3746 3971 4058 4239 4502 4498 4540 3813 3320 3262 3108 3419 3108 3906 4465 4414 4482 4006 3318 2463 2234 2090 2218 2002 1954 2065 2138 2552 3214 2561 2041 1868 2268 3464 4130 -9999 -9999 -9999 -9999 -9999 -9999 -9999 -9999 -9999 -9999 -9999 -9999 -9999 
-9999 -9999 -9999 -9999 -9999 -9999 -9999 -9999 -9999 -9999 -9999 -9999 -9999 -9999 -9999 -9999 -9999 -9999 -9999 -9999 -9999 -9999 -9999 -9999 -9999 -9999 -9999 -9999 -9999 -9999 -9999 -9999 -9999 3469 3906 4361 3895 4583 4567 4191 3786 4372 4316 3889 3969 3931 3744 3717 4057 4287 4452 4759 4753 4668 4429 4196 4318 4740 4447 4825 4992 4711 4783 4348 4581 4256 3884 4238 4393 4402 4665 4483 4307 4134 3854 3633 3631 3965 3855 3657 3576 3846 4085 4330 4185 3952 4147 4126 4104 4176 4346 4218 4361 4437 4201 4090 3983 3759 4320 4028 4292 4487 4303 4115 4081 4357 4087 3744 3415 3629 3972 3776 3083 2372 2902 3164 3652 4088 4338 4453 4266 3997 3568 3575 3669 3825 4029 4279 4291 3575 4263 3764 3420 3081 2930 2878 3728 4531 4130 3513 2651 2231 2303 2821 2994 2778 2856 2875 2080 2028 2427 2092 1923 2660 3018 3454 -9999 -9999 -9999 -9999 -9999 -9999 -9999 -9999 -9999 -9999 -9999 -9999 -9999 -9999 
-9999 -9999 -9999 -9999 -9999 -9999 -9999 -9999 -9999 -9999 -9999 -9999 -9999 -9999 -9999 -9999 -9999 -9999 -9999 -9999 -9999 -9999 -9999 -9999 -9999 -9999 -9999 -9999 -9999 -9999 -9999 -9999 -9999 -9999 3388 3768 3769 4197 4025 3707 3938 3901 3998 4265 4289 4171 3640 3524 3694 3960 3966 4572 4626 4727 4627 4550 4357 4314 4604 4522 4813 4798 4891 4519 4782 4285 3774 4597 4937 4590 4638 4603 4571 4492 4262 4031 3558 3492 3830 4040 3754 3712 4064 4237 4286 3989 3907 4224 4174 4027 4357 4176 4073 4041 4231 3997 3616 4068 4353 4385 4477 4422 4225 4442 4353 4436 4300 3875 3681 4107 3981 3767 3065 2454 2570 3010 3370 3962 4224 4394 4498 4356 4020 3410 3804 4280 4503 4521 4283 4067 4094 3699 4196 4003 3977 3011 3483 3727 3610 2914 2320 2799 2706 3085 3648 3769 3934 3259 2623 1903 1692 2061 3159 2962 3816 -9999 -9999 -9999 -9999 -9999 -9999 -9999 -9999 -9999 -9999 -9999 -9999 -9999 -9999 -9999 
-9999 -9999 -9999 -9999 -9999 -9999 -9999 -9999 -9999 -9999 -9999 -9999 -9999 -9999 -9999 -9999 -9999 -9999 -9999 -9999 -9999 -9999 -9999 -9999 -9999 -9999 -9999 -9999 -9999 -9999 -9999 -9999 -9999 -9999 -9999 3551 3538 3686 3571 4086 4072 4076 4338 3940 3816 3600 3967 4196 3764 4090 4085 3980 4353 4662 4668 4659 4617 4476 4416 4630 4653 4663 4750 4755 4598 4385 4082 3707 4460 4892 4376 4383 4832 4579 4625 4102 4072 3708 3395 3706 3497 3681 4008 4274 4431 4202 3855 4155 4277 4125 4052 3870 4020 3928 3770 3810 3855 4202 4476 4342 4475 4410 4476 4429 4354 4356 4372 4222 4037 4069 3483 3712 3088 2478 2866 3308 4056 4303 4414 4262 4111 4428 4350 3763 3423 4162 4219 4229 4554 4259 4048 4292 4491 4397 4067 3321 2740 3125 2929 2388 2457 3204 3394 3244 3748 4535 3526 2644 2069 1781 2610 2473 3109 3429 3867 -9999 -9999 -9999 -9999 -9999 -9999 -9999 -9999 -9999 -9999 -9999 -9999 -9999 -9999 -9999 
-9999 -9999 -9999 -9999 -9999 -9999 -9999 -9999 -9999 -9999 -9999 -9999 -9999 -9999 -9999 -9999 -9999 -9999 -9999 -9999 -9999 -9999 -9999 -9999 -9999 -9999 -9999 -9999 -9999 -9999 -9999 -9999 -9999 -9999 -9999 -9999 3427 3476 3505 3555 3626 3519 3610 3615 3983 3704 4065 4541 4381 4041 4297 3969 4080 4548 4673 4575 4626 4567 4538 4483 4357 4346 4476 4715 4633 4643 4568 4116 3620 4054 4087 4151 4437 4748 4612 4427 4421 4153 3685 3463 3341 3903 4185 4397 4178 4289 3849 4183 4088 4339 4006 3762 4100 4369 4347 4345 4377 4325 4259 4234 4511 4483 4421 4424 4315 4117 4378 4420 4242 3836 3132 3008 2590 2762 3260 3189 4071 4446 4423 4453 3879 4236 4165 3901 3320 3806 3750 4275 4507 4056 3729 3409 3318 3245 3017 3008 2935 2615 2653 2639 3227 3387 3657 3420 3609 3692 3187 2329 1754 2545 2795 3533 3449 -9999 -9999 -9999 -9999 -9999 -9999 -9999 -9999 -9999 -9999 -9999 -9999 -9999 -9999 -9999 -9999 -9999 
-9999 -9999 -9999 -9999 -9999 -9999 -9999 -9999 -9999 -9999 -9999 -9999 -9999 -9999 -9999 -9999 -9999 -9999 -9999 -9999 -9999 -9999 -9999 -9999 -9999 -9999 -9999 -9999 -9999 -9999 -9999 -9999 -9999 -9999 -9999 -9999 -9999 3710 3636 3645 3899 4134 3678 3609 4081 4249 4098 4488 4583 4568 4223 4022 4063 4110 4491 4373 4487 4518 4507 4420 4314 4408 4324 4326 4633 4742 4508 4023 3980 3525 4151 4612 4179 4408 4599 4685 4562 4280 4147 4062 3586 3418 3901 4238 3951 4072 3865 4233 4193 4206 4183 3878 4113 4147 4376 4465 4464 4475 4379 4137 4454 4539 4483 4421 4391 4027 4340 4390 3810 3311 3172 2531 3001 3350 3769 3801 3819 4369 4233 3948 3765 3521 3930 3520 3305 3630 3906 4434 4608 4332 4223 4096 3498 3653 3660 3402 4110 3595 3417 3711 3693 3613 3438 3080 2852 2573 2636 1741 2191 3272 3676 3824 -9999 -9999 -9999 -9999 -9999 -9999 -9999 -9999 -9999 -9999 -9999 -9999 -9999 -9999 -9999 -9999 -9999 -9999 
-9999 -9999 -9999 -9999 -9999 -9999 -9999 -9999 -9999 -9999 -9999 -9999 -9999 -9999 -9999 -9999 -9999 -9999 -9999 -9999 -9999 -9999 -9999 -9999 -9999 -9999 -9999 -9999 -9999 -9999 -9999 3805 3617 -9999 -9999 3379 3819 3933 4188 3749 4330 4082 4053 4176 3702 4302 4440 4405 4393 4519 4450 4188 4356 4025 4122 4430 4570 4521 4478 4480 4412 4427 4494 4549 4199 4430 4013 4194 3985 3608 3923 4581 4405 4132 4417 4407 4391 4496 4378 4473 4065 3363 3384 3877 4035 3718 4284 4247 4133 4344 4058 3898 4024 4415 4409 4513 4297 4195 4341 3899 4356 4552 4372 4276 4281 4033 4418 4172 4066 3895 3327 2841 2424 2939 3361 3856 4242 4335 4310 4183 4208 3856 3318 3144 3608 4376 4221 4340 4326 4559 4397 3913 4196 4399 3606 4244 4946 3848 4400 4470 4278 3511 3016 2598 2412 2314 2102 1770 2714 -9999 -9999 -9999 -9999 -9999 -9999 -9999 -9999 -9999 -9999 -9999 -9999 -9999 -9999 -9999 -9999 -9999 -9999 -9999 -9999 -9999 
-9999 -9999 -9999 -9999 -9999 -9999 -9999 -9999 -9999 -9999 -9999 -9999 -9999 -9999 -9999 -9999 -9999 -9999 -9999 -9999 -9999 -9999 -9999 -9999 -9999 -9999 -9999 -9999 -9999 -9999 3443 4189 4140 -9999 -9999 3548 4124 4647 4438 3958 4489 4252 4404 3985 3821 4428 4597 4615 4454 4495 4556 4464 4439 3950 4086 4166 4473 4588 4573 4555 4502 4436 4565 4645 4633 4479 4098 4593 4614 4057 3586 4146 4546 4288 4084 4505 4382 4526 4513 4243 4101 3704 3317 3352 3787 3635 4088 4178 4010 4429 4251 4315 3879 4271 4486 4522 4525 4394 4150 3859 4177 4490 4410 4072 4066 4171 4432 4389 4417 4224 3878 3296 2555 2512 2927 3485 3686 3933 4203 3709 3555 3473 3576 3092 3720 4286 4109 4073 4512 4534 4621 4524 4461 4144 4094 4724 4481 4634 4956 4688 4311 4054 3495 2920 2818 2536 1767 1694 2055 -9999 -9999 -9999 -9999 -9999 -9999 -9999 -9999 -9999 -9999 -9999 -9999 -9999 -9999 -9999 -9999 -9999 -9999 -9999 -9999 -9999 
-9999 -9999 -9999 -9999 -9999 -9999 -9999 -9999 -9999 -9999 -9999 -9999 -9999 -9999 -9999 -9999 -9999 -9999 -9999 -9999 -9999 -9999 -9999 -9999 -9999 -9999 -9999 -9999 -9999 -9999 3329 3996 4519 4154 3517 3433 3978 4620 4683 4364 4572 4594 4458 4330 4247 4214 4435 4504 4437 4469 4331 4540 4394 3990 4360 4479 4248 4495 4607 4632 4556 4550 4604 4678 4704 4717 4543 4508 4255 4341 3648 3833 4448 4567 4176 4258 4500 4475 4503 4164 3903 4046 3747 3375 3459 3596 3864 3900 4082 4435 4544 4474 4102 4031 4363 4564 4587 4593 4478 4140 3718 4437 4518 4272 3852 4461 4483 4156 4277 3748 3763 2844 2641 3415 2919 2942 3320 3891 4311 4191 4097 3734 3083 3342 3936 3825 3581 4058 4267 4457 4184 4587 4317 4423 4516 4307 3879 4342 4360 4203 3986 4278 4096 3375 2633 2037 2210 1711 1975 2730 -9999 -9999 -9999 -9999 -9999 -9999 -9999 -9999 -9999 -9999 -9999 -9999 -9999 -9999 -9999 -9999 -9999 -9999 -9999 -9999 
-9999 -9999 -9999 -9999 -9999 -9999 -9999 -9999 -9999 -9999 -9999 -9999 -9999 -9999 -9999 -9999 -9999 -9999 -9999 -9999 -9999 -9999 -9999 -9999 -9999 -9999 -9999 -9999 -9999 -9999 3286 3535 4104 4500 4169 3526 3540 4238 4694 4587 4103 4450 4578 4574 4457 4261 4680 4560 4342 4302 4259 4361 4426 4013 4430 4501 4383 4531 4528 4576 4668 4680 4702 4678 4645 4610 4527 4569 4138 4081 3812 3588 4233 4365 4204 4143 4391 4596 4457 4135 3696 3796 3740 3495 3409 3420 3495 3684 4052 4385 4506 4313 4252 4409 4246 4532 4631 4378 4561 4067 3783 4534 4450 3970 3915 4548 4313 3935 3610 3277 2694 2630 2717 3191 3743 3673 3622 4170 4497 4265 4038 3709 3054 3586 3875 3447 4026 4117 4567 4431 4229 4512 4392 4720 4291 3963 3629 3595 3450 3687 3548 3286 3784 3245 2788 2669 2699 1759 1941 2662 -9999 -9999 -9999 -9999 -9999 -9999 -9999 -9999 -9999 -9999 -9999 -9999 -9999 -9999 -9999 -9999 -9999 -9999 -9999 -9999 
-9999 -9999 -9999 -9999 -9999 -9999 -9999 -9999 -9999 -9999 -9999 -9999 -9999 -9999 -9999 -9999 -9999 -9999 -9999 -9999 -9999 -9999 -9999 -9999 -9999 -9999 -9999 -9999 -9999 -9999 -9999 -9999 3408 4019 4463 4083 3462 3898 3785 4043 3758 4212 4198 4162 4398 4463 4620 4664 4353 4148 4389 4590 4549 4271 4168 4480 4527 4630 4448 4542 4593 4747 4608 4508 4515 4485 4333 4715 4447 4555 4058 3461 3886 4274 4306 4196 4365 4573 4525 4406 4190 3780 3710 3803 3846 3394 3337 3676 4031 4141 4256 4535 4298 4672 4567 4338 4551 4307 4482 3974 3571 4455 4313 3946 3787 4505 4432 4002 2965 2616 3029 3181 3759 3182 3938 4330 4421 4425 4380 4171 3639 3742 2958 3569 3573 3497 4052 4485 4486 4444 3968 4581 4255 4649 4461 4133 4545 3894 3619 3127 2842 2527 2698 2357 2901 3382 2772 1562 1896 -9999 -9999 -9999 -9999 -9999 -9999 -9999 -9999 -9999 -9999 -9999 -9999 -9999 -9999 -9999 -9999 -9999 -9999 -9999 -9999 -9999 
-9999 -9999 -9999 -9999 -9999 -9999 -9999 -9999 -9999 -9999 -9999 -9999 -9999 -9999 -9999 -9999 -9999 -9999 -9999 -9999 -9999 -9999 -9999 -9999 -9999 -9999 -9999 -9999 -9999 -9999 -9999 -9999 -9999 3682 4352 4506 3986 3564 4036 3690 3671 3755 3751 4147 4418 4609 4487 4337 4179 4292 4356 4613 4567 4333 3983 4311 4524 4515 4404 4601 4645 4832 4599 4690 4709 4603 4244 4543 4685 4303 3953 3447 3884 4257 4308 4193 4399 4534 4423 4387 4493 4281 4286 3988 4152 3949 3743 3336 3836 3753 3902 4339 4410 4534 4775 4455 4056 4055 4395 3975 3309 3724 4139 3804 3606 4525 4296 3695 2697 2779 3914 3848 4184 3779 3882 3793 3989 4105 4077 3529 3605 3376 3032 3644 3408 3610 4331 4380 4208 4371 3956 4691 4136 4816 4528 4619 4435 4416 4385 3981 3339 2436 2115 1935 2905 2857 2416 1394 -9999 -9999 -9999 -9999 -9999 -9999 -9999 -9999 -9999 -9999 -9999 -9999 -9999 -9999 -9999 -9999 -9999 -9999 -9999 -9999 -9999 -9999 
-9999 -9999 -9999 -9999 -9999 -9999 -9999 -9999 -9999 -9999 -9999 -9999 -9999 -9999 -9999 -9999 -9999 -9999 -9999 -9999 -9999 -9999 -9999 -9999 -9999 -9999 -9999 -9999 -9999 -9999 -9999 -9999 -9999 3272 3771 4134 4148 3839 4355 4073 3856 4209 3856 3891 3870 4171 3919 4078 4606 4435 4390 4570 4399 4137 3977 4236 4472 4299 4390 4529 4672 4847 4845 4735 4689 4659 4430 4007 4459 4340 4016 3488 3971 4128 4390 4179 4288 4474 4573 4429 4252 4534 4236 4291 4570 4407 3938 3816 3259 3446 3641 3908 4353 4487 4688 4753 4315 3817 3920 3809 3625 3028 3508 3123 4019 4619 4228 3531 2701 3061 4068 4254 4259 4043 3562 3090 3268 3251 3512 3096 3308 3045 3413 3634 3266 3526 3956 4325 4088 4226 4010 4207 4390 4362 4285 4208 3776 4031 3586 3507 2645 2432 2518 2175 2075 1811 1676 1195 -9999 -9999 -9999 -9999 -9999 -9999 -9999 -9999 -9999 -9999 -9999 -9999 -9999 -9999 -9999 -9999 -9999 -9999 -9999 -9999 -9999 -9999 
-9999 -9999 -9999 -9999 -9999 -9999 -9999 -9999 -9999 -9999 -9999 -9999 -9999 -9999 -9999 -9999 -9999 -9999 -9999 -9999 -9999 -9999 -9999 -9999 -9999 -9999 -9999 -9999 -9999 -9999 -9999 -9999 -9999 -9999 3275 3608 4255 4078 4383 4471 4094 4166 4437 4318 4066 4026 3970 4002 4508 4541 4311 4585 4317 3977 3968 4373 4240 4251 4395 4577 4619 4671 4814 4788 4827 4462 4442 4313 3856 4177 4083 3424 3780 4162 4470 4265 4217 4544 4568 4510 4389 4147 4463 4557 4673 4437 4254 4324 3815 3313 3401 3622 3870 4406 4503 4731 4484 4151 4328 4351 4030 3487 3661 3035 3618 4048 3986 3344 2548 3130 4072 3806 3485 3043 2826 2734 2782 2809 2796 2700 2847 2806 2920 2930 2870 3120 3589 4332 3640 4124 3817 3972 3801 4016 4447 3901 3499 3247 3371 2603 2452 2611 2567 3183 2963 2243 1653 1075 -9999 -9999 -9999 -9999 -9999 -9999 -9999 -9999 -9999 -9999 -9999 -9999 -9999 -9999 -9999 -9999 -9999 -9999 -9999 -9999 -9999 -9999 
-9999 -9999 -9999 -9999 -9999 -9999 -9999 -9999 -9999 -9999 -9999 -9999 -9999 -9999 -9999 -9999 -9999 -9999 -9999 -9999 -9999 -9999 -9999 -9999 -9999 -9999 -9999 -9999 -9999 -9999 -9999 -9999 -9999 -9999 -9999 3306 3926 4462 4219 4521 4303 3955 4405 4523 4619 4178 4301 4477 4201 4473 4318 4608 4272 4026 3964 4142 4276 4368 4350 4429 4526 4597 4770 4667 4463 4488 4140 4079 3856 4149 4012 3363 3918 4221 4566 4402 4314 4313 4410 4557 4532 4171 4046 4324 4510 4397 3986 4201 4243 3721 3130 3227 3681 4032 4072 4705 4624 4561 4317 4547 4115 4449 4083 3507 2779 3368 4299 4005 2722 2856 3810 3419 2519 3156 3106 3308 3759 3791 3636 3102 3039 3197 3611 3849 3770 3289 3050 3316 3264 3323 3374 3668 3790 4385 4265 4227 4026 3343 2638 2655 2920 2437 2084 2481 2428 1764 1269 1221 -9999 -9999 -9999 -9999 -9999 -9999 -9999 -9999 -9999 -9999 -9999 -9999 -9999 -9999 -9999 -9999 -9999 -9999 -9999 -9999 -9999 -9999 
-9999 -9999 -9999 -9999 -9999 -9999 -9999 -9999 -9999 -9999 -9999 -9999 -9999 -9999 -9999 -9999 -9999 -9999 -9999 -9999 -9999 -9999 -9999 -9999 -9999 -9999 -9999 -9999 -9999 -9999 -9999 -9999 -9999 -9999 -9999 3920 4142 4602 4666 4275 4507 4114 4187 4630 4584 4286 3987 4565 4570 4389 4468 4539 4305 4066 3983 4213 4313 4269 4242 4354 4572 4587 4700 4686 4344 4349 4366 3887 3583 4128 3834 3401 3685 3920 4539 4428 4548 4511 4523 4298 4571 4346 4307 3880 4030 4479 4026 4023 4170 3723 3221 3403 3248 3630 4317 4522 4446 4686 4463 4250 4479 4759 4200 3767 3406 2856 3103 3756 2738 2835 2659 2651 3329 3586 3871 3856 4299 4421 3731 3474 3789 3019 3720 4323 4387 4005 3752 3376 3848 4018 4192 4272 4436 4409 3781 3613 3300 2834 3200 3114 2989 2441 2292 1833 1543 1273 1177 -9999 -9999 -9999 -9999 -9999 -9999 -9999 -9999 -9999 -9999 -9999 -9999 -9999 -9999 -9999 -9999 -9999 -9999 -9999 -9999 -9999 -9999 -9999 
-9999 -9999 -9999 -9999 -9999 -9999 -9999 -9999 -9999 -9999 -9999 -9999 -9999 -9999 -9999 -9999 -9999 -9999 -9999 -9999 -9999 -9999 -9999 -9999 -9999 -9999 -9999 -9999 -9999 -9999 -9999 -9999 -9999 -9999 3366 3718 4508 4388 4244 4129 4455 4351 4229 4207 4650 4603 4157 4124 4646 4579 4402 4552 4385 4200 4053 4122 4235 4265 4350 4263 4417 4533 4648 4711 4418 3884 4167 4036 3422 3551 3442 3710 4025 3921 4493 4514 4287 4227 4123 4010 4496 4543 4519 4193 3772 4028 4012 4362 4264 3918 3235 3472 3822 3526 4231 4120 4634 4517 4591 4081 4249 4512 4739 4102 4088 3546 2792 2571 2491 2362 2486 3483 4177 4257 4410 4232 4394 4451 4295 3927 4263 3425 3238 3808 4361 4346 4127 3691 -9999 -9999 -9999 -9999 -9999 4196 3966 3245 3072 3547 3255 2666 2199 1978 1734 1530 1311 1365 -9999 -9999 -9999 -9999 -9999 -9999 -9999 -9999 -9999 -9999 -9999 -9999 -9999 -9999 -9999 -9999 -9999 -9999 -9999 -9999 -9999 -9999 -9999 -9999 
-9999 -9999 -9999 -9999 -9999 -9999 -9999 -9999 -9999 -9999 -9999 -9999 -9999 -9999 -9999 -9999 -9999 -9999 -9999 -9999 -9999 -9999 -9999 -9999 -9999 -9999 -9999 -9999 -9999 -9999 -9999 -9999 -9999 -9999 -9999 -9999 3427 4437 4036 3656 4174 4375 4584 4230 4445 4649 4568 4199 4348 4585 4598 4663 4454 4248 4175 4060 4354 4373 4367 4233 4271 4456 4604 4625 4212 3899 4192 3628 3653 4214 4138 4108 3985 4147 4553 4421 4334 4182 4181 4107 3981 4391 4579 4448 4184 3721 3629 4184 4446 3939 3228 3582 4108 3972 3675 4359 4606 4389 4570 3962 3678 4269 4428 4543 4268 3953 3673 2779 2522 2783 2385 3157 3924 4551 4099 3688 4063 4241 4203 4601 4272 3886 3771 3531 3719 4104 3867 3831 -9999 -9999 -9999 -9999 -9999 4240 3624 3305 3618 3431 2514 2460 2425 2328 2041 1810 2093 -9999 -9999 -9999 -9999 -9999 -9999 -9999 -9999 -9999 -9999 -9999 -9999 -9999 -9999 -9999 -9999 -9999 -9999 -9999 -9999 -9999 -9999 -9999 -9999 -9999 
-9999 -9999 -9999 -9999 -9999 -9999 -9999 -9999 -9999 -9999 -9999 -9999 -9999 -9999 -9999 -9999 -9999 -9999 -9999 -9999 -9999 -9999 -9999 -9999 -9999 -9999 -9999 -9999 -9999 -9999 -9999 -9999 -9999 -9999 -9999 -9999 -9999 3412 4294 3604 3562 3991 4571 4443 4709 4624 4767 4403 4416 4711 4714 4565 4701 4363 4197 4147 4344 4475 4359 4277 4265 4367 4646 4598 4062 3909 3694 3344 3897 4631 4704 4485 4319 4504 4652 4611 4556 4486 4133 4097 3880 3931 4364 4445 4474 4383 3910 3526 3793 3833 3449 3439 4162 4457 3939 4107 4477 4309 4603 4142 3502 4044 3908 3984 4062 3268 2954 3245 3386 3409 2402 3410 3678 4224 3398 3389 3636 3533 4139 4506 4331 4475 4368 4055 4103 -9999 -9999 -9999 -9999 -9999 -9999 -9999 -9999 4185 3813 3980 4387 3773 3178 -9999 -9999 -9999 -9999 -9999 -9999 -9999 -9999 -9999 -9999 -9999 -9999 -9999 -9999 -9999 -9999 -9999 -9999 -9999 -9999 -9999 -9999 -9999 -9999 -9999 -9999 -9999 -9999 -9999 -9999 -9999 
-9999 -9999 -9999 -9999 -9999 -9999 -9999 -9999 -9999 -9999 -9999 -9999 -9999 -9999 -9999 -9999 -9999 -9999 -9999 -9999 -9999 -9999 -9999 -9999 -9999 -9999 -9999 -9999 -9999 -9999 -9999 -9999 -9999 -9999 -9999 -9999 -9999 -9999 3418 3489 3618 3636 4147 4543 4671 4889 4729 4707 4272 4485 4776 4742 4746 4491 4214 4298 4257 4450 4514 4535 4417 4583 4687 4430 3908 3781 3968 3645 3685 4474 4524 4648 4686 4716 4643 4518 4664 4577 4500 4179 4104 4053 3861 4110 4190 4492 4457 4001 3338 3423 3514 3446 3892 4489 4213 4025 4122 4433 4423 4034 3543 3395 3297 3412 3146 2893 3269 3671 3929 3354 2476 2417 3438 3390 2930 3064 3024 3328 3805 4392 4465 4429 4404 -9999 -9999 -9999 -9999 -9999 -9999 -9999 -9999 -9999 -9999 4447 4415 -9999 -9999 -9999 -9999 -9999 -9999 -9999 -9999 -9999 -9999 -9999 -9999 -9999 -9999 -9999 -9999 -9999 -9999 -9999 -9999 -9999 -9999 -9999 -9999 -9999 -9999 -9999 -9999 -9999 -9999 -9999 -9999 -9999 -9999 -9999 
-9999 -9999 -9999 -9999 -9999 -9999 -9999 -9999 -9999 -9999 -9999 -9999 -9999 -9999 -9999 -9999 -9999 -9999 -9999 -9999 -9999 -9999 -9999 -9999 -9999 -9999 -9999 -9999 -9999 -9999 -9999 -9999 -9999 -9999 -9999 -9999 -9999 -9999 -9999 3609 4259 3721 3529 4123 4557 4618 4602 4736 4506 4556 4483 4807 4657 4444 4309 4497 4338 4335 4513 4458 4580 4682 4751 4603 4311 3933 4413 4000 3362 4042 4426 4624 4624 4652 4679 4519 4497 4596 4473 4466 4320 4089 4013 3936 3833 4347 4284 3935 3361 4055 4246 4172 3633 4025 4460 4167 3989 4342 4131 4289 3828 3672 3865 4143 4091 3236 3816 4471 3586 3005 3120 2857 2337 2541 3069 3726 3214 3612 4252 4443 4208 4209 4239 -9999 -9999 -9999 -9999 -9999 -9999 -9999 -9999 -9999 -9999 -9999 -9999 -9999 -9999 -9999 -9999 -9999 -9999 -9999 -9999 -9999 -9999 -9999 -9999 -9999 -9999 -9999 -9999 -9999 -9999 -9999 -9999 -9999 -9999 -9999 -9999 -9999 -9999 -9999 -9999 -9999 -9999 -9999 -9999 -9999 -9999 -9999 
-9999 -9999 -9999 -9999 -9999 -9999 -9999 -9999 -9999 -9999 -9999 -9999 -9999 -9999 -9999 -9999 -9999 -9999 -9999 -9999 -9999 -9999 -9999 -9999 -9999 -9999 -9999 -9999 -9999 -9999 -9999 -9999 -9999 -9999 -9999 -9999 -9999 3215 3741 4406 4435 4522 3698 4134 4533 4264 4701 4686 4652 4834 4723 4845 4830 4422 4585 4436 4478 4440 4468 4509 4711 4753 4581 4594 4455 4266 4445 4125 3336 3819 4321 4293 4646 4429 4672 4686 4312 4451 4426 4458 4414 4174 4154 4299 4352 3970 4354 4288 3337 4002 4501 4523 4108 4011 4361 4247 4269 3956 4321 4068 4315 3852 4393 4447 4462 3431 3435 4396 4301 3733 4080 3224 3005 2540 3341 3861 4043 3851 4147 4505 4304 4182 3797 -9999 -9999 -9999 -9999 -9999 -9999 -9999 -9999 -9999 -9999 -9999 -9999 -9999 -9999 -9999 -9999 -9999 -9999 -9999 -9999 -9999 -9999 -9999 -9999 -9999 -9999 -9999 -9999 -9999 -9999 -9999 -9999 -9999 -9999 -9999 -9999 -9999 -9999 -9999 -9999 -9999 -9999 -9999 -9999 -9999 -9999 -9999 
-9999 -9999 -9999 -9999 -9999 -9999 -9999 -9999 -9999 -9999 -9999 -9999 -9999 -9999 -9999 -9999 -9999 -9999 -9999 -9999 -9999 -9999 -9999 -9999 -9999 -9999 -9999 -9999 -9999 -9999 -9999 -9999 -9999 -9999 -9999 -9999 -9999 -9999 3413 4331 4666 4598 3911 3694 3954 3932 4132 4586 4761 4845 5125 5053 4700 4430 4738 4621 4802 4580 4468 4538 4664 4729 4447 4673 4590 4359 4581 4066 3526 3317 3722 4201 4534 4212 4654 4653 4572 4183 4445 4283 4267 4213 3985 4020 4401 4421 3774 4224 3840 3342 4457 4425 4475 4533 4329 4050 4339 3866 4084 4228 4419 4272 4558 4066 4133 3292 3876 4032 4288 4565 4322 3695 3023 2452 3268 4058 4670 4626 4639 4061 3921 3927 3878 -9999 -9999 -9999 -9999 -9999 -9999 -9999 -9999 -9999 -9999 -9999 -9999 -9999 -9999 -9999 -9999 -9999 -9999 -9999 -9999 -9999 -9999 -9999 -9999 -9999 -9999 -9999 -9999 -9999 -9999 -9999 -9999 -9999 -9999 -9999 -9999 -9999 -9999 -9999 -9999 -9999 -9999 -9999 -9999 -9999 -9999 -9999 
-9999 -9999 -9999 -9999 -9999 -9999 -9999 -9999 -9999 -9999 -9999 -9999 -9999 -9999 -9999 -9999 -9999 -9999 -9999 -9999 -9999 -9999 -9999 -9999 -9999 -9999 -9999 -9999 -9999 -9999 -9999 -9999 -9999 -9999 -9999 -9999 -9999 -9999 3161 3878 4571 4539 4464 4124 3747 4449 4226 4512 4778 4901 4893 4942 4967 4762 4570 4820 4747 4731 4488 4537 4768 4840 4484 4302 4730 4283 4138 3759 3498 3951 3420 3603 4268 4039 4411 4429 4652 4415 4128 4352 4339 4290 4344 4300 4100 4024 3825 3387 3246 3220 3819 4511 4631 4424 4280 4084 4028 3766 3739 3925 4197 4455 4361 3677 3405 3167 3511 4265 4578 4644 3801 3356 3041 2294 3354 4398 4630 4477 4395 4443 4068 3585 -9999 -9999 -9999 -9999 -9999 -9999 -9999 -9999 -9999 -9999 -9999 -9999 -9999 -9999 -9999 -9999 -9999 -9999 -9999 -9999 -9999 -9999 -9999 -9999 -9999 -9999 -9999 -9999 -9999 -9999 -9999 -9999 -9999 -9999 -9999 -9999 -9999 -9999 -9999 -9999 -9999 -9999 -9999 -9999 -9999 -9999 -9999 -9999 
-9999 -9999 -9999 -9999 -9999 -9999 -9999 -9999 -9999 -9999 -9999 -9999 -9999 -9999 -9999 -9999 -9999 -9999 -9999 -9999 -9999 -9999 -9999 -9999 -9999 -9999 -9999 -9999 -9999 -9999 -9999 -9999 -9999 -9999 -9999 -9999 -9999 -9999 3148 4277 4735 4727 4548 4567 4138 4298 4508 4534 4807 4851 4626 4778 5152 4980 4718 4899 4615 4696 4462 4457 4644 4819 4638 4490 4135 4234 3679 3946 4053 4241 3851 3301 3983 3991 3987 4302 4273 4569 4200 3989 4073 4481 4234 4091 3861 4066 4267 4411 3570 3232 3917 4282 4552 4508 4334 3948 4111 3785 3617 3646 3727 4092 4132 3871 4073 3798 3507 4393 4525 4301 4345 3582 3014 2340 3268 4616 4187 4219 3891 4124 3755 3561 -9999 -9999 -9999 -9999 -9999 -9999 -9999 -9999 -9999 -9999 -9999 -9999 -9999 -9999 -9999 -9999 -9999 -9999 -9999 -9999 -9999 -9999 -9999 -9999 -9999 -9999 -9999 -9999 -9999 -9999 -9999 -9999 -9999 -9999 -9999 -9999 -9999 -9999 -9999 -9999 -9999 -9999 -9999 -9999 -9999 -9999 -9999 -9999 
-9999 -9999 -9999 -9999 -9999 -9999 -9999 -9999 -9999 -9999 -9999 -9999 -9999 -9999 -9999 -9999 -9999 -9999 -9999 -9999 -9999 -9999 -9999 -9999 -9999 -9999 -9999 -9999 -9999 -9999 -9999 -9999 -9999 -9999 -9999 -9999 -9999 -9999 3143 4066 4496 4827 4670 4731 4721 4166 4388 4556 4809 4754 4462 4276 4546 4808 4876 4834 4832 4589 4442 4416 4589 4806 4746 4781 4347 3791 3652 4290 4590 4503 4012 3453 3414 3407 3548 4035 3871 4054 4087 4102 3974 4149 4433 4313 4220 3872 3634 4018 3749 3240 3682 4218 4380 4382 4304 3898 4037 3939 3546 3566 3768 4212 3974 4140 4586 4114 3804 4306 4436 4345 3719 3041 2587 2305 3002 3617 3989 3989 3449 3154 3467 3865 -9999 -9999 -9999 -9999 -9999 -9999 -9999 -9999 -9999 -9999 -9999 -9999 -9999 -9999 -9999 -9999 -9999 -9999 -9999 -9999 -9999 -9999 -9999 -9999 -9999 -9999 -9999 -9999 -9999 -9999 -9999 -9999 -9999 -9999 -9999 -9999 -9999 -9999 -9999 -9999 -9999 -9999 -9999 -9999 -9999 -9999 -9999 -9999 
-9999 -9999 -9999 -9999 -9999 -9999 -9999 -9999 -9999 -9999 -9999 -9999 -9999 -9999 -9999 -9999 -9999 -9999 -9999 -9999 -9999 -9999 -9999 -9999 -9999 -9999 -9999 -9999 -9999 -9999 -9999 -9999 -9999 -9999 -9999 -9999 -9999 -9999 3347 3504 4027 4502 4806 4858 4819 4556 4007 4540 4816 4795 4659 4446 4136 4216 4471 4641 4926 4690 4557 4376 4582 4653 4766 4704 4425 4155 3657 4154 4574 4006 3760 3529 4108 3798 3253 3407 3888 3578 3840 3633 4069 3866 4433 4330 4163 4313 4202 3398 3243 3859 4547 4534 4124 4012 3826 3733 3857 3810 3613 3606 3641 4092 4372 3990 4487 4541 4118 4481 3987 4032 4505 3826 3697 3088 2333 3056 3742 3527 2748 3012 3600 4324 -9999 -9999 -9999 -9999 -9999 -9999 -9999 -9999 -9999 -9999 -9999 -9999 -9999 -9999 -9999 -9999 -9999 -9999 -9999 -9999 -9999 -9999 -9999 -9999 -9999 -9999 -9999 -9999 -9999 -9999 -9999 -9999 -9999 -9999 -9999 -9999 -9999 -9999 -9999 -9999 -9999 -9999 -9999 -9999 -9999 -9999 -9999 -9999 
-9999 -9999 -9999 -9999 -9999 -9999 -9999 -9999 -9999 -9999 -9999 -9999 -9999 -9999 -9999 -9999 -9999 -9999 -9999 -9999 -9999 -9999 -9999 -9999 -9999 -9999 -9999 -9999 -9999 -9999 -9999 -9999 -9999 -9999 -9999 -9999 -9999 -9999 -9999 3463 4285 4467 4830 4781 4444 4715 3896 4450 4488 4506 4295 4473 4540 4641 4354 4381 4747 4809 4620 4427 4508 4599 4721 4710 4409 4149 3806 4170 4559 4126 4170 3623 4372 4182 3598 3370 3247 3283 3189 3447 4125 3864 4387 4341 4097 3968 4012 3881 3252 4275 4434 4185 3679 4126 4254 4299 4203 4063 3902 3881 3712 3822 4405 4336 4210 4574 4406 4478 4078 3595 4016 3399 3168 2698 2257 2810 4032 3762 2795 3187 3789 4157 -9999 -9999 -9999 -9999 -9999 -9999 -9999 -9999 -9999 -9999 -9999 -9999 -9999 -9999 -9999 -9999 -9999 -9999 -9999 -9999 -9999 -9999 -9999 -9999 -9999 -9999 -9999 -9999 -9999 -9999 -9999 -9999 -9999 -9999 -9999 -9999 -9999 -9999 -9999 -9999 -9999 -9999 -9999 -9999 -9999 -9999 -9999 -9999 
-9999 -9999 -9999 -9999 -9999 -9999 -9999 -9999 -9999 -9999 -9999 -9999 -9999 -9999 -9999 -9999 -9999 -9999 -9999 -9999 -9999 -9999 -9999 -9999 -9999 -9999 -9999 -9999 -9999 -9999 -9999 -9999 -9999 -9999 -9999 -9999 -9999 -9999 -9999 3172 3940 4631 4841 4642 4198 4539 3880 4259 3992 4118 4623 4777 4871 5116 4742 4728 4497 4616 4634 4459 4334 4450 4670 4757 4336 3905 4070 4428 4632 4471 4006 3892 4468 4206 3720 4144 3660 3799 3315 3377 4052 3853 3800 4448 4451 4192 3930 3568 3226 4220 3959 3517 4251 4473 4423 4316 4208 4096 4031 3968 3811 3817 4278 4424 4497 4394 4369 4169 3825 3307 3397 3150 3294 3316 2517 2700 3680 4090 2557 2966 3283 3633 -9999 -9999 -9999 -9999 -9999 -9999 -9999 -9999 -9999 -9999 -9999 -9999 -9999 -9999 -9999 -9999 -9999 -9999 -9999 -9999 -9999 -9999 -9999 -9999 -9999 -9999 -9999 -9999 -9999 -9999 -9999 -9999 -9999 -9999 -9999 -9999 -9999 -9999 -9999 -9999 -9999 -9999 -9999 -9999 -9999 -9999 -9999 -9999 
-9999 -9999 -9999 -9999 -9999 -9999 -9999 -9999 -9999 -9999 -9999 -9999 -9999 -9999 -9999 -9999 -9999 -9999 -9999 -9999 -9999 -9999 -9999 -9999 -9999 -9999 -9999 -9999 -9999 -9999 -9999 -9999 -9999 -9999 -9999 -9999 -9999 -9999 -9999 3278 4197 4220 4662 4622 3897 4177 3755 4204 3829 4316 4579 4755 4700 4945 4904 4966 4784 4633 4532 4425 4571 4517 4716 4773 4250 4458 4655 4548 4739 4492 4013 3933 4525 4252 4250 4474 4262 4029 3671 3421 3188 3977 3585 4183 4186 4312 4210 3622 3399 4160 4141 3449 4229 4360 4420 4314 4237 4168 4064 3932 3823 3846 4098 4493 4672 4621 4024 4269 4311 3827 3951 4214 4192 3849 2828 2256 3455 3195 2483 2986 3655 4074 -9999 -9999 -9999 -9999 -9999 -9999 -9999 -9999 -9999 -9999 -9999 -9999 -9999 -9999 -9999 -9999 -9999 -9999 -9999 -9999 -9999 -9999 -9999 -9999 -9999 -9999 -9999 -9999 -9999 -9999 -9999 -9999 -9999 -9999 -9999 -9999 -9999 -9999 -9999 -9999 -9999 -9999 -9999 -9999 -9999 -9999 -9999 -9999 
-9999 -9999 -9999 -9999 -9999 -9999 -9999 -9999 -9999 -9999 -9999 -9999 -9999 -9999 -9999 -9999 -9999 -9999 -9999 -9999 -9999 -9999 -9999 -9999 -9999 -9999 -9999 -9999 -9999 -9999 -9999 -9999 -9999 -9999 -9999 -9999 -9999 -9999 -9999 3160 4121 4552 4775 4532 4152 3437 3291 4219 3675 3936 4511 4501 4546 4637 4634 4589 4585 4682 4631 4453 4582 4547 4370 4360 4465 4717 4689 4599 4785 4501 4143 4062 4581 4580 4552 4281 4128 4015 4181 4088 3612 3495 3438 3831 4198 3913 4053 3187 3664 4213 3398 3992 4399 4301 4393 4332 4196 4127 4140 3929 3848 3859 3955 4214 4751 4382 4279 3780 4236 4379 4372 4519 3839 3213 3051 2751 2279 2445 2706 2772 3335 4233 -9999 -9999 -9999 -9999 -9999 -9999 -9999 -9999 -9999 -9999 -9999 -9999 -9999 -9999 -9999 -9999 -9999 -9999 -9999 -9999 -9999 -9999 -9999 -9999 -9999 -9999 -9999 -9999 -9999 -9999 -9999 -9999 -9999 -9999 -9999 -9999 -9999 -9999 -9999 -9999 -9999 -9999 -9999 -9999 -9999 -9999 -9999 -9999 
-9999 -9999 -9999 -9999 -9999 -9999 -9999 -9999 -9999 -9999 -9999 -9999 -9999 -9999 -9999 -9999 -9999 -9999 -9999 -9999 -9999 -9999 -9999 -9999 -9999 -9999 -9999 -9999 -9999 -9999 -9999 -9999 -9999 -9999 -9999 -9999 -9999 -9999 -9999 3179 3767 4257 4780 4085 3431 3503 3488 4027 3951 4125 4305 4445 4670 4716 4627 4461 4314 4345 4516 4644 4597 4737 4661 4385 4733 4700 4762 4659 4740 4438 4132 4320 4522 4560 4335 4319 4337 4021 3668 3974 3907 3239 3288 3871 4266 4040 3588 3238 3858 3364 3682 4274 4503 4446 4420 4340 4283 4293 4198 3967 3882 3981 4141 4030 4273 4468 4186 3901 3632 3825 4665 4489 3648 3724 3792 2840 2117 2929 3113 3342 3547 -9999 -9999 -9999 -9999 -9999 -9999 -9999 -9999 -9999 -9999 -9999 -9999 -9999 -9999 -9999 -9999 -9999 -9999 -9999 -9999 -9999 -9999 -9999 -9999 -9999 -9999 -9999 -9999 -9999 -9999 -9999 -9999 -9999 -9999 -9999 -9999 -9999 -9999 -9999 -9999 -9999 -9999 -9999 -9999 -9999 -9999 -9999 -9999 -9999 
-9999 -9999 -9999 -9999 -9999 -9999 -9999 -9999 -9999 -9999 -9999 -9999 -9999 -9999 -9999 -9999 -9999 -9999 -9999 -9999 -9999 -9999 -9999 -9999 -9999 -9999 -9999 -9999 -9999 -9999 -9999 -9999 -9999 -9999 -9999 -9999 -9999 -9999 -9999 3248 4376 4679 4554 4239 3835 3218 3668 3746 4139 4679 4629 4822 4875 4912 4813 4671 4513 4314 4267 4306 4288 4377 4724 4776 4657 4703 4699 4710 4655 4589 4404 4506 4314 4447 4528 4496 4514 4314 3837 3488 3461 3360 3026 3352 3563 3551 3605 3120 3303 3508 3707 4013 4016 4200 4163 4038 4073 4199 4187 3751 3859 4108 4172 3923 4035 4237 4274 4407 4249 3439 4218 4656 4291 4438 3945 3102 2013 2312 3229 4192 4460 -9999 -9999 -9999 -9999 -9999 -9999 -9999 -9999 -9999 -9999 -9999 -9999 -9999 -9999 -9999 -9999 -9999 -9999 -9999 -9999 -9999 -9999 -9999 -9999 -9999 -9999 -9999 -9999 -9999 -9999 -9999 -9999 -9999 -9999 -9999 -9999 -9999 -9999 -9999 -9999 -9999 -9999 -9999 -9999 -9999 -9999 -9999 -9999 -9999 
-9999 -9999 -9999 -9999 -9999 -9999 -9999 -9999 -9999 -9999 -9999 -9999 -9999 -9999 -9999 -9999 -9999 -9999 -9999 -9999 -9999 -9999 -9999 -9999 -9999 -9999 -9999 -9999 -9999 -9999 -9999 -9999 -9999 -9999 -9999 -9999 -9999 -9999 -9999 3104 4001 4463 4676 4261 3550 3312 3578 4235 3923 4081 4567 4511 4636 4742 4913 4713 4795 4511 4236 4185 4151 4122 4145 4451 4635 4494 4647 4681 4628 4572 4491 4262 4246 4414 4513 4417 4322 4131 3799 4062 4022 3557 3288 3146 3027 3013 3151 3437 3062 3646 3825 3624 4111 3881 3690 3826 3939 4098 4146 3772 3721 3997 3878 3786 3939 4196 4293 4383 4128 3371 3685 4689 4467 3967 3952 3178 1884 2338 3379 4350 -9999 -9999 -9999 -9999 -9999 -9999 -9999 -9999 -9999 -9999 -9999 -9999 -9999 -9999 -9999 -9999 -9999 -9999 -9999 -9999 -9999 -9999 -9999 -9999 -9999 -9999 -9999 -9999 -9999 -9999 -9999 -9999 -9999 -9999 -9999 -9999 -9999 -9999 -9999 -9999 -9999 -9999 -9999 -9999 -9999 -9999 -9999 -9999 -9999 -9999 
-9999 -9999 -9999 -9999 -9999 -9999 -9999 -9999 -9999 -9999 -9999 -9999 -9999 -9999 -9999 -9999 -9999 -9999 -9999 -9999 -9999 -9999 -9999 -9999 -9999 -9999 -9999 -9999 -9999 -9999 -9999 -9999 -9999 -9999 -9999 -9999 -9999 -9999 -9999 3267 3391 4082 4495 3640 3150 3879 4304 4149 4754 4221 4548 5209 5036 4781 4904 4891 4840 4551 4314 4313 4245 4224 4358 4359 4262 4285 4434 4622 4563 4503 4425 4251 4325 4399 4471 4352 4282 4238 4262 4262 4174 4024 3844 3373 3775 3927 3834 3325 3186 3365 3448 3421 3431 3649 3917 4183 4297 4145 3948 3673 3746 3759 3801 3782 3923 4169 4479 4146 3988 3813 3163 4245 4042 4290 3509 2698 2077 2594 3626 -9999 -9999 -9999 -9999 -9999 -9999 -9999 -9999 -9999 -9999 -9999 -9999 -9999 -9999 -9999 -9999 -9999 -9999 -9999 -9999 -9999 -9999 -9999 -9999 -9999 -9999 -9999 -9999 -9999 -9999 -9999 -9999 -9999 -9999 -9999 -9999 -9999 -9999 -9999 -9999 -9999 -9999 -9999 -9999 -9999 -9999 -9999 -9999 -9999 -9999 -9999 
-9999 -9999 -9999 -9999 -9999 -9999 -9999 -9999 -9999 -9999 -9999 -9999 -9999 -9999 -9999 -9999 -9999 -9999 -9999 -9999 -9999 -9999 -9999 -9999 -9999 -9999 -9999 -9999 -9999 -9999 -9999 -9999 -9999 -9999 -9999 -9999 -9999 -9999 -9999 -9999 3127 3713 4211 3350 3207 4069 4838 4347 4397 4631 4629 4939 4853 4933 4943 4884 4512 4483 4465 4450 4573 4469 4717 4772 4692 4399 4191 4384 4406 4397 4343 4292 4238 4411 4305 4394 4295 4255 4236 4182 4020 4213 3970 3574 3828 4102 3688 3227 2877 3319 3280 3503 3769 3923 3975 4096 4213 4217 3893 3654 3737 3712 3828 3927 3977 4024 4299 4545 4376 3905 3053 3606 3065 2932 3431 2660 2013 3353 4322 -9999 -9999 -9999 -9999 -9999 -9999 -9999 -9999 -9999 -9999 -9999 -9999 -9999 -9999 -9999 -9999 -9999 -9999 -9999 -9999 -9999 -9999 -9999 -9999 -9999 -9999 -9999 -9999 -9999 -9999 -9999 -9999 -9999 -9999 -9999 -9999 -9999 -9999 -9999 -9999 -9999 -9999 -9999 -9999 -9999 -9999 -9999 -9999 -9999 -9999 -9999 
-9999 -9999 -9999 -9999 -9999 -9999 -9999 -9999 -9999 -9999 -9999 -9999 -9999 -9999 -9999 -9999 -9999 -9999 -9999 -9999 -9999 -9999 -9999 -9999 -9999 -9999 -9999 -9999 -9999 -9999 -9999 -9999 -9999 -9999 -9999 -9999 -9999 -9999 -9999 -9999 -9999 3550 3692 3066 3710 4370 5162 5156 4455 4710 4781 4666 4691 4782 4801 4726 4690 4921 4658 4785 4637 4623 4644 4727 4592 4367 4152 4196 4301 4306 4441 4410 4264 4286 4475 4489 4560 4310 4220 4033 3842 4129 4172 4004 4282 3934 3515 3349 3101 3237 3393 3384 3422 3416 3891 4097 4319 4095 3857 3599 3680 3624 3770 3973 4170 4049 4148 4257 4414 4237 3249 3042 3263 3129 2392 2000 2108 -9999 -9999 -9999 -9999 -9999 -9999 -9999 -9999 -9999 -9999 -9999 -9999 -9999 -9999 -9999 -9999 -9999 -9999 -9999 -9999 -9999 -9999 -9999 -9999 -9999 -9999 -9999 -9999 -9999 -9999 -9999 -9999 -9999 -9999 -9999 -9999 -9999 -9999 -9999 -9999 -9999 -9999 -9999 -9999 -9999 -9999 -9999 -9999 -9999 -9999 -9999 -9999 -9999 
-9999 -9999 -9999 -9999 -9999 -9999 -9999 -9999 -9999 -9999 -9999 -9999 -9999 -9999 -9999 -9999 -9999 -9999 -9999 -9999 -9999 -9999 -9999 -9999 -9999 -9999 -9999 -9999 -9999 -9999 -9999 -9999 -9999 -9999 -9999 -9999 -9999 -9999 -9999 -9999 -9999 3264 2883 3313 4153 4813 4951 4854 4726 4854 4775 4607 4882 4978 4877 4671 5025 5017 4823 4945 4729 4450 4681 4753 4658 4332 4122 4015 4168 4112 4263 4333 4299 4260 4448 4532 4435 4290 4178 4108 3890 3721 4063 4269 4342 4083 3749 3384 3037 3594 3775 4146 4076 3711 3996 4361 4404 4222 3997 3802 3666 3755 3817 3947 4284 4215 4279 4410 3948 4021 3350 3513 4596 4481 -9999 -9999 -9999 -9999 -9999 -9999 -9999 -9999 -9999 -9999 -9999 -9999 -9999 -9999 -9999 -9999 -9999 -9999 -9999 -9999 -9999 -9999 -9999 -9999 -9999 -9999 -9999 -9999 -9999 -9999 -9999 -9999 -9999 -9999 -9999 -9999 -9999 -9999 -9999 -9999 -9999 -9999 -9999 -9999 -9999 -9999 -9999 -9999 -9999 -9999 -9999 -9999 -9999 -9999 -9999 -9999 
-9999 -9999 -9999 -9999 -9999 -9999 -9999 -9999 -9999 -9999 -9999 -9999 -9999 -9999 -9999 -9999 -9999 -9999 -9999 -9999 -9999 -9999 -9999 -9999 -9999 -9999 -9999 -9999 -9999 -9999 -9999 -9999 -9999 -9999 -9999 -9999 -9999 -9999 -9999 -9999 -9999 2859 2995 3547 3683 4691 4703 4907 4892 4772 4535 4630 4896 5062 5090 5038 4994 5018 4913 5006 4617 4448 4548 4740 4708 4571 4475 4062 3952 3941 3936 4097 4392 4292 4191 4304 4308 4184 4255 4094 4131 3776 3921 4274 4483 4075 3843 3664 3037 3649 3739 3861 4204 4199 4459 4413 4145 4143 4005 4032 3932 3586 3729 3918 4252 4299 4300 4338 3808 3583 3320 3603 4637 -9999 -9999 -9999 -9999 -9999 -9999 -9999 -9999 -9999 -9999 -9999 -9999 -9999 -9999 -9999 -9999 -9999 -9999 -9999 -9999 -9999 -9999 -9999 -9999 -9999 -9999 -9999 -9999 -9999 -9999 -9999 -9999 -9999 -9999 -9999 -9999 -9999 -9999 -9999 -9999 -9999 -9999 -9999 -9999 -9999 -9999 -9999 -9999 -9999 -9999 -9999 -9999 -9999 -9999 -9999 -9999 -9999 
-9999 -9999 -9999 -9999 -9999 -9999 -9999 -9999 -9999 -9999 -9999 -9999 -9999 -9999 -9999 -9999 -9999 -9999 -9999 -9999 -9999 -9999 -9999 -9999 -9999 -9999 -9999 -9999 -9999 -9999 -9999 -9999 -9999 -9999 -9999 -9999 -9999 -9999 -9999 -9999 -9999 2757 3620 4376 3846 4193 4478 4864 4864 4619 4350 4914 4920 5057 5096 5132 5050 4797 4801 4755 4303 4319 4432 4645 4686 4601 4497 4423 4253 3999 3902 3995 4253 4433 4368 4159 4148 4052 4178 4198 3983 4015 3812 3926 4119 4390 3850 3477 3094 3121 3888 4132 4310 4460 4347 4344 3999 3820 3855 3984 3985 3755 3703 3869 4134 4330 4197 4392 4282 4475 3949 3659 4733 -9999 -9999 -9999 -9999 -9999 -9999 -9999 -9999 -9999 -9999 -9999 -9999 -9999 -9999 -9999 -9999 -9999 -9999 -9999 -9999 -9999 -9999 -9999 -9999 -9999 -9999 -9999 -9999 -9999 -9999 -9999 -9999 -9999 -9999 -9999 -9999 -9999 -9999 -9999 -9999 -9999 -9999 -9999 -9999 -9999 -9999 -9999 -9999 -9999 -9999 -9999 -9999 -9999 -9999 -9999 -9999 -9999 
-9999 -9999 -9999 -9999 -9999 -9999 -9999 -9999 -9999 -9999 -9999 -9999 -9999 -9999 -9999 -9999 -9999 -9999 -9999 -9999 -9999 -9999 -9999 -9999 -9999 -9999 -9999 -9999 -9999 -9999 -9999 -9999 -9999 -9999 -9999 -9999 -9999 -9999 -9999 -9999 -9999 3023 4074 4683 4356 4179 4680 4884 4825 4398 4348 4723 5050 4849 5026 5196 4917 4665 4461 4484 4375 4407 4297 4490 4668 4726 4604 4750 4762 4568 4028 3984 4141 4246 4358 4299 4134 4075 4207 4314 4224 4518 4332 3788 3673 4023 4250 4118 3613 3004 3303 3709 4243 4326 4160 4071 3839 3941 4100 4242 4275 3824 3888 3807 4064 4351 4324 4716 4749 4509 3937 4166 -9999 -9999 -9999 -9999 -9999 -9999 -9999 -9999 -9999 -9999 -9999 -9999 -9999 -9999 -9999 -9999 -9999 -9999 -9999 -9999 -9999 -9999 -9999 -9999 -9999 -9999 -9999 -9999 -9999 -9999 -9999 -9999 -9999 -9999 -9999 -9999 -9999 -9999 -9999 -9999 -9999 -9999 -9999 -9999 -9999 -9999 -9999 -9999 -9999 -9999 -9999 -9999 -9999 -9999 -9999 -9999 -9999 -9999 
-9999 -9999 -9999 -9999 -9999 -9999 -9999 -9999 -9999 -9999 -9999 -9999 -9999 -9999 -9999 -9999 -9999 -9999 -9999 -9999 -9999 -9999 -9999 -9999 -9999 -9999 -9999 -9999 -9999 -9999 -9999 -9999 -9999 -9999 -9999 -9999 -9999 -9999 -9999 -9999 2974 3479 4050 4584 4731 4537 4626 4856 4866 4494 4506 4902 4802 5005 4662 5096 4891 4389 3989 4165 4017 4227 4359 4527 4696 4801 4752 4794 4796 4652 4240 4247 4151 4015 4077 4230 4203 4146 4222 4522 4568 4593 4591 4113 4024 3580 3982 4228 3945 3388 3101 3728 4199 4120 3983 3878 4042 4048 3944 4046 3899 3574 3728 3908 4077 4378 4546 4623 4477 4287 4753 -9999 -9999 -9999 -9999 -9999 -9999 -9999 -9999 -9999 -9999 -9999 -9999 -9999 -9999 -9999 -9999 -9999 -9999 -9999 -9999 -9999 -9999 -9999 -9999 -9999 -9999 -9999 -9999 -9999 -9999 -9999 -9999 -9999 -9999 -9999 -9999 -9999 -9999 -9999 -9999 -9999 -9999 -9999 -9999 -9999 -9999 -9999 -9999 -9999 -9999 -9999 -9999 -9999 -9999 -9999 -9999 -9999 -9999 -9999 
-9999 -9999 -9999 -9999 -9999 -9999 -9999 -9999 -9999 -9999 -9999 -9999 -9999 -9999 -9999 -9999 -9999 -9999 -9999 -9999 -9999 -9999 -9999 -9999 -9999 -9999 -9999 -9999 -9999 -9999 -9999 -9999 -9999 -9999 -9999 -9999 -9999 -9999 -9999 -9999 2965 3744 4509 4727 4844 4817 4796 4698 4829 4325 4499 4836 4483 4856 5154 4575 4245 4035 3879 3937 4202 4440 4542 4552 4776 4792 4675 4749 4594 4448 4109 4321 4095 3956 4115 4197 4285 4496 4418 4181 4549 4494 4527 4582 4211 3650 3554 3626 4098 3509 3104 3589 4168 4054 4016 4019 4219 4137 3997 4061 3671 3712 4144 3831 4164 4521 4573 4784 4559 5004 5070 -9999 -9999 -9999 -9999 -9999 -9999 -9999 -9999 -9999 -9999 -9999 -9999 -9999 -9999 -9999 -9999 -9999 -9999 -9999 -9999 -9999 -9999 -9999 -9999 -9999 -9999 -9999 -9999 -9999 -9999 -9999 -9999 -9999 -9999 -9999 -9999 -9999 -9999 -9999 -9999 -9999 -9999 -9999 -9999 -9999 -9999 -9999 -9999 -9999 -9999 -9999 -9999 -9999 -9999 -9999 -9999 -9999 -9999 -9999 
-9999 -9999 -9999 -9999 -9999 -9999 -9999 -9999 -9999 -9999 -9999 -9999 -9999 -9999 -9999 -9999 -9999 -9999 -9999 -9999 -9999 -9999 -9999 -9999 -9999 -9999 -9999 -9999 -9999 -9999 -9999 -9999 -9999 -9999 -9999 -9999 -9999 -9999 -9999 -9999 2915 4069 4313 4743 4891 4711 4747 4554 4804 4277 4509 4585 4246 4388 4579 4268 3968 4166 3901 3964 4384 4543 4713 4726 4818 4760 4705 4528 4204 4089 3985 4241 3954 3801 3818 3903 4265 4409 4556 4290 4203 4389 4602 4584 4411 4082 3853 3252 3552 3527 2999 3615 4056 4187 4124 4397 4507 4451 4060 4042 3636 4069 3942 4043 4300 4511 4536 4764 5098 -9999 -9999 -9999 -9999 -9999 -9999 -9999 -9999 -9999 -9999 -9999 -9999 -9999 -9999 -9999 -9999 -9999 -9999 -9999 -9999 -9999 -9999 -9999 -9999 -9999 -9999 -9999 -9999 -9999 -9999 -9999 -9999 -9999 -9999 -9999 -9999 -9999 -9999 -9999 -9999 -9999 -9999 -9999 -9999 -9999 -9999 -9999 -9999 -9999 -9999 -9999 -9999 -9999 -9999 -9999 -9999 -9999 -9999 -9999 -9999 -9999 
-9999 -9999 -9999 -9999 -9999 -9999 -9999 -9999 -9999 -9999 -9999 -9999 -9999 -9999 -9999 -9999 -9999 -9999 -9999 -9999 -9999 -9999 -9999 -9999 -9999 -9999 -9999 -9999 -9999 -9999 -9999 -9999 -9999 -9999 -9999 -9999 -9999 -9999 -9999 -9999 3220 4259 4706 4857 4836 4661 4480 4433 4759 4527 4040 4410 4456 4441 4297 4109 4373 4598 4128 3904 4237 4526 4566 4661 4698 4629 4519 4587 4310 4035 3876 3909 3879 3710 3929 4029 3847 4304 4528 4406 4050 4158 4375 4618 4638 4697 4180 3630 3727 2927 3410 3990 4379 4386 4304 4623 4559 4271 4006 3896 3640 3971 3994 4089 4466 4357 4580 4768 -9999 -9999 -9999 -9999 -9999 -9999 -9999 -9999 -9999 -9999 -9999 -9999 -9999 -9999 -9999 -9999 -9999 -9999 -9999 -9999 -9999 -9999 -9999 -9999 -9999 -9999 -9999 -9999 -9999 -9999 -9999 -9999 -9999 -9999 -9999 -9999 -9999 -9999 -9999 -9999 -9999 -9999 -9999 -9999 -9999 -9999 -9999 -9999 -9999 -9999 -9999 -9999 -9999 -9999 -9999 -9999 -9999 -9999 -9999 -9999 -9999 -9999 
-9999 -9999 -9999 -9999 -9999 -9999 -9999 -9999 -9999 -9999 -9999 -9999 -9999 -9999 -9999 -9999 -9999 -9999 -9999 -9999 -9999 -9999 -9999 -9999 -9999 -9999 -9999 -9999 -9999 -9999 -9999 -9999 -9999 -9999 -9999 -9999 -9999 -9999 -9999 -9999 3237 3803 4620 4815 4855 4844 4450 4286 4417 4646 3950 4395 4665 4733 4665 4663 4575 4536 4127 4137 4245 4179 4282 4423 4617 4583 4438 4312 4399 4349 4126 3868 3733 3681 3866 4380 4214 3832 4132 4465 4399 3937 4140 4568 4577 4453 4111 4039 4115 3068 3372 3731 4406 4592 4424 4595 4163 3853 3602 3759 4359 4324 4146 4355 4504 4309 4300 4803 -9999 -9999 -9999 -9999 -9999 -9999 -9999 -9999 -9999 -9999 -9999 -9999 -9999 -9999 -9999 -9999 -9999 -9999 -9999 -9999 -9999 -9999 -9999 -9999 -9999 -9999 -9999 -9999 -9999 -9999 -9999 -9999 -9999 -9999 -9999 -9999 -9999 -9999 -9999 -9999 -9999 -9999 -9999 -9999 -9999 -9999 -9999 -9999 -9999 -9999 -9999 -9999 -9999 -9999 -9999 -9999 -9999 -9999 -9999 -9999 -9999 -9999 
-9999 -9999 -9999 -9999 -9999 -9999 -9999 -9999 -9999 -9999 -9999 -9999 -9999 -9999 -9999 -9999 -9999 -9999 -9999 -9999 -9999 -9999 -9999 -9999 -9999 -9999 -9999 -9999 -9999 -9999 -9999 -9999 -9999 -9999 -9999 -9999 -9999 -9999 -9999 -9999 3289 3909 4170 4252 4636 4863 4631 4133 4028 4303 3968 4648 4664 4725 4784 4778 4637 4424 4087 3885 4031 4366 4630 4523 4597 4592 4653 4639 4682 4434 4343 4463 4009 3767 3757 4315 4475 4185 3804 3912 4407 4431 4099 4151 4356 4357 3730 4190 4097 3565 3180 4298 4611 4636 4692 4608 3977 3566 4031 3782 3945 3922 4224 4508 4407 4248 4228 5035 -9999 -9999 -9999 -9999 -9999 -9999 -9999 -9999 -9999 -9999 -9999 -9999 -9999 -9999 -9999 -9999 -9999 -9999 -9999 -9999 -9999 -9999 -9999 -9999 -9999 -9999 -9999 -9999 -9999 -9999 -9999 -9999 -9999 -9999 -9999 -9999 -9999 -9999 -9999 -9999 -9999 -9999 -9999 -9999 -9999 -9999 -9999 -9999 -9999 -9999 -9999 -9999 -9999 -9999 -9999 -9999 -9999 -9999 -9999 -9999 -9999 -9999 
-9999 -9999 -9999 -9999 -9999 -9999 -9999 -9999 -9999 -9999 -9999 -9999 -9999 -9999 -9999 -9999 -9999 -9999 -9999 -9999 -9999 -9999 -9999 -9999 -9999 -9999 -9999 -9999 -9999 -9999 -9999 -9999 -9999 -9999 -9999 -9999 -9999 -9999 -9999 -9999 2880 3559 3944 4289 4468 4799 4628 4161 3930 4115 4140 4671 4721 4683 4695 4693 4603 4361 4012 3725 4253 4299 4570 4533 4569 4580 4619 4672 4505 4585 4729 4497 4427 4246 3925 4110 4590 4342 4069 3671 3881 4424 4420 4011 3897 3797 4008 4076 3434 3336 3135 4061 4611 4693 4676 4150 3507 4123 4513 4290 4047 4253 4364 4538 4122 4254 4327 4717 -9999 -9999 -9999 -9999 -9999 -9999 -9999 -9999 -9999 -9999 -9999 -9999 -9999 -9999 -9999 -9999 -9999 -9999 -9999 -9999 -9999 -9999 -9999 -9999 -9999 -9999 -9999 -9999 -9999 -9999 -9999 -9999 -9999 -9999 -9999 -9999 -9999 -9999 -9999 -9999 -9999 -9999 -9999 -9999 -9999 -9999 -9999 -9999 -9999 -9999 -9999 -9999 -9999 -9999 -9999 -9999 -9999 -9999 -9999 -9999 -9999 -9999 
-9999 -9999 -9999 -9999 -9999 -9999 -9999 -9999 -9999 -9999 -9999 -9999 -9999 -9999 -9999 -9999 -9999 -9999 -9999 -9999 -9999 -9999 -9999 -9999 -9999 -9999 -9999 -9999 -9999 -9999 -9999 -9999 -9999 -9999 -9999 -9999 -9999 -9999 -9999 -9999 -9999 3087 3745 4444 4838 4846 4627 4290 3902 4222 3972 4577 4593 4474 4606 4651 4370 4425 4186 3863 3979 4195 4500 4448 4527 4531 4551 4655 4634 4680 4660 4516 4536 4448 4467 4441 4486 4353 4119 3856 3878 4046 4505 4406 4150 4445 4597 3713 3971 4382 3355 3499 4296 4679 4390 3728 3578 3964 4509 4612 4255 4333 4535 4404 4239 4204 3901 4701 5200 -9999 -9999 -9999 -9999 -9999 -9999 -9999 -9999 -9999 -9999 -9999 -9999 -9999 -9999 -9999 -9999 -9999 -9999 -9999 -9999 -9999 -9999 -9999 -9999 -9999 -9999 -9999 -9999 -9999 -9999 -9999 -9999 -9999 -9999 -9999 -9999 -9999 -9999 -9999 -9999 -9999 -9999 -9999 -9999 -9999 -9999 -9999 -9999 -9999 -9999 -9999 -9999 -9999 -9999 -9999 -9999 -9999 -9999 -9999 -9999 -9999 
-9999 -9999 -9999 -9999 -9999 -9999 -9999 -9999 -9999 -9999 -9999 -9999 -9999 -9999 -9999 -9999 -9999 -9999 -9999 -9999 -9999 -9999 -9999 -9999 -9999 -9999 -9999 -9999 -9999 -9999 -9999 -9999 -9999 -9999 -9999 -9999 -9999 -9999 -9999 -9999 -9999 3156 4062 4552 4720 4894 4862 4516 3829 4335 3862 4141 4192 4585 4626 4455 4297 4523 4395 3980 3921 4077 4465 4269 4474 4496 4519 4582 4540 4504 4607 4708 4588 4475 4596 4705 4348 4211 4154 3801 4158 4391 4503 4472 4484 4690 4382 3818 4439 4466 3410 3351 4415 4792 4553 3656 4214 3944 3939 4597 4181 4415 4627 4177 4327 4348 3674 4168 4946 4750 -9999 -9999 -9999 -9999 -9999 -9999 -9999 -9999 -9999 -9999 -9999 -9999 -9999 -9999 -9999 -9999 -9999 -9999 -9999 -9999 -9999 -9999 -9999 -9999 -9999 -9999 -9999 -9999 -9999 -9999 -9999 -9999 -9999 -9999 -9999 -9999 -9999 -9999 -9999 -9999 -9999 -9999 -9999 -9999 -9999 -9999 -9999 -9999 -9999 -9999 -9999 -9999 -9999 -9999 -9999 -9999 -9999 -9999 -9999 -9999 
-9999 -9999 -9999 -9999 -9999 -9999 -9999 -9999 -9999 -9999 -9999 -9999 -9999 -9999 -9999 -9999 -9999 -9999 -9999 -9999 -9999 -9999 -9999 -9999 -9999 -9999 -9999 -9999 -9999 -9999 -9999 -9999 -9999 -9999 -9999 -9999 -9999 -9999 -9999 -9999 -9999 2797 3810 4514 4646 4714 4846 4488 3731 3976 4307 3663 3918 4499 4241 4362 4207 4381 4412 4027 3724 4125 3940 4049 4393 4508 4498 4554 4617 4568 4579 4688 4552 4446 4462 4586 4462 3969 4026 3795 3962 4392 4565 4188 4423 4419 4368 4340 4573 4500 4042 3057 3768 4542 4472 3503 4355 4580 3811 4054 3954 4002 4196 3995 4451 4275 4444 3991 3505 4483 -9999 -9999 -9999 -9999 -9999 -9999 -9999 -9999 -9999 -9999 -9999 -9999 -9999 -9999 -9999 -9999 -9999 -9999 -9999 -9999 -9999 -9999 -9999 -9999 -9999 -9999 -9999 -9999 -9999 -9999 -9999 -9999 -9999 -9999 -9999 -9999 -9999 -9999 -9999 -9999 -9999 -9999 -9999 -9999 -9999 -9999 -9999 -9999 -9999 -9999 -9999 -9999 -9999 -9999 -9999 -9999 -9999 -9999 -9999 -9999 
-9999 -9999 -9999 -9999 -9999 -9999 -9999 -9999 -9999 -9999 -9999 -9999 -9999 -9999 -9999 -9999 -9999 -9999 -9999 -9999 -9999 -9999 -9999 -9999 -9999 -9999 -9999 -9999 -9999 -9999 -9999 -9999 -9999 -9999 -9999 -9999 -9999 -9999 -9999 -9999 -9999 2768 3984 4610 4513 4508 4717 4249 3409 3963 4365 3672 3699 3976 4254 4311 4075 4224 4517 4262 3713 3906 4311 4459 4414 4465 4480 4533 4643 4521 4396 4645 4608 4382 4272 4338 4603 4056 3868 4131 3921 4101 4438 4313 3810 4024 4492 4345 4383 4290 4155 3071 3701 3642 3464 3378 4468 4550 3932 3997 4300 4414 3962 4490 4666 4512 4961 4609 4014 3279 -9999 -9999 -9999 -9999 -9999 -9999 -9999 -9999 -9999 -9999 -9999 -9999 -9999 -9999 -9999 -9999 -9999 -9999 -9999 -9999 -9999 -9999 -9999 -9999 -9999 -9999 -9999 -9999 -9999 -9999 -9999 -9999 -9999 -9999 -9999 -9999 -9999 -9999 -9999 -9999 -9999 -9999 -9999 -9999 -9999 -9999 -9999 -9999 -9999 -9999 -9999 -9999 -9999 -9999 -9999 -9999 -9999 -9999 -9999 -9999 
-9999 -9999 -9999 -9999 -9999 -9999 -9999 -9999 -9999 -9999 -9999 -9999 -9999 -9999 -9999 -9999 -9999 -9999 -9999 -9999 -9999 -9999 -9999 -9999 -9999 -9999 -9999 -9999 -9999 -9999 -9999 -9999 -9999 -9999 -9999 -9999 -9999 -9999 -9999 -9999 -9999 2765 3995 4336 4276 3846 4293 3773 3272 3830 4640 4070 3499 3991 4183 4109 3969 4151 4477 4191 3790 4266 4487 4516 4417 4436 4431 4475 4606 4688 4495 4325 4525 4352 4180 4303 4632 4224 4266 4404 3922 3957 4055 4240 4106 3645 4169 3660 3535 3491 2933 3449 3297 3649 3978 3682 4200 4714 4204 4386 4594 4151 4400 4571 4771 4695 4810 4662 4545 3667 3026 -9999 -9999 -9999 -9999 -9999 -9999 -9999 -9999 -9999 -9999 -9999 -9999 -9999 -9999 -9999 -9999 -9999 -9999 -9999 -9999 -9999 -9999 -9999 -9999 -9999 -9999 -9999 -9999 -9999 -9999 -9999 -9999 -9999 -9999 -9999 -9999 -9999 -9999 -9999 -9999 -9999 -9999 -9999 -9999 -9999 -9999 -9999 -9999 -9999 -9999 -9999 -9999 -9999 -9999 -9999 -9999 -9999 -9999 -9999 
-9999 -9999 -9999 -9999 -9999 -9999 -9999 -9999 -9999 -9999 -9999 -9999 -9999 -9999 -9999 -9999 -9999 -9999 -9999 -9999 -9999 -9999 -9999 -9999 -9999 -9999 -9999 -9999 -9999 -9999 -9999 -9999 -9999 -9999 -9999 -9999 -9999 -9999 -9999 -9999 -9999 2841 3492 4294 3759 3336 3573 3277 3471 4155 4622 4535 3800 3454 3890 3957 3925 4227 4396 4418 4018 4040 4645 4519 4454 4395 4416 4440 4565 4662 4711 4398 4302 4264 4128 4107 4401 4542 4585 4566 4061 3623 3874 4329 4162 3548 3459 3384 2600 2712 3346 4329 4366 4255 4691 4121 4317 4724 4340 4523 4367 4379 4304 4558 4658 4864 4517 4425 3569 3624 3957 -9999 -9999 -9999 -9999 -9999 -9999 -9999 -9999 -9999 -9999 -9999 -9999 -9999 -9999 -9999 -9999 -9999 -9999 -9999 -9999 -9999 -9999 -9999 -9999 -9999 -9999 -9999 -9999 -9999 -9999 -9999 -9999 -9999 -9999 -9999 -9999 -9999 -9999 -9999 -9999 -9999 -9999 -9999 -9999 -9999 -9999 -9999 -9999 -9999 -9999 -9999 -9999 -9999 -9999 -9999 -9999 -9999 -9999 -9999 
-9999 -9999 -9999 -9999 -9999 -9999 -9999 -9999 -9999 -9999 -9999 -9999 -9999 -9999 -9999 -9999 -9999 -9999 -9999 -9999 -9999 -9999 -9999 -9999 -9999 -9999 -9999 -9999 -9999 -9999 -9999 -9999 -9999 -9999 -9999 -9999 -9999 -9999 -9999 -9999 -9999 2799 3449 3298 3194 3476 3513 3211 3799 4217 4459 4527 4050 3330 3983 3893 4050 4196 4363 4187 4011 3751 4464 4472 4485 4347 4364 4410 4530 4607 4706 4541 4411 4260 4154 3949 4122 4452 4577 4534 4395 3826 3633 4149 4335 4026 3676 3352 2888 3018 3922 4259 4857 4483 4914 4398 4487 4678 4583 4359 4332 4544 4598 4771 4783 4669 4528 4192 4064 4870 4943 -9999 -9999 -9999 -9999 -9999 -9999 -9999 -9999 -9999 -9999 -9999 -9999 -9999 -9999 -9999 -9999 -9999 -9999 -9999 -9999 -9999 -9999 -9999 -9999 -9999 -9999 -9999 -9999 -9999 -9999 -9999 -9999 -9999 -9999 -9999 -9999 -9999 -9999 -9999 -9999 -9999 -9999 -9999 -9999 -9999 -9999 -9999 -9999 -9999 -9999 -9999 -9999 -9999 -9999 -9999 -9999 -9999 -9999 -9999 
-9999 -9999 -9999 -9999 -9999 -9999 -9999 -9999 -9999 -9999 -9999 -9999 -9999 -9999 -9999 -9999 -9999 -9999 -9999 -9999 -9999 -9999 -9999 -9999 -9999 -9999 -9999 -9999 -9999 -9999 -9999 -9999 -9999 -9999 -9999 -9999 -9999 -9999 -9999 -9999 -9999 -9999 2830 3052 4032 4312 3769 3322 3845 4170 4347 4251 3489 3360 4000 3961 4103 4183 4388 4006 3923 3511 4119 4535 4321 4360 4408 4501 4501 4614 4663 4697 4411 4530 4289 4036 4014 4271 4527 4092 4227 4333 3814 3643 4000 4520 4144 3943 3381 2937 4055 4448 4690 4753 4881 4530 4587 4814 4400 4199 4295 4445 4451 4530 4817 4639 4392 4221 4926 4976 4601 4067 3483 3385 -9999 -9999 -9999 -9999 -9999 -9999 -9999 -9999 -9999 -9999 -9999 -9999 -9999 -9999 -9999 -9999 -9999 -9999 -9999 -9999 -9999 -9999 -9999 -9999 -9999 -9999 -9999 -9999 -9999 -9999 -9999 -9999 -9999 -9999 -9999 -9999 -9999 -9999 -9999 -9999 -9999 -9999 -9999 -9999 -9999 -9999 -9999 -9999 -9999 -9999 -9999 -9999 -9999 -9999 -9999 -9999 
-9999 -9999 -9999 -9999 -9999 -9999 -9999 -9999 -9999 -9999 -9999 -9999 -9999 -9999 -9999 -9999 -9999 -9999 -9999 -9999 -9999 -9999 -9999 -9999 -9999 -9999 -9999 -9999 -9999 -9999 -9999 -9999 -9999 -9999 -9999 -9999 -9999 -9999 -9999 -9999 -9999 -9999 2803 3424 3900 4314 3753 3823 4017 4077 4173 3939 3287 3571 4134 3854 3961 4186 4537 4164 4183 3778 3697 4298 4434 4257 4320 4626 4577 4655 4594 4572 4539 4670 4459 4221 3926 4086 4426 4171 3869 3837 3738 3552 3956 4302 3897 3500 3042 2901 4078 4683 4608 4921 4783 4629 4828 4502 3981 4347 4182 4221 4445 4685 4770 4537 4529 4652 4388 3814 3376 3140 2654 2634 2396 -9999 -9999 -9999 -9999 -9999 -9999 -9999 -9999 -9999 -9999 -9999 -9999 -9999 -9999 -9999 -9999 -9999 -9999 -9999 -9999 -9999 -9999 -9999 -9999 -9999 -9999 -9999 -9999 -9999 -9999 -9999 -9999 -9999 -9999 -9999 -9999 -9999 -9999 -9999 -9999 -9999 -9999 -9999 -9999 -9999 -9999 -9999 -9999 -9999 -9999 -9999 -9999 -9999 -9999 -9999 
-9999 -9999 -9999 -9999 -9999 -9999 -9999 -9999 -9999 -9999 -9999 -9999 -9999 -9999 -9999 -9999 -9999 -9999 -9999 -9999 -9999 -9999 -9999 -9999 -9999 -9999 -9999 -9999 -9999 -9999 -9999 -9999 -9999 -9999 -9999 -9999 -9999 -9999 -9999 -9999 -9999 -9999 2649 3037 3566 4340 4127 4043 4065 3967 4029 3811 3420 3634 4080 3749 3959 4237 4533 4418 4307 3578 3876 4454 4570 4350 4047 4369 4648 4624 4646 4527 4445 4672 4607 4418 4159 3879 3982 4391 4111 3975 4096 3855 3929 4278 4317 4235 3717 2711 3771 4203 4571 4879 4371 4898 4575 4290 4097 4042 4138 4246 4561 4734 4618 4661 4476 4272 3938 4420 4223 3301 3122 -9999 -9999 -9999 -9999 -9999 -9999 -9999 -9999 -9999 -9999 -9999 -9999 -9999 -9999 -9999 -9999 -9999 -9999 -9999 -9999 -9999 -9999 -9999 -9999 -9999 -9999 -9999 -9999 -9999 -9999 -9999 -9999 -9999 -9999 -9999 -9999 -9999 -9999 -9999 -9999 -9999 -9999 -9999 -9999 -9999 -9999 -9999 -9999 -9999 -9999 -9999 -9999 -9999 -9999 -9999 -9999 -9999 
-9999 -9999 -9999 -9999 -9999 -9999 -9999 -9999 -9999 -9999 -9999 -9999 -9999 -9999 -9999 -9999 -9999 -9999 -9999 -9999 -9999 -9999 -9999 -9999 -9999 -9999 -9999 -9999 -9999 -9999 -9999 -9999 -9999 -9999 -9999 -9999 -9999 -9999 -9999 -9999 -9999 -9999 2650 3340 3960 4553 4486 4302 4056 3919 4005 4189 3564 3326 3852 3784 3967 4050 4442 4454 4127 3513 3739 4344 4582 4562 4459 4115 4058 4286 4561 4528 4552 4452 4692 4583 4238 3794 3690 4271 4158 4227 4383 3894 3896 4451 4520 4144 3417 3146 2774 3539 4359 4224 4520 4603 4178 3792 4408 3834 3681 4335 4602 4712 4326 4388 4319 4504 4325 4795 4054 3516 3527 2832 2458 -9999 -9999 -9999 -9999 -9999 -9999 -9999 -9999 -9999 -9999 -9999 -9999 -9999 -9999 -9999 -9999 -9999 -9999 -9999 -9999 -9999 -9999 -9999 -9999 -9999 -9999 -9999 -9999 -9999 -9999 -9999 -9999 -9999 -9999 -9999 -9999 -9999 -9999 -9999 -9999 -9999 -9999 -9999 -9999 -9999 -9999 -9999 -9999 -9999 -9999 -9999 -9999 -9999 -9999 -9999 
-9999 -9999 -9999 -9999 -9999 -9999 -9999 -9999 -9999 -9999 -9999 -9999 -9999 -9999 -9999 -9999 -9999 -9999 -9999 -9999 -9999 -9999 -9999 -9999 -9999 -9999 -9999 -9999 -9999 -9999 -9999 -9999 -9999 -9999 -9999 -9999 -9999 -9999 -9999 -9999 -9999 -9999 2720 3191 3721 4223 4547 4341 3700 3669 3824 3484 3183 3465 3886 3648 4251 4410 4303 4471 3767 3458 4063 4341 4497 4644 4523 4331 4186 3931 3961 4240 4582 4426 4542 4321 4048 3905 3485 3786 4084 4223 4354 4008 3629 4473 4608 3912 3968 3973 3019 3368 3972 4358 4395 4607 4069 3721 4498 3882 3791 4387 4474 4490 4574 4368 3987 4735 4659 4293 4013 4113 3351 2439 2989 -9999 -9999 -9999 -9999 -9999 -9999 -9999 -9999 -9999 -9999 -9999 -9999 -9999 -9999 -9999 -9999 -9999 -9999 -9999 -9999 -9999 -9999 -9999 -9999 -9999 -9999 -9999 -9999 -9999 -9999 -9999 -9999 -9999 -9999 -9999 -9999 -9999 -9999 -9999 -9999 -9999 -9999 -9999 -9999 -9999 -9999 -9999 -9999 -9999 -9999 -9999 -9999 -9999 -9999 -9999 
-9999 -9999 -9999 -9999 -9999 -9999 -9999 -9999 -9999 -9999 -9999 -9999 -9999 -9999 -9999 -9999 -9999 -9999 -9999 -9999 -9999 -9999 -9999 -9999 -9999 -9999 -9999 -9999 -9999 -9999 -9999 -9999 -9999 -9999 -9999 -9999 -9999 -9999 -9999 -9999 -9999 -9999 2869 3541 4281 4275 4343 4228 3799 3296 3148 3467 3521 3563 3932 3909 3807 4317 4336 4490 3722 3238 3722 3962 4537 4703 4516 4326 4119 4042 3893 3746 3826 3936 4261 4035 3909 3783 3521 3565 3627 4359 4365 3609 3753 4396 4569 4386 4202 3503 3057 2847 4034 3832 4214 4288 4319 3714 3916 3789 3770 4363 4228 4461 4694 4472 4180 4363 4438 4355 4116 3287 2696 2646 3808 4483 -9999 -9999 -9999 -9999 -9999 -9999 -9999 -9999 -9999 -9999 -9999 -9999 -9999 -9999 -9999 -9999 -9999 -9999 -9999 -9999 -9999 -9999 -9999 -9999 -9999 -9999 -9999 -9999 -9999 -9999 -9999 -9999 -9999 -9999 -9999 -9999 -9999 -9999 -9999 -9999 -9999 -9999 -9999 -9999 -9999 -9999 -9999 -9999 -9999 -9999 -9999 -9999 -9999 -9999 
-9999 -9999 -9999 -9999 -9999 -9999 -9999 -9999 -9999 -9999 -9999 -9999 -9999 -9999 -9999 -9999 -9999 -9999 -9999 -9999 -9999 -9999 -9999 -9999 -9999 -9999 -9999 -9999 -9999 -9999 -9999 -9999 -9999 -9999 -9999 -9999 -9999 -9999 -9999 -9999 -9999 -9999 -9999 3168 3991 4448 4094 4020 3369 3514 3158 3885 4002 4031 3913 3981 4142 3960 3817 4020 3340 3450 4353 4162 4308 4679 4750 4597 4309 3914 3859 3913 4158 4109 4135 4395 4247 4270 3790 3488 3671 4109 4511 3952 3372 3968 4365 4495 4131 3936 3680 2614 3620 3704 4108 4289 4502 3955 3809 3402 3482 3798 4298 4643 4581 4652 4413 3806 4131 4464 3835 3442 2726 3086 4044 -9999 -9999 -9999 -9999 -9999 -9999 -9999 -9999 -9999 -9999 -9999 -9999 -9999 -9999 -9999 -9999 -9999 -9999 -9999 -9999 -9999 -9999 -9999 -9999 -9999 -9999 -9999 -9999 -9999 -9999 -9999 -9999 -9999 -9999 -9999 -9999 -9999 -9999 -9999 -9999 -9999 -9999 -9999 -9999 -9999 -9999 -9999 -9999 -9999 -9999 -9999 -9999 -9999 -9999 -9999 
-9999 -9999 -9999 -9999 -9999 -9999 -9999 -9999 -9999 -9999 -9999 -9999 -9999 -9999 -9999 -9999 -9999 -9999 -9999 -9999 -9999 -9999 -9999 -9999 -9999 -9999 -9999 -9999 -9999 -9999 -9999 -9999 -9999 -9999 -9999 -9999 -9999 -9999 -9999 -9999 -9999 -9999 -9999 3164 3982 4330 4278 3433 3425 3115 3402 3812 3930 3992 3769 3961 4128 4131 3494 3280 3347 3764 4195 4429 4444 4679 4727 4633 4536 4099 3917 4178 4450 4536 4597 4552 4727 4566 4431 4074 3450 3817 4357 4166 3743 3648 4171 4402 4354 4248 3793 2791 3293 3816 4211 4595 4657 4204 4357 3929 3120 3694 4328 4667 4469 4245 4057 3676 4261 4441 3883 3050 3174 3893 -9999 -9999 -9999 -9999 -9999 -9999 -9999 -9999 -9999 -9999 -9999 -9999 -9999 -9999 -9999 -9999 -9999 -9999 -9999 -9999 -9999 -9999 -9999 -9999 -9999 -9999 -9999 -9999 -9999 -9999 -9999 -9999 -9999 -9999 -9999 -9999 -9999 -9999 -9999 -9999 -9999 -9999 -9999 -9999 -9999 -9999 -9999 -9999 -9999 -9999 -9999 -9999 -9999 -9999 -9999 -9999 
-9999 -9999 -9999 -9999 -9999 -9999 -9999 -9999 -9999 -9999 -9999 -9999 -9999 -9999 -9999 -9999 -9999 -9999 -9999 -9999 -9999 -9999 -9999 -9999 -9999 -9999 -9999 -9999 -9999 -9999 -9999 -9999 -9999 -9999 -9999 -9999 -9999 -9999 -9999 -9999 -9999 -9999 -9999 2785 3589 4145 4507 3595 3317 2946 3337 3706 3836 3795 3592 3610 3647 4254 3758 3069 3628 4389 4699 4468 4616 4718 4671 4677 4518 4604 4291 4246 4407 4590 4616 4584 4659 4527 4466 3967 3184 3578 4016 3633 3284 4090 4093 4263 4388 4268 3671 3065 2799 3549 4188 4554 4348 4183 4337 3911 3244 3608 4385 4318 4408 4572 4316 3824 3896 4142 3461 3504 3849 -9999 -9999 -9999 -9999 -9999 -9999 -9999 -9999 -9999 -9999 -9999 -9999 -9999 -9999 -9999 -9999 -9999 -9999 -9999 -9999 -9999 -9999 -9999 -9999 -9999 -9999 -9999 -9999 -9999 -9999 -9999 -9999 -9999 -9999 -9999 -9999 -9999 -9999 -9999 -9999 -9999 -9999 -9999 -9999 -9999 -9999 -9999 -9999 -9999 -9999 -9999 -9999 -9999 -9999 -9999 -9999 -9999 
-9999 -9999 -9999 -9999 -9999 -9999 -9999 -9999 -9999 -9999 -9999 -9999 -9999 -9999 -9999 -9999 -9999 -9999 -9999 -9999 -9999 -9999 -9999 -9999 -9999 -9999 -9999 -9999 -9999 -9999 -9999 -9999 -9999 -9999 -9999 -9999 -9999 -9999 -9999 -9999 -9999 -9999 -9999 3176 4223 4446 4019 3357 3025 3376 4019 3699 3565 3655 3869 3730 4287 4612 4120 3138 3427 4336 4712 4660 4686 4634 4669 4538 4417 4586 4548 4248 4053 4049 4203 4306 4289 4121 3782 3537 3172 3649 3938 3587 3171 3523 3974 3920 4185 3770 3951 3409 2543 3383 4461 4410 3869 3958 4391 4334 3715 3190 3713 4299 4330 4458 4370 3609 3899 4395 3471 4243 -9999 -9999 -9999 -9999 -9999 -9999 -9999 -9999 -9999 -9999 -9999 -9999 -9999 -9999 -9999 -9999 -9999 -9999 -9999 -9999 -9999 -9999 -9999 -9999 -9999 -9999 -9999 -9999 -9999 -9999 -9999 -9999 -9999 -9999 -9999 -9999 -9999 -9999 -9999 -9999 -9999 -9999 -9999 -9999 -9999 -9999 -9999 -9999 -9999 -9999 -9999 -9999 -9999 -9999 -9999 -9999 -9999 -9999 
-9999 -9999 -9999 -9999 -9999 -9999 -9999 -9999 -9999 -9999 -9999 -9999 -9999 -9999 -9999 -9999 -9999 -9999 -9999 -9999 -9999 -9999 -9999 -9999 -9999 -9999 -9999 -9999 -9999 -9999 -9999 -9999 -9999 -9999 -9999 -9999 -9999 -9999 -9999 -9999 -9999 -9999 2778 3661 4508 3926 3315 3024 3115 4302 4330 3693 3783 4056 4197 3911 4305 4650 4132 3209 3179 3904 4442 4774 4715 4663 4598 4477 4352 4461 4481 4438 3991 3710 3608 3602 3535 3461 3413 3167 3239 3969 4389 3969 3464 3198 3781 4337 4215 3555 3395 3156 2557 3672 4402 3760 3580 4227 4452 4295 3938 3266 3031 3536 3886 4349 4242 3347 3979 4333 3798 -9999 -9999 -9999 -9999 -9999 -9999 -9999 -9999 -9999 -9999 -9999 -9999 -9999 -9999 -9999 -9999 -9999 -9999 -9999 -9999 -9999 -9999 -9999 -9999 -9999 -9999 -9999 -9999 -9999 -9999 -9999 -9999 -9999 -9999 -9999 -9999 -9999 -9999 -9999 -9999 -9999 -9999 -9999 -9999 -9999 -9999 -9999 -9999 -9999 -9999 -9999 -9999 -9999 -9999 -9999 -9999 -9999 -9999 -9999 
-9999 -9999 -9999 -9999 -9999 -9999 -9999 -9999 -9999 -9999 -9999 -9999 -9999 -9999 -9999 -9999 -9999 -9999 -9999 -9999 -9999 -9999 -9999 -9999 -9999 -9999 -9999 -9999 -9999 -9999 -9999 -9999 -9999 -9999 -9999 -9999 -9999 -9999 -9999 -9999 -9999 -9999 2882 3965 4341 4025 3114 3579 3925 4052 3843 3589 4180 4417 4314 4158 -9999 4614 3589 3113 3095 3639 4056 4398 4563 4670 4619 4379 4388 4238 4393 4463 4240 4219 3634 3495 3224 3187 3184 3485 3472 3697 4387 4030 3665 3227 3448 4106 4141 3578 2898 2824 2983 4275 3711 3221 4164 4361 4460 4478 4452 4188 3351 2900 3240 3934 4038 3264 3739 4489 4265 -9999 -9999 -9999 -9999 -9999 -9999 -9999 -9999 -9999 -9999 -9999 -9999 -9999 -9999 -9999 -9999 -9999 -9999 -9999 -9999 -9999 -9999 -9999 -9999 -9999 -9999 -9999 -9999 -9999 -9999 -9999 -9999 -9999 -9999 -9999 -9999 -9999 -9999 -9999 -9999 -9999 -9999 -9999 -9999 -9999 -9999 -9999 -9999 -9999 -9999 -9999 -9999 -9999 -9999 -9999 -9999 -9999 -9999 -9999 
-9999 -9999 -9999 -9999 -9999 -9999 -9999 -9999 -9999 -9999 -9999 -9999 -9999 -9999 -9999 -9999 -9999 -9999 -9999 -9999 -9999 -9999 -9999 -9999 -9999 -9999 -9999 -9999 -9999 -9999 -9999 -9999 -9999 -9999 -9999 -9999 -9999 -9999 -9999 -9999 -9999 -9999 2785 3362 3647 4001 3515 3194 4214 3441 3639 4100 4442 4472 -9999 -9999 -9999 4188 3270 2858 3203 3822 4510 4584 4657 4557 4537 4452 4275 4174 4328 4509 4620 4471 3997 3858 3692 3544 3180 4015 3797 4043 4494 4195 3510 3267 3556 3509 3887 3804 3488 3249 2692 3449 2988 3796 4377 4138 4167 4157 4499 4552 4160 3411 3062 4033 3540 3104 3754 4243 3843 -9999 -9999 -9999 -9999 -9999 -9999 -9999 -9999 -9999 -9999 -9999 -9999 -9999 -9999 -9999 -9999 -9999 -9999 -9999 -9999 -9999 -9999 -9999 -9999 -9999 -9999 -9999 -9999 -9999 -9999 -9999 -9999 -9999 -9999 -9999 -9999 -9999 -9999 -9999 -9999 -9999 -9999 -9999 -9999 -9999 -9999 -9999 -9999 -9999 -9999 -9999 -9999 -9999 -9999 -9999 -9999 -9999 -9999 -9999 
-9999 -9999 -9999 -9999 -9999 -9999 -9999 -9999 -9999 -9999 -9999 -9999 -9999 -9999 -9999 -9999 -9999 -9999 -9999 -9999 -9999 -9999 -9999 -9999 -9999 -9999 -9999 -9999 -9999 -9999 -9999 -9999 -9999 -9999 -9999 -9999 -9999 -9999 -9999 -9999 -9999 -9999 -9999 2733 3700 3968 3126 3455 3935 3032 3684 4095 4335 4637 -9999 -9999 -9999 3402 3176 3280 3590 3588 4566 4839 4703 4457 4260 4456 4332 4136 4194 4616 4717 4663 4440 4377 4260 3482 3226 4110 4265 4460 4381 4256 3754 3190 3592 3571 3591 3971 3626 3934 2654 2920 3542 4288 4456 4356 4203 3743 4225 4237 3854 3240 2889 3239 2998 3802 3956 3317 3050 3329 -9999 -9999 -9999 -9999 -9999 -9999 -9999 -9999 -9999 -9999 -9999 -9999 -9999 -9999 -9999 -9999 -9999 -9999 -9999 -9999 -9999 -9999 -9999 -9999 -9999 -9999 -9999 -9999 -9999 -9999 -9999 -9999 -9999 -9999 -9999 -9999 -9999 -9999 -9999 -9999 -9999 -9999 -9999 -9999 -9999 -9999 -9999 -9999 -9999 -9999 -9999 -9999 -9999 -9999 -9999 -9999 -9999 -9999 
-9999 -9999 -9999 -9999 -9999 -9999 -9999 -9999 -9999 -9999 -9999 -9999 -9999 -9999 -9999 -9999 -9999 -9999 -9999 -9999 -9999 -9999 -9999 -9999 -9999 -9999 -9999 -9999 -9999 -9999 -9999 -9999 -9999 -9999 -9999 -9999 -9999 -9999 -9999 -9999 -9999 -9999 -9999 2661 3374 3872 3098 3511 2976 3343 4352 4569 4454 -9999 -9999 -9999 -9999 -9999 -9999 3864 3947 4321 4364 4645 4801 4620 4632 4127 4379 3989 4109 4630 4647 4666 4540 4088 3629 3049 3754 4189 4345 4480 4407 4282 3718 3231 3179 4032 3865 4245 3731 3727 2742 2903 3954 4420 4519 4130 3878 3748 3565 3319 3206 2791 3168 2762 3585 3768 3293 2407 2781 -9999 -9999 -9999 -9999 -9999 -9999 -9999 -9999 -9999 -9999 -9999 -9999 -9999 -9999 -9999 -9999 -9999 -9999 -9999 -9999 -9999 -9999 -9999 -9999 -9999 -9999 -9999 -9999 -9999 -9999 -9999 -9999 -9999 -9999 -9999 -9999 -9999 -9999 -9999 -9999 -9999 -9999 -9999 -9999 -9999 -9999 -9999 -9999 -9999 -9999 -9999 -9999 -9999 -9999 -9999 -9999 -9999 -9999 -9999 
-9999 -9999 -9999 -9999 -9999 -9999 -9999 -9999 -9999 -9999 -9999 -9999 -9999 -9999 -9999 -9999 -9999 -9999 -9999 -9999 -9999 -9999 -9999 -9999 -9999 -9999 -9999 -9999 -9999 -9999 -9999 -9999 -9999 -9999 -9999 -9999 -9999 -9999 -9999 -9999 -9999 -9999 -9999 2628 3275 3751 3033 3202 3220 3734 3943 4115 4292 -9999 -9999 -9999 -9999 -9999 -9999 -9999 4436 4622 4460 4727 4789 4778 4708 4415 3980 3952 3790 4276 4406 4516 4168 3712 2987 3487 3975 4149 3910 4204 4509 4342 3807 3121 3461 4154 4177 4249 3660 3219 2638 2888 3823 4401 4500 4200 4286 4360 4038 3936 3322 2638 3105 2731 3570 2863 3014 2157 -9999 -9999 -9999 -9999 -9999 -9999 -9999 -9999 -9999 -9999 -9999 -9999 -9999 -9999 -9999 -9999 -9999 -9999 -9999 -9999 -9999 -9999 -9999 -9999 -9999 -9999 -9999 -9999 -9999 -9999 -9999 -9999 -9999 -9999 -9999 -9999 -9999 -9999 -9999 -9999 -9999 -9999 -9999 -9999 -9999 -9999 -9999 -9999 -9999 -9999 -9999 -9999 -9999 -9999 -9999 -9999 -9999 -9999 -9999 -9999 
-9999 -9999 -9999 -9999 -9999 -9999 -9999 -9999 -9999 -9999 -9999 -9999 -9999 -9999 -9999 -9999 -9999 -9999 -9999 -9999 -9999 -9999 -9999 -9999 -9999 -9999 -9999 -9999 -9999 -9999 -9999 -9999 -9999 -9999 -9999 -9999 -9999 -9999 -9999 -9999 -9999 -9999 -9999 -9999 2524 3718 3500 2918 3381 3708 4213 4496 -9999 -9999 -9999 -9999 -9999 -9999 -9999 -9999 -9999 4571 4534 4839 4514 4495 4342 4323 3939 4236 3677 3640 3781 3981 3573 3151 3178 3100 3529 3909 3776 4326 4481 4155 3475 3034 3993 4441 4208 4156 3719 3475 2917 2562 3710 4086 4496 3961 4175 4084 4337 4249 3748 2791 2327 2549 3156 2440 -9999 -9999 -9999 -9999 -9999 -9999 -9999 -9999 -9999 -9999 -9999 -9999 -9999 -9999 -9999 -9999 -9999 -9999 -9999 -9999 -9999 -9999 -9999 -9999 -9999 -9999 -9999 -9999 -9999 -9999 -9999 -9999 -9999 -9999 -9999 -9999 -9999 -9999 -9999 -9999 -9999 -9999 -9999 -9999 -9999 -9999 -9999 -9999 -9999 -9999 -9999 -9999 -9999 -9999 -9999 -9999 -9999 -9999 -9999 -9999 -9999 -9999 
-9999 -9999 -9999 -9999 -9999 -9999 -9999 -9999 -9999 -9999 -9999 -9999 -9999 -9999 -9999 -9999 -9999 -9999 -9999 -9999 -9999 -9999 -9999 -9999 -9999 -9999 -9999 -9999 -9999 -9999 -9999 -9999 -9999 -9999 -9999 -9999 -9999 -9999 -9999 -9999 -9999 -9999 -9999 -9999 2718 3841 3020 3272 4303 4512 4489 -9999 -9999 -9999 -9999 -9999 -9999 -9999 -9999 -9999 -9999 -9999 -9999 4573 4611 4448 4205 3994 3939 3949 3965 3419 3299 3334 3312 3481 3831 2988 3240 3357 3678 3969 4437 3823 3081 2909 3821 4191 4192 4152 3734 3328 3288 2479 3118 3758 4480 4139 3553 3529 3872 4170 4317 3635 3095 2413 2365 -9999 -9999 -9999 -9999 -9999 -9999 -9999 -9999 -9999 -9999 -9999 -9999 -9999 -9999 -9999 -9999 -9999 -9999 -9999 -9999 -9999 -9999 -9999 -9999 -9999 -9999 -9999 -9999 -9999 -9999 -9999 -9999 -9999 -9999 -9999 -9999 -9999 -9999 -9999 -9999 -9999 -9999 -9999 -9999 -9999 -9999 -9999 -9999 -9999 -9999 -9999 -9999 -9999 -9999 -9999 -9999 -9999 -9999 -9999 -9999 -9999 -9999 -9999 
-9999 -9999 -9999 -9999 -9999 -9999 -9999 -9999 -9999 -9999 -9999 -9999 -9999 -9999 -9999 -9999 -9999 -9999 -9999 -9999 -9999 -9999 -9999 -9999 -9999 -9999 -9999 -9999 -9999 -9999 -9999 -9999 -9999 -9999 -9999 -9999 -9999 -9999 -9999 -9999 -9999 -9999 -9999 -9999 2557 3278 2919 3758 4320 -9999 -9999 -9999 -9999 -9999 -9999 -9999 -9999 -9999 -9999 -9999 -9999 -9999 -9999 4560 4699 4467 4499 4464 3788 3848 3734 3901 3687 3697 4134 4111 4248 3160 3287 3793 3754 4161 4321 3805 3250 2774 3512 3631 3981 3972 3890 3685 3387 2482 3358 4109 4449 4128 3975 3239 3332 3465 4085 3795 3203 2358 -9999 -9999 -9999 -9999 -9999 -9999 -9999 -9999 -9999 -9999 -9999 -9999 -9999 -9999 -9999 -9999 -9999 -9999 -9999 -9999 -9999 -9999 -9999 -9999 -9999 -9999 -9999 -9999 -9999 -9999 -9999 -9999 -9999 -9999 -9999 -9999 -9999 -9999 -9999 -9999 -9999 -9999 -9999 -9999 -9999 -9999 -9999 -9999 -9999 -9999 -9999 -9999 -9999 -9999 -9999 -9999 -9999 -9999 -9999 -9999 -9999 -9999 -9999 -9999 
-9999 -9999 -9999 -9999 -9999 -9999 -9999 -9999 -9999 -9999 -9999 -9999 -9999 -9999 -9999 -9999 -9999 -9999 -9999 -9999 -9999 -9999 -9999 -9999 -9999 -9999 -9999 -9999 -9999 -9999 -9999 -9999 -9999 -9999 -9999 -9999 -9999 -9999 -9999 -9999 -9999 -9999 -9999 -9999 2566 3164 3047 4254 3914 -9999 -9999 -9999 -9999 -9999 -9999 -9999 -9999 -9999 -9999 -9999 -9999 -9999 -9999 4377 4404 4197 4342 4580 3837 4260 4545 4652 3985 4381 4476 4288 3895 3449 2943 3812 4074 4250 4224 3912 3321 2748 2948 3468 3756 3771 3845 3407 3397 2774 2925 3634 3849 3879 4199 3869 3389 2827 3460 3997 3421 2377 -9999 -9999 -9999 -9999 -9999 -9999 -9999 -9999 -9999 -9999 -9999 -9999 -9999 -9999 -9999 -9999 -9999 -9999 -9999 -9999 -9999 -9999 -9999 -9999 -9999 -9999 -9999 -9999 -9999 -9999 -9999 -9999 -9999 -9999 -9999 -9999 -9999 -9999 -9999 -9999 -9999 -9999 -9999 -9999 -9999 -9999 -9999 -9999 -9999 -9999 -9999 -9999 -9999 -9999 -9999 -9999 -9999 -9999 -9999 -9999 -9999 -9999 -9999 -9999 
-9999 -9999 -9999 -9999 -9999 -9999 -9999 -9999 -9999 -9999 -9999 -9999 -9999 -9999 -9999 -9999 -9999 -9999 -9999 -9999 -9999 -9999 -9999 -9999 -9999 -9999 -9999 -9999 -9999 -9999 -9999 -9999 -9999 -9999 -9999 -9999 -9999 -9999 -9999 -9999 -9999 -9999 -9999 -9999 2684 3235 2705 3006 2986 -9999 -9999 -9999 -9999 -9999 -9999 -9999 -9999 -9999 -9999 -9999 -9999 -9999 -9999 -9999 -9999 4010 3822 4348 4233 3577 4407 4490 4243 4730 4796 4268 3495 3099 2859 4066 3872 4148 4123 3633 2894 3001 3751 3937 3992 3979 4026 3730 3161 2895 2623 3060 3351 3925 4303 4029 3557 2882 2776 3581 3094 -9999 -9999 -9999 -9999 -9999 -9999 -9999 -9999 -9999 -9999 -9999 -9999 -9999 -9999 -9999 -9999 -9999 -9999 -9999 -9999 -9999 -9999 -9999 -9999 -9999 -9999 -9999 -9999 -9999 -9999 -9999 -9999 -9999 -9999 -9999 -9999 -9999 -9999 -9999 -9999 -9999 -9999 -9999 -9999 -9999 -9999 -9999 -9999 -9999 -9999 -9999 -9999 -9999 -9999 -9999 -9999 -9999 -9999 -9999 -9999 -9999 -9999 -9999 -9999 -9999 
-9999 -9999 -9999 -9999 -9999 -9999 -9999 -9999 -9999 -9999 -9999 -9999 -9999 -9999 -9999 -9999 -9999 -9999 -9999 -9999 -9999 -9999 -9999 -9999 -9999 -9999 -9999 -9999 -9999 -9999 -9999 -9999 -9999 -9999 -9999 -9999 -9999 -9999 -9999 -9999 -9999 -9999 -9999 -9999 2624 3015 3077 3403 3845 4428 -9999 -9999 -9999 -9999 -9999 -9999 -9999 -9999 -9999 -9999 -9999 -9999 -9999 -9999 -9999 4136 3644 3369 4058 3532 3807 4446 4799 4674 4599 4077 3749 3130 2710 3680 3588 4001 4044 3805 2984 2972 3666 4139 4060 4255 4177 3753 3598 3223 2540 2870 3391 3725 4075 3994 3509 2905 2512 3028 2767 -9999 -9999 -9999 -9999 -9999 -9999 -9999 -9999 -9999 -9999 -9999 -9999 -9999 -9999 -9999 -9999 -9999 -9999 -9999 -9999 -9999 -9999 -9999 -9999 -9999 -9999 -9999 -9999 -9999 -9999 -9999 -9999 -9999 -9999 -9999 -9999 -9999 -9999 -9999 -9999 -9999 -9999 -9999 -9999 -9999 -9999 -9999 -9999 -9999 -9999 -9999 -9999 -9999 -9999 -9999 -9999 -9999 -9999 -9999 -9999 -9999 -9999 -9999 -9999 -9999 
-9999 -9999 -9999 -9999 -9999 -9999 -9999 -9999 -9999 -9999 -9999 -9999 -9999 -9999 -9999 -9999 -9999 -9999 -9999 -9999 -9999 -9999 -9999 -9999 -9999 -9999 -9999 -9999 -9999 -9999 -9999 -9999 -9999 -9999 -9999 -9999 -9999 -9999 -9999 -9999 -9999 -9999 -9999 -9999 -9999 2521 3616 4363 4349 -9999 -9999 -9999 -9999 -9999 -9999 -9999 -9999 -9999 -9999 -9999 -9999 -9999 -9999 -9999 -9999 -9999 4212 4084 3266 3238 4147 4629 4740 4740 4495 4525 4175 3904 3144 2528 3558 3755 3909 3681 3091 2996 3526 4066 4165 4055 4111 3743 3427 3469 3279 2803 2511 3288 3745 3926 3424 3300 2949 2198 -9999 -9999 -9999 -9999 -9999 -9999 -9999 -9999 -9999 -9999 -9999 -9999 -9999 -9999 -9999 -9999 -9999 -9999 -9999 -9999 -9999 -9999 -9999 -9999 -9999 -9999 -9999 -9999 -9999 -9999 -9999 -9999 -9999 -9999 -9999 -9999 -9999 -9999 -9999 -9999 -9999 -9999 -9999 -9999 -9999 -9999 -9999 -9999 -9999 -9999 -9999 -9999 -9999 -9999 -9999 -9999 -9999 -9999 -9999 -9999 -9999 -9999 -9999 -9999 -9999 -9999 
-9999 -9999 -9999 -9999 -9999 -9999 -9999 -9999 -9999 -9999 -9999 -9999 -9999 -9999 -9999 -9999 -9999 -9999 -9999 -9999 -9999 -9999 -9999 -9999 -9999 -9999 -9999 -9999 -9999 -9999 -9999 -9999 -9999 -9999 -9999 -9999 -9999 -9999 -9999 -9999 -9999 -9999 -9999 -9999 -9999 2692 2673 3422 4220 -9999 -9999 -9999 -9999 -9999 -9999 -9999 -9999 -9999 -9999 -9999 -9999 -9999 -9999 -9999 -9999 -9999 -9999 -9999 3242 3305 4020 4599 4251 4539 4441 4460 4558 4354 3586 2881 2646 3609 3921 3401 2683 3176 3573 3904 4026 3859 4007 3766 3885 3823 3716 3863 2585 3179 3846 4208 3850 3448 2621 -9999 -9999 -9999 -9999 -9999 -9999 -9999 -9999 -9999 -9999 -9999 -9999 -9999 -9999 -9999 -9999 -9999 -9999 -9999 -9999 -9999 -9999 -9999 -9999 -9999 -9999 -9999 -9999 -9999 -9999 -9999 -9999 -9999 -9999 -9999 -9999 -9999 -9999 -9999 -9999 -9999 -9999 -9999 -9999 -9999 -9999 -9999 -9999 -9999 -9999 -9999 -9999 -9999 -9999 -9999 -9999 -9999 -9999 -9999 -9999 -9999 -9999 -9999 -9999 -9999 -9999 -9999 
-9999 -9999 -9999 -9999 -9999 -9999 -9999 -9999 -9999 -9999 -9999 -9999 -9999 -9999 -9999 -9999 -9999 -9999 -9999 -9999 -9999 -9999 -9999 -9999 -9999 -9999 -9999 -9999 -9999 -9999 -9999 -9999 -9999 -9999 -9999 -9999 -9999 -9999 -9999 -9999 -9999 -9999 -9999 -9999 -9999 -9999 -9999 2963 4042 3188 -9999 -9999 -9999 -9999 -9999 -9999 -9999 -9999 -9999 -9999 -9999 -9999 -9999 -9999 -9999 -9999 -9999 3083 2813 3588 4259 4079 4206 4424 4473 4042 4333 3951 3229 2622 3259 3660 3982 3502 2558 2993 3696 3551 3851 3732 3916 3680 3833 4046 4139 3693 2886 2687 3697 3850 3709 3116 2880 -9999 -9999 -9999 -9999 -9999 -9999 -9999 -9999 -9999 -9999 -9999 -9999 -9999 -9999 -9999 -9999 -9999 -9999 -9999 -9999 -9999 -9999 -9999 -9999 -9999 -9999 -9999 -9999 -9999 -9999 -9999 -9999 -9999 -9999 -9999 -9999 -9999 -9999 -9999 -9999 -9999 -9999 -9999 -9999 -9999 -9999 -9999 -9999 -9999 -9999 -9999 -9999 -9999 -9999 -9999 -9999 -9999 -9999 -9999 -9999 -9999 -9999 -9999 -9999 -9999 -9999 -9999 
-9999 -9999 -9999 -9999 -9999 -9999 -9999 -9999 -9999 -9999 -9999 -9999 -9999 -9999 -9999 -9999 -9999 -9999 -9999 -9999 -9999 -9999 -9999 -9999 -9999 -9999 -9999 -9999 -9999 -9999 -9999 -9999 -9999 -9999 -9999 -9999 -9999 -9999 -9999 -9999 -9999 -9999 -9999 -9999 -9999 -9999 -9999 2389 2978 -9999 -9999 -9999 -9999 -9999 -9999 -9999 -9999 -9999 -9999 -9999 -9999 -9999 -9999 -9999 -9999 -9999 -9999 -9999 2732 3119 3432 3935 4538 4134 3767 3701 3743 3242 2561 2661 3285 3466 3943 3379 2511 3474 3484 3246 3489 3786 3592 3678 3499 3772 4156 4001 2993 2885 3792 3878 3537 3225 2959 -9999 -9999 -9999 -9999 -9999 -9999 -9999 -9999 -9999 -9999 -9999 -9999 -9999 -9999 -9999 -9999 -9999 -9999 -9999 -9999 -9999 -9999 -9999 -9999 -9999 -9999 -9999 -9999 -9999 -9999 -9999 -9999 -9999 -9999 -9999 -9999 -9999 -9999 -9999 -9999 -9999 -9999 -9999 -9999 -9999 -9999 -9999 -9999 -9999 -9999 -9999 -9999 -9999 -9999 -9999 -9999 -9999 -9999 -9999 -9999 -9999 -9999 -9999 -9999 -9999 -9999 -9999 
-9999 -9999 -9999 -9999 -9999 -9999 -9999 -9999 -9999 -9999 -9999 -9999 -9999 -9999 -9999 -9999 -9999 -9999 -9999 -9999 -9999 -9999 -9999 -9999 -9999 -9999 -9999 -9999 -9999 -9999 -9999 -9999 -9999 -9999 -9999 -9999 -9999 -9999 -9999 -9999 -9999 -9999 -9999 -9999 -9999 -9999 -9999 -9999 2472 -9999 -9999 -9999 -9999 -9999 -9999 -9999 -9999 -9999 -9999 -9999 -9999 -9999 -9999 -9999 -9999 -9999 4441 3779 3205 2566 3026 4027 4519 4521 4025 3378 3307 2658 2571 3417 4128 3924 4029 3922 2671 2971 3013 3302 3279 3742 3704 3627 3682 3515 3621 3755 2529 3089 3510 3668 3265 2874 2606 -9999 -9999 -9999 -9999 -9999 -9999 -9999 -9999 -9999 -9999 -9999 -9999 -9999 -9999 -9999 -9999 -9999 -9999 -9999 -9999 -9999 -9999 -9999 -9999 -9999 -9999 -9999 -9999 -9999 -9999 -9999 -9999 -9999 -9999 -9999 -9999 -9999 -9999 -9999 -9999 -9999 -9999 -9999 -9999 -9999 -9999 -9999 -9999 -9999 -9999 -9999 -9999 -9999 -9999 -9999 -9999 -9999 -9999 -9999 -9999 -9999 -9999 -9999 -9999 -9999 -9999 -9999 
-9999 -9999 -9999 -9999 -9999 -9999 -9999 -9999 -9999 -9999 -9999 -9999 -9999 -9999 -9999 -9999 -9999 -9999 -9999 -9999 -9999 -9999 -9999 -9999 -9999 -9999 -9999 -9999 -9999 -9999 -9999 -9999 -9999 -9999 -9999 -9999 -9999 -9999 -9999 -9999 -9999 -9999 -9999 -9999 -9999 -9999 -9999 -9999 -9999 -9999 -9999 -9999 -9999 -9999 -9999 -9999 -9999 -9999 -9999 -9999 -9999 -9999 -9999 -9999 4211 4357 4178 3730 3293 2875 2751 3807 4353 4423 4300 3713 3129 2495 3289 3486 4309 4257 3982 3465 2512 2366 2711 3256 3177 3525 3626 3683 3696 3728 3796 3731 3042 2425 2625 3344 3174 2508 -9999 -9999 -9999 -9999 -9999 -9999 -9999 -9999 -9999 -9999 -9999 -9999 -9999 -9999 -9999 -9999 -9999 -9999 -9999 -9999 -9999 -9999 -9999 -9999 -9999 -9999 -9999 -9999 -9999 -9999 -9999 -9999 -9999 -9999 -9999 -9999 -9999 -9999 -9999 -9999 -9999 -9999 -9999 -9999 -9999 -9999 -9999 -9999 -9999 -9999 -9999 -9999 -9999 -9999 -9999 -9999 -9999 -9999 -9999 -9999 -9999 -9999 -9999 -9999 -9999 -9999 -9999 -9999 
-9999 -9999 -9999 -9999 -9999 -9999 -9999 -9999 -9999 -9999 -9999 -9999 -9999 -9999 -9999 -9999 -9999 -9999 -9999 -9999 -9999 -9999 -9999 -9999 -9999 -9999 -9999 -9999 -9999 -9999 -9999 -9999 -9999 -9999 -9999 -9999 -9999 -9999 -9999 -9999 -9999 -9999 -9999 -9999 -9999 -9999 -9999 -9999 -9999 -9999 -9999 -9999 -9999 -9999 -9999 -9999 -9999 -9999 -9999 -9999 -9999 -9999 -9999 -9999 -9999 4102 4214 3909 3413 2705 2487 3530 3918 4086 4014 3462 2591 2502 2998 3639 4256 4231 3649 2900 3100 2928 2449 2972 2842 2889 3192 3430 3515 3839 3946 3802 3444 3017 2484 2638 3048 -9999 -9999 -9999 -9999 -9999 -9999 -9999 -9999 -9999 -9999 -9999 -9999 -9999 -9999 -9999 -9999 -9999 -9999 -9999 -9999 -9999 -9999 -9999 -9999 -9999 -9999 -9999 -9999 -9999 -9999 -9999 -9999 -9999 -9999 -9999 -9999 -9999 -9999 -9999 -9999 -9999 -9999 -9999 -9999 -9999 -9999 -9999 -9999 -9999 -9999 -9999 -9999 -9999 -9999 -9999 -9999 -9999 -9999 -9999 -9999 -9999 -9999 -9999 -9999 -9999 -9999 -9999 -9999 -9999 
-9999 -9999 -9999 -9999 -9999 -9999 -9999 -9999 -9999 -9999 -9999 -9999 -9999 -9999 -9999 -9999 -9999 -9999 -9999 -9999 -9999 -9999 -9999 -9999 -9999 -9999 -9999 -9999 -9999 -9999 -9999 -9999 -9999 -9999 -9999 -9999 -9999 -9999 -9999 -9999 -9999 -9999 -9999 -9999 -9999 -9999 -9999 -9999 -9999 -9999 -9999 -9999 -9999 -9999 -9999 -9999 -9999 -9999 -9999 -9999 -9999 -9999 -9999 -9999 -9999 3906 4135 4197 3706 3046 2486 2498 2952 3968 3816 2615 2224 3104 3591 3758 3974 4097 3686 3460 3893 3537 2620 2576 2759 2880 3065 3424 3096 3425 3777 3797 3554 2948 2381 2103 -9999 -9999 -9999 -9999 -9999 -9999 -9999 -9999 -9999 -9999 -9999 -9999 -9999 -9999 -9999 -9999 -9999 -9999 -9999 -9999 -9999 -9999 -9999 -9999 -9999 -9999 -9999 -9999 -9999 -9999 -9999 -9999 -9999 -9999 -9999 -9999 -9999 -9999 -9999 -9999 -9999 -9999 -9999 -9999 -9999 -9999 -9999 -9999 -9999 -9999 -9999 -9999 -9999 -9999 -9999 -9999 -9999 -9999 -9999 -9999 -9999 -9999 -9999 -9999 -9999 -9999 -9999 -9999 -9999 -9999 
-9999 -9999 -9999 -9999 -9999 -9999 -9999 -9999 -9999 -9999 -9999 -9999 -9999 -9999 -9999 -9999 -9999 -9999 -9999 -9999 -9999 -9999 -9999 -9999 -9999 -9999 -9999 -9999 -9999 -9999 -9999 -9999 -9999 -9999 -9999 -9999 -9999 -9999 -9999 -9999 -9999 -9999 -9999 -9999 -9999 -9999 -9999 -9999 -9999 -9999 -9999 -9999 -9999 -9999 -9999 -9999 -9999 -9999 -9999 -9999 -9999 -9999 -9999 -9999 -9999 -9999 3890 3936 3477 3376 3326 2840 2489 3525 3571 2830 2420 3266 4112 4023 3861 3460 3844 3916 3994 3335 3091 2408 2691 3404 3449 3198 2912 3105 3232 3703 3832 3016 3103 -9999 -9999 -9999 -9999 -9999 -9999 -9999 -9999 -9999 -9999 -9999 -9999 -9999 -9999 -9999 -9999 -9999 -9999 -9999 -9999 -9999 -9999 -9999 -9999 -9999 -9999 -9999 -9999 -9999 -9999 -9999 -9999 -9999 -9999 -9999 -9999 -9999 -9999 -9999 -9999 -9999 -9999 -9999 -9999 -9999 -9999 -9999 -9999 -9999 -9999 -9999 -9999 -9999 -9999 -9999 -9999 -9999 -9999 -9999 -9999 -9999 -9999 -9999 -9999 -9999 -9999 -9999 -9999 -9999 -9999 -9999 
-9999 -9999 -9999 -9999 -9999 -9999 -9999 -9999 -9999 -9999 -9999 -9999 -9999 -9999 -9999 -9999 -9999 -9999 -9999 -9999 -9999 -9999 -9999 -9999 -9999 -9999 -9999 -9999 -9999 -9999 -9999 -9999 -9999 -9999 -9999 -9999 -9999 -9999 -9999 -9999 -9999 -9999 -9999 -9999 -9999 -9999 -9999 -9999 -9999 -9999 -9999 -9999 -9999 -9999 -9999 -9999 -9999 -9999 -9999 -9999 -9999 -9999 -9999 -9999 -9999 -9999 -9999 3785 3892 3924 3829 3332 2592 2718 2782 2820 2422 3140 3672 3663 3641 3101 3103 3510 3792 3347 2932 2725 2513 2850 3099 3521 3161 2730 2758 3317 3583 3656 3230 2871 -9999 -9999 -9999 -9999 -9999 -9999 -9999 -9999 -9999 -9999 -9999 -9999 -9999 -9999 -9999 -9999 -9999 -9999 -9999 -9999 -9999 -9999 -9999 -9999 -9999 -9999 -9999 -9999 -9999 -9999 -9999 -9999 -9999 -9999 -9999 -9999 -9999 -9999 -9999 -9999 -9999 -9999 -9999 -9999 -9999 -9999 -9999 -9999 -9999 -9999 -9999 -9999 -9999 -9999 -9999 -9999 -9999 -9999 -9999 -9999 -9999 -9999 -9999 -9999 -9999 -9999 -9999 -9999 -9999 -9999 
-9999 -9999 -9999 -9999 -9999 -9999 -9999 -9999 -9999 -9999 -9999 -9999 -9999 -9999 -9999 -9999 -9999 -9999 -9999 -9999 -9999 -9999 -9999 -9999 -9999 -9999 -9999 -9999 -9999 -9999 -9999 -9999 -9999 -9999 -9999 -9999 -9999 -9999 -9999 -9999 -9999 -9999 -9999 -9999 -9999 -9999 -9999 -9999 -9999 -9999 -9999 -9999 -9999 -9999 -9999 -9999 -9999 -9999 -9999 -9999 -9999 -9999 -9999 -9999 -9999 -9999 -9999 -9999 3543 3400 3373 3017 2819 2393 2200 2323 2408 3038 3036 3376 3577 3122 2988 3401 3383 3595 3213 3125 2636 2534 2384 2993 3245 3128 2471 2915 2872 3179 -9999 -9999 -9999 -9999 -9999 -9999 -9999 -9999 -9999 -9999 -9999 -9999 -9999 -9999 -9999 -9999 -9999 -9999 -9999 -9999 -9999 -9999 -9999 -9999 -9999 -9999 -9999 -9999 -9999 -9999 -9999 -9999 -9999 -9999 -9999 -9999 -9999 -9999 -9999 -9999 -9999 -9999 -9999 -9999 -9999 -9999 -9999 -9999 -9999 -9999 -9999 -9999 -9999 -9999 -9999 -9999 -9999 -9999 -9999 -9999 -9999 -9999 -9999 -9999 -9999 -9999 -9999 -9999 -9999 -9999 -9999 -9999 
-9999 -9999 -9999 -9999 -9999 -9999 -9999 -9999 -9999 -9999 -9999 -9999 -9999 -9999 -9999 -9999 -9999 -9999 -9999 -9999 -9999 -9999 -9999 -9999 -9999 -9999 -9999 -9999 -9999 -9999 -9999 -9999 -9999 -9999 -9999 -9999 -9999 -9999 -9999 -9999 -9999 -9999 -9999 -9999 -9999 -9999 -9999 -9999 -9999 -9999 -9999 -9999 -9999 -9999 -9999 -9999 -9999 -9999 -9999 -9999 -9999 -9999 -9999 -9999 -9999 -9999 -9999 -9999 3899 3450 3148 2993 3074 3001 2264 2101 2754 3094 3454 -9999 3165 -9999 2971 -9999 3150 3202 3071 3336 3755 3402 2482 2858 3228 2698 2339 2769 2523 -9999 -9999 -9999 -9999 -9999 -9999 -9999 -9999 -9999 -9999 -9999 -9999 -9999 -9999 -9999 -9999 -9999 -9999 -9999 -9999 -9999 -9999 -9999 -9999 -9999 -9999 -9999 -9999 -9999 -9999 -9999 -9999 -9999 -9999 -9999 -9999 -9999 -9999 -9999 -9999 -9999 -9999 -9999 -9999 -9999 -9999 -9999 -9999 -9999 -9999 -9999 -9999 -9999 -9999 -9999 -9999 -9999 -9999 -9999 -9999 -9999 -9999 -9999 -9999 -9999 -9999 -9999 -9999 -9999 -9999 -9999 -9999 -9999 
-9999 -9999 -9999 -9999 -9999 -9999 -9999 -9999 -9999 -9999 -9999 -9999 -9999 -9999 -9999 -9999 -9999 -9999 -9999 -9999 -9999 -9999 -9999 -9999 -9999 -9999 -9999 -9999 -9999 -9999 -9999 -9999 -9999 -9999 -9999 -9999 -9999 -9999 -9999 -9999 -9999 -9999 -9999 -9999 -9999 -9999 -9999 -9999 -9999 -9999 -9999 -9999 -9999 -9999 -9999 -9999 -9999 -9999 -9999 -9999 -9999 -9999 -9999 -9999 -9999 -9999 -9999 -9999 -9999 -9999 -9999 3698 3080 2412 -9999 2888 3257 3735 -9999 -9999 -9999 -9999 -9999 -9999 -9999 -9999 2873 3359 3547 3640 3060 2433 2536 2286 2178 3085 2939 2525 -9999 -9999 -9999 -9999 -9999 -9999 -9999 -9999 -9999 -9999 -9999 -9999 -9999 -9999 -9999 -9999 -9999 -9999 -9999 -9999 -9999 -9999 -9999 -9999 -9999 -9999 -9999 -9999 -9999 -9999 -9999 -9999 -9999 -9999 -9999 -9999 -9999 -9999 -9999 -9999 -9999 -9999 -9999 -9999 -9999 -9999 -9999 -9999 -9999 -9999 -9999 -9999 -9999 -9999 -9999 -9999 -9999 -9999 -9999 -9999 -9999 -9999 -9999 -9999 -9999 -9999 -9999 -9999 -9999 -9999 -9999 -9999 
-9999 -9999 -9999 -9999 -9999 -9999 -9999 -9999 -9999 -9999 -9999 -9999 -9999 -9999 -9999 -9999 -9999 -9999 -9999 -9999 -9999 -9999 -9999 -9999 -9999 -9999 -9999 -9999 -9999 -9999 -9999 -9999 -9999 -9999 -9999 -9999 -9999 -9999 -9999 -9999 -9999 -9999 -9999 -9999 -9999 -9999 -9999 -9999 -9999 -9999 -9999 -9999 -9999 -9999 -9999 -9999 -9999 -9999 -9999 -9999 -9999 -9999 -9999 -9999 -9999 -9999 -9999 -9999 -9999 -9999 -9999 3070 2760 2019 -9999 -9999 -9999 -9999 -9999 -9999 -9999 -9999 -9999 -9999 -9999 -9999 -9999 -9999 3580 3572 3191 2779 2242 3224 2839 2260 2827 3086 -9999 -9999 -9999 -9999 -9999 -9999 -9999 -9999 -9999 -9999 -9999 -9999 -9999 -9999 -9999 -9999 -9999 -9999 -9999 -9999 -9999 -9999 -9999 -9999 -9999 -9999 -9999 -9999 -9999 -9999 -9999 -9999 -9999 -9999 -9999 -9999 -9999 -9999 -9999 -9999 -9999 -9999 -9999 -9999 -9999 -9999 -9999 -9999 -9999 -9999 -9999 -9999 -9999 -9999 -9999 -9999 -9999 -9999 -9999 -9999 -9999 -9999 -9999 -9999 -9999 -9999 -9999 -9999 -9999 -9999 -9999 -9999 
-9999 -9999 -9999 -9999 -9999 -9999 -9999 -9999 -9999 -9999 -9999 -9999 -9999 -9999 -9999 -9999 -9999 -9999 -9999 -9999 -9999 -9999 -9999 -9999 -9999 -9999 -9999 -9999 -9999 -9999 -9999 -9999 -9999 -9999 -9999 -9999 -9999 -9999 -9999 -9999 -9999 -9999 -9999 -9999 -9999 -9999 -9999 -9999 -9999 -9999 -9999 -9999 -9999 -9999 -9999 -9999 -9999 -9999 -9999 -9999 -9999 -9999 -9999 -9999 -9999 -9999 -9999 -9999 -9999 -9999 -9999 2612 1776 -9999 -9999 -9999 -9999 -9999 -9999 -9999 -9999 -9999 -9999 -9999 -9999 -9999 -9999 -9999 -9999 -9999 3777 3261 2401 2755 3264 3104 3710 3394 -9999 -9999 -9999 -9999 -9999 -9999 -9999 -9999 -9999 -9999 -9999 -9999 -9999 -9999 -9999 -9999 -9999 -9999 -9999 -9999 -9999 -9999 -9999 -9999 -9999 -9999 -9999 -9999 -9999 -9999 -9999 -9999 -9999 -9999 -9999 -9999 -9999 -9999 -9999 -9999 -9999 -9999 -9999 -9999 -9999 -9999 -9999 -9999 -9999 -9999 -9999 -9999 -9999 -9999 -9999 -9999 -9999 -9999 -9999 -9999 -9999 -9999 -9999 -9999 -9999 -9999 -9999 -9999 -9999 -9999 -9999 -9999 
-9999 -9999 -9999 -9999 -9999 -9999 -9999 -9999 -9999 -9999 -9999 -9999 -9999 -9999 -9999 -9999 -9999 -9999 -9999 -9999 -9999 -9999 -9999 -9999 -9999 -9999 -9999 -9999 -9999 -9999 -9999 -9999 -9999 -9999 -9999 -9999 -9999 -9999 -9999 -9999 -9999 -9999 -9999 -9999 -9999 -9999 -9999 -9999 -9999 -9999 -9999 -9999 -9999 -9999 -9999 -9999 -9999 -9999 -9999 -9999 -9999 -9999 -9999 -9999 -9999 -9999 -9999 -9999 -9999 -9999 -9999 1804 -9999 -9999 -9999 -9999 -9999 -9999 -9999 -9999 -9999 -9999 -9999 -9999 -9999 -9999 -9999 -9999 -9999 -9999 -9999 -9999 2759 2862 3628 -9999 -9999 -9999 -9999 -9999 -9999 -9999 -9999 -9999 -9999 -9999 -9999 -9999 -9999 -9999 -9999 -9999 -9999 -9999 -9999 -9999 -9999 -9999 -9999 -9999 -9999 -9999 -9999 -9999 -9999 -9999 -9999 -9999 -9999 -9999 -9999 -9999 -9999 -9999 -9999 -9999 -9999 -9999 -9999 -9999 -9999 -9999 -9999 -9999 -9999 -9999 -9999 -9999 -9999 -9999 -9999 -9999 -9999 -9999 -9999 -9999 -9999 -9999 -9999 -9999 -9999 -9999 -9999 -9999 -9999 -9999 -9999 -9999 -9999 -9999 
-9999 -9999 -9999 -9999 -9999 -9999 -9999 -9999 -9999 -9999 -9999 -9999 -9999 -9999 -9999 -9999 -9999 -9999 -9999 -9999 -9999 -9999 -9999 -9999 -9999 -9999 -9999 -9999 -9999 -9999 -9999 -9999 -9999 -9999 -9999 -9999 -9999 -9999 -9999 -9999 -9999 -9999 -9999 -9999 -9999 -9999 -9999 -9999 -9999 -9999 -9999 -9999 -9999 -9999 -9999 -9999 -9999 -9999 -9999 -9999 -9999 -9999 -9999 -9999 -9999 -9999 -9999 -9999 -9999 -9999 -9999 -9999 -9999 -9999 -9999 -9999 -9999 -9999 -9999 -9999 -9999 -9999 -9999 -9999 -9999 -9999 -9999 -9999 -9999 -9999 -9999 -9999 2948 -9999 -9999 -9999 -9999 -9999 -9999 -9999 -9999 -9999 -9999 -9999 -9999 -9999 -9999 -9999 -9999 -9999 -9999 -9999 -9999 -9999 -9999 -9999 -9999 -9999 -9999 -9999 -9999 -9999 -9999 -9999 -9999 -9999 -9999 -9999 -9999 -9999 -9999 -9999 -9999 -9999 -9999 -9999 -9999 -9999 -9999 -9999 -9999 -9999 -9999 -9999 -9999 -9999 -9999 -9999 -9999 -9999 -9999 -9999 -9999 -9999 -9999 -9999 -9999 -9999 -9999 -9999 -9999 -9999 -9999 -9999 -9999 -9999 -9999 -9999 -9999 -9999 
