# Supplementary material for: Spatiotemporal prediction of alpine wetlands under multi-climate scenarios in the west of Sichuan, China
Source: PeerJ. 2024 Nov 27;12:e18586. doi: 10.7717/peerj.18586 (PMC11608022; doi:10.7717/peerj.18586)
Supplement: Supplemental Information 3 [file peerj-12-18586-s003.zip › DIV-GIS_data/2.5mBIOssp126_2021-2040/wc2.1_2.5m_elev.grd]

[General]
Creator=DIVA-GIS
Created=20201031
Title=wc2.1_2.5m_elev

[GeoReference]
Projection=
Datum=
Mapunits=
Columns=170
Rows=159
MinX=97.34749306
MaxX=104.430826393333
MinY=27.673839575
MaxY=34.2988395750001
ResolutionX=0.041666666666667
ResolutionY=0.041666666666667

[Data]
DataType=INT4S
MinValue=1075
MaxValue=5259
NoDataValue=-2147483645
Transparent=0
Units=

[Application]
Opt0=Imported ASCII data from: C:\Users\wangh\Desktop\Wetland Predict1028\SSP model\DIV-GIS\2.5mBIOssp126_2021-2040\wc2.1_2.5m_elev.asc

[ContLegend]
Count=2
Color1=16711680
Value1=1075
Label1=
Color2=255
Value2=5259
Label2=

[Legend]
Count=5
Color1=32768
Min1=1075
Max1=1912
Label1=1075 - 1912
Color2=65280
Min2=1912
Max2=2749
Label2=1912 - 2749
Color3=65535
Min3=2749
Max3=3585
Label3=2749 - 3585
Color4=38655
Min4=3585
Max4=4422
Label4=3585 - 4422
Color5=255
Min5=4422
Max5=5259
Label5=4422 - 5259
Transparent=0
NoDataColor=0
NoDataLabel=No Data
isContinuous=0
SpacedByColor=0
