# Supplementary material for: Spatiotemporal prediction of alpine wetlands under multi-climate scenarios in the west of Sichuan, China
Source: PeerJ. 2024 Nov 27;12:e18586. doi: 10.7717/peerj.18586 (PMC11608022; doi:10.7717/peerj.18586)
Supplement: Supplemental Information 3 [file peerj-12-18586-s003.zip › DIV-GIS_data/2.5mBIOssp126_2021-2040/wc2.1_2.5m_elev.tif.xml]

<?xml version="1.0" encoding="UTF-8"?>
<metadata xml:lang="zh"><Esri><CreaDate>20201031</CreaDate><CreaTime>13083200</CreaTime><ArcGISFormat>1.0</ArcGISFormat><SyncOnce>TRUE</SyncOnce><DataProperties><lineage><Process ToolSource="d:\program files (x86)\arcgis\desktop10.5\ArcToolbox\Toolboxes\Spatial Analyst Tools.tbx\ExtractByMask" Date="20201031" Time="130832">ExtractByMask D:\TEST1025\Data\wc2.1_2.5m_bioc_BCC-CSM2-MR_ssp126_2021-2040\wc2.1_2.5m_elev.tif "C:\Users\wangh\Desktop\Wetland Predict1028\SA_County.shp" "C:\Users\wangh\Desktop\Wetland Predict1028\SSP model\Maxent\2.5mBIOssp126_2021-2040\wc2.1_2.5m_elev.tif"</Process></lineage></DataProperties></Esri></metadata>
