# Supplementary material for: Spatiotemporal prediction of alpine wetlands under multi-climate scenarios in the west of Sichuan, China
Source: PeerJ. 2024 Nov 27;12:e18586. doi: 10.7717/peerj.18586 (PMC11608022; doi:10.7717/peerj.18586)
Supplement: Supplemental Information 4 [file peerj-12-18586-s004.zip]

Archive with 875 entries (860 files):
- GARPP_data/
- GARPP_data/2.5mBIOssp126_2021-2040/
- GARPP_data/2.5mBIOssp126_2021-2040/2.5mBIOssp126_2021-2040_1.prj
- GARPP_data/2.5mBIOssp126_2021-2040/2.5mBIOssp126_2021-2040_1.tif
- GARPP_data/2.5mBIOssp126_2021-2040/2.5mBIOssp126_2021-2040_10.prj
- GARPP_data/2.5mBIOssp126_2021-2040/2.5mBIOssp126_2021-2040_10.tif
- GARPP_data/2.5mBIOssp126_2021-2040/2.5mBIOssp126_2021-2040_11.prj
- GARPP_data/2.5mBIOssp126_2021-2040/2.5mBIOssp126_2021-2040_11.tif
- GARPP_data/2.5mBIOssp126_2021-2040/2.5mBIOssp126_2021-2040_12.prj
- GARPP_data/2.5mBIOssp126_2021-2040/2.5mBIOssp126_2021-2040_12.tif
- GARPP_data/2.5mBIOssp126_2021-2040/2.5mBIOssp126_2021-2040_13.prj
- GARPP_data/2.5mBIOssp126_2021-2040/2.5mBIOssp126_2021-2040_13.tif
- GARPP_data/2.5mBIOssp126_2021-2040/2.5mBIOssp126_2021-2040_14.prj
- GARPP_data/2.5mBIOssp126_2021-2040/2.5mBIOssp126_2021-2040_14.tif
- GARPP_data/2.5mBIOssp126_2021-2040/2.5mBIOssp126_2021-2040_15.prj
- GARPP_data/2.5mBIOssp126_2021-2040/2.5mBIOssp126_2021-2040_15.tif
- GARPP_data/2.5mBIOssp126_2021-2040/2.5mBIOssp126_2021-2040_16.prj
- GARPP_data/2.5mBIOssp126_2021-2040/2.5mBIOssp126_2021-2040_16.tif
- GARPP_data/2.5mBIOssp126_2021-2040/2.5mBIOssp126_2021-2040_17.prj
- GARPP_data/2.5mBIOssp126_2021-2040/2.5mBIOssp126_2021-2040_17.tif
- GARPP_data/2.5mBIOssp126_2021-2040/2.5mBIOssp126_2021-2040_18.prj
- GARPP_data/2.5mBIOssp126_2021-2040/2.5mBIOssp126_2021-2040_18.tif
- GARPP_data/2.5mBIOssp126_2021-2040/2.5mBIOssp126_2021-2040_19.prj
- GARPP_data/2.5mBIOssp126_2021-2040/2.5mBIOssp126_2021-2040_19.tif
- GARPP_data/2.5mBIOssp126_2021-2040/2.5mBIOssp126_2021-2040_2.prj
- GARPP_data/2.5mBIOssp126_2021-2040/2.5mBIOssp126_2021-2040_2.tif
- GARPP_data/2.5mBIOssp126_2021-2040/2.5mBIOssp126_2021-2040_3.prj
- GARPP_data/2.5mBIOssp126_2021-2040/2.5mBIOssp126_2021-2040_3.tif
- GARPP_data/2.5mBIOssp126_2021-2040/2.5mBIOssp126_2021-2040_4.prj
- GARPP_data/2.5mBIOssp126_2021-2040/2.5mBIOssp126_2021-2040_4.tif
- GARPP_data/2.5mBIOssp126_2021-2040/2.5mBIOssp126_2021-2040_5.prj
- GARPP_data/2.5mBIOssp126_2021-2040/2.5mBIOssp126_2021-2040_5.tif
- GARPP_data/2.5mBIOssp126_2021-2040/2.5mBIOssp126_2021-2040_6.prj
- GARPP_data/2.5mBIOssp126_2021-2040/2.5mBIOssp126_2021-2040_6.tif
- GARPP_data/2.5mBIOssp126_2021-2040/2.5mBIOssp126_2021-2040_7.prj
- GARPP_data/2.5mBIOssp126_2021-2040/2.5mBIOssp126_2021-2040_7.tif
- GARPP_data/2.5mBIOssp126_2021-2040/2.5mBIOssp126_2021-2040_8.prj
- GARPP_data/2.5mBIOssp126_2021-2040/2.5mBIOssp126_2021-2040_8.tif
- GARPP_data/2.5mBIOssp126_2021-2040/2.5mBIOssp126_2021-2040_9.prj
- GARPP_data/2.5mBIOssp126_2021-2040/2.5mBIOssp126_2021-2040_9.tif
- GARPP_data/2.5mBIOssp126_2021-2040/2.5mbioSSP126_2021-2040.dxl
- GARPP_data/2.5mBIOssp126_2021-2040/2.5mbiossp126_2021-2040.gxl
- GARPP_data/2.5mBIOssp126_2021-2040/2.5mbiossp126_2021-2040.gxl.bak
- GARPP_data/2.5mBIOssp126_2021-2040/2.5mbiossp126_2021-2040_1.asc
- GARPP_data/2.5mBIOssp126_2021-2040/2.5mbiossp126_2021-2040_1.raw
- GARPP_data/2.5mBIOssp126_2021-2040/2.5mbiossp126_2021-2040_10.asc
- GARPP_data/2.5mBIOssp126_2021-2040/2.5mbiossp126_2021-2040_10.raw
- GARPP_data/2.5mBIOssp126_2021-2040/2.5mbiossp126_2021-2040_11.asc
- GARPP_data/2.5mBIOssp126_2021-2040/2.5mbiossp126_2021-2040_11.raw
- GARPP_data/2.5mBIOssp126_2021-2040/2.5mbiossp126_2021-2040_12.asc
- GARPP_data/2.5mBIOssp126_2021-2040/2.5mbiossp126_2021-2040_12.raw
- GARPP_data/2.5mBIOssp126_2021-2040/2.5mbiossp126_2021-2040_13.asc
- GARPP_data/2.5mBIOssp126_2021-2040/2.5mbiossp126_2021-2040_13.raw
- GARPP_data/2.5mBIOssp126_2021-2040/2.5mbiossp126_2021-2040_14.asc
- GARPP_data/2.5mBIOssp126_2021-2040/2.5mbiossp126_2021-2040_14.raw
- GARPP_data/2.5mBIOssp126_2021-2040/2.5mbiossp126_2021-2040_15.asc
- GARPP_data/2.5mBIOssp126_2021-2040/2.5mbiossp126_2021-2040_15.raw
- GARPP_data/2.5mBIOssp126_2021-2040/2.5mbiossp126_2021-2040_16.asc
- GARPP_data/2.5mBIOssp126_2021-2040/2.5mbiossp126_2021-2040_16.raw
- GARPP_data/2.5mBIOssp126_2021-2040/2.5mbiossp126_2021-2040_17.asc
- GARPP_data/2.5mBIOssp126_2021-2040/2.5mbiossp126_2021-2040_17.raw
- GARPP_data/2.5mBIOssp126_2021-2040/2.5mbiossp126_2021-2040_18.asc
- GARPP_data/2.5mBIOssp126_2021-2040/2.5mbiossp126_2021-2040_18.raw
- GARPP_data/2.5mBIOssp126_2021-2040/2.5mbiossp126_2021-2040_19.asc
- GARPP_data/2.5mBIOssp126_2021-2040/2.5mbiossp126_2021-2040_19.raw
- GARPP_data/2.5mBIOssp126_2021-2040/2.5mbiossp126_2021-2040_2.asc
- GARPP_data/2.5mBIOssp126_2021-2040/2.5mbiossp126_2021-2040_2.raw
- GARPP_data/2.5mBIOssp126_2021-2040/2.5mbiossp126_2021-2040_3.asc
- GARPP_data/2.5mBIOssp126_2021-2040/2.5mbiossp126_2021-2040_3.raw
- GARPP_data/2.5mBIOssp126_2021-2040/2.5mbiossp126_2021-2040_4.asc
- GARPP_data/2.5mBIOssp126_2021-2040/2.5mbiossp126_2021-2040_4.raw
- GARPP_data/2.5mBIOssp126_2021-2040/2.5mbiossp126_2021-2040_5.asc
- GARPP_data/2.5mBIOssp126_2021-2040/2.5mbiossp126_2021-2040_5.raw
- GARPP_data/2.5mBIOssp126_2021-2040/2.5mbiossp126_2021-2040_6.asc
- GARPP_data/2.5mBIOssp126_2021-2040/2.5mbiossp126_2021-2040_6.raw
- GARPP_data/2.5mBIOssp126_2021-2040/2.5mbiossp126_2021-2040_7.asc
- GARPP_data/2.5mBIOssp126_2021-2040/2.5mbiossp126_2021-2040_7.raw
- GARPP_data/2.5mBIOssp126_2021-2040/2.5mbiossp126_2021-2040_8.asc
- GARPP_data/2.5mBIOssp126_2021-2040/2.5mbiossp126_2021-2040_8.raw
- GARPP_data/2.5mBIOssp126_2021-2040/2.5mbiossp126_2021-2040_9.asc
- GARPP_data/2.5mBIOssp126_2021-2040/2.5mbiossp126_2021-2040_9.raw
- GARPP_data/2.5mBIOssp126_2021-2040/Mask.asc
- GARPP_data/2.5mBIOssp126_2021-2040/Mask.prj
- GARPP_data/2.5mBIOssp126_2021-2040/Mask.raw
- GARPP_data/2.5mBIOssp126_2021-2040/Results_2.txt
- GARPP_data/2.5mBIOssp126_2021-2040/Results_2.xls
- GARPP_data/2.5mBIOssp126_2021-2040/task_000001_0.asc
- GARPP_data/2.5mBIOssp126_2021-2040/task_000001_0.bmp
- GARPP_data/2.5mBIOssp126_2021-2040/task_000002_0.asc
- GARPP_data/2.5mBIOssp126_2021-2040/task_000002_0.bmp
- GARPP_data/2.5mBIOssp126_2021-2040/task_000003_0.asc
- GARPP_data/2.5mBIOssp126_2021-2040/task_000003_0.bmp
- GARPP_data/2.5mBIOssp126_2021-2040/task_000004_0.asc
- GARPP_data/2.5mBIOssp126_2021-2040/task_000004_0.bmp
- GARPP_data/2.5mBIOssp126_2021-2040/task_000005_0.asc
- GARPP_data/2.5mBIOssp126_2021-2040/task_000005_0.bmp
- GARPP_data/2.5mBIOssp126_2021-2040/task_000006_0.asc
- GARPP_data/2.5mBIOssp126_2021-2040/task_000006_0.bmp
- GARPP_data/2.5mBIOssp126_2021-2040/task_000007_0.asc
- GARPP_data/2.5mBIOssp126_2021-2040/task_000007_0.bmp
- GARPP_data/2.5mBIOssp126_2021-2040/task_000008_0.asc
- GARPP_data/2.5mBIOssp126_2021-2040/task_000008_0.bmp
- GARPP_data/2.5mBIOssp126_2021-2040/task_000009_0.asc
- GARPP_data/2.5mBIOssp126_2021-2040/task_000009_0.bmp
- GARPP_data/2.5mBIOssp126_2021-2040/task_000010_0.asc
- GARPP_data/2.5mBIOssp126_2021-2040/task_000010_0.bmp
- GARPP_data/2.5mBIOssp126_2021-2040/task_000011_0.asc
- GARPP_data/2.5mBIOssp126_2021-2040/task_000011_0.bmp
- GARPP_data/2.5mBIOssp126_2021-2040/task_000012_0.asc
- GARPP_data/2.5mBIOssp126_2021-2040/task_000012_0.bmp
- GARPP_data/2.5mBIOssp126_2021-2040/task_000013_0.asc
- GARPP_data/2.5mBIOssp126_2021-2040/task_000013_0.bmp
- GARPP_data/2.5mBIOssp126_2021-2040/task_000014_0.asc
- GARPP_data/2.5mBIOssp126_2021-2040/task_000014_0.bmp
- GARPP_data/2.5mBIOssp126_2021-2040/task_000015_0.asc
- GARPP_data/2.5mBIOssp126_2021-2040/task_000015_0.bmp
- GARPP_data/2.5mBIOssp126_2021-2040/task_000016_0.asc
- GARPP_data/2.5mBIOssp126_2021-2040/task_000016_0.bmp
- GARPP_data/2.5mBIOssp126_2021-2040/task_000017_0.asc
- GARPP_data/2.5mBIOssp126_2021-2040/task_000017_0.bmp
- GARPP_data/2.5mBIOssp126_2021-2040/task_000018_0.asc
- GARPP_data/2.5mBIOssp126_2021-2040/task_000018_0.bmp
- GARPP_data/2.5mBIOssp126_2021-2040/task_000019_0.asc
- GARPP_data/2.5mBIOssp126_2021-2040/task_000019_0.bmp
- GARPP_data/2.5mBIOssp126_2021-2040/task_000020_0.asc
- GARPP_data/2.5mBIOssp126_2021-2040/task_000020_0.bmp
- GARPP_data/2.5mBIOssp126_2021-2040/wc2.1_2.5m_elev.tfw
- GARPP_data/2.5mBIOssp126_2021-2040/wc2.1_2.5m_elev.tif
- GARPP_data/2.5mBIOssp126_2021-2040/wc2.1_2.5m_elev.tif.vat.cpg
- GARPP_data/2.5mBIOssp126_2021-2040/wc2.1_2.5m_elev.tif.vat.dbf
- GARPP_data/2.5mBIOssp126_2081-2100/
- GARPP_data/2.5mBIOssp126_2081-2100/2.5mBIOssp126_2081-2100_1.prj
- GARPP_data/2.5mBIOssp126_2081-2100/2.5mBIOssp126_2081-2100_1.tif
- GARPP_data/2.5mBIOssp126_2081-2100/2.5mBIOssp126_2081-2100_10.prj
- GARPP_data/2.5mBIOssp126_2081-2100/2.5mBIOssp126_2081-2100_10.tif
- GARPP_data/2.5mBIOssp126_2081-2100/2.5mBIOssp126_2081-2100_11.prj
- GARPP_data/2.5mBIOssp126_2081-2100/2.5mBIOssp126_2081-2100_11.tif
- GARPP_data/2.5mBIOssp126_2081-2100/2.5mBIOssp126_2081-2100_12.prj
- GARPP_data/2.5mBIOssp126_2081-2100/2.5mBIOssp126_2081-2100_12.tif
- GARPP_data/2.5mBIOssp126_2081-2100/2.5mBIOssp126_2081-2100_13.prj
- GARPP_data/2.5mBIOssp126_2081-2100/2.5mBIOssp126_2081-2100_13.tif
- GARPP_data/2.5mBIOssp126_2081-2100/2.5mBIOssp126_2081-2100_14.prj
- GARPP_data/2.5mBIOssp126_2081-2100/2.5mBIOssp126_2081-2100_14.tif
- GARPP_data/2.5mBIOssp126_2081-2100/2.5mBIOssp126_2081-2100_15.prj
- GARPP_data/2.5mBIOssp126_2081-2100/2.5mBIOssp126_2081-2100_15.tif
- GARPP_data/2.5mBIOssp126_2081-2100/2.5mBIOssp126_2081-2100_16.prj
- GARPP_data/2.5mBIOssp126_2081-2100/2.5mBIOssp126_2081-2100_16.tif
- GARPP_data/2.5mBIOssp126_2081-2100/2.5mBIOssp126_2081-2100_17.prj
- GARPP_data/2.5mBIOssp126_2081-2100/2.5mBIOssp126_2081-2100_17.tif
- GARPP_data/2.5mBIOssp126_2081-2100/2.5mBIOssp126_2081-2100_18.prj
- GARPP_data/2.5mBIOssp126_2081-2100/2.5mBIOssp126_2081-2100_18.tif
- GARPP_data/2.5mBIOssp126_2081-2100/2.5mBIOssp126_2081-2100_19.prj
- GARPP_data/2.5mBIOssp126_2081-2100/2.5mBIOssp126_2081-2100_19.tif
- GARPP_data/2.5mBIOssp126_2081-2100/2.5mBIOssp126_2081-2100_2.prj
- GARPP_data/2.5mBIOssp126_2081-2100/2.5mBIOssp126_2081-2100_2.tif
- GARPP_data/2.5mBIOssp126_2081-2100/2.5mBIOssp126_2081-2100_3.prj
- GARPP_data/2.5mBIOssp126_2081-2100/2.5mBIOssp126_2081-2100_3.tif
- GARPP_data/2.5mBIOssp126_2081-2100/2.5mBIOssp126_2081-2100_4.prj
- GARPP_data/2.5mBIOssp126_2081-2100/2.5mBIOssp126_2081-2100_4.tif
- GARPP_data/2.5mBIOssp126_2081-2100/2.5mBIOssp126_2081-2100_5.prj
- GARPP_data/2.5mBIOssp126_2081-2100/2.5mBIOssp126_2081-2100_5.tif
- GARPP_data/2.5mBIOssp126_2081-2100/2.5mBIOssp126_2081-2100_6.prj
- GARPP_data/2.5mBIOssp126_2081-2100/2.5mBIOssp126_2081-2100_6.tif
- GARPP_data/2.5mBIOssp126_2081-2100/2.5mBIOssp126_2081-2100_7.prj
- GARPP_data/2.5mBIOssp126_2081-2100/2.5mBIOssp126_2081-2100_7.tif
- GARPP_data/2.5mBIOssp126_2081-2100/2.5mBIOssp126_2081-2100_8.prj
- GARPP_data/2.5mBIOssp126_2081-2100/2.5mBIOssp126_2081-2100_8.tif
- GARPP_data/2.5mBIOssp126_2081-2100/2.5mBIOssp126_2081-2100_9.prj
- GARPP_data/2.5mBIOssp126_2081-2100/2.5mBIOssp126_2081-2100_9.tif
- GARPP_data/2.5mBIOssp126_2081-2100/2.5mbiossp126_2081-2100.dxl
- GARPP_data/2.5mBIOssp126_2081-2100/2.5mbiossp126_2081-2100_1.asc
- GARPP_data/2.5mBIOssp126_2081-2100/2.5mbiossp126_2081-2100_1.raw
- GARPP_data/2.5mBIOssp126_2081-2100/2.5mbiossp126_2081-2100_10.asc
- GARPP_data/2.5mBIOssp126_2081-2100/2.5mbiossp126_2081-2100_10.raw
- GARPP_data/2.5mBIOssp126_2081-2100/2.5mbiossp126_2081-2100_11.asc
- GARPP_data/2.5mBIOssp126_2081-2100/2.5mbiossp126_2081-2100_11.raw
- GARPP_data/2.5mBIOssp126_2081-2100/2.5mbiossp126_2081-2100_12.asc
- GARPP_data/2.5mBIOssp126_2081-2100/2.5mbiossp126_2081-2100_12.raw
- GARPP_data/2.5mBIOssp126_2081-2100/2.5mbiossp126_2081-2100_13.asc
- GARPP_data/2.5mBIOssp126_2081-2100/2.5mbiossp126_2081-2100_13.raw
- GARPP_data/2.5mBIOssp126_2081-2100/2.5mbiossp126_2081-2100_14.asc
- GARPP_data/2.5mBIOssp126_2081-2100/2.5mbiossp126_2081-2100_14.raw
- GARPP_data/2.5mBIOssp126_2081-2100/2.5mbiossp126_2081-2100_15.asc
- GARPP_data/2.5mBIOssp126_2081-2100/2.5mbiossp126_2081-2100_15.raw
- GARPP_data/2.5mBIOssp126_2081-2100/2.5mbiossp126_2081-2100_16.asc
- GARPP_data/2.5mBIOssp126_2081-2100/2.5mbiossp126_2081-2100_16.raw
- GARPP_data/2.5mBIOssp126_2081-2100/2.5mbiossp126_2081-2100_17.asc
- GARPP_data/2.5mBIOssp126_2081-2100/2.5mbiossp126_2081-2100_17.raw
- GARPP_data/2.5mBIOssp126_2081-2100/2.5mbiossp126_2081-2100_18.asc
- GARPP_data/2.5mBIOssp126_2081-2100/2.5mbiossp126_2081-2100_18.raw
- GARPP_data/2.5mBIOssp126_2081-2100/2.5mbiossp126_2081-2100_19.asc
- GARPP_data/2.5mBIOssp126_2081-2100/2.5mbiossp126_2081-2100_19.raw
- GARPP_data/2.5mBIOssp126_2081-2100/2.5mbiossp126_2081-2100_2.asc
- GARPP_data/2.5mBIOssp126_2081-2100/2.5mbiossp126_2081-2100_2.raw
- GARPP_data/2.5mBIOssp126_2081-2100/2.5mbiossp126_2081-2100_3.asc
- GARPP_data/2.5mBIOssp126_2081-2100/2.5mbiossp126_2081-2100_3.raw
- GARPP_data/2.5mBIOssp126_2081-2100/2.5mbiossp126_2081-2100_4.asc
- GARPP_data/2.5mBIOssp126_2081-2100/2.5mbiossp126_2081-2100_4.raw
- GARPP_data/2.5mBIOssp126_2081-2100/2.5mbiossp126_2081-2100_5.asc
- GARPP_data/2.5mBIOssp126_2081-2100/2.5mbiossp126_2081-2100_5.raw
- GARPP_data/2.5mBIOssp126_2081-2100/2.5mbiossp126_2081-2100_6.asc
- GARPP_data/2.5mBIOssp126_2081-2100/2.5mbiossp126_2081-2100_6.raw
- GARPP_data/2.5mBIOssp126_2081-2100/2.5mbiossp126_2081-2100_7.asc
- GARPP_data/2.5mBIOssp126_2081-2100/2.5mbiossp126_2081-2100_7.raw
- GARPP_data/2.5mBIOssp126_2081-2100/2.5mbiossp126_2081-2100_8.asc
- GARPP_data/2.5mBIOssp126_2081-2100/2.5mbiossp126_2081-2100_8.raw
- GARPP_data/2.5mBIOssp126_2081-2100/2.5mbiossp126_2081-2100_9.asc
- GARPP_data/2.5mBIOssp126_2081-2100/2.5mbiossp126_2081-2100_9.raw
- GARPP_data/2.5mBIOssp126_2081-2100/Mask.asc
- GARPP_data/2.5mBIOssp126_2081-2100/Mask.prj
- GARPP_data/2.5mBIOssp126_2081-2100/Mask.raw
- GARPP_data/2.5mBIOssp126_2081-2100/wc2.1_2.5m_elev.tfw
- GARPP_data/2.5mBIOssp126_2081-2100/wc2.1_2.5m_elev.tif
- GARPP_data/2.5mBIOssp126_2081-2100/wc2.1_2.5m_elev.tif.vat.cpg
- GARPP_data/2.5mBIOssp126_2081-2100/wc2.1_2.5m_elev.tif.vat.dbf
- GARPP_data/2.5mBIOssp245_2021-2040/
- GARPP_data/2.5mBIOssp245_2021-2040/2.5mBIOssp245_2021-2040_1.prj
- GARPP_data/2.5mBIOssp245_2021-2040/2.5mBIOssp245_2021-2040_1.tif
- GARPP_data/2.5mBIOssp245_2021-2040/2.5mBIOssp245_2021-2040_10.prj
- GARPP_data/2.5mBIOssp245_2021-2040/2.5mBIOssp245_2021-2040_10.tif
- GARPP_data/2.5mBIOssp245_2021-2040/2.5mBIOssp245_2021-2040_11.prj
- GARPP_data/2.5mBIOssp245_2021-2040/2.5mBIOssp245_2021-2040_11.tif
- GARPP_data/2.5mBIOssp245_2021-2040/2.5mBIOssp245_2021-2040_12.prj
- GARPP_data/2.5mBIOssp245_2021-2040/2.5mBIOssp245_2021-2040_12.tif
- GARPP_data/2.5mBIOssp245_2021-2040/2.5mBIOssp245_2021-2040_13.prj
- GARPP_data/2.5mBIOssp245_2021-2040/2.5mBIOssp245_2021-2040_13.tif
- GARPP_data/2.5mBIOssp245_2021-2040/2.5mBIOssp245_2021-2040_14.prj
- GARPP_data/2.5mBIOssp245_2021-2040/2.5mBIOssp245_2021-2040_14.tif
- GARPP_data/2.5mBIOssp245_2021-2040/2.5mBIOssp245_2021-2040_15.prj
- GARPP_data/2.5mBIOssp245_2021-2040/2.5mBIOssp245_2021-2040_15.tif
- GARPP_data/2.5mBIOssp245_2021-2040/2.5mBIOssp245_2021-2040_16.prj
- GARPP_data/2.5mBIOssp245_2021-2040/2.5mBIOssp245_2021-2040_16.tif
- GARPP_data/2.5mBIOssp245_2021-2040/2.5mBIOssp245_2021-2040_17.prj
- GARPP_data/2.5mBIOssp245_2021-2040/2.5mBIOssp245_2021-2040_17.tif
- GARPP_data/2.5mBIOssp245_2021-2040/2.5mBIOssp245_2021-2040_18.prj
- GARPP_data/2.5mBIOssp245_2021-2040/2.5mBIOssp245_2021-2040_18.tif
- GARPP_data/2.5mBIOssp245_2021-2040/2.5mBIOssp245_2021-2040_19.prj
- GARPP_data/2.5mBIOssp245_2021-2040/2.5mBIOssp245_2021-2040_19.tif
- GARPP_data/2.5mBIOssp245_2021-2040/2.5mBIOssp245_2021-2040_2.prj
- GARPP_data/2.5mBIOssp245_2021-2040/2.5mBIOssp245_2021-2040_2.tif
- GARPP_data/2.5mBIOssp245_2021-2040/2.5mBIOssp245_2021-2040_3.prj
- GARPP_data/2.5mBIOssp245_2021-2040/2.5mBIOssp245_2021-2040_3.tif
- GARPP_data/2.5mBIOssp245_2021-2040/2.5mBIOssp245_2021-2040_4.prj
- GARPP_data/2.5mBIOssp245_2021-2040/2.5mBIOssp245_2021-2040_4.tif
- GARPP_data/2.5mBIOssp245_2021-2040/2.5mBIOssp245_2021-2040_5.prj
- GARPP_data/2.5mBIOssp245_2021-2040/2.5mBIOssp245_2021-2040_5.tif
- GARPP_data/2.5mBIOssp245_2021-2040/2.5mBIOssp245_2021-2040_6.prj
- GARPP_data/2.5mBIOssp245_2021-2040/2.5mBIOssp245_2021-2040_6.tif
- GARPP_data/2.5mBIOssp245_2021-2040/2.5mBIOssp245_2021-2040_7.prj
- GARPP_data/2.5mBIOssp245_2021-2040/2.5mBIOssp245_2021-2040_7.tif
- GARPP_data/2.5mBIOssp245_2021-2040/2.5mBIOssp245_2021-2040_8.prj
- GARPP_data/2.5mBIOssp245_2021-2040/2.5mBIOssp245_2021-2040_8.tif
- GARPP_data/2.5mBIOssp245_2021-2040/2.5mBIOssp245_2021-2040_9.prj
- GARPP_data/2.5mBIOssp245_2021-2040/2.5mBIOssp245_2021-2040_9.tif
- GARPP_data/2.5mBIOssp245_2021-2040/2.5mbiossp245_2021-2040.dxl
- GARPP_data/2.5mBIOssp245_2021-2040/2.5mbiossp245_2021-2040_1.asc
- GARPP_data/2.5mBIOssp245_2021-2040/2.5mbiossp245_2021-2040_1.raw
- GARPP_data/2.5mBIOssp245_2021-2040/2.5mbiossp245_2021-2040_10.asc
- GARPP_data/2.5mBIOssp245_2021-2040/2.5mbiossp245_2021-2040_10.raw
- GARPP_data/2.5mBIOssp245_2021-2040/2.5mbiossp245_2021-2040_11.asc
- GARPP_data/2.5mBIOssp245_2021-2040/2.5mbiossp245_2021-2040_11.raw
- GARPP_data/2.5mBIOssp245_2021-2040/2.5mbiossp245_2021-2040_12.asc
- GARPP_data/2.5mBIOssp245_2021-2040/2.5mbiossp245_2021-2040_12.raw
- GARPP_data/2.5mBIOssp245_2021-2040/2.5mbiossp245_2021-2040_13.asc
- GARPP_data/2.5mBIOssp245_2021-2040/2.5mbiossp245_2021-2040_13.raw
- GARPP_data/2.5mBIOssp245_2021-2040/2.5mbiossp245_2021-2040_14.asc
- GARPP_data/2.5mBIOssp245_2021-2040/2.5mbiossp245_2021-2040_14.raw
- GARPP_data/2.5mBIOssp245_2021-2040/2.5mbiossp245_2021-2040_15.asc
- GARPP_data/2.5mBIOssp245_2021-2040/2.5mbiossp245_2021-2040_15.raw
- GARPP_data/2.5mBIOssp245_2021-2040/2.5mbiossp245_2021-2040_16.asc
- GARPP_data/2.5mBIOssp245_2021-2040/2.5mbiossp245_2021-2040_16.raw
- GARPP_data/2.5mBIOssp245_2021-2040/2.5mbiossp245_2021-2040_17.asc
- GARPP_data/2.5mBIOssp245_2021-2040/2.5mbiossp245_2021-2040_17.raw
- GARPP_data/2.5mBIOssp245_2021-2040/2.5mbiossp245_2021-2040_18.asc
- GARPP_data/2.5mBIOssp245_2021-2040/2.5mbiossp245_2021-2040_18.raw
- GARPP_data/2.5mBIOssp245_2021-2040/2.5mbiossp245_2021-2040_19.asc
- GARPP_data/2.5mBIOssp245_2021-2040/2.5mbiossp245_2021-2040_19.raw
- GARPP_data/2.5mBIOssp245_2021-2040/2.5mbiossp245_2021-2040_2.asc
- GARPP_data/2.5mBIOssp245_2021-2040/2.5mbiossp245_2021-2040_2.raw
- GARPP_data/2.5mBIOssp245_2021-2040/2.5mbiossp245_2021-2040_3.asc
- GARPP_data/2.5mBIOssp245_2021-2040/2.5mbiossp245_2021-2040_3.raw
- GARPP_data/2.5mBIOssp245_2021-2040/2.5mbiossp245_2021-2040_4.asc
- GARPP_data/2.5mBIOssp245_2021-2040/2.5mbiossp245_2021-2040_4.raw
- GARPP_data/2.5mBIOssp245_2021-2040/2.5mbiossp245_2021-2040_5.asc
- GARPP_data/2.5mBIOssp245_2021-2040/2.5mbiossp245_2021-2040_5.raw
- GARPP_data/2.5mBIOssp245_2021-2040/2.5mbiossp245_2021-2040_6.asc
- GARPP_data/2.5mBIOssp245_2021-2040/2.5mbiossp245_2021-2040_6.raw
- GARPP_data/2.5mBIOssp245_2021-2040/2.5mbiossp245_2021-2040_7.asc
- GARPP_data/2.5mBIOssp245_2021-2040/2.5mbiossp245_2021-2040_7.raw
- GARPP_data/2.5mBIOssp245_2021-2040/2.5mbiossp245_2021-2040_8.asc
- GARPP_data/2.5mBIOssp245_2021-2040/2.5mbiossp245_2021-2040_8.raw
- GARPP_data/2.5mBIOssp245_2021-2040/2.5mbiossp245_2021-2040_9.asc
- GARPP_data/2.5mBIOssp245_2021-2040/2.5mbiossp245_2021-2040_9.raw
- GARPP_data/2.5mBIOssp245_2021-2040/ExtractbyMask.SDMtoolboxInputs
- GARPP_data/2.5mBIOssp245_2021-2040/Mask.asc
- GARPP_data/2.5mBIOssp245_2021-2040/Mask.prj
- GARPP_data/2.5mBIOssp245_2021-2040/Mask.raw
- GARPP_data/2.5mBIOssp245_2021-2040/RastertoASCII.SDMtoolboxInputs
- GARPP_data/2.5mBIOssp245_2021-2040/wc2.1_2.5m_bioc_BCC-CSM2-MR_ssp245_2021-2040.prj
- GARPP_data/2.5mBIOssp245_2021-2040/wc2.1_2.5m_bioc_BCC-CSM2-MR_ssp245_2021-2040.tfw
[truncated: 575 more entries]
