# Supplementary material for: Spatiotemporal prediction of alpine wetlands under multi-climate scenarios in the west of Sichuan, China
Source: PeerJ. 2024 Nov 27;12:e18586. doi: 10.7717/peerj.18586 (PMC11608022; doi:10.7717/peerj.18586)
Supplement: Supplemental Information 4 [file peerj-12-18586-s004.zip › GARPP_data/2.5mBIOssp126_2021-2040/2.5mbioSSP126_2021-2040.dxl]

<EnvLayerSet Id="2.5mbioSSP126_2021-2040" Title="2.5mbioSSP126_2021-2040" Filename="C:\Users\wangh\Desktop\Wetland Predict1028\SSP model\GARPP\2.5mBIOssp126_2021-2040\2.5mbioSSP126_2021-2040.dxl" Rows="159" Columns="170"
 XMin="97.347493" XMax="104.430826" YMin="27.673840" YMax="34.298840" CellSize="0.041667"
 MapUnits="" CoordSys="">

<EnvLayer Type="Layer" Id="2.5mbiossp126_2021-2040_1" Title="2.5mbiossp126_2021-2040_1" MatrixType="RawByteMatrixInDisk" MatrixFileName="2.5mbiossp126_2021-2040_1.raw"  ValueUnits="" MapUnits="" CoordSys="" LayerType="" Rows="159" Columns="170" XMin="97.347493" XMax="104.430826" YMin="27.673840" YMax="34.298840" CellSize="0.041667" MinValue="-5.891667" MaxValue="17.575000" ValueCoef="0.092754" />
<EnvLayer Type="Layer" Id="2.5mbiossp126_2021-2040_10" Title="2.5mbiossp126_2021-2040_10" MatrixType="RawByteMatrixInDisk" MatrixFileName="2.5mbiossp126_2021-2040_10.raw"  ValueUnits="" MapUnits="" CoordSys="" LayerType="" Rows="159" Columns="170" XMin="97.347493" XMax="104.430826" YMin="27.673840" YMax="34.298840" CellSize="0.041667" MinValue="3.066667" MaxValue="23.900000" ValueCoef="0.082345" />
<EnvLayer Type="Layer" Id="2.5mbiossp126_2021-2040_11" Title="2.5mbiossp126_2021-2040_11" MatrixType="RawByteMatrixInDisk" MatrixFileName="2.5mbiossp126_2021-2040_11.raw"  ValueUnits="" MapUnits="" CoordSys="" LayerType="" Rows="159" Columns="170" XMin="97.347493" XMax="104.430826" YMin="27.673840" YMax="34.298840" CellSize="0.041667" MinValue="-16.633330" MaxValue="11.116670" ValueCoef="0.109684" />
<EnvLayer Type="Layer" Id="2.5mbiossp126_2021-2040_12" Title="2.5mbiossp126_2021-2040_12" MatrixType="RawByteMatrixInDisk" MatrixFileName="2.5mbiossp126_2021-2040_12.raw"  ValueUnits="" MapUnits="" CoordSys="" LayerType="" Rows="159" Columns="170" XMin="97.347493" XMax="104.430826" YMin="27.673840" YMax="34.298840" CellSize="0.041667" MinValue="470.000000" MaxValue="976.000000" ValueCoef="2.000000" />
<EnvLayer Type="Layer" Id="2.5mbiossp126_2021-2040_13" Title="2.5mbiossp126_2021-2040_13" MatrixType="RawByteMatrixInDisk" MatrixFileName="2.5mbiossp126_2021-2040_13.raw"  ValueUnits="" MapUnits="" CoordSys="" LayerType="" Rows="159" Columns="170" XMin="97.347493" XMax="104.430826" YMin="27.673840" YMax="34.298840" CellSize="0.041667" MinValue="99.000000" MaxValue="190.000000" ValueCoef="0.359684" />
<EnvLayer Type="Layer" Id="2.5mbiossp126_2021-2040_14" Title="2.5mbiossp126_2021-2040_14" MatrixType="RawByteMatrixInDisk" MatrixFileName="2.5mbiossp126_2021-2040_14.raw"  ValueUnits="" MapUnits="" CoordSys="" LayerType="" Rows="159" Columns="170" XMin="97.347493" XMax="104.430826" YMin="27.673840" YMax="34.298840" CellSize="0.041667" MinValue="1.000000" MaxValue="11.000000" ValueCoef="0.039526" />
<EnvLayer Type="Layer" Id="2.5mbiossp126_2021-2040_15" Title="2.5mbiossp126_2021-2040_15" MatrixType="RawByteMatrixInDisk" MatrixFileName="2.5mbiossp126_2021-2040_15.raw"  ValueUnits="" MapUnits="" CoordSys="" LayerType="" Rows="159" Columns="170" XMin="97.347493" XMax="104.430826" YMin="27.673840" YMax="34.298840" CellSize="0.041667" MinValue="69.270450" MaxValue="105.199900" ValueCoef="0.142014" />
<EnvLayer Type="Layer" Id="2.5mbiossp126_2021-2040_16" Title="2.5mbiossp126_2021-2040_16" MatrixType="RawByteMatrixInDisk" MatrixFileName="2.5mbiossp126_2021-2040_16.raw"  ValueUnits="" MapUnits="" CoordSys="" LayerType="" Rows="159" Columns="170" XMin="97.347493" XMax="104.430826" YMin="27.673840" YMax="34.298840" CellSize="0.041667" MinValue="279.000000" MaxValue="537.000000" ValueCoef="1.019763" />
<EnvLayer Type="Layer" Id="2.5mbiossp126_2021-2040_17" Title="2.5mbiossp126_2021-2040_17" MatrixType="RawByteMatrixInDisk" MatrixFileName="2.5mbiossp126_2021-2040_17.raw"  ValueUnits="" MapUnits="" CoordSys="" LayerType="" Rows="159" Columns="170" XMin="97.347493" XMax="104.430826" YMin="27.673840" YMax="34.298840" CellSize="0.041667" MinValue="6.000000" MaxValue="39.000000" ValueCoef="0.130435" />
<EnvLayer Type="Layer" Id="2.5mbiossp126_2021-2040_18" Title="2.5mbiossp126_2021-2040_18" MatrixType="RawByteMatrixInDisk" MatrixFileName="2.5mbiossp126_2021-2040_18.raw"  ValueUnits="" MapUnits="" CoordSys="" LayerType="" Rows="159" Columns="170" XMin="97.347493" XMax="104.430826" YMin="27.673840" YMax="34.298840" CellSize="0.041667" MinValue="279.000000" MaxValue="512.000000" ValueCoef="0.920949" />
<EnvLayer Type="Layer" Id="2.5mbiossp126_2021-2040_19" Title="2.5mbiossp126_2021-2040_19" MatrixType="RawByteMatrixInDisk" MatrixFileName="2.5mbiossp126_2021-2040_19.raw"  ValueUnits="" MapUnits="" CoordSys="" LayerType="" Rows="159" Columns="170" XMin="97.347493" XMax="104.430826" YMin="27.673840" YMax="34.298840" CellSize="0.041667" MinValue="6.000000" MaxValue="48.000000" ValueCoef="0.166008" />
<EnvLayer Type="Layer" Id="2.5mbiossp126_2021-2040_2" Title="2.5mbiossp126_2021-2040_2" MatrixType="RawByteMatrixInDisk" MatrixFileName="2.5mbiossp126_2021-2040_2.raw"  ValueUnits="" MapUnits="" CoordSys="" LayerType="" Rows="159" Columns="170" XMin="97.347493" XMax="104.430826" YMin="27.673840" YMax="34.298840" CellSize="0.041667" MinValue="8.641666" MaxValue="16.633330" ValueCoef="0.031588" />
<EnvLayer Type="Layer" Id="2.5mbiossp126_2021-2040_3" Title="2.5mbiossp126_2021-2040_3" MatrixType="RawByteMatrixInDisk" MatrixFileName="2.5mbiossp126_2021-2040_3.raw"  ValueUnits="" MapUnits="" CoordSys="" LayerType="" Rows="159" Columns="170" XMin="97.347493" XMax="104.430826" YMin="27.673840" YMax="34.298840" CellSize="0.041667" MinValue="30.518760" MaxValue="50.315460" ValueCoef="0.078248" />
<EnvLayer Type="Layer" Id="2.5mbiossp126_2021-2040_4" Title="2.5mbiossp126_2021-2040_4" MatrixType="RawByteMatrixInDisk" MatrixFileName="2.5mbiossp126_2021-2040_4.raw"  ValueUnits="" MapUnits="" CoordSys="" LayerType="" Rows="159" Columns="170" XMin="97.347493" XMax="104.430826" YMin="27.673840" YMax="34.298840" CellSize="0.041667" MinValue="480.962400" MaxValue="873.594500" ValueCoef="1.551906" />
<EnvLayer Type="Layer" Id="2.5mbiossp126_2021-2040_5" Title="2.5mbiossp126_2021-2040_5" MatrixType="RawByteMatrixInDisk" MatrixFileName="2.5mbiossp126_2021-2040_5.raw"  ValueUnits="" MapUnits="" CoordSys="" LayerType="" Rows="159" Columns="170" XMin="97.347493" XMax="104.430826" YMin="27.673840" YMax="34.298840" CellSize="0.041667" MinValue="8.600000" MaxValue="29.400000" ValueCoef="0.082213" />
<EnvLayer Type="Layer" Id="2.5mbiossp126_2021-2040_6" Title="2.5mbiossp126_2021-2040_6" MatrixType="RawByteMatrixInDisk" MatrixFileName="2.5mbiossp126_2021-2040_6.raw"  ValueUnits="" MapUnits="" CoordSys="" LayerType="" Rows="159" Columns="170" XMin="97.347493" XMax="104.430826" YMin="27.673840" YMax="34.298840" CellSize="0.041667" MinValue="-25.900000" MaxValue="3.600000" ValueCoef="0.116601" />
<EnvLayer Type="Layer" Id="2.5mbiossp126_2021-2040_7" Title="2.5mbiossp126_2021-2040_7" MatrixType="RawByteMatrixInDisk" MatrixFileName="2.5mbiossp126_2021-2040_7.raw"  ValueUnits="" MapUnits="" CoordSys="" LayerType="" Rows="159" Columns="170" XMin="97.347493" XMax="104.430826" YMin="27.673840" YMax="34.298840" CellSize="0.041667" MinValue="24.000000" MaxValue="37.900000" ValueCoef="0.054941" />
<EnvLayer Type="Layer" Id="2.5mbiossp126_2021-2040_8" Title="2.5mbiossp126_2021-2040_8" MatrixType="RawByteMatrixInDisk" MatrixFileName="2.5mbiossp126_2021-2040_8.raw"  ValueUnits="" MapUnits="" CoordSys="" LayerType="" Rows="159" Columns="170" XMin="97.347493" XMax="104.430826" YMin="27.673840" YMax="34.298840" CellSize="0.041667" MinValue="3.066667" MaxValue="23.183330" ValueCoef="0.079513" />
<EnvLayer Type="Layer" Id="2.5mbiossp126_2021-2040_9" Title="2.5mbiossp126_2021-2040_9" MatrixType="RawByteMatrixInDisk" MatrixFileName="2.5mbiossp126_2021-2040_9.raw"  ValueUnits="" MapUnits="" CoordSys="" LayerType="" Rows="159" Columns="170" XMin="97.347493" XMax="104.430826" YMin="27.673840" YMax="34.298840" CellSize="0.041667" MinValue="-15.750000" MaxValue="11.483330" ValueCoef="0.107642" />
<EnvLayer Type="Mask" Id="Mask" Title="Mask" MatrixType="RawByteMatrixInDisk" MatrixFileName="Mask.raw"  ValueUnits="" MapUnits="" CoordSys="" LayerType="" Rows="159" Columns="170" XMin="97.347493" XMax="104.430826" YMin="27.673840" YMax="34.298840" CellSize="0.041667" MinValue="1075.000000" MaxValue="5259.000000" ValueCoef="16.537549" />
</EnvLayerSet>
