# Supplementary material for: Spatiotemporal prediction of alpine wetlands under multi-climate scenarios in the west of Sichuan, China
Source: PeerJ. 2024 Nov 27;12:e18586. doi: 10.7717/peerj.18586 (PMC11608022; doi:10.7717/peerj.18586)
Supplement: Supplemental Information 4 [file peerj-12-18586-s004.zip › GARPP_data/2.5mBIOssp126_2021-2040/2.5mbiossp126_2021-2040.gxl]

<GarpExperiment>
	<Input>
		<Parameters>
			<Parameter Name="iPercentageForTraining" Type="Long" Value="75"/>
			<Parameter Name="iMinimumTrainingPoints" Type="Long" Value="20"/>
			<Parameter Name="bPercentageForTraining" Type="Boolean" Value="False"/>
			<Parameter Name="bMinimumTrainingPoints" Type="Boolean" Value="False"/>
			<Parameter Name="alAlgorithm" Type="Long" Value="0"/>
			<Parameter Name="iRuns" Type="Long" Value="20"/>
			<Parameter Name="dConvergenceLimit" Type="Double" Value="0.01"/>
			<Parameter Name="iMaxIterations" Type="Long" Value="1000"/>
			<Parameter Name="bAtomicRule" Type="Boolean" Value="True"/>
			<Parameter Name="bRangeRule" Type="Boolean" Value="True"/>
			<Parameter Name="bNegatedRule" Type="Boolean" Value="True"/>
			<Parameter Name="bLogitRule" Type="Boolean" Value="True"/>
			<Parameter Name="bRuleCombinations" Type="Boolean" Value="False"/>
			<Parameter Name="lcLayerUsage" Type="Long" Value="0"/>
			<Parameter Name="iLayerCombinationSize" Type="Long" Value="1"/>
			<Parameter Name="bBitmaps" Type="Boolean" Value="True"/>
			<Parameter Name="bAsciiGrids" Type="Boolean" Value="True"/>
			<Parameter Name="bArcInfoGrids" Type="Boolean" Value="False"/>
			<Parameter Name="sOutputDirectory" Type="String" Value="C:\Users\wangh\Desktop\Wetland Predict1028\SSP model\GARPP\2.5mBIOssp126_2021-2040"/>
			<Parameter Name="bInterrupted" Type="Boolean" Value="False"/>
			<Parameter Name="iCurrentTask" Type="Long" Value="0"/>
			<Parameter Name="iTotalTasks" Type="Long" Value="20"/>
			<Parameter Name="iLayerCombinations" Type="Long" Value="1"/>
			<Parameter Name="iGarpCombinations" Type="Long" Value="20"/>
			<Parameter Name="bBestSubsetActive" Type="Boolean" Value="False"/>
			<Parameter Name="omOmissionMeasure" Type="Long" Value="0"/>
			<Parameter Name="otOmissionThreshold" Type="Long" Value="0"/>
			<Parameter Name="boBestSubsetOutput" Type="Long" Value="0"/>
			<Parameter Name="lOmissionThreshold" Type="Long" Value="10"/>
			<Parameter Name="lModelsUnderHardThreshold" Type="Long" Value="20"/>
			<Parameter Name="lCommissionThreshold" Type="Long" Value="50"/>
		</Parameters>
		<SpeciesDataPoints Species="1">
			<Species Num="0" Species="wetland" Points="10930" Selected="True">
				<Dp Id="1" Long="101.194681438" Lat="28.1482989818"/>
				<Dp Id="2" Long="100.289760198" Lat="29.08940812"/>
				<Dp Id="3" Long="100.331317082" Lat="29.1251002644"/>
				<Dp Id="4" Long="100.38306165" Lat="29.1516495211"/>
				<Dp Id="5" Long="100.270100613" Lat="29.16179269"/>
				<Dp Id="6" Long="100.383182569" Lat="29.1606726397"/>
				<Dp Id="7" Long="100.383303542" Lat="29.1696957458"/>
				<Dp Id="8" Long="100.342297416" Lat="29.1791374782"/>
				<Dp Id="9" Long="100.301283292" Lat="29.1885668757"/>
				<Dp Id="10" Long="100.321849204" Lat="29.1883653733"/>
				<Dp Id="11" Long="100.342414903" Lat="29.1881607131"/>
				<Dp Id="12" Long="100.352697673" Lat="29.1880571989"/>
				<Dp Id="13" Long="100.332248721" Lat="29.1972866981"/>
				<Dp Id="14" Long="100.342650039" Lat="29.2062071452"/>
				<Dp Id="15" Long="100.38378799" Lat="29.2057880437"/>
				<Dp Id="16" Long="100.39407234" Lat="29.2056812934"/>
				<Dp Id="17" Long="100.322196587" Lat="29.2154352285"/>
				<Dp Id="18" Long="100.291452737" Lat="29.2247600013"/>
				<Dp Id="19" Long="100.312025956" Lat="29.2245597833"/>
				<Dp Id="20" Long="100.188687839" Lat="29.2347373586"/>
				<Dp Id="21" Long="100.312141008" Lat="29.2335830679"/>
				<Dp Id="22" Long="100.260813662" Lat="29.2431013186"/>
				<Dp Id="23" Long="100.137446541" Lat="29.253232403"/>
				<Dp Id="24" Long="100.250634762" Lat="29.2522214175"/>
				<Dp Id="25" Long="100.271213803" Lat="29.2520273109"/>
				<Dp Id="26" Long="100.281503247" Lat="29.2519290703"/>
				<Dp Id="27" Long="100.29179264" Lat="29.2518300381"/>
				<Dp Id="28" Long="100.302081981" Lat="29.2517302144"/>
				<Dp Id="29" Long="100.158128312" Lat="29.2620794835"/>
				<Dp Id="30" Long="100.199291569" Lat="29.2617164688"/>
				<Dp Id="31" Long="100.209582264" Lat="29.2616237352"/>
				<Dp Id="32" Long="100.219872911" Lat="29.2615302097"/>
				<Dp Id="33" Long="100.240454057" Lat="29.261340783"/>
				<Dp Id="34" Long="100.250744555" Lat="29.2612448819"/>
				<Dp Id="35" Long="100.168521815" Lat="29.2710136434"/>
				<Dp Id="36" Long="100.18910525" Lat="29.2708320693"/>
				<Dp Id="37" Long="100.199396897" Lat="29.2707400939"/>
				<Dp Id="38" Long="100.219980045" Lat="29.2705537664"/>
				<Dp Id="39" Long="100.240562997" Lat="29.2703642701"/>
				<Dp Id="40" Long="100.148039049" Lat="29.280215827"/>
				<Dp Id="41" Long="100.158331787" Lat="29.2801269881"/>
				<Dp Id="42" Long="100.220087228" Lat="29.2795773105"/>
				<Dp Id="43" Long="100.168727191" Lat="29.289061057"/>
				<Dp Id="44" Long="100.055587951" Lat="29.2990277912"/>
				<Dp Id="45" Long="100.096767482" Lat="29.2986959704"/>
				<Dp Id="46" Long="100.168829949" Lat="29.2980847451"/>
				<Dp Id="47" Long="100.210007479" Lat="29.297718024"/>
				<Dp Id="48" Long="100.230595953" Lat="29.2975299049"/>
				<Dp Id="49" Long="100.076272463" Lat="29.3078874289"/>
				<Dp Id="50" Long="100.117455265" Lat="29.3075491379"/>
				<Dp Id="51" Long="100.230704188" Lat="29.3065533766"/>
				<Dp Id="52" Long="100.127850085" Lat="29.3164863744"/>
				<Dp Id="53" Long="100.138146534" Lat="29.3163989923"/>
				<Dp Id="54" Long="100.035271173" Lat="29.3262611478"/>
				<Dp Id="55" Long="100.127949361" Lat="29.3255101549"/>
				<Dp Id="56" Long="100.138246716" Lat="29.3254227408"/>
				<Dp Id="57" Long="100.148544026" Lat="29.3253345326"/>
				<Dp Id="58" Long="100.210326899" Lat="29.3247886088"/>
				<Dp Id="59" Long="100.045660992" Lat="29.3352048949"/>
				<Dp Id="60" Long="100.128048682" Lat="29.3345339229"/>
				<Dp Id="61" Long="100.004554611" Lat="29.3445454321"/>
				<Dp Id="62" Long="100.045753105" Lat="29.3442288966"/>
				<Dp Id="63" Long="100.107549577" Lat="29.3437302511"/>
				<Dp Id="64" Long="100.128148049" Lat="29.3435576784"/>
				<Dp Id="65" Long="100.241436313" Lat="29.3425517137"/>
				<Dp Id="66" Long="99.9943425038" Lat="29.3536467127"/>
				<Dp Id="67" Long="100.014943729" Lat="29.3534915672"/>
				<Dp Id="68" Long="100.035544791" Lat="29.3533332413"/>
				<Dp Id="69" Long="100.04584526" Lat="29.3532528858"/>
				<Dp Id="70" Long="100.056145686" Lat="29.3531717353"/>
				<Dp Id="71" Long="100.076746412" Lat="29.3530070492"/>
				<Dp Id="72" Long="100.138547536" Lat="29.3524939109"/>
				<Dp Id="73" Long="100.190047217" Lat="29.3520444351"/>
				<Dp Id="74" Long="100.200347012" Lat="29.3519521552"/>
				<Dp Id="75" Long="100.015033203" Lat="29.3625156315"/>
				<Dp Id="76" Long="100.03563608" Lat="29.3623572476"/>
				<Dp Id="77" Long="100.045937457" Lat="29.3622768626"/>
				<Dp Id="78" Long="100.056238791" Lat="29.3621956823"/>
				<Dp Id="79" Long="100.076841332" Lat="29.3620309357"/>
				<Dp Id="80" Long="100.159249729" Lat="29.3613401386"/>
				<Dp Id="81" Long="99.9945178606" Lat="29.3716949427"/>
				<Dp Id="82" Long="100.004820309" Lat="29.3716177109"/>
				<Dp Id="83" Long="100.015122717" Lat="29.3715396834"/>
				<Dp Id="84" Long="100.025425085" Lat="29.3714608602"/>
				<Dp Id="85" Long="100.035727411" Lat="29.3713812414"/>
				<Dp Id="86" Long="100.046029695" Lat="29.3713008269"/>
				<Dp Id="87" Long="100.200558679" Lat="29.3699991419"/>
				<Dp Id="88" Long="100.427181135" Lat="29.3677662762"/>
				<Dp Id="89" Long="100.437481529" Lat="29.3676556373"/>
				<Dp Id="90" Long="100.447781865" Lat="29.3675442033"/>
				<Dp Id="91" Long="99.994605599" Lat="29.3807190391"/>
				<Dp Id="92" Long="100.004908956" Lat="29.3806417789"/>
				<Dp Id="93" Long="100.025515549" Lat="29.3804848707"/>
				<Dp Id="94" Long="100.035818783" Lat="29.3804052227"/>
				<Dp Id="95" Long="100.427307017" Lat="29.3767889319"/>
				<Dp Id="96" Long="100.458210748" Lat="29.3764545073"/>
				<Dp Id="97" Long="99.0671958158" Lat="29.3934373337"/>
				<Dp Id="98" Long="100.015301869" Lat="29.3895877497"/>
				<Dp Id="99" Long="100.025606054" Lat="29.3895088687"/>
				<Dp Id="100" Long="100.035910198" Lat="29.3894291915"/>
				<Dp Id="101" Long="100.046214299" Lat="29.389348718"/>
				<Dp Id="102" Long="100.468641447" Lat="29.3853639207"/>
				<Dp Id="103" Long="99.994781196" Lat="29.3987671943"/>
				<Dp Id="104" Long="100.015391507" Lat="29.3986117641"/>
				<Dp Id="105" Long="100.025696601" Lat="29.3985328542"/>
				<Dp Id="106" Long="100.036001653" Lat="29.3984531478"/>
				<Dp Id="107" Long="100.06691656" Lat="29.3982092495"/>
				<Dp Id="108" Long="100.489376788" Lat="29.3941577022"/>
				<Dp Id="109" Long="99.9742567642" Lat="29.407943553"/>
				<Dp Id="110" Long="100.00517514" Lat="29.4077139081"/>
				<Dp Id="111" Long="100.025787188" Lat="29.4075568273"/>
				<Dp Id="112" Long="100.036093151" Lat="29.4074770916"/>
				<Dp Id="113" Long="100.05670495" Lat="29.40731523"/>
				<Dp Id="114" Long="100.067010787" Lat="29.4072331039"/>
				<Dp Id="115" Long="100.087622329" Lat="29.4070664616"/>
				<Dp Id="116" Long="100.448293005" Lat="29.403634424"/>
				<Dp Id="117" Long="100.005263949" Lat="29.4167379262"/>
				<Dp Id="118" Long="100.03618469" Lat="29.416501023"/>
				<Dp Id="119" Long="100.551466448" Lat="29.4114967571"/>
				<Dp Id="120" Long="99.0672195669" Lat="29.4295389628"/>
				<Dp Id="121" Long="100.489771492" Lat="29.4212247728"/>
				<Dp Id="122" Long="100.077602249" Lat="29.4342215783"/>
				<Dp Id="123" Long="100.118835909" Lat="29.4338815463"/>
				<Dp Id="124" Long="100.479596718" Lat="29.4303620127"/>
				<Dp Id="125" Long="100.026149953" Lat="29.4436525946"/>
				<Dp Id="126" Long="100.139553247" Lat="29.4427303302"/>
				<Dp Id="127" Long="100.252950981" Lat="29.4417115263"/>
				<Dp Id="128" Long="100.551877893" Lat="29.4385629755"/>
				<Dp Id="129" Long="100.12934399" Lat="29.451841767"/>
				<Dp Id="130" Long="100.139654071" Lat="29.4517539032"/>
				<Dp Id="131" Long="100.242752279" Lat="29.4508313689"/>
				<Dp Id="132" Long="100.428316143" Lat="29.4489697197"/>
				<Dp Id="133" Long="99.0672433613" Lat="29.4656403961"/>
				<Dp Id="134" Long="99.0775568628" Lat="29.4656347862"/>
				<Dp Id="135" Long="100.129443948" Lat="29.4608653596"/>
				<Dp Id="136" Long="100.139754941" Lat="29.4607774635"/>
				<Dp Id="137" Long="100.232551755" Lat="29.4599504713"/>
				<Dp Id="138" Long="100.242862269" Lat="29.4598545916"/>
				<Dp Id="139" Long="100.459370839" Lat="29.4576567322"/>
				<Dp Id="140" Long="100.469680154" Lat="29.4575432933"/>
				<Dp Id="141" Long="100.119232" Lat="29.469976069"/>
				<Dp Id="142" Long="100.232660882" Lat="29.4689737165"/>
				<Dp Id="143" Long="100.242972308" Lat="29.4688778016"/>
				<Dp Id="144" Long="100.56259958" Lat="29.4655084145"/>
				<Dp Id="145" Long="99.9852599486" Lat="29.4800600485"/>
				<Dp Id="146" Long="100.067766149" Lat="29.4794234892"/>
				<Dp Id="147" Long="100.15026959" Lat="29.4787357872"/>
				<Dp Id="148" Long="100.552427364" Lat="29.4746510873"/>
				<Dp Id="149" Long="100.129744094" Lat="29.4879360619"/>
				<Dp Id="150" Long="100.140057825" Lat="29.4878480693"/>
				<Dp Id="151" Long="100.531941695" Lat="29.4839121918"/>
				<Dp Id="152" Long="100.583499206" Lat="29.48330843"/>
				<Dp Id="153" Long="100.119529543" Lat="29.4970468293"/>
				<Dp Id="154" Long="100.202045767" Lat="29.4963266398"/>
				<Dp Id="155" Long="100.243302727" Lat="29.4959473561"/>
				<Dp Id="156" Long="100.05773425" Lat="29.5065771344"/>
				<Dp Id="157" Long="100.078365947" Lat="29.5064114198"/>
				<Dp Id="158" Long="100.119628815" Lat="29.506070391"/>
				<Dp Id="159" Long="100.12994442" Lat="29.505983134"/>
				<Dp Id="160" Long="100.140259979" Lat="29.505895077"/>
				<Dp Id="161" Long="100.233097888" Lat="29.5050665709"/>
				<Dp Id="162" Long="100.58377992" Lat="29.5013521166"/>
				<Dp Id="163" Long="100.006243523" Lat="29.5160013017"/>
				<Dp Id="164" Long="100.02687747" Lat="29.5158435295"/>
				<Dp Id="165" Long="100.119728131" Lat="29.5150939401"/>
				<Dp Id="166" Long="100.140361125" Lat="29.514918562"/>
				<Dp Id="167" Long="100.563292079" Lat="29.510618109"/>
				<Dp Id="168" Long="100.573606258" Lat="29.5104964245"/>
				<Dp Id="169" Long="100.583920374" Lat="29.5103739406"/>
				<Dp Id="170" Long="100.057921951" Lat="29.5246245907"/>
				<Dp Id="171" Long="100.08887492" Lat="29.5243746361"/>
				<Dp Id="172" Long="100.099192489" Lat="29.5242897168"/>
				<Dp Id="173" Long="100.119827493" Lat="29.5241174767"/>
				<Dp Id="174" Long="100.130144928" Lat="29.5240301558"/>
				<Dp Id="175" Long="100.511854362" Lat="29.5202366559"/>
				<Dp Id="176" Long="100.016740981" Lat="29.5339704824"/>
				<Dp Id="177" Long="100.088971581" Lat="29.5333982541"/>
				<Dp Id="178" Long="100.099290066" Lat="29.5333133038"/>
				<Dp Id="179" Long="100.119926901" Lat="29.5331410006"/>
				<Dp Id="180" Long="100.068429354" Lat="29.5425894189"/>
				<Dp Id="181" Long="100.089068286" Lat="29.5424218595"/>
				<Dp Id="182" Long="100.109707042" Lat="29.5422510956"/>
				<Dp Id="183" Long="100.120026353" Lat="29.5421645121"/>
				<Dp Id="184" Long="100.099485352" Lat="29.55136044"/>
				<Dp Id="185" Long="100.182046247" Lat="29.550651491"/>
				<Dp Id="186" Long="100.10990425" Lat="29.560298144"/>
				<Dp Id="187" Long="100.120225394" Lat="29.5602114972"/>
				<Dp Id="188" Long="99.9758121916" Lat="29.5703754854"/>
				<Dp Id="189" Long="100.017102401" Lat="29.5700656654"/>
				<Dp Id="190" Long="100.068714233" Lat="29.5696603435"/>
				<Dp Id="191" Long="100.079036471" Lat="29.569576873"/>
				<Dp Id="192" Long="100.171934598" Lat="29.5687895491"/>
				<Dp Id="193" Long="100.079132434" Lat="29.578600459"/>
				<Dp Id="194" Long="100.089455547" Lat="29.5785161557"/>
				<Dp Id="195" Long="99.9656613175" Lat="29.5884987329"/>
				<Dp Id="196" Long="100.037931889" Lat="29.5879533426"/>
				<Dp Id="197" Long="100.068904368" Lat="29.5877075639"/>
				<Dp Id="198" Long="100.079228442" Lat="29.5876240324"/>
				<Dp Id="199" Long="100.099876458" Lat="29.5874545616"/>
				<Dp Id="200" Long="100.110200399" Lat="29.5873686224"/>
				<Dp Id="201" Long="99.9657472653" Lat="29.597522613"/>
				<Dp Id="202" Long="99.9760726718" Lat="29.5974470807"/>
				<Dp Id="203" Long="100.007048653" Lat="29.5972156656"/>
				<Dp Id="204" Long="100.027699103" Lat="29.5970573739"/>
				<Dp Id="205" Long="100.038024266" Lat="29.5969770236"/>
				<Dp Id="206" Long="100.058674465" Lat="29.5968139143"/>
				<Dp Id="207" Long="99.9658332521" Lat="29.6065464806"/>
				<Dp Id="208" Long="99.9761595777" Lat="29.6064709207"/>
				<Dp Id="209" Long="100.007138315" Lat="29.6062394212"/>
				<Dp Id="210" Long="100.027790604" Lat="29.6060810718"/>
				<Dp Id="211" Long="100.461445007" Lat="29.602013691"/>
				<Dp Id="212" Long="99.9659192781" Lat="29.6155703358"/>
				<Dp Id="213" Long="99.9865737285" Lat="29.6154183572"/>
				<Dp Id="214" Long="100.089843513" Lat="29.6146102509"/>
				<Dp Id="215" Long="100.430600173" Lat="29.6113735114"/>
				<Dp Id="216" Long="100.513198909" Lat="29.610457135"/>
				<Dp Id="217" Long="99.9660053433" Lat="29.6245941784"/>
				<Dp Id="218" Long="99.9763335081" Lat="29.6245185633"/>
				<Dp Id="219" Long="99.9660914477" Lat="29.6336180085"/>
				<Dp Id="220" Long="99.9764205327" Lat="29.6335423659"/>
				<Dp Id="221" Long="99.9867495781" Lat="29.633465919"/>
				<Dp Id="222" Long="100.028065355" Lat="29.6331520901"/>
				<Dp Id="223" Long="100.090037761" Lat="29.632657223"/>
				<Dp Id="224" Long="100.410201162" Lat="29.6296393476"/>
				<Dp Id="225" Long="100.461835599" Lat="29.6290802564"/>
				<Dp Id="226" Long="99.997167489" Lat="29.642412402"/>
				<Dp Id="227" Long="100.059146181" Lat="29.6419318337"/>
				<Dp Id="228" Long="100.399998898" Lat="29.6387711617"/>
				<Dp Id="229" Long="99.5323346008" Lat="29.6541180994"/>
				<Dp Id="230" Long="99.9765947008" Lat="29.6515899334"/>
				<Dp Id="231" Long="99.997256435" Lat="29.6514361234"/>
				<Dp Id="232" Long="100.048910055" Lat="29.6510375156"/>
				<Dp Id="233" Long="100.431110282" Lat="29.6474626812"/>
				<Dp Id="234" Long="99.9973454214" Lat="29.6604598323"/>
				<Dp Id="235" Long="100.018008837" Lat="29.6603027461"/>
				<Dp Id="236" Long="100.038672086" Lat="29.6601424399"/>
				<Dp Id="237" Long="100.049003648" Lat="29.6600610792"/>
				<Dp Id="238" Long="100.111091277" Lat="29.6685793781"/>
				<Dp Id="239" Long="100.255737451" Lat="29.6672877329"/>
				<Dp Id="240" Long="100.266068951" Lat="29.6671894344"/>
				<Dp Id="241" Long="100.379711974" Lat="29.6660550248"/>
				<Dp Id="242" Long="100.018190619" Lat="29.6783500118"/>
				<Dp Id="243" Long="100.121523587" Lat="29.6775156738"/>
				<Dp Id="244" Long="100.235184573" Lat="29.6765048691"/>
				<Dp Id="245" Long="100.245517097" Lat="29.6764081455"/>
				<Dp Id="246" Long="100.266181993" Lat="29.6762122823"/>
				<Dp Id="247" Long="100.307511165" Lat="29.6758108925"/>
				<Dp Id="248" Long="100.431493474" Lat="29.6745294244"/>
				<Dp Id="249" Long="100.245628345" Lat="29.6854310521"/>
				<Dp Id="250" Long="100.255961741" Lat="29.6853334876"/>
				<Dp Id="251" Long="100.29729481" Lat="29.6849351738"/>
				<Dp Id="252" Long="100.452286088" Lat="29.6833267151"/>
				<Dp Id="253" Long="100.142393743" Lat="29.6953856188"/>
				<Dp Id="254" Long="100.225070856" Lat="29.6946467282"/>
				<Dp Id="255" Long="100.235405275" Lat="29.69455074"/>
				<Dp Id="256" Long="100.276742447" Lat="29.6941587282"/>
				<Dp Id="257" Long="100.318078788" Lat="29.6937538225"/>
				<Dp Id="258" Long="100.380081684" Lat="29.6931222901"/>
				<Dp Id="259" Long="100.008127303" Lat="29.7054999056"/>
				<Dp Id="260" Long="100.380205033" Lat="29.7021446864"/>
				<Dp Id="261" Long="100.173607842" Lat="29.7131608107"/>
				<Dp Id="262" Long="100.318314464" Lat="29.7117990623"/>
				<Dp Id="263" Long="99.9256838552" Lat="29.7331750242"/>
				<Dp Id="264" Long="100.256523361" Lat="29.7304476524"/>
				<Dp Id="265" Long="99.5123112967" Lat="29.7805443633"/>
				<Dp Id="266" Long="99.5640370912" Lat="29.7803338491"/>
				<Dp Id="267" Long="100.153761067" Lat="29.7855273887"/>
				<Dp Id="268" Long="100.257198993" Lat="29.7845842311"/>
				<Dp Id="269" Long="99.1812886214" Lat="29.7994622467"/>
				<Dp Id="270" Long="100.257311777" Lat="29.7936069498"/>
				<Dp Id="271" Long="99.9366947119" Lat="29.805292044"/>
				<Dp Id="272" Long="100.278115307" Lat="29.8024311736"/>
				<Dp Id="273" Long="99.1709717943" Lat="29.8175256984"/>
				<Dp Id="274" Long="99.181321178" Lat="29.8175119023"/>
				<Dp Id="275" Long="99.9264310836" Lat="29.8143886595"/>
				<Dp Id="276" Long="100.267883801" Lat="29.8115534767"/>
				<Dp Id="277" Long="99.9161655974" Lat="29.8234845051"/>
				<Dp Id="278" Long="99.9266808397" Lat="29.8414596456"/>
				<Dp Id="279" Long="99.1606946188" Lat="29.8626626555"/>
				<Dp Id="280" Long="99.2021107499" Lat="29.8626057467"/>
				<Dp Id="281" Long="99.926847533" Lat="29.8595069069"/>
				<Dp Id="282" Long="99.9371999163" Lat="29.8594338194"/>
				<Dp Id="283" Long="99.1607090816" Lat="29.8716874128"/>
				<Dp Id="284" Long="99.906224194" Lat="29.8686743111"/>
				<Dp Id="285" Long="99.916577584" Lat="29.8686028209"/>
				<Dp Id="286" Long="99.9269309364" Lat="29.8685305187"/>
				<Dp Id="287" Long="99.3574841928" Lat="29.8803258461"/>
				<Dp Id="288" Long="99.927097857" Lat="29.8865777047"/>
				<Dp Id="289" Long="99.937537485" Lat="29.8955280852"/>
				<Dp Id="290" Long="101.500852415" Lat="29.8841736131"/>
				<Dp Id="291" Long="101.511198773" Lat="29.8839770027"/>
				<Dp Id="292" Long="99.9377064995" Lat="29.9135751427"/>
				<Dp Id="293" Long="101.501077621" Lat="29.8931897476"/>
				<Dp Id="294" Long="101.511424907" Lat="29.8929930659"/>
				<Dp Id="295" Long="101.480606189" Lat="29.9025969423"/>
				<Dp Id="296" Long="101.490954609" Lat="29.9024018106"/>
				<Dp Id="297" Long="101.501302928" Lat="29.9022058683"/>
				<Dp Id="298" Long="101.532347269" Lat="29.9016131775"/>
				<Dp Id="299" Long="100.18649945" Lat="29.9296188006"/>
				<Dp Id="300" Long="100.207216916" Lat="29.9294306978"/>
				<Dp Id="301" Long="100.217575575" Lat="29.9293354259"/>
				<Dp Id="302" Long="100.238292743" Lat="29.9291424414"/>
				<Dp Id="303" Long="101.491179089" Lat="29.9114179884"/>
				<Dp Id="304" Long="101.511877484" Lat="29.9110251508"/>
				<Dp Id="305" Long="99.9275995294" Lat="29.940718961"/>
				<Dp Id="306" Long="100.279841942" Lat="29.9377691524"/>
				<Dp Id="307" Long="101.481053389" Lat="29.9206294254"/>
				<Dp Id="308" Long="100.238516271" Lat="29.9471876008"/>
				<Dp Id="309" Long="100.259236974" Lat="29.9469912198"/>
				<Dp Id="310" Long="101.284585294" Lat="29.9332029461"/>
				<Dp Id="311" Long="101.31564422" Lat="29.9326607529"/>
				<Dp Id="312" Long="100.114288531" Lat="29.9573204563"/>
				<Dp Id="313" Long="101.253728878" Lat="29.9427555192"/>
				<Dp Id="314" Long="101.295145444" Lat="29.9420404571"/>
				<Dp Id="315" Long="101.315853165" Lat="29.9416780517"/>
				<Dp Id="316" Long="101.305707458" Lat="29.9508770115"/>
				<Dp Id="317" Long="99.9279347375" Lat="29.9768128804"/>
				<Dp Id="318" Long="99.93829926" Lat="29.9767394477"/>
				<Dp Id="319" Long="101.264492004" Lat="29.9606131807"/>
				<Dp Id="320" Long="99.9176531374" Lat="29.9859089723"/>
				<Dp Id="321" Long="99.9383840939" Lat="29.9857628695"/>
				<Dp Id="322" Long="101.326837084" Lat="29.9685472467"/>
				<Dp Id="323" Long="99.9384689664" Lat="29.9947862787"/>
				<Dp Id="324" Long="101.399763696" Lat="29.9852795443"/>
				<Dp Id="325" Long="101.327468143" Lat="29.9955987397"/>
				<Dp Id="326" Long="101.399980686" Lat="29.9942962239"/>
				<Dp Id="327" Long="101.410339231" Lat="29.9941068945"/>
				<Dp Id="328" Long="99.6483729" Lat="30.0236074506"/>
				<Dp Id="329" Long="99.2646883862" Lat="30.033963144"/>
				<Dp Id="330" Long="99.658802663" Lat="30.0325799181"/>
				<Dp Id="331" Long="101.390054448" Lat="30.0125181936"/>
				<Dp Id="332" Long="99.6692343048" Lat="30.0415515181"/>
				<Dp Id="333" Long="99.9388939065" Lat="30.0399031357"/>
				<Dp Id="334" Long="100.084183161" Lat="30.0478095709"/>
				<Dp Id="335" Long="101.390487246" Lat="30.0305515927"/>
				<Dp Id="336" Long="99.7730923109" Lat="30.0590303697"/>
				<Dp Id="337" Long="99.9079451328" Lat="30.0581683525"/>
				<Dp Id="338" Long="99.9183181773" Lat="30.0580963165"/>
				<Dp Id="339" Long="100.042791644" Lat="30.0571680768"/>
				<Dp Id="340" Long="99.7836079814" Lat="30.0770163108"/>
				<Dp Id="341" Long="99.7940554047" Lat="30.0859776768"/>
				<Dp Id="342" Long="100.043075531" Lat="30.0842371162"/>
				<Dp Id="343" Long="100.053450873" Lat="30.0841543563"/>
				<Dp Id="344" Long="100.063826173" Lat="30.0840707775"/>
				<Dp Id="345" Long="100.354315222" Lat="30.0813981813"/>
				<Dp Id="346" Long="99.6903538119" Lat="30.0955875006"/>
				<Dp Id="347" Long="99.7837502842" Lat="30.0950636016"/>
				<Dp Id="348" Long="99.8148818761" Lat="30.0948742191"/>
				<Dp Id="349" Long="100.032793918" Lat="30.0933420747"/>
				<Dp Id="350" Long="99.5658730591" Lat="30.1052068083"/>
				<Dp Id="351" Long="99.9187350542" Lat="30.1032129971"/>
				<Dp Id="352" Long="99.7216173596" Lat="30.1134677408"/>
				<Dp Id="353" Long="99.960420238" Lat="30.1209625061"/>
				<Dp Id="354" Long="99.8671612393" Lat="30.1396592594"/>
				<Dp Id="355" Long="99.8879245486" Lat="30.1395204638"/>
				<Dp Id="356" Long="101.734870938" Lat="30.1140334728"/>
				<Dp Id="357" Long="99.8776227745" Lat="30.1486136224"/>
				<Dp Id="358" Long="101.735119491" Lat="30.1230476025"/>
				<Dp Id="359" Long="101.74548871" Lat="30.1228310751"/>
				<Dp Id="360" Long="101.330848324" Lat="30.139871284"/>
				<Dp Id="361" Long="101.735368157" Lat="30.1320617179"/>
				<Dp Id="362" Long="99.8882479962" Lat="30.1756136888"/>
				<Dp Id="363" Long="99.90901872" Lat="30.1754714049"/>
				<Dp Id="364" Long="99.9194040258" Lat="30.17539903"/>
				<Dp Id="365" Long="99.9505597138" Lat="30.1751769739"/>
				<Dp Id="366" Long="99.5559494675" Lat="30.1864669632"/>
				<Dp Id="367" Long="99.9091015659" Lat="30.1844946283"/>
				<Dp Id="368" Long="99.9194878179" Lat="30.1844222273"/>
				<Dp Id="369" Long="99.9298740319" Lat="30.1843490041"/>
				<Dp Id="370" Long="99.9402602075" Lat="30.1842749587"/>
				<Dp Id="371" Long="99.9506463443" Lat="30.1842000911"/>
				<Dp Id="372" Long="99.9610324418" Lat="30.1841244012"/>
				<Dp Id="373" Long="100.334902194" Lat="30.1808520846"/>
				<Dp Id="374" Long="99.5456119014" Lat="30.1955345178"/>
				<Dp Id="375" Long="99.8884099399" Lat="30.1936602256"/>
				<Dp Id="376" Long="99.8987972132" Lat="30.1935894436"/>
				<Dp Id="377" Long="99.9091844493" Lat="30.1935178391"/>
				<Dp Id="378" Long="99.9403459307" Lat="30.1932980903"/>
				<Dp Id="379" Long="99.8781027098" Lat="30.2027534597"/>
				<Dp Id="380" Long="99.8884909668" Lat="30.202683475"/>
				<Dp Id="381" Long="99.9092673703" Lat="30.2025410372"/>
				<Dp Id="382" Long="99.919655516" Lat="30.202468584"/>
				<Dp Id="383" Long="100.085860386" Lat="30.2011974364"/>
				<Dp Id="384" Long="101.663985988" Lat="30.1786281177"/>
				<Dp Id="385" Long="99.1093099578" Lat="30.2146726276"/>
				<Dp Id="386" Long="99.8470149963" Lat="30.2119818123"/>
				<Dp Id="387" Long="99.8574043084" Lat="30.2119142719"/>
				<Dp Id="388" Long="101.612344153" Lat="30.1886870813"/>
				<Dp Id="389" Long="101.653852034" Lat="30.1878532048"/>
				<Dp Id="390" Long="99.0989282524" Lat="30.223705176"/>
				<Dp Id="391" Long="99.6600620502" Lat="30.2220804736"/>
				<Dp Id="392" Long="99.7224065746" Lat="30.2217516766"/>
				<Dp Id="393" Long="99.7535784394" Lat="30.2215761594"/>
				<Dp Id="394" Long="99.8886531308" Lat="30.220729936"/>
				<Dp Id="395" Long="99.6705140939" Lat="30.2310514124"/>
				<Dp Id="396" Long="100.16927869" Lat="30.227550179"/>
				<Dp Id="397" Long="99.5978257247" Lat="30.2404272186"/>
				<Dp Id="398" Long="100.15899457" Lat="30.2366649151"/>
				<Dp Id="399" Long="101.550776852" Lat="30.2169593779"/>
				<Dp Id="400" Long="101.73761122" Lat="30.2131881152"/>
				<Dp Id="401" Long="99.0054044464" Lat="30.2508152526"/>
				<Dp Id="402" Long="101.436805733" Lat="30.2281492406"/>
				<Dp Id="403" Long="101.551009645" Lat="30.2259747083"/>
				<Dp Id="404" Long="101.571772639" Lat="30.225568663"/>
				<Dp Id="405" Long="101.582153977" Lat="30.2253644088"/>
				<Dp Id="406" Long="101.592535209" Lat="30.2251593335"/>
				<Dp Id="407" Long="101.696341564" Lat="30.2230634305"/>
				<Dp Id="408" Long="98.9742184303" Lat="30.2598370863"/>
				<Dp Id="409" Long="98.9950094367" Lat="30.2598395287"/>
				<Dp Id="410" Long="99.0054049405" Lat="30.2598395123"/>
				<Dp Id="411" Long="99.6395139699" Lat="30.2582783493"/>
				<Dp Id="412" Long="101.561625038" Lat="30.2347873397"/>
				<Dp Id="413" Long="101.603153957" Lat="30.233968386"/>
				<Dp Id="414" Long="101.675825409" Lat="30.2325035994"/>
				<Dp Id="415" Long="101.686206606" Lat="30.2322910597"/>
				<Dp Id="416" Long="101.696587693" Lat="30.232077699"/>
				<Dp Id="417" Long="101.447635406" Lat="30.2459877074"/>
				<Dp Id="418" Long="99.6604240816" Lat="30.2762224743"/>
				<Dp Id="419" Long="99.6916135666" Lat="30.2760614346"/>
				<Dp Id="420" Long="101.416702177" Lat="30.2555826035"/>
				<Dp Id="421" Long="101.427087903" Lat="30.255390461"/>
				<Dp Id="422" Long="101.447859051" Lat="30.255003709"/>
				<Dp Id="423" Long="101.530939564" Lat="30.2534238111"/>
				<Dp Id="424" Long="101.603629528" Lat="30.2519982412"/>
				<Dp Id="425" Long="101.614013381" Lat="30.2517913007"/>
				<Dp Id="426" Long="99.837237503" Lat="30.2842349552"/>
				<Dp Id="427" Long="99.8476344461" Lat="30.2841680456"/>
				<Dp Id="428" Long="101.323438586" Lat="30.2662916799"/>
				<Dp Id="429" Long="101.406536311" Lat="30.2647901884"/>
				<Dp Id="430" Long="101.54155643" Lat="30.2622379711"/>
				<Dp Id="431" Long="101.551941869" Lat="30.2620358896"/>
				<Dp Id="432" Long="101.593482567" Lat="30.2612193405"/>
				<Dp Id="433" Long="101.614252274" Lat="30.2608061327"/>
				<Dp Id="434" Long="99.5877552547" Lat="30.2946168261"/>
				<Dp Id="435" Long="99.8373141407" Lat="30.2932582017"/>
				<Dp Id="436" Long="101.406756369" Lat="30.2738064393"/>
				<Dp Id="437" Long="101.437919227" Lat="30.273229597"/>
				<Dp Id="438" Long="101.510629015" Lat="30.2718548309"/>
				<Dp Id="439" Long="101.604105529" Lat="30.27002804"/>
				<Dp Id="440" Long="99.8373908131" Lat="30.3022814355"/>
				<Dp Id="441" Long="101.323863634" Lat="30.2843252481"/>
				<Dp Id="442" Long="101.334253087" Lat="30.2841403086"/>
				<Dp Id="443" Long="101.344642443" Lat="30.2839545457"/>
				<Dp Id="444" Long="101.365420863" Lat="30.2835805495"/>
				<Dp Id="445" Long="101.386198892" Lat="30.2832032596"/>
				<Dp Id="446" Long="101.396587759" Lat="30.2830133796"/>
				<Dp Id="447" Long="101.500470898" Lat="30.2810693011"/>
				<Dp Id="448" Long="101.552408615" Lat="30.2800663959"/>
				<Dp Id="449" Long="101.604343691" Lat="30.2790429183"/>
				<Dp Id="450" Long="101.614730385" Lat="30.2788357544"/>
				<Dp Id="451" Long="101.62511697" Lat="30.2786277678"/>
				<Dp Id="452" Long="99.5254593527" Lat="30.312929763"/>
				<Dp Id="453" Long="99.5358600055" Lat="30.312887579"/>
				<Dp Id="454" Long="99.5566612441" Lat="30.312800731"/>
				<Dp Id="455" Long="99.8374675202" Lat="30.3113046567"/>
				<Dp Id="456" Long="101.46953297" Lat="30.2906769734"/>
				<Dp Id="457" Long="101.552642146" Lat="30.289081628"/>
				<Dp Id="458" Long="101.573418392" Lat="30.2886745591"/>
				<Dp Id="459" Long="101.63574456" Lat="30.2874335983"/>
				<Dp Id="460" Long="99.4734991599" Lat="30.3221521465"/>
				<Dp Id="461" Long="99.5567122581" Lat="30.3218244776"/>
				<Dp Id="462" Long="99.827143476" Lat="30.3203940444"/>
				<Dp Id="463" Long="99.837544262" Lat="30.3203278652"/>
				<Dp Id="464" Long="101.230762634" Lat="30.3039873246"/>
				<Dp Id="465" Long="101.272330881" Lat="30.303271761"/>
				<Dp Id="466" Long="101.365853888" Lat="30.3016135269"/>
				<Dp Id="467" Long="101.376244849" Lat="30.3014251583"/>
				<Dp Id="468" Long="101.615208928" Lat="30.2968653195"/>
				<Dp Id="469" Long="101.635985782" Lat="30.2964482239"/>
				<Dp Id="470" Long="99.8272192994" Lat="30.3294172641"/>
				<Dp Id="471" Long="101.376462457" Lat="30.3104415585"/>
				<Dp Id="472" Long="101.397245982" Lat="30.310062213"/>
				<Dp Id="473" Long="101.428420524" Lat="30.3094870133"/>
				<Dp Id="474" Long="101.438811838" Lat="30.3092936317"/>
				<Dp Id="475" Long="101.44920305" Lat="30.309099426"/>
				<Dp Id="476" Long="101.459594161" Lat="30.3089043963"/>
				<Dp Id="477" Long="101.303928098" Lat="30.3207601558"/>
				<Dp Id="478" Long="101.355894345" Lat="30.3198341284"/>
				<Dp Id="479" Long="101.366287304" Lat="30.319646449"/>
				<Dp Id="480" Long="101.397465589" Lat="30.3190784631"/>
				<Dp Id="481" Long="101.58451612" Lat="30.3155147419"/>
				<Dp Id="482" Long="99.4424156132" Lat="30.3493330124"/>
				<Dp Id="483" Long="101.231375852" Lat="30.3310392471"/>
				<Dp Id="484" Long="101.449651861" Lat="30.3271312202"/>
				<Dp Id="485" Long="99.484078442" Lat="30.3582093602"/>
				<Dp Id="486" Long="101.335536241" Lat="30.338240283"/>
				<Dp Id="487" Long="101.46027038" Lat="30.3359518564"/>
				<Dp Id="488" Long="101.470664238" Lat="30.3357557914"/>
				<Dp Id="489" Long="101.491451648" Lat="30.3353611868"/>
				<Dp Id="490" Long="101.512238645" Lat="30.3349632827"/>
				<Dp Id="491" Long="101.522631988" Lat="30.3347630935"/>
				<Dp Id="492" Long="101.626559591" Lat="30.3327158444"/>
				<Dp Id="493" Long="101.63695176" Lat="30.3325065845"/>
				<Dp Id="494" Long="101.346146445" Lat="30.3470706663"/>
				<Dp Id="495" Long="101.418915735" Lat="30.3457439375"/>
				<Dp Id="496" Long="101.46049599" Lat="30.3449676485"/>
				<Dp Id="497" Long="101.502074612" Lat="30.3441781558"/>
				<Dp Id="498" Long="101.616407181" Lat="30.3419389846"/>
				<Dp Id="499" Long="99.7235319967" Lat="30.3751508208"/>
				<Dp Id="500" Long="101.221591903" Lat="30.3582682581"/>
				<Dp Id="501" Long="101.252785623" Lat="30.3577341449"/>
				<Dp Id="502" Long="101.346361691" Lat="30.3560871997"/>
				<Dp Id="503" Long="101.471117462" Lat="30.3537872208"/>
				<Dp Id="504" Long="101.502304128" Lat="30.3531936504"/>
				<Dp Id="505" Long="98.9741853247" Lat="30.3861754012"/>
				<Dp Id="506" Long="98.9845941763" Lat="30.3861770432"/>
				<Dp Id="507" Long="99.1823619841" Lat="30.3860506841"/>
				<Dp Id="508" Long="101.232194771" Lat="30.3671082855"/>
				<Dp Id="509" Long="101.26339107" Lat="30.3665715013"/>
				<Dp Id="510" Long="101.398565112" Lat="30.3641595052"/>
				<Dp Id="511" Long="101.419359649" Lat="30.3637760374"/>
				<Dp Id="512" Long="101.450550701" Lat="30.3631946413"/>
				<Dp Id="513" Long="101.596096657" Lat="30.3603831956"/>
				<Dp Id="514" Long="99.4842563352" Lat="30.3943044374"/>
				<Dp Id="515" Long="99.6716207864" Lat="30.3934754891"/>
				<Dp Id="516" Long="99.9006092419" Lat="30.392097449"/>
				<Dp Id="517" Long="101.242799545" Lat="30.3759473452"/>
				<Dp Id="518" Long="101.253199264" Lat="30.3757683529"/>
				<Dp Id="519" Long="101.429979827" Lat="30.3725990244"/>
				<Dp Id="520" Long="101.471571096" Lat="30.3718185943"/>
				<Dp Id="521" Long="101.513160724" Lat="30.3710249467"/>
				<Dp Id="522" Long="98.9845913436" Lat="30.4042251756"/>
				<Dp Id="523" Long="99.6925022076" Lat="30.4023901984"/>
				<Dp Id="524" Long="99.9215102523" Lat="30.4009751664"/>
				<Dp Id="525" Long="99.9527372878" Lat="30.400751104"/>
				<Dp Id="526" Long="101.253406224" Lat="30.3847854364"/>
				<Dp Id="527" Long="101.263806803" Lat="30.3846055528"/>
				<Dp Id="528" Long="101.295007974" Lat="30.3840609406"/>
				<Dp Id="529" Long="101.430202988" Lat="30.3816149703"/>
				<Dp Id="530" Long="101.46139945" Lat="30.3810306773"/>
				<Dp Id="531" Long="99.8591341622" Lat="30.4104239317"/>
				<Dp Id="532" Long="101.243211652" Lat="30.3939816269"/>
				<Dp Id="533" Long="101.264014811" Lat="30.393622558"/>
				<Dp Id="534" Long="101.295218843" Lat="30.3930777503"/>
				<Dp Id="535" Long="101.513622389" Lat="30.3890556945"/>
				<Dp Id="536" Long="99.8383907178" Lat="30.419582325"/>
				<Dp Id="537" Long="101.295429807" Lat="30.4020945463"/>
				<Dp Id="538" Long="101.305831914" Lat="30.4019112236"/>
				<Dp Id="539" Long="101.316233926" Lat="30.4017270735"/>
				<Dp Id="540" Long="101.347439383" Lat="30.401169659"/>
				<Dp Id="541" Long="101.378643962" Lat="30.4006047986"/>
				<Dp Id="542" Long="101.441050441" Lat="30.3994527431"/>
				<Dp Id="543" Long="99.9009406441" Lat="30.428189155"/>
				<Dp Id="544" Long="101.243624133" Lat="30.4120158536"/>
				<Dp Id="545" Long="101.316446894" Lat="30.4107437238"/>
				<Dp Id="546" Long="101.337252538" Lat="30.4103728085"/>
				<Dp Id="547" Long="101.430873075" Lat="30.4086627243"/>
				<Dp Id="548" Long="101.472479595" Lat="30.4078811734"/>
				<Dp Id="549" Long="99.6302747985" Lat="30.4388003697"/>
				<Dp Id="550" Long="99.9114365457" Lat="30.4371397468"/>
				<Dp Id="551" Long="101.285447908" Lat="30.4203107229"/>
				<Dp Id="552" Long="101.327063783" Lat="30.4195752501"/>
				<Dp Id="553" Long="101.358274676" Lat="30.4190149518"/>
				<Dp Id="554" Long="101.389484686" Lat="30.4184472025"/>
				<Dp Id="555" Long="101.43109664" Lat="30.4176786144"/>
				<Dp Id="556" Long="101.493511531" Lat="30.4165009021"/>
				<Dp Id="557" Long="99.60950327" Lat="30.4479227747"/>
				<Dp Id="558" Long="101.306468243" Lat="30.4289613313"/>
				<Dp Id="559" Long="101.441723997" Lat="30.4265002046"/>
				<Dp Id="560" Long="101.847384539" Lat="30.418277542"/>
				<Dp Id="561" Long="99.6095594288" Lat="30.4569462495"/>
				<Dp Id="562" Long="101.285868593" Lat="30.4383443492"/>
				<Dp Id="563" Long="101.306680544" Lat="30.4379780062"/>
				<Dp Id="564" Long="99.5575316294" Lat="30.4662027168"/>
				<Dp Id="565" Long="99.8596089364" Lat="30.464561867"/>
				<Dp Id="566" Long="99.8909389085" Lat="30.4733750772"/>
				<Dp Id="567" Long="101.359143188" Lat="30.45508029"/>
				<Dp Id="568" Long="99.5263780322" Lat="30.4843796858"/>
				<Dp Id="569" Long="99.547266172" Lat="30.4933174318"/>
				<Dp Id="570" Long="99.807751959" Lat="30.4919638235"/>
				<Dp Id="571" Long="99.8181709976" Lat="30.4918988564"/>
				<Dp Id="572" Long="99.8911032887" Lat="30.4914207785"/>
				<Dp Id="573" Long="101.203428907" Lat="30.4758457133"/>
				<Dp Id="574" Long="101.578149345" Lat="30.4689733123"/>
				<Dp Id="575" Long="99.8078265139" Lat="30.5009868497"/>
				<Dp Id="576" Long="99.8390864113" Lat="30.5007893802"/>
				<Dp Id="577" Long="99.9120249266" Lat="30.5002994732"/>
				<Dp Id="578" Long="99.9849615775" Lat="30.4997687663"/>
				<Dp Id="579" Long="101.214043667" Lat="30.4846865216"/>
				<Dp Id="580" Long="99.0262634359" Lat="30.5125111877"/>
				<Dp Id="581" Long="99.7974801069" Lat="30.5100740439"/>
				<Dp Id="582" Long="99.8079011025" Lat="30.5100098632"/>
				<Dp Id="583" Long="99.8391638855" Lat="30.509812323"/>
				<Dp Id="584" Long="101.245484915" Lat="30.4931691939"/>
				<Dp Id="585" Long="101.391246238" Lat="30.4905760272"/>
				<Dp Id="586" Long="99.7454434865" Lat="30.5194055855"/>
				<Dp Id="587" Long="99.8496632151" Lat="30.5187677161"/>
				<Dp Id="588" Long="99.860085" Lat="30.5186993458"/>
				<Dp Id="589" Long="101.235278938" Lat="30.502365225"/>
				<Dp Id="590" Long="101.568452694" Lat="30.4962232733"/>
				<Dp Id="591" Long="99.8393189388" Lat="30.5278581705"/>
				<Dp Id="592" Long="101.006351017" Lat="30.5151126843"/>
				<Dp Id="593" Long="99.7143089533" Lat="30.5376270515"/>
				<Dp Id="594" Long="99.7247330915" Lat="30.5375694737"/>
				<Dp Id="595" Long="99.797701187" Lat="30.5371430774"/>
				<Dp Id="596" Long="99.8081250708" Lat="30.5370788278"/>
				<Dp Id="597" Long="99.8185489209" Lat="30.5370137442"/>
				<Dp Id="598" Long="100.975284635" Lat="30.5246087086"/>
				<Dp Id="599" Long="101.246106858" Lat="30.5202200599"/>
				<Dp Id="600" Long="101.277351646" Lat="30.5196775006"/>
				<Dp Id="601" Long="99.7143750041" Lat="30.5466502106"/>
				<Dp Id="602" Long="99.7873500662" Lat="30.5462295017"/>
				<Dp Id="603" Long="99.797774947" Lat="30.5461660633"/>
				<Dp Id="604" Long="99.8081997944" Lat="30.5461017906"/>
				<Dp Id="605" Long="100.933793223" Lat="30.5342526925"/>
				<Dp Id="606" Long="101.267146233" Lat="30.5288759837"/>
				<Dp Id="607" Long="99.8082745518" Lat="30.5551247408"/>
				<Dp Id="608" Long="99.8604030937" Lat="30.5547907445"/>
				<Dp Id="609" Long="100.902712796" Lat="30.543731939"/>
				<Dp Id="610" Long="101.236104918" Lat="30.5384332201"/>
				<Dp Id="611" Long="101.2569389" Lat="30.5380737511"/>
				<Dp Id="612" Long="101.26735575" Lat="30.5378927685"/>
				<Dp Id="613" Long="99.0158499411" Lat="30.5666560686"/>
				<Dp Id="614" Long="100.861204876" Lat="30.553353405"/>
				<Dp Id="615" Long="101.090450055" Lat="30.5498741311"/>
				<Dp Id="616" Long="99.6728610586" Lat="30.5739419007"/>
				<Dp Id="617" Long="99.693717255" Lat="30.5738324269"/>
				<Dp Id="618" Long="99.7771408456" Lat="30.5733611226"/>
				<Dp Id="619" Long="99.8292795477" Lat="30.5730394142"/>
				<Dp Id="620" Long="99.8397071858" Lat="30.5729725672"/>
				<Dp Id="621" Long="99.8605623562" Lat="30.5728363677"/>
				<Dp Id="622" Long="100.87179911" Lat="30.5622230124"/>
				<Dp Id="623" Long="100.882221081" Lat="30.5620727239"/>
				<Dp Id="624" Long="101.226099414" Lat="30.5566457493"/>
				<Dp Id="625" Long="101.351121801" Lat="30.5544474293"/>
				<Dp Id="626" Long="99.0158528765" Lat="30.584703701"/>
				<Dp Id="627" Long="99.7876415808" Lat="30.5823214091"/>
				<Dp Id="628" Long="99.829356337" Lat="30.5820622794"/>
				<Dp Id="629" Long="101.361758162" Lat="30.563274972"/>
				<Dp Id="630" Long="99.0575781998" Lat="30.5937157262"/>
				<Dp Id="631" Long="99.7981442471" Lat="30.5912808023"/>
				<Dp Id="632" Long="99.8398627302" Lat="30.591018237"/>
				<Dp Id="633" Long="101.361976717" Lat="30.5722911052"/>
				<Dp Id="634" Long="99.6730480681" Lat="30.601011427"/>
				<Dp Id="635" Long="99.7877875357" Lat="30.6003672868"/>
				<Dp Id="636" Long="99.7982182073" Lat="30.6003037121"/>
				<Dp Id="637" Long="99.8399405552" Lat="30.6000410528"/>
				<Dp Id="638" Long="99.8503710554" Lat="30.599973298"/>
				<Dp Id="639" Long="101.341353691" Lat="30.5816840047"/>
				<Dp Id="640" Long="99.7878605627" Lat="30.6093902066"/>
				<Dp Id="641" Long="99.7982922009" Lat="30.6093266091"/>
				<Dp Id="642" Long="101.2477695" Lat="30.5923550964"/>
				<Dp Id="643" Long="99.047160353" Lat="30.6207912323"/>
				<Dp Id="644" Long="99.7879336226" Lat="30.6184131137"/>
				<Dp Id="645" Long="99.8192313379" Lat="30.6182197432"/>
				<Dp Id="646" Long="99.0471647284" Lat="30.6298149768"/>
				<Dp Id="647" Long="99.7567058005" Lat="30.6276219152"/>
				<Dp Id="648" Long="99.7880067155" Lat="30.6274360081"/>
				<Dp Id="649" Long="99.7984402884" Lat="30.6273723652"/>
				<Dp Id="650" Long="99.8193073333" Lat="30.6272425685"/>
				<Dp Id="651" Long="99.7672106611" Lat="30.6365837095"/>
				<Dp Id="652" Long="99.7880798414" Lat="30.6364588899"/>
				<Dp Id="653" Long="99.8506865758" Lat="30.6360643374"/>
				<Dp Id="654" Long="99.8715552068" Lat="30.6359261222"/>
				<Dp Id="655" Long="99.7672818832" Lat="30.6456066231"/>
				<Dp Id="656" Long="99.777717458" Lat="30.6455446098"/>
				<Dp Id="657" Long="99.7985885096" Lat="30.6454180705"/>
				<Dp Id="658" Long="99.8298948348" Lat="30.64522198"/>
				<Dp Id="659" Long="99.850765545" Lat="30.6450870654"/>
				<Dp Id="660" Long="99.8612008469" Lat="30.6450183519"/>
				<Dp Id="661" Long="99.0471778664" Lat="30.6568861353"/>
				<Dp Id="662" Long="99.7882261923" Lat="30.6545046153"/>
				<Dp Id="663" Long="99.7986626704" Lat="30.6544409041"/>
				<Dp Id="664" Long="99.8404082436" Lat="30.6541776811"/>
				<Dp Id="665" Long="99.8508445499" Lat="30.6541097808"/>
				<Dp Id="666" Long="99.8612808205" Lat="30.6540410427"/>
				<Dp Id="667" Long="99.0054274061" Lat="30.6659182816"/>
				<Dp Id="668" Long="99.7674244238" Lat="30.6636524124"/>
				<Dp Id="669" Long="99.7778619369" Lat="30.6635903548"/>
				<Dp Id="670" Long="101.540981384" Lat="30.6410741381"/>
				<Dp Id="671" Long="99.8927552859" Lat="30.6718749943"/>
				<Dp Id="672" Long="99.9031933482" Lat="30.6718028536"/>
				<Dp Id="673" Long="99.9553830825" Lat="30.6714295755"/>
				<Dp Id="674" Long="99.8719601015" Lat="30.6810393883"/>
				<Dp Id="675" Long="99.8928382781" Lat="30.6808975714"/>
				<Dp Id="676" Long="99.9137163048" Lat="30.6807523999"/>
				<Dp Id="677" Long="101.332878986" Lat="30.663017407"/>
				<Dp Id="678" Long="99.6945546331" Lat="30.6911323757"/>
				<Dp Id="679" Long="99.8824812675" Lat="30.689991489"/>
				<Dp Id="680" Long="99.8929213077" Lat="30.6899201358"/>
				<Dp Id="681" Long="99.9138012753" Lat="30.6897749125"/>
				<Dp Id="682" Long="99.9346810895" Lat="30.6896263335"/>
				<Dp Id="683" Long="99.9451209379" Lat="30.6895507856"/>
				<Dp Id="684" Long="101.291372213" Lat="30.6727764646"/>
				<Dp Id="685" Long="99.8930043748" Lat="30.6989426874"/>
				<Dp Id="686" Long="99.9138862842" Lat="30.6987974123"/>
				<Dp Id="687" Long="99.9243271815" Lat="30.6987235158"/>
				<Dp Id="688" Long="99.9347680401" Lat="30.6986487802"/>
				<Dp Id="689" Long="101.281153095" Lat="30.6819765911"/>
				<Dp Id="690" Long="101.291585183" Lat="30.6817928976"/>
				<Dp Id="691" Long="101.333529505" Lat="30.6900659108"/>
				<Dp Id="692" Long="99.1412092809" Lat="30.7199835176"/>
				<Dp Id="693" Long="99.8827276672" Lat="30.7170591821"/>
				<Dp Id="694" Long="99.9036135383" Lat="30.7169154829"/>
				<Dp Id="695" Long="99.9140564171" Lat="30.7168423736"/>
				<Dp Id="696" Long="99.9244992575" Lat="30.7167684244"/>
				<Dp Id="697" Long="99.934942059" Lat="30.7166936354"/>
				<Dp Id="698" Long="99.9453848213" Lat="30.7166180066"/>
				<Dp Id="699" Long="100.989387458" Lat="30.7048165844"/>
				<Dp Id="700" Long="101.33374654" Lat="30.699082051"/>
				<Dp Id="701" Long="99.9141415411" Lat="30.7258648351"/>
				<Dp Id="702" Long="99.9245853537" Lat="30.7257908595"/>
				<Dp Id="703" Long="99.9350291274" Lat="30.7257160438"/>
				<Dp Id="704" Long="99.8620022098" Lat="30.7352446869"/>
				<Dp Id="705" Long="99.9037818799" Lat="30.7349604453"/>
				<Dp Id="706" Long="99.9142267036" Lat="30.7348872838"/>
				<Dp Id="707" Long="101.334180904" Lat="30.7171142894"/>
				<Dp Id="708" Long="99.4024312586" Lat="30.7465070375"/>
				<Dp Id="709" Long="99.8516365629" Lat="30.7443362342"/>
				<Dp Id="710" Long="99.9143119045" Lat="30.7439097198"/>
				<Dp Id="711" Long="99.9352033821" Lat="30.7437608224"/>
				<Dp Id="712" Long="99.8412689691" Lat="30.7534269768"/>
				<Dp Id="713" Long="99.8830567195" Lat="30.7531492609"/>
				<Dp Id="714" Long="99.9039503736" Lat="30.7530053566"/>
				<Dp Id="715" Long="99.9352905684" Lat="30.7527831925"/>
				<Dp Id="716" Long="99.9875234339" Lat="30.752396099"/>
				<Dp Id="717" Long="99.9979698841" Lat="30.7523161574"/>
				<Dp Id="718" Long="99.162173829" Lat="30.7650768574"/>
				<Dp Id="719" Long="99.8622433247" Lat="30.7623123389"/>
				<Dp Id="720" Long="99.8831390754" Lat="30.7621717488"/>
				<Dp Id="721" Long="99.8935868952" Lat="30.7621001916"/>
				<Dp Id="722" Long="99.9458254215" Lat="30.761729786"/>
				<Dp Id="723" Long="101.334833185" Lat="30.7441625427"/>
				<Dp Id="724" Long="99.8414259242" Lat="30.7714721377"/>
				<Dp Id="725" Long="99.8518748645" Lat="30.7714039218"/>
				<Dp Id="726" Long="99.8936702627" Lat="30.7711226412"/>
				<Dp Id="727" Long="99.9145677379" Lat="30.770976951"/>
				<Dp Id="728" Long="99.9354650591" Lat="30.7708278943"/>
				<Dp Id="729" Long="100.906957724" Lat="30.7601808779"/>
				<Dp Id="730" Long="99.85195437" Lat="30.7804264588"/>
				<Dp Id="731" Long="99.8937536678" Lat="30.780145078"/>
				<Dp Id="732" Long="99.8729355845" Lat="30.7893099271"/>
				<Dp Id="733" Long="99.8938371105" Lat="30.789167502"/>
				<Dp Id="734" Long="99.9042878173" Lat="30.7890950261"/>
				<Dp Id="735" Long="99.9147384859" Lat="30.7890217079"/>
				<Dp Id="736" Long="99.956540771" Lat="30.7887200133"/>
				<Dp Id="737" Long="99.7998538067" Lat="30.7988045131"/>
				<Dp Id="738" Long="99.8207577837" Lat="30.7986738335"/>
				<Dp Id="739" Long="99.8312097206" Lat="30.7986072298"/>
				<Dp Id="740" Long="99.8625653192" Lat="30.7984023631"/>
				<Dp Id="741" Long="99.8939205909" Lat="30.7981899132"/>
				<Dp Id="742" Long="99.9148239177" Lat="30.7980440672"/>
				<Dp Id="743" Long="99.9357270905" Lat="30.7978948512"/>
				<Dp Id="744" Long="101.325261897" Lat="30.7804144603"/>
				<Dp Id="745" Long="99.7999285386" Lat="30.8078271305"/>
				<Dp Id="746" Long="99.8208344682" Lat="30.8076964044"/>
				<Dp Id="747" Long="99.873098679" Lat="30.8073548383"/>
				<Dp Id="748" Long="99.8835514125" Lat="30.8072839964"/>
				<Dp Id="749" Long="99.8940041089" Lat="30.8072123117"/>
				<Dp Id="750" Long="99.9044567675" Lat="30.8071397842"/>
				<Dp Id="751" Long="99.9253619701" Lat="30.8069922005"/>
				<Dp Id="752" Long="99.9462670166" Lat="30.8068412457"/>
				<Dp Id="753" Long="99.9776242863" Lat="30.8066084925"/>
				<Dp Id="754" Long="99.8000033042" Lat="30.8168497351"/>
				<Dp Id="755" Long="99.8104572628" Lat="30.8167847704"/>
				<Dp Id="756" Long="99.8522727511" Lat="30.8165164794"/>
				<Dp Id="757" Long="99.8627265344" Lat="30.8164472987"/>
				<Dp Id="758" Long="99.8731802814" Lat="30.8163772747"/>
				<Dp Id="759" Long="99.8836339916" Lat="30.8163064076"/>
				<Dp Id="760" Long="99.914994897" Lat="30.8160887475"/>
				<Dp Id="761" Long="99.9359019751" Lat="30.8159394251"/>
				<Dp Id="762" Long="99.8000781035" Lat="30.8258723271"/>
				<Dp Id="763" Long="99.8105330393" Lat="30.8258073392"/>
				<Dp Id="764" Long="99.8209879408" Lat="30.8257415078"/>
				<Dp Id="765" Long="99.8628071966" Lat="30.8254697473"/>
				<Dp Id="766" Long="99.8732619207" Lat="30.8253996984"/>
				<Dp Id="767" Long="99.92553498" Lat="30.8250368023"/>
				<Dp Id="768" Long="99.9359894766" Lat="30.8249616928"/>
				<Dp Id="769" Long="99.9464439337" Lat="30.82488574"/>
				<Dp Id="770" Long="100.855780642" Lat="30.8150508883"/>
				<Dp Id="771" Long="100.866229903" Lat="30.8149007746"/>
				<Dp Id="772" Long="99.8210647291" Lat="30.8347640404"/>
				<Dp Id="773" Long="99.8315205736" Lat="30.8346973418"/>
				<Dp Id="774" Long="99.8419763831" Lat="30.8346297994"/>
				<Dp Id="775" Long="99.8524321571" Lat="30.8345614131"/>
				<Dp Id="776" Long="99.8628878951" Lat="30.8344921831"/>
				<Dp Id="777" Long="99.894254889" Lat="30.8342794304"/>
				<Dp Id="778" Long="99.9360770175" Lat="30.8339839478"/>
				<Dp Id="779" Long="99.946532452" Lat="30.8339079679"/>
				<Dp Id="780" Long="101.315684298" Lat="30.8166658487"/>
				<Dp Id="781" Long="99.8106846948" Lat="30.8438524385"/>
				<Dp Id="782" Long="99.821141552" Lat="30.8437865603"/>
				<Dp Id="783" Long="99.8315983746" Lat="30.8437198379"/>
				<Dp Id="784" Long="99.852511914" Lat="30.8435838609"/>
				<Dp Id="785" Long="99.86296863" Lat="30.8435146062"/>
				<Dp Id="786" Long="99.9361645979" Lat="30.84300619"/>
				<Dp Id="787" Long="99.9884462561" Lat="30.8426177153"/>
				<Dp Id="788" Long="100.009358631" Lat="30.8424564177"/>
				<Dp Id="789" Long="100.856127673" Lat="30.8330883284"/>
				<Dp Id="790" Long="99.8107605738" Lat="30.8528749691"/>
				<Dp Id="791" Long="99.8212184095" Lat="30.8528090674"/>
				<Dp Id="792" Long="99.8630494013" Lat="30.8525370165"/>
				<Dp Id="793" Long="99.8839646805" Lat="30.8523959247"/>
				<Dp Id="794" Long="99.9153373183" Lat="30.8521779545"/>
				<Dp Id="795" Long="99.9467096085" Lat="30.8519523853"/>
				<Dp Id="796" Long="99.9571669593" Lat="30.851875507"/>
				<Dp Id="797" Long="99.9676242696" Lat="30.8517977844"/>
				<Dp Id="798" Long="99.9780815392" Lat="30.8517192175"/>
				<Dp Id="799" Long="99.9885387674" Lat="30.8516398064"/>
				<Dp Id="800" Long="99.998995954" Lat="30.851559551"/>
				<Dp Id="801" Long="100.84584904" Lat="30.8422564595"/>
				<Dp Id="802" Long="99.8108364871" Lat="30.8618974869"/>
				<Dp Id="803" Long="99.8317540817" Lat="30.8617647918"/>
				<Dp Id="804" Long="99.8735888459" Lat="30.8614892654"/>
				<Dp Id="805" Long="99.9363398772" Lat="30.8610506359"/>
				<Dp Id="806" Long="99.9467982467" Lat="30.8609745748"/>
				<Dp Id="807" Long="99.9572565762" Lat="30.8608976691"/>
				<Dp Id="808" Long="99.9677148652" Lat="30.8608199188"/>
				<Dp Id="809" Long="99.9781731135" Lat="30.860741324"/>
				<Dp Id="810" Long="99.8109124346" Lat="30.8709199919"/>
				<Dp Id="811" Long="99.8213722286" Lat="30.8708540433"/>
				<Dp Id="812" Long="99.9155087607" Lat="30.8702224812"/>
				<Dp Id="813" Long="99.925968188" Lat="30.8701480828"/>
				<Dp Id="814" Long="99.9364275762" Lat="30.8700728396"/>
				<Dp Id="815" Long="99.9573462335" Lat="30.8699198184"/>
				<Dp Id="816" Long="99.9678055017" Lat="30.8698420405"/>
				<Dp Id="817" Long="99.9887239152" Lat="30.86968395"/>
				<Dp Id="818" Long="100.009642162" Lat="30.8695224802"/>
				<Dp Id="819" Long="100.020101221" Lat="30.8694404781"/>
				<Dp Id="820" Long="99.8109884163" Lat="30.8799424842"/>
				<Dp Id="821" Long="99.8214491901" Lat="30.8798765121"/>
				<Dp Id="822" Long="99.8842130887" Lat="30.8794629283"/>
				<Dp Id="823" Long="99.8946736104" Lat="30.8793910392"/>
				<Dp Id="824" Long="99.9051340942" Lat="30.8793183049"/>
				<Dp Id="825" Long="99.9992766755" Lat="30.8786256616"/>
				<Dp Id="826" Long="100.009736757" Lat="30.8785444754"/>
				<Dp Id="827" Long="100.030656792" Lat="30.8783795676"/>
				<Dp Id="828" Long="101.348120992" Lat="30.8611809708"/>
				<Dp Id="829" Long="99.863372851" Lat="30.8886265299"/>
				<Dp Id="830" Long="99.8842959662" Lat="30.8884852373"/>
				<Dp Id="831" Long="99.9052189319" Lat="30.8883405624"/>
				<Dp Id="832" Long="99.9261417447" Lat="30.8881925054"/>
				<Dp Id="833" Long="99.947064401" Lat="30.8880410663"/>
				<Dp Id="834" Long="99.9993703338" Lat="30.8876476727"/>
				<Dp Id="835" Long="99.8216032173" Lat="30.8979214114"/>
				<Dp Id="836" Long="99.8634538045" Lat="30.8976488763"/>
				<Dp Id="837" Long="99.884378881" Lat="30.8975075335"/>
				<Dp Id="838" Long="99.8948413633" Lat="30.8974355932"/>
				<Dp Id="839" Long="99.9053038079" Lat="30.8973628071"/>
				<Dp Id="840" Long="99.9262285818" Lat="30.8972146975"/>
				<Dp Id="841" Long="99.9471531991" Lat="30.8970632046"/>
				<Dp Id="842" Long="99.9890019499" Lat="30.8967500693"/>
				<Dp Id="843" Long="99.8530712203" Lat="30.9067406372"/>
				<Dp Id="844" Long="99.8635347946" Lat="30.90667121"/>
				<Dp Id="845" Long="99.8739983323" Lat="30.9066009365"/>
				<Dp Id="846" Long="99.8844618331" Lat="30.9065298168"/>
				<Dp Id="847" Long="99.8949252966" Lat="30.906457851"/>
				<Dp Id="848" Long="99.9053887221" Lat="30.906385039"/>
				<Dp Id="849" Long="99.9158521094" Lat="30.906311381"/>
				<Dp Id="850" Long="99.9577052671" Lat="30.9060082874"/>
				<Dp Id="851" Long="99.8636158212" Lat="30.9156935308"/>
				<Dp Id="852" Long="99.8740803404" Lat="30.9156232323"/>
				<Dp Id="853" Long="99.8845448227" Lat="30.9155520874"/>
				<Dp Id="854" Long="99.8950092676" Lat="30.915480096"/>
				<Dp Id="855" Long="99.9054736746" Lat="30.9154072582"/>
				<Dp Id="856" Long="99.9159380434" Lat="30.9153335739"/>
				<Dp Id="857" Long="99.9264023734" Lat="30.9152590432"/>
				<Dp Id="858" Long="99.9368666642" Lat="30.915183666"/>
				<Dp Id="859" Long="99.9473309155" Lat="30.9151074425"/>
				<Dp Id="860" Long="99.9577951266" Lat="30.9150303726"/>
				<Dp Id="861" Long="99.978723427" Lat="30.9148736936"/>
				<Dp Id="862" Long="100.010115566" Lat="30.9146323274"/>
				<Dp Id="863" Long="100.533252116" Lat="30.9094884649"/>
				<Dp Id="864" Long="100.543713378" Lat="30.9093640189"/>
				<Dp Id="865" Long="100.596018703" Lat="30.9087291061"/>
				<Dp Id="866" Long="99.8427657727" Lat="30.9248539454"/>
				<Dp Id="867" Long="99.8636968842" Lat="30.9247158388"/>
				<Dp Id="868" Long="99.8846278497" Lat="30.9245743452"/>
				<Dp Id="869" Long="99.9055586654" Lat="30.9244294644"/>
				<Dp Id="870" Long="99.9474198337" Lat="30.9241295422"/>
				<Dp Id="871" Long="99.9788152907" Lat="30.9238957102"/>
				<Dp Id="872" Long="99.9997453891" Lat="30.9237355889"/>
				<Dp Id="873" Long="100.533395987" Lat="30.9185085677"/>
				<Dp Id="874" Long="100.54385823" Lat="30.9183840774"/>
				<Dp Id="875" Long="100.56478252" Lat="30.9181325594"/>
				<Dp Id="876" Long="100.585706546" Lat="30.9178776583"/>
				<Dp Id="877" Long="100.596168458" Lat="30.917748939"/>
				<Dp Id="878" Long="100.627553789" Lat="30.9173577069"/>
				<Dp Id="879" Long="99.8847109141" Lat="30.9335965901"/>
				<Dp Id="880" Long="99.8951773232" Lat="30.9335245475"/>
				<Dp Id="881" Long="99.9056436945" Lat="30.9334516579"/>
				<Dp Id="882" Long="99.9161100275" Lat="30.9333779213"/>
				<Dp Id="883" Long="99.9265763217" Lat="30.9333033376"/>
				<Dp Id="884" Long="99.9579749673" Lat="30.9330745044"/>
				<Dp Id="885" Long="99.9893732481" Lat="30.9328380484"/>
				<Dp Id="886" Long="99.9998392586" Lat="30.9327575358"/>
				<Dp Id="887" Long="100.020771152" Lat="30.9325939699"/>
				<Dp Id="888" Long="100.031237034" Lat="30.9325109165"/>
				<Dp Id="889" Long="100.5649294" Lat="30.9271525154"/>
				<Dp Id="890" Long="100.575392427" Lat="30.9270254426"/>
				<Dp Id="891" Long="100.596318281" Lat="30.9267687587"/>
				<Dp Id="892" Long="99.8324565032" Lat="30.9429664525"/>
				<Dp Id="893" Long="99.8952614078" Lat="30.9425467541"/>
				<Dp Id="894" Long="99.9161960777" Lat="30.9424000757"/>
				<Dp Id="895" Long="99.9371305924" Lat="30.942250008"/>
				<Dp Id="896" Long="99.9789991423" Lat="30.941939705"/>
				<Dp Id="897" Long="99.9999331704" Lat="30.9417794699"/>
				<Dp Id="898" Long="100.50229092" Lat="30.9369173909"/>
				<Dp Id="899" Long="100.512755319" Lat="30.9367953516"/>
				<Dp Id="900" Long="100.554612271" Lat="30.9362987297"/>
				<Dp Id="901" Long="100.575540354" Lat="30.9360453402"/>
				<Dp Id="902" Long="100.596468171" Lat="30.9357885651"/>
				<Dp Id="903" Long="100.617395717" Lat="30.9355284046"/>
				<Dp Id="904" Long="100.627859388" Lat="30.9353970549"/>
				<Dp Id="905" Long="99.832534726" Lat="30.9519887953"/>
				<Dp Id="906" Long="99.8639402928" Lat="30.9517826862"/>
				<Dp Id="907" Long="99.8848771551" Lat="30.9516410416"/>
				<Dp Id="908" Long="99.8953455304" Lat="30.9515689479"/>
				<Dp Id="909" Long="99.9058138677" Lat="30.9514960064"/>
				<Dp Id="910" Long="99.9162821666" Lat="30.9514222174"/>
				<Dp Id="911" Long="99.9267504268" Lat="30.9513475807"/>
				<Dp Id="912" Long="99.9372186477" Lat="30.9512720964"/>
				<Dp Id="913" Long="99.947686829" Lat="30.9511957644"/>
				<Dp Id="914" Long="99.9581549701" Lat="30.9511185849"/>
				<Dp Id="915" Long="99.9895591483" Lat="30.9508819609"/>
				<Dp Id="916" Long="100.512897421" Lat="30.9458155024"/>
				<Dp Id="917" Long="100.533827991" Lat="30.9455687968"/>
				<Dp Id="918" Long="100.544293178" Lat="30.9454441738"/>
				<Dp Id="919" Long="100.554758301" Lat="30.9453187041"/>
				<Dp Id="920" Long="100.565223357" Lat="30.9451923877"/>
				<Dp Id="921" Long="100.575688348" Lat="30.9450652246"/>
				<Dp Id="922" Long="100.596618128" Lat="30.9448083583"/>
				<Dp Id="923" Long="100.628012291" Lat="30.944416709"/>
				<Dp Id="924" Long="99.8535520321" Lat="30.9608745185"/>
				<Dp Id="925" Long="99.8640215021" Lat="30.960804943"/>
				<Dp Id="926" Long="99.8744909355" Lat="30.9607345196"/>
				<Dp Id="927" Long="99.9373067427" Lat="30.9602941719"/>
				<Dp Id="928" Long="100.523505886" Lat="30.9547126669"/>
				<Dp Id="929" Long="100.533972121" Lat="30.9545888467"/>
				<Dp Id="930" Long="100.544438292" Lat="30.9544641795"/>
				<Dp Id="931" Long="100.554904397" Lat="30.9543386653"/>
				<Dp Id="932" Long="100.565370436" Lat="30.954212304"/>
				<Dp Id="933" Long="100.586302315" Lat="30.9539570404"/>
				<Dp Id="934" Long="100.596768153" Lat="30.9538281382"/>
				<Dp Id="935" Long="100.617699628" Lat="30.9535677929"/>
				<Dp Id="936" Long="100.628165263" Lat="30.9534363499"/>
				<Dp Id="937" Long="98.8378938152" Lat="30.9726149418"/>
				<Dp Id="938" Long="99.7908088248" Lat="30.9702965736"/>
				<Dp Id="939" Long="99.8326912774" Lat="30.9700334426"/>
				<Dp Id="940" Long="99.8431618035" Lat="30.9699655391"/>
				<Dp Id="941" Long="99.8536322938" Lat="30.9698967872"/>
				<Dp Id="942" Long="99.864102748" Lat="30.9698271871"/>
				<Dp Id="943" Long="99.8955138891" Lat="30.9696132969"/>
				<Dp Id="944" Long="99.9059841942" Lat="30.9695403037"/>
				<Dp Id="945" Long="99.9583351351" Lat="30.969162614"/>
				<Dp Id="946" Long="100.534116317" Lat="30.9636088835"/>
				<Dp Id="947" Long="100.54458347" Lat="30.963484172"/>
				<Dp Id="948" Long="100.555050558" Lat="30.9633586132"/>
				<Dp Id="949" Long="100.596918246" Lat="30.9628479048"/>
				<Dp Id="950" Long="100.607385" Lat="30.9627181096"/>
				<Dp Id="951" Long="101.465386645" Lat="30.9491937992"/>
				<Dp Id="952" Long="99.780411532" Lat="30.9793826559"/>
				<Dp Id="953" Long="99.82229806" Lat="30.9791228262"/>
				<Dp Id="954" Long="99.832769606" Lat="30.9790557471"/>
				<Dp Id="955" Long="99.9374830519" Lat="30.9783382844"/>
				<Dp Id="956" Long="99.9688963312" Lat="30.9781064991"/>
				<Dp Id="957" Long="100.000309241" Lat="30.9778670774"/>
				<Dp Id="958" Long="100.523792377" Lat="30.9727528151"/>
				<Dp Id="959" Long="100.534260578" Lat="30.972628907"/>
				<Dp Id="960" Long="100.544728714" Lat="30.9725041513"/>
				<Dp Id="961" Long="100.555196786" Lat="30.9723785479"/>
				<Dp Id="962" Long="100.57613273" Lat="30.9721247982"/>
				<Dp Id="963" Long="98.8169155925" Lat="30.9906333778"/>
				<Dp Id="964" Long="99.7595395357" Lat="30.9885299309"/>
				<Dp Id="965" Long="99.7700122693" Lat="30.9884679218"/>
				<Dp Id="966" Long="99.7804849703" Lat="30.9884050637"/>
				<Dp Id="967" Long="99.7909576381" Lat="30.9883413566"/>
				<Dp Id="968" Long="99.8014302725" Lat="30.9882768006"/>
				<Dp Id="969" Long="99.8328479699" Lat="30.9880780388"/>
				<Dp Id="970" Long="99.885210087" Lat="30.9877297909"/>
				<Dp Id="971" Long="99.9061546743" Lat="30.9875845496"/>
				<Dp Id="972" Long="99.9166269105" Lat="30.9875106557"/>
				<Dp Id="973" Long="99.937571266" Lat="30.9873603214"/>
				<Dp Id="974" Long="99.9899314515" Lat="30.9869696315"/>
				<Dp Id="975" Long="100.534404904" Lat="30.9816489174"/>
				<Dp Id="976" Long="98.921647026" Lat="30.9997625966"/>
				<Dp Id="977" Long="99.7596110358" Lat="30.9975523702"/>
				<Dp Id="978" Long="99.770084755" Lat="30.9974903391"/>
				<Dp Id="979" Long="99.7910320951" Lat="30.997363729"/>
				<Dp Id="980" Long="99.8224528525" Lat="30.9971674444"/>
				<Dp Id="981" Long="99.8643467054" Lat="30.9968938424"/>
				<Dp Id="982" Long="99.8748200781" Lat="30.9968233189"/>
				<Dp Id="983" Long="99.8957667118" Lat="30.9966797244"/>
				<Dp Id="984" Long="99.9062399719" Lat="30.9966066534"/>
				<Dp Id="985" Long="99.9271863764" Lat="30.9964579639"/>
				<Dp Id="986" Long="99.9690787101" Lat="30.9961503956"/>
				<Dp Id="987" Long="100.471727318" Lat="30.9914001663"/>
				<Dp Id="988" Long="100.492668231" Lat="30.991159809"/>
				<Dp Id="989" Long="100.524079125" Lat="30.9907929106"/>
				<Dp Id="990" Long="100.534549295" Lat="30.9906689145"/>
				<Dp Id="991" Long="100.555489438" Lat="30.9904183776"/>
				<Dp Id="992" Long="101.099830259" Lat="30.9827139869"/>
				<Dp Id="993" Long="101.110296194" Lat="30.9825433673"/>
				<Dp Id="994" Long="98.8064052931" Lat="31.0086644554"/>
				<Dp Id="995" Long="99.4349529245" Lat="31.0080770067"/>
				<Dp Id="996" Long="99.7492078306" Lat="31.0066360003"/>
				<Dp Id="997" Long="99.7596825681" Lat="31.0065747967"/>
				<Dp Id="998" Long="99.822530301" Lat="31.0061897343"/>
				<Dp Id="999" Long="99.8330048036" Lat="31.0061225838"/>
				<Dp Id="1000" Long="99.843479271" Lat="31.0060545838"/>
				<Dp Id="1001" Long="99.8644280978" Lat="31.0059160352"/>
				<Dp Id="1002" Long="99.906325308" Lat="31.0056287443"/>
				<Dp Id="1003" Long="101.100027845" Lat="30.9917311484"/>
				<Dp Id="1004" Long="99.4140408778" Lat="31.0171688528"/>
				<Dp Id="1005" Long="99.7073751989" Lat="31.0158948377"/>
				<Dp Id="1006" Long="99.7178510474" Lat="31.0158370121"/>
				<Dp Id="1007" Long="99.7388026527" Lat="31.0157188111"/>
				<Dp Id="1008" Long="99.8540341452" Lat="31.015007939"/>
				<Dp Id="1009" Long="99.8645095269" Lat="31.0149382152"/>
				<Dp Id="1010" Long="99.9064106825" Lat="31.0146508224"/>
				<Dp Id="1011" Long="99.9797362072" Lat="31.0141151699"/>
				<Dp Id="1012" Long="100.587197983" Lat="31.0080757161"/>
				<Dp Id="1013" Long="100.796619449" Lat="31.0053309365"/>
				<Dp Id="1014" Long="100.828030128" Lat="31.004889947"/>
				<Dp Id="1015" Long="100.922257933" Lat="31.0035211728"/>
				<Dp Id="1016" Long="100.932727288" Lat="31.003364846"/>
				<Dp Id="1017" Long="101.089757529" Lat="31.0009181892"/>
				<Dp Id="1018" Long="99.7388722755" Lat="31.0247412552"/>
				<Dp Id="1019" Long="99.7703024081" Lat="31.0245575143"/>
				<Dp Id="1020" Long="99.9588766051" Lat="31.023294393"/>
				<Dp Id="1021" Long="100.074110067" Lat="31.0223869073"/>
				<Dp Id="1022" Long="100.545455917" Lat="31.0176038493"/>
				<Dp Id="1023" Long="100.555928911" Lat="31.0174780229"/>
				<Dp Id="1024" Long="100.566401839" Lat="31.0173513474"/>
				<Dp Id="1025" Long="100.587347496" Lat="31.017095449"/>
				<Dp Id="1026" Long="100.911968545" Lat="31.0126948241"/>
				<Dp Id="1027" Long="100.922438966" Lat="31.0125392902"/>
				<Dp Id="1028" Long="98.7853930152" Lat="31.035700735"/>
				<Dp Id="1029" Long="98.8692233405" Lat="31.0358129079"/>
				<Dp Id="1030" Long="98.9425751745" Lat="31.0358663913"/>
				<Dp Id="1031" Long="99.4141189376" Lat="31.0352147572"/>
				<Dp Id="1032" Long="99.4560328114" Lat="31.0350734579"/>
				<Dp Id="1033" Long="99.7598973584" Lat="31.0336419996"/>
				<Dp Id="1034" Long="99.7703750246" Lat="31.0335798804"/>
				<Dp Id="1035" Long="99.8018078251" Lat="31.0333884199"/>
				<Dp Id="1036" Long="100.01135142" Lat="31.0319164249"/>
				<Dp Id="1037" Long="100.074211312" Lat="31.0314085036"/>
				<Dp Id="1038" Long="100.084687804" Lat="31.0313208744"/>
				<Dp Id="1039" Long="100.503704982" Lat="31.0271187386"/>
				<Dp Id="1040" Long="100.514179222" Lat="31.0269962655"/>
				<Dp Id="1041" Long="100.566549448" Lat="31.0263711577"/>
				<Dp Id="1042" Long="100.587497077" Lat="31.0261151686"/>
				<Dp Id="1043" Long="100.92262008" Lat="31.0215573941"/>
				<Dp Id="1044" Long="101.058740771" Lat="31.0194575147"/>
				<Dp Id="1045" Long="101.069210995" Lat="31.0192900461"/>
				<Dp Id="1046" Long="101.236722342" Lat="31.0164951905"/>
				<Dp Id="1047" Long="98.8168120554" Lat="31.0447723037"/>
				<Dp Id="1048" Long="98.9320899259" Lat="31.0448844658"/>
				<Dp Id="1049" Long="99.4455963916" Lat="31.0441329549"/>
				<Dp Id="1050" Long="100.063835078" Lat="31.0405168968"/>
				<Dp Id="1051" Long="100.084790082" Lat="31.0403424267"/>
				<Dp Id="1052" Long="100.545747256" Lat="31.0356436359"/>
				<Dp Id="1053" Long="100.587646725" Lat="31.035134875"/>
				<Dp Id="1054" Long="100.608596056" Lat="31.0348753964"/>
				<Dp Id="1055" Long="100.943745813" Lat="31.0302616491"/>
				<Dp Id="1056" Long="101.058934774" Lat="31.0284748605"/>
				<Dp Id="1057" Long="101.069405983" Lat="31.0283073326"/>
				<Dp Id="1058" Long="98.816794772" Lat="31.0537954138"/>
				<Dp Id="1059" Long="99.4456384313" Lat="31.0531558383"/>
				<Dp Id="1060" Long="99.4561188486" Lat="31.0531192114"/>
				<Dp Id="1061" Long="99.5085206354" Lat="31.0529233075"/>
				<Dp Id="1062" Long="99.5190009298" Lat="31.0528815728"/>
				<Dp Id="1063" Long="99.9696268335" Lat="31.0502817766"/>
				<Dp Id="1064" Long="100.042978266" Lat="31.0497096268"/>
				<Dp Id="1065" Long="99.1626768189" Lat="31.0628460581"/>
				<Dp Id="1066" Long="99.4142361591" Lat="31.0622835188"/>
				<Dp Id="1067" Long="100.022117369" Lat="31.0588990608"/>
				<Dp Id="1068" Long="100.525084781" Lat="31.0539328283"/>
				<Dp Id="1069" Long="100.535561852" Lat="31.0538085241"/>
				<Dp Id="1070" Long="98.7328985483" Lat="31.0716951834"/>
				<Dp Id="1071" Long="99.4142752681" Lat="31.0713064139"/>
				<Dp Id="1072" Long="100.001252387" Lat="31.0680851951"/>
				<Dp Id="1073" Long="100.095577589" Lat="31.0673184011"/>
				<Dp Id="1074" Long="100.10605794" Lat="31.0672289449"/>
				<Dp Id="1075" Long="101.237565879" Lat="31.0525602895"/>
				<Dp Id="1076" Long="98.7643243309" Lat="31.0807795202"/>
				<Dp Id="1077" Long="99.1417400417" Lat="31.0809169862"/>
				<Dp Id="1078" Long="99.466731416" Lat="31.0801502284"/>
				<Dp Id="1079" Long="100.085199654" Lat="31.0764285066"/>
				<Dp Id="1080" Long="99.0578752942" Lat="31.0900050006"/>
				<Dp Id="1081" Long="99.0893296272" Lat="31.0899870442"/>
				<Dp Id="1082" Long="99.9699930726" Lat="31.0863691066"/>
				<Dp Id="1083" Long="100.074819739" Lat="31.0855378099"/>
				<Dp Id="1084" Long="100.085302162" Lat="31.0854499942"/>
				<Dp Id="1085" Long="100.106266868" Lat="31.0852718069"/>
				<Dp Id="1086" Long="98.9530229854" Lat="31.0990325238"/>
				<Dp Id="1087" Long="99.0159376573" Lat="31.0990400982"/>
				<Dp Id="1088" Long="99.0264234362" Lat="31.0990383753"/>
				<Dp Id="1089" Long="99.0893380703" Lat="31.0990101263"/>
				<Dp Id="1090" Long="99.519246059" Lat="31.0979953131"/>
				<Dp Id="1091" Long="99.7499150426" Lat="31.0968597801"/>
				<Dp Id="1092" Long="99.9700847354" Lat="31.0953909069"/>
				<Dp Id="1093" Long="99.9910523934" Lat="31.0952314074"/>
				<Dp Id="1094" Long="100.022503563" Lat="31.0949857655"/>
				<Dp Id="1095" Long="100.074921304" Lat="31.0945593157"/>
				<Dp Id="1096" Long="100.085404716" Lat="31.0944714689"/>
				<Dp Id="1097" Long="100.599026656" Lat="31.0891232446"/>
				<Dp Id="1098" Long="98.8900979952" Lat="31.1080173072"/>
				<Dp Id="1099" Long="99.057886237" Lat="31.1080511648"/>
				<Dp Id="1100" Long="99.9911460789" Lat="31.1042531383"/>
				<Dp Id="1101" Long="100.01211555" Lat="31.1040901717"/>
				<Dp Id="1102" Long="100.022600221" Lat="31.1040074094"/>
				<Dp Id="1103" Long="100.033084848" Lat="31.1039237944"/>
				<Dp Id="1104" Long="100.043569431" Lat="31.1038393269"/>
				<Dp Id="1105" Long="100.054053971" Lat="31.1037540067"/>
				<Dp Id="1106" Long="100.085507317" Lat="31.1034929306"/>
				<Dp Id="1107" Long="99.0159406718" Lat="31.1170862456"/>
				<Dp Id="1108" Long="99.959782312" Lat="31.1135129955"/>
				<Dp Id="1109" Long="99.9702681849" Lat="31.1134344688"/>
				<Dp Id="1110" Long="100.001725554" Lat="31.1131937706"/>
				<Dp Id="1111" Long="100.06463913" Lat="31.1126893446"/>
				<Dp Id="1112" Long="100.096095312" Lat="31.1124256175"/>
				<Dp Id="1113" Long="100.609811481" Lat="31.1070318328"/>
				<Dp Id="1114" Long="98.7222584101" Lat="31.1258109324"/>
				<Dp Id="1115" Long="98.7327470147" Lat="31.1258331151"/>
				<Dp Id="1116" Long="98.9949646695" Lat="31.1261101882"/>
				<Dp Id="1117" Long="100.075226271" Lat="31.1216237554"/>
				<Dp Id="1118" Long="100.588996593" Lat="31.1163116346"/>
				<Dp Id="1119" Long="98.7117425364" Lat="31.1348108242"/>
				<Dp Id="1120" Long="98.9320257238" Lat="31.1351153956"/>
				<Dp Id="1121" Long="99.0054539411" Lat="31.1351332136"/>
				<Dp Id="1122" Long="99.015943689" Lat="31.1351323424"/>
				<Dp Id="1123" Long="99.0264334363" Lat="31.1351306171"/>
				<Dp Id="1124" Long="99.9075240559" Lat="31.1319366687"/>
				<Dp Id="1125" Long="100.064840595" Lat="31.1307323273"/>
				<Dp Id="1126" Long="100.599631503" Lat="31.1252014349"/>
				<Dp Id="1127" Long="101.406706382" Lat="31.112649994"/>
				<Dp Id="1128" Long="98.8271121865" Lat="31.1440403275"/>
				<Dp Id="1129" Long="98.9215285571" Lat="31.1441324549"/>
				<Dp Id="1130" Long="99.9915212426" Lat="31.140339933"/>
				<Dp Id="1131" Long="100.002009966" Lat="31.1402587611"/>
				<Dp Id="1132" Long="100.022987285" Lat="31.1400938558"/>
				<Dp Id="1133" Long="100.033475879" Lat="31.1400101224"/>
				<Dp Id="1134" Long="100.075429812" Lat="31.1396666505"/>
				<Dp Id="1135" Long="100.599782885" Lat="31.1342209492"/>
				<Dp Id="1136" Long="101.406933992" Lat="31.1216650667"/>
				<Dp Id="1137" Long="98.8166041403" Lat="31.1530487899"/>
				<Dp Id="1138" Long="98.8795542656" Lat="31.153123051"/>
				<Dp Id="1139" Long="99.9076959231" Lat="31.1499804523"/>
				<Dp Id="1140" Long="99.991615139" Lat="31.1493615994"/>
				<Dp Id="1141" Long="100.02308416" Lat="31.1491154351"/>
				<Dp Id="1142" Long="100.086021013" Lat="31.148600045"/>
				<Dp Id="1143" Long="100.096510329" Lat="31.1485111574"/>
				<Dp Id="1144" Long="100.117488821" Lat="31.1483308198"/>
				<Dp Id="1145" Long="100.599934335" Lat="31.1432404502"/>
				<Dp Id="1146" Long="99.5720507853" Lat="31.1609316301"/>
				<Dp Id="1147" Long="99.9077819146" Lat="31.1590023247"/>
				<Dp Id="1148" Long="99.9392549033" Lat="31.1587765818"/>
				<Dp Id="1149" Long="99.9707275317" Lat="31.158543148"/>
				<Dp Id="1150" Long="99.9812183256" Lat="31.1584636277"/>
				<Dp Id="1151" Long="100.002199788" Lat="31.1583020235"/>
				<Dp Id="1152" Long="100.086123891" Lat="31.1576214291"/>
				<Dp Id="1153" Long="98.6591656794" Lat="31.1707741946"/>
				<Dp Id="1154" Long="98.8585440579" Lat="31.1711476575"/>
				<Dp Id="1155" Long="98.869037744" Lat="31.1711587601"/>
				<Dp Id="1156" Long="99.9288519646" Lat="31.1678744907"/>
				<Dp Id="1157" Long="99.9393439152" Lat="31.1677983616"/>
				<Dp Id="1158" Long="99.9498358258" Lat="31.1677213776"/>
				<Dp Id="1159" Long="99.9708195251" Lat="31.1675648451"/>
				<Dp Id="1160" Long="99.9918030588" Lat="31.1674048934"/>
				<Dp Id="1161" Long="100.002294762" Lat="31.1673236354"/>
				<Dp Id="1162" Long="100.065244071" Lat="31.1668181373"/>
				<Dp Id="1163" Long="100.075735466" Lat="31.166730896"/>
				<Dp Id="1164" Long="100.107209374" Lat="31.1664640443"/>
				<Dp Id="1165" Long="100.117700583" Lat="31.1663733844"/>
				<Dp Id="1166" Long="99.8974609514" Lat="31.1771196216"/>
				<Dp Id="1167" Long="99.9079540139" Lat="31.1770460311"/>
				<Dp Id="1168" Long="99.9604187365" Lat="31.1766652509"/>
				<Dp Id="1169" Long="100.00238978" Lat="31.1763452343"/>
				<Dp Id="1170" Long="100.012882435" Lat="31.1762630925"/>
				<Dp Id="1171" Long="100.044360139" Lat="31.1760115365"/>
				<Dp Id="1172" Long="100.065345053" Lat="31.1758395574"/>
				<Dp Id="1173" Long="100.107314333" Lat="31.1754853392"/>
				<Dp Id="1174" Long="100.117806536" Lat="31.1753946472"/>
				<Dp Id="1175" Long="99.9080401216" Lat="31.1860678649"/>
				<Dp Id="1176" Long="99.9710036361" Lat="31.1856082007"/>
				<Dp Id="1177" Long="100.00248484" Lat="31.1853668203"/>
				<Dp Id="1178" Long="100.033965659" Lat="31.1851177415"/>
				<Dp Id="1179" Long="100.096926094" Lat="31.1845964898"/>
				<Dp Id="1180" Long="100.107419339" Lat="31.1845066211"/>
				<Dp Id="1181" Long="99.8871361247" Lat="31.1952361153"/>
				<Dp Id="1182" Long="99.8976312156" Lat="31.1951633285"/>
				<Dp Id="1183" Long="99.9396111914" Lat="31.1948636235"/>
				<Dp Id="1184" Long="99.9606009405" Lat="31.1947086363"/>
				<Dp Id="1185" Long="100.034063747" Lat="31.1941392265"/>
				<Dp Id="1186" Long="100.05505273" Lat="31.193968837"/>
				<Dp Id="1187" Long="99.8977164051" Lat="31.2041851627"/>
				<Dp Id="1188" Long="99.9082124533" Lat="31.204111494"/>
				<Dp Id="1189" Long="99.9187084628" Lat="31.2040369693"/>
				<Dp Id="1190" Long="99.9397003636" Lat="31.2038853516"/>
				<Dp Id="1191" Long="99.960692104" Lat="31.2037303097"/>
				<Dp Id="1192" Long="99.9816836803" Lat="31.2035718437"/>
				<Dp Id="1193" Long="100.12861982" Lat="31.2023667137"/>
				<Dp Id="1194" Long="101.387558103" Lat="31.185161158"/>
				<Dp Id="1195" Long="99.8873045502" Lat="31.2132798222"/>
				<Dp Id="1196" Long="99.8978016329" Lat="31.2132069839"/>
				<Dp Id="1197" Long="99.9187956829" Lat="31.2130587382"/>
				<Dp Id="1198" Long="99.9292926493" Lat="31.2129833308"/>
				<Dp Id="1199" Long="100.044756562" Lat="31.2120973308"/>
				<Dp Id="1200" Long="100.10773464" Lat="31.2115703889"/>
				<Dp Id="1201" Long="101.136065636" Lat="31.1986032765"/>
				<Dp Id="1202" Long="101.377297388" Lat="31.1943705336"/>
				<Dp Id="1203" Long="101.387784548" Lat="31.1941762557"/>
				<Dp Id="1204" Long="99.9188829423" Lat="31.2220804942"/>
				<Dp Id="1205" Long="99.9293809052" Lat="31.2220050601"/>
				<Dp Id="1206" Long="99.9818701154" Lat="31.2216150397"/>
				<Dp Id="1207" Long="100.055353236" Lat="31.2210330336"/>
				<Dp Id="1208" Long="100.097342608" Lat="31.2206816148"/>
				<Dp Id="1209" Long="100.107839835" Lat="31.2205916189"/>
				<Dp Id="1210" Long="101.440450323" Lat="31.2022067993"/>
				<Dp Id="1211" Long="98.7849456138" Lat="31.2342061332"/>
				<Dp Id="1212" Long="98.8164474655" Lat="31.2342549578"/>
				<Dp Id="1213" Long="99.9084712417" Lat="31.2311768411"/>
				<Dp Id="1214" Long="99.9294692008" Lat="31.2310267766"/>
				<Dp Id="1215" Long="100.034456542" Lat="31.2302250372"/>
				<Dp Id="1216" Long="98.6379038472" Lat="31.2428989596"/>
				<Dp Id="1217" Long="98.7219157403" Lat="31.243108117"/>
				<Dp Id="1218" Long="98.7744235744" Lat="31.243210964"/>
				<Dp Id="1219" Long="99.9085575821" Lat="31.2401985977"/>
				<Dp Id="1220" Long="99.9505573313" Lat="31.2398949335"/>
				<Dp Id="1221" Long="100.108050367" Lat="31.2386340398"/>
				<Dp Id="1222" Long="98.9529472043" Lat="31.252423117"/>
				<Dp Id="1223" Long="99.9296459112" Lat="31.2490701708"/>
				<Dp Id="1224" Long="100.013652085" Lat="31.2484351861"/>
				<Dp Id="1225" Long="100.076654908" Lat="31.2479229328"/>
				<Dp Id="1226" Long="101.3152513" Lat="31.2315804212"/>
				<Dp Id="1227" Long="101.325743036" Lat="31.2313909979"/>
				<Dp Id="1228" Long="101.44114548" Lat="31.2292509219"/>
				<Dp Id="1229" Long="98.7323663861" Lat="31.261175948"/>
				<Dp Id="1230" Long="99.7511960724" Lat="31.25925936"/>
				<Dp Id="1231" Long="99.8037083862" Lat="31.258941714"/>
				<Dp Id="1232" Long="99.8142107476" Lat="31.2588756107"/>
				<Dp Id="1233" Long="100.003246863" Lat="31.2575390431"/>
				<Dp Id="1234" Long="100.024250066" Lat="31.2573733783"/>
				<Dp Id="1235" Long="101.231525926" Lat="31.2420810521"/>
				<Dp Id="1236" Long="99.8352948303" Lat="31.2677627241"/>
				<Dp Id="1237" Long="99.8878107366" Lat="31.2674106339"/>
				<Dp Id="1238" Long="99.9088168364" Lat="31.2672637901"/>
				<Dp Id="1239" Long="99.9193198282" Lat="31.2671890808"/>
				<Dp Id="1240" Long="99.9508285658" Lat="31.266959804"/>
				<Dp Id="1241" Long="100.024347509" Lat="31.2663947894"/>
				<Dp Id="1242" Long="100.034850044" Lat="31.2663106406"/>
				<Dp Id="1243" Long="99.782852534" Lat="31.2771153552"/>
				<Dp Id="1244" Long="99.8668869834" Lat="31.2765758523"/>
				<Dp Id="1245" Long="99.8773911274" Lat="31.2765045508"/>
				<Dp Id="1246" Long="99.9719266795" Lat="31.2758242041"/>
				<Dp Id="1247" Long="100.003437798" Lat="31.2755819694"/>
				<Dp Id="1248" Long="100.024444996" Lat="31.2754161876"/>
				<Dp Id="1249" Long="100.03494853" Lat="31.2753320091"/>
				<Dp Id="1250" Long="100.076962217" Lat="31.2749867115"/>
				<Dp Id="1251" Long="101.326406297" Lat="31.2584372598"/>
				<Dp Id="1252" Long="103.496015553" Lat="31.2008121166"/>
				<Dp Id="1253" Long="99.7409050281" Lat="31.2863865727"/>
				<Dp Id="1254" Long="99.8039378931" Lat="31.2860075704"/>
				<Dp Id="1255" Long="99.8669695191" Lat="31.2855976469"/>
				<Dp Id="1256" Long="99.9089898669" Lat="31.2853071872"/>
				<Dp Id="1257" Long="99.9194948577" Lat="31.2852324252"/>
				<Dp Id="1258" Long="99.9510095921" Lat="31.2850029864"/>
				<Dp Id="1259" Long="99.9615144228" Lat="31.2849247893"/>
				<Dp Id="1260" Long="99.993028666" Lat="31.2846850453"/>
				<Dp Id="1261" Long="100.01403795" Lat="31.2845209224"/>
				<Dp Id="1262" Long="100.03504706" Lat="31.2843533646"/>
				<Dp Id="1263" Long="100.056055993" Lat="31.2841823722"/>
				<Dp Id="1264" Long="99.4888096768" Lat="31.2966158179"/>
				<Dp Id="1265" Long="99.7724951795" Lat="31.2952229315"/>
				<Dp Id="1266" Long="99.7830016414" Lat="31.2951593125"/>
				<Dp Id="1267" Long="99.8460396931" Lat="31.2947595548"/>
				<Dp Id="1268" Long="99.8670520919" Lat="31.2946194286"/>
				<Dp Id="1269" Long="99.9826175347" Lat="31.2937873068"/>
				<Dp Id="1270" Long="100.014134524" Lat="31.2935423241"/>
				<Dp Id="1271" Long="100.024640101" Lat="31.2934589451"/>
				<Dp Id="1272" Long="99.8251057563" Lat="31.3039181107"/>
				<Dp Id="1273" Long="99.8776418465" Lat="31.3035698205"/>
				<Dp Id="1274" Long="99.9616976126" Lat="31.3029678648"/>
				<Dp Id="1275" Long="99.9827111513" Lat="31.302808782"/>
				<Dp Id="1276" Long="99.9932178577" Lat="31.3027279516"/>
				<Dp Id="1277" Long="100.014231142" Lat="31.3025637128"/>
				<Dp Id="1278" Long="101.26408271" Lat="31.2866094913"/>
				<Dp Id="1279" Long="101.390054613" Lat="31.2843264557"/>
				<Dp Id="1280" Long="101.400551618" Lat="31.2841306343"/>
				<Dp Id="1281" Long="98.8478190754" Lat="31.3155013367"/>
				<Dp Id="1282" Long="99.7411168301" Lat="31.3134527148"/>
				<Dp Id="1283" Long="99.8041677097" Lat="31.3130733111"/>
				<Dp Id="1284" Long="99.8251843988" Lat="31.3129399644"/>
				<Dp Id="1285" Long="99.9722970605" Lat="31.3119102436"/>
				<Dp Id="1286" Long="99.9828048099" Lat="31.3118302443"/>
				<Dp Id="1287" Long="101.253799013" Lat="31.2958099876"/>
				<Dp Id="1288" Long="101.411278083" Lat="31.2929487601"/>
				<Dp Id="1289" Long="98.8688258815" Lat="31.3245472806"/>
				<Dp Id="1290" Long="99.751697058" Lat="31.3224136307"/>
				<Dp Id="1291" Long="99.7832255539" Lat="31.3222251521"/>
				<Dp Id="1292" Long="99.9723897598" Lat="31.3209317211"/>
				<Dp Id="1293" Long="99.9934072195" Lat="31.3207708062"/>
				<Dp Id="1294" Long="99.7412581902" Lat="31.3314967454"/>
				<Dp Id="1295" Long="99.7622792898" Lat="31.3313736301"/>
				<Dp Id="1296" Long="99.7833002586" Lat="31.3312470729"/>
				<Dp Id="1297" Long="99.8148314588" Lat="31.3310507838"/>
				<Dp Id="1298" Long="99.9409529942" Lat="31.3301881913"/>
				<Dp Id="1299" Long="99.9619727063" Lat="31.3300323812"/>
				<Dp Id="1300" Long="101.264729798" Lat="31.3136566917"/>
				<Dp Id="1301" Long="101.285732093" Lat="31.31328436"/>
				<Dp Id="1302" Long="101.422237308" Lat="31.3107805816"/>
				<Dp Id="1303" Long="101.432736996" Lat="31.3105819806"/>
				<Dp Id="1304" Long="99.7308173176" Lat="31.3405790295"/>
				<Dp Id="1305" Long="99.7413289179" Lat="31.3405187414"/>
				<Dp Id="1306" Long="99.7623520228" Lat="31.3403955827"/>
				<Dp Id="1307" Long="99.9725752835" Lat="31.3389746374"/>
				<Dp Id="1308" Long="101.422468178" Lat="31.3197952731"/>
				<Dp Id="1309" Long="99.131630762" Lat="31.3516150331"/>
				<Dp Id="1310" Long="99.6993490774" Lat="31.3497767955"/>
				<Dp Id="1311" Long="99.730887074" Lat="31.349601034"/>
				<Dp Id="1312" Long="99.7413996774" Lat="31.3495407246"/>
				<Dp Id="1313" Long="99.7519122491" Lat="31.3494795541"/>
				<Dp Id="1314" Long="99.9095967003" Lat="31.3484586707"/>
				<Dp Id="1315" Long="99.9516444675" Lat="31.3481537179"/>
				<Dp Id="1316" Long="99.9621563083" Lat="31.3480753275"/>
				<Dp Id="1317" Long="101.254658384" Lat="31.331873098"/>
				<Dp Id="1318" Long="101.422699152" Lat="31.3288099504"/>
				<Dp Id="1319" Long="101.727204081" Lat="31.3226982387"/>
				<Dp Id="1320" Long="103.069905068" Lat="31.2871228993"/>
				<Dp Id="1321" Long="103.321372784" Lat="31.2788960107"/>
				<Dp Id="1322" Long="99.6783883653" Lat="31.3589117576"/>
				<Dp Id="1323" Long="99.7414704688" Lat="31.3585626949"/>
				<Dp Id="1324" Long="99.7519840439" Lat="31.3585015029"/>
				<Dp Id="1325" Long="99.8571179465" Lat="31.3578422069"/>
				<Dp Id="1326" Long="99.8781443001" Lat="31.3577000118"/>
				<Dp Id="1327" Long="99.9096835468" Lat="31.3574802596"/>
				<Dp Id="1328" Long="101.359911959" Lat="31.3389994541"/>
				<Dp Id="1329" Long="98.8897946359" Lat="31.3696806456"/>
				<Dp Id="1330" Long="99.6889679276" Lat="31.3678777948"/>
				<Dp Id="1331" Long="99.6994826614" Lat="31.3678208898"/>
				<Dp Id="1332" Long="99.8887422985" Lat="31.3666492502"/>
				<Dp Id="1333" Long="101.34963274" Lat="31.3482073871"/>
				<Dp Id="1334" Long="99.7941897375" Lat="31.376291801"/>
				<Dp Id="1335" Long="99.8152205383" Lat="31.3761598488"/>
				<Dp Id="1336" Long="101.265810219" Lat="31.3587350786"/>
				<Dp Id="1337" Long="99.8047820712" Lat="31.3852480537"/>
				<Dp Id="1338" Long="99.8678798644" Lat="31.3848365371"/>
				<Dp Id="1339" Long="99.8889121687" Lat="31.3846924672"/>
				<Dp Id="1340" Long="101.087389753" Lat="31.3707833771"/>
				<Dp Id="1341" Long="99.815376415" Lat="31.3942033847"/>
				<Dp Id="1342" Long="99.8258937731" Lat="31.3941360682"/>
				<Dp Id="1343" Long="99.8784800226" Lat="31.3937865479"/>
				<Dp Id="1344" Long="101.381827799" Lat="31.3746708934"/>
				<Dp Id="1345" Long="99.6997501899" Lat="31.4039089245"/>
				<Dp Id="1346" Long="99.7418249029" Lat="31.4036723539"/>
				<Dp Id="1347" Long="99.8259727697" Lat="31.4031577931"/>
				<Dp Id="1348" Long="101.39256349" Lat="31.3834900409"/>
				<Dp Id="1349" Long="99.2158843399" Lat="31.4146595524"/>
				<Dp Id="1350" Long="99.7524154912" Lat="31.4126329256"/>
				<Dp Id="1351" Long="99.794493587" Lat="31.4123790073"/>
				<Dp Id="1352" Long="99.8050130267" Lat="31.4123133697"/>
				<Dp Id="1353" Long="99.8155324318" Lat="31.412246869"/>
				<Dp Id="1354" Long="101.182591217" Lat="31.3962571675"/>
				<Dp Id="1355" Long="99.6998841345" Lat="31.4219528648"/>
				<Dp Id="1356" Long="99.7209255791" Lat="31.4218362233"/>
				<Dp Id="1357" Long="99.7524875123" Lat="31.4216547844"/>
				<Dp Id="1358" Long="99.77352864" Lat="31.4215295076"/>
				<Dp Id="1359" Long="99.8366512105" Lat="31.4211329532"/>
				<Dp Id="1360" Long="101.056649112" Lat="31.4073601464"/>
				<Dp Id="1361" Long="101.634724142" Lat="31.3967773855"/>
				<Dp Id="1362" Long="99.594732123" Lat="31.4315063948"/>
				<Dp Id="1363" Long="99.7315162941" Lat="31.430798496"/>
				<Dp Id="1364" Long="99.8367313207" Lat="31.4301546154"/>
				<Dp Id="1365" Long="101.561413334" Lat="31.4072824482"/>
				<Dp Id="1366" Long="99.5632198417" Lat="31.4406711973"/>
				<Dp Id="1367" Long="99.6684497633" Lat="31.4401653578"/>
				<Dp Id="1368" Long="99.7315863646" Lat="31.439820372"/>
				<Dp Id="1369" Long="99.7631542464" Lat="31.4396362129"/>
				<Dp Id="1370" Long="99.8262891112" Lat="31.4392445638"/>
				<Dp Id="1371" Long="101.057042771" Lat="31.4253937598"/>
				<Dp Id="1372" Long="103.084276136" Lat="31.3767877533"/>
				<Dp Id="1373" Long="99.5527496717" Lat="31.4497392065"/>
				<Dp Id="1374" Long="99.5843220221" Lat="31.4495990728"/>
				<Dp Id="1375" Long="99.7106090378" Lat="31.4489607287"/>
				<Dp Id="1376" Long="101.046723563" Lat="31.4345790324"/>
				<Dp Id="1377" Long="101.183426735" Lat="31.4323214559"/>
				<Dp Id="1378" Long="101.20445661" Lat="31.4319612053"/>
				<Dp Id="1379" Long="101.225486105" Lat="31.4315975071"/>
				<Dp Id="1380" Long="101.435759422" Lat="31.4277709503"/>
				<Dp Id="1381" Long="99.5633278083" Lat="31.4587155096"/>
				<Dp Id="1382" Long="99.7422512761" Lat="31.4578035205"/>
				<Dp Id="1383" Long="99.7843496558" Lat="31.4575526138"/>
				<Dp Id="1384" Long="98.858098239" Lat="31.4688983617"/>
				<Dp Id="1385" Long="99.7107453011" Lat="31.4670044998"/>
				<Dp Id="1386" Long="99.5950172306" Lat="31.4766168925"/>
				<Dp Id="1387" Long="99.742393656" Lat="31.4758471398"/>
				<Dp Id="1388" Long="99.7634469483" Lat="31.4757233288"/>
				<Dp Id="1389" Long="99.984497882" Lat="31.4742143499"/>
				<Dp Id="1390" Long="101.110425748" Lat="31.4606045514"/>
				<Dp Id="1391" Long="101.120944397" Lat="31.4604307082"/>
				<Dp Id="1392" Long="101.131462955" Lat="31.4602560019"/>
				<Dp Id="1393" Long="103.117317768" Lat="31.4117773628"/>
				<Dp Id="1394" Long="99.3634509077" Lat="31.4865061367"/>
				<Dp Id="1395" Long="99.5740180947" Lat="31.485735105"/>
				<Dp Id="1396" Long="101.121147753" Lat="31.4694470767"/>
				<Dp Id="1397" Long="99.584602338" Lat="31.4947095275"/>
				<Dp Id="1398" Long="99.8267646903" Lat="31.4933743328"/>
				<Dp Id="1399" Long="101.142392253" Lat="31.4781129094"/>
				<Dp Id="1400" Long="98.8580437497" Lat="31.5049884153"/>
				<Dp Id="1401" Long="99.6373088457" Lat="31.5034802026"/>
				<Dp Id="1402" Long="99.7004883766" Lat="31.50314996"/>
				<Dp Id="1403" Long="99.837373499" Lat="31.5023274483"/>
				<Dp Id="1404" Long="101.594928508" Lat="31.478754798"/>
				<Dp Id="1405" Long="99.6479010711" Lat="31.5124492607"/>
				<Dp Id="1406" Long="99.6689629959" Lat="31.5123408744"/>
				<Dp Id="1407" Long="99.7005556654" Lat="31.5121717952"/>
				<Dp Id="1408" Long="99.7110864955" Lat="31.5121137023"/>
				<Dp Id="1409" Long="101.184892508" Lat="31.4954334235"/>
				<Dp Id="1410" Long="101.195414537" Lat="31.4952532864"/>
				<Dp Id="1411" Long="101.205936472" Lat="31.4950722852"/>
				<Dp Id="1412" Long="101.237501705" Lat="31.4945240977"/>
				<Dp Id="1413" Long="100.090486795" Lat="31.5365078285"/>
				<Dp Id="1414" Long="99.9747208297" Lat="31.5464644491"/>
				<Dp Id="1415" Long="103.193976509" Lat="31.481379921"/>
				<Dp Id="1416" Long="99.5744596124" Lat="31.5579114026"/>
				<Dp Id="1417" Long="99.5639776482" Lat="31.5669803072"/>
				<Dp Id="1418" Long="100.101443099" Lat="31.572500677"/>
				<Dp Id="1419" Long="100.112086634" Lat="31.5814301452"/>
				<Dp Id="1420" Long="102.911916935" Lat="31.5263767225"/>
				<Dp Id="1421" Long="99.6379222932" Lat="31.5936991373"/>
				<Dp Id="1422" Long="99.9962681566" Lat="31.5914073989"/>
				<Dp Id="1423" Long="100.027884779" Lat="31.5911569475"/>
				<Dp Id="1424" Long="100.048962307" Lat="31.5909856347"/>
				<Dp Id="1425" Long="100.175423532" Lat="31.5898847661"/>
				<Dp Id="1426" Long="99.0476490665" Lat="31.6043051648"/>
				<Dp Id="1427" Long="99.9752841907" Lat="31.6005910968"/>
				<Dp Id="1428" Long="100.01744401" Lat="31.6002622604"/>
				<Dp Id="1429" Long="103.679465333" Lat="31.5185762564"/>
				<Dp Id="1430" Long="99.9859192668" Lat="31.6095312258"/>
				<Dp Id="1431" Long="99.9964602592" Lat="31.6094494227"/>
				<Dp Id="1432" Long="99.9438459093" Lat="31.6188708741"/>
				<Dp Id="1433" Long="98.942212441" Lat="31.6313680434"/>
				<Dp Id="1434" Long="99.9439369842" Lat="31.6278919939"/>
				<Dp Id="1435" Long="100.017738456" Lat="31.6273250625"/>
				<Dp Id="1436" Long="100.02828135" Lat="31.6272405911"/>
				<Dp Id="1437" Long="98.5941911481" Lat="31.6397584847"/>
				<Dp Id="1438" Long="99.4378663045" Lat="31.6396525595"/>
				<Dp Id="1439" Long="99.4484119629" Lat="31.6396159546"/>
				<Dp Id="1440" Long="99.8491284165" Lat="31.6375795812"/>
				<Dp Id="1441" Long="100.123273753" Lat="31.6354617878"/>
				<Dp Id="1442" Long="99.4273618957" Lat="31.6487103605"/>
				<Dp Id="1443" Long="99.7015686313" Lat="31.647497778"/>
				<Dp Id="1444" Long="99.9652096727" Lat="31.645776455"/>
				<Dp Id="1445" Long="99.9757548183" Lat="31.6456962789"/>
				<Dp Id="1446" Long="100.017934973" Lat="31.6453668653"/>
				<Dp Id="1447" Long="100.133926673" Lat="31.6443891342"/>
				<Dp Id="1448" Long="98.583564996" Lat="31.6577686746"/>
				<Dp Id="1449" Long="98.6046605175" Lat="31.6578357645"/>
				<Dp Id="1450" Long="98.6468517624" Lat="31.6579594841"/>
				<Dp Id="1451" Long="98.6573996131" Lat="31.6579882347"/>
				<Dp Id="1452" Long="99.026580477" Lat="31.6584453059"/>
				<Dp Id="1453" Long="99.9442104542" Lat="31.6549552753"/>
				<Dp Id="1454" Long="99.9547567012" Lat="31.6548768135"/>
				<Dp Id="1455" Long="98.625719939" Lat="31.6669214677"/>
				<Dp Id="1456" Long="98.931640999" Lat="31.6674520562"/>
				<Dp Id="1457" Long="99.026583046" Lat="31.6674675973"/>
				<Dp Id="1458" Long="99.385249372" Lat="31.6668888222"/>
				<Dp Id="1459" Long="99.7228003615" Lat="31.6654232702"/>
				<Dp Id="1460" Long="100.028678634" Lat="31.6633240262"/>
				<Dp Id="1461" Long="100.165784972" Lat="31.6621450595"/>
				<Dp Id="1462" Long="103.220244459" Lat="31.5976623352"/>
				<Dp Id="1463" Long="99.3536370435" Lat="31.6760025486"/>
				<Dp Id="1464" Long="99.7228702351" Lat="31.6744448322"/>
				<Dp Id="1465" Long="99.7334192839" Lat="31.6743846269"/>
				<Dp Id="1466" Long="99.8072617092" Lat="31.6739387722"/>
				<Dp Id="1467" Long="99.9760377019" Lat="31.672759232"/>
				<Dp Id="1468" Long="98.667851162" Lat="31.6850824981"/>
				<Dp Id="1469" Long="98.6784021013" Lat="31.6851095337"/>
				<Dp Id="1470" Long="99.3642221387" Lat="31.6849949554"/>
				<Dp Id="1471" Long="99.6490888066" Lat="31.6838635388"/>
				<Dp Id="1472" Long="99.6912897476" Lat="31.6836418262"/>
				<Dp Id="1473" Long="98.6678190276" Lat="31.6941046007"/>
				<Dp Id="1474" Long="99.6281096973" Lat="31.7020125723"/>
				<Dp Id="1475" Long="99.6597667414" Lat="31.7018527192"/>
				<Dp Id="1476" Long="100.018525585" Lat="31.6994919609"/>
				<Dp Id="1477" Long="100.081831177" Lat="31.6989706199"/>
				<Dp Id="1478" Long="99.0793669908" Lat="31.7125569354"/>
				<Dp Id="1479" Long="99.6176170795" Lat="31.7110858152"/>
				<Dp Id="1480" Long="99.6281705041" Lat="31.7110342589"/>
				<Dp Id="1481" Long="98.5621731579" Lat="31.7208520348"/>
				<Dp Id="1482" Long="98.5199074054" Lat="31.7297219356"/>
				<Dp Id="1483" Long="99.5755703666" Lat="31.7383485506"/>
				<Dp Id="1484" Long="99.3961431802" Lat="31.7480546573"/>
				<Dp Id="1485" Long="99.5545108527" Lat="31.7474639091"/>
				<Dp Id="1486" Long="99.5650685218" Lat="31.7474175283"/>
				<Dp Id="1487" Long="100.145689772" Lat="31.7435198699"/>
				<Dp Id="1488" Long="99.2694723101" Lat="31.7574076127"/>
				<Dp Id="1489" Long="99.3961815999" Lat="31.7570766063"/>
				<Dp Id="1490" Long="99.5651233228" Lat="31.7564392543"/>
				<Dp Id="1491" Long="99.9980033008" Lat="31.7537837364"/>
				<Dp Id="1492" Long="101.285530732" Lat="31.7371908248"/>
				<Dp Id="1493" Long="99.4067800676" Lat="31.7660652591"/>
				<Dp Id="1494" Long="100.198699656" Lat="31.7610747668"/>
				<Dp Id="1495" Long="100.473173181" Lat="31.7581961168"/>
				<Dp Id="1496" Long="99.3962584909" Lat="31.7751204659"/>
				<Dp Id="1497" Long="100.114346917" Lat="31.770862006"/>
				<Dp Id="1498" Long="100.198815963" Lat="31.7700949323"/>
				<Dp Id="1499" Long="101.296524427" Lat="31.7550309334"/>
				<Dp Id="1500" Long="100.103895203" Lat="31.7799744055"/>
				<Dp Id="1501" Long="100.76905459" Lat="31.7724708462"/>
				<Dp Id="1502" Long="99.1322533734" Lat="31.7937124329"/>
				<Dp Id="1503" Long="99.396335451" Lat="31.7931642741"/>
				<Dp Id="1504" Long="99.6815317646" Lat="31.7919571219"/>
				<Dp Id="1505" Long="100.199048733" Lat="31.7881352236"/>
				<Dp Id="1506" Long="99.1428306492" Lat="31.8027230953"/>
				<Dp Id="1507" Long="99.1956526784" Lat="31.802652874"/>
				<Dp Id="1508" Long="100.748281905" Lat="31.7907982287"/>
				<Dp Id="1509" Long="99.2801946877" Lat="31.8115169141"/>
				<Dp Id="1510" Long="99.3013253233" Lat="31.8114686458"/>
				<Dp Id="1511" Long="99.1851242738" Lat="31.8207127403"/>
				<Dp Id="1512" Long="99.1956907184" Lat="31.8206969317"/>
				<Dp Id="1513" Long="99.3013546194" Lat="31.8204905961"/>
				<Dp Id="1514" Long="99.6500336692" Lat="31.8191873152"/>
				<Dp Id="1515" Long="99.8507753409" Lat="31.8180036682"/>
				<Dp Id="1516" Long="99.1217372919" Lat="31.8298112111"/>
				<Dp Id="1517" Long="99.1428723137" Lat="31.8297892362"/>
				<Dp Id="1518" Long="99.2168446697" Lat="31.8296846803"/>
				<Dp Id="1519" Long="99.9777430187" Lat="31.8351344873"/>
				<Dp Id="1520" Long="100.189065938" Lat="31.8333349105"/>
				<Dp Id="1521" Long="100.833457261" Lat="31.8256799867"/>
				<Dp Id="1522" Long="99.2485953501" Lat="31.8476706232"/>
				<Dp Id="1523" Long="100.654059081" Lat="31.8371594"/>
				<Dp Id="1524" Long="99.6608564533" Lat="31.8552186845"/>
				<Dp Id="1525" Long="99.946227182" Lat="31.8534157598"/>
				<Dp Id="1526" Long="100.147137806" Lat="31.8607835469"/>
				<Dp Id="1527" Long="100.157706726" Lat="31.860687766"/>
				<Dp Id="1528" Long="100.6226827" Lat="31.8556043788"/>
				<Dp Id="1529" Long="99.6609852015" Lat="31.8732614938"/>
				<Dp Id="1530" Long="99.7455585615" Lat="31.8727937068"/>
				<Dp Id="1531" Long="99.9252697409" Lat="31.8716129202"/>
				<Dp Id="1532" Long="100.358770781" Lat="31.8767400323"/>
				<Dp Id="1533" Long="100.612430482" Lat="31.8737756216"/>
				<Dp Id="1534" Long="100.633567049" Lat="31.8735057584"/>
				<Dp Id="1535" Long="100.728678017" Lat="31.8722479222"/>
				<Dp Id="1536" Long="101.700513934" Lat="31.8553155799"/>
				<Dp Id="1537" Long="98.8574517717" Lat="31.8929435899"/>
				<Dp Id="1538" Long="99.7668510544" Lat="31.8907103148"/>
				<Dp Id="1539" Long="99.9465960012" Lat="31.8894988064"/>
				<Dp Id="1540" Long="100.559739826" Lat="31.8834535482"/>
				<Dp Id="1541" Long="102.534587677" Lat="31.8438692648"/>
				<Dp Id="1542" Long="102.882617133" Lat="31.833710159"/>
				<Dp Id="1543" Long="99.9678360932" Lat="31.8983602432"/>
				<Dp Id="1544" Long="100.750154046" Lat="31.8899942694"/>
				<Dp Id="1545" Long="100.834707222" Lat="31.8888016378"/>
				<Dp Id="1546" Long="98.8151169132" Lat="31.9109329287"/>
				<Dp Id="1547" Long="100.549472176" Lat="31.9016201321"/>
				<Dp Id="1548" Long="102.482518602" Lat="31.863336302"/>
				<Dp Id="1549" Long="98.7727878227" Lat="31.9198861944"/>
				<Dp Id="1550" Long="100.634204219" Lat="31.9095789074"/>
				<Dp Id="1551" Long="98.8679749648" Lat="31.9290426751"/>
				<Dp Id="1552" Long="100.655510268" Lat="31.9183233087"/>
				<Dp Id="1553" Long="102.250976958" Lat="31.8875044832"/>
				<Dp Id="1554" Long="98.6881053328" Lat="31.9377502437"/>
				<Dp Id="1555" Long="102.230177376" Lat="31.8970508659"/>
				<Dp Id="1556" Long="98.6457519821" Lat="31.9466609981"/>
				<Dp Id="1557" Long="100.391430143" Lat="31.9395320834"/>
				<Dp Id="1558" Long="100.676983962" Lat="31.9360820209"/>
				<Dp Id="1559" Long="98.4552492951" Lat="31.9550084039"/>
				<Dp Id="1560" Long="98.6774625981" Lat="31.9557673159"/>
				<Dp Id="1561" Long="98.7197897789" Lat="31.95586778"/>
				<Dp Id="1562" Long="98.8256085247" Lat="31.9560572103"/>
				<Dp Id="1563" Long="99.6086602559" Lat="31.9547181288"/>
				<Dp Id="1564" Long="99.9049221917" Lat="31.9529523106"/>
				<Dp Id="1565" Long="100.708875938" Lat="31.9446769499"/>
				<Dp Id="1566" Long="101.977318138" Lat="31.9212650262"/>
				<Dp Id="1567" Long="102.188564646" Lat="31.9161342033"/>
				<Dp Id="1568" Long="99.8944293109" Lat="31.9620480473"/>
				<Dp Id="1569" Long="100.804232614" Lat="31.9523775495"/>
				<Dp Id="1570" Long="103.634366629" Lat="31.8805797062"/>
				<Dp Id="1571" Long="99.5452791148" Lat="31.9730495041"/>
				<Dp Id="1572" Long="99.8945167785" Lat="31.9710688056"/>
				<Dp Id="1573" Long="100.783254175" Lat="31.9616939271"/>
				<Dp Id="1574" Long="101.460032445" Lat="31.9503801315"/>
				<Dp Id="1575" Long="101.470603924" Lat="31.950174769"/>
				<Dp Id="1576" Long="102.89657371" Lat="31.9143972397"/>
				<Dp Id="1577" Long="98.5080121062" Lat="31.9822889425"/>
				<Dp Id="1578" Long="99.3230539745" Lat="31.982831385"/>
				<Dp Id="1579" Long="101.39683554" Lat="31.9606078045"/>
				<Dp Id="1580" Long="101.407408689" Lat="31.9604076463"/>
				<Dp Id="1581" Long="101.460272842" Lat="31.9593936652"/>
				<Dp Id="1582" Long="101.470845352" Lat="31.9591882312"/>
				<Dp Id="1583" Long="101.703412412" Lat="31.9544463047"/>
				<Dp Id="1584" Long="98.4550361169" Lat="31.9910941756"/>
				<Dp Id="1585" Long="99.3336714944" Lat="31.991825679"/>
				<Dp Id="1586" Long="99.3548432529" Lat="31.9917682419"/>
				<Dp Id="1587" Long="99.3654291091" Lat="31.9917381988"/>
				<Dp Id="1588" Long="100.339199154" Lat="31.9851975364"/>
				<Dp Id="1589" Long="101.418218113" Lat="31.9692204113"/>
				<Dp Id="1590" Long="101.439365944" Lat="31.9688155571"/>
				<Dp Id="1591" Long="101.460513348" Lat="31.9684071845"/>
				<Dp Id="1592" Long="101.471086889" Lat="31.968201679"/>
				<Dp Id="1593" Long="101.523952961" Lat="31.9671609593"/>
				<Dp Id="1594" Long="99.3442910867" Lat="32.0008190577"/>
				<Dp Id="1595" Long="100.296995975" Lat="31.9946567424"/>
				<Dp Id="1596" Long="100.720292673" Lat="31.9896230708"/>
				<Dp Id="1597" Long="101.270393694" Lat="31.9809705977"/>
				<Dp Id="1598" Long="101.439604494" Lat="31.9778292043"/>
				<Dp Id="1599" Long="99.3125608836" Lat="32.0099229398"/>
				<Dp Id="1600" Long="99.7572388811" Lat="32.0080479169"/>
				<Dp Id="1601" Long="100.085417943" Lat="32.0056643782"/>
				<Dp Id="1602" Long="101.418691193" Lat="31.9872479733"/>
				<Dp Id="1603" Long="101.460994681" Lat="31.9864341799"/>
				<Dp Id="1604" Long="101.471570286" Lat="31.9862285311"/>
				<Dp Id="1605" Long="99.27023527" Lat="32.0190419129"/>
				<Dp Id="1606" Long="99.2808243483" Lat="32.0190189103"/>
				<Dp Id="1607" Long="100.381934147" Lat="32.011801278"/>
				<Dp Id="1608" Long="100.434859777" Lat="32.0112135566"/>
				<Dp Id="1609" Long="101.429504956" Lat="31.9960595343"/>
				<Dp Id="1610" Long="98.4230536936" Lat="32.0270391899"/>
				<Dp Id="1611" Long="99.2702617562" Lat="32.0280635926"/>
				<Dp Id="1612" Long="99.852687644" Lat="32.025484941"/>
				<Dp Id="1613" Long="100.403242052" Lat="32.0205879143"/>
				<Dp Id="1614" Long="100.435000353" Lat="32.0202325091"/>
				<Dp Id="1615" Long="100.826635608" Lat="32.015195821"/>
				<Dp Id="1616" Long="101.34511507" Lat="32.0066666936"/>
				<Dp Id="1617" Long="101.398008183" Lat="32.0056773728"/>
				<Dp Id="1618" Long="98.4018159372" Lat="32.0359623444"/>
				<Dp Id="1619" Long="99.2596970879" Lat="32.0371073934"/>
				<Dp Id="1620" Long="99.683329888" Lat="32.0355320707"/>
				<Dp Id="1621" Long="99.7256910191" Lat="32.0352967043"/>
				<Dp Id="1622" Long="99.842181412" Lat="32.0345764893"/>
				<Dp Id="1623" Long="101.398243026" Lat="32.0146912434"/>
				<Dp Id="1624" Long="101.419401606" Lat="32.0142892085"/>
				<Dp Id="1625" Long="99.2597225591" Lat="32.0461290551"/>
				<Dp Id="1626" Long="99.291499138" Lat="32.0460599751"/>
				<Dp Id="1627" Long="99.6833969036" Lat="32.0445531837"/>
				<Dp Id="1628" Long="101.313831215" Lat="32.0252785351"/>
				<Dp Id="1629" Long="101.32441242" Lat="32.0250849416"/>
				<Dp Id="1630" Long="103.395783291" Lat="31.9701623298"/>
				<Dp Id="1631" Long="99.2703412858" Lat="32.0551285544"/>
				<Dp Id="1632" Long="99.2809345182" Lat="32.0551055197"/>
				<Dp Id="1633" Long="99.8529385302" Lat="32.0525472075"/>
				<Dp Id="1634" Long="100.393065487" Lat="32.047761887"/>
				<Dp Id="1635" Long="101.324640232" Lat="32.0340992637"/>
				<Dp Id="1636" Long="98.6558948489" Lat="32.0639714345"/>
				<Dp Id="1637" Long="98.7088659485" Lat="32.0641041823"/>
				<Dp Id="1638" Long="100.033096087" Lat="32.0602280032"/>
				<Dp Id="1639" Long="101.420112974" Lat="32.0413303141"/>
				<Dp Id="1640" Long="99.2174176352" Lat="32.0732737635"/>
				<Dp Id="1641" Long="100.033197499" Lat="32.0692482531"/>
				<Dp Id="1642" Long="98.3697351601" Lat="32.0809143944"/>
				<Dp Id="1643" Long="98.6558272639" Lat="32.0820145277"/>
				<Dp Id="1644" Long="99.9061642762" Lat="32.0792415548"/>
				<Dp Id="1645" Long="100.001515868" Lat="32.0785237122"/>
				<Dp Id="1646" Long="100.022704639" Lat="32.0783544496"/>
				<Dp Id="1647" Long="100.308733921" Lat="32.0757227424"/>
				<Dp Id="1648" Long="101.367664639" Lat="32.0603578624"/>
				<Dp Id="1649" Long="101.558175264" Lat="32.0566538146"/>
				<Dp Id="1650" Long="98.3590765265" Lat="32.0898823702"/>
				<Dp Id="1651" Long="99.8320814136" Lat="32.0887710163"/>
				<Dp Id="1652" Long="99.9062532947" Lat="32.0882621171"/>
				<Dp Id="1653" Long="100.224108687" Lat="32.0855894281"/>
				<Dp Id="1654" Long="100.457315728" Lat="32.0921416214"/>
				<Dp Id="1655" Long="100.160769203" Lat="32.104227385"/>
				<Dp Id="1656" Long="100.478649275" Lat="32.100914716"/>
				<Dp Id="1657" Long="99.6309352109" Lat="32.1169967897"/>
				<Dp Id="1658" Long="99.9171195411" Lat="32.1152474017"/>
				<Dp Id="1659" Long="101.379183706" Lat="32.0962151914"/>
				<Dp Id="1660" Long="98.3058204269" Lat="32.1256872183"/>
				<Dp Id="1661" Long="100.033806925" Lat="32.1233694767"/>
				<Dp Id="1662" Long="100.330573413" Lat="32.1205982986"/>
				<Dp Id="1663" Long="100.457745592" Lat="32.1191978242"/>
				<Dp Id="1664" Long="101.220556525" Lat="32.1081155225"/>
				<Dp Id="1665" Long="101.358237384" Lat="32.1056254181"/>
				<Dp Id="1666" Long="102.987613495" Lat="32.0647755262"/>
				<Dp Id="1667" Long="99.7158739518" Lat="32.1345877292"/>
				<Dp Id="1668" Long="99.779483566" Lat="32.1342120199"/>
				<Dp Id="1669" Long="99.800686501" Lat="32.1340796818"/>
				<Dp Id="1670" Long="100.288307519" Lat="32.1300560975"/>
				<Dp Id="1671" Long="100.542673711" Lat="32.1272116123"/>
				<Dp Id="1672" Long="100.553271499" Lat="32.1270820073"/>
				<Dp Id="1673" Long="103.252192944" Lat="32.0651714177"/>
				<Dp Id="1674" Long="98.3268894346" Lat="32.1438436854"/>
				<Dp Id="1675" Long="99.7901628321" Lat="32.1431670502"/>
				<Dp Id="1676" Long="100.150625027" Lat="32.1404033307"/>
				<Dp Id="1677" Long="100.299034653" Lat="32.1389670727"/>
				<Dp Id="1678" Long="100.436833578" Lat="32.1374776721"/>
				<Dp Id="1679" Long="100.532226631" Lat="32.13635872"/>
				<Dp Id="1680" Long="100.542825528" Lat="32.1362299569"/>
				<Dp Id="1681" Long="100.553424358" Lat="32.1361003068"/>
				<Dp Id="1682" Long="103.125801454" Lat="32.0783680199"/>
				<Dp Id="1683" Long="99.4827248106" Lat="32.1537344604"/>
				<Dp Id="1684" Long="99.7160149374" Lat="32.1526295341"/>
				<Dp Id="1685" Long="99.7902406482" Lat="32.1521877926"/>
				<Dp Id="1686" Long="100.034112252" Lat="32.1504299109"/>
				<Dp Id="1687" Long="100.574776822" Lat="32.144856541"/>
				<Dp Id="1688" Long="100.331097422" Lat="32.1566749959"/>
				<Dp Id="1689" Long="100.585532611" Lat="32.1537423197"/>
				<Dp Id="1690" Long="100.140360861" Lat="32.1675586698"/>
				<Dp Id="1691" Long="100.288815071" Lat="32.1661333515"/>
				<Dp Id="1692" Long="100.426655466" Lat="32.1646539439"/>
				<Dp Id="1693" Long="99.4828675533" Lat="32.1807982225"/>
				<Dp Id="1694" Long="100.140473267" Lat="32.1765784452"/>
				<Dp Id="1695" Long="101.25366076" Lat="32.1616418969"/>
				<Dp Id="1696" Long="99.6208243537" Lat="32.1892176787"/>
				<Dp Id="1697" Long="99.7481210464" Lat="32.1885287441"/>
				<Dp Id="1698" Long="100.129979369" Lat="32.1856934185"/>
				<Dp Id="1699" Long="100.416331908" Lat="32.1828106752"/>
				<Dp Id="1700" Long="101.24328429" Lat="32.1708449369"/>
				<Dp Id="1701" Long="101.253882812" Lat="32.1706564712"/>
				<Dp Id="1702" Long="103.624580976" Lat="32.1061584825"/>
				<Dp Id="1703" Long="100.321015947" Lat="32.1928627315"/>
				<Dp Id="1704" Long="101.232905736" Lat="32.1800472063"/>
				<Dp Id="1705" Long="101.285903058" Lat="32.1791001147"/>
				<Dp Id="1706" Long="100.1089853" Lat="32.2039208546"/>
				<Dp Id="1707" Long="100.215068474" Lat="32.2029458385"/>
				<Dp Id="1708" Long="101.254327214" Lat="32.1886855769"/>
				<Dp Id="1709" Long="100.119704359" Lat="32.2128471452"/>
				<Dp Id="1710" Long="100.39553503" Lat="32.2101029814"/>
				<Dp Id="1711" Long="101.233346163" Lat="32.1980765447"/>
				<Dp Id="1712" Long="103.150199318" Lat="32.1496602838"/>
				<Dp Id="1713" Long="99.8863702647" Lat="32.2237195933"/>
				<Dp Id="1714" Long="100.109204284" Lat="32.221960483"/>
				<Dp Id="1715" Long="100.130425513" Lat="32.2217724672"/>
				<Dp Id="1716" Long="100.172867368" Lat="32.2213857511"/>
				<Dp Id="1717" Long="100.38506361" Lat="32.219238512"/>
				<Dp Id="1718" Long="100.395672811" Lat="32.2191218039"/>
				<Dp Id="1719" Long="101.222963632" Lat="32.2072781439"/>
				<Dp Id="1720" Long="101.233566525" Lat="32.2070911927"/>
				<Dp Id="1721" Long="101.254772013" Lat="32.2067146257"/>
				<Dp Id="1722" Long="100.130537173" Lat="32.2307921963"/>
				<Dp Id="1723" Long="100.204817209" Lat="32.2301058564"/>
				<Dp Id="1724" Long="101.223183048" Lat="32.2162928425"/>
				<Dp Id="1725" Long="101.233786985" Lat="32.2161058264"/>
				<Dp Id="1726" Long="101.297408518" Lat="32.2149650728"/>
				<Dp Id="1727" Long="101.308011754" Lat="32.214771838"/>
				<Dp Id="1728" Long="100.066972039" Lat="32.2403656587"/>
				<Dp Id="1729" Long="100.077584967" Lat="32.2402755952"/>
				<Dp Id="1730" Long="100.109423464" Lat="32.2400000585"/>
				<Dp Id="1731" Long="100.693038077" Lat="32.2335277971"/>
				<Dp Id="1732" Long="101.19158703" Lat="32.225863437"/>
				<Dp Id="1733" Long="101.223402562" Lat="32.2253075269"/>
				<Dp Id="1734" Long="101.234007543" Lat="32.2251204459"/>
				<Dp Id="1735" Long="101.244612426" Lat="32.2249324761"/>
				<Dp Id="1736" Long="102.463395078" Lat="32.1973962085"/>
				<Dp Id="1737" Long="98.8887397741" Lat="32.2538428959"/>
				<Dp Id="1738" Long="100.098919295" Lat="32.2491125952"/>
				<Dp Id="1739" Long="100.130760645" Lat="32.2488316148"/>
				<Dp Id="1740" Long="100.205055355" Lat="32.2481447984"/>
				<Dp Id="1741" Long="100.36424931" Lat="32.2465260068"/>
				<Dp Id="1742" Long="102.442553569" Lat="32.2069804256"/>
				<Dp Id="1743" Long="99.1329292341" Lat="32.2628433901"/>
				<Dp Id="1744" Long="101.170805056" Lat="32.2442595652"/>
				<Dp Id="1745" Long="101.202627444" Lat="32.2437086064"/>
				<Dp Id="1746" Long="102.400521048" Lat="32.2171338321"/>
				<Dp Id="1747" Long="102.421707446" Lat="32.2165614872"/>
				<Dp Id="1748" Long="101.171019632" Lat="32.253274527"/>
				<Dp Id="1749" Long="102.443233065" Lat="32.2249907599"/>
				<Dp Id="1750" Long="102.47501374" Lat="32.2241199892"/>
				<Dp Id="1751" Long="102.496200091" Lat="32.223535048"/>
				<Dp Id="1752" Long="99.5683441526" Lat="32.2796772674"/>
				<Dp Id="1753" Long="100.173563249" Lat="32.2755031212"/>
				<Dp Id="1754" Long="102.305827622" Lat="32.2376784025"/>
				<Dp Id="1755" Long="102.475356838" Lat="32.2331248305"/>
				<Dp Id="1756" Long="102.507139256" Lat="32.2322457861"/>
				<Dp Id="1757" Long="98.9205573947" Lat="32.2899525974"/>
				<Dp Id="1758" Long="99.5365406052" Lat="32.288837632"/>
				<Dp Id="1759" Long="99.547160568" Lat="32.2887920579"/>
				<Dp Id="1760" Long="100.69387531" Lat="32.2786152709"/>
				<Dp Id="1761" Long="101.33059923" Lat="32.2684666183"/>
				<Dp Id="1762" Long="102.263761826" Lat="32.2477881295"/>
				<Dp Id="1763" Long="102.295556329" Lat="32.2469619667"/>
				<Dp Id="1764" Long="102.380335237" Lat="32.2447198501"/>
				<Dp Id="1765" Long="102.422721127" Lat="32.2435775153"/>
				<Dp Id="1766" Long="102.433317223" Lat="32.2432897158"/>
				<Dp Id="1767" Long="102.454508961" Lat="32.2427114581"/>
				<Dp Id="1768" Long="102.496890604" Lat="32.2415443091"/>
				<Dp Id="1769" Long="99.6428027418" Lat="32.2973625269"/>
				<Dp Id="1770" Long="99.8445916065" Lat="32.2961738116"/>
				<Dp Id="1771" Long="100.025128189" Lat="32.2948369039"/>
				<Dp Id="1772" Long="100.290598673" Lat="32.2924020608"/>
				<Dp Id="1773" Long="100.948795765" Lat="32.2839568701"/>
				<Dp Id="1774" Long="101.150440153" Lat="32.2806826889"/>
				<Dp Id="1775" Long="101.192887336" Lat="32.2799524024"/>
				<Dp Id="1776" Long="101.20349889" Lat="32.2797676038"/>
				<Dp Id="1777" Long="101.330829808" Lat="32.2774805539"/>
				<Dp Id="1778" Long="102.27468374" Lat="32.2565203031"/>
				<Dp Id="1779" Long="102.359473337" Lat="32.2542916013"/>
				<Dp Id="1780" Long="102.423059322" Lat="32.252582826"/>
				<Dp Id="1781" Long="102.433656461" Lat="32.2522949268"/>
				<Dp Id="1782" Long="102.444253447" Lat="32.252006141"/>
				<Dp Id="1783" Long="102.465446964" Lat="32.25142591"/>
				<Dp Id="1784" Long="102.518428074" Lat="32.2499598208"/>
				<Dp Id="1785" Long="99.5472689721" Lat="32.3068340098"/>
				<Dp Id="1786" Long="99.6322445931" Lat="32.3064369894"/>
				<Dp Id="1787" Long="100.16329206" Lat="32.3026599482"/>
				<Dp Id="1788" Long="100.503098543" Lat="32.2990707731"/>
				<Dp Id="1789" Long="101.161266004" Lat="32.2895164217"/>
				<Dp Id="1790" Long="101.384115943" Lat="32.2855033509"/>
				<Dp Id="1791" Long="102.359805428" Lat="32.2632974879"/>
				<Dp Id="1792" Long="102.402200855" Lat="32.2621614578"/>
				<Dp Id="1793" Long="102.476387052" Lat="32.2601392578"/>
				<Dp Id="1794" Long="102.5293726" Lat="32.2586682278"/>
				<Dp Id="1795" Long="99.6004384336" Lat="32.3156134478"/>
				<Dp Id="1796" Long="100.099680962" Lat="32.3122508255"/>
				<Dp Id="1797" Long="101.702658713" Lat="32.2881005601"/>
				<Dp Id="1798" Long="101.73448368" Lat="32.2874148618"/>
				<Dp Id="1799" Long="102.275331376" Lat="32.2745336046"/>
				<Dp Id="1800" Long="102.317735694" Lat="32.2734255826"/>
				<Dp Id="1801" Long="102.338936975" Lat="32.2728662457"/>
				<Dp Id="1802" Long="102.43433539" Lat="32.2703053006"/>
				<Dp Id="1803" Long="102.455533382" Lat="32.2697264418"/>
				<Dp Id="1804" Long="102.466132149" Lat="32.2694356817"/>
				<Dp Id="1805" Long="102.529721524" Lat="32.2676724952"/>
				<Dp Id="1806" Long="102.54031921" Lat="32.2673755269"/>
				<Dp Id="1807" Long="102.55091674" Lat="32.2670776718"/>
				<Dp Id="1808" Long="98.4849186095" Lat="32.3250118679"/>
				<Dp Id="1809" Long="99.6961131238" Lat="32.3241430807"/>
				<Dp Id="1810" Long="99.8554660035" Lat="32.3231634047"/>
				<Dp Id="1811" Long="101.151079028" Lat="32.3077277396"/>
				<Dp Id="1812" Long="101.384588099" Lat="32.3035304634"/>
				<Dp Id="1813" Long="101.395200972" Lat="32.3033294276"/>
				<Dp Id="1814" Long="101.405813739" Lat="32.3031275007"/>
				<Dp Id="1815" Long="101.724145138" Lat="32.2966554858"/>
				<Dp Id="1816" Long="102.318063905" Lat="32.282431826"/>
				<Dp Id="1817" Long="102.371071221" Lat="32.2810263406"/>
				<Dp Id="1818" Long="102.392273109" Lat="32.280457932"/>
				<Dp Id="1819" Long="102.424074815" Lat="32.2795986619"/>
				<Dp Id="1820" Long="102.434675082" Lat="32.2793104634"/>
				<Dp Id="1821" Long="102.445275197" Lat="32.2790213775"/>
				<Dp Id="1822" Long="102.477074628" Lat="32.2781487953"/>
				<Dp Id="1823" Long="102.508872678" Lat="32.2772682275"/>
				<Dp Id="1824" Long="102.519471718" Lat="32.2769729305"/>
				<Dp Id="1825" Long="102.540669332" Lat="32.2763796753"/>
				<Dp Id="1826" Long="102.551267905" Lat="32.2760817171"/>
				<Dp Id="1827" Long="102.57246458" Lat="32.2754831397"/>
				<Dp Id="1828" Long="98.2723670131" Lat="32.3329862986"/>
				<Dp Id="1829" Long="98.4636170006" Lat="32.3339442947"/>
				<Dp Id="1830" Long="98.4742422512" Lat="32.3339890175"/>
				<Dp Id="1831" Long="98.5379942282" Lat="32.3342385652"/>
				<Dp Id="1832" Long="98.5486196322" Lat="32.334277025"/>
				<Dp Id="1833" Long="100.227375149" Lat="32.329114487"/>
				<Dp Id="1834" Long="101.363596175" Lat="32.3129435344"/>
				<Dp Id="1835" Long="101.448506266" Lat="32.3113239948"/>
				<Dp Id="1836" Long="101.459119544" Lat="32.3111175414"/>
				<Dp Id="1837" Long="102.212356249" Lat="32.2941833737"/>
				<Dp Id="1838" Long="102.371404801" Lat="32.2900320814"/>
				<Dp Id="1839" Long="102.445616085" Lat="32.2880264242"/>
				<Dp Id="1840" Long="98.9523907866" Lat="32.3440967729"/>
				<Dp Id="1841" Long="100.153129341" Lat="32.3388354696"/>
				<Dp Id="1842" Long="100.280614942" Lat="32.3376056889"/>
				<Dp Id="1843" Long="100.42933775" Lat="32.3360082042"/>
				<Dp Id="1844" Long="101.385060677" Lat="32.321557518"/>
				<Dp Id="1845" Long="101.406290513" Lat="32.3211542762"/>
				<Dp Id="1846" Long="101.459363231" Lat="32.3201305675"/>
				<Dp Id="1847" Long="102.329324616" Lat="32.3001647504"/>
				<Dp Id="1848" Long="102.392944595" Lat="32.2984690042"/>
				<Dp Id="1849" Long="102.467161074" Lat="32.2964502185"/>
				<Dp Id="1850" Long="102.477762819" Lat="32.2961582684"/>
				<Dp Id="1851" Long="102.498965848" Lat="32.2955717045"/>
				<Dp Id="1852" Long="102.50956713" Lat="32.2952770908"/>
				<Dp Id="1853" Long="102.53076923" Lat="32.2946852001"/>
				<Dp Id="1854" Long="102.583771742" Lat="32.2931899397"/>
				<Dp Id="1855" Long="99.8769733835" Lat="32.3500784005"/>
				<Dp Id="1856" Long="100.248868177" Lat="32.3469443816"/>
				<Dp Id="1857" Long="101.417144869" Lat="32.3299646135"/>
				<Dp Id="1858" Long="101.523296987" Lat="32.3278852725"/>
				<Dp Id="1859" Long="102.329654313" Lat="32.3091708494"/>
				<Dp Id="1860" Long="102.340259058" Lat="32.3088903491"/>
				<Dp Id="1861" Long="102.372072408" Lat="32.3080435154"/>
				<Dp Id="1862" Long="102.38267656" Lat="32.3077594601"/>
				<Dp Id="1863" Long="102.594727582" Lat="32.3018918056"/>
				<Dp Id="1864" Long="102.605328496" Lat="32.3015890988"/>
				<Dp Id="1865" Long="98.4422005273" Lat="32.360914832"/>
				<Dp Id="1866" Long="98.4634572837" Lat="32.3610070575"/>
				<Dp Id="1867" Long="99.8770604411" Lat="32.3590986476"/>
				<Dp Id="1868" Long="100.195862719" Lat="32.3564785444"/>
				<Dp Id="1869" Long="100.333996288" Lat="32.3550930091"/>
				<Dp Id="1870" Long="100.355246745" Lat="32.354866428"/>
				<Dp Id="1871" Long="100.461495344" Lat="32.3536798438"/>
				<Dp Id="1872" Long="101.311211244" Lat="32.3409687277"/>
				<Dp Id="1873" Long="101.396150749" Lat="32.3393832006"/>
				<Dp Id="1874" Long="102.329984157" Lat="32.3181769326"/>
				<Dp Id="1875" Long="102.436035368" Lat="32.3153309542"/>
				<Dp Id="1876" Long="102.510262203" Lat="32.3132858893"/>
				<Dp Id="1877" Long="102.542071386" Lat="32.3123961062"/>
				<Dp Id="1878" Long="102.563276725" Lat="32.3117984761"/>
				<Dp Id="1879" Long="102.595083552" Lat="32.3108953698"/>
				<Dp Id="1880" Long="102.605685511" Lat="32.3105925583"/>
				<Dp Id="1881" Long="98.4846629596" Lat="32.3701166261"/>
				<Dp Id="1882" Long="100.238489316" Lat="32.3650875176"/>
				<Dp Id="1883" Long="100.461640438" Lat="32.3626982011"/>
				<Dp Id="1884" Long="101.311440546" Lat="32.3499826838"/>
				<Dp Id="1885" Long="101.322059398" Lat="32.3497875491"/>
				<Dp Id="1886" Long="101.353915337" Lat="32.3491967879"/>
				<Dp Id="1887" Long="101.364533775" Lat="32.348998082"/>
				<Dp Id="1888" Long="101.396388458" Lat="32.3483966077"/>
				<Dp Id="1889" Long="101.407006474" Lat="32.348194331"/>
				<Dp Id="1890" Long="102.203020737" Lat="32.3304819468"/>
				<Dp Id="1891" Long="102.362134218" Lat="32.3263382481"/>
				<Dp Id="1892" Long="102.489400983" Lat="32.3228792148"/>
				<Dp Id="1893" Long="102.500005555" Lat="32.3225851839"/>
				<Dp Id="1894" Long="102.54242229" Lat="32.3214001732"/>
				<Dp Id="1895" Long="102.56362972" Lat="32.3208023364"/>
				<Dp Id="1896" Long="102.574233199" Lat="32.3205020852"/>
				<Dp Id="1897" Long="102.584836519" Lat="32.3202009456"/>
				<Dp Id="1898" Long="102.616645528" Lat="32.3192921968"/>
				<Dp Id="1899" Long="102.627248212" Lat="32.318987504"/>
				<Dp Id="1900" Long="99.0161585572" Lat="32.3801899078"/>
				<Dp Id="1901" Long="99.5902253137" Lat="32.3788094063"/>
				<Dp Id="1902" Long="99.7815675834" Lat="32.3777684528"/>
				<Dp Id="1903" Long="100.366143159" Lat="32.3727892391"/>
				<Dp Id="1904" Long="101.396626274" Lat="32.3574100004"/>
				<Dp Id="1905" Long="102.28821128" Lat="32.3373033203"/>
				<Dp Id="1906" Long="102.309428076" Lat="32.3367479655"/>
				<Dp Id="1907" Long="102.351859908" Lat="32.3356265783"/>
				<Dp Id="1908" Long="102.457929039" Lat="32.3327608405"/>
				<Dp Id="1909" Long="102.479141044" Lat="32.3321770208"/>
				<Dp Id="1910" Long="102.500352434" Lat="32.3315896446"/>
				<Dp Id="1911" Long="102.510957897" Lat="32.3312946229"/>
				<Dp Id="1912" Long="102.521563204" Lat="32.3309987122"/>
				<Dp Id="1913" Long="102.574587396" Lat="32.3295058253"/>
				<Dp Id="1914" Long="102.617003906" Lat="32.3282955184"/>
				<Dp Id="1915" Long="100.259993215" Lat="32.3829151529"/>
				<Dp Id="1916" Long="100.430047409" Lat="32.3811006234"/>
				<Dp Id="1917" Long="101.003849028" Lat="32.3732845846"/>
				<Dp Id="1918" Long="102.171823166" Lat="32.3493015897"/>
				<Dp Id="1919" Long="102.203656026" Lat="32.3484963168"/>
				<Dp Id="1920" Long="102.288537377" Lat="32.3463097413"/>
				<Dp Id="1921" Long="102.309756268" Lat="32.3457541944"/>
				<Dp Id="1922" Long="102.468879013" Lat="32.3414741241"/>
				<Dp Id="1923" Long="102.490092804" Lat="32.3408883236"/>
				<Dp Id="1924" Long="102.500699468" Lat="32.3405940892"/>
				<Dp Id="1925" Long="102.511305977" Lat="32.3402989655"/>
				<Dp Id="1926" Long="102.564336182" Lat="32.338810008"/>
				<Dp Id="1927" Long="102.585547163" Lat="32.3382082012"/>
				<Dp Id="1928" Long="102.596152416" Lat="32.3379059642"/>
				<Dp Id="1929" Long="99.5584450384" Lat="32.3969963289"/>
				<Dp Id="1930" Long="99.6541371708" Lat="32.3965360241"/>
				<Dp Id="1931" Long="99.7498269485" Lat="32.3960030799"/>
				<Dp Id="1932" Long="99.7923548927" Lat="32.3957429012"/>
				<Dp Id="1933" Long="100.366414678" Lat="32.390826629"/>
				<Dp Id="1934" Long="102.203973883" Lat="32.3575034783"/>
				<Dp Id="1935" Long="102.26764205" Lat="32.3558683235"/>
				<Dp Id="1936" Long="102.32069488" Lat="32.3544812022"/>
				<Dp Id="1937" Long="102.341914986" Lat="32.3539201207"/>
				<Dp Id="1938" Long="102.352524817" Lat="32.3536382444"/>
				<Dp Id="1939" Long="102.394962653" Lat="32.352501837"/>
				<Dp Id="1940" Long="102.437398084" Lat="32.351351188"/>
				<Dp Id="1941" Long="102.490438945" Lat="32.3498928537"/>
				<Dp Id="1942" Long="102.501046656" Lat="32.3495985176"/>
				<Dp Id="1943" Long="102.532868856" Lat="32.3487101714"/>
				<Dp Id="1944" Long="99.7499015168" Lat="32.4050235464"/>
				<Dp Id="1945" Long="99.8030666455" Lat="32.404695968"/>
				<Dp Id="1946" Long="99.941291656" Lat="32.4037393229"/>
				<Dp Id="1947" Long="100.430331717" Lat="32.3991374968"/>
				<Dp Id="1948" Long="101.13175141" Lat="32.3892234236"/>
				<Dp Id="1949" Long="101.907078462" Lat="32.3737196522"/>
				<Dp Id="1950" Long="102.151225925" Lat="32.3678492179"/>
				<Dp Id="1951" Long="102.17245273" Lat="32.3673164542"/>
				<Dp Id="1952" Long="102.183065922" Lat="32.3670487355"/>
				<Dp Id="1953" Long="102.193678973" Lat="32.3667801254"/>
				<Dp Id="1954" Long="102.246742096" Lat="32.3654237081"/>
				<Dp Id="1955" Long="102.25735429" Lat="32.3651497514"/>
				<Dp Id="1956" Long="102.267966341" Lat="32.3648749038"/>
				<Dp Id="1957" Long="102.278578247" Lat="32.3645991653"/>
				<Dp Id="1958" Long="102.310413091" Lat="32.3637666047"/>
				<Dp Id="1959" Long="102.342246615" Lat="32.3629260273"/>
				<Dp Id="1960" Long="102.352857494" Lat="32.3626440535"/>
				<Dp Id="1961" Long="102.469567263" Lat="32.3594835734"/>
				<Dp Id="1962" Long="102.490785242" Lat="32.3588973677"/>
				<Dp Id="1963" Long="102.501393999" Lat="32.3586029297"/>
				<Dp Id="1964" Long="102.533219341" Lat="32.3577142763"/>
				<Dp Id="1965" Long="102.565043274" Lat="32.3568176145"/>
				<Dp Id="1966" Long="102.575650937" Lat="32.3565169477"/>
				<Dp Id="1967" Long="102.798374575" Lat="32.3499975079"/>
				<Dp Id="1968" Long="98.3248877514" Lat="32.4144673525"/>
				<Dp Id="1969" Long="99.5691908204" Lat="32.4149903459"/>
				<Dp Id="1970" Long="99.7606102703" Lat="32.4139802561"/>
				<Dp Id="1971" Long="99.8137805128" Lat="32.4136480778"/>
				<Dp Id="1972" Long="100.271001079" Lat="32.4098655261"/>
				<Dp Id="1973" Long="100.430473967" Lat="32.4081559133"/>
				<Dp Id="1974" Long="100.483628496" Lat="32.407541218"/>
				<Dp Id="1975" Long="102.045385991" Lat="32.3794680435"/>
				<Dp Id="1976" Long="102.109079338" Lat="32.3779120063"/>
				<Dp Id="1977" Long="102.119694416" Lat="32.3776495451"/>
				<Dp Id="1978" Long="102.130309356" Lat="32.3773861922"/>
				<Dp Id="1979" Long="102.183381965" Lat="32.3760560517"/>
				<Dp Id="1980" Long="102.193996065" Lat="32.3757873488"/>
				<Dp Id="1981" Long="102.204610024" Lat="32.3755177544"/>
				<Dp Id="1982" Long="102.236451046" Lat="32.3747036225"/>
				<Dp Id="1983" Long="102.247064434" Lat="32.3744304624"/>
				<Dp Id="1984" Long="102.257677677" Lat="32.374156411"/>
				<Dp Id="1985" Long="102.278903732" Lat="32.3736056345"/>
				<Dp Id="1986" Long="102.300129205" Lat="32.3730512933"/>
				<Dp Id="1987" Long="102.310741722" Lat="32.372772786"/>
				<Dp Id="1988" Long="102.331966316" Lat="32.3722130983"/>
				<Dp Id="1989" Long="102.342578392" Lat="32.371931918"/>
				<Dp Id="1990" Long="102.37441373" Lat="32.3710830316"/>
				<Dp Id="1991" Long="102.427469629" Lat="32.3696504055"/>
				<Dp Id="1992" Long="102.469911618" Lat="32.3684882739"/>
				<Dp Id="1993" Long="102.501741498" Lat="32.3676073257"/>
				<Dp Id="1994" Long="102.55478819" Lat="32.3661212739"/>
				<Dp Id="1995" Long="102.576005767" Lat="32.3655206225"/>
				<Dp Id="1996" Long="102.607830946" Lat="32.3646129709"/>
				<Dp Id="1997" Long="102.618439019" Lat="32.3643086406"/>
				<Dp Id="1998" Long="99.0799849798" Lat="32.4252717461"/>
				<Dp Id="1999" Long="99.5267043677" Lat="32.4241961552"/>
				<Dp Id="2000" Long="99.9733824266" Lat="32.4215368712"/>
				<Dp Id="2001" Long="100.207328391" Lat="32.4195120947"/>
				<Dp Id="2002" Long="102.109388171" Lat="32.3869199486"/>
				<Dp Id="2003" Long="102.162467425" Lat="32.3855982684"/>
				<Dp Id="2004" Long="102.173082857" Lat="32.3853312563"/>
				<Dp Id="2005" Long="102.226157897" Lat="32.3839828183"/>
				<Dp Id="2006" Long="102.236772478" Lat="32.3837104555"/>
				<Dp Id="2007" Long="102.268615358" Lat="32.3828880172"/>
				<Dp Id="2008" Long="102.279229362" Lat="32.3826120879"/>
				<Dp Id="2009" Long="102.289843221" Lat="32.3823352672"/>
				<Dp Id="2010" Long="102.300456934" Lat="32.3820575551"/>
				<Dp Id="2011" Long="102.3110705" Lat="32.3817789515"/>
				<Dp Id="2012" Long="102.332297193" Lat="32.3812190703"/>
				<Dp Id="2013" Long="102.385361331" Lat="32.3798037707"/>
				<Dp Id="2014" Long="102.427809944" Lat="32.3786554915"/>
				<Dp Id="2015" Long="102.438421719" Lat="32.3783661944"/>
				<Dp Id="2016" Long="102.576360756" Lat="32.3745242809"/>
				<Dp Id="2017" Long="102.618798198" Lat="32.3733118801"/>
				<Dp Id="2018" Long="102.640015959" Lat="32.372700339"/>
				<Dp Id="2019" Long="99.9841147786" Lat="32.4304741277"/>
				<Dp Id="2020" Long="100.047926592" Lat="32.4299594231"/>
				<Dp Id="2021" Long="100.33505751" Lat="32.4272434074"/>
				<Dp Id="2022" Long="102.08846237" Lat="32.3964504835"/>
				<Dp Id="2023" Long="102.099079825" Lat="32.3961896257"/>
				<Dp Id="2024" Long="102.109697142" Lat="32.3959278755"/>
				<Dp Id="2025" Long="102.173398131" Lat="32.3943386339"/>
				<Dp Id="2026" Long="102.247709541" Lat="32.3924439238"/>
				<Dp Id="2027" Long="102.279555137" Lat="32.3916185256"/>
				<Dp Id="2028" Long="102.290170046" Lat="32.3913416091"/>
				<Dp Id="2029" Long="102.300784809" Lat="32.391063801"/>
				<Dp Id="2030" Long="102.332628217" Lat="32.3902250264"/>
				<Dp Id="2031" Long="102.343242391" Lat="32.3899436516"/>
				<Dp Id="2032" Long="102.396311031" Lat="32.3885234055"/>
				<Dp Id="2033" Long="102.406924309" Lat="32.3882366821"/>
				<Dp Id="2034" Long="102.428150412" Lat="32.3876605615"/>
				<Dp Id="2035" Long="102.438763235" Lat="32.3873711644"/>
				<Dp Id="2036" Long="102.513048707" Lat="32.3853204347"/>
				<Dp Id="2037" Long="102.608547368" Lat="32.3826196438"/>
				<Dp Id="2038" Long="102.640377394" Lat="32.3817033507"/>
				<Dp Id="2039" Long="102.661596605" Lat="32.3810880371"/>
				<Dp Id="2040" Long="99.5799986669" Lat="32.4420040718"/>
				<Dp Id="2041" Long="99.6544627317" Lat="32.4416391485"/>
				<Dp Id="2042" Long="99.7608374509" Lat="32.4410414717"/>
				<Dp Id="2043" Long="100.292650791" Lat="32.4367059523"/>
				<Dp Id="2044" Long="100.33519043" Lat="32.4362621469"/>
				<Dp Id="2045" Long="100.345825192" Lat="32.4361489517"/>
				<Dp Id="2046" Long="102.067531954" Lat="32.4059777927"/>
				<Dp Id="2047" Long="102.078150734" Lat="32.4057186305"/>
				<Dp Id="2048" Long="102.120624481" Lat="32.4046730533"/>
				<Dp Id="2049" Long="102.141860526" Lat="32.4041449082"/>
				<Dp Id="2050" Long="102.269264954" Lat="32.4009010674"/>
				<Dp Id="2051" Long="102.290497017" Lat="32.4003479352"/>
				<Dp Id="2052" Long="102.311728497" Lat="32.3997912349"/>
				<Dp Id="2053" Long="102.322344016" Lat="32.3995115467"/>
				<Dp Id="2054" Long="102.332959388" Lat="32.3992309665"/>
				<Dp Id="2055" Long="102.343574613" Lat="32.3989494945"/>
				<Dp Id="2056" Long="102.364804616" Lat="32.398383875"/>
				<Dp Id="2057" Long="102.407262829" Lat="32.3972419351"/>
				<Dp Id="2058" Long="102.428491031" Lat="32.3966656154"/>
				<Dp Id="2059" Long="102.439104904" Lat="32.3963761183"/>
				<Dp Id="2060" Long="102.470945607" Lat="32.3955022783"/>
				<Dp Id="2061" Long="102.502784924" Lat="32.3946204163"/>
				<Dp Id="2062" Long="102.555847342" Lat="32.3931328231"/>
				<Dp Id="2063" Long="102.577071209" Lat="32.3925315488"/>
				<Dp Id="2064" Long="102.587682904" Lat="32.3922295752"/>
				<Dp Id="2065" Long="102.608905819" Lat="32.3916229557"/>
				<Dp Id="2066" Long="102.640738989" Lat="32.390706346"/>
				<Dp Id="2067" Long="102.651349724" Lat="32.3903990281"/>
				<Dp Id="2068" Long="102.693791041" Lat="32.3891608516"/>
				<Dp Id="2069" Long="99.5906953136" Lat="32.4509753299"/>
				<Dp Id="2070" Long="99.6651666016" Lat="32.4506039896"/>
				<Dp Id="2071" Long="99.9311225051" Lat="32.448918342"/>
				<Dp Id="2072" Long="100.218325562" Lat="32.4464671902"/>
				<Dp Id="2073" Long="100.271507252" Lat="32.4459414239"/>
				<Dp Id="2074" Long="100.303415592" Lat="32.4456151889"/>
				<Dp Id="2075" Long="100.345959229" Lat="32.4451676386"/>
				<Dp Id="2076" Long="100.399137426" Lat="32.4445880002"/>
				<Dp Id="2077" Long="100.441678865" Lat="32.4441081303"/>
				<Dp Id="2078" Long="101.270994518" Lat="32.4318816573"/>
				<Dp Id="2079" Long="102.067836994" Lat="32.4149860486"/>
				<Dp Id="2080" Long="102.120934779" Lat="32.4136808582"/>
				<Dp Id="2081" Long="102.216502028" Lat="32.4112752583"/>
				<Dp Id="2082" Long="102.248355225" Lat="32.4104573222"/>
				<Dp Id="2083" Long="102.25897267" Lat="32.4101828918"/>
				<Dp Id="2084" Long="102.26958997" Lat="32.4099075688"/>
				<Dp Id="2085" Long="102.280207125" Lat="32.4096313533"/>
				<Dp Id="2086" Long="102.312057715" Lat="32.4087973527"/>
				<Dp Id="2087" Long="102.322674285" Lat="32.4085175679"/>
				<Dp Id="2088" Long="102.343906983" Lat="32.4079553215"/>
				<Dp Id="2089" Long="102.354523109" Lat="32.4076728601"/>
				<Dp Id="2090" Long="102.375754915" Lat="32.4071052609"/>
				<Dp Id="2091" Long="102.396986123" Lat="32.4065340936"/>
				<Dp Id="2092" Long="102.428831802" Lat="32.4056706532"/>
				<Dp Id="2093" Long="102.439446725" Lat="32.405381056"/>
				<Dp Id="2094" Long="102.503133043" Lat="32.4036247475"/>
				<Dp Id="2095" Long="102.630488802" Lat="32.4000158578"/>
				<Dp Id="2096" Long="102.641100746" Lat="32.3997093247"/>
				<Dp Id="2097" Long="99.5056340886" Lat="32.4603666069"/>
				<Dp Id="2098" Long="99.60139408" Lat="32.4599456417"/>
				<Dp Id="2099" Long="100.175896383" Lat="32.4558909018"/>
				<Dp Id="2100" Long="100.197171773" Lat="32.4556904041"/>
				<Dp Id="2101" Long="102.046899994" Lat="32.4245102911"/>
				<Dp Id="2102" Long="102.078763053" Lat="32.4237349477"/>
				<Dp Id="2103" Long="102.110624882" Lat="32.4229515628"/>
				<Dp Id="2104" Long="102.121245216" Lat="32.4226886477"/>
				<Dp Id="2105" Long="102.142485468" Lat="32.4221601375"/>
				<Dp Id="2106" Long="102.259296779" Lat="32.4191894725"/>
				<Dp Id="2107" Long="102.26991513" Lat="32.4189140544"/>
				<Dp Id="2108" Long="102.31238708" Lat="32.4178034547"/>
				<Dp Id="2109" Long="102.344239501" Lat="32.4169611326"/>
				<Dp Id="2110" Long="102.354856678" Lat="32.4166785736"/>
				<Dp Id="2111" Long="102.365473707" Lat="32.4163951221"/>
				<Dp Id="2112" Long="102.376090586" Lat="32.4161107783"/>
				<Dp Id="2113" Long="102.386707316" Lat="32.4158255421"/>
				<Dp Id="2114" Long="102.429172726" Lat="32.4146756749"/>
				<Dp Id="2115" Long="102.514096213" Lat="32.4123331215"/>
				<Dp Id="2116" Long="102.524710953" Lat="32.412036289"/>
				<Dp Id="2117" Long="102.535325536" Lat="32.4117385647"/>
				<Dp Id="2118" Long="102.545939962" Lat="32.4114399487"/>
				<Dp Id="2119" Long="102.556554231" Lat="32.4111404411"/>
				<Dp Id="2120" Long="102.567168342" Lat="32.4108400419"/>
				<Dp Id="2121" Long="102.599009725" Lat="32.4099334952"/>
				<Dp Id="2122" Long="102.652075497" Lat="32.4084047568"/>
				<Dp Id="2123" Long="102.662688168" Lat="32.4080963354"/>
				<Dp Id="2124" Long="98.3564065588" Lat="32.4687579195"/>
				<Dp Id="2125" Long="100.197291098" Lat="32.4647095842"/>
				<Dp Id="2126" Long="100.239845474" Lat="32.4642976663"/>
				<Dp Id="2127" Long="100.303675373" Lat="32.4636528319"/>
				<Dp Id="2128" Long="100.335589545" Lat="32.4633182847"/>
				<Dp Id="2129" Long="102.0472032" Lat="32.4335186944"/>
				<Dp Id="2130" Long="102.121555792" Lat="32.4316964215"/>
				<Dp Id="2131" Long="102.259621033" Lat="32.4281960375"/>
				<Dp Id="2132" Long="102.270240436" Lat="32.4279205242"/>
				<Dp Id="2133" Long="102.280859694" Lat="32.4276441179"/>
				<Dp Id="2134" Long="102.312716593" Lat="32.4268095409"/>
				<Dp Id="2135" Long="102.333953791" Lat="32.4262486916"/>
				<Dp Id="2136" Long="102.344572168" Lat="32.4259669278"/>
				<Dp Id="2137" Long="102.355190396" Lat="32.4256842711"/>
				<Dp Id="2138" Long="102.376426407" Lat="32.4251162797"/>
				<Dp Id="2139" Long="102.387044187" Lat="32.424830945"/>
				<Dp Id="2140" Long="102.397661817" Lat="32.4245447177"/>
				<Dp Id="2141" Long="102.408279297" Lat="32.4242575978"/>
				<Dp Id="2142" Long="102.418896625" Lat="32.4239695854"/>
				<Dp Id="2143" Long="102.514445694" Lat="32.421337318"/>
				<Dp Id="2144" Long="102.525061483" Lat="32.4210403829"/>
				<Dp Id="2145" Long="102.556907912" Lat="32.4201442255"/>
				<Dp Id="2146" Long="102.567523074" Lat="32.4198437226"/>
				<Dp Id="2147" Long="102.599367606" Lat="32.4189368628"/>
				<Dp Id="2148" Long="102.631210701" Lat="32.4180219777"/>
				<Dp Id="2149" Long="102.641824745" Lat="32.4177152328"/>
				<Dp Id="2150" Long="102.673665905" Lat="32.4167896491"/>
				<Dp Id="2151" Long="100.133570959" Lat="32.4743198719"/>
				<Dp Id="2152" Long="100.176130845" Lat="32.4739293873"/>
				<Dp Id="2153" Long="100.388917092" Lat="32.4717612242"/>
				<Dp Id="2154" Long="101.175981438" Lat="32.4606147344"/>
				<Dp Id="2155" Long="101.824387483" Lat="32.4477328337"/>
				<Dp Id="2156" Long="102.079375919" Lat="32.4417512029"/>
				<Dp Id="2157" Long="102.111244066" Lat="32.4409672766"/>
				<Dp Id="2158" Long="102.153732991" Lat="32.4399095259"/>
				<Dp Id="2159" Long="102.259945432" Lat="32.4372025866"/>
				<Dp Id="2160" Long="102.270565887" Lat="32.4369269782"/>
				<Dp Id="2161" Long="102.355524263" Lat="32.4346899527"/>
				<Dp Id="2162" Long="102.366143395" Lat="32.4344063054"/>
				<Dp Id="2163" Long="102.376762377" Lat="32.4341217651"/>
				<Dp Id="2164" Long="102.387381209" Lat="32.4338363318"/>
				<Dp Id="2165" Long="102.397999891" Lat="32.4335500056"/>
				<Dp Id="2166" Long="102.408618422" Lat="32.4332627866"/>
				<Dp Id="2167" Long="102.419236801" Lat="32.4329746747"/>
				<Dp Id="2168" Long="102.440473104" Lat="32.4323957727"/>
				<Dp Id="2169" Long="102.52541217" Lat="32.4300444605"/>
				<Dp Id="2170" Long="102.536028854" Lat="32.4297465305"/>
				<Dp Id="2171" Long="102.578494017" Lat="32.4285458881"/>
				<Dp Id="2172" Long="102.589109911" Lat="32.4282434971"/>
				<Dp Id="2173" Long="102.610341222" Lat="32.4276360389"/>
				<Dp Id="2174" Long="102.620956638" Lat="32.4273309719"/>
				<Dp Id="2175" Long="102.631571893" Lat="32.4270250129"/>
				<Dp Id="2176" Long="102.642186986" Lat="32.4267181621"/>
				<Dp Id="2177" Long="99.6228601076" Lat="32.4869040123"/>
				<Dp Id="2178" Long="99.9527778285" Lat="32.4848388143"/>
				<Dp Id="2179" Long="101.18683219" Lat="32.4694450039"/>
				<Dp Id="2180" Long="102.122177359" Lat="32.4497119226"/>
				<Dp Id="2181" Long="102.132800713" Lat="32.4494478407"/>
				<Dp Id="2182" Long="102.196537901" Lat="32.4478445719"/>
				<Dp Id="2183" Long="102.292134064" Lat="32.4453793281"/>
				<Dp Id="2184" Long="102.355858279" Lat="32.4436956183"/>
				<Dp Id="2185" Long="102.366478463" Lat="32.443411873"/>
				<Dp Id="2186" Long="102.377098497" Lat="32.4431272345"/>
				<Dp Id="2187" Long="102.387718381" Lat="32.4428417026"/>
				<Dp Id="2188" Long="102.398338115" Lat="32.4425552776"/>
				<Dp Id="2189" Long="102.525763014" Lat="32.4390485219"/>
				<Dp Id="2190" Long="102.536380749" Lat="32.438750489"/>
				<Dp Id="2191" Long="102.546998327" Lat="32.4384515635"/>
				<Dp Id="2192" Long="102.631933245" Lat="32.4360280317"/>
				<Dp Id="2193" Long="102.64254939" Lat="32.4357210749"/>
				<Dp Id="2194" Long="102.653165372" Lat="32.4354132259"/>
				<Dp Id="2195" Long="102.663781192" Lat="32.4351044849"/>
				<Dp Id="2196" Long="102.67439685" Lat="32.4347948518"/>
				<Dp Id="2197" Long="98.1114100151" Lat="32.494329031"/>
				<Dp Id="2198" Long="100.123154923" Lat="32.4924540135"/>
				<Dp Id="2199" Long="100.197649391" Lat="32.4917670443"/>
				<Dp Id="2200" Long="100.367912375" Lat="32.4900313131"/>
				<Dp Id="2201" Long="100.984970634" Lat="32.4818099248"/>
				<Dp Id="2202" Long="101.176415313" Lat="32.4786439627"/>
				<Dp Id="2203" Long="102.111863803" Lat="32.4589829284"/>
				<Dp Id="2204" Long="102.154361157" Lat="32.4579244469"/>
				<Dp Id="2205" Long="102.228726112" Lat="32.4560376696"/>
				<Dp Id="2206" Long="102.249971957" Lat="32.4554905424"/>
				<Dp Id="2207" Long="102.260594664" Lat="32.4552156376"/>
				<Dp Id="2208" Long="102.313706013" Lat="32.453827704"/>
				<Dp Id="2209" Long="102.377434767" Lat="32.4521326879"/>
				<Dp Id="2210" Long="102.39867649" Lat="32.4515605335"/>
				<Dp Id="2211" Long="102.409297126" Lat="32.451273116"/>
				<Dp Id="2212" Long="102.419917609" Lat="32.4509848052"/>
				<Dp Id="2213" Long="102.430537941" Lat="32.4506956009"/>
				<Dp Id="2214" Long="102.441158121" Lat="32.4504055033"/>
				<Dp Id="2215" Long="102.46239802" Lat="32.4498226282"/>
				<Dp Id="2216" Long="102.536732801" Lat="32.4477544312"/>
				<Dp Id="2217" Long="102.547351431" Lat="32.4474554025"/>
				<Dp Id="2218" Long="102.557969903" Lat="32.447155481"/>
				<Dp Id="2219" Long="102.568588217" Lat="32.4468546666"/>
				<Dp Id="2220" Long="102.685379113" Lat="32.4434867961"/>
				<Dp Id="2221" Long="97.8878005603" Lat="32.5015717012"/>
				<Dp Id="2222" Long="97.9090873778" Lat="32.5017580742"/>
				<Dp Id="2223" Long="99.4845954875" Lat="32.5055542644"/>
				<Dp Id="2224" Long="100.123267029" Lat="32.5014733776"/>
				<Dp Id="2225" Long="100.272268211" Lat="32.5000548693"/>
				<Dp Id="2226" Long="100.357406834" Lat="32.4991651088"/>
				<Dp Id="2227" Long="100.719199842" Lat="32.494741388"/>
				<Dp Id="2228" Long="102.112173879" Lat="32.4679907309"/>
				<Dp Id="2229" Long="102.260919497" Lat="32.4642221394"/>
				<Dp Id="2230" Long="102.282166582" Lat="32.463669457"/>
				<Dp Id="2231" Long="102.377771188" Lat="32.4611381252"/>
				<Dp Id="2232" Long="102.388393177" Lat="32.4608523962"/>
				<Dp Id="2233" Long="102.399015017" Lat="32.4605657733"/>
				<Dp Id="2234" Long="102.409636705" Lat="32.4602782567"/>
				<Dp Id="2235" Long="102.420258241" Lat="32.4599898463"/>
				<Dp Id="2236" Long="102.441500858" Lat="32.4594103444"/>
				<Dp Id="2237" Long="102.547704692" Lat="32.4564592252"/>
				<Dp Id="2238" Long="102.590181839" Lat="32.4552537664"/>
				<Dp Id="2239" Long="102.600800728" Lat="32.4549501691"/>
				<Dp Id="2240" Long="102.611419457" Lat="32.4546456788"/>
				<Dp Id="2241" Long="102.622038026" Lat="32.4543402957"/>
				<Dp Id="2242" Long="102.632656434" Lat="32.4540340197"/>
				<Dp Id="2243" Long="102.685746045" Lat="32.4524892488"/>
				<Dp Id="2244" Long="97.8664007649" Lat="32.5104010471"/>
				<Dp Id="2245" Long="99.8466100234" Lat="32.5126598184"/>
				<Dp Id="2246" Long="100.123379186" Lat="32.5104927284"/>
				<Dp Id="2247" Long="100.219176427" Lat="32.5096007697"/>
				<Dp Id="2248" Long="100.229820299" Lat="32.5094971621"/>
				<Dp Id="2249" Long="100.304325843" Lat="32.5087467049"/>
				<Dp Id="2250" Long="100.314969263" Lat="32.5086358964"/>
				<Dp Id="2251" Long="100.336255927" Lat="32.5084115792"/>
				<Dp Id="2252" Long="100.34689917" Lat="32.5082980707"/>
				<Dp Id="2253" Long="100.357542353" Lat="32.5081836621"/>
				<Dp Id="2254" Long="102.101857298" Lat="32.4772610831"/>
				<Dp Id="2255" Long="102.356861222" Lat="32.4707125194"/>
				<Dp Id="2256" Long="102.367484565" Lat="32.4704284801"/>
				<Dp Id="2257" Long="102.378107758" Lat="32.4701435466"/>
				<Dp Id="2258" Long="102.399353694" Lat="32.4695709971"/>
				<Dp Id="2259" Long="102.420599025" Lat="32.4689948713"/>
				<Dp Id="2260" Long="102.537437376" Lat="32.4657622667"/>
				<Dp Id="2261" Long="102.54805811" Lat="32.4654630316"/>
				<Dp Id="2262" Long="102.579919366" Lat="32.4645599654"/>
				<Dp Id="2263" Long="102.61177919" Lat="32.4636488592"/>
				<Dp Id="2264" Long="102.643637569" Lat="32.4627297143"/>
				<Dp Id="2265" Long="102.654256706" Lat="32.4624215464"/>
				<Dp Id="2266" Long="99.7402270305" Lat="32.5223515274"/>
				<Dp Id="2267" Long="99.9425121854" Lat="32.5209984116"/>
				<Dp Id="2268" Long="100.336389383" Lat="32.5174301979"/>
				<Dp Id="2269" Long="100.347033688" Lat="32.5173166501"/>
				<Dp Id="2270" Long="102.102166595" Lat="32.4862689452"/>
				<Dp Id="2271" Long="102.134049731" Lat="32.4854782912"/>
				<Dp Id="2272" Long="102.197812225" Lat="32.4838728071"/>
				<Dp Id="2273" Long="102.261569598" Lat="32.4822350955"/>
				<Dp Id="2274" Long="102.367820231" Lat="32.4794339838"/>
				<Dp Id="2275" Long="102.399692522" Lat="32.4785762049"/>
				<Dp Id="2276" Long="102.410316318" Lat="32.4782884897"/>
				<Dp Id="2277" Long="102.420939961" Lat="32.4779998802"/>
				<Dp Id="2278" Long="102.527167954" Lat="32.4750646046"/>
				<Dp Id="2279" Long="102.537789899" Lat="32.47476616"/>
				<Dp Id="2280" Long="102.548411686" Lat="32.4744668216"/>
				<Dp Id="2281" Long="102.590897254" Lat="32.4732605305"/>
				<Dp Id="2282" Long="102.612139082" Lat="32.4726520232"/>
				<Dp Id="2283" Long="102.654620809" Lat="32.4714242869"/>
				<Dp Id="2284" Long="102.718338517" Lat="32.4695558836"/>
				<Dp Id="2285" Long="103.599112395" Lat="32.4404159824"/>
				<Dp Id="2286" Long="99.2185189751" Lat="32.5333608402"/>
				<Dp Id="2287" Long="99.2930620037" Lat="32.5332092302"/>
				<Dp Id="2288" Long="99.4740920806" Lat="32.5326571003"/>
				<Dp Id="2289" Long="99.6444677828" Lat="32.5318994347"/>
				<Dp Id="2290" Long="99.7083568766" Lat="32.5315558125"/>
				<Dp Id="2291" Long="99.8361315461" Lat="32.5307712189"/>
				<Dp Id="2292" Long="100.283295174" Lat="32.5270032283"/>
				<Dp Id="2293" Long="100.315231983" Lat="32.5266732751"/>
				<Dp Id="2294" Long="100.666499209" Lat="32.5225089071"/>
				<Dp Id="2295" Long="100.687785701" Lat="32.522225013"/>
				<Dp Id="2296" Long="102.049329435" Lat="32.496577085"/>
				<Dp Id="2297" Long="102.059959028" Lat="32.4963188183"/>
				<Dp Id="2298" Long="102.070588484" Lat="32.4960596556"/>
				<Dp Id="2299" Long="102.10247603" Lat="32.4952767917"/>
				<Dp Id="2300" Long="102.219386304" Lat="32.4923373161"/>
				<Dp Id="2301" Long="102.261894867" Lat="32.4912415499"/>
				<Dp Id="2302" Long="102.293774766" Lat="32.4904103248"/>
				<Dp Id="2303" Long="102.368156048" Lat="32.4884394715"/>
				<Dp Id="2304" Long="102.442529988" Lat="32.4864247709"/>
				<Dp Id="2305" Long="102.485026024" Lat="32.4852538326"/>
				<Dp Id="2306" Long="102.506273115" Lat="32.4846629972"/>
				<Dp Id="2307" Long="102.516896426" Lat="32.484366238"/>
				<Dp Id="2308" Long="102.527519581" Lat="32.4840685846"/>
				<Dp Id="2309" Long="102.538142579" Lat="32.483770037"/>
				<Dp Id="2310" Long="102.54876542" Lat="32.4834705953"/>
				<Dp Id="2311" Long="102.559388103" Lat="32.4831702595"/>
				<Dp Id="2312" Long="102.601877249" Lat="32.4819599763"/>
				<Dp Id="2313" Long="102.644363832" Lat="32.4807353913"/>
				<Dp Id="2314" Long="102.686847823" Lat="32.4794965075"/>
				<Dp Id="2315" Long="102.718709097" Lat="32.4785579629"/>
				<Dp Id="2316" Long="102.750568884" Lat="32.4776113782"/>
				<Dp Id="2317" Long="98.1961557348" Lat="32.5400024059"/>
				<Dp Id="2318" Long="99.2185408219" Lat="32.542381819"/>
				<Dp Id="2319" Long="99.293091303" Lat="32.5422301567"/>
				<Dp Id="2320" Long="99.6551815313" Lat="32.540864873"/>
				<Dp Id="2321" Long="99.8255663698" Lat="32.5398616677"/>
				<Dp Id="2322" Long="100.145010973" Lat="32.5373585909"/>
				<Dp Id="2323" Long="100.251482917" Lat="32.5363439695"/>
				<Dp Id="2324" Long="100.262129812" Lat="32.5362375512"/>
				<Dp Id="2325" Long="100.304716823" Lat="32.5358028678"/>
				<Dp Id="2326" Long="100.326009981" Lat="32.5355801201"/>
				<Dp Id="2327" Long="100.634732246" Lat="32.531945374"/>
				<Dp Id="2328" Long="101.198782038" Lat="32.5233464173"/>
				<Dp Id="2329" Long="102.049633726" Lat="32.5055853647"/>
				<Dp Id="2330" Long="102.209078939" Lat="32.5016159295"/>
				<Dp Id="2331" Long="102.357865507" Lat="32.4977292766"/>
				<Dp Id="2332" Long="102.368492014" Lat="32.4974449432"/>
				<Dp Id="2333" Long="102.453498632" Lat="32.4951380541"/>
				<Dp Id="2334" Long="102.485373591" Lat="32.4942582052"/>
				<Dp Id="2335" Long="102.538495417" Lat="32.4927738977"/>
				<Dp Id="2336" Long="102.549119312" Lat="32.4924743527"/>
				<Dp Id="2337" Long="102.61285935" Lat="32.4906583018"/>
				<Dp Id="2338" Long="102.634104748" Lat="32.490045798"/>
				<Dp Id="2339" Long="102.655349501" Lat="32.4894297181"/>
				<Dp Id="2340" Long="102.665971634" Lat="32.4891203373"/>
				<Dp Id="2341" Long="102.676593603" Lat="32.4888100625"/>
				<Dp Id="2342" Long="102.68721541" Lat="32.4884988939"/>
				<Dp Id="2343" Long="102.697837052" Lat="32.4881868315"/>
				<Dp Id="2344" Long="102.740321972" Lat="32.4869296449"/>
				<Dp Id="2345" Long="98.2280252599" Lat="32.5492227851"/>
				<Dp Id="2346" Long="99.633946251" Lat="32.5499945225"/>
				<Dp Id="2347" Long="99.6445966659" Lat="32.5499403698"/>
				<Dp Id="2348" Long="99.8149990648" Lat="32.5489512501"/>
				<Dp Id="2349" Long="100.01733965" Lat="32.5474767849"/>
				<Dp Id="2350" Long="100.123828313" Lat="32.5465699987"/>
				<Dp Id="2351" Long="100.475202705" Lat="32.5429380315"/>
				<Dp Id="2352" Long="101.199001728" Lat="32.5323608111"/>
				<Dp Id="2353" Long="101.209642812" Lat="32.5321742145"/>
				<Dp Id="2354" Long="102.071201428" Lat="32.5140758425"/>
				<Dp Id="2355" Long="102.103095315" Lat="32.5132924382"/>
				<Dp Id="2356" Long="102.124357216" Lat="32.5127656861"/>
				<Dp Id="2357" Long="102.177509525" Lat="32.5114331193"/>
				<Dp Id="2358" Long="102.188139565" Lat="32.5111639171"/>
				<Dp Id="2359" Long="102.230658298" Lat="32.510078147"/>
				<Dp Id="2360" Long="102.347572856" Lat="32.5070183664"/>
				<Dp Id="2361" Long="102.358200568" Lat="32.5067348304"/>
				<Dp Id="2362" Long="102.36882813" Lat="32.5064503989"/>
				<Dp Id="2363" Long="102.400709915" Lat="32.5055917318"/>
				<Dp Id="2364" Long="102.506972622" Lat="32.5026713184"/>
				<Dp Id="2365" Long="102.538848412" Lat="32.501777742"/>
				<Dp Id="2366" Long="102.549473361" Lat="32.5014780937"/>
				<Dp Id="2367" Long="102.58134726" Lat="32.5005737806"/>
				<Dp Id="2368" Long="102.623843558" Lat="32.499355506"/>
				<Dp Id="2369" Long="102.666337277" Lat="32.4981229214"/>
				<Dp Id="2370" Long="102.676960301" Lat="32.4978125396"/>
				<Dp Id="2371" Long="102.730072955" Lat="32.4962472194"/>
				<Dp Id="2372" Long="102.783181462" Lat="32.4946595514"/>
				<Dp Id="2373" Long="99.516841623" Lat="32.5595513148"/>
				<Dp Id="2374" Long="99.6340096705" Lat="32.5590149892"/>
				<Dp Id="2375" Long="99.6446611507" Lat="32.5589608178"/>
				<Dp Id="2376" Long="99.9322386675" Lat="32.5571571175"/>
				<Dp Id="2377" Long="100.006791222" Lat="32.5565821313"/>
				<Dp Id="2378" Long="100.070691663" Lat="32.5560541069"/>
				<Dp Id="2379" Long="100.12394072" Lat="32.555589283"/>
				<Dp Id="2380" Long="100.187837926" Lat="32.5550017326"/>
				<Dp Id="2381" Long="102.103405165" Lat="32.5223002381"/>
				<Dp Id="2382" Long="102.12466918" Lat="32.5217733043"/>
				<Dp Id="2383" Long="102.13530098" Lat="32.5215084923"/>
				<Dp Id="2384" Long="102.167195538" Lat="32.5207086763"/>
				<Dp Id="2385" Long="102.188457872" Lat="32.5201709827"/>
				<Dp Id="2386" Long="102.199088826" Lat="32.5199007912"/>
				<Dp Id="2387" Long="102.241611213" Lat="32.518811061"/>
				<Dp Id="2388" Long="102.25224145" Lat="32.5185363877"/>
				<Dp Id="2389" Long="102.262871543" Lat="32.5182608181"/>
				<Dp Id="2390" Long="102.34790701" Lat="32.516024002"/>
				<Dp Id="2391" Long="102.358535778" Lat="32.5157403682"/>
				<Dp Id="2392" Long="102.401049348" Lat="32.5145968753"/>
				<Dp Id="2393" Long="102.464815152" Lat="32.5128547677"/>
				<Dp Id="2394" Long="102.475442249" Lat="32.5125612824"/>
				<Dp Id="2395" Long="102.539201565" Lat="32.5107815701"/>
				<Dp Id="2396" Long="102.549827569" Lat="32.5104818184"/>
				<Dp Id="2397" Long="102.560453415" Lat="32.5101811716"/>
				<Dp Id="2398" Long="102.571079103" Lat="32.50987963"/>
				<Dp Id="2399" Long="102.581704631" Lat="32.5095771934"/>
				<Dp Id="2400" Long="102.592330001" Lat="32.5092738619"/>
				<Dp Id="2401" Long="102.634829875" Lat="32.5080515881"/>
				<Dp Id="2402" Long="102.666703084" Lat="32.5071254889"/>
				<Dp Id="2403" Long="102.677327161" Lat="32.5068150001"/>
				<Dp Id="2404" Long="102.687951075" Lat="32.5065036168"/>
				<Dp Id="2405" Long="102.70919841" Lat="32.5058781671"/>
				<Dp Id="2406" Long="102.71982183" Lat="32.5055641007"/>
				<Dp Id="2407" Long="102.730445085" Lat="32.5052491401"/>
				<Dp Id="2408" Long="102.741068174" Lat="32.5049332852"/>
				<Dp Id="2409" Long="102.762313851" Lat="32.5042988931"/>
				<Dp Id="2410" Long="98.1959144748" Lat="32.5670627991"/>
				<Dp Id="2411" Long="99.4636288518" Lat="32.5687797111"/>
				<Dp Id="2412" Long="99.4849347153" Lat="32.5686993165"/>
				<Dp Id="2413" Long="99.6447256642" Lat="32.5679812526"/>
				<Dp Id="2414" Long="99.8045101285" Lat="32.567060082"/>
				<Dp Id="2415" Long="99.9323319514" Lat="32.5661769297"/>
				<Dp Id="2416" Long="100.124053178" Lat="32.564608554"/>
				<Dp Id="2417" Long="100.262508545" Lat="32.5632940437"/>
				<Dp Id="2418" Long="100.283808551" Lat="32.5630782807"/>
				<Dp Id="2419" Long="100.50744403" Lat="32.5605949744"/>
				<Dp Id="2420" Long="101.688919658" Lat="32.5408691504"/>
				<Dp Id="2421" Long="102.082448468" Lat="32.5318315495"/>
				<Dp Id="2422" Long="102.135614141" Lat="32.5305160035"/>
				<Dp Id="2423" Long="102.241934948" Lat="32.5278176419"/>
				<Dp Id="2424" Long="102.252566243" Lat="32.5275428738"/>
				<Dp Id="2425" Long="102.263197392" Lat="32.5272672092"/>
				<Dp Id="2426" Long="102.326981218" Lat="32.5255943964"/>
				<Dp Id="2427" Long="102.348241313" Lat="32.5250296217"/>
				<Dp Id="2428" Long="102.358871137" Lat="32.5247458901"/>
				<Dp Id="2429" Long="102.39075971" Lat="32.5238893186"/>
				<Dp Id="2430" Long="102.528927658" Lat="32.5200843415"/>
				<Dp Id="2431" Long="102.550181934" Lat="32.5194855267"/>
				<Dp Id="2432" Long="102.560808836" Lat="32.5191847763"/>
				<Dp Id="2433" Long="102.571435578" Lat="32.5188831306"/>
				<Dp Id="2434" Long="102.582062162" Lat="32.5185805898"/>
				<Dp Id="2435" Long="102.613940956" Lat="32.5176675962"/>
				<Dp Id="2436" Long="102.635192681" Lat="32.5170544585"/>
				<Dp Id="2437" Long="102.656443759" Lat="32.5164377409"/>
				<Dp Id="2438" Long="102.667069054" Lat="32.5161280399"/>
				<Dp Id="2439" Long="102.677694186" Lat="32.515817444"/>
				<Dp Id="2440" Long="102.688319154" Lat="32.5155059533"/>
				<Dp Id="2441" Long="102.709568598" Lat="32.514880288"/>
				<Dp Id="2442" Long="102.730817381" Lat="32.5142510441"/>
				<Dp Id="2443" Long="98.2064871141" Lat="32.5761506209"/>
				<Dp Id="2444" Long="98.8563771941" Lat="32.5785737041"/>
				<Dp Id="2445" Long="99.6234829539" Lat="32.577109189"/>
				<Dp Id="2446" Long="99.6341365944" Lat="32.5770558832"/>
				<Dp Id="2447" Long="99.7726311677" Lat="32.5762807363"/>
				<Dp Id="2448" Long="99.9111199026" Lat="32.5753529995"/>
				<Dp Id="2449" Long="99.9856879749" Lat="32.5747902542"/>
				<Dp Id="2450" Long="100.124165685" Lat="32.5736278117"/>
				<Dp Id="2451" Long="102.167828347" Lat="32.5387231314"/>
				<Dp Id="2452" Long="102.210360908" Lat="32.5376434139"/>
				<Dp Id="2453" Long="102.220993692" Lat="32.5373712419"/>
				<Dp Id="2454" Long="102.242258828" Lat="32.536824207"/>
				<Dp Id="2455" Long="102.274155448" Lat="32.535996928"/>
				<Dp Id="2456" Long="102.316682229" Lat="32.5348813347"/>
				<Dp Id="2457" Long="102.337944735" Lat="32.5343181583"/>
				<Dp Id="2458" Long="102.348575766" Lat="32.5340352253"/>
				<Dp Id="2459" Long="102.359206647" Lat="32.5337513959"/>
				<Dp Id="2460" Long="102.529280069" Lat="32.5290882399"/>
				<Dp Id="2461" Long="102.539908342" Lat="32.5287891771"/>
				<Dp Id="2462" Long="102.550536458" Lat="32.5284892187"/>
				<Dp Id="2463" Long="102.561164415" Lat="32.5281883646"/>
				<Dp Id="2464" Long="102.582419853" Lat="32.5275839697"/>
				<Dp Id="2465" Long="102.593047333" Lat="32.527280429"/>
				<Dp Id="2466" Long="102.624928811" Lat="32.5263644345"/>
				<Dp Id="2467" Long="102.635555648" Lat="32.5260573123"/>
				<Dp Id="2468" Long="102.646182324" Lat="32.5257492948"/>
				<Dp Id="2469" Long="102.667435187" Lat="32.5251305743"/>
				<Dp Id="2470" Long="102.752440072" Lat="32.5226198912"/>
				<Dp Id="2471" Long="97.6844030445" Lat="32.5807895357"/>
				<Dp Id="2472" Long="98.3768793183" Lat="32.5861317417"/>
				<Dp Id="2473" Long="98.3875340546" Lat="32.5861841265"/>
				<Dp Id="2474" Long="98.6432548477" Lat="32.5871703424"/>
				<Dp Id="2475" Long="98.8457073192" Lat="32.5875820233"/>
				<Dp Id="2476" Long="98.8563628101" Lat="32.5875946553"/>
				<Dp Id="2477" Long="98.8883293193" Lat="32.5876271298"/>
				<Dp Id="2478" Long="99.5063418757" Lat="32.5866565789"/>
				<Dp Id="2479" Long="99.5169968636" Lat="32.5866131918"/>
				<Dp Id="2480" Long="99.6128906565" Lat="32.5861820557"/>
				<Dp Id="2481" Long="99.6342000989" Lat="32.5860763106"/>
				<Dp Id="2482" Long="99.6661640486" Lat="32.5859109181"/>
				<Dp Id="2483" Long="99.794017037" Lat="32.5851680529"/>
				<Dp Id="2484" Long="99.9005573223" Lat="32.5844496469"/>
				<Dp Id="2485" Long="99.9325186442" Lat="32.5842165145"/>
				<Dp Id="2486" Long="99.9538259844" Lat="32.5840565776"/>
				<Dp Id="2487" Long="99.9644795907" Lat="32.5839752547"/>
				<Dp Id="2488" Long="99.996440149" Lat="32.5837258677"/>
				<Dp Id="2489" Long="100.00709358" Lat="32.5836409328"/>
				<Dp Id="2490" Long="100.124278243" Lat="32.5826470561"/>
				<Dp Id="2491" Long="100.262761316" Lat="32.5813316384"/>
				<Dp Id="2492" Long="100.273413479" Lat="32.5812241337"/>
				<Dp Id="2493" Long="100.3905834" Lat="32.579982015"/>
				<Dp Id="2494" Long="102.178779375" Lat="32.5474616592"/>
				<Dp Id="2495" Long="102.200047772" Lat="32.5469216142"/>
				<Dp Id="2496" Long="102.242582852" Lat="32.5458307563"/>
				<Dp Id="2497" Long="102.253216262" Lat="32.5455557987"/>
				<Dp Id="2498" Long="102.274482646" Lat="32.545003192"/>
				<Dp Id="2499" Long="102.306381126" Lat="32.5441675541"/>
				<Dp Id="2500" Long="102.317013658" Lat="32.5438872141"/>
				<Dp Id="2501" Long="102.338278279" Lat="32.5433238436"/>
				<Dp Id="2502" Long="102.348910367" Lat="32.543040813"/>
				<Dp Id="2503" Long="102.359542305" Lat="32.5427568857"/>
				<Dp Id="2504" Long="102.402068557" Lat="32.5416122095"/>
				<Dp Id="2505" Long="102.540261968" Lat="32.5377929562"/>
				<Dp Id="2506" Long="102.550891139" Lat="32.5374928943"/>
				<Dp Id="2507" Long="102.561520153" Lat="32.5371919365"/>
				<Dp Id="2508" Long="102.572149007" Lat="32.5368900828"/>
				<Dp Id="2509" Long="102.582777703" Lat="32.5365873333"/>
				<Dp Id="2510" Long="102.593406239" Lat="32.536283688"/>
				<Dp Id="2511" Long="102.604034615" Lat="32.5359791469"/>
				<Dp Id="2512" Long="102.635918778" Lat="32.5350601495"/>
				<Dp Id="2513" Long="102.646546509" Lat="32.5347520259"/>
				<Dp Id="2514" Long="102.689055804" Lat="32.5335105766"/>
				<Dp Id="2515" Long="102.699682719" Lat="32.5331979758"/>
				<Dp Id="2516" Long="102.75281481" Lat="32.5316215436"/>
				<Dp Id="2517" Long="102.77406648" Lat="32.530984705"/>
				<Dp Id="2518" Long="99.1227632285" Lat="32.5966377402"/>
				<Dp Id="2519" Long="99.463768159" Lat="32.5958417642"/>
				<Dp Id="2520" Long="99.6555750951" Lat="32.5949873288"/>
				<Dp Id="2521" Long="99.7834412776" Lat="32.5942550502"/>
				<Dp Id="2522" Long="99.9006475308" Lat="32.5934695"/>
				<Dp Id="2523" Long="99.9432668111" Lat="32.5931567428"/>
				<Dp Id="2524" Long="100.081774651" Lat="32.5920404663"/>
				<Dp Id="2525" Long="100.092428775" Lat="32.5919482762"/>
				<Dp Id="2526" Long="100.124390851" Lat="32.5916662872"/>
				<Dp Id="2527" Long="100.262887787" Lat="32.5903504156"/>
				<Dp Id="2528" Long="101.955723262" Lat="32.5619243109"/>
				<Dp Id="2529" Long="102.072736183" Lat="32.5591160383"/>
				<Dp Id="2530" Long="102.157826109" Lat="32.557005395"/>
				<Dp Id="2531" Long="102.200367706" Lat="32.5559285238"/>
				<Dp Id="2532" Long="102.221637651" Lat="32.555384702"/>
				<Dp Id="2533" Long="102.253541489" Lat="32.5545622374"/>
				<Dp Id="2534" Long="102.327978678" Lat="32.5526117438"/>
				<Dp Id="2535" Long="102.338611972" Lat="32.5523295128"/>
				<Dp Id="2536" Long="102.349245118" Lat="32.5520463847"/>
				<Dp Id="2537" Long="102.359878114" Lat="32.5517623595"/>
				<Dp Id="2538" Long="102.391776202" Lat="32.5509049018"/>
				<Dp Id="2539" Long="102.402408597" Lat="32.5506172887"/>
				<Dp Id="2540" Long="102.529985365" Lat="32.5470959879"/>
				<Dp Id="2541" Long="102.551245979" Lat="32.5464965536"/>
				<Dp Id="2542" Long="102.561876049" Lat="32.5461954921"/>
				<Dp Id="2543" Long="102.57250596" Lat="32.5458935343"/>
				<Dp Id="2544" Long="102.583135713" Lat="32.5455906804"/>
				<Dp Id="2545" Long="102.593765305" Lat="32.5452869304"/>
				<Dp Id="2546" Long="102.604394737" Lat="32.5449822844"/>
				<Dp Id="2547" Long="102.62565312" Lat="32.5443703043"/>
				<Dp Id="2548" Long="102.668167943" Lat="32.5431355933"/>
				<Dp Id="2549" Long="102.689424376" Lat="32.5425128633"/>
				<Dp Id="2550" Long="102.700052346" Lat="32.5422001547"/>
				<Dp Id="2551" Long="102.721307792" Lat="32.541572051"/>
				<Dp Id="2552" Long="102.753189716" Lat="32.5406231792"/>
				<Dp Id="2553" Long="102.774443497" Lat="32.5399861211"/>
				<Dp Id="2554" Long="102.785070135" Lat="32.5396662492"/>
				<Dp Id="2555" Long="98.0250961986" Lat="32.6019356346"/>
				<Dp Id="2556" Long="99.2080364462" Lat="32.6055464091"/>
				<Dp Id="2557" Long="99.5916996589" Lat="32.6043251464"/>
				<Dp Id="2558" Long="99.6023565834" Lat="32.6042744973"/>
				<Dp Id="2559" Long="99.6236703509" Lat="32.6041704872"/>
				<Dp Id="2560" Long="99.7835197849" Lat="32.603275161"/>
				<Dp Id="2561" Long="99.9007377796" Lat="32.6024893398"/>
				<Dp Id="2562" Long="99.9220496368" Lat="32.6023347147"/>
				<Dp Id="2563" Long="99.9327055038" Lat="32.6022560465"/>
				<Dp Id="2564" Long="99.943361329" Lat="32.6021764747"/>
				<Dp Id="2565" Long="99.9646728523" Lat="32.6020146202"/>
				<Dp Id="2566" Long="100.007295377" Lat="32.6016800676"/>
				<Dp Id="2567" Long="100.017950897" Lat="32.6015941704"/>
				<Dp Id="2568" Long="100.049917181" Lat="32.6013310577"/>
				<Dp Id="2569" Long="100.060572515" Lat="32.6012415463"/>
				<Dp Id="2570" Long="100.081883042" Lat="32.6010598131"/>
				<Dp Id="2571" Long="100.092538233" Lat="32.6009675913"/>
				<Dp Id="2572" Long="100.103193375" Lat="32.600874466"/>
				<Dp Id="2573" Long="100.135158502" Lat="32.6005896693"/>
				<Dp Id="2574" Long="100.177777959" Lat="32.6001972927"/>
				<Dp Id="2575" Long="100.263014313" Lat="32.5993691794"/>
				<Dp Id="2576" Long="101.998575236" Lat="32.5699243115"/>
				<Dp Id="2577" Long="102.147505136" Lat="32.5662797254"/>
				<Dp Id="2578" Long="102.179415149" Lat="32.565475835"/>
				<Dp Id="2579" Long="102.221959846" Lat="32.5643914084"/>
				<Dp Id="2580" Long="102.264502243" Lat="32.5632926153"/>
				<Dp Id="2581" Long="102.338945814" Lat="32.5613351661"/>
				<Dp Id="2582" Long="102.349580018" Lat="32.5610519404"/>
				<Dp Id="2583" Long="102.360214072" Lat="32.5607678173"/>
				<Dp Id="2584" Long="102.381481732" Lat="32.5601968791"/>
				<Dp Id="2585" Long="102.413382088" Lat="32.5593337424"/>
				<Dp Id="2586" Long="102.434648233" Lat="32.5587538322"/>
				<Dp Id="2587" Long="102.562232104" Lat="32.5551990312"/>
				<Dp Id="2588" Long="102.572863073" Lat="32.5548969694"/>
				<Dp Id="2589" Long="102.583493882" Lat="32.5545940112"/>
				<Dp Id="2590" Long="102.594124531" Lat="32.5542901565"/>
				<Dp Id="2591" Long="102.604755021" Lat="32.5539854054"/>
				<Dp Id="2592" Long="102.615385349" Lat="32.5536797581"/>
				<Dp Id="2593" Long="102.647275366" Lat="32.5527574385"/>
				<Dp Id="2594" Long="102.657905048" Lat="32.5524482063"/>
				<Dp Id="2595" Long="102.668534566" Lat="32.552138078"/>
				<Dp Id="2596" Long="102.679163921" Lat="32.5518270536"/>
				<Dp Id="2597" Long="102.689793112" Lat="32.5515151333"/>
				<Dp Id="2598" Long="102.700422138" Lat="32.551202317"/>
				<Dp Id="2599" Long="102.711051" Lat="32.5508886048"/>
				<Dp Id="2600" Long="102.721679696" Lat="32.5505739968"/>
				<Dp Id="2601" Long="102.732308227" Lat="32.550258493"/>
				<Dp Id="2602" Long="102.742936591" Lat="32.5499420934"/>
				<Dp Id="2603" Long="102.796075901" Lat="32.5483466607"/>
				<Dp Id="2604" Long="99.2826676014" Lat="32.61442154"/>
				<Dp Id="2605" Long="99.5171523123" Lat="32.6136749515"/>
				<Dp Id="2606" Long="99.6024169685" Lat="32.6132949397"/>
				<Dp Id="2607" Long="99.6557065176" Lat="32.6130280428"/>
				<Dp Id="2608" Long="99.7729408581" Lat="32.6123612971"/>
				<Dp Id="2609" Long="99.7942557615" Lat="32.6122283163"/>
				<Dp Id="2610" Long="99.8901710116" Lat="32.6115851498"/>
				<Dp Id="2611" Long="99.9434558892" Lat="32.6111961935"/>
				<Dp Id="2612" Long="99.9754263127" Lat="32.610951972"/>
				<Dp Id="2613" Long="100.007396343" Lat="32.6106996151"/>
				<Dp Id="2614" Long="100.050022417" Lat="32.6103504848"/>
				<Dp Id="2615" Long="100.103303948" Lat="32.6098937356"/>
				<Dp Id="2616" Long="100.113960108" Lat="32.6097996744"/>
				<Dp Id="2617" Long="100.167240151" Lat="32.6093158123"/>
				<Dp Id="2618" Long="102.190370697" Lat="32.5742130468"/>
				<Dp Id="2619" Long="102.243555792" Lat="32.5728503094"/>
				<Dp Id="2620" Long="102.254192378" Lat="32.5725750674"/>
				<Dp Id="2621" Long="102.296737268" Lat="32.5714651188"/>
				<Dp Id="2622" Long="102.307373124" Lat="32.5711853867"/>
				<Dp Id="2623" Long="102.318008832" Lat="32.5709047568"/>
				<Dp Id="2624" Long="102.328644392" Lat="32.570623229"/>
				<Dp Id="2625" Long="102.339279804" Lat="32.5703408035"/>
				<Dp Id="2626" Long="102.349915067" Lat="32.5700574801"/>
				<Dp Id="2627" Long="102.360550181" Lat="32.5697732591"/>
				<Dp Id="2628" Long="102.381819957" Lat="32.5692021242"/>
				<Dp Id="2629" Long="102.424357697" Lat="32.5680490837"/>
				<Dp Id="2630" Long="102.434991751" Lat="32.5677585799"/>
				<Dp Id="2631" Long="102.456259399" Lat="32.5671748804"/>
				<Dp Id="2632" Long="102.573220344" Lat="32.5639003881"/>
				<Dp Id="2633" Long="102.583852211" Lat="32.5635973255"/>
				<Dp Id="2634" Long="102.594483918" Lat="32.5632933661"/>
				<Dp Id="2635" Long="102.605115464" Lat="32.56298851"/>
				<Dp Id="2636" Long="102.61574685" Lat="32.5626827573"/>
				<Dp Id="2637" Long="102.637009138" Lat="32.5620685622"/>
				<Dp Id="2638" Long="102.647640039" Lat="32.5617601199"/>
				<Dp Id="2639" Long="102.700792095" Lat="32.5602044627"/>
				<Dp Id="2640" Long="99.1974184447" Lat="32.623605368"/>
				<Dp Id="2641" Long="99.5705001177" Lat="32.6224647074"/>
				<Dp Id="2642" Long="99.613136415" Lat="32.6222637805"/>
				<Dp Id="2643" Long="99.6451133512" Lat="32.6221035871"/>
				<Dp Id="2644" Long="99.8263106999" Lat="32.6210420546"/>
				<Dp Id="2645" Long="99.8796021075" Lat="32.6206800945"/>
				<Dp Id="2646" Long="99.9435504915" Lat="32.620215899"/>
				<Dp Id="2647" Long="99.9542084104" Lat="32.620135368"/>
				<Dp Id="2648" Long="100.071442594" Lat="32.6191898483"/>
				<Dp Id="2649" Long="100.082099968" Lat="32.619098467"/>
				<Dp Id="2650" Long="100.124728978" Lat="32.6187239006"/>
				<Dp Id="2651" Long="100.156700208" Lat="32.6184334832"/>
				<Dp Id="2652" Long="100.167357182" Lat="32.6183348693"/>
				<Dp Id="2653" Long="102.233242603" Lat="32.5821312339"/>
				<Dp Id="2654" Long="102.254518041" Lat="32.5815814586"/>
				<Dp Id="2655" Long="102.339613944" Lat="32.5793464248"/>
				<Dp Id="2656" Long="102.371522461" Lat="32.578493468"/>
				<Dp Id="2657" Long="102.403429625" Lat="32.5776324298"/>
				<Dp Id="2658" Long="102.424700309" Lat="32.5770539153"/>
				<Dp Id="2659" Long="102.509776897" Lat="32.5747039525"/>
				<Dp Id="2660" Long="102.573577775" Lat="32.5729037904"/>
				<Dp Id="2661" Long="102.584210699" Lat="32.5726006233"/>
				<Dp Id="2662" Long="102.594843464" Lat="32.5722965592"/>
				<Dp Id="2663" Long="102.605476069" Lat="32.5719915981"/>
				<Dp Id="2664" Long="102.616108512" Lat="32.5716857401"/>
				<Dp Id="2665" Long="102.626740795" Lat="32.5713789852"/>
				<Dp Id="2666" Long="102.637372916" Lat="32.5710713334"/>
				<Dp Id="2667" Long="102.648004874" Lat="32.5707627848"/>
				<Dp Id="2668" Long="102.65863667" Lat="32.5704533395"/>
				<Dp Id="2669" Long="102.701162217" Lat="32.5692065916"/>
				<Dp Id="2670" Long="102.722424003" Lat="32.5685778384"/>
				<Dp Id="2671" Long="102.733054647" Lat="32.5682621171"/>
				<Dp Id="2672" Long="98.1420531398" Lat="32.6298503989"/>
				<Dp Id="2673" Long="98.451188023" Lat="32.6315821017"/>
				<Dp Id="2674" Long="99.2720635926" Lat="32.632486714"/>
				<Dp Id="2675" Long="99.4532937545" Lat="32.6319632561"/>
				<Dp Id="2676" Long="99.538576649" Lat="32.6316264205"/>
				<Dp Id="2677" Long="99.5598971409" Lat="32.6315331619"/>
				<Dp Id="2678" Long="99.6131979232" Lat="32.631284179"/>
				<Dp Id="2679" Long="99.6345180472" Lat="32.6311782514"/>
				<Dp Id="2680" Long="99.8370530143" Lat="32.6299914242"/>
				<Dp Id="2681" Long="99.9116679217" Lat="32.62947184"/>
				<Dp Id="2682" Long="99.9223270347" Lat="32.629393995"/>
				<Dp Id="2683" Long="99.9329861063" Lat="32.6293152455"/>
				<Dp Id="2684" Long="100.114183541" Lat="32.6278381089"/>
				<Dp Id="2685" Long="100.146158128" Lat="32.6275503044"/>
				<Dp Id="2686" Long="100.156816222" Lat="32.6274525609"/>
				<Dp Id="2687" Long="100.785535746" Lat="32.6200856271"/>
				<Dp Id="2688" Long="101.275535844" Lat="32.6121605322"/>
				<Dp Id="2689" Long="102.159090312" Lat="32.5930343613"/>
				<Dp Id="2690" Long="102.286759095" Lat="32.5897561467"/>
				<Dp Id="2691" Long="102.329310701" Lat="32.5886346504"/>
				<Dp Id="2692" Long="102.339948232" Lat="32.5883520302"/>
				<Dp Id="2693" Long="102.361222847" Lat="32.5877840947"/>
				<Dp Id="2694" Long="102.371859929" Lat="32.5874987795"/>
				<Dp Id="2695" Long="102.414406749" Lat="32.5863485368"/>
				<Dp Id="2696" Long="102.446315266" Lat="32.585476425"/>
				<Dp Id="2697" Long="102.467586843" Lat="32.5848905274"/>
				<Dp Id="2698" Long="102.584569348" Lat="32.5816039048"/>
				<Dp Id="2699" Long="102.595203171" Lat="32.5812997359"/>
				<Dp Id="2700" Long="102.605836834" Lat="32.5809946698"/>
				<Dp Id="2701" Long="102.616470336" Lat="32.5806887064"/>
				<Dp Id="2702" Long="102.627103677" Lat="32.5803818458"/>
				<Dp Id="2703" Long="102.637736855" Lat="32.5800740881"/>
				<Dp Id="2704" Long="102.648369872" Lat="32.5797654332"/>
				<Dp Id="2705" Long="102.659002726" Lat="32.5794558813"/>
				<Dp Id="2706" Long="102.744059642" Lat="32.5769471774"/>
				<Dp Id="2707" Long="102.786584108" Lat="32.5756713047"/>
				<Dp Id="2708" Long="102.797214803" Lat="32.5753500953"/>
				<Dp Id="2709" Long="102.80784533" Lat="32.5750279895"/>
				<Dp Id="2710" Long="99.5386306972" Lat="32.640646924"/>
				<Dp Id="2711" Long="99.5706146066" Lat="32.6405056299"/>
				<Dp Id="2712" Long="99.5919370858" Lat="32.6404069076"/>
				<Dp Id="2713" Long="99.6025982859" Lat="32.6403561887"/>
				<Dp Id="2714" Long="99.6132594589" Lat="32.6403045644"/>
				<Dp Id="2715" Long="99.6345817221" Lat="32.6401986004"/>
				<Dp Id="2716" Long="99.9010991781" Lat="32.6385685673"/>
				<Dp Id="2717" Long="100.071657576" Lat="32.637228512"/>
				<Dp Id="2718" Long="100.316813241" Lat="32.6348964196"/>
				<Dp Id="2719" Long="102.148765661" Lat="32.6023089974"/>
				<Dp Id="2720" Long="102.170047629" Lat="32.6017732307"/>
				<Dp Id="2721" Long="102.244530034" Lat="32.5998697202"/>
				<Dp Id="2722" Long="102.319005338" Lat="32.597922156"/>
				<Dp Id="2723" Long="102.329644078" Lat="32.5976403371"/>
				<Dp Id="2724" Long="102.350921112" Lat="32.5970740033"/>
				<Dp Id="2725" Long="102.393473381" Lat="32.5959305525"/>
				<Dp Id="2726" Long="102.446660304" Lat="32.5944810239"/>
				<Dp Id="2727" Long="102.542387033" Lat="32.5918152872"/>
				<Dp Id="2728" Long="102.584928157" Lat="32.5906071698"/>
				<Dp Id="2729" Long="102.595563039" Lat="32.5903028962"/>
				<Dp Id="2730" Long="102.60619776" Lat="32.5899977249"/>
				<Dp Id="2731" Long="102.616832321" Lat="32.5896916562"/>
				<Dp Id="2732" Long="102.62746672" Lat="32.5893846899"/>
				<Dp Id="2733" Long="102.638100957" Lat="32.5890768262"/>
				<Dp Id="2734" Long="102.648735033" Lat="32.588768065"/>
				<Dp Id="2735" Long="102.659368945" Lat="32.5884584065"/>
				<Dp Id="2736" Long="102.670002694" Lat="32.5881478506"/>
				<Dp Id="2737" Long="102.6912697" Lat="32.5875240471"/>
				<Dp Id="2738" Long="102.701902957" Lat="32.5872107996"/>
				<Dp Id="2739" Long="102.712536048" Lat="32.5868966549"/>
				<Dp Id="2740" Long="102.723168973" Lat="32.5865816132"/>
				<Dp Id="2741" Long="102.744434326" Lat="32.5859488386"/>
				<Dp Id="2742" Long="102.76569901" Lat="32.5853124762"/>
				<Dp Id="2743" Long="102.786963023" Lat="32.5846725265"/>
				<Dp Id="2744" Long="102.797594776" Lat="32.5843512065"/>
				<Dp Id="2745" Long="98.1418809204" Lat="32.6478901679"/>
				<Dp Id="2746" Long="98.1525424118" Lat="32.6479625987"/>
				<Dp Id="2747" Long="98.4190908003" Lat="32.6494791138"/>
				<Dp Id="2748" Long="99.5386847696" Lat="32.6496674143"/>
				<Dp Id="2749" Long="99.5813342122" Lat="32.6494771462"/>
				<Dp Id="2750" Long="99.5919965089" Lat="32.6494273153"/>
				<Dp Id="2751" Long="99.602658779" Lat="32.6493765788"/>
				<Dp Id="2752" Long="99.6133210221" Lat="32.6493249368"/>
				<Dp Id="2753" Long="99.6239832378" Lat="32.6492723892"/>
				<Dp Id="2754" Long="99.9438345522" Lat="32.6472749363"/>
				<Dp Id="2755" Long="99.9971397514" Lat="32.6468628129"/>
				<Dp Id="2756" Long="100.06110451" Lat="32.6463383948"/>
				<Dp Id="2757" Long="100.07176514" Lat="32.646247824"/>
				<Dp Id="2758" Long="100.402218463" Lat="32.6429912922"/>
				<Dp Id="2759" Long="102.20229031" Lat="32.609969651"/>
				<Dp Id="2760" Long="102.223572978" Lat="32.6094247038"/>
				<Dp Id="2761" Long="102.287417512" Lat="32.607768277"/>
				<Dp Id="2762" Long="102.308697854" Lat="32.6072089407"/>
				<Dp Id="2763" Long="102.319337803" Lat="32.6069279238"/>
				<Dp Id="2764" Long="102.329977604" Lat="32.6066460079"/>
				<Dp Id="2765" Long="102.340617256" Lat="32.606363193"/>
				<Dp Id="2766" Long="102.542741764" Lat="32.6008189518"/>
				<Dp Id="2767" Long="102.585287125" Lat="32.5996104183"/>
				<Dp Id="2768" Long="102.595923066" Lat="32.5993060399"/>
				<Dp Id="2769" Long="102.606558847" Lat="32.5990007636"/>
				<Dp Id="2770" Long="102.617194467" Lat="32.5986945895"/>
				<Dp Id="2771" Long="102.627829925" Lat="32.5983875175"/>
				<Dp Id="2772" Long="102.638465222" Lat="32.5980795477"/>
				<Dp Id="2773" Long="102.649100356" Lat="32.5977706802"/>
				<Dp Id="2774" Long="102.670370135" Lat="32.5971502523"/>
				<Dp Id="2775" Long="102.681004779" Lat="32.5968386919"/>
				<Dp Id="2776" Long="102.712907724" Lat="32.5958986257"/>
				<Dp Id="2777" Long="102.734175526" Lat="32.5952674279"/>
				<Dp Id="2778" Long="102.776709127" Lat="32.5939942651"/>
				<Dp Id="2779" Long="102.797974918" Lat="32.5933523008"/>
				<Dp Id="2780" Long="102.819240032" Lat="32.5927067486"/>
				<Dp Id="2781" Long="98.3870424391" Lat="32.6583473726"/>
				<Dp Id="2782" Long="98.4083690957" Lat="32.6584497142"/>
				<Dp Id="2783" Long="98.5150038938" Lat="32.6589070694"/>
				<Dp Id="2784" Long="99.3041372898" Lat="32.6594756307"/>
				<Dp Id="2785" Long="99.3148011795" Lat="32.6594493372"/>
				<Dp Id="2786" Long="99.4747575635" Lat="32.6589462153"/>
				<Dp Id="2787" Long="99.5067483171" Lat="32.6588211301"/>
				<Dp Id="2788" Long="99.5280753733" Lat="32.6587332104"/>
				<Dp Id="2789" Long="99.5387388662" Lat="32.6586878917"/>
				<Dp Id="2790" Long="99.5494023348" Lat="32.6586416671"/>
				<Dp Id="2791" Long="99.5813925911" Lat="32.6584975579"/>
				<Dp Id="2792" Long="99.6027192991" Lat="32.6583969559"/>
				<Dp Id="2793" Long="99.6133826128" Lat="32.6583452961"/>
				<Dp Id="2794" Long="99.8906177162" Lat="32.6566842162"/>
				<Dp Id="2795" Long="99.9119424823" Lat="32.656531082"/>
				<Dp Id="2796" Long="99.9439293237" Lat="32.6562945889"/>
				<Dp Id="2797" Long="99.9545915202" Lat="32.6562139469"/>
				<Dp Id="2798" Long="99.9972398732" Lat="32.6558823235"/>
				<Dp Id="2799" Long="100.02922567" Lat="32.6556240985"/>
				<Dp Id="2800" Long="100.050549305" Lat="32.6554474213"/>
				<Dp Id="2801" Long="100.103857559" Lat="32.6549898842"/>
				<Dp Id="2802" Long="102.032312612" Lat="32.6232079242"/>
				<Dp Id="2803" Long="102.170682983" Lat="32.6197874037"/>
				<Dp Id="2804" Long="102.223896037" Lat="32.6184313156"/>
				<Dp Id="2805" Long="102.245180253" Lat="32.6178825817"/>
				<Dp Id="2806" Long="102.298388247" Lat="32.6164950036"/>
				<Dp Id="2807" Long="102.309029406" Lat="32.6162147893"/>
				<Dp Id="2808" Long="102.319670416" Lat="32.6159336757"/>
				<Dp Id="2809" Long="102.330311279" Lat="32.6156516627"/>
				<Dp Id="2810" Long="102.340951992" Lat="32.6153687504"/>
				<Dp Id="2811" Long="102.351592557" Lat="32.6150849388"/>
				<Dp Id="2812" Long="102.383513349" Lat="32.6142281085"/>
				<Dp Id="2813" Long="102.553734292" Lat="32.6095217102"/>
				<Dp Id="2814" Long="102.606920095" Lat="32.6080037858"/>
				<Dp Id="2815" Long="102.617556775" Lat="32.6076975062"/>
				<Dp Id="2816" Long="102.638829649" Lat="32.6070822527"/>
				<Dp Id="2817" Long="102.649465842" Lat="32.6067732789"/>
				<Dp Id="2818" Long="102.660101873" Lat="32.6064634071"/>
				<Dp Id="2819" Long="102.67073774" Lat="32.6061526373"/>
				<Dp Id="2820" Long="102.681373443" Lat="32.6058409697"/>
				<Dp Id="2821" Long="102.692008982" Lat="32.6055284042"/>
				<Dp Id="2822" Long="102.713279565" Lat="32.6049005799"/>
				<Dp Id="2823" Long="102.723914608" Lat="32.6045853211"/>
				<Dp Id="2824" Long="102.798355229" Lat="32.6023533783"/>
				<Dp Id="2825" Long="102.81962246" Lat="32.6017076038"/>
				<Dp Id="2826" Long="97.8218196238" Lat="32.6633342559"/>
				<Dp Id="2827" Long="98.0244112367" Lat="32.6650728064"/>
				<Dp Id="2828" Long="98.1203813983" Lat="32.6657822048"/>
				<Dp Id="2829" Long="98.1310449532" Lat="32.6658564974"/>
				<Dp Id="2830" Long="99.5281284229" Lat="32.6677536902"/>
				<Dp Id="2831" Long="99.5921154345" Lat="32.6674680913"/>
				<Dp Id="2832" Long="99.6027798463" Lat="32.6674173199"/>
				<Dp Id="2833" Long="99.7200864859" Lat="32.6667990289"/>
				<Dp Id="2834" Long="99.9973400398" Lat="32.6649018208"/>
				<Dp Id="2835" Long="100.093305806" Lat="32.6641024243"/>
				<Dp Id="2836" Long="102.139068148" Lat="32.6295975967"/>
				<Dp Id="2837" Long="102.171000873" Lat="32.6287944666"/>
				<Dp Id="2838" Long="102.234862482" Lat="32.6271639002"/>
				<Dp Id="2839" Long="102.298718885" Lat="32.6255009328"/>
				<Dp Id="2840" Long="102.309361105" Lat="32.6252206221"/>
				<Dp Id="2841" Long="102.320003178" Lat="32.6249394117"/>
				<Dp Id="2842" Long="102.330645102" Lat="32.6246573016"/>
				<Dp Id="2843" Long="102.341286877" Lat="32.6243742918"/>
				<Dp Id="2844" Long="102.36256998" Lat="32.6238055735"/>
				<Dp Id="2845" Long="102.490255839" Lat="32.6203177169"/>
				<Dp Id="2846" Long="102.607281504" Lat="32.6170067915"/>
				<Dp Id="2847" Long="102.617919244" Lat="32.6167004065"/>
				<Dp Id="2848" Long="102.639194238" Lat="32.6160849412"/>
				<Dp Id="2849" Long="102.649831491" Lat="32.615775861"/>
				<Dp Id="2850" Long="102.660468582" Lat="32.6154658825"/>
				<Dp Id="2851" Long="102.671105509" Lat="32.6151550058"/>
				<Dp Id="2852" Long="102.713651572" Lat="32.6139025173"/>
				<Dp Id="2853" Long="102.724287675" Lat="32.61358715"/>
				<Dp Id="2854" Long="102.734923611" Lat="32.6132708848"/>
				<Dp Id="2855" Long="102.745559381" Lat="32.6129537216"/>
				<Dp Id="2856" Long="102.766830418" Lat="32.6123167018"/>
				<Dp Id="2857" Long="102.788100782" Lat="32.6116760909"/>
				<Dp Id="2858" Long="102.79873571" Lat="32.6113544389"/>
				<Dp Id="2859" Long="102.809370469" Lat="32.6110318892"/>
				<Dp Id="2860" Long="102.820005058" Lat="32.6107084421"/>
				<Dp Id="2861" Long="103.383382615" Lat="32.5922826464"/>
				<Dp Id="2862" Long="97.864354925" Lat="32.6727465154"/>
				<Dp Id="2863" Long="98.0563061005" Lat="32.6743370525"/>
				<Dp Id="2864" Long="99.4535214106" Lat="32.6770662236"/>
				<Dp Id="2865" Long="99.4748529725" Lat="32.6769873088"/>
				<Dp Id="2866" Long="99.4961844493" Lat="32.6769047677"/>
				<Dp Id="2867" Long="99.5281814962" Lat="32.6767741571"/>
				<Dp Id="2868" Long="99.5388471317" Lat="32.6767288071"/>
				<Dp Id="2869" Long="99.5495127431" Lat="32.6766825506"/>
				<Dp Id="2870" Long="99.5601783298" Lat="32.6766353877"/>
				<Dp Id="2871" Long="99.5815094273" Lat="32.6765383422"/>
				<Dp Id="2872" Long="99.5921749372" Lat="32.6764884597"/>
				<Dp Id="2873" Long="99.6028404205" Lat="32.6764376708"/>
				<Dp Id="2874" Long="99.7521541287" Lat="32.6756314494"/>
				<Dp Id="2875" Long="99.9547833318" Lat="32.6742531569"/>
				<Dp Id="2876" Long="99.997440251" Lat="32.6739213049"/>
				<Dp Id="2877" Long="100.381316637" Lat="32.6702823613"/>
				<Dp Id="2878" Long="102.150028436" Lat="32.6383380189"/>
				<Dp Id="2879" Long="102.160673741" Lat="32.6380702167"/>
				<Dp Id="2880" Long="102.171318904" Lat="32.6378015138"/>
				<Dp Id="2881" Long="102.213898136" Lat="32.6367176971"/>
				<Dp Id="2882" Long="102.224542586" Lat="32.6364444917"/>
				<Dp Id="2883" Long="102.235186891" Lat="32.636170386"/>
				<Dp Id="2884" Long="102.277762662" Lat="32.6350649602"/>
				<Dp Id="2885" Long="102.288406239" Lat="32.6347863532"/>
				<Dp Id="2886" Long="102.29904967" Lat="32.6345068461"/>
				<Dp Id="2887" Long="102.309692953" Lat="32.6342264389"/>
				<Dp Id="2888" Long="102.320336088" Lat="32.6339451317"/>
				<Dp Id="2889" Long="102.330979074" Lat="32.6336629244"/>
				<Dp Id="2890" Long="102.3522646" Lat="32.6330958101"/>
				<Dp Id="2891" Long="102.490605738" Lat="32.6293218458"/>
				<Dp Id="2892" Long="102.501246285" Lat="32.6290252445"/>
				<Dp Id="2893" Long="102.533166986" Lat="32.6281300454"/>
				<Dp Id="2894" Long="102.554446665" Lat="32.6275287504"/>
				<Dp Id="2895" Long="102.575725709" Lat="32.6269238593"/>
				<Dp Id="2896" Long="102.607643074" Lat="32.6260097807"/>
				<Dp Id="2897" Long="102.618281875" Lat="32.6257032903"/>
				<Dp Id="2898" Long="102.63955899" Lat="32.6250876131"/>
				<Dp Id="2899" Long="102.650197303" Lat="32.6247784265"/>
				<Dp Id="2900" Long="102.660835454" Lat="32.6244683413"/>
				<Dp Id="2901" Long="102.735297904" Lat="32.6222725881"/>
				<Dp Id="2902" Long="102.745934733" Lat="32.6219553158"/>
				<Dp Id="2903" Long="102.756571395" Lat="32.6216371453"/>
				<Dp Id="2904" Long="102.76720789" Lat="32.6213180767"/>
				<Dp Id="2905" Long="102.788480373" Lat="32.6206772453"/>
				<Dp Id="2906" Long="97.8535762173" Lat="32.681668578"/>
				<Dp Id="2907" Long="97.9815542817" Lat="32.6827728061"/>
				<Dp Id="2908" Long="98.0242151397" Lat="32.6831118792"/>
				<Dp Id="2909" Long="98.0455458334" Lat="32.6832759772"/>
				<Dp Id="2910" Long="99.2295589031" Lat="32.6866966492"/>
				<Dp Id="2911" Long="99.474900709" Lat="32.686007836"/>
				<Dp Id="2912" Long="99.49623433" Lat="32.6859252665"/>
				<Dp Id="2913" Long="99.5069011073" Lat="32.6858826214"/>
				<Dp Id="2914" Long="99.5175678618" Lat="32.6858390695"/>
				<Dp Id="2915" Long="99.5282345932" Lat="32.6857946108"/>
				<Dp Id="2916" Long="99.5389013008" Lat="32.6857492452"/>
				<Dp Id="2917" Long="99.5495679842" Lat="32.6857029728"/>
				<Dp Id="2918" Long="99.6668997685" Lat="32.6851341276"/>
				<Dp Id="2919" Long="99.8588891299" Lat="32.6839666377"/>
				<Dp Id="2920" Long="100.008205698" Lat="32.6828555181"/>
				<Dp Id="2921" Long="100.285483374" Lat="32.6803207184"/>
				<Dp Id="2922" Long="101.585897002" Lat="32.6602533781"/>
				<Dp Id="2923" Long="101.649814363" Lat="32.6589192957"/>
				<Dp Id="2924" Long="102.16099085" Lat="32.6470773407"/>
				<Dp Id="2925" Long="102.214220563" Lat="32.6457243555"/>
				<Dp Id="2926" Long="102.224866076" Lat="32.6454510561"/>
				<Dp Id="2927" Long="102.235511445" Lat="32.645176856"/>
				<Dp Id="2928" Long="102.278091469" Lat="32.6440710497"/>
				<Dp Id="2929" Long="102.288736109" Lat="32.6437923468"/>
				<Dp Id="2930" Long="102.299380602" Lat="32.6435127435"/>
				<Dp Id="2931" Long="102.310024948" Lat="32.6432322397"/>
				<Dp Id="2932" Long="102.480314028" Lat="32.6386217622"/>
				<Dp Id="2933" Long="102.618644667" Lat="32.6347061575"/>
				<Dp Id="2934" Long="102.629284367" Lat="32.6343986625"/>
				<Dp Id="2935" Long="102.639923904" Lat="32.6340902684"/>
				<Dp Id="2936" Long="102.650563279" Lat="32.6337809754"/>
				<Dp Id="2937" Long="102.66120249" Lat="32.6334707835"/>
				<Dp Id="2938" Long="102.671841538" Lat="32.6331596928"/>
				<Dp Id="2939" Long="102.693119141" Lat="32.6325348148"/>
				<Dp Id="2940" Long="102.725034307" Lat="32.6315907576"/>
				<Dp Id="2941" Long="102.756947975" Lat="32.6306386132"/>
				<Dp Id="2942" Long="102.810134059" Lat="32.6290337377"/>
				<Dp Id="2943" Long="97.8961238134" Lat="32.6910703057"/>
				<Dp Id="2944" Long="97.9814518798" Lat="32.6917922058"/>
				<Dp Id="2945" Long="99.0588887006" Lat="32.69591367"/>
				<Dp Id="2946" Long="99.4749484668" Lat="32.6950283501"/>
				<Dp Id="2947" Long="99.4856163608" Lat="32.6949875047"/>
				<Dp Id="2948" Long="99.496284233" Lat="32.6949457522"/>
				<Dp Id="2949" Long="99.51761991" Lat="32.6948595255"/>
				<Dp Id="2950" Long="99.5282877139" Lat="32.6948150515"/>
				<Dp Id="2951" Long="99.538955494" Lat="32.6947696703"/>
				<Dp Id="2952" Long="99.54962325" Lat="32.6947233819"/>
				<Dp Id="2953" Long="99.5709586874" Lat="32.6946280838"/>
				<Dp Id="2954" Long="99.5816263679" Lat="32.6945790741"/>
				<Dp Id="2955" Long="99.60296165" Lat="32.6944783333"/>
				<Dp Id="2956" Long="99.6136292507" Lat="32.6944266022"/>
				<Dp Id="2957" Long="99.6669668315" Lat="32.6941543408"/>
				<Dp Id="2958" Long="99.8483086482" Lat="32.6930590405"/>
				<Dp Id="2959" Long="99.8803090698" Lat="32.6928385443"/>
				<Dp Id="2960" Long="99.9016424874" Lat="32.6926870125"/>
				<Dp Id="2961" Long="99.9123091357" Lat="32.6926098864"/>
				<Dp Id="2962" Long="102.171955393" Lat="32.6558155612"/>
				<Dp Id="2963" Long="102.225189711" Lat="32.6544576047"/>
				<Dp Id="2964" Long="102.235836144" Lat="32.6541833102"/>
				<Dp Id="2965" Long="102.246482432" Lat="32.6539081148"/>
				<Dp Id="2966" Long="102.278420422" Lat="32.6530771233"/>
				<Dp Id="2967" Long="102.289066126" Lat="32.6527983245"/>
				<Dp Id="2968" Long="102.299711683" Lat="32.6525186249"/>
				<Dp Id="2969" Long="102.310357092" Lat="32.6522380246"/>
				<Dp Id="2970" Long="102.321002353" Lat="32.6519565237"/>
				<Dp Id="2971" Long="102.342292429" Lat="32.6513908201"/>
				<Dp Id="2972" Long="102.501948676" Lat="32.6470332494"/>
				<Dp Id="2973" Long="102.629648382" Lat="32.6434014074"/>
				<Dp Id="2974" Long="102.640288981" Lat="32.6430929072"/>
				<Dp Id="2975" Long="102.650929417" Lat="32.6427835078"/>
				<Dp Id="2976" Long="102.66156969" Lat="32.6424732092"/>
				<Dp Id="2977" Long="102.672209799" Lat="32.6421620113"/>
				<Dp Id="2978" Long="102.682849744" Lat="32.6418499144"/>
				<Dp Id="2979" Long="102.693489524" Lat="32.6415369184"/>
				<Dp Id="2980" Long="102.767963338" Lat="32.639320776"/>
				<Dp Id="2981" Long="102.81051611" Lat="32.6380346366"/>
				<Dp Id="2982" Long="98.0133514419" Lat="32.7010674328"/>
				<Dp Id="2983" Long="98.0986920485" Lat="32.7017097638"/>
				<Dp Id="2984" Long="98.3760656393" Lat="32.7033963561"/>
				<Dp Id="2985" Long="98.4614155614" Lat="32.7037919092"/>
				<Dp Id="2986" Long="98.4720844155" Lat="32.7038372699"/>
				<Dp Id="2987" Long="98.4827532934" Lat="32.7038817231"/>
				<Dp Id="2988" Long="98.4934221945" Lat="32.7039252688"/>
				<Dp Id="2989" Long="98.5147600644" Lat="32.7040096378"/>
				<Dp Id="2990" Long="99.2189357389" Lat="32.7047572173"/>
				<Dp Id="2991" Long="99.3683054813" Lat="32.7044075326"/>
				<Dp Id="2992" Long="99.3789746401" Lat="32.7043757483"/>
				<Dp Id="2993" Long="99.3896437819" Lat="32.7043430565"/>
				<Dp Id="2994" Long="99.4003129062" Lat="32.7043094572"/>
				<Dp Id="2995" Long="99.4216511004" Lat="32.704239536"/>
				<Dp Id="2996" Long="99.474996246" Lat="32.7040488512"/>
				<Dp Id="2997" Long="99.485665213" Lat="32.7040079918"/>
				<Dp Id="2998" Long="99.4963341582" Lat="32.7039662248"/>
				<Dp Id="2999" Long="99.5283408583" Lat="32.7038354791"/>
				<Dp Id="3000" Long="99.5603473447" Lat="32.7036965662"/>
				<Dp Id="3001" Long="99.5710161238" Lat="32.7036484471"/>
				<Dp Id="3002" Long="99.7417127762" Lat="32.7027551345"/>
				<Dp Id="3003" Long="99.8803976177" Lat="32.7018582911"/>
				<Dp Id="3004" Long="100.083078538" Lat="32.7002717511"/>
				<Dp Id="3005" Long="100.445724741" Lat="32.6966156185"/>
				<Dp Id="3006" Long="102.150976996" Lat="32.6653596206"/>
				<Dp Id="3007" Long="102.214865849" Lat="32.663737625"/>
				<Dp Id="3008" Long="102.268102607" Lat="32.6623611747"/>
				<Dp Id="3009" Long="102.28939629" Lat="32.6618042862"/>
				<Dp Id="3010" Long="102.300042911" Lat="32.6615244904"/>
				<Dp Id="3011" Long="102.35327379" Lat="32.6601119971"/>
				<Dp Id="3012" Long="102.395855795" Lat="32.6589657878"/>
				<Dp Id="3013" Long="102.534230367" Lat="32.6551411037"/>
				<Dp Id="3014" Long="102.598086606" Lat="32.6533245567"/>
				<Dp Id="3015" Long="102.63001256" Lat="32.6524041357"/>
				<Dp Id="3016" Long="102.640654221" Lat="32.6520955294"/>
				<Dp Id="3017" Long="102.651295718" Lat="32.6517860236"/>
				<Dp Id="3018" Long="102.661937053" Lat="32.6514756182"/>
				<Dp Id="3019" Long="102.68321923" Lat="32.650852109"/>
				<Dp Id="3020" Long="102.704500749" Lat="32.6502250022"/>
				<Dp Id="3021" Long="102.71514126" Lat="32.6499100999"/>
				<Dp Id="3022" Long="102.736421784" Lat="32.6492775975"/>
				<Dp Id="3023" Long="102.757701639" Lat="32.6486414986"/>
				<Dp Id="3024" Long="102.81089833" Lat="32.6470355186"/>
				<Dp Id="3025" Long="97.8852337767" Lat="32.7090141858"/>
				<Dp Id="3026" Long="97.9919153032" Lat="32.7099171823"/>
				<Dp Id="3027" Long="98.0132521672" Lat="32.7100868941"/>
				<Dp Id="3028" Long="98.1199390698" Lat="32.71088101"/>
				<Dp Id="3029" Long="98.3760028528" Lat="32.7124166194"/>
				<Dp Id="3030" Long="98.3866725734" Lat="32.7124692576"/>
				<Dp Id="3031" Long="98.4613613625" Lat="32.7128123088"/>
				<Dp Id="3032" Long="98.4720312902" Lat="32.712857685"/>
				<Dp Id="3033" Long="98.4827012415" Lat="32.7129021536"/>
				<Dp Id="3034" Long="98.5040412135" Lat="32.7129883672"/>
				<Dp Id="3035" Long="98.5253812746" Lat="32.7130709497"/>
				<Dp Id="3036" Long="99.0482300317" Lat="32.7139598269"/>
				<Dp Id="3037" Long="99.4003531915" Lat="32.713330035"/>
				<Dp Id="3038" Long="99.4537039017" Lat="32.7131483629"/>
				<Dp Id="3039" Long="99.4643739845" Lat="32.713109305"/>
				<Dp Id="3040" Long="99.4750440464" Lat="32.7130693393"/>
				<Dp Id="3041" Long="99.485714087" Lat="32.7130284657"/>
				<Dp Id="3042" Long="99.4963841058" Lat="32.7129866844"/>
				<Dp Id="3043" Long="99.517724076" Lat="32.7129003984"/>
				<Dp Id="3044" Long="99.5283940264" Lat="32.7128558937"/>
				<Dp Id="3045" Long="99.5390639531" Lat="32.7128104812"/>
				<Dp Id="3046" Long="99.6457618089" Lat="32.7123064304"/>
				<Dp Id="3047" Long="99.7311180277" Lat="32.7118378357"/>
				<Dp Id="3048" Long="99.8591483381" Lat="32.711026031"/>
				<Dp Id="3049" Long="99.987173091" Lat="32.7100835471"/>
				<Dp Id="3050" Long="102.236485976" Lat="32.6721961712"/>
				<Dp Id="3051" Long="102.247134392" Lat="32.6719207864"/>
				<Dp Id="3052" Long="102.257782664" Lat="32.6716445"/>
				<Dp Id="3053" Long="102.268430789" Lat="32.6713673121"/>
				<Dp Id="3054" Long="102.279078769" Lat="32.6710892228"/>
				<Dp Id="3055" Long="102.289726601" Lat="32.6708102321"/>
				<Dp Id="3056" Long="102.300374286" Lat="32.67053034"/>
				<Dp Id="3057" Long="102.311021823" Lat="32.6702495466"/>
				<Dp Id="3058" Long="102.332316453" Lat="32.669685256"/>
				<Dp Id="3059" Long="102.342963544" Lat="32.6694017589"/>
				<Dp Id="3060" Long="102.385550409" Lat="32.6682587594"/>
				<Dp Id="3061" Long="102.396196747" Lat="32.667970757"/>
				<Dp Id="3062" Long="102.502651693" Lat="32.665041189"/>
				<Dp Id="3063" Long="102.555873319" Lat="32.663542634"/>
				<Dp Id="3064" Long="102.566517169" Lat="32.6632402221"/>
				<Dp Id="3065" Long="102.672946813" Lat="32.6601665986"/>
				<Dp Id="3066" Long="102.683588882" Lat="32.6598542869"/>
				<Dp Id="3067" Long="102.694230786" Lat="32.6595410755"/>
				<Dp Id="3068" Long="102.715514097" Lat="32.6589119537"/>
				<Dp Id="3069" Long="102.726155504" Lat="32.6585960435"/>
				<Dp Id="3070" Long="102.736796744" Lat="32.6582792338"/>
				<Dp Id="3071" Long="102.758078723" Lat="32.6576429161"/>
				<Dp Id="3072" Long="102.821920611" Lat="32.6557123797"/>
				<Dp Id="3073" Long="97.8957905868" Lat="32.7181276792"/>
				<Dp Id="3074" Long="98.3866108328" Lat="32.721489526"/>
				<Dp Id="3075" Long="98.3972816549" Lat="32.7215412743"/>
				<Dp Id="3076" Long="98.4613071395" Lat="32.7218326952"/>
				<Dp Id="3077" Long="98.4719781411" Lat="32.7218780871"/>
				<Dp Id="3078" Long="98.4826491665" Lat="32.721922571"/>
				<Dp Id="3079" Long="98.4933202151" Lat="32.7219661467"/>
				<Dp Id="3080" Long="98.5146623801" Lat="32.7220505738"/>
				<Dp Id="3081" Long="99.0375632903" Lat="32.7229842596"/>
				<Dp Id="3082" Long="99.3256942398" Lat="32.7225668854"/>
				<Dp Id="3083" Long="99.3790509334" Lat="32.7224169365"/>
				<Dp Id="3084" Long="99.432407201" Lat="32.7222442834"/>
				<Dp Id="3085" Long="99.4537495754" Lat="32.7221688651"/>
				<Dp Id="3086" Long="99.4857629829" Lat="32.7220489266"/>
				<Dp Id="3087" Long="99.4964340757" Lat="32.7220071309"/>
				<Dp Id="3088" Long="99.5071051462" Lat="32.7219644271"/>
				<Dp Id="3089" Long="99.5284472183" Lat="32.7218762951"/>
				<Dp Id="3090" Long="99.5391182189" Lat="32.721830867"/>
				<Dp Id="3091" Long="99.5497891954" Lat="32.7217845308"/>
				<Dp Id="3092" Long="99.5604601471" Lat="32.7217372866"/>
				<Dp Id="3093" Long="99.6351560772" Lat="32.7213811513"/>
				<Dp Id="3094" Long="99.9339241671" Lat="32.7195117161"/>
				<Dp Id="3095" Long="100.275332516" Lat="32.716503827"/>
				<Dp Id="3096" Long="101.672192887" Lat="32.6945114071"/>
				<Dp Id="3097" Long="102.226161482" Lat="32.6814771557"/>
				<Dp Id="3098" Long="102.247460591" Lat="32.6809270984"/>
				<Dp Id="3099" Long="102.258109927" Lat="32.6806507169"/>
				<Dp Id="3100" Long="102.268759118" Lat="32.6803734337"/>
				<Dp Id="3101" Long="102.290057059" Lat="32.679816162"/>
				<Dp Id="3102" Long="102.300705809" Lat="32.6795361737"/>
				<Dp Id="3103" Long="102.332651171" Lat="32.6786907989"/>
				<Dp Id="3104" Long="102.343299326" Lat="32.6784072043"/>
				<Dp Id="3105" Long="102.353947333" Lat="32.6781227082"/>
				<Dp Id="3106" Long="102.364595189" Lat="32.6778373107"/>
				<Dp Id="3107" Long="102.375242894" Lat="32.6775510118"/>
				<Dp Id="3108" Long="102.534940077" Lat="32.6731483941"/>
				<Dp Id="3109" Long="102.566875293" Lat="32.6722435479"/>
				<Dp Id="3110" Long="102.58816464" Lat="32.6716358145"/>
				<Dp Id="3111" Long="102.662672271" Lat="32.6694803863"/>
				<Dp Id="3112" Long="102.683958698" Lat="32.6688564481"/>
				<Dp Id="3113" Long="102.694601664" Lat="32.668543129"/>
				<Dp Id="3114" Long="102.758455975" Lat="32.6666443167"/>
				<Dp Id="3115" Long="102.80102216" Lat="32.6653604479"/>
				<Dp Id="3116" Long="102.832945015" Lat="32.6643881016"/>
				<Dp Id="3117" Long="97.8529993864" Lat="32.7267635413"/>
				<Dp Id="3118" Long="97.8956794121" Lat="32.727146777"/>
				<Dp Id="3119" Long="98.4078928846" Lat="32.7306124052"/>
				<Dp Id="3120" Long="98.4185648348" Lat="32.7306623546"/>
				<Dp Id="3121" Long="98.4292368112" Lat="32.7307113957"/>
				<Dp Id="3122" Long="98.4399088132" Lat="32.7307595284"/>
				<Dp Id="3123" Long="98.4505808404" Lat="32.7308067527"/>
				<Dp Id="3124" Long="98.4612528922" Lat="32.7308530686"/>
				<Dp Id="3125" Long="98.4719249683" Lat="32.7308984762"/>
				<Dp Id="3126" Long="98.4825970682" Lat="32.7309429753"/>
				<Dp Id="3127" Long="98.4932691912" Lat="32.730986566"/>
				<Dp Id="3128" Long="98.5039413371" Lat="32.7310292483"/>
				<Dp Id="3129" Long="98.5146135053" Lat="32.7310710222"/>
				<Dp Id="3130" Long="98.5252856953" Lat="32.7311118877"/>
				<Dp Id="3131" Long="99.4431230178" Lat="32.7312275306"/>
				<Dp Id="3132" Long="99.4644675009" Lat="32.7311502694"/>
				<Dp Id="3133" Long="99.4858119006" Lat="32.7310693745"/>
				<Dp Id="3134" Long="99.5071562128" Lat="32.7309848458"/>
				<Dp Id="3135" Long="99.517828335" Lat="32.7309412189"/>
				<Dp Id="3136" Long="99.539172509" Lat="32.7308512398"/>
				<Dp Id="3137" Long="99.5818605624" Lat="32.7306603809"/>
				<Dp Id="3138" Long="99.6565636303" Lat="32.7302914062"/>
				<Dp Id="3139" Long="99.7205936865" Lat="32.7299397181"/>
				<Dp Id="3140" Long="99.9126764443" Lat="32.7286884794"/>
				<Dp Id="3141" Long="99.9340182036" Lat="32.7285312904"/>
				<Dp Id="3142" Long="100.051394776" Lat="32.727601829"/>
				<Dp Id="3143" Long="100.126086021" Lat="32.7269531549"/>
				<Dp Id="3144" Long="102.215834858" Lat="32.6907574109"/>
				<Dp Id="3145" Long="102.237136387" Lat="32.6902089689"/>
				<Dp Id="3146" Long="102.247786935" Lat="32.6899333945"/>
				<Dp Id="3147" Long="102.269087593" Lat="32.6893795394"/>
				<Dp Id="3148" Long="102.290387665" Lat="32.6888220761"/>
				<Dp Id="3149" Long="102.30103748" Lat="32.6885419914"/>
				<Dp Id="3150" Long="102.36493325" Lat="32.6868425441"/>
				<Dp Id="3151" Long="102.375582021" Lat="32.6865561467"/>
				<Dp Id="3152" Long="102.38623064" Lat="32.6862688477"/>
				<Dp Id="3153" Long="102.641750917" Lat="32.6791032967"/>
				<Dp Id="3154" Long="102.673684484" Lat="32.6781711193"/>
				<Dp Id="3155" Long="102.684328678" Lat="32.6778585927"/>
				<Dp Id="3156" Long="102.694972708" Lat="32.6775451658"/>
				<Dp Id="3157" Long="102.705616572" Lat="32.6772308387"/>
				<Dp Id="3158" Long="102.71626027" Lat="32.6769156113"/>
				<Dp Id="3159" Long="102.737547167" Lat="32.6762824561"/>
				<Dp Id="3160" Long="102.758833395" Lat="32.6756457006"/>
				<Dp Id="3161" Long="102.78011895" Lat="32.6750053452"/>
				<Dp Id="3162" Long="102.790761475" Lat="32.6746838177"/>
				<Dp Id="3163" Long="102.812046014" Lat="32.6740380631"/>
				<Dp Id="3164" Long="102.833329871" Lat="32.6733887097"/>
				<Dp Id="3165" Long="102.843971542" Lat="32.6730626834"/>
				<Dp Id="3166" Long="97.8315420121" Lat="32.7355853615"/>
				<Dp Id="3167" Long="97.8528838657" Lat="32.7357824938"/>
				<Dp Id="3168" Long="97.9062393936" Lat="32.7362594331"/>
				<Dp Id="3169" Long="98.4398523918" Lat="32.7397798565"/>
				<Dp Id="3170" Long="98.4505254939" Lat="32.7398270971"/>
				<Dp Id="3171" Long="98.4611986207" Lat="32.7398734289"/>
				<Dp Id="3172" Long="98.4718717718" Lat="32.7399188521"/>
				<Dp Id="3173" Long="98.4825449466" Lat="32.7399633666"/>
				<Dp Id="3174" Long="98.4932181446" Lat="32.7400069723"/>
				<Dp Id="3175" Long="99.1763292583" Lat="32.7409073964"/>
				<Dp Id="3176" Long="99.2083502757" Lat="32.7408582628"/>
				<Dp Id="3177" Long="99.2830656326" Lat="32.7407118078"/>
				<Dp Id="3178" Long="99.3364333724" Lat="32.7405799319"/>
				<Dp Id="3179" Long="99.3791272948" Lat="32.7404580726"/>
				<Dp Id="3180" Long="99.4538409841" Lat="32.7402098303"/>
				<Dp Id="3181" Long="99.4645142904" Lat="32.740170732"/>
				<Dp Id="3182" Long="99.4965340823" Lat="32.7400479847"/>
				<Dp Id="3183" Long="99.5072073023" Lat="32.7400052515"/>
				<Dp Id="3184" Long="99.5178804994" Lat="32.7399616096"/>
				<Dp Id="3185" Long="99.5285536733" Lat="32.7399170589"/>
				<Dp Id="3186" Long="99.6246111108" Lat="32.7394752115"/>
				<Dp Id="3187" Long="99.902096358" Lat="32.7377853536"/>
				<Dp Id="3188" Long="99.9447841736" Lat="32.7374708674"/>
				<Dp Id="3189" Long="101.448871855" Lat="32.7171077547"/>
				<Dp Id="3190" Long="102.205506101" Lat="32.7000369362"/>
				<Dp Id="3191" Long="102.216158148" Lat="32.6997639747"/>
				<Dp Id="3192" Long="102.23746181" Lat="32.699215344"/>
				<Dp Id="3193" Long="102.269416214" Lat="32.6983856292"/>
				<Dp Id="3194" Long="102.28006739" Lat="32.6981072529"/>
				<Dp Id="3195" Long="102.290718418" Lat="32.6978279741"/>
				<Dp Id="3196" Long="102.354621476" Lat="32.6961333552"/>
				<Dp Id="3197" Long="102.397220516" Lat="32.694985568"/>
				<Dp Id="3198" Long="102.407869896" Lat="32.6946963665"/>
				<Dp Id="3199" Long="102.418519124" Lat="32.6944062631"/>
				<Dp Id="3200" Long="102.471762957" Lat="32.6929422206"/>
				<Dp Id="3201" Long="102.588885623" Lat="32.6896419989"/>
				<Dp Id="3202" Long="102.599532183" Lat="32.6893365715"/>
				<Dp Id="3203" Long="102.737922629" Lat="32.6852840421"/>
				<Dp Id="3204" Long="102.74856689" Lat="32.6849660051"/>
				<Dp Id="3205" Long="102.844357632" Lat="32.6820631624"/>
				<Dp Id="3206" Long="97.5859843332" Lat="32.742075308"/>
				<Dp Id="3207" Long="97.7994086823" Lat="32.7443016198"/>
				<Dp Id="3208" Long="97.9061291942" Lat="32.7452785365"/>
				<Dp Id="3209" Long="97.9274739022" Lat="32.7454630187"/>
				<Dp Id="3210" Long="98.0875650968" Lat="32.7467307946"/>
				<Dp Id="3211" Long="98.4718185515" Lat="32.748939215"/>
				<Dp Id="3212" Long="98.4824928017" Lat="32.7489837448"/>
				<Dp Id="3213" Long="98.4931670752" Lat="32.7490273655"/>
				<Dp Id="3214" Long="98.5038413715" Lat="32.7490700772"/>
				<Dp Id="3215" Long="98.5145156901" Lat="32.7491118799"/>
				<Dp Id="3216" Long="98.9308264068" Lat="32.7500330735"/>
				<Dp Id="3217" Long="98.9415012244" Lat="32.7500385106"/>
				<Dp Id="3218" Long="98.9521760447" Lat="32.7500430384"/>
				<Dp Id="3219" Long="98.9628508672" Lat="32.7500466571"/>
				<Dp Id="3220" Long="98.9735256913" Lat="32.7500493666"/>
				<Dp Id="3221" Long="98.9842005166" Lat="32.7500511668"/>
				<Dp Id="3222" Long="99.0162249948" Lat="32.7500511125"/>
				<Dp Id="3223" Long="99.1656722635" Lat="32.7499426647"/>
				<Dp Id="3224" Long="99.2830941587" Lat="32.7497324436"/>
				<Dp Id="3225" Long="99.4325378945" Lat="32.7493057895"/>
				<Dp Id="3226" Long="99.453886719" Lat="32.7492302933"/>
				<Dp Id="3227" Long="99.4965841192" Lat="32.7490683921"/>
				<Dp Id="3228" Long="99.5072584146" Lat="32.7490256441"/>
				<Dp Id="3229" Long="99.5286069364" Lat="32.7489374211"/>
				<Dp Id="3230" Long="99.5606295397" Lat="32.748798269"/>
				<Dp Id="3231" Long="99.6140000344" Lat="32.7485481687"/>
				<Dp Id="3232" Long="99.6246740524" Lat="32.7484954217"/>
				<Dp Id="3233" Long="99.7100651445" Lat="32.748040724"/>
				<Dp Id="3234" Long="99.944879369" Lat="32.7464903878"/>
				<Dp Id="3235" Long="102.205828469" Lat="32.7090435779"/>
				<Dp Id="3236" Long="102.291049319" Lat="32.7068338563"/>
				<Dp Id="3237" Long="102.354958774" Lat="32.7051386547"/>
				<Dp Id="3238" Long="102.493410554" Lat="32.7013542911"/>
				<Dp Id="3239" Long="102.59989398" Lat="32.698339534"/>
				<Dp Id="3240" Long="102.685069135" Lat="32.6958628319"/>
				<Dp Id="3241" Long="102.727652767" Lat="32.694602857"/>
				<Dp Id="3242" Long="102.738298258" Lat="32.6942856113"/>
				<Dp Id="3243" Long="102.75958874" Lat="32.6936484179"/>
				<Dp Id="3244" Long="102.770233728" Lat="32.6933284703"/>
				<Dp Id="3245" Long="102.791523198" Lat="32.6926858735"/>
				<Dp Id="3246" Long="102.834100097" Lat="32.6913898748"/>
				<Dp Id="3247" Long="102.866030971" Lat="32.690408423"/>
				<Dp Id="3248" Long="97.7779420639" Lat="32.7531140191"/>
				<Dp Id="3249" Long="97.831306517" Lat="32.7536230909"/>
				<Dp Id="3250" Long="97.8633258234" Lat="32.7539176299"/>
				<Dp Id="3251" Long="97.89534559" Lat="32.7542039905"/>
				<Dp Id="3252" Long="97.9060189456" Lat="32.7542976265"/>
				<Dp Id="3253" Long="97.9273658039" Lat="32.7544821722"/>
				<Dp Id="3254" Long="97.959386452" Lat="32.7547521746"/>
				<Dp Id="3255" Long="98.493115983" Lat="32.7580477456"/>
				<Dp Id="3256" Long="98.5037913552" Lat="32.758090472"/>
				<Dp Id="3257" Long="98.9308194333" Lat="32.7590537998"/>
				<Dp Id="3258" Long="99.0055507283" Lat="32.7590727726"/>
				<Dp Id="3259" Long="99.229743881" Lat="32.7588622965"/>
				<Dp Id="3260" Long="99.2404196669" Lat="32.7588422694"/>
				<Dp Id="3261" Long="99.3792037244" Lat="32.7584991565"/>
				<Dp Id="3262" Long="99.4432569961" Lat="32.7582889591"/>
				<Dp Id="3263" Long="99.4752833691" Lat="32.7581715835"/>
				<Dp Id="3264" Long="99.4966341783" Lat="32.7580887863"/>
				<Dp Id="3265" Long="99.5073095497" Lat="32.7580460237"/>
				<Dp Id="3266" Long="99.5179848982" Lat="32.7580023517"/>
				<Dp Id="3267" Long="99.5286602234" Lat="32.7579577703"/>
				<Dp Id="3268" Long="99.5393355248" Lat="32.7579122796"/>
				<Dp Id="3269" Long="99.5606860543" Lat="32.7578185702"/>
				<Dp Id="3270" Long="99.5713612815" Lat="32.7577703516"/>
				<Dp Id="3271" Long="99.6781120599" Lat="32.7572381542"/>
				<Dp Id="3272" Long="99.8595811237" Lat="32.7561247559"/>
				<Dp Id="3273" Long="99.8916039832" Lat="32.7559010006"/>
				<Dp Id="3274" Long="101.790530452" Lat="32.7279980942"/>
				<Dp Id="3275" Long="101.939750953" Lat="32.7245852739"/>
				<Dp Id="3276" Long="101.982380691" Lat="32.7235776251"/>
				<Dp Id="3277" Long="101.993037792" Lat="32.7233234526"/>
				<Dp Id="3278" Long="102.025008287" Lat="32.7225555109"/>
				<Dp Id="3279" Long="102.216805163" Lat="32.7177770547"/>
				<Dp Id="3280" Long="102.238113092" Lat="32.7172280466"/>
				<Dp Id="3281" Long="102.280727205" Lat="32.7161191933"/>
				<Dp Id="3282" Long="102.291380367" Lat="32.7158397225"/>
				<Dp Id="3283" Long="102.344643952" Lat="32.7144288257"/>
				<Dp Id="3284" Long="102.36594834" Lat="32.7138581478"/>
				<Dp Id="3285" Long="102.525711749" Lat="32.7094630051"/>
				<Dp Id="3286" Long="102.600255938" Lat="32.7073424799"/>
				<Dp Id="3287" Long="102.759966664" Lat="32.7026497513"/>
				<Dp Id="3288" Long="102.770612717" Lat="32.7023296937"/>
				<Dp Id="3289" Long="102.823840435" Lat="32.7007158939"/>
				<Dp Id="3290" Long="102.866419531" Lat="32.6994086428"/>
				<Dp Id="3291" Long="102.887708043" Lat="32.6987496146"/>
				<Dp Id="3292" Long="97.7884927185" Lat="32.7622363558"/>
				<Dp Id="3293" Long="97.8311886905" Lat="32.7626419355"/>
				<Dp Id="3294" Long="97.8418628162" Lat="32.762741058"/>
				<Dp Id="3295" Long="97.8632112234" Lat="32.7629365759"/>
				<Dp Id="3296" Long="97.8952342167" Lat="32.763223035"/>
				<Dp Id="3297" Long="97.9059086478" Lat="32.7633167032"/>
				<Dp Id="3298" Long="97.9272576573" Lat="32.7635013124"/>
				<Dp Id="3299" Long="97.9592815324" Lat="32.7637714077"/>
				<Dp Id="3300" Long="98.2795413258" Lat="32.7660222705"/>
				<Dp Id="3301" Long="98.5037413166" Lat="32.7671108538"/>
				<Dp Id="3302" Long="98.9414894271" Lat="32.7680799538"/>
				<Dp Id="3303" Long="99.1763825916" Lat="32.7679694668"/>
				<Dp Id="3304" Long="99.1870595011" Lat="32.7679539818"/>
				<Dp Id="3305" Long="99.197736402" Lat="32.767937587"/>
				<Dp Id="3306" Long="99.2404439122" Lat="32.7678629098"/>
				<Dp Id="3307" Long="99.3792419648" Lat="32.7675196789"/>
				<Dp Id="3308" Long="99.4219485265" Lat="32.7673831379"/>
				<Dp Id="3309" Long="99.4966842598" Lat="32.7671091675"/>
				<Dp Id="3310" Long="99.5073607076" Lat="32.7670663901"/>
				<Dp Id="3311" Long="99.5180371325" Lat="32.7670227031"/>
				<Dp Id="3312" Long="99.5287135341" Lat="32.7669781064"/>
				<Dp Id="3313" Long="99.5393899119" Lat="32.7669326001"/>
				<Dp Id="3314" Long="99.6461522752" Lat="32.7664275074"/>
				<Dp Id="3315" Long="99.6995323963" Lat="32.7661408518"/>
				<Dp Id="3316" Long="99.8596677968" Lat="32.7651444613"/>
				<Dp Id="3317" Long="99.8916938842" Lat="32.764920629"/>
				<Dp Id="3318" Long="101.769490035" Lat="32.7374813594"/>
				<Dp Id="3319" Long="102.131882893" Lat="32.7289442143"/>
				<Dp Id="3320" Long="102.142539139" Lat="32.7286772969"/>
				<Dp Id="3321" Long="102.281057334" Lat="32.7251251397"/>
				<Dp Id="3322" Long="102.366287005" Lat="32.7228633169"/>
				<Dp Id="3323" Long="102.37694004" Lat="32.7225765254"/>
				<Dp Id="3324" Long="102.387592923" Lat="32.7222888311"/>
				<Dp Id="3325" Long="102.398245654" Lat="32.7220002339"/>
				<Dp Id="3326" Long="102.526066409" Lat="32.7184666634"/>
				<Dp Id="3327" Long="102.558018074" Lat="32.7175629671"/>
				<Dp Id="3328" Long="102.56866831" Lat="32.7172599307"/>
				<Dp Id="3329" Long="102.589968303" Lat="32.7166511518"/>
				<Dp Id="3330" Long="102.696458537" Lat="32.7135531463"/>
				<Dp Id="3331" Long="102.760344758" Lat="32.7116510679"/>
				<Dp Id="3332" Long="102.813578647" Lat="32.7100412188"/>
				<Dp Id="3333" Long="102.824224914" Lat="32.7097165459"/>
				<Dp Id="3334" Long="102.845516934" Lat="32.7090644974"/>
				<Dp Id="3335" Long="102.866808265" Lat="32.7084088456"/>
				<Dp Id="3336" Long="102.888098903" Lat="32.7077495909"/>
				<Dp Id="3337" Long="102.920033554" Lat="32.7067539543"/>
				<Dp Id="3338" Long="97.7349964221" Lat="32.7707274409"/>
				<Dp Id="3339" Long="97.7456711329" Lat="32.7708347806"/>
				<Dp Id="3340" Long="97.788370536" Lat="32.7712550476"/>
				<Dp Id="3341" Long="97.8417460131" Lat="32.7717599233"/>
				<Dp Id="3342" Long="97.8951227936" Lat="32.7722420662"/>
				<Dp Id="3343" Long="97.9057983008" Lat="32.7723357666"/>
				<Dp Id="3344" Long="99.0055518481" Lat="32.7771141991"/>
				<Dp Id="3345" Long="99.2404681683" Lat="32.7768835373"/>
				<Dp Id="3346" Long="99.3899579665" Lat="32.7765074063"/>
				<Dp Id="3347" Long="99.4113134018" Lat="32.7764391123"/>
				<Dp Id="3348" Long="99.4219910919" Lat="32.7764036003"/>
				<Dp Id="3349" Long="99.4860568167" Lat="32.7761714177"/>
				<Dp Id="3350" Long="99.4967343637" Lat="32.7761295356"/>
				<Dp Id="3351" Long="99.5180893901" Lat="32.7760430414"/>
				<Dp Id="3352" Long="99.5287668686" Lat="32.7759984294"/>
				<Dp Id="3353" Long="99.6141857989" Lat="32.775608775"/>
				<Dp Id="3354" Long="99.6248630458" Lat="32.7755559736"/>
				<Dp Id="3355" Long="99.8811074259" Lat="32.7740157903"/>
				<Dp Id="3356" Long="99.8917838253" Lat="32.7739402442"/>
				<Dp Id="3357" Long="99.9238127807" Lat="32.7737081481"/>
				<Dp Id="3358" Long="99.9665174701" Lat="32.773385952"/>
				<Dp Id="3359" Long="99.998545532" Lat="32.7731347545"/>
				<Dp Id="3360" Long="100.094627239" Lat="32.772332049"/>
				<Dp Id="3361" Long="100.105302744" Lat="32.7722383123"/>
				<Dp Id="3362" Long="100.115978199" Lat="32.7721436662"/>
				<Dp Id="3363" Long="101.791092521" Lat="32.7460181403"/>
				<Dp Id="3364" Long="102.260076575" Lat="32.7346876854"/>
				<Dp Id="3365" Long="102.366625821" Lat="32.7318684699"/>
				<Dp Id="3366" Long="102.43054815" Lat="32.7301335829"/>
				<Dp Id="3367" Long="102.473159966" Lat="32.7289589317"/>
				<Dp Id="3368" Long="102.515769289" Lat="32.7277698359"/>
				<Dp Id="3369" Long="102.526421227" Lat="32.7274703053"/>
				<Dp Id="3370" Long="102.537073007" Lat="32.7271698722"/>
				<Dp Id="3371" Long="102.569027393" Lat="32.7262631579"/>
				<Dp Id="3372" Long="102.579678536" Lat="32.725959115"/>
				<Dp Id="3373" Long="102.643582005" Lat="32.7241159103"/>
				<Dp Id="3374" Long="102.782019213" Lat="32.720010911"/>
				<Dp Id="3375" Long="102.803314729" Lat="32.7193658486"/>
				<Dp Id="3376" Long="102.813962232" Lat="32.7190419654"/>
				<Dp Id="3377" Long="102.824609563" Lat="32.7187171809"/>
				<Dp Id="3378" Long="102.856550528" Lat="32.7177374203"/>
				<Dp Id="3379" Long="102.867197172" Lat="32.7174090313"/>
				<Dp Id="3380" Long="102.888489938" Lat="32.7167495501"/>
				<Dp Id="3381" Long="102.931073377" Lat="32.7154197769"/>
				<Dp Id="3382" Long="97.7882482989" Lat="32.7802737259"/>
				<Dp Id="3383" Long="97.8416291579" Lat="32.7807787753"/>
				<Dp Id="3384" Long="97.8950113208" Lat="32.781261084"/>
				<Dp Id="3385" Long="98.0338106153" Lat="32.782408647"/>
				<Dp Id="3386" Long="98.5143197977" Lat="32.7851934383"/>
				<Dp Id="3387" Long="98.5249984448" Lat="32.7852343882"/>
				<Dp Id="3388" Long="98.5783919919" Lat="32.785425483"/>
				<Dp Id="3389" Long="98.8240074935" Lat="32.7860113807"/>
				<Dp Id="3390" Long="98.8346865659" Lat="32.7860259297"/>
				<Dp Id="3391" Long="98.930798494" Lat="32.7861159004"/>
				<Dp Id="3392" Long="99.0055524084" Lat="32.7861348928"/>
				<Dp Id="3393" Long="99.1657391149" Lat="32.7860253672"/>
				<Dp Id="3394" Long="99.3686396581" Lat="32.7855925673"/>
				<Dp Id="3395" Long="99.4540698629" Lat="32.7853120148"/>
				<Dp Id="3396" Long="99.4967844899" Lat="32.7851498906"/>
				<Dp Id="3397" Long="99.5074630919" Lat="32.7851070838"/>
				<Dp Id="3398" Long="99.5501772666" Lat="32.7849267537"/>
				<Dp Id="3399" Long="99.5608557496" Lat="32.7848793956"/>
				<Dp Id="3400" Long="99.5822126391" Lat="32.7847819484"/>
				<Dp Id="3401" Long="99.7850973155" Lat="32.7836746167"/>
				<Dp Id="3402" Long="99.8811963302" Lat="32.7830354182"/>
				<Dp Id="3403" Long="99.8918738065" Lat="32.7829598461"/>
				<Dp Id="3404" Long="99.9239059926" Lat="32.7827276702"/>
				<Dp Id="3405" Long="100.073384367" Lat="32.7815359065"/>
				<Dp Id="3406" Long="100.10541426" Lat="32.7812573288"/>
				<Dp Id="3407" Long="101.770048072" Lat="32.7555017006"/>
				<Dp Id="3408" Long="101.802036391" Lat="32.7547900021"/>
				<Dp Id="3409" Long="102.334998374" Lat="32.7417291513"/>
				<Dp Id="3410" Long="102.356309467" Lat="32.7411596919"/>
				<Dp Id="3411" Long="102.526776204" Lat="32.7364739309"/>
				<Dp Id="3412" Long="102.53742905" Lat="32.7361733945"/>
				<Dp Id="3413" Long="102.569386636" Lat="32.7352663687"/>
				<Dp Id="3414" Long="102.622646071" Lat="32.7337366059"/>
				<Dp Id="3415" Long="102.643948712" Lat="32.7331183833"/>
				<Dp Id="3416" Long="102.697202445" Lat="32.7315570364"/>
				<Dp Id="3417" Long="102.782399774" Lat="32.7290119735"/>
				<Dp Id="3418" Long="102.793048682" Lat="32.7286897824"/>
				<Dp Id="3419" Long="102.80369742" Lat="32.7283666895"/>
				<Dp Id="3420" Long="102.856938544" Lat="32.7267377018"/>
				<Dp Id="3421" Long="102.867586252" Lat="32.7264091999"/>
				<Dp Id="3422" Long="102.888881148" Lat="32.7257494921"/>
				<Dp Id="3423" Long="97.8948997982" Lat="32.7902800885"/>
				<Dp Id="3424" Long="98.3113607009" Lat="32.7932624699"/>
				<Dp Id="3425" Long="98.5249504949" Lat="32.7942547592"/>
				<Dp Id="3426" Long="99.0055529689" Lat="32.7951555736"/>
				<Dp Id="3427" Long="99.2511967973" Lat="32.7949037877"/>
				<Dp Id="3428" Long="99.3152770486" Lat="32.7947588703"/>
				<Dp Id="3429" Long="99.3579969384" Lat="32.7946440447"/>
				<Dp Id="3430" Long="99.3900366881" Lat="32.7945483632"/>
				<Dp Id="3431" Long="99.4754752121" Lat="32.7942531438"/>
				<Dp Id="3432" Long="99.4861549363" Lat="32.7942121435"/>
				<Dp Id="3433" Long="99.4968346385" Lat="32.7941702326"/>
				<Dp Id="3434" Long="99.5075143184" Lat="32.794127411"/>
				<Dp Id="3435" Long="99.5502328044" Lat="32.7939470189"/>
				<Dp Id="3436" Long="99.5609123651" Lat="32.7938996445"/>
				<Dp Id="3437" Long="99.8706066809" Lat="32.7921297207"/>
				<Dp Id="3438" Long="99.9346776362" Lat="32.7916679399"/>
				<Dp Id="3439" Long="100.009425161" Lat="32.7910877805"/>
				<Dp Id="3440" Long="100.084170458" Lat="32.7904630244"/>
				<Dp Id="3441" Long="101.812982402" Lat="32.7635607791"/>
				<Dp Id="3442" Long="101.834309209" Lat="32.7630798085"/>
				<Dp Id="3443" Long="102.132829277" Lat="32.755965897"/>
				<Dp Id="3444" Long="102.154148042" Lat="32.7554306068"/>
				<Dp Id="3445" Long="102.292706036" Lat="32.7518630281"/>
				<Dp Id="3446" Long="102.345990977" Lat="32.7504501906"/>
				<Dp Id="3447" Long="102.420583574" Lat="32.748434254"/>
				<Dp Id="3448" Long="102.44189437" Lat="32.7478501388"/>
				<Dp Id="3449" Long="102.452549537" Lat="32.7475567259"/>
				<Dp Id="3450" Long="102.473859404" Lat="32.7469671896"/>
				<Dp Id="3451" Long="102.495168649" Lat="32.7463740397"/>
				<Dp Id="3452" Long="102.527131338" Lat="32.7454775401"/>
				<Dp Id="3453" Long="102.537785252" Lat="32.7451769005"/>
				<Dp Id="3454" Long="102.623010809" Lat="32.7427392746"/>
				<Dp Id="3455" Long="102.740178917" Lat="32.7392932056"/>
				<Dp Id="3456" Long="102.761480048" Lat="32.7386549167"/>
				<Dp Id="3457" Long="102.804080281" Lat="32.7373675135"/>
				<Dp Id="3458" Long="102.814729915" Lat="32.7370434078"/>
				<Dp Id="3459" Long="102.825379377" Lat="32.7367184001"/>
				<Dp Id="3460" Long="102.836028667" Lat="32.7363924906"/>
				<Dp Id="3461" Long="102.931864487" Lat="32.7334187302"/>
				<Dp Id="3462" Long="102.953159409" Lat="32.7327479785"/>
				<Dp Id="3463" Long="102.963806605" Lat="32.7324112508"/>
				<Dp Id="3464" Long="97.8520737755" Lat="32.7989147878"/>
				<Dp Id="3465" Long="97.8627523118" Lat="32.7990122262"/>
				<Dp Id="3466" Long="97.8841095374" Lat="32.7992043721"/>
				<Dp Id="3467" Long="97.8947882259" Lat="32.7992990796"/>
				<Dp Id="3468" Long="98.5249025236" Lat="32.8032751172"/>
				<Dp Id="3469" Long="98.9201032403" Lat="32.8041508765"/>
				<Dp Id="3470" Long="99.0055535297" Lat="32.8041762413"/>
				<Dp Id="3471" Long="99.283265583" Lat="32.8038559848"/>
				<Dp Id="3472" Long="99.3473520624" Lat="32.8036946193"/>
				<Dp Id="3473" Long="99.4648424025" Lat="32.8033136046"/>
				<Dp Id="3474" Long="99.4755232264" Lat="32.8032735012"/>
				<Dp Id="3475" Long="99.4862040289" Lat="32.8032324868"/>
				<Dp Id="3476" Long="99.4968848095" Lat="32.8031905614"/>
				<Dp Id="3477" Long="99.5075655677" Lat="32.8031477252"/>
				<Dp Id="3478" Long="99.550288367" Lat="32.8029672711"/>
				<Dp Id="3479" Long="100.009527078" Lat="32.8001070494"/>
				<Dp Id="3480" Long="100.073601084" Lat="32.7995740912"/>
				<Dp Id="3481" Long="100.10563744" Lat="32.7992953219"/>
				<Dp Id="3482" Long="101.75994144" Lat="32.7737575648"/>
				<Dp Id="3483" Long="102.303696177" Lat="32.7605879588"/>
				<Dp Id="3484" Long="102.346328109" Lat="32.7594554917"/>
				<Dp Id="3485" Long="102.420928186" Lat="32.7574388625"/>
				<Dp Id="3486" Long="102.452897353" Lat="32.7565610329"/>
				<Dp Id="3487" Long="102.474209358" Lat="32.7559712941"/>
				<Dp Id="3488" Long="102.506176193" Lat="32.7550799082"/>
				<Dp Id="3489" Long="102.538141612" Lat="32.75418039"/>
				<Dp Id="3490" Long="102.623375709" Lat="32.7517419268"/>
				<Dp Id="3491" Long="102.761858815" Lat="32.7476561659"/>
				<Dp Id="3492" Long="102.772510194" Lat="32.7473355582"/>
				<Dp Id="3493" Long="102.804463313" Lat="32.7463683206"/>
				<Dp Id="3494" Long="102.815114012" Lat="32.7460441035"/>
				<Dp Id="3495" Long="102.82576454" Lat="32.7457189842"/>
				<Dp Id="3496" Long="102.847065081" Lat="32.7450660392"/>
				<Dp Id="3497" Long="102.921611515" Lat="32.7427523197"/>
				<Dp Id="3498" Long="97.7665228316" Lat="32.8071210786"/>
				<Dp Id="3499" Long="97.7985605567" Lat="32.8074326156"/>
				<Dp Id="3500" Long="97.8199193117" Lat="32.8076357544"/>
				<Dp Id="3501" Long="97.8305987691" Lat="32.8077359579"/>
				<Dp Id="3502" Long="97.8412782793" Lat="32.807835251"/>
				<Dp Id="3503" Long="98.332584395" Lat="32.8114181882"/>
				<Dp Id="3504" Long="98.5248545309" Lat="32.812295462"/>
				<Dp Id="3505" Long="98.5675822691" Lat="32.8124503182"/>
				<Dp Id="3506" Long="99.0055540907" Lat="32.813196896"/>
				<Dp Id="3507" Long="99.3046585723" Lat="32.8128263677"/>
				<Dp Id="3508" Long="99.4221615435" Lat="32.8124853191"/>
				<Dp Id="3509" Long="99.4648893594" Lat="32.8123339627"/>
				<Dp Id="3510" Long="99.4755712621" Lat="32.8122938455"/>
				<Dp Id="3511" Long="99.4862531435" Lat="32.812252817"/>
				<Dp Id="3512" Long="99.4969350029" Lat="32.8122108772"/>
				<Dp Id="3513" Long="99.5076168399" Lat="32.8121680262"/>
				<Dp Id="3514" Long="99.5182986541" Lat="32.812124264"/>
				<Dp Id="3515" Long="99.5396622118" Lat="32.8120340059"/>
				<Dp Id="3516" Long="99.8601017429" Lat="32.81024279"/>
				<Dp Id="3517" Long="99.9669078079" Lat="32.8094635175"/>
				<Dp Id="3518" Long="99.9989487995" Lat="32.8092119743"/>
				<Dp Id="3519" Long="100.009629041" Lat="32.809126305"/>
				<Dp Id="3520" Long="100.073709515" Lat="32.8085931635"/>
				<Dp Id="3521" Long="101.834880856" Lat="32.7810990748"/>
				<Dp Id="3522" Long="102.357324068" Lat="32.7681753012"/>
				<Dp Id="3523" Long="102.442588022" Lat="32.7658589383"/>
				<Dp Id="3524" Long="102.453245325" Lat="32.7655653238"/>
				<Dp Id="3525" Long="102.485216304" Lat="32.7646790556"/>
				<Dp Id="3526" Long="102.506529508" Lat="32.7640836902"/>
				<Dp Id="3527" Long="102.623740771" Lat="32.7607445624"/>
				<Dp Id="3528" Long="102.751585137" Lat="32.7569772135"/>
				<Dp Id="3529" Long="102.762237752" Lat="32.7566573983"/>
				<Dp Id="3530" Long="102.772890197" Lat="32.7563366805"/>
				<Dp Id="3531" Long="102.815498282" Lat="32.7550447823"/>
				<Dp Id="3532" Long="102.826149876" Lat="32.7547195514"/>
				<Dp Id="3533" Long="102.836801299" Lat="32.754393418"/>
				<Dp Id="3534" Long="102.847452549" Lat="32.7540663822"/>
				<Dp Id="3535" Long="102.879405264" Lat="32.7530798607"/>
				<Dp Id="3536" Long="102.890055821" Lat="32.7527492158"/>
				<Dp Id="3537" Long="97.7557180104" Lat="32.8160339287"/>
				<Dp Id="3538" Long="97.7770784847" Lat="32.8162444237"/>
				<Dp Id="3539" Long="97.7877588048" Lat="32.8163483051"/>
				<Dp Id="3540" Long="98.3325169547" Lat="32.8204382184"/>
				<Dp Id="3541" Long="98.5248065168" Lat="32.8213157938"/>
				<Dp Id="3542" Long="98.5354894997" Lat="32.8213558885"/>
				<Dp Id="3543" Long="98.5675385724" Lat="32.8214707032"/>
				<Dp Id="3544" Long="99.005554652" Lat="32.8222175377"/>
				<Dp Id="3545" Long="99.3367390542" Lat="32.8217647763"/>
				<Dp Id="3546" Long="99.432887267" Lat="32.8214692314"/>
				<Dp Id="3547" Long="99.4649363372" Lat="32.8213543077"/>
				<Dp Id="3548" Long="99.4756193193" Lat="32.8213141767"/>
				<Dp Id="3549" Long="99.48630228" Lat="32.8212731341"/>
				<Dp Id="3550" Long="99.4969852187" Lat="32.8212311799"/>
				<Dp Id="3551" Long="99.507668135" Lat="32.8211883142"/>
				<Dp Id="3552" Long="99.5183510284" Lat="32.821144537"/>
				<Dp Id="3553" Long="99.5290338985" Lat="32.8210998482"/>
				<Dp Id="3554" Long="99.5397167447" Lat="32.8210542478"/>
				<Dp Id="3555" Long="99.8601886483" Lat="32.8192624161"/>
				<Dp Id="3556" Long="100.020412323" Lat="32.8180589374"/>
				<Dp Id="3557" Long="101.995149643" Lat="32.7863820909"/>
				<Dp Id="3558" Long="102.133776927" Lat="32.7829874386"/>
				<Dp Id="3559" Long="102.442935079" Lat="32.7748633137"/>
				<Dp Id="3560" Long="102.474909732" Lat="32.7739794543"/>
				<Dp Id="3561" Long="102.485567638" Lat="32.7736830258"/>
				<Dp Id="3562" Long="102.506882979" Lat="32.773087456"/>
				<Dp Id="3563" Long="102.549511769" Lat="32.7718854662"/>
				<Dp Id="3564" Long="102.560168569" Lat="32.7715827086"/>
				<Dp Id="3565" Long="102.58148169" Lat="32.7709744816"/>
				<Dp Id="3566" Long="102.613450163" Lat="32.7700553621"/>
				<Dp Id="3567" Long="102.688037566" Lat="32.7678791214"/>
				<Dp Id="3568" Long="102.730655307" Lat="32.7666156793"/>
				<Dp Id="3569" Long="102.751963175" Lat="32.7659785388"/>
				<Dp Id="3570" Long="102.794576886" Lat="32.7646934209"/>
				<Dp Id="3571" Long="102.837187872" Lat="32.7633938561"/>
				<Dp Id="3572" Long="102.84784019" Lat="32.763066708"/>
				<Dp Id="3573" Long="102.890447728" Lat="32.7617490894"/>
				<Dp Id="3574" Long="102.901099177" Lat="32.7614174285"/>
				<Dp Id="3575" Long="97.7555922643" Lat="32.8250524319"/>
				<Dp Id="3576" Long="97.7983177482" Lat="32.8254699223"/>
				<Dp Id="3577" Long="98.1615162565" Lat="32.8284299057"/>
				<Dp Id="3578" Long="98.5140744399" Lat="32.8302950922"/>
				<Dp Id="3579" Long="98.5247584812" Lat="32.8303361125"/>
				<Dp Id="3580" Long="98.535442544" Lat="32.830376221"/>
				<Dp Id="3581" Long="98.5888631625" Lat="32.8305630851"/>
				<Dp Id="3582" Long="98.7277587903" Lat="32.8309422366"/>
				<Dp Id="3583" Long="98.9948706846" Lat="32.8312381845"/>
				<Dp Id="3584" Long="99.0055552135" Lat="32.8312381664"/>
				<Dp Id="3585" Long="99.2619827236" Lat="32.8309641278"/>
				<Dp Id="3586" Long="99.30472016" Lat="32.8308673833"/>
				<Dp Id="3587" Long="99.4329310263" Lat="32.8304896029"/>
				<Dp Id="3588" Long="99.464983336" Lat="32.8303746397"/>
				<Dp Id="3589" Long="99.4756673979" Lat="32.8303344949"/>
				<Dp Id="3590" Long="99.4863514384" Lat="32.8302934381"/>
				<Dp Id="3591" Long="99.4970354569" Lat="32.8302514696"/>
				<Dp Id="3592" Long="99.507719453" Lat="32.8302085891"/>
				<Dp Id="3593" Long="99.5184034262" Lat="32.8301647968"/>
				<Dp Id="3594" Long="99.529087376" Lat="32.8301200926"/>
				<Dp Id="3595" Long="99.8495926066" Lat="32.8283549965"/>
				<Dp Id="3596" Long="100.020515456" Lat="32.8270781367"/>
				<Dp Id="3597" Long="100.052562238" Lat="32.8268127496"/>
				<Dp Id="3598" Long="101.72877106" Lat="32.8014901498"/>
				<Dp Id="3599" Long="102.10210104" Lat="32.7927918316"/>
				<Dp Id="3600" Long="102.134093092" Lat="32.7919945878"/>
				<Dp Id="3601" Long="102.230061586" Lat="32.7895539357"/>
				<Dp Id="3602" Long="102.453941734" Lat="32.7835738567"/>
				<Dp Id="3603" Long="102.496577947" Lat="32.7823895448"/>
				<Dp Id="3604" Long="102.613814482" Lat="32.7790580704"/>
				<Dp Id="3605" Long="102.688409364" Lat="32.7768810825"/>
				<Dp Id="3606" Long="102.848228003" Lat="32.7720670169"/>
				<Dp Id="3607" Long="102.869534253" Lat="32.7714097872"/>
				<Dp Id="3608" Long="97.7020554778" Lat="32.8335283734"/>
				<Dp Id="3609" Long="97.7554664621" Lat="32.8340709217"/>
				<Dp Id="3610" Long="97.8302441841" Lat="32.8347922108"/>
				<Dp Id="3611" Long="97.8409269307" Lat="32.8348916062"/>
				<Dp Id="3612" Long="98.5353955673" Lat="32.8393965404"/>
				<Dp Id="3613" Long="98.5460807313" Lat="32.8394357505"/>
				<Dp Id="3614" Long="98.5567659158" Lat="32.8394740484"/>
				<Dp Id="3615" Long="98.599506849" Lat="32.8396181178"/>
				<Dp Id="3616" Long="98.7170458134" Lat="32.8399390486"/>
				<Dp Id="3617" Long="98.9414421321" Lat="32.8402452062"/>
				<Dp Id="3618" Long="99.1765251636" Lat="32.8401344149"/>
				<Dp Id="3619" Long="99.2406382645" Lat="32.8400275645"/>
				<Dp Id="3620" Long="99.3368071504" Lat="32.8398057093"/>
				<Dp Id="3621" Long="99.3688631895" Lat="32.8397153368"/>
				<Dp Id="3622" Long="99.4329748052" Lat="32.8395099613"/>
				<Dp Id="3623" Long="99.4543451926" Lat="32.839434205"/>
				<Dp Id="3624" Long="99.475715498" Lat="32.8393547999"/>
				<Dp Id="3625" Long="99.4864006187" Lat="32.8393137291"/>
				<Dp Id="3626" Long="99.4970857175" Lat="32.8392717461"/>
				<Dp Id="3627" Long="99.5077707939" Lat="32.8392288509"/>
				<Dp Id="3628" Long="99.8283102638" Lat="32.8375178706"/>
				<Dp Id="3629" Long="99.9244661382" Lat="32.8368445247"/>
				<Dp Id="3630" Long="100.020618634" Lat="32.8360973226"/>
				<Dp Id="3631" Long="101.963753623" Lat="32.805160864"/>
				<Dp Id="3632" Long="102.187732018" Lat="32.7996543992"/>
				<Dp Id="3633" Long="102.241051055" Lat="32.7982844241"/>
				<Dp Id="3634" Long="102.305029084" Lat="32.7966105592"/>
				<Dp Id="3635" Long="102.358340026" Lat="32.7951907659"/>
				<Dp Id="3636" Long="102.47561073" Lat="32.7919875494"/>
				<Dp Id="3637" Long="102.486270775" Lat="32.7916909173"/>
				<Dp Id="3638" Long="102.56088668" Lat="32.7895891576"/>
				<Dp Id="3639" Long="102.592862534" Lat="32.7886748337"/>
				<Dp Id="3640" Long="102.603520829" Lat="32.7883682501"/>
				<Dp Id="3641" Long="102.614178963" Lat="32.7880607621"/>
				<Dp Id="3642" Long="102.667467188" Lat="32.7865097577"/>
				<Dp Id="3643" Long="102.79534201" Lat="32.7826951386"/>
				<Dp Id="3644" Long="102.923192289" Lat="32.7787504102"/>
				<Dp Id="3645" Long="97.7873911106" Lat="32.8434040986"/>
				<Dp Id="3646" Long="97.798074723" Lat="32.8435071753"/>
				<Dp Id="3647" Long="97.84080971" Lat="32.8439103646"/>
				<Dp Id="3648" Long="97.8621775192" Lat="32.8441064883"/>
				<Dp Id="3649" Long="97.8728615011" Lat="32.8442031824"/>
				<Dp Id="3650" Long="97.90491375" Lat="32.8444877935"/>
				<Dp Id="3651" Long="97.9155979324" Lat="32.8445808401"/>
				<Dp Id="3652" Long="97.9369664435" Lat="32.8447641974"/>
				<Dp Id="3653" Long="98.3216287195" Lat="32.8474407577"/>
				<Dp Id="3654" Long="98.5139761434" Lat="32.8483356621"/>
				<Dp Id="3655" Long="98.5246623457" Lat="32.8483767107"/>
				<Dp Id="3656" Long="98.5353485696" Lat="32.8484168468"/>
				<Dp Id="3657" Long="98.5567210797" Lat="32.8484943814"/>
				<Dp Id="3658" Long="98.5994663361" Lat="32.8486385002"/>
				<Dp Id="3659" Long="98.7063306752" Lat="32.8489349187"/>
				<Dp Id="3660" Long="98.9841829568" Lat="32.8492785084"/>
				<Dp Id="3661" Long="99.0696764573" Lat="32.8492601101"/>
				<Dp Id="3662" Long="99.2192894502" Lat="32.8490873672"/>
				<Dp Id="3663" Long="99.25134917" Lat="32.849027079"/>
				<Dp Id="3664" Long="99.2620357211" Lat="32.8490051577"/>
				<Dp Id="3665" Long="99.3582140917" Lat="32.8487667998"/>
				<Dp Id="3666" Long="99.3902732749" Lat="32.8486709208"/>
				<Dp Id="3667" Long="99.4437048881" Lat="32.8484928717"/>
				<Dp Id="3668" Long="99.4757636195" Lat="32.8483750919"/>
				<Dp Id="3669" Long="99.486449821" Lat="32.848334007"/>
				<Dp Id="3670" Long="99.4971360006" Lat="32.8482920095"/>
				<Dp Id="3671" Long="99.7856527863" Lat="32.8468131817"/>
				<Dp Id="3672" Long="101.804015968" Lat="32.8178590076"/>
				<Dp Id="3673" Long="102.124059824" Lat="32.8102756762"/>
				<Dp Id="3674" Long="102.230713633" Lat="32.8075665106"/>
				<Dp Id="3675" Long="102.316026241" Lat="32.805333925"/>
				<Dp Id="3676" Long="102.390666951" Lat="32.8033328508"/>
				<Dp Id="3677" Long="102.550585966" Lat="32.7988954269"/>
				<Dp Id="3678" Long="102.593225038" Lat="32.7976777196"/>
				<Dp Id="3679" Long="102.603884404" Lat="32.7973710308"/>
				<Dp Id="3680" Long="102.614543607" Lat="32.7970634372"/>
				<Dp Id="3681" Long="102.678495401" Lat="32.7951988797"/>
				<Dp Id="3682" Long="102.742441244" Lat="32.7933017644"/>
				<Dp Id="3683" Long="102.774411902" Lat="32.7923410009"/>
				<Dp Id="3684" Long="102.849004148" Lat="32.7900675835"/>
				<Dp Id="3685" Long="102.859659495" Lat="32.7897391948"/>
				<Dp Id="3686" Long="102.870314669" Lat="32.7894099026"/>
				<Dp Id="3687" Long="103.157937113" Lat="32.7801776566"/>
				<Dp Id="3688" Long="97.8086378758" Lat="32.8526279818"/>
				<Dp Id="3689" Long="97.8406924369" Lat="32.8529291095"/>
				<Dp Id="3690" Long="97.8834325821" Lat="32.8533178431"/>
				<Dp Id="3691" Long="97.9261735336" Lat="32.8536919816"/>
				<Dp Id="3692" Long="97.9368588938" Lat="32.8537832357"/>
				<Dp Id="3693" Long="98.481865245" Lat="32.8572272626"/>
				<Dp Id="3694" Long="98.4925524613" Lat="32.8572710637"/>
				<Dp Id="3695" Long="98.5032397006" Lat="32.857313952"/>
				<Dp Id="3696" Long="98.5139269622" Lat="32.8573559275"/>
				<Dp Id="3697" Long="98.5246142458" Lat="32.8573969902"/>
				<Dp Id="3698" Long="98.5994258051" Lat="32.8576588696"/>
				<Dp Id="3699" Long="98.9948691278" Lat="32.8582999925"/>
				<Dp Id="3700" Long="99.3903127676" Lat="32.8576913014"/>
				<Dp Id="3701" Long="99.4010002088" Lat="32.857657505"/>
				<Dp Id="3702" Long="99.4437497873" Lat="32.8575131911"/>
				<Dp Id="3703" Long="99.4651244583" Lat="32.8574355571"/>
				<Dp Id="3704" Long="99.4758117625" Lat="32.8573953708"/>
				<Dp Id="3705" Long="101.708253698" Lat="32.8289852517"/>
				<Dp Id="3706" Long="101.782956681" Lat="32.8273454844"/>
				<Dp Id="3707" Long="102.124375339" Lat="32.8192828699"/>
				<Dp Id="3708" Long="102.145709386" Lat="32.8187481054"/>
				<Dp Id="3709" Long="102.241705537" Lat="32.8162967779"/>
				<Dp Id="3710" Long="102.316361059" Lat="32.8143394223"/>
				<Dp Id="3711" Long="102.572266349" Lat="32.8072914619"/>
				<Dp Id="3712" Long="102.582927107" Lat="32.806986478"/>
				<Dp Id="3713" Long="102.60424814" Lat="32.8063737949"/>
				<Dp Id="3714" Long="102.625568525" Lat="32.8057574917"/>
				<Dp Id="3715" Long="102.678866626" Lat="32.8042008983"/>
				<Dp Id="3716" Long="102.742818886" Lat="32.802303132"/>
				<Dp Id="3717" Long="102.860048895" Lat="32.7987393399"/>
				<Dp Id="3718" Long="102.94529394" Lat="32.7960787941"/>
				<Dp Id="3719" Long="97.7550887185" Lat="32.8611263103"/>
				<Dp Id="3720" Long="97.8405751116" Lat="32.861947841"/>
				<Dp Id="3721" Long="97.8512611514" Lat="32.8620464265"/>
				<Dp Id="3722" Long="97.9153784622" Lat="32.8626187773"/>
				<Dp Id="3723" Long="97.9260648549" Lat="32.8627109752"/>
				<Dp Id="3724" Long="98.4604362714" Lat="32.8661570991"/>
				<Dp Id="3725" Long="98.4711245221" Lat="32.8662027415"/>
				<Dp Id="3726" Long="98.4818127968" Lat="32.8662474707"/>
				<Dp Id="3727" Long="98.4925010948" Lat="32.8662912868"/>
				<Dp Id="3728" Long="98.5031894157" Lat="32.8663341898"/>
				<Dp Id="3729" Long="98.5138777591" Lat="32.8663761798"/>
				<Dp Id="3730" Long="98.5993852561" Lat="32.866679226"/>
				<Dp Id="3731" Long="98.9948686084" Lat="32.8673205691"/>
				<Dp Id="3732" Long="99.0055574621" Lat="32.8673205509"/>
				<Dp Id="3733" Long="99.0162463156" Lat="32.8673196194"/>
				<Dp Id="3734" Long="99.0483128697" Lat="32.8673113454"/>
				<Dp Id="3735" Long="99.1765787594" Lat="32.8671960555"/>
				<Dp Id="3736" Long="99.1872675432" Lat="32.8671805118"/>
				<Dp Id="3737" Long="99.3048435006" Lat="32.8669492579"/>
				<Dp Id="3738" Long="99.3262207872" Lat="32.8668953398"/>
				<Dp Id="3739" Long="99.3369094087" Lat="32.866867011"/>
				<Dp Id="3740" Long="99.3475980149" Lat="32.8668377689"/>
				<Dp Id="3741" Long="99.390352278" Lat="32.8667116689"/>
				<Dp Id="3742" Long="99.4117293057" Lat="32.8666431397"/>
				<Dp Id="3743" Long="99.4437947066" Lat="32.8665334974"/>
				<Dp Id="3744" Long="99.914059706" Lat="32.8639813175"/>
				<Dp Id="3745" Long="101.900627713" Lat="32.8336878285"/>
				<Dp Id="3746" Long="102.156695073" Lat="32.827486265"/>
				<Dp Id="3747" Long="102.167362816" Lat="32.8272165229"/>
				<Dp Id="3748" Long="102.188697873" Lat="32.8266743174"/>
				<Dp Id="3749" Long="102.199365187" Lat="32.8264018541"/>
				<Dp Id="3750" Long="102.220699382" Lat="32.8258542064"/>
				<Dp Id="3751" Long="102.231366262" Lat="32.8255790221"/>
				<Dp Id="3752" Long="102.316696027" Lat="32.8233449036"/>
				<Dp Id="3753" Long="102.338026985" Lat="32.8227773076"/>
				<Dp Id="3754" Long="102.444672688" Lat="32.8198849472"/>
				<Dp Id="3755" Long="102.508652702" Lat="32.8181060393"/>
				<Dp Id="3756" Long="102.519315488" Lat="32.8178063842"/>
				<Dp Id="3757" Long="102.540640585" Lat="32.8172043571"/>
				<Dp Id="3758" Long="102.551302895" Lat="32.8169019851"/>
				<Dp Id="3759" Long="102.572627035" Lat="32.8162945244"/>
				<Dp Id="3760" Long="102.583288864" Lat="32.8159894358"/>
				<Dp Id="3761" Long="102.604612038" Lat="32.8153765425"/>
				<Dp Id="3762" Long="102.636595583" Lat="32.8144504126"/>
				<Dp Id="3763" Long="102.679238017" Lat="32.8132029003"/>
				<Dp Id="3764" Long="102.796490974" Lat="32.8096975882"/>
				<Dp Id="3765" Long="102.849780984" Lat="32.808068082"/>
				<Dp Id="3766" Long="102.924379719" Lat="32.8057487976"/>
				<Dp Id="3767" Long="97.7549626916" Lat="32.8701447463"/>
				<Dp Id="3768" Long="97.8511448549" Lat="32.8710651785"/>
				<Dp Id="3769" Long="97.9259561278" Lat="32.8717299555"/>
				<Dp Id="3770" Long="98.4390030433" Lat="32.8750832068"/>
				<Dp Id="3771" Long="98.4496923269" Lat="32.8751306916"/>
				<Dp Id="3772" Long="98.4603816354" Lat="32.875177263"/>
				<Dp Id="3773" Long="98.4710709683" Lat="32.8752229211"/>
				<Dp Id="3774" Long="98.5031391085" Lat="32.8753544146"/>
				<Dp Id="3775" Long="98.5138285341" Lat="32.8753964189"/>
				<Dp Id="3776" Long="98.6100342948" Lat="32.8757333524"/>
				<Dp Id="3777" Long="98.6421032163" Lat="32.875829221"/>
				<Dp Id="3778" Long="99.1872865069" Lat="32.8762010273"/>
				<Dp Id="3779" Long="99.4224605667" Lat="32.8756278241"/>
				<Dp Id="3780" Long="99.4331501161" Lat="32.8755912641"/>
				<Dp Id="3781" Long="99.914152253" Lat="32.8730007341"/>
				<Dp Id="3782" Long="101.655427618" Lat="32.8481510488"/>
				<Dp Id="3783" Long="102.157014091" Lat="32.8364931515"/>
				<Dp Id="3784" Long="102.167682908" Lat="32.8362233169"/>
				<Dp Id="3785" Long="102.274363149" Lat="32.8334750677"/>
				<Dp Id="3786" Long="102.327697771" Lat="32.8320669269"/>
				<Dp Id="3787" Long="102.349030575" Lat="32.8314973225"/>
				<Dp Id="3788" Long="102.359696751" Lat="32.8312111603"/>
				<Dp Id="3789" Long="102.466350115" Lat="32.8282996772"/>
				<Dp Id="3790" Long="102.477014602" Lat="32.8280035439"/>
				<Dp Id="3791" Long="102.56232482" Lat="32.8256018579"/>
				<Dp Id="3792" Long="102.572987881" Lat="32.8252975704"/>
				<Dp Id="3793" Long="102.583650782" Lat="32.8249923772"/>
				<Dp Id="3794" Long="102.594313521" Lat="32.8246862782"/>
				<Dp Id="3795" Long="102.604976099" Lat="32.8243792735"/>
				<Dp Id="3796" Long="102.615638514" Lat="32.8240713632"/>
				<Dp Id="3797" Long="102.679609574" Lat="32.8222048855"/>
				<Dp Id="3798" Long="102.850169662" Lat="32.8170683057"/>
				<Dp Id="3799" Long="102.871486597" Lat="32.8164099475"/>
				<Dp Id="3800" Long="97.7655243785" Lat="32.8792691262"/>
				<Dp Id="3801" Long="97.8510285065" Lat="32.8800839171"/>
				<Dp Id="3802" Long="98.1289385862" Lat="32.8823283657"/>
				<Dp Id="3803" Long="98.1396280211" Lat="32.8824023607"/>
				<Dp Id="3804" Long="98.4175655617" Lat="32.884005582"/>
				<Dp Id="3805" Long="98.4389462177" Lat="32.8841033253"/>
				<Dp Id="3806" Long="98.4603269751" Lat="32.8841974139"/>
				<Dp Id="3807" Long="98.4710173906" Lat="32.8842430876"/>
				<Dp Id="3808" Long="99.1979964195" Lat="32.8852050615"/>
				<Dp Id="3809" Long="99.4011220396" Lat="32.8847185334"/>
				<Dp Id="3810" Long="99.4118127094" Lat="32.8846837884"/>
				<Dp Id="3811" Long="99.807350333" Lat="32.8827558839"/>
				<Dp Id="3812" Long="99.9035555684" Lat="32.8820978225"/>
				<Dp Id="3813" Long="99.9142448413" Lat="32.8820201374"/>
				<Dp Id="3814" Long="99.9249340729" Lat="32.8819415389"/>
				<Dp Id="3815" Long="99.9356232628" Lat="32.8818620271"/>
				<Dp Id="3816" Long="99.9463124103" Lat="32.8817816019"/>
				<Dp Id="3817" Long="101.548929139" Lat="32.8593840726"/>
				<Dp Id="3818" Long="101.879867571" Lat="32.8521993749"/>
				<Dp Id="3819" Long="102.082640061" Lat="32.8473640922"/>
				<Dp Id="3820" Long="102.157333251" Lat="32.8455000223"/>
				<Dp Id="3821" Long="102.189342494" Lat="32.8446875173"/>
				<Dp Id="3822" Long="102.221350445" Lat="32.8438668433"/>
				<Dp Id="3823" Long="102.232019472" Lat="32.8435914701"/>
				<Dp Id="3824" Long="102.296030563" Lat="32.8419201749"/>
				<Dp Id="3825" Long="102.317366411" Lat="32.8413558181"/>
				<Dp Id="3826" Long="102.328034111" Lat="32.8410722788"/>
				<Dp Id="3827" Long="102.349369061" Lat="32.8405024791"/>
				<Dp Id="3828" Long="102.370703408" Lat="32.8399290512"/>
				<Dp Id="3829" Long="102.466700402" Lat="32.8373037367"/>
				<Dp Id="3830" Long="102.477365961" Lat="32.8370075017"/>
				<Dp Id="3831" Long="102.584012861" Lat="32.833995302"/>
				<Dp Id="3832" Long="102.594676672" Lat="32.833689098"/>
				<Dp Id="3833" Long="102.605340321" Lat="32.833381988"/>
				<Dp Id="3834" Long="102.679981296" Lat="32.8312068541"/>
				<Dp Id="3835" Long="102.701305806" Lat="32.830577236"/>
				<Dp Id="3836" Long="102.850558512" Lat="32.8260685123"/>
				<Dp Id="3837" Long="102.861218137" Lat="32.8257396727"/>
				<Dp Id="3838" Long="102.871877587" Lat="32.8254099283"/>
				<Dp Id="3839" Long="102.882536864" Lat="32.8250792792"/>
				<Dp Id="3840" Long="102.893195966" Lat="32.8247477254"/>
				<Dp Id="3841" Long="102.935830619" Lat="32.8234124644"/>
				<Dp Id="3842" Long="102.957146885" Lat="32.8227394071"/>
				<Dp Id="3843" Long="97.7760882291" Lat="32.8883926521"/>
				<Dp Id="3844" Long="97.8509121063" Lat="32.8891026424"/>
				<Dp Id="3845" Long="98.1395408481" Lat="32.891421882"/>
				<Dp Id="3846" Long="98.3319763477" Lat="32.8925979867"/>
				<Dp Id="3847" Long="98.3961238276" Lat="32.8929242209"/>
				<Dp Id="3848" Long="98.4068151727" Lat="32.8929753944"/>
				<Dp Id="3849" Long="99.3904709149" Lat="32.8937726929"/>
				<Dp Id="3850" Long="99.8395041412" Lat="32.8915643213"/>
				<Dp Id="3851" Long="99.8501947346" Lat="32.891492092"/>
				<Dp Id="3852" Long="99.8822662822" Lat="32.8912699215"/>
				<Dp Id="3853" Long="99.892956719" Lat="32.8911940372"/>
				<Dp Id="3854" Long="99.9250277852" Lat="32.890960902"/>
				<Dp Id="3855" Long="99.9357180576" Lat="32.8908813629"/>
				<Dp Id="3856" Long="99.9464082878" Lat="32.8908009101"/>
				<Dp Id="3857" Long="100.010548753" Lat="32.8902990068"/>
				<Dp Id="3858" Long="101.65596496" Lat="32.8661727772"/>
				<Dp Id="3859" Long="101.890833422" Lat="32.8609621327"/>
				<Dp Id="3860" Long="102.082951839" Lat="32.8563715868"/>
				<Dp Id="3861" Long="102.114967274" Lat="32.8555778752"/>
				<Dp Id="3862" Long="102.157652553" Lat="32.8545068773"/>
				<Dp Id="3863" Long="102.178994341" Lat="32.8539659295"/>
				<Dp Id="3864" Long="102.18966502" Lat="32.8536940936"/>
				<Dp Id="3865" Long="102.232346296" Lat="32.8525976704"/>
				<Dp Id="3866" Long="102.253686062" Lat="32.8520440117"/>
				<Dp Id="3867" Long="102.28569461" Lat="32.8512067157"/>
				<Dp Id="3868" Long="102.307032903" Lat="32.8506439803"/>
				<Dp Id="3869" Long="102.445717113" Lat="32.8468977324"/>
				<Dp Id="3870" Long="102.552379486" Lat="32.843911699"/>
				<Dp Id="3871" Long="102.584375102" Lat="32.8429982102"/>
				<Dp Id="3872" Long="102.595039985" Lat="32.8426919012"/>
				<Dp Id="3873" Long="102.605704706" Lat="32.8423846859"/>
				<Dp Id="3874" Long="102.616369265" Lat="32.8420765643"/>
				<Dp Id="3875" Long="102.733668565" Lat="32.8386274271"/>
				<Dp Id="3876" Long="102.904249268" Lat="32.8334148896"/>
				<Dp Id="3877" Long="102.91490909" Lat="32.8330814123"/>
				<Dp Id="3878" Long="98.3639854971" Lat="32.9017851859"/>
				<Dp Id="3879" Long="99.8182057632" Lat="32.9007256443"/>
				<Dp Id="3880" Long="99.8502809064" Lat="32.9005116242"/>
				<Dp Id="3881" Long="99.8823557037" Lat="32.9002893774"/>
				<Dp Id="3882" Long="99.9144301419" Lat="32.9000589043"/>
				<Dp Id="3883" Long="99.9358128948" Lat="32.8999006854"/>
				<Dp Id="3884" Long="101.378559604" Lat="32.8807757739"/>
				<Dp Id="3885" Long="102.083263756" Lat="32.8653790658"/>
				<Dp Id="3886" Long="102.125955024" Lat="32.8643186033"/>
				<Dp Id="3887" Long="102.13662749" Lat="32.8640512162"/>
				<Dp Id="3888" Long="102.147299815" Lat="32.8637829206"/>
				<Dp Id="3889" Long="102.157971998" Lat="32.8635137166"/>
				<Dp Id="3890" Long="102.179315936" Lat="32.8629725832"/>
				<Dp Id="3891" Long="102.18998769" Lat="32.862700654"/>
				<Dp Id="3892" Long="102.200659301" Lat="32.8624278165"/>
				<Dp Id="3893" Long="102.211330767" Lat="32.8621540708"/>
				<Dp Id="3894" Long="102.232673265" Lat="32.8616038547"/>
				<Dp Id="3895" Long="102.25401518" Lat="32.8610500061"/>
				<Dp Id="3896" Long="102.275356509" Lat="32.8604925253"/>
				<Dp Id="3897" Long="102.286026952" Lat="32.8602124229"/>
				<Dp Id="3898" Long="102.307367394" Lat="32.8596494945"/>
				<Dp Id="3899" Long="102.318037391" Lat="32.8593666685"/>
				<Dp Id="3900" Long="102.339376938" Lat="32.8587982932"/>
				<Dp Id="3901" Long="102.456733582" Lat="32.8556073377"/>
				<Dp Id="3902" Long="102.542072072" Lat="32.8532176912"/>
				<Dp Id="3903" Long="102.606069253" Lat="32.8513873672"/>
				<Dp Id="3904" Long="102.680725236" Lat="32.8492107411"/>
				<Dp Id="3905" Long="102.691389718" Lat="32.8488961691"/>
				<Dp Id="3906" Long="102.734045977" Lat="32.84762882"/>
				<Dp Id="3907" Long="102.819350398" Lat="32.8450506368"/>
				<Dp Id="3908" Long="102.861998499" Lat="32.8437398091"/>
				<Dp Id="3909" Long="102.872660091" Lat="32.8434098386"/>
				<Dp Id="3910" Long="103.213736439" Lat="32.8323730338"/>
				<Dp Id="3911" Long="97.8720622071" Lat="32.9073348203"/>
				<Dp Id="3912" Long="98.3639210072" Lat="32.9108051421"/>
				<Dp Id="3913" Long="99.1659740369" Lat="32.9123131847"/>
				<Dp Id="3914" Long="99.8503671168" Lat="32.9095311432"/>
				<Dp Id="3915" Long="99.8610598386" Lat="32.9094579499"/>
				<Dp Id="3916" Long="99.9252153352" Lat="32.9089995884"/>
				<Dp Id="3917" Long="99.9359077743" Lat="32.9089199946"/>
				<Dp Id="3918" Long="100.000061503" Lat="32.9084232322"/>
				<Dp Id="3919" Long="101.218554116" Lat="32.8927356596"/>
				<Dp Id="3920" Long="101.966151609" Lat="32.8772287997"/>
				<Dp Id="3921" Long="102.126271384" Lat="32.8733257029"/>
				<Dp Id="3922" Long="102.136944926" Lat="32.8730582241"/>
				<Dp Id="3923" Long="102.158291584" Lat="32.8725205401"/>
				<Dp Id="3924" Long="102.179637674" Lat="32.8719792212"/>
				<Dp Id="3925" Long="102.200983189" Lat="32.8714342676"/>
				<Dp Id="3926" Long="102.211655731" Lat="32.871160428"/>
				<Dp Id="3927" Long="102.222328128" Lat="32.8708856798"/>
				<Dp Id="3928" Long="102.23300038" Lat="32.8706100232"/>
				<Dp Id="3929" Long="102.243672486" Lat="32.8703334581"/>
				<Dp Id="3930" Long="102.254344445" Lat="32.8700559846"/>
				<Dp Id="3931" Long="102.329044029" Lat="32.8680882385"/>
				<Dp Id="3932" Long="102.339714802" Lat="32.8678034994"/>
				<Dp Id="3933" Long="102.361055895" Lat="32.8672312971"/>
				<Dp Id="3934" Long="102.371726215" Lat="32.8669438341"/>
				<Dp Id="3935" Long="102.446414172" Lat="32.8649061745"/>
				<Dp Id="3936" Long="102.563765525" Lat="32.8616142945"/>
				<Dp Id="3937" Long="102.574432877" Lat="32.8613095894"/>
				<Dp Id="3938" Long="102.595767096" Lat="32.8606974581"/>
				<Dp Id="3939" Long="102.606433962" Lat="32.860390032"/>
				<Dp Id="3940" Long="102.777081416" Lat="32.8553479113"/>
				<Dp Id="3941" Long="102.926362296" Lat="32.8507457657"/>
				<Dp Id="3942" Long="103.032970367" Lat="32.8473498615"/>
				<Dp Id="3943" Long="97.7115638768" Lat="32.9148031708"/>
				<Dp Id="3944" Long="98.1392790956" Lat="32.9184803665"/>
				<Dp Id="3945" Long="98.3531620036" Lat="32.9197701992"/>
				<Dp Id="3946" Long="98.3638564885" Lat="32.9198250851"/>
				<Dp Id="3947" Long="98.5563616697" Lat="32.9206565742"/>
				<Dp Id="3948" Long="99.8183717184" Lat="32.9187648159"/>
				<Dp Id="3949" Long="99.8290656384" Lat="32.9186943416"/>
				<Dp Id="3950" Long="99.9146156079" Lat="32.9180976181"/>
				<Dp Id="3951" Long="100.000162929" Lat="32.9174423577"/>
				<Dp Id="3952" Long="101.197408854" Lat="32.9021269844"/>
				<Dp Id="3953" Long="101.592687149" Lat="32.8945513119"/>
				<Dp Id="3954" Long="101.678132491" Lat="32.8927492858"/>
				<Dp Id="3955" Long="101.699492627" Lat="32.892289671"/>
				<Dp Id="3956" Long="102.083888007" Lat="32.8833939769"/>
				<Dp Id="3957" Long="102.169285506" Lat="32.8812570501"/>
				<Dp Id="3958" Long="102.179959555" Lat="32.8809858433"/>
				<Dp Id="3959" Long="102.190633461" Lat="32.8807137275"/>
				<Dp Id="3960" Long="102.201307223" Lat="32.8804407029"/>
				<Dp Id="3961" Long="102.222654313" Lat="32.8798919269"/>
				<Dp Id="3962" Long="102.244000822" Lat="32.8793395158"/>
				<Dp Id="3963" Long="102.276019487" Lat="32.8785040839"/>
				<Dp Id="3964" Long="102.286692081" Lat="32.8782237894"/>
				<Dp Id="3965" Long="102.297364526" Lat="32.8779425863"/>
				<Dp Id="3966" Long="102.308036823" Lat="32.8776604748"/>
				<Dp Id="3967" Long="102.329380968" Lat="32.8770935263"/>
				<Dp Id="3968" Long="102.340052816" Lat="32.8768086896"/>
				<Dp Id="3969" Long="102.350724513" Lat="32.8765229445"/>
				<Dp Id="3970" Long="102.372067454" Lat="32.8759487294"/>
				<Dp Id="3971" Long="102.382738697" Lat="32.8756602596"/>
				<Dp Id="3972" Long="102.404080724" Lat="32.8750805956"/>
				<Dp Id="3973" Long="102.446762934" Lat="32.8739103711"/>
				<Dp Id="3974" Long="102.478772962" Lat="32.8730231699"/>
				<Dp Id="3975" Long="102.489442658" Lat="32.8727256206"/>
				<Dp Id="3976" Long="102.500112197" Lat="32.8724271636"/>
				<Dp Id="3977" Long="102.596130894" Lat="32.8697002117"/>
				<Dp Id="3978" Long="102.606798834" Lat="32.8693926802"/>
				<Dp Id="3979" Long="102.692136467" Lat="32.8668997735"/>
				<Dp Id="3980" Long="102.734801307" Lat="32.8656315551"/>
				<Dp Id="3981" Long="102.745467097" Lat="32.8653122339"/>
				<Dp Id="3982" Long="102.777463455" Lat="32.8643488309"/>
				<Dp Id="3983" Long="102.788128568" Lat="32.8640258836"/>
				<Dp Id="3984" Long="102.916096482" Lat="32.8600798338"/>
				<Dp Id="3985" Long="102.926759341" Lat="32.8597451076"/>
				<Dp Id="3986" Long="103.171955332" Lat="32.851796531"/>
				<Dp Id="3987" Long="103.182613816" Lat="32.8514400818"/>
				<Dp Id="3988" Long="103.193272113" Lat="32.8510827283"/>
				<Dp Id="3989" Long="103.299844627" Lat="32.8474594596"/>
				<Dp Id="3990" Long="103.321156824" Lat="32.8467239579"/>
				<Dp Id="3991" Long="97.6151992472" Lat="32.9227920535"/>
				<Dp Id="3992" Long="97.6365841387" Lat="32.9230271926"/>
				<Dp Id="3993" Long="97.8183652878" Lat="32.9248781975"/>
				<Dp Id="3994" Long="98.1391917669" Lat="32.9274998349"/>
				<Dp Id="3995" Long="98.3530963712" Lat="32.9287901102"/>
				<Dp Id="3996" Long="98.363791941" Lat="32.9288450149"/>
				<Dp Id="3997" Long="98.5563166533" Lat="32.9296767894"/>
				<Dp Id="3998" Long="99.8826242076" Lat="32.9273476657"/>
				<Dp Id="3999" Long="99.9467922257" Lat="32.9268780099"/>
				<Dp Id="4000" Long="101.176258971" Lat="32.9115149038"/>
				<Dp Id="4001" Long="101.892004395" Lat="32.8969982564"/>
				<Dp Id="4002" Long="101.902683083" Lat="32.8967506118"/>
				<Dp Id="4003" Long="102.169606454" Lat="32.8902637494"/>
				<Dp Id="4004" Long="102.18028158" Lat="32.8899924496"/>
				<Dp Id="4005" Long="102.190956562" Lat="32.8897202406"/>
				<Dp Id="4006" Long="102.2016314" Lat="32.8894471223"/>
				<Dp Id="4007" Long="102.222980643" Lat="32.8888981582"/>
				<Dp Id="4008" Long="102.233655047" Lat="32.8886223124"/>
				<Dp Id="4009" Long="102.276351198" Lat="32.8875098393"/>
				<Dp Id="4010" Long="102.287024867" Lat="32.8872294487"/>
				<Dp Id="4011" Long="102.329718058" Lat="32.8860987981"/>
				<Dp Id="4012" Long="102.383081164" Lat="32.88466504"/>
				<Dp Id="4013" Long="102.468454176" Lat="32.8823237894"/>
				<Dp Id="4014" Long="102.479125104" Lat="32.8820270461"/>
				<Dp Id="4015" Long="102.500466489" Lat="32.8814308355"/>
				<Dp Id="4016" Long="102.511136945" Lat="32.8811313682"/>
				<Dp Id="4017" Long="102.607163869" Lat="32.8783953118"/>
				<Dp Id="4018" Long="102.703177624" Lat="32.8755857478"/>
				<Dp Id="4019" Long="102.916492633" Lat="32.8690792733"/>
				<Dp Id="4020" Long="103.087094028" Lat="32.8636131237"/>
				<Dp Id="4021" Long="103.193696108" Lat="32.8600790844"/>
				<Dp Id="4022" Long="103.310936583" Lat="32.8560871494"/>
				<Dp Id="4023" Long="97.6364457904" Lat="32.9320451131"/>
				<Dp Id="4024" Long="97.7647731971" Lat="32.9333795972"/>
				<Dp Id="4025" Long="98.3530307094" Lat="32.9378100081"/>
				<Dp Id="4026" Long="98.3637273647" Lat="32.9378649316"/>
				<Dp Id="4027" Long="98.5562716167" Lat="32.9386969915"/>
				<Dp Id="4028" Long="99.7971455311" Lat="32.9369422338"/>
				<Dp Id="4029" Long="99.8292339117" Lat="32.936733412"/>
				<Dp Id="4030" Long="99.8720178913" Lat="32.9364421679"/>
				<Dp Id="4031" Long="99.8827137888" Lat="32.9363670686"/>
				<Dp Id="4032" Long="102.159251199" Lat="32.8995409162"/>
				<Dp Id="4033" Long="102.201955722" Lat="32.8984535259"/>
				<Dp Id="4034" Long="102.212631493" Lat="32.8981794044"/>
				<Dp Id="4035" Long="102.298032399" Lat="32.8959536961"/>
				<Dp Id="4036" Long="102.330055297" Lat="32.8951040538"/>
				<Dp Id="4037" Long="102.362076843" Lat="32.8942462306"/>
				<Dp Id="4038" Long="102.372750389" Lat="32.8939584718"/>
				<Dp Id="4039" Long="102.383423783" Lat="32.8936698041"/>
				<Dp Id="4040" Long="102.394097025" Lat="32.8933802277"/>
				<Dp Id="4041" Long="102.490149249" Lat="32.8907331527"/>
				<Dp Id="4042" Long="102.532835056" Lat="32.8895330566"/>
				<Dp Id="4043" Long="102.596858977" Lat="32.8877056692"/>
				<Dp Id="4044" Long="102.650207789" Lat="32.8861578798"/>
				<Dp Id="4045" Long="102.66087706" Lat="32.8858455989"/>
				<Dp Id="4046" Long="102.927553961" Lat="32.8777437398"/>
				<Dp Id="4047" Long="102.948883435" Lat="32.8770711095"/>
				<Dp Id="4048" Long="103.194120292" Lat="32.8690754227"/>
				<Dp Id="4049" Long="103.20478054" Lat="32.8687169192"/>
				<Dp Id="4050" Long="97.593529173" Lat="32.9405887594"/>
				<Dp Id="4051" Long="97.6149181513" Lat="32.9408277196"/>
				<Dp Id="4052" Long="97.6256127347" Lat="32.9409458273"/>
				<Dp Id="4053" Long="97.8502126135" Lat="32.9432147124"/>
				<Dp Id="4054" Long="98.1069260393" Lat="32.9453134661"/>
				<Dp Id="4055" Long="98.3422673065" Lat="32.9467740346"/>
				<Dp Id="4056" Long="98.3529650184" Lat="32.9468298928"/>
				<Dp Id="4057" Long="99.7865291815" Lat="32.9460296205"/>
				<Dp Id="4058" Long="99.9148941172" Lat="32.9451555893"/>
				<Dp Id="4059" Long="99.9362877157" Lat="32.9449970988"/>
				<Dp Id="4060" Long="101.208765782" Lat="32.9289799838"/>
				<Dp Id="4061" Long="102.095503838" Lat="32.9101520211"/>
				<Dp Id="4062" Long="102.159571356" Lat="32.9085476767"/>
				<Dp Id="4063" Long="102.170248779" Lat="32.9082771008"/>
				<Dp Id="4064" Long="102.202280189" Lat="32.9074599136"/>
				<Dp Id="4065" Long="102.341067763" Lat="32.9038241636"/>
				<Dp Id="4066" Long="102.394440873" Lat="32.9023848765"/>
				<Dp Id="4067" Long="102.5225206" Lat="32.8988378764"/>
				<Dp Id="4068" Long="102.543865019" Lat="32.8982339887"/>
				<Dp Id="4069" Long="102.597223261" Lat="32.8967083731"/>
				<Dp Id="4070" Long="102.650577448" Lat="32.8951600533"/>
				<Dp Id="4071" Long="102.682587989" Lat="32.8942201659"/>
				<Dp Id="4072" Long="102.725266382" Lat="32.8929542738"/>
				<Dp Id="4073" Long="102.767942089" Lat="32.8916738601"/>
				<Dp Id="4074" Long="102.917285462" Lat="32.8870781005"/>
				<Dp Id="4075" Long="102.949283157" Lat="32.8860701693"/>
				<Dp Id="4076" Long="102.959948699" Lat="32.8857323791"/>
				<Dp Id="4077" Long="102.98127925" Lat="32.8850540792"/>
				<Dp Id="4078" Long="102.991944256" Lat="32.8847135696"/>
				<Dp Id="4079" Long="103.04526658" Lat="32.8829974277"/>
				<Dp Id="4080" Long="103.077257792" Lat="32.8819568692"/>
				<Dp Id="4081" Long="103.162559576" Lat="32.87914219"/>
				<Dp Id="4082" Long="97.6147775093" Lat="32.9498455323"/>
				<Dp Id="4083" Long="97.7217369372" Lat="32.9509858261"/>
				<Dp Id="4084" Long="98.235214236" Lat="32.955184727"/>
				<Dp Id="4085" Long="98.3422004998" Lat="32.955793887"/>
				<Dp Id="4086" Long="98.3528992981" Lat="32.9558497644"/>
				<Dp Id="4087" Long="99.9042890888" Lat="32.9542527851"/>
				<Dp Id="4088" Long="99.936382807" Lat="32.9540163416"/>
				<Dp Id="4089" Long="102.149213012" Lat="32.9178241798"/>
				<Dp Id="4090" Long="102.159891655" Lat="32.9175544214"/>
				<Dp Id="4091" Long="102.2026048" Lat="32.9164662855"/>
				<Dp Id="4092" Long="102.213282725" Lat="32.9161919762"/>
				<Dp Id="4093" Long="102.234638141" Lat="32.9156406272"/>
				<Dp Id="4094" Long="102.394784874" Lat="32.9113895091"/>
				<Dp Id="4095" Long="102.544224088" Lat="32.9072371988"/>
				<Dp Id="4096" Long="102.608259947" Lat="32.9054031072"/>
				<Dp Id="4097" Long="102.640275686" Lat="32.9044737969"/>
				<Dp Id="4098" Long="102.682961037" Lat="32.9032220006"/>
				<Dp Id="4099" Long="102.757653987" Lat="32.9009963972"/>
				<Dp Id="4100" Long="102.800331956" Lat="32.899704652"/>
				<Dp Id="4101" Long="102.885679638" Lat="32.8970776017"/>
				<Dp Id="4102" Long="102.907014816" Lat="32.8964117665"/>
				<Dp Id="4103" Long="102.917682141" Lat="32.8960774883"/>
				<Dp Id="4104" Long="103.003014346" Lat="32.8933706145"/>
				<Dp Id="4105" Long="103.03501096" Lat="32.8923405765"/>
				<Dp Id="4106" Long="103.120327228" Lat="32.8895539291"/>
				<Dp Id="4107" Long="103.130990931" Lat="32.8892015205"/>
				<Dp Id="4108" Long="103.152317779" Lat="32.8884939856"/>
				<Dp Id="4109" Long="103.173643878" Lat="32.8877828272"/>
				<Dp Id="4110" Long="103.226955829" Lat="32.8859890817"/>
				<Dp Id="4111" Long="103.23761765" Lat="32.8856276159"/>
				<Dp Id="4112" Long="103.258940719" Lat="32.8849019682"/>
				<Dp Id="4113" Long="97.636030375" Lat="32.9590987933"/>
				<Dp Id="4114" Long="97.6895153739" Lat="32.9596714251"/>
				<Dp Id="4115" Long="98.3421336633" Lat="32.9648137262"/>
				<Dp Id="4116" Long="98.3528335485" Lat="32.9648696227"/>
				<Dp Id="4117" Long="99.904380963" Lat="32.9632720958"/>
				<Dp Id="4118" Long="99.9150799972" Lat="32.9631941704"/>
				<Dp Id="4119" Long="102.096131638" Lat="32.9281665947"/>
				<Dp Id="4120" Long="102.13885251" Lat="32.9270999413"/>
				<Dp Id="4121" Long="102.149532375" Lat="32.9268310012"/>
				<Dp Id="4122" Long="102.160212098" Lat="32.9265611504"/>
				<Dp Id="4123" Long="102.170891677" Lat="32.926290389"/>
				<Dp Id="4124" Long="102.224287418" Lat="32.9249229244"/>
				<Dp Id="4125" Long="102.245644698" Lat="32.9243695659"/>
				<Dp Id="4126" Long="102.256323119" Lat="32.9240915212"/>
				<Dp Id="4127" Long="102.288357496" Lat="32.9232519259"/>
				<Dp Id="4128" Long="102.341745149" Lat="32.9218343992"/>
				<Dp Id="4129" Long="102.523234593" Lat="32.9168446941"/>
				<Dp Id="4130" Long="102.533909035" Lat="32.9165429978"/>
				<Dp Id="4131" Long="102.619298785" Lat="32.9140967049"/>
				<Dp Id="4132" Long="102.69400625" Lat="32.9119084912"/>
				<Dp Id="4133" Long="102.704678083" Lat="32.9115922555"/>
				<Dp Id="4134" Long="102.726021245" Lat="32.910957059"/>
				<Dp Id="4135" Long="102.758034728" Lat="32.9099974528"/>
				<Dp Id="4136" Long="102.864735244" Lat="32.9067397483"/>
				<Dp Id="4137" Long="102.939415265" Lat="32.9044053515"/>
				<Dp Id="4138" Long="103.014086583" Lat="32.9020265011"/>
				<Dp Id="4139" Long="103.046085871" Lat="32.90099339"/>
				<Dp Id="4140" Long="103.056751937" Lat="32.9006472061"/>
				<Dp Id="4141" Long="103.078083519" Lat="32.8999521185"/>
				<Dp Id="4142" Long="103.131409249" Lat="32.898198536"/>
				<Dp Id="4143" Long="103.184730325" Lat="32.8964222967"/>
				<Dp Id="4144" Long="103.216720712" Lat="32.8953456807"/>
				<Dp Id="4145" Long="103.291358277" Lat="32.892801875"/>
				<Dp Id="4146" Long="97.6893822094" Lat="32.9686894877"/>
				<Dp Id="4147" Long="98.2671608516" Lat="32.9734164733"/>
				<Dp Id="4148" Long="98.342066797" Lat="32.9738335523"/>
				<Dp Id="4149" Long="98.3527677695" Lat="32.973889468"/>
				<Dp Id="4150" Long="99.9044728782" Lat="32.9722913931"/>
				<Dp Id="4151" Long="99.9258730791" Lat="32.9721345725"/>
				<Dp Id="4152" Long="102.096445748" Lat="32.937173858"/>
				<Dp Id="4153" Long="102.117808624" Lat="32.9366421707"/>
				<Dp Id="4154" Long="102.128489851" Lat="32.9363749605"/>
				<Dp Id="4155" Long="102.192574228" Lat="32.9347525685"/>
				<Dp Id="4156" Long="102.203254456" Lat="32.9344789818"/>
				<Dp Id="4157" Long="102.224614476" Lat="32.9339290763"/>
				<Dp Id="4158" Long="102.235294268" Lat="32.9336527575"/>
				<Dp Id="4159" Long="102.256653412" Lat="32.9330973882"/>
				<Dp Id="4160" Long="102.416827974" Lat="32.9288160487"/>
				<Dp Id="4161" Long="102.544942705" Lat="32.9252435697"/>
				<Dp Id="4162" Long="102.555617904" Lat="32.9249399513"/>
				<Dp Id="4163" Long="102.566292942" Lat="32.9246354237"/>
				<Dp Id="4164" Long="102.779759263" Lat="32.9183539929"/>
				<Dp Id="4165" Long="102.79043082" Lat="32.9180303811"/>
				<Dp Id="4166" Long="102.843786031" Lat="32.9163986999"/>
				<Dp Id="4167" Long="102.87579708" Lat="32.9154087949"/>
				<Dp Id="4168" Long="102.929145327" Lat="32.9137407974"/>
				<Dp Id="4169" Long="103.11049587" Lat="32.9078999271"/>
				<Dp Id="4170" Long="103.131827753" Lat="32.9071955338"/>
				<Dp Id="4171" Long="103.195818916" Lat="32.9050605976"/>
				<Dp Id="4172" Long="103.206483451" Lat="32.9047016027"/>
				<Dp Id="4173" Long="103.227811951" Lat="32.9039808944"/>
				<Dp Id="4174" Long="103.259803271" Lat="32.9028930363"/>
				<Dp Id="4175" Long="103.291792864" Lat="32.9017970248"/>
				<Dp Id="4176" Long="97.5715601329" Lat="32.9764166482"/>
				<Dp Id="4177" Long="97.6357531226" Lat="32.9771345123"/>
				<Dp Id="4178" Long="97.6678504587" Lat="32.9774810758"/>
				<Dp Id="4179" Long="98.1172642728" Lat="32.9814669005"/>
				<Dp Id="4180" Long="98.3419999008" Lat="32.9828533652"/>
				<Dp Id="4181" Long="98.3527019612" Lat="32.9829093"/>
				<Dp Id="4182" Long="98.5346410827" Lat="32.9837198709"/>
				<Dp Id="4183" Long="99.9152660431" Lat="32.9812326985"/>
				<Dp Id="4184" Long="101.156198612" Lat="32.9659696905"/>
				<Dp Id="4185" Long="102.107442586" Lat="32.9459156267"/>
				<Dp Id="4186" Long="102.12880734" Lat="32.9453819344"/>
				<Dp Id="4187" Long="102.150171529" Lat="32.9448445967"/>
				<Dp Id="4188" Long="102.16085341" Lat="32.944574561"/>
				<Dp Id="4189" Long="102.192898194" Lat="32.9437589866"/>
				<Dp Id="4190" Long="102.224941679" Lat="32.9429352123"/>
				<Dp Id="4191" Long="102.23562255" Lat="32.9426587989"/>
				<Dp Id="4192" Long="102.289024701" Lat="32.9412630686"/>
				<Dp Id="4193" Long="102.310384525" Lat="32.9406984012"/>
				<Dp Id="4194" Long="102.363781458" Lat="32.9392707973"/>
				<Dp Id="4195" Long="102.427852757" Lat="32.9375276295"/>
				<Dp Id="4196" Long="102.481241253" Lat="32.9360499603"/>
				<Dp Id="4197" Long="102.55597853" Lat="32.933943008"/>
				<Dp Id="4198" Long="102.620032796" Lat="32.932101574"/>
				<Dp Id="4199" Long="102.673406861" Lat="32.9305420389"/>
				<Dp Id="4200" Long="102.844175715" Lat="32.9253988313"/>
				<Dp Id="4201" Long="102.854847314" Lat="32.9250696582"/>
				<Dp Id="4202" Long="102.886861066" Lat="32.9240766897"/>
				<Dp Id="4203" Long="102.950883821" Lat="32.9220662355"/>
				<Dp Id="4204" Long="103.164246089" Lat="32.9151287606"/>
				<Dp Id="4205" Long="103.185578248" Lat="32.914415058"/>
				<Dp Id="4206" Long="103.206909652" Lat="32.9136977289"/>
				<Dp Id="4207" Long="103.21757507" Lat="32.9133377046"/>
				<Dp Id="4208" Long="103.260234836" Lat="32.9118885433"/>
				<Dp Id="4209" Long="103.281563568" Lat="32.911158525"/>
				<Dp Id="4210" Long="103.292227645" Lat="32.9107921567"/>
				<Dp Id="4211" Long="97.6142143138" Lat="32.9859166473"/>
				<Dp Id="4212" Long="98.3419329749" Lat="32.9918731649"/>
				<Dp Id="4213" Long="99.0269734658" Lat="32.9936044649"/>
				<Dp Id="4214" Long="99.0376775151" Lat="32.9936016936"/>
				<Dp Id="4215" Long="102.086390579" Lat="32.9554529958"/>
				<Dp Id="4216" Long="102.097074387" Lat="32.9551883377"/>
				<Dp Id="4217" Long="102.129124971" Lat="32.9543888926"/>
				<Dp Id="4218" Long="102.139808216" Lat="32.9541205876"/>
				<Dp Id="4219" Long="102.16117428" Lat="32.9535812426"/>
				<Dp Id="4220" Long="102.214586932" Lat="32.9522169292"/>
				<Dp Id="4221" Long="102.225269028" Lat="32.9519413324"/>
				<Dp Id="4222" Long="102.246632783" Lat="32.9513874049"/>
				<Dp Id="4223" Long="102.25731444" Lat="32.9511090744"/>
				<Dp Id="4224" Long="102.278677313" Lat="32.9505496798"/>
				<Dp Id="4225" Long="102.428200608" Lat="32.9465318974"/>
				<Dp Id="4226" Long="102.481594495" Lat="32.9450537221"/>
				<Dp Id="4227" Long="102.524306776" Lat="32.9438547974"/>
				<Dp Id="4228" Long="102.641752321" Lat="32.9404826845"/>
				<Dp Id="4229" Long="102.684454892" Lat="32.9392291723"/>
				<Dp Id="4230" Long="102.833892724" Lat="32.9347273229"/>
				<Dp Id="4231" Long="102.855238247" Lat="32.9340696599"/>
				<Dp Id="4232" Long="102.876583074" Lat="32.9334083627"/>
				<Dp Id="4233" Long="102.897927202" Lat="32.9327434316"/>
				<Dp Id="4234" Long="102.919270625" Lat="32.9320748672"/>
				<Dp Id="4235" Long="102.929942072" Lat="32.9317392226"/>
				<Dp Id="4236" Long="102.972626081" Lat="32.9303875627"/>
				<Dp Id="4237" Long="103.025977055" Lat="32.9286775583"/>
				<Dp Id="4238" Long="103.036646706" Lat="32.928332834"/>
				<Dp Id="4239" Long="103.079323487" Lat="32.9269448606"/>
				<Dp Id="4240" Long="103.175335433" Lat="32.9237688389"/>
				<Dp Id="4241" Long="103.186002492" Lat="32.9234114119"/>
				<Dp Id="4242" Long="103.196669362" Lat="32.923053078"/>
				<Dp Id="4243" Long="103.271332127" Lat="32.9205193515"/>
				<Dp Id="4244" Long="103.303327576" Lat="32.9194198703"/>
				<Dp Id="4245" Long="97.6889823595" Lat="32.9957435946"/>
				<Dp Id="4246" Long="97.7424905828" Lat="32.9962940889"/>
				<Dp Id="4247" Long="98.341866019" Lat="33.0008929514"/>
				<Dp Id="4248" Long="98.9734505092" Lat="33.0026249365"/>
				<Dp Id="4249" Long="99.037681349" Lat="33.0026220727"/>
				<Dp Id="4250" Long="99.0912070062" Lat="33.0025944419"/>
				<Dp Id="4251" Long="99.2089630022" Lat="33.0024528723"/>
				<Dp Id="4252" Long="99.9154522549" Lat="32.9992711734"/>
				<Dp Id="4253" Long="102.033277497" Lat="32.9657703641"/>
				<Dp Id="4254" Long="102.065333831" Lat="32.964987064"/>
				<Dp Id="4255" Long="102.076018999" Lat="32.9647241395"/>
				<Dp Id="4256" Long="102.108073666" Lat="32.963929893"/>
				<Dp Id="4257" Long="102.193546558" Lat="32.9617717753"/>
				<Dp Id="4258" Long="102.204230025" Lat="32.9614979074"/>
				<Dp Id="4259" Long="102.236279554" Lat="32.9606708338"/>
				<Dp Id="4260" Long="102.246962438" Lat="32.9603933194"/>
				<Dp Id="4261" Long="102.257645175" Lat="32.9601148935"/>
				<Dp Id="4262" Long="102.289692501" Lat="32.9592741472"/>
				<Dp Id="4263" Long="102.300374646" Lat="32.9589920757"/>
				<Dp Id="4264" Long="102.396507181" Lat="32.9564124291"/>
				<Dp Id="4265" Long="102.428548613" Lat="32.9555361491"/>
				<Dp Id="4266" Long="102.513985577" Lat="32.9531593318"/>
				<Dp Id="4267" Long="102.524664488" Lat="32.9528581323"/>
				<Dp Id="4268" Long="102.620767462" Lat="32.9501063765"/>
				<Dp Id="4269" Long="102.631444759" Lat="32.9497960755"/>
				<Dp Id="4270" Long="102.652798859" Lat="32.949172744"/>
				<Dp Id="4271" Long="102.695505077" Lat="32.9479151637"/>
				<Dp Id="4272" Long="102.855629355" Lat="32.9430696444"/>
				<Dp Id="4273" Long="102.876976334" Lat="32.9424081208"/>
				<Dp Id="4274" Long="102.930340711" Lat="32.9407384093"/>
				<Dp Id="4275" Long="102.941013056" Lat="32.9404017413"/>
				<Dp Id="4276" Long="103.015714463" Lat="32.9380196312"/>
				<Dp Id="4277" Long="103.069067183" Lat="32.9362908801"/>
				<Dp Id="4278" Long="103.133084383" Lat="32.9341864209"/>
				<Dp Id="4279" Long="103.143753266" Lat="32.9338325011"/>
				<Dp Id="4280" Long="103.165090471" Lat="32.9331219393"/>
				<Dp Id="4281" Long="103.218430188" Lat="32.9313296569"/>
				<Dp Id="4282" Long="103.282431564" Lat="32.9291489853"/>
				<Dp Id="4283" Long="103.325095292" Lat="32.9276770686"/>
				<Dp Id="4284" Long="97.5925281498" Lat="33.0037125891"/>
				<Dp Id="4285" Long="98.5452047979" Lat="33.0108195885"/>
				<Dp Id="4286" Long="98.9734478068" Lat="33.0116453035"/>
				<Dp Id="4287" Long="99.0376851846" Lat="33.0116424388"/>
				<Dp Id="4288" Long="99.134041103" Lat="33.0115761569"/>
				<Dp Id="4289" Long="102.001524864" Lat="32.9755534586"/>
				<Dp Id="4290" Long="102.087017616" Lat="32.9734675941"/>
				<Dp Id="4291" Long="102.16181645" Lat="32.9715945586"/>
				<Dp Id="4292" Long="102.17250143" Lat="32.9713233331"/>
				<Dp Id="4293" Long="102.215239907" Lat="32.9702293105"/>
				<Dp Id="4294" Long="102.225924164" Lat="32.9699535249"/>
				<Dp Id="4295" Long="102.236608275" Lat="32.9696768274"/>
				<Dp Id="4296" Long="102.53570219" Lat="32.9615592375"/>
				<Dp Id="4297" Long="102.781293211" Lat="32.9543570954"/>
				<Dp Id="4298" Long="102.813320285" Lat="32.9533822014"/>
				<Dp Id="4299" Long="102.856020636" Lat="32.9520696119"/>
				<Dp Id="4300" Long="102.888044072" Lat="32.9510756231"/>
				<Dp Id="4301" Long="102.898718201" Lat="32.9507424755"/>
				<Dp Id="4302" Long="102.941412948" Lat="32.9494007955"/>
				<Dp Id="4303" Long="103.048137292" Lat="32.9459829892"/>
				<Dp Id="4304" Long="103.14417359" Lat="32.942829307"/>
				<Dp Id="4305" Long="103.17618234" Lat="32.9417617379"/>
				<Dp Id="4306" Long="103.186851547" Lat="32.9414040662"/>
				<Dp Id="4307" Long="103.240194739" Lat="32.9396020959"/>
				<Dp Id="4308" Long="103.250862806" Lat="32.9392389798"/>
				<Dp Id="4309" Long="103.26153068" Lat="32.9388749564"/>
				<Dp Id="4310" Long="103.282865852" Lat="32.9381441884"/>
				<Dp Id="4311" Long="97.5281673409" Lat="33.011989359"/>
				<Dp Id="4312" Long="97.6994192002" Lat="33.0138916077"/>
				<Dp Id="4313" Long="97.7101229637" Lat="33.0140026996"/>
				<Dp Id="4314" Long="97.945619713" Lat="33.0162145441"/>
				<Dp Id="4315" Long="98.9734451031" Lat="33.0206656574"/>
				<Dp Id="4316" Long="99.0055670636" Lat="33.0206683584"/>
				<Dp Id="4317" Long="99.0162743839" Lat="33.0206674214"/>
				<Dp Id="4318" Long="99.0269817035" Lat="33.0206655659"/>
				<Dp Id="4319" Long="99.0483963385" Lat="33.020659099"/>
				<Dp Id="4320" Long="99.0805182733" Lat="33.0206425091"/>
				<Dp Id="4321" Long="99.0912255782" Lat="33.0206351419"/>
				<Dp Id="4322" Long="99.1982983195" Lat="33.0205109471"/>
				<Dp Id="4323" Long="99.8835218195" Lat="33.0175410981"/>
				<Dp Id="4324" Long="101.264045286" Lat="33.0001306102"/>
				<Dp Id="4325" Long="101.980453215" Lat="32.9850739633"/>
				<Dp Id="4326" Long="102.012518092" Lat="32.9843038215"/>
				<Dp Id="4327" Long="102.023206113" Lat="32.9840452815"/>
				<Dp Id="4328" Long="102.033893996" Lat="32.9837858285"/>
				<Dp Id="4329" Long="102.098018397" Lat="32.9822099396"/>
				<Dp Id="4330" Long="102.151451546" Lat="32.9808715987"/>
				<Dp Id="4331" Long="102.204881129" Lat="32.9795104452"/>
				<Dp Id="4332" Long="102.22625195" Lat="32.9789595973"/>
				<Dp Id="4333" Long="102.236937142" Lat="32.978682805"/>
				<Dp Id="4334" Long="102.268991838" Lat="32.9778469553"/>
				<Dp Id="4335" Long="102.301045202" Lat="32.9770028972"/>
				<Dp Id="4336" Long="102.375831135" Lat="32.975001513"/>
				<Dp Id="4337" Long="102.397197178" Lat="32.9744214837"/>
				<Dp Id="4338" Long="102.407879969" Lat="32.9741301018"/>
				<Dp Id="4339" Long="102.54674205" Lat="32.9702592084"/>
				<Dp Id="4340" Long="102.55742264" Lat="32.9699550698"/>
				<Dp Id="4341" Long="102.610823165" Lat="32.9684207154"/>
				<Dp Id="4342" Long="102.642861524" Lat="32.9674891751"/>
				<Dp Id="4343" Long="102.835060108" Lat="32.9617279008"/>
				<Dp Id="4344" Long="102.867087822" Lat="32.9607390286"/>
				<Dp Id="4345" Long="102.899113964" Lat="32.9597419716"/>
				<Dp Id="4346" Long="102.941813018" Lat="32.9583998324"/>
				<Dp Id="4347" Long="103.02720255" Lat="32.9556719218"/>
				<Dp Id="4348" Long="103.059220637" Lat="32.9546339609"/>
				<Dp Id="4349" Long="103.080565112" Lat="32.9539374444"/>
				<Dp Id="4350" Long="103.155264947" Lat="32.9514710249"/>
				<Dp Id="4351" Long="103.197946451" Lat="32.9500416647"/>
				<Dp Id="4352" Long="103.251294064" Lat="32.9482345394"/>
				<Dp Id="4353" Long="103.261963013" Lat="32.9478703915"/>
				<Dp Id="4354" Long="103.272631769" Lat="32.9475053361"/>
				<Dp Id="4355" Long="103.283300333" Lat="32.9471393734"/>
				<Dp Id="4356" Long="103.336640243" Lat="32.9452959502"/>
				<Dp Id="4357" Long="97.6029458092" Lat="33.0218681548"/>
				<Dp Id="4358" Long="97.613650113" Lat="33.0219875451"/>
				<Dp Id="4359" Long="97.9348063088" Lat="33.0251424274"/>
				<Dp Id="4360" Long="98.6843173705" Lat="33.0292895216"/>
				<Dp Id="4361" Long="98.8770668184" Lat="33.029628271"/>
				<Dp Id="4362" Long="99.0055676307" Lat="33.0296887002"/>
				<Dp Id="4363" Long="99.0162760416" Lat="33.0296877629"/>
				<Dp Id="4364" Long="99.0376928609" Lat="33.0296831317"/>
				<Dp Id="4365" Long="99.0484012682" Lat="33.0296794377"/>
				<Dp Id="4366" Long="101.189390387" Lat="33.0104805184"/>
				<Dp Id="4367" Long="102.002135144" Lat="32.9935694229"/>
				<Dp Id="4368" Long="102.012824383" Lat="32.9933117077"/>
				<Dp Id="4369" Long="102.023513486" Lat="32.9930530791"/>
				<Dp Id="4370" Long="102.087645213" Lat="32.9914821297"/>
				<Dp Id="4371" Long="102.173146335" Lat="32.9893364002"/>
				<Dp Id="4372" Long="102.215893464" Lat="32.9882416283"/>
				<Dp Id="4373" Long="102.226579883" Lat="32.9879656538"/>
				<Dp Id="4374" Long="102.269324096" Lat="32.9868526309"/>
				<Dp Id="4375" Long="102.301380704" Lat="32.9860082838"/>
				<Dp Id="4376" Long="102.386858382" Lat="32.9837165565"/>
				<Dp Id="4377" Long="102.440276966" Lat="32.9822545895"/>
				<Dp Id="4378" Long="102.557784069" Lat="32.978958044"/>
				<Dp Id="4379" Long="102.611189991" Lat="32.9774231644"/>
				<Dp Id="4380" Long="102.707310321" Lat="32.9746029973"/>
				<Dp Id="4381" Long="102.888833621" Lat="32.9690748262"/>
				<Dp Id="4382" Long="102.91018601" Lat="32.9684071651"/>
				<Dp Id="4383" Long="102.942213267" Lat="32.9673988521"/>
				<Dp Id="4384" Long="102.952888663" Lat="32.9670609289"/>
				<Dp Id="4385" Long="103.016937276" Lat="32.9650142954"/>
				<Dp Id="4386" Long="103.123670395" Lat="32.9615305234"/>
				<Dp Id="4387" Long="103.134342691" Lat="32.9611771487"/>
				<Dp Id="4388" Long="103.166358455" Lat="32.9601115739"/>
				<Dp Id="4389" Long="103.177030001" Lat="32.9597545656"/>
				<Dp Id="4390" Long="103.241055298" Lat="32.9575934456"/>
				<Dp Id="4391" Long="103.273065369" Lat="32.9565006283"/>
				<Dp Id="4392" Long="103.283735007" Lat="32.9561345403"/>
				<Dp Id="4393" Long="97.5813929167" Lat="33.0306441878"/>
				<Dp Id="4394" Long="97.9454049147" Lat="33.0342521623"/>
				<Dp Id="4395" Long="99.1019536494" Lat="33.0386674983"/>
				<Dp Id="4396" Long="101.959677841" Lat="33.0035994581"/>
				<Dp Id="4397" Long="101.981059435" Lat="33.0030902475"/>
				<Dp Id="4398" Long="102.01313081" Lat="33.0023195783"/>
				<Dp Id="4399" Long="102.023820996" Lat="33.0020608612"/>
				<Dp Id="4400" Long="102.08795922" Lat="33.000489374"/>
				<Dp Id="4401" Long="102.098648438" Lat="33.0002242624"/>
				<Dp Id="4402" Long="102.109337515" Lat="32.9999582375"/>
				<Dp Id="4403" Long="102.184157084" Lat="32.9980704928"/>
				<Dp Id="4404" Long="102.226907962" Lat="32.9969716944"/>
				<Dp Id="4405" Long="102.280343268" Lat="32.9955776578"/>
				<Dp Id="4406" Long="102.291029886" Lat="32.9952961124"/>
				<Dp Id="4407" Long="102.312402674" Lat="32.9947302839"/>
				<Dp Id="4408" Long="102.387202683" Lat="32.9927211428"/>
				<Dp Id="4409" Long="102.440626672" Lat="32.9912586753"/>
				<Dp Id="4410" Long="102.504730314" Lat="32.9894736199"/>
				<Dp Id="4411" Long="102.547462911" Lat="32.9882653484"/>
				<Dp Id="4412" Long="102.568828248" Lat="32.9876557434"/>
				<Dp Id="4413" Long="102.579510674" Lat="32.9873495738"/>
				<Dp Id="4414" Long="102.697006574" Lat="32.9839215676"/>
				<Dp Id="4415" Long="102.718367309" Lat="32.9832864509"/>
				<Dp Id="4416" Long="102.793124563" Lat="32.9810348562"/>
				<Dp Id="4417" Long="102.803803488" Lat="32.9807095578"/>
				<Dp Id="4418" Long="102.825160822" Lat="32.98005623"/>
				<Dp Id="4419" Long="102.857195526" Lat="32.9790694114"/>
				<Dp Id="4420" Long="102.942613693" Lat="32.9763978544"/>
				<Dp Id="4421" Long="103.006669848" Lat="32.9743559779"/>
				<Dp Id="4422" Long="103.017345243" Lat="32.9740124819"/>
				<Dp Id="4423" Long="103.028020456" Lat="32.9736680767"/>
				<Dp Id="4424" Long="103.081393783" Lat="32.9719324123"/>
				<Dp Id="4425" Long="103.092067897" Lat="32.9715825521"/>
				<Dp Id="4426" Long="103.124089128" Lat="32.9705275181"/>
				<Dp Id="4427" Long="103.1347625" Lat="32.9701740225"/>
				<Dp Id="4428" Long="103.145435685" Lat="32.969819618"/>
				<Dp Id="4429" Long="103.166781492" Lat="32.9691080831"/>
				<Dp Id="4430" Long="103.284169875" Lat="32.9651296892"/>
				<Dp Id="4431" Long="103.337520531" Lat="32.9632850047"/>
				<Dp Id="4432" Long="103.348190076" Lat="32.9629133445"/>
				<Dp Id="4433" Long="103.710834717" Lat="32.9497372296"/>
				<Dp Id="4434" Long="97.8489253392" Lat="33.0424189206"/>
				<Dp Id="4435" Long="97.9560057013" Lat="33.0433610272"/>
				<Dp Id="4436" Long="98.8449101019" Lat="33.0476330666"/>
				<Dp Id="4437" Long="98.9948581716" Lat="33.047729363"/>
				<Dp Id="4438" Long="99.0162793593" Lat="33.0477284068"/>
				<Dp Id="4439" Long="99.0484111341" Lat="33.0477200758"/>
				<Dp Id="4440" Long="99.8837918845" Lat="33.0445988691"/>
				<Dp Id="4441" Long="101.628464464" Lat="33.0200354331"/>
				<Dp Id="4442" Long="101.885131623" Lat="33.0143618001"/>
				<Dp Id="4443" Long="101.959978986" Lat="33.0126077513"/>
				<Dp Id="4444" Long="101.981362747" Lat="33.0120983663"/>
				<Dp Id="4445" Long="102.002745967" Lat="33.0115853251"/>
				<Dp Id="4446" Long="102.013437374" Lat="33.0113274334"/>
				<Dp Id="4447" Long="102.024128644" Lat="33.0110686277"/>
				<Dp Id="4448" Long="102.088273368" Lat="33.0094966027"/>
				<Dp Id="4449" Long="102.109653829" Lat="33.0089652843"/>
				<Dp Id="4450" Long="102.120343848" Lat="33.0086982547"/>
				<Dp Id="4451" Long="102.131033726" Lat="33.0084303115"/>
				<Dp Id="4452" Long="102.141723462" Lat="33.0081614548"/>
				<Dp Id="4453" Long="102.152413056" Lat="33.0078916846"/>
				<Dp Id="4454" Long="102.163102507" Lat="33.007621001"/>
				<Dp Id="4455" Long="102.184480978" Lat="33.0070768935"/>
				<Dp Id="4456" Long="102.227236187" Lat="33.0059777191"/>
				<Dp Id="4457" Long="102.237924625" Lat="33.0057006425"/>
				<Dp Id="4458" Long="102.248612916" Lat="33.0054226528"/>
				<Dp Id="4459" Long="102.269989056" Lat="33.0048639342"/>
				<Dp Id="4460" Long="102.280676905" Lat="33.0045832054"/>
				<Dp Id="4461" Long="102.302052155" Lat="33.004019009"/>
				<Dp Id="4462" Long="102.483717249" Lat="32.9990759492"/>
				<Dp Id="4463" Long="102.494402035" Lat="32.99877697"/>
				<Dp Id="4464" Long="102.505086662" Lat="32.9984770786"/>
				<Dp Id="4465" Long="102.515771131" Lat="32.9981762753"/>
				<Dp Id="4466" Long="102.526455441" Lat="32.99787456"/>
				<Dp Id="4467" Long="102.537139591" Lat="32.9975719328"/>
				<Dp Id="4468" Long="102.558507411" Lat="32.9969639428"/>
				<Dp Id="4469" Long="102.579874586" Lat="32.9963523057"/>
				<Dp Id="4470" Long="102.590557931" Lat="32.9960451196"/>
				<Dp Id="4471" Long="102.66533677" Lat="32.9938692939"/>
				<Dp Id="4472" Long="102.708063897" Lat="32.9926059152"/>
				<Dp Id="4473" Long="102.729426456" Lat="32.9919687589"/>
				<Dp Id="4474" Long="102.772149546" Lat="32.9906835148"/>
				<Dp Id="4475" Long="102.793510068" Lat="32.9900354276"/>
				<Dp Id="4476" Long="102.804190073" Lat="32.9897100179"/>
				<Dp Id="4477" Long="102.857587504" Lat="32.9880693104"/>
				<Dp Id="4478" Long="102.868266469" Lat="32.9877384375"/>
				<Dp Id="4479" Long="102.900302312" Lat="32.9867403566"/>
				<Dp Id="4480" Long="102.932336568" Lat="32.9857340839"/>
				<Dp Id="4481" Long="102.943014298" Lat="32.9853968394"/>
				<Dp Id="4482" Long="103.081808395" Lat="32.9809298698"/>
				<Dp Id="4483" Long="103.092483586" Lat="32.98057989"/>
				<Dp Id="4484" Long="103.103158592" Lat="32.9802290009"/>
				<Dp Id="4485" Long="103.156530832" Lat="32.9784609182"/>
				<Dp Id="4486" Long="103.167204718" Lat="32.9781045746"/>
				<Dp Id="4487" Long="103.188551925" Lat="32.9773891608"/>
				<Dp Id="4488" Long="103.199225245" Lat="32.9770300907"/>
				<Dp Id="4489" Long="103.305947933" Lat="32.9733894183"/>
				<Dp Id="4490" Long="103.337960968" Lat="32.9722795046"/>
				<Dp Id="4491" Long="97.5918112181" Lat="33.048800631"/>
				<Dp Id="4492" Long="97.8380991534" Lat="33.0513381065"/>
				<Dp Id="4493" Long="97.8595169008" Lat="33.0515357834"/>
				<Dp Id="4494" Long="97.9344806238" Lat="33.052198701"/>
				<Dp Id="4495" Long="97.9666086698" Lat="33.0524690213"/>
				<Dp Id="4496" Long="97.9773181131" Lat="33.0525572897"/>
				<Dp Id="4497" Long="98.1593853632" Lat="33.0539171997"/>
				<Dp Id="4498" Long="98.1700955687" Lat="33.0539889201"/>
				<Dp Id="4499" Long="99.0162810192" Lat="33.0567487091"/>
				<Dp Id="4500" Long="101.853342643" Lat="33.0241089501"/>
				<Dp Id="4501" Long="101.88542531" Lat="33.0233706781"/>
				<Dp Id="4502" Long="101.981666194" Lat="33.0211064697"/>
				<Dp Id="4503" Long="102.024436428" Lat="33.0200763787"/>
				<Dp Id="4504" Long="102.088587656" Lat="33.0185038156"/>
				<Dp Id="4505" Long="102.09927904" Lat="33.0182385225"/>
				<Dp Id="4506" Long="102.131352348" Lat="33.0174371596"/>
				<Dp Id="4507" Long="102.142043168" Lat="33.0171682109"/>
				<Dp Id="4508" Long="102.152733845" Lat="33.0168983484"/>
				<Dp Id="4509" Long="102.184805017" Lat="33.0160832784"/>
				<Dp Id="4510" Long="102.216874891" Lat="33.0152599858"/>
				<Dp Id="4511" Long="102.248943453" Lat="33.0144284716"/>
				<Dp Id="4512" Long="102.270321759" Lat="33.0138695618"/>
				<Dp Id="4513" Long="102.28101069" Lat="33.013588737"/>
				<Dp Id="4514" Long="102.345141138" Lat="33.011884611"/>
				<Dp Id="4515" Long="102.4306399" Lat="33.0095613172"/>
				<Dp Id="4516" Long="102.505443169" Lat="33.0074805209"/>
				<Dp Id="4517" Long="102.516128719" Lat="33.0071796147"/>
				<Dp Id="4518" Long="102.537499341" Lat="33.0065750654"/>
				<Dp Id="4519" Long="102.558869323" Lat="33.0059668674"/>
				<Dp Id="4520" Long="102.569554073" Lat="33.0056614003"/>
				<Dp Id="4521" Long="102.60160735" Lat="33.0047395268"/>
				<Dp Id="4522" Long="102.61229145" Lat="33.0044304117"/>
				<Dp Id="4523" Long="102.633659159" Lat="33.0038094462"/>
				<Dp Id="4524" Long="102.676392601" Lat="33.0025565743"/>
				<Dp Id="4525" Long="102.687075546" Lat="33.0022410773"/>
				<Dp Id="4526" Long="102.751169699" Lat="33.0003289552"/>
				<Dp Id="4527" Long="102.793895746" Lat="32.9990359819"/>
				<Dp Id="4528" Long="102.943415081" Lat="32.9943958071"/>
				<Dp Id="4529" Long="103.060870101" Lat="32.9906247798"/>
				<Dp Id="4530" Long="103.082223192" Lat="32.9899273097"/>
				<Dp Id="4531" Long="103.103575543" Lat="32.9892262011"/>
				<Dp Id="4532" Long="103.156953169" Lat="32.9874575138"/>
				<Dp Id="4533" Long="103.188977493" Lat="32.9863853898"/>
				<Dp Id="4534" Long="103.295712862" Lat="32.9827525604"/>
				<Dp Id="4535" Long="97.5702506307" Lat="33.0575744958"/>
				<Dp Id="4536" Long="97.9665032862" Lat="33.061487845"/>
				<Dp Id="4537" Long="97.9772138211" Lat="33.0615761436"/>
				<Dp Id="4538" Long="98.1164548296" Lat="33.0626403423"/>
				<Dp Id="4539" Long="98.9841443443" Lat="33.0657690534"/>
				<Dp Id="4540" Long="101.628999857" Lat="33.0380570582"/>
				<Dp Id="4541" Long="101.864328642" Lat="33.0328728057"/>
				<Dp Id="4542" Long="102.024744349" Lat="33.0290841141"/>
				<Dp Id="4543" Long="102.099594552" Lat="33.027245629"/>
				<Dp Id="4544" Long="102.11028688" Lat="33.0269793309"/>
				<Dp Id="4545" Long="102.120979067" Lat="33.0267121185"/>
				<Dp Id="4546" Long="102.131671112" Lat="33.0264439919"/>
				<Dp Id="4547" Long="102.1851292" Lat="33.0250896475"/>
				<Dp Id="4548" Long="102.195820386" Lat="33.0248160366"/>
				<Dp Id="4549" Long="102.206511428" Lat="33.0245415118"/>
				<Dp Id="4550" Long="102.217202324" Lat="33.0242660732"/>
				<Dp Id="4551" Long="102.292034489" Lat="33.022312418"/>
				<Dp Id="4552" Long="102.324103189" Lat="33.0214614336"/>
				<Dp Id="4553" Long="102.345481569" Lat="33.0208895436"/>
				<Dp Id="4554" Long="102.388236508" Lat="33.0197348042"/>
				<Dp Id="4555" Long="102.39892486" Lat="33.0194438365"/>
				<Dp Id="4556" Long="102.430988991" Lat="33.0185654549"/>
				<Dp Id="4557" Long="102.452364302" Lat="33.0179753024"/>
				<Dp Id="4558" Long="102.548545405" Lat="33.0152744347"/>
				<Dp Id="4559" Long="102.559231397" Lat="33.0149697755"/>
				<Dp Id="4560" Long="102.569917228" Lat="33.0146642039"/>
				<Dp Id="4561" Long="102.580602897" Lat="33.0143577199"/>
				<Dp Id="4562" Long="102.687450593" Lat="33.011242711"/>
				<Dp Id="4563" Long="102.74086821" Lat="33.0096510099"/>
				<Dp Id="4564" Long="102.869053108" Lat="33.0057379576"/>
				<Dp Id="4565" Long="102.986533804" Lat="33.0020357511"/>
				<Dp Id="4566" Long="103.018570234" Lat="33.0010069366"/>
				<Dp Id="4567" Long="103.050605027" Lat="32.9999699298"/>
				<Dp Id="4568" Long="103.071960642" Lat="32.9992740413"/>
				<Dp Id="4569" Long="103.082638173" Lat="32.998924732"/>
				<Dp Id="4570" Long="103.093315519" Lat="32.9985745128"/>
				<Dp Id="4571" Long="103.10399268" Lat="32.9982233836"/>
				<Dp Id="4572" Long="103.125346446" Lat="32.9975183959"/>
				<Dp Id="4573" Long="103.210754007" Lat="32.9946620601"/>
				<Dp Id="4574" Long="103.242778715" Lat="32.9935759293"/>
				<Dp Id="4575" Long="103.30682294" Lat="32.9913791227"/>
				<Dp Id="4576" Long="103.338842431" Lat="32.9902684498"/>
				<Dp Id="4577" Long="97.9021290974" Lat="33.0699573662"/>
				<Dp Id="4578" Long="97.9878211563" Lat="33.0706823931"/>
				<Dp Id="4579" Long="98.9841427265" Lat="33.0747893296"/>
				<Dp Id="4580" Long="101.907405209" Lat="33.040891293"/>
				<Dp Id="4581" Long="101.992968427" Lat="33.0388663034"/>
				<Dp Id="4582" Long="102.025052408" Lat="33.0380918339"/>
				<Dp Id="4583" Long="102.110603616" Lat="33.0359863306"/>
				<Dp Id="4584" Long="102.121296888" Lat="33.0357190268"/>
				<Dp Id="4585" Long="102.185453527" Lat="33.0340960007"/>
				<Dp Id="4586" Long="102.206837924" Lat="33.0335476775"/>
				<Dp Id="4587" Long="102.249604968" Lat="33.0324400614"/>
				<Dp Id="4588" Long="102.377891835" Lat="33.0290294795"/>
				<Dp Id="4589" Long="102.40996014" Lat="33.0281562777"/>
				<Dp Id="4590" Long="102.420649266" Lat="33.0278633837"/>
				<Dp Id="4591" Long="102.442027054" Lat="33.0272748557"/>
				<Dp Id="4592" Long="102.559593631" Lat="33.023972667"/>
				<Dp Id="4593" Long="102.570280544" Lat="33.0236669909"/>
				<Dp Id="4594" Long="102.591653884" Lat="33.0230529006"/>
				<Dp Id="4595" Long="102.613026573" Lat="33.0224351601"/>
				<Dp Id="4596" Long="102.634398608" Lat="33.0218137697"/>
				<Dp Id="4597" Long="102.826716831" Lat="33.0160570738"/>
				<Dp Id="4598" Long="102.944217182" Lat="33.0123936906"/>
				<Dp Id="4599" Long="102.96557858" Lat="33.0117157767"/>
				<Dp Id="4600" Long="102.997619331" Lat="33.0106920747"/>
				<Dp Id="4601" Long="103.018978927" Lat="33.0100050532"/>
				<Dp Id="4602" Long="103.040337797" Lat="33.0093143894"/>
				<Dp Id="4603" Long="103.072374729" Lat="33.0082715654"/>
				<Dp Id="4604" Long="103.136443606" Lat="33.0061613403"/>
				<Dp Id="4605" Long="103.157798406" Lat="33.0054506515"/>
				<Dp Id="4606" Long="103.179152455" Lat="33.0047363231"/>
				<Dp Id="4607" Long="103.200505747" Lat="33.0040183557"/>
				<Dp Id="4608" Long="103.275236262" Lat="33.0014768182"/>
				<Dp Id="4609" Long="103.328609412" Lat="32.999634155"/>
				<Dp Id="4610" Long="103.339283457" Lat="32.9992628952"/>
				<Dp Id="4611" Long="98.834131894" Lat="33.083700273"/>
				<Dp Id="4612" Long="98.9198513494" Lat="33.0837848409"/>
				<Dp Id="4613" Long="99.0270009678" Lat="33.0838076777"/>
				<Dp Id="4614" Long="101.308475521" Lat="33.0624379161"/>
				<Dp Id="4615" Long="101.82212111" Lat="33.0518670381"/>
				<Dp Id="4616" Long="101.843516976" Lat="33.0513807621"/>
				<Dp Id="4617" Long="101.875609805" Lat="33.0506444793"/>
				<Dp Id="4618" Long="101.886307155" Lat="33.0503972201"/>
				<Dp Id="4619" Long="101.950488484" Lat="33.0488944374"/>
				<Dp Id="4620" Long="101.961184907" Lat="33.0486407693"/>
				<Dp Id="4621" Long="101.993273366" Lat="33.0478742726"/>
				<Dp Id="4622" Long="102.003969248" Lat="33.047616943"/>
				<Dp Id="4623" Long="102.014664994" Lat="33.0473586982"/>
				<Dp Id="4624" Long="102.025360603" Lat="33.0470995382"/>
				<Dp Id="4625" Long="102.089531359" Lat="33.0455253605"/>
				<Dp Id="4626" Long="102.121614851" Lat="33.0447259193"/>
				<Dp Id="4627" Long="102.132309066" Lat="33.0444576093"/>
				<Dp Id="4628" Long="102.1750845" Lat="33.0433752217"/>
				<Dp Id="4629" Long="102.260628424" Lat="33.0411665477"/>
				<Dp Id="4630" Long="102.282012937" Lat="33.0406052356"/>
				<Dp Id="4631" Long="102.303396854" Lat="33.0400402668"/>
				<Dp Id="4632" Long="102.356854017" Lat="33.0386118487"/>
				<Dp Id="4633" Long="102.37823582" Lat="33.0380340839"/>
				<Dp Id="4634" Long="102.442377539" Lat="33.0362788601"/>
				<Dp Id="4635" Long="102.453067282" Lat="33.0359831252"/>
				<Dp Id="4636" Long="102.463756869" Lat="33.0356864768"/>
				<Dp Id="4637" Long="102.581331856" Lat="33.0323630677"/>
				<Dp Id="4638" Long="102.592019527" Lat="33.0320554611"/>
				<Dp Id="4639" Long="102.602707035" Lat="33.0317469416"/>
				<Dp Id="4640" Long="102.613394381" Lat="33.0314375093"/>
				<Dp Id="4641" Long="102.624081562" Lat="33.0311271642"/>
				<Dp Id="4642" Long="102.634768579" Lat="33.0308159064"/>
				<Dp Id="4643" Long="102.741629615" Lat="33.027653138"/>
				<Dp Id="4644" Long="102.773684643" Lat="33.0266865172"/>
				<Dp Id="4645" Long="102.933936453" Lat="33.0217303123"/>
				<Dp Id="4646" Long="102.9446185" Lat="33.0213926063"/>
				<Dp Id="4647" Long="102.998026047" Lat="33.0196904087"/>
				<Dp Id="4648" Long="103.008707016" Lat="33.019347236"/>
				<Dp Id="4649" Long="103.040748831" Lat="33.0183122524"/>
				<Dp Id="4650" Long="103.051429071" Lat="33.0179654363"/>
				<Dp Id="4651" Long="103.062109127" Lat="33.0176177094"/>
				<Dp Id="4652" Long="103.072789" Lat="33.0172690719"/>
				<Dp Id="4653" Long="103.104827511" Lat="33.0162176957"/>
				<Dp Id="4654" Long="103.12618559" Lat="33.0155122259"/>
				<Dp Id="4655" Long="103.158221307" Lat="33.0144471936"/>
				<Dp Id="4656" Long="103.168899504" Lat="33.0140903624"/>
				<Dp Id="4657" Long="103.190255331" Lat="33.0133739697"/>
				<Dp Id="4658" Long="103.232964708" Lat="33.0119302643"/>
				<Dp Id="4659" Long="103.318374239" Lat="33.0089991864"/>
				<Dp Id="4660" Long="103.350399605" Lat="33.0078850263"/>
				<Dp Id="4661" Long="98.137613173" Lat="33.0898479992"/>
				<Dp Id="4662" Long="98.8448309626" Lat="33.0927342842"/>
				<Dp Id="4663" Long="101.180246659" Lat="33.0737641898"/>
				<Dp Id="4664" Long="101.854505665" Lat="33.0601453197"/>
				<Dp Id="4665" Long="101.865204362" Lat="33.0598998081"/>
				<Dp Id="4666" Long="101.875902929" Lat="33.0596533805"/>
				<Dp Id="4667" Long="101.89729967" Lat="33.0591577771"/>
				<Dp Id="4668" Long="101.929393795" Lat="33.0584075024"/>
				<Dp Id="4669" Long="101.940091571" Lat="33.0581555791"/>
				<Dp Id="4670" Long="101.950789214" Lat="33.05790274"/>
				<Dp Id="4671" Long="102.089846206" Lat="33.0545325107"/>
				<Dp Id="4672" Long="102.10054193" Lat="33.0542668544"/>
				<Dp Id="4673" Long="102.154018429" Lat="33.0529248454"/>
				<Dp Id="4674" Long="102.186102615" Lat="33.0521086596"/>
				<Dp Id="4675" Long="102.228879504" Lat="33.0510076038"/>
				<Dp Id="4676" Long="102.27165405" Lat="33.0498919124"/>
				<Dp Id="4677" Long="102.314426221" Lat="33.0487615884"/>
				<Dp Id="4678" Long="102.335811407" Lat="33.04819094"/>
				<Dp Id="4679" Long="102.346503773" Lat="33.0479042444"/>
				<Dp Id="4680" Long="102.357195987" Lat="33.0476166345"/>
				<Dp Id="4681" Long="102.367888049" Lat="33.0473281104"/>
				<Dp Id="4682" Long="102.389271715" Lat="33.0467483198"/>
				<Dp Id="4683" Long="102.432037198" Lat="33.0455777703"/>
				<Dp Id="4684" Long="102.453419007" Lat="33.044987012"/>
				<Dp Id="4685" Long="102.474800191" Lat="33.0443925986"/>
				<Dp Id="4686" Long="102.517560663" Lat="33.0431928077"/>
				<Dp Id="4687" Long="102.528250384" Lat="33.0428905761"/>
				<Dp Id="4688" Long="102.592385333" Lat="33.041058005"/>
				<Dp Id="4689" Long="102.603073924" Lat="33.04074938"/>
				<Dp Id="4690" Long="102.613762351" Lat="33.0404398419"/>
				<Dp Id="4691" Long="102.624450615" Lat="33.0401293907"/>
				<Dp Id="4692" Long="102.65651442" Lat="33.039192559"/>
				<Dp Id="4693" Long="102.848865475" Lat="33.0333990752"/>
				<Dp Id="4694" Long="102.870234379" Lat="33.0327371091"/>
				<Dp Id="4695" Long="102.880918569" Lat="33.0324047581"/>
				<Dp Id="4696" Long="102.891602582" Lat="33.0320714952"/>
				<Dp Id="4697" Long="102.966385715" Lat="33.0297131272"/>
				<Dp Id="4698" Long="102.998432945" Lat="33.0286887252"/>
				<Dp Id="4699" Long="103.009114993" Lat="33.0283454352"/>
				<Dp Id="4700" Long="103.030478545" Lat="33.0276561215"/>
				<Dp Id="4701" Long="103.041160048" Lat="33.0273100979"/>
				<Dp Id="4702" Long="103.062522504" Lat="33.0266153174"/>
				<Dp Id="4703" Long="103.073203456" Lat="33.0262665607"/>
				<Dp Id="4704" Long="103.083884224" Lat="33.0259168931"/>
				<Dp Id="4705" Long="103.105245204" Lat="33.0252148252"/>
				<Dp Id="4706" Long="103.115925416" Lat="33.0248624251"/>
				<Dp Id="4707" Long="103.318813502" Lat="33.0179938488"/>
				<Dp Id="4708" Long="98.4911574917" Lat="33.1008124853"/>
				<Dp Id="4709" Long="98.8448151136" Lat="33.1017544885"/>
				<Dp Id="4710" Long="98.9198349785" Lat="33.101825311"/>
				<Dp Id="4711" Long="101.90829436" Lat="33.0679172326"/>
				<Dp Id="4712" Long="102.143643832" Lat="33.0622017546"/>
				<Dp Id="4713" Long="102.154339933" Lat="33.0619314302"/>
				<Dp Id="4714" Long="102.165035891" Lat="33.0616601905"/>
				<Dp Id="4715" Long="102.23990355" Lat="33.0597358871"/>
				<Dp Id="4716" Long="102.261292993" Lat="33.0591778507"/>
				<Dp Id="4717" Long="102.325457758" Lat="33.0574817851"/>
				<Dp Id="4718" Long="102.35753811" Lat="33.0566214042"/>
				<Dp Id="4719" Long="102.368231256" Lat="33.0563327814"/>
				<Dp Id="4720" Long="102.41100231" Lat="33.0551691463"/>
				<Dp Id="4721" Long="102.432386911" Lat="33.0545818428"/>
				<Dp Id="4722" Long="102.443078978" Lat="33.0542868198"/>
				<Dp Id="4723" Long="102.517919048" Lat="33.0521960648"/>
				<Dp Id="4724" Long="102.528609852" Lat="33.0518937299"/>
				<Dp Id="4725" Long="102.539300496" Lat="33.0515904811"/>
				<Dp Id="4726" Long="102.54999098" Lat="33.0512863186"/>
				<Dp Id="4727" Long="102.603440975" Lat="33.0497518018"/>
				<Dp Id="4728" Long="102.656886886" Lat="33.0481944485"/>
				<Dp Id="4729" Long="102.688952447" Lat="33.0472490775"/>
				<Dp Id="4730" Long="102.838571625" Lat="33.042728712"/>
				<Dp Id="4731" Long="102.870628487" Lat="33.0417367919"/>
				<Dp Id="4732" Long="102.891998852" Lat="33.0410709505"/>
				<Dp Id="4733" Long="102.913368512" Lat="33.0404014607"/>
				<Dp Id="4734" Long="102.924053077" Lat="33.0400653477"/>
				<Dp Id="4735" Long="103.0202061" Lat="33.0369992981"/>
				<Dp Id="4736" Long="103.062936064" Lat="33.0356129079"/>
				<Dp Id="4737" Long="103.073618096" Lat="33.035264032"/>
				<Dp Id="4738" Long="103.105663084" Lat="33.034211937"/>
				<Dp Id="4739" Long="103.159067673" Lat="33.0324402245"/>
				<Dp Id="4740" Long="103.169748028" Lat="33.0320831494"/>
				<Dp Id="4741" Long="103.276541117" Lat="33.0284623154"/>
				<Dp Id="4742" Long="103.31925296" Lat="33.0269884931"/>
				<Dp Id="4743" Long="103.351284792" Lat="33.0258735713"/>
				<Dp Id="4744" Long="97.9874077107" Lat="33.1067577415"/>
				<Dp Id="4745" Long="98.7697720739" Lat="33.1106586674"/>
				<Dp Id="4746" Long="98.8126446981" Lat="33.1107304906"/>
				<Dp Id="4747" Long="98.8233628767" Lat="33.110746142"/>
				<Dp Id="4748" Long="98.8340810633" Lat="33.1107608717"/>
				<Dp Id="4749" Long="98.9519815079" Lat="33.110862063"/>
				<Dp Id="4750" Long="101.74807218" Lat="33.080569781"/>
				<Dp Id="4751" Long="101.801581658" Lat="33.0793780584"/>
				<Dp Id="4752" Long="102.00488814" Lat="33.0746404933"/>
				<Dp Id="4753" Long="102.036984745" Lat="33.0738622152"/>
				<Dp Id="4754" Long="102.047683338" Lat="33.073600957"/>
				<Dp Id="4755" Long="102.079778286" Lat="33.0728116863"/>
				<Dp Id="4756" Long="102.090476323" Lat="33.0725467641"/>
				<Dp Id="4757" Long="102.122569589" Lat="33.0717465026"/>
				<Dp Id="4758" Long="102.143964392" Lat="33.071208416"/>
				<Dp Id="4759" Long="102.176055525" Lat="33.0703944187"/>
				<Dp Id="4760" Long="102.240233885" Lat="33.0687417054"/>
				<Dp Id="4761" Long="102.30440695" Lat="33.0670560415"/>
				<Dp Id="4762" Long="102.443429932" Lat="33.0632907752"/>
				<Dp Id="4763" Long="102.454122927" Lat="33.0629947368"/>
				<Dp Id="4764" Long="102.464815766" Lat="33.062697784"/>
				<Dp Id="4765" Long="102.486200971" Lat="33.0621011354"/>
				<Dp Id="4766" Long="102.561044183" Lat="33.0599840678"/>
				<Dp Id="4767" Long="102.625189215" Lat="33.0581337936"/>
				<Dp Id="4768" Long="102.796213418" Lat="33.053038951"/>
				<Dp Id="4769" Long="102.881709122" Lat="33.0504038793"/>
				<Dp Id="4770" Long="102.913767122" Lat="33.04940067"/>
				<Dp Id="4771" Long="102.924452768" Lat="33.0490644421"/>
				<Dp Id="4772" Long="102.935138236" Lat="33.0487273019"/>
				<Dp Id="4773" Long="103.009931493" Lat="33.0463417813"/>
				<Dp Id="4774" Long="103.031299367" Lat="33.0456519963"/>
				<Dp Id="4775" Long="103.041983031" Lat="33.0453057362"/>
				<Dp Id="4776" Long="103.052666511" Lat="33.0449585643"/>
				<Dp Id="4777" Long="103.063349808" Lat="33.0446104808"/>
				<Dp Id="4778" Long="103.074032921" Lat="33.0442614857"/>
				<Dp Id="4779" Long="103.095398592" Lat="33.0435607608"/>
				<Dp Id="4780" Long="103.191534876" Lat="33.0403623887"/>
				<Dp Id="4781" Long="103.234257199" Lat="33.0389172027"/>
				<Dp Id="4782" Long="103.276976456" Lat="33.037457445"/>
				<Dp Id="4783" Long="103.298334924" Lat="33.0367221029"/>
				<Dp Id="4784" Long="98.2123741155" Lat="33.1174024036"/>
				<Dp Id="4785" Long="98.2230921594" Lat="33.1174696877"/>
				<Dp Id="4786" Long="98.8126255484" Lat="33.1197506536"/>
				<Dp Id="4787" Long="98.8233448225" Lat="33.1197663104"/>
				<Dp Id="4788" Long="101.341541529" Lat="33.0978899695"/>
				<Dp Id="4789" Long="101.598494433" Lat="33.0927955604"/>
				<Dp Id="4790" Long="101.791164823" Lat="33.0886277579"/>
				<Dp Id="4791" Long="101.908887787" Lat="33.0859344487"/>
				<Dp Id="4792" Long="101.973093614" Lat="33.0844186078"/>
				<Dp Id="4793" Long="101.983794115" Lat="33.0841627592"/>
				<Dp Id="4794" Long="101.99449448" Lat="33.083905994"/>
				<Dp Id="4795" Long="102.037294578" Lat="33.0828697681"/>
				<Dp Id="4796" Long="102.047994258" Lat="33.0826084206"/>
				<Dp Id="4797" Long="102.069393204" Lat="33.0820829765"/>
				<Dp Id="4798" Long="102.080092467" Lat="33.08181888"/>
				<Dp Id="4799" Long="102.112189418" Lat="33.0810210933"/>
				<Dp Id="4800" Long="102.144285096" Lat="33.0802150616"/>
				<Dp Id="4801" Long="102.15498337" Lat="33.0799445524"/>
				<Dp Id="4802" Long="102.19777503" Lat="33.0788533563"/>
				<Dp Id="4803" Long="102.219169991" Lat="33.0783022634"/>
				<Dp Id="4804" Long="102.454475122" Lat="33.0719985747"/>
				<Dp Id="4805" Long="102.475862812" Lat="33.0714035514"/>
				<Dp Id="4806" Long="102.550714734" Lat="33.0692921614"/>
				<Dp Id="4807" Long="102.561407225" Lat="33.0689868766"/>
				<Dp Id="4808" Long="102.593483727" Lat="33.0680655369"/>
				<Dp Id="4809" Long="102.614867247" Lat="33.0674467397"/>
				<Dp Id="4810" Long="102.625558761" Lat="33.0671359701"/>
				<Dp Id="4811" Long="102.753843969" Lat="33.063335457"/>
				<Dp Id="4812" Long="102.828665739" Lat="33.0610577443"/>
				<Dp Id="4813" Long="102.967597765" Lat="33.0567090228"/>
				<Dp Id="4814" Long="102.978283599" Lat="33.0563681175"/>
				<Dp Id="4815" Long="103.010340015" Lat="33.0553399281"/>
				<Dp Id="4816" Long="103.021025125" Lat="33.0549953738"/>
				<Dp Id="4817" Long="103.042394797" Lat="33.054303529"/>
				<Dp Id="4818" Long="103.063763736" Lat="33.053608036"/>
				<Dp Id="4819" Long="103.085131939" Lat="33.0529088955"/>
				<Dp Id="4820" Long="103.095815763" Lat="33.0525579574"/>
				<Dp Id="4821" Long="103.117182853" Lat="33.0518533461"/>
				<Dp Id="4822" Long="103.277411988" Lat="33.0464525565"/>
				<Dp Id="4823" Long="103.330812094" Lat="33.0446067429"/>
				<Dp Id="4824" Long="98.2015744904" Lat="33.1263535212"/>
				<Dp Id="4825" Long="98.7697250002" Lat="33.1286989312"/>
				<Dp Id="4826" Long="98.8126063902" Lat="33.1287708035"/>
				<Dp Id="4827" Long="98.8662083163" Lat="33.1288398906"/>
				<Dp Id="4828" Long="101.737928761" Lat="33.098825213"/>
				<Dp Id="4829" Long="101.962695331" Lat="33.0936816936"/>
				<Dp Id="4830" Long="101.973397056" Lat="33.0934266745"/>
				<Dp Id="4831" Long="101.994800099" Lat="33.0929138855"/>
				<Dp Id="4832" Long="102.005501416" Lat="33.0926561157"/>
				<Dp Id="4833" Long="102.016202598" Lat="33.092397429"/>
				<Dp Id="4834" Long="102.037604548" Lat="33.0918773054"/>
				<Dp Id="4835" Long="102.048305316" Lat="33.0916158685"/>
				<Dp Id="4836" Long="102.101807071" Lat="33.0902949349"/>
				<Dp Id="4837" Long="102.12320679" Lat="33.0897601459"/>
				<Dp Id="4838" Long="102.166004522" Lat="33.0886795717"/>
				<Dp Id="4839" Long="102.176703596" Lat="33.0884071375"/>
				<Dp Id="4840" Long="102.262290957" Lat="33.0861946852"/>
				<Dp Id="4841" Long="102.347868836" Lat="33.0839236195"/>
				<Dp Id="4842" Long="102.486912028" Lat="33.0801081838"/>
				<Dp Id="4843" Long="102.497606564" Lat="33.0798082832"/>
				<Dp Id="4844" Long="102.529689217" Lat="33.0789030923"/>
				<Dp Id="4845" Long="102.540383115" Lat="33.0785995325"/>
				<Dp Id="4846" Long="102.561770428" Lat="33.0779896689"/>
				<Dp Id="4847" Long="102.572463842" Lat="33.0776833652"/>
				<Dp Id="4848" Long="102.583157094" Lat="33.077376147"/>
				<Dp Id="4849" Long="102.593850184" Lat="33.0770680143"/>
				<Dp Id="4850" Long="102.625928472" Lat="33.0761381298"/>
				<Dp Id="4851" Long="102.690080593" Lat="33.0742536761"/>
				<Dp Id="4852" Long="102.786297442" Lat="33.0713653033"/>
				<Dp Id="4853" Long="102.829056041" Lat="33.0700578272"/>
				<Dp Id="4854" Long="102.893188721" Lat="33.0680692131"/>
				<Dp Id="4855" Long="102.968002141" Lat="33.0657076198"/>
				<Dp Id="4856" Long="102.989375792" Lat="33.0650246638"/>
				<Dp Id="4857" Long="103.000062346" Lat="33.0646818169"/>
				<Dp Id="4858" Long="103.021434911" Lat="33.0639933854"/>
				<Dp Id="4859" Long="103.03212092" Lat="33.063647801"/>
				<Dp Id="4860" Long="103.042806746" Lat="33.0633013042"/>
				<Dp Id="4861" Long="103.064177848" Lat="33.0626055737"/>
				<Dp Id="4862" Long="103.074863123" Lat="33.0622563401"/>
				<Dp Id="4863" Long="103.085548214" Lat="33.0619061943"/>
				<Dp Id="4864" Long="103.128286719" Lat="33.0604964904"/>
				<Dp Id="4865" Long="103.171022231" Lat="33.0590721961"/>
				<Dp Id="4866" Long="103.288529204" Lat="33.0550801832"/>
				<Dp Id="4867" Long="103.331253218" Lat="33.0536012059"/>
				<Dp Id="4868" Long="103.406012673" Lat="33.0509779301"/>
				<Dp Id="4869" Long="97.8263122769" Lat="33.1324030243"/>
				<Dp Id="4870" Long="97.8370309117" Lat="33.1325035504"/>
				<Dp Id="4871" Long="97.8477495995" Lat="33.1326031547"/>
				<Dp Id="4872" Long="97.8584683398" Lat="33.132701837"/>
				<Dp Id="4873" Long="97.8691871322" Lat="33.1327995975"/>
				<Dp Id="4874" Long="101.577610598" Lat="33.1112624457"/>
				<Dp Id="4875" Long="101.71679692" Lat="33.1083040255"/>
				<Dp Id="4876" Long="101.727502709" Lat="33.1080700266"/>
				<Dp Id="4877" Long="101.759619329" Lat="33.1073625214"/>
				<Dp Id="4878" Long="101.834553694" Lat="33.1056795473"/>
				<Dp Id="4879" Long="101.96299782" Lat="33.1026898321"/>
				<Dp Id="4880" Long="101.995105853" Lat="33.1019217615"/>
				<Dp Id="4881" Long="102.048616513" Lat="33.1006233009"/>
				<Dp Id="4882" Long="102.08072125" Lat="33.0998332204"/>
				<Dp Id="4883" Long="102.09142255" Lat="33.0995680265"/>
				<Dp Id="4884" Long="102.144926931" Lat="33.0982283055"/>
				<Dp Id="4885" Long="102.15562738" Lat="33.0979576113"/>
				<Dp Id="4886" Long="102.166327686" Lat="33.0976860005"/>
				<Dp Id="4887" Long="102.497963416" Lat="33.0888116803"/>
				<Dp Id="4888" Long="102.519354182" Lat="33.0882089286"/>
				<Dp Id="4889" Long="102.530049326" Lat="33.0879061801"/>
				<Dp Id="4890" Long="102.551439131" Lat="33.0872979381"/>
				<Dp Id="4891" Long="102.58352263" Lat="33.0863787131"/>
				<Dp Id="4892" Long="102.615604664" Lat="33.085451255"/>
				<Dp Id="4893" Long="102.679764288" Lat="33.0835716443"/>
				<Dp Id="4894" Long="102.936341625" Lat="33.0757241357"/>
				<Dp Id="4895" Long="103.021844879" Lat="33.0729913795"/>
				<Dp Id="4896" Long="103.043218879" Lat="33.0722990619"/>
				<Dp Id="4897" Long="103.053905604" Lat="33.0719515342"/>
				<Dp Id="4898" Long="103.064592145" Lat="33.0716030938"/>
				<Dp Id="4899" Long="103.085964674" Lat="33.0709034755"/>
				<Dp Id="4900" Long="103.128707505" Lat="33.0694932901"/>
				<Dp Id="4901" Long="103.171447343" Lat="33.0680685093"/>
				<Dp Id="4902" Long="103.256917911" Lat="33.0651751754"/>
				<Dp Id="4903" Long="103.288966204" Lat="33.064075133"/>
				<Dp Id="4904" Long="103.331694539" Lat="33.0625956507"/>
				<Dp Id="4905" Long="103.353057531" Lat="33.0618504423"/>
				<Dp Id="4906" Long="98.1799686651" Lat="33.1442528085"/>
				<Dp Id="4907" Long="98.7482328637" Lat="33.1466976439"/>
				<Dp Id="4908" Long="98.7911229473" Lat="33.1467769494"/>
				<Dp Id="4909" Long="101.256568156" Lat="33.1265101305"/>
				<Dp Id="4910" Long="101.706367474" Lat="33.1175472276"/>
				<Dp Id="4911" Long="101.781313881" Lat="33.1158958184"/>
				<Dp Id="4912" Long="101.931187929" Lat="33.1124580296"/>
				<Dp Id="4913" Long="102.006115239" Lat="33.1106716759"/>
				<Dp Id="4914" Long="102.048927848" Lat="33.1096307175"/>
				<Dp Id="4915" Long="102.070333323" Lat="33.1091047345"/>
				<Dp Id="4916" Long="102.09173824" Lat="33.1085750826"/>
				<Dp Id="4917" Long="102.123844559" Lat="33.1077737263"/>
				<Dp Id="4918" Long="102.134546382" Lat="33.1075047735"/>
				<Dp Id="4919" Long="102.1559496" Lat="33.106964117"/>
				<Dp Id="4920" Long="102.380648009" Lat="33.1010658613"/>
				<Dp Id="4921" Long="102.455532647" Lat="33.0990099901"/>
				<Dp Id="4922" Long="102.466229829" Lat="33.0987126312"/>
				<Dp Id="4923" Long="102.509016975" Lat="33.0975140399"/>
				<Dp Id="4924" Long="102.530409594" Lat="33.0969092514"/>
				<Dp Id="4925" Long="102.573192905" Lat="33.0956886908"/>
				<Dp Id="4926" Long="102.605278685" Lat="33.094763661"/>
				<Dp Id="4927" Long="102.626668388" Lat="33.0941423993"/>
				<Dp Id="4928" Long="102.680139754" Lat="33.0925732348"/>
				<Dp Id="4929" Long="102.744299875" Lat="33.0906600536"/>
				<Dp Id="4930" Long="102.915363336" Lat="33.0853973343"/>
				<Dp Id="4931" Long="102.926053312" Lat="33.0850606468"/>
				<Dp Id="4932" Long="102.936743111" Lat="33.0847230457"/>
				<Dp Id="4933" Long="103.032943203" Lat="33.0816435356"/>
				<Dp Id="4934" Long="103.054319002" Lat="33.0809491556"/>
				<Dp Id="4935" Long="103.065006626" Lat="33.0806005962"/>
				<Dp Id="4936" Long="103.097068389" Lat="33.0795494412"/>
				<Dp Id="4937" Long="103.118441969" Lat="33.0788441077"/>
				<Dp Id="4938" Long="103.203928782" Lat="33.0759862747"/>
				<Dp Id="4939" Long="103.225298589" Lat="33.075262694"/>
				<Dp Id="4940" Long="103.257351862" Lat="33.0741704827"/>
				<Dp Id="4941" Long="103.310770118" Lat="33.0723318941"/>
				<Dp Id="4942" Long="103.332136056" Lat="33.0715900772"/>
				<Dp Id="4943" Long="103.353501208" Lat="33.0708446144"/>
				<Dp Id="4944" Long="98.169162463" Lat="33.1532009764"/>
				<Dp Id="4945" Long="101.663810461" Lat="33.1274811056"/>
				<Dp Id="4946" Long="101.685227507" Lat="33.1270210576"/>
				<Dp Id="4947" Long="101.781598106" Lat="33.1249053603"/>
				<Dp Id="4948" Long="101.803012414" Lat="33.1244251002"/>
				<Dp Id="4949" Long="101.910076228" Lat="33.1219686961"/>
				<Dp Id="4950" Long="101.931487418" Lat="33.1214663967"/>
				<Dp Id="4951" Long="101.942192813" Lat="33.1212138699"/>
				<Dp Id="4952" Long="101.952898074" Lat="33.1209604252"/>
				<Dp Id="4953" Long="101.963603201" Lat="33.1207060624"/>
				<Dp Id="4954" Long="101.98501305" Lat="33.1201945832"/>
				<Dp Id="4955" Long="101.995717771" Lat="33.1199374668"/>
				<Dp Id="4956" Long="102.017126804" Lat="33.1194204807"/>
				<Dp Id="4957" Long="102.049239322" Lat="33.1186381186"/>
				<Dp Id="4958" Long="102.081350593" Lat="33.1178474981"/>
				<Dp Id="4959" Long="102.102757407" Lat="33.1173158303"/>
				<Dp Id="4960" Long="102.359594046" Lat="33.1106496825"/>
				<Dp Id="4961" Long="102.466583738" Lat="33.1077163021"/>
				<Dp Id="4962" Long="102.477281849" Lat="33.1074179257"/>
				<Dp Id="4963" Long="102.509375232" Lat="33.1065173013"/>
				<Dp Id="4964" Long="102.520072708" Lat="33.1062152616"/>
				<Dp Id="4965" Long="102.530770024" Lat="33.1059123062"/>
				<Dp Id="4966" Long="102.541467179" Lat="33.1056084352"/>
				<Dp Id="4967" Long="102.616342737" Lat="33.1034557035"/>
				<Dp Id="4968" Long="102.627038592" Lat="33.103144509"/>
				<Dp Id="4969" Long="102.648429808" Lat="33.1025193741"/>
				<Dp Id="4970" Long="102.659125167" Lat="33.102205434"/>
				<Dp Id="4971" Long="102.66982036" Lat="33.1018905788"/>
				<Dp Id="4972" Long="102.680515387" Lat="33.1015748085"/>
				<Dp Id="4973" Long="102.691210247" Lat="33.1012581233"/>
				<Dp Id="4974" Long="102.701904938" Lat="33.1009405231"/>
				<Dp Id="4975" Long="102.723293817" Lat="33.1003025781"/>
				<Dp Id="4976" Long="102.733988003" Lat="33.0999822333"/>
				<Dp Id="4977" Long="102.74468202" Lat="33.0996609739"/>
				<Dp Id="4978" Long="102.755375866" Lat="33.0993387997"/>
				<Dp Id="4979" Long="102.808842531" Lat="33.0977142101"/>
				<Dp Id="4980" Long="102.819535348" Lat="33.0973865488"/>
				<Dp Id="4981" Long="102.83022799" Lat="33.0970579731"/>
				<Dp Id="4982" Long="102.915762833" Lat="33.0943964572"/>
				<Dp Id="4983" Long="102.926453893" Lat="33.0940596547"/>
				<Dp Id="4984" Long="102.937144776" Lat="33.0937219383"/>
				<Dp Id="4985" Long="102.990596498" Lat="33.0920196506"/>
				<Dp Id="4986" Long="103.076109813" Lat="33.0892484895"/>
				<Dp Id="4987" Long="103.08679815" Lat="33.0888979848"/>
				<Dp Id="4988" Long="103.097486302" Lat="33.0885465671"/>
				<Dp Id="4989" Long="103.118862048" Lat="33.0878409927"/>
				<Dp Id="4990" Long="103.182984785" Lat="33.085702362"/>
				<Dp Id="4991" Long="103.193671247" Lat="33.0853427293"/>
				<Dp Id="4992" Long="103.236415187" Lat="33.0838950737"/>
				<Dp Id="4993" Long="103.247100693" Lat="33.083530879"/>
				<Dp Id="4994" Long="103.268471127" Lat="33.0827997529"/>
				<Dp Id="4995" Long="103.353945083" Lat="33.0798387682"/>
				<Dp Id="4996" Long="98.2548654636" Lat="33.1627630608"/>
				<Dp Id="4997" Long="98.2655891287" Lat="33.1628267668"/>
				<Dp Id="4998" Long="101.471288382" Lat="33.1404678574"/>
				<Dp Id="4999" Long="101.556979464" Lat="33.1387373768"/>
				<Dp Id="5000" Long="101.685502036" Lat="33.1360313072"/>
				<Dp Id="5001" Long="101.696211467" Lat="33.1357998258"/>
				<Dp Id="5002" Long="101.76046546" Lat="33.1343916357"/>
				<Dp Id="5003" Long="101.781882457" Lat="33.133914887"/>
				<Dp Id="5004" Long="101.803298948" Lat="33.1334344628"/>
				<Dp Id="5005" Long="101.921080421" Lat="33.1307264431"/>
				<Dp Id="5006" Long="101.953199877" Lat="33.129968604"/>
				<Dp Id="5007" Long="101.963906094" Lat="33.1297141543"/>
				<Dp Id="5008" Long="101.974612176" Lat="33.1294587865"/>
				<Dp Id="5009" Long="102.017435147" Lat="33.1284281334"/>
				<Dp Id="5010" Long="102.070960768" Lat="33.1271191614"/>
				<Dp Id="5011" Long="102.103074467" Lat="33.1263227639"/>
				<Dp Id="5012" Long="102.392039032" Lat="33.1187836475"/>
				<Dp Id="5013" Long="102.434839267" Lat="33.1176098939"/>
				<Dp Id="5014" Long="102.499034925" Lat="33.115821773"/>
				<Dp Id="5015" Long="102.509733647" Lat="33.1155205462"/>
				<Dp Id="5016" Long="102.52043221" Lat="33.1152184034"/>
				<Dp Id="5017" Long="102.573922616" Lat="33.1136939499"/>
				<Dp Id="5018" Long="102.638105738" Lat="33.1118343855"/>
				<Dp Id="5019" Long="102.64880235" Lat="33.1115212536"/>
				<Dp Id="5020" Long="102.659498795" Lat="33.1112072063"/>
				<Dp Id="5021" Long="102.670195075" Lat="33.1108922435"/>
				<Dp Id="5022" Long="102.680891187" Lat="33.1105763654"/>
				<Dp Id="5023" Long="102.691587133" Lat="33.110259572"/>
				<Dp Id="5024" Long="102.71297852" Lat="33.1096232395"/>
				<Dp Id="5025" Long="102.723673961" Lat="33.1093037005"/>
				<Dp Id="5026" Long="102.734369233" Lat="33.1089832464"/>
				<Dp Id="5027" Long="102.745064335" Lat="33.1086618772"/>
				<Dp Id="5028" Long="102.755759267" Lat="33.108339593"/>
				<Dp Id="5029" Long="102.777148619" Lat="33.1076922798"/>
				<Dp Id="5030" Long="102.809231358" Lat="33.1067144486"/>
				<Dp Id="5031" Long="102.852005921" Lat="33.105397868"/>
				<Dp Id="5032" Long="102.926854653" Lat="33.1030586452"/>
				<Dp Id="5033" Long="102.958930016" Lat="33.1020424079"/>
				<Dp Id="5034" Long="103.001694649" Lat="33.1006746291"/>
				<Dp Id="5035" Long="103.012385355" Lat="33.1003303998"/>
				<Dp Id="5036" Long="103.087215166" Lat="33.097895213"/>
				<Dp Id="5037" Long="103.097904401" Lat="33.0975436753"/>
				<Dp Id="5038" Long="103.204786445" Lat="33.0939780753"/>
				<Dp Id="5039" Long="103.215473609" Lat="33.0936164942"/>
				<Dp Id="5040" Long="103.236847361" Lat="33.0928905939"/>
				<Dp Id="5041" Long="103.247533949" Lat="33.0925262749"/>
				<Dp Id="5042" Long="103.268906547" Lat="33.0917948992"/>
				<Dp Id="5043" Long="103.30096399" Lat="33.0906909925"/>
				<Dp Id="5044" Long="103.354389155" Lat="33.0888329037"/>
				<Dp Id="5045" Long="98.1475434752" Lat="33.1710943561"/>
				<Dp Id="5046" Long="98.158267876" Lat="33.1711673196"/>
				<Dp Id="5047" Long="98.2655139172" Lat="33.1718461591"/>
				<Dp Id="5048" Long="101.514392011" Lat="33.1486214325"/>
				<Dp Id="5049" Long="101.685776688" Lat="33.1450415418"/>
				<Dp Id="5050" Long="101.717907888" Lat="33.1443441018"/>
				<Dp Id="5051" Long="101.942794372" Lat="33.1392303853"/>
				<Dp Id="5052" Long="101.953501814" Lat="33.1389767673"/>
				<Dp Id="5053" Long="101.964209122" Lat="33.1387222308"/>
				<Dp Id="5054" Long="101.974916295" Lat="33.1384667756"/>
				<Dp Id="5055" Long="101.985623332" Lat="33.138210402"/>
				<Dp Id="5056" Long="102.081980496" Lat="33.135861713"/>
				<Dp Id="5057" Long="102.156917122" Lat="33.1339835393"/>
				<Dp Id="5058" Long="102.210438983" Lat="33.1326144511"/>
				<Dp Id="5059" Long="102.435190227" Lat="33.1266138359"/>
				<Dp Id="5060" Long="102.477992315" Lat="33.1254250144"/>
				<Dp Id="5061" Long="102.488692443" Lat="33.1251255176"/>
				<Dp Id="5062" Long="102.499392412" Lat="33.1248251044"/>
				<Dp Id="5063" Long="102.520791873" Lat="33.1242215287"/>
				<Dp Id="5064" Long="102.56358887" Lat="33.1230033818"/>
				<Dp Id="5065" Long="102.595684918" Lat="33.122080152"/>
				<Dp Id="5066" Long="102.606383275" Lat="33.1217705767"/>
				<Dp Id="5067" Long="102.638477359" Lat="33.1208363552"/>
				<Dp Id="5068" Long="102.649175057" Lat="33.1205231164"/>
				<Dp Id="5069" Long="102.65987259" Lat="33.1202089618"/>
				<Dp Id="5070" Long="102.670569956" Lat="33.1198938915"/>
				<Dp Id="5071" Long="102.681267155" Lat="33.1195779055"/>
				<Dp Id="5072" Long="102.691964187" Lat="33.119261004"/>
				<Dp Id="5073" Long="102.702661051" Lat="33.1189431868"/>
				<Dp Id="5074" Long="102.713357747" Lat="33.1186244542"/>
				<Dp Id="5075" Long="102.724054274" Lat="33.118304806"/>
				<Dp Id="5076" Long="102.734750632" Lat="33.1179842425"/>
				<Dp Id="5077" Long="102.74544682" Lat="33.1176627636"/>
				<Dp Id="5078" Long="102.756142838" Lat="33.1173403693"/>
				<Dp Id="5079" Long="102.777534361" Lat="33.1166928351"/>
				<Dp Id="5080" Long="102.788229866" Lat="33.1163676952"/>
				<Dp Id="5081" Long="102.809620359" Lat="33.11571467"/>
				<Dp Id="5082" Long="102.980719055" Lat="33.1103587397"/>
				<Dp Id="5083" Long="103.012794969" Lat="33.1093284416"/>
				<Dp Id="5084" Long="103.109012819" Lat="33.1061881945"/>
				<Dp Id="5085" Long="103.141082096" Lat="33.1051249994"/>
				<Dp Id="5086" Long="103.205215563" Lat="33.1029739487"/>
				<Dp Id="5087" Long="103.215903809" Lat="33.1026122442"/>
				<Dp Id="5088" Long="103.237279727" Lat="33.1018860961"/>
				<Dp Id="5089" Long="103.247967397" Lat="33.1015216527"/>
				<Dp Id="5090" Long="103.26934216" Lat="33.1007900274"/>
				<Dp Id="5091" Long="103.30140285" Lat="33.099685744"/>
				<Dp Id="5092" Long="103.365518949" Lat="33.0974525392"/>
				<Dp Id="5093" Long="98.0938292455" Lat="33.1797346784"/>
				<Dp Id="5094" Long="98.1045545452" Lat="33.179812286"/>
				<Dp Id="5095" Long="98.1152798857" Lat="33.1798889698"/>
				<Dp Id="5096" Long="98.1260052667" Lat="33.1799647297"/>
				<Dp Id="5097" Long="98.1367306875" Lat="33.1800395659"/>
				<Dp Id="5098" Long="98.4048777457" Lat="33.1816101991"/>
				<Dp Id="5099" Long="98.4156040322" Lat="33.1816610125"/>
				<Dp Id="5100" Long="98.7803104461" Lat="33.1828387996"/>
				<Dp Id="5101" Long="101.675339723" Lat="33.1542824812"/>
				<Dp Id="5102" Long="101.696763077" Lat="33.1538201217"/>
				<Dp Id="5103" Long="101.71818594" Lat="33.1533540831"/>
				<Dp Id="5104" Long="101.739608307" Lat="33.1528843655"/>
				<Dp Id="5105" Long="101.771740921" Lat="33.1521728919"/>
				<Dp Id="5106" Long="101.793162033" Lat="33.1516939783"/>
				<Dp Id="5107" Long="101.964512284" Lat="33.1477302917"/>
				<Dp Id="5108" Long="101.975220548" Lat="33.1474747493"/>
				<Dp Id="5109" Long="102.007344526" Lat="33.1467026094"/>
				<Dp Id="5110" Long="102.039467271" Lat="33.1459222012"/>
				<Dp Id="5111" Long="102.082295658" Lat="33.1448687969"/>
				<Dp Id="5112" Long="102.093002406" Lat="33.1446031497"/>
				<Dp Id="5113" Long="102.103709012" Lat="33.144336584"/>
				<Dp Id="5114" Long="102.157239916" Lat="33.1429899817"/>
				<Dp Id="5115" Long="102.232177133" Lat="33.141066178"/>
				<Dp Id="5116" Long="102.242881865" Lat="33.1407876771"/>
				<Dp Id="5117" Long="102.317810832" Lat="33.1388124756"/>
				<Dp Id="5118" Long="102.360624074" Lat="33.1376636033"/>
				<Dp Id="5119" Long="102.403434871" Lat="33.1365000538"/>
				<Dp Id="5120" Long="102.44624319" Lat="33.1353218301"/>
				<Dp Id="5121" Long="102.467646411" Lat="33.1347272163"/>
				<Dp Id="5122" Long="102.478347785" Lat="33.1344285341"/>
				<Dp Id="5123" Long="102.489049001" Lat="33.1341289351"/>
				<Dp Id="5124" Long="102.499750059" Lat="33.1338284192"/>
				<Dp Id="5125" Long="102.510450957" Lat="33.1335269867"/>
				<Dp Id="5126" Long="102.542552692" Lat="33.1326171891"/>
				<Dp Id="5127" Long="102.563953044" Lat="33.1320060746"/>
				<Dp Id="5128" Long="102.617451079" Lat="33.1304622513"/>
				<Dp Id="5129" Long="102.66024655" Lat="33.1292107005"/>
				<Dp Id="5130" Long="102.670945003" Lat="33.1288955227"/>
				<Dp Id="5131" Long="102.681643289" Lat="33.1285794288"/>
				<Dp Id="5132" Long="102.692341408" Lat="33.1282624191"/>
				<Dp Id="5133" Long="102.703039359" Lat="33.1279444934"/>
				<Dp Id="5134" Long="102.713737142" Lat="33.1276256519"/>
				<Dp Id="5135" Long="102.724434756" Lat="33.1273058947"/>
				<Dp Id="5136" Long="102.7351322" Lat="33.1269852217"/>
				<Dp Id="5137" Long="102.745829475" Lat="33.126663633"/>
				<Dp Id="5138" Long="102.75652658" Lat="33.1263411287"/>
				<Dp Id="5139" Long="102.767223513" Lat="33.1260177088"/>
				<Dp Id="5140" Long="102.777920276" Lat="33.1256933734"/>
				<Dp Id="5141" Long="102.810009532" Lat="33.1247148744"/>
				<Dp Id="5142" Long="102.831401504" Lat="33.124057965"/>
				<Dp Id="5143" Long="102.938350843" Lat="33.120718512"/>
				<Dp Id="5144" Long="102.949044801" Lat="33.1203795349"/>
				<Dp Id="5145" Long="102.95973858" Lat="33.1200396431"/>
				<Dp Id="5146" Long="102.970432178" Lat="33.1196988367"/>
				<Dp Id="5147" Long="103.066666393" Lat="33.1165904298"/>
				<Dp Id="5148" Long="103.077358167" Lat="33.1162404801"/>
				<Dp Id="5149" Long="103.216334201" Lat="33.1116079762"/>
				<Dp Id="5150" Long="103.227023339" Lat="33.1112452349"/>
				<Dp Id="5151" Long="103.248401038" Lat="33.1105170125"/>
				<Dp Id="5152" Long="103.269777967" Lat="33.1097851375"/>
				<Dp Id="5153" Long="103.29115412" Lat="33.1090496102"/>
				<Dp Id="5154" Long="103.323216889" Lat="33.1079394725"/>
				<Dp Id="5155" Long="103.333904087" Lat="33.107567601"/>
				<Dp Id="5156" Long="98.0830100285" Lat="33.1886750996"/>
				<Dp Id="5157" Long="98.0937363855" Lat="33.1887536578"/>
				<Dp Id="5158" Long="98.1151892232" Lat="33.1889080019"/>
				<Dp Id="5159" Long="98.4477264554" Lat="33.190827596"/>
				<Dp Id="5160" Long="101.332741202" Lat="33.1701922785"/>
				<Dp Id="5161" Long="101.675613527" Lat="33.1632927645"/>
				<Dp Id="5162" Long="101.697039067" Lat="33.162830247"/>
				<Dp Id="5163" Long="101.718464115" Lat="33.1623640492"/>
				<Dp Id="5164" Long="101.739888668" Lat="33.1618941712"/>
				<Dp Id="5165" Long="101.77202456" Lat="33.1611824546"/>
				<Dp Id="5166" Long="101.793447857" Lat="33.1607033775"/>
				<Dp Id="5167" Long="101.825581847" Lat="33.1599778635"/>
				<Dp Id="5168" Long="102.018361" Lat="33.1554509979"/>
				<Dp Id="5169" Long="102.082610961" Lat="33.1538758651"/>
				<Dp Id="5170" Long="102.093318799" Lat="33.1536101271"/>
				<Dp Id="5171" Long="102.104026496" Lat="33.1533434705"/>
				<Dp Id="5172" Long="102.136148739" Lat="33.1525379888"/>
				<Dp Id="5173" Long="102.360967723" Lat="33.1466682111"/>
				<Dp Id="5174" Long="102.45729833" Lat="33.1440286886"/>
				<Dp Id="5175" Long="102.468000951" Lat="33.1437308216"/>
				<Dp Id="5176" Long="102.478703414" Lat="33.1434320374"/>
				<Dp Id="5177" Long="102.489405718" Lat="33.1431323361"/>
				<Dp Id="5178" Long="102.500107864" Lat="33.1428317177"/>
				<Dp Id="5179" Long="102.575018401" Lat="33.1407017142"/>
				<Dp Id="5180" Long="102.607120487" Lat="33.1397751039"/>
				<Dp Id="5181" Long="102.660620677" Lat="33.1382124225"/>
				<Dp Id="5182" Long="102.671320218" Lat="33.1378971371"/>
				<Dp Id="5183" Long="102.682019592" Lat="33.1375809353"/>
				<Dp Id="5184" Long="102.692718798" Lat="33.1372638173"/>
				<Dp Id="5185" Long="102.703417836" Lat="33.1369457831"/>
				<Dp Id="5186" Long="102.714116706" Lat="33.1366268328"/>
				<Dp Id="5187" Long="102.724815407" Lat="33.1363069664"/>
				<Dp Id="5188" Long="102.735513939" Lat="33.1359861839"/>
				<Dp Id="5189" Long="102.756910492" Lat="33.1353418711"/>
				<Dp Id="5190" Long="102.767608513" Lat="33.1350183408"/>
				<Dp Id="5191" Long="102.778306362" Lat="33.1346938947"/>
				<Dp Id="5192" Long="102.799701545" Lat="33.1340422551"/>
				<Dp Id="5193" Long="102.821096038" Lat="33.1333869527"/>
				<Dp Id="5194" Long="102.842489835" Lat="33.1327279879"/>
				<Dp Id="5195" Long="102.949448267" Lat="33.1293782425"/>
				<Dp Id="5196" Long="102.970837815" Lat="33.1286973119"/>
				<Dp Id="5197" Long="103.067081796" Lat="33.1255878442"/>
				<Dp Id="5198" Long="103.120544231" Lat="33.1238283555"/>
				<Dp Id="5199" Long="103.131236159" Lat="33.1234737152"/>
				<Dp Id="5200" Long="103.141927899" Lat="33.1231181608"/>
				<Dp Id="5201" Long="103.163310814" Lat="33.1224043099"/>
				<Dp Id="5202" Long="103.206074371" Lat="33.1209656416"/>
				<Dp Id="5203" Long="103.227455005" Lat="33.1202408251"/>
				<Dp Id="5204" Long="103.248834872" Lat="33.1195123542"/>
				<Dp Id="5205" Long="103.259524517" Lat="33.1191467486"/>
				<Dp Id="5206" Long="103.270213968" Lat="33.1187802295"/>
				<Dp Id="5207" Long="103.302281155" Lat="33.1176751923"/>
				<Dp Id="5208" Long="103.323658305" Lat="33.1169339347"/>
				<Dp Id="5209" Long="103.334346586" Lat="33.1165619363"/>
				<Dp Id="5210" Long="98.0614612416" Lat="33.1975340956"/>
				<Dp Id="5211" Long="98.0721886136" Lat="33.1976145294"/>
				<Dp Id="5212" Long="98.0829160279" Lat="33.1976940388"/>
				<Dp Id="5213" Long="98.4262127336" Lat="33.1997501981"/>
				<Dp Id="5214" Long="98.4369412718" Lat="33.1997991968"/>
				<Dp Id="5215" Long="98.4476698357" Lat="33.1998472708"/>
				<Dp Id="5216" Long="101.172203808" Lat="33.1821153719"/>
				<Dp Id="5217" Long="101.322262414" Lat="33.1794053864"/>
				<Dp Id="5218" Long="101.697315179" Lat="33.1718403573"/>
				<Dp Id="5219" Long="101.718742414" Lat="33.1713740002"/>
				<Dp Id="5220" Long="101.740169154" Lat="33.1709039618"/>
				<Dp Id="5221" Long="101.750882336" Lat="33.1706675621"/>
				<Dp Id="5222" Long="101.78302113" Lat="33.1699528418"/>
				<Dp Id="5223" Long="101.793733808" Lat="33.1697127614"/>
				<Dp Id="5224" Long="101.825871077" Lat="33.1689869997"/>
				<Dp Id="5225" Long="101.965119015" Lat="33.165746367"/>
				<Dp Id="5226" Long="101.975829462" Lat="33.1654906501"/>
				<Dp Id="5227" Long="101.986539774" Lat="33.1652340137"/>
				<Dp Id="5228" Long="101.997249951" Lat="33.1649764579"/>
				<Dp Id="5229" Long="102.00795999" Lat="33.1647179827"/>
				<Dp Id="5230" Long="102.029379658" Lat="33.1641982744"/>
				<Dp Id="5231" Long="102.072217333" Lat="33.1631478272"/>
				<Dp Id="5232" Long="102.093635333" Lat="33.1626170889"/>
				<Dp Id="5233" Long="102.200716801" Lat="33.1599082634"/>
				<Dp Id="5234" Long="102.329195282" Lat="33.1565364226"/>
				<Dp Id="5235" Long="102.361311524" Lat="33.1556728028"/>
				<Dp Id="5236" Long="102.425539866" Lat="33.1539207798"/>
				<Dp Id="5237" Long="102.446948071" Lat="33.1533294303"/>
				<Dp Id="5238" Long="102.457651938" Lat="33.1530323792"/>
				<Dp Id="5239" Long="102.489762594" Lat="33.1521357207"/>
				<Dp Id="5240" Long="102.500465829" Lat="33.1518349996"/>
				<Dp Id="5241" Long="102.511168905" Lat="33.1515333612"/>
				<Dp Id="5242" Long="102.521871821" Lat="33.1512308055"/>
				<Dp Id="5243" Long="102.564681878" Lat="33.1500114106"/>
				<Dp Id="5244" Long="102.586085935" Lat="33.1493962105"/>
				<Dp Id="5245" Long="102.628892088" Lat="33.1481548069"/>
				<Dp Id="5246" Long="102.639593215" Lat="33.1478421639"/>
				<Dp Id="5247" Long="102.650294176" Lat="33.1475286042"/>
				<Dp Id="5248" Long="102.660994971" Lat="33.1472141277"/>
				<Dp Id="5249" Long="102.6716956" Lat="33.1468987346"/>
				<Dp Id="5250" Long="102.682396061" Lat="33.146582425"/>
				<Dp Id="5251" Long="102.693096355" Lat="33.1462651987"/>
				<Dp Id="5252" Long="102.703796481" Lat="33.145947056"/>
				<Dp Id="5253" Long="102.746595296" Lat="33.144665321"/>
				<Dp Id="5254" Long="102.757294575" Lat="33.1443425965"/>
				<Dp Id="5255" Long="102.767993683" Lat="33.1440189558"/>
				<Dp Id="5256" Long="102.77869262" Lat="33.1436943989"/>
				<Dp Id="5257" Long="102.832184717" Lat="33.142057874"/>
				<Dp Id="5258" Long="102.971243633" Lat="33.1376957697"/>
				<Dp Id="5259" Long="102.992634631" Lat="33.1370109461"/>
				<Dp Id="5260" Long="103.088885087" Lat="33.133883949"/>
				<Dp Id="5261" Long="103.110272045" Lat="33.1331789988"/>
				<Dp Id="5262" Long="103.131658257" Lat="33.1324703905"/>
				<Dp Id="5263" Long="103.185120494" Lat="33.130682869"/>
				<Dp Id="5264" Long="103.227886864" Lat="33.1292363974"/>
				<Dp Id="5265" Long="103.259959627" Lat="33.1281419475"/>
				<Dp Id="5266" Long="103.270650162" Lat="33.1277753034"/>
				<Dp Id="5267" Long="103.345478449" Lat="33.1251832148"/>
				<Dp Id="5268" Long="98.0506365712" Lat="33.2064715809"/>
				<Dp Id="5269" Long="98.0613649998" Lat="33.2065529668"/>
				<Dp Id="5270" Long="98.4261538884" Lat="33.2087698266"/>
				<Dp Id="5271" Long="98.7695126485" Lat="33.2098794699"/>
				<Dp Id="5272" Long="101.708306187" Lat="33.1806176546"/>
				<Dp Id="5273" Long="101.740449764" Lat="33.1799137372"/>
				<Dp Id="5274" Long="101.761878192" Lat="33.1794398558"/>
				<Dp Id="5275" Long="101.794019887" Lat="33.17872213"/>
				<Dp Id="5276" Long="101.997556796" Lat="33.1739842094"/>
				<Dp Id="5277" Long="102.008267928" Lat="33.173725646"/>
				<Dp Id="5278" Long="102.147499993" Lat="33.1702806487"/>
				<Dp Id="5279" Long="102.158209161" Lat="33.170009214"/>
				<Dp Id="5280" Long="102.211752837" Lat="33.168638255"/>
				<Dp Id="5281" Long="102.340242621" Lat="33.1652542396"/>
				<Dp Id="5282" Long="102.447300746" Lat="33.1623332059"/>
				<Dp Id="5283" Long="102.468710503" Lat="33.161737983"/>
				<Dp Id="5284" Long="102.490119629" Lat="33.1611390888"/>
				<Dp Id="5285" Long="102.500823954" Lat="33.1608382651"/>
				<Dp Id="5286" Long="102.511528119" Lat="33.1605365238"/>
				<Dp Id="5287" Long="102.522232124" Lat="33.1602338648"/>
				<Dp Id="5288" Long="102.543639654" Lat="33.1596257942"/>
				<Dp Id="5289" Long="102.575749737" Lat="33.1587068073"/>
				<Dp Id="5290" Long="102.586452774" Lat="33.1583986436"/>
				<Dp Id="5291" Long="102.629263282" Lat="33.1571568163"/>
				<Dp Id="5292" Long="102.639965498" Lat="33.1568440666"/>
				<Dp Id="5293" Long="102.672071148" Lat="33.1559003154"/>
				<Dp Id="5294" Long="102.682772698" Lat="33.1555838978"/>
				<Dp Id="5295" Long="102.757678829" Lat="33.153343305"/>
				<Dp Id="5296" Long="102.768379025" Lat="33.1530195538"/>
				<Dp Id="5297" Long="102.77907905" Lat="33.1526948862"/>
				<Dp Id="5298" Long="103.067913157" Lat="33.1435826199"/>
				<Dp Id="5299" Long="103.228318915" Lat="33.1382319516"/>
				<Dp Id="5300" Long="103.260394932" Lat="33.1371371284"/>
				<Dp Id="5301" Long="103.271086551" Lat="33.1367703592"/>
				<Dp Id="5302" Long="103.281777976" Lat="33.136402676"/>
				<Dp Id="5303" Long="97.696492017" Lat="33.212284918"/>
				<Dp Id="5304" Long="97.7179477517" Lat="33.2125078556"/>
				<Dp Id="5305" Long="98.0505391864" Lat="33.215490411"/>
				<Dp Id="5306" Long="98.0612687151" Lat="33.2155718247"/>
				<Dp Id="5307" Long="98.7051013223" Lat="33.2187635212"/>
				<Dp Id="5308" Long="98.7158325713" Lat="33.2187884921"/>
				<Dp Id="5309" Long="98.7265638333" Lat="33.2188125376"/>
				<Dp Id="5310" Long="98.7372951077" Lat="33.2188356575"/>
				<Dp Id="5311" Long="98.7587576922" Lat="33.2188791208"/>
				<Dp Id="5312" Long="98.7694890012" Lat="33.2188994642"/>
				<Dp Id="5313" Long="101.44065115" Lat="33.1951731917"/>
				<Dp Id="5314" Long="101.697867772" Lat="33.1898605325"/>
				<Dp Id="5315" Long="101.70858364" Lat="33.1896276552"/>
				<Dp Id="5316" Long="101.719299384" Lat="33.1893938569"/>
				<Dp Id="5317" Long="101.730015004" Lat="33.1891591376"/>
				<Dp Id="5318" Long="101.7407305" Lat="33.1889234974"/>
				<Dp Id="5319" Long="101.751445871" Lat="33.1886869363"/>
				<Dp Id="5320" Long="101.762161116" Lat="33.1884494543"/>
				<Dp Id="5321" Long="101.783591228" Lat="33.1879717278"/>
				<Dp Id="5322" Long="101.794306093" Lat="33.1877314834"/>
				<Dp Id="5323" Long="101.815735442" Lat="33.1872482325"/>
				<Dp Id="5324" Long="101.826449924" Lat="33.1870052261"/>
				<Dp Id="5325" Long="102.06213506" Lat="33.1814262368"/>
				<Dp Id="5326" Long="102.126401319" Lat="33.1798274169"/>
				<Dp Id="5327" Long="102.17995262" Lat="33.1784697802"/>
				<Dp Id="5328" Long="102.190662448" Lat="33.1781954947"/>
				<Dp Id="5329" Long="102.276335793" Lat="33.1759681215"/>
				<Dp Id="5330" Long="102.447653579" Lat="33.1713369651"/>
				<Dp Id="5331" Long="102.458359626" Lat="33.1710397112"/>
				<Dp Id="5332" Long="102.479771249" Lat="33.1704424488"/>
				<Dp Id="5333" Long="102.490476822" Lat="33.1701424405"/>
				<Dp Id="5334" Long="102.501182237" Lat="33.1698415142"/>
				<Dp Id="5335" Long="102.522592588" Lat="33.1692369076"/>
				<Dp Id="5336" Long="102.533297523" Lat="33.1689332275"/>
				<Dp Id="5337" Long="102.544002297" Lat="33.1686286295"/>
				<Dp Id="5338" Long="102.55470691" Lat="33.1683231137"/>
				<Dp Id="5339" Long="102.57611565" Lat="33.167709329"/>
				<Dp Id="5340" Long="102.586819776" Lat="33.1674010601"/>
				<Dp Id="5341" Long="102.618931172" Lat="33.1664707481"/>
				<Dp Id="5342" Long="102.629634641" Lat="33.1661588091"/>
				<Dp Id="5343" Long="102.640337946" Lat="33.1658459527"/>
				<Dp Id="5344" Long="102.651041085" Lat="33.1655321789"/>
				<Dp Id="5345" Long="102.683149503" Lat="33.1645853538"/>
				<Dp Id="5346" Long="102.704554277" Lat="33.1639495511"/>
				<Dp Id="5347" Long="102.715256412" Lat="33.1636302741"/>
				<Dp Id="5348" Long="102.779465652" Lat="33.1616953564"/>
				<Dp Id="5349" Long="102.790166593" Lat="33.1613696613"/>
				<Dp Id="5350" Long="102.800867361" Lat="33.1610430495"/>
				<Dp Id="5351" Long="102.822268379" Lat="33.160387076"/>
				<Dp Id="5352" Long="102.854368599" Lat="33.1593962419"/>
				<Dp Id="5353" Long="102.982753572" Lat="33.1553504453"/>
				<Dp Id="5354" Long="103.04693633" Lat="33.1532780904"/>
				<Dp Id="5355" Long="103.100416905" Lat="33.1515259528"/>
				<Dp Id="5356" Long="103.111112463" Lat="33.1511727796"/>
				<Dp Id="5357" Long="103.132503017" Lat="33.1504636878"/>
				<Dp Id="5358" Long="103.239444441" Lat="33.1468633367"/>
				<Dp Id="5359" Long="98.3723773226" Lat="33.2265499145"/>
				<Dp Id="5360" Long="98.3938407586" Lat="33.2266563431"/>
				<Dp Id="5361" Long="98.6836063969" Lat="33.2277307196"/>
				<Dp Id="5362" Long="98.6943387197" Lat="33.2277575507"/>
				<Dp Id="5363" Long="98.7050710565" Lat="33.227783456"/>
				<Dp Id="5364" Long="98.7158034068" Lat="33.2278084354"/>
				<Dp Id="5365" Long="98.7265357701" Lat="33.2278324891"/>
				<Dp Id="5366" Long="98.7587329331" Lat="33.2278990951"/>
				<Dp Id="5367" Long="101.19431657" Lat="33.208779677"/>
				<Dp Id="5368" Long="101.430181445" Lat="33.2043949826"/>
				<Dp Id="5369" Long="101.73029477" Lat="33.1981689631"/>
				<Dp Id="5370" Long="101.762444166" Lat="33.1974590375"/>
				<Dp Id="5371" Long="101.783876467" Lat="33.196981148"/>
				<Dp Id="5372" Long="101.794592427" Lat="33.1967408216"/>
				<Dp Id="5373" Long="101.80530826" Lat="33.1964995742"/>
				<Dp Id="5374" Long="102.073161226" Lat="33.1901691618"/>
				<Dp Id="5375" Long="102.126721554" Lat="33.1888340572"/>
				<Dp Id="5376" Long="102.137433194" Lat="33.1885642767"/>
				<Dp Id="5377" Long="102.158856044" Lat="33.1880219563"/>
				<Dp Id="5378" Long="102.201700013" Lat="33.1869262795"/>
				<Dp Id="5379" Long="102.287380914" Lat="33.184690791"/>
				<Dp Id="5380" Long="102.458713707" Lat="33.1800433526"/>
				<Dp Id="5381" Long="102.469420688" Lat="33.1797450787"/>
				<Dp Id="5382" Long="102.50154068" Lat="33.1788447467"/>
				<Dp Id="5383" Long="102.512247026" Lat="33.1785427994"/>
				<Dp Id="5384" Long="102.533659237" Lat="33.1779361501"/>
				<Dp Id="5385" Long="102.555070805" Lat="33.1773258282"/>
				<Dp Id="5386" Long="102.565776346" Lat="33.1770192901"/>
				<Dp Id="5387" Long="102.576481725" Lat="33.176711834"/>
				<Dp Id="5388" Long="102.597891993" Lat="33.176094168"/>
				<Dp Id="5389" Long="102.608596882" Lat="33.1757839582"/>
				<Dp Id="5390" Long="102.619301606" Lat="33.1754728305"/>
				<Dp Id="5391" Long="102.64071056" Lat="33.1748478219"/>
				<Dp Id="5392" Long="102.672822746" Lat="33.1739034266"/>
				<Dp Id="5393" Long="102.683526475" Lat="33.173586793"/>
				<Dp Id="5394" Long="102.704933428" Lat="33.1729507734"/>
				<Dp Id="5395" Long="102.715636652" Lat="33.1726313875"/>
				<Dp Id="5396" Long="102.779852425" Lat="33.1706958096"/>
				<Dp Id="5397" Long="102.790554455" Lat="33.1703700034"/>
				<Dp Id="5398" Long="102.801256312" Lat="33.1700432801"/>
				<Dp Id="5399" Long="102.983161019" Lat="33.1643487341"/>
				<Dp Id="5400" Long="103.015256481" Lat="33.1633163248"/>
				<Dp Id="5401" Long="103.100836308" Lat="33.1605229371"/>
				<Dp Id="5402" Long="103.111532952" Lat="33.1601696434"/>
				<Dp Id="5403" Long="103.122229409" Lat="33.1598154342"/>
				<Dp Id="5404" Long="98.0288809563" Lat="33.2333623155"/>
				<Dp Id="5405" Long="98.3401146488" Lat="33.2354027728"/>
				<Dp Id="5406" Long="98.3508473666" Lat="33.235459246"/>
				<Dp Id="5407" Long="98.3615801141" Lat="33.2355147934"/>
				<Dp Id="5408" Long="98.3723128908" Lat="33.2355694148"/>
				<Dp Id="5409" Long="98.3830456963" Lat="33.2356231103"/>
				<Dp Id="5410" Long="98.4045113914" Lat="33.2357277234"/>
				<Dp Id="5411" Long="98.6621071086" Lat="33.2366941644"/>
				<Dp Id="5412" Long="98.7694416751" Lat="33.2369394136"/>
				<Dp Id="5413" Long="101.162371078" Lat="33.2183566134"/>
				<Dp Id="5414" Long="101.183818217" Lat="33.2179818673"/>
				<Dp Id="5415" Long="101.784161833" Lat="33.2059905529"/>
				<Dp Id="5416" Long="101.794878888" Lat="33.2057501445"/>
				<Dp Id="5417" Long="101.816312615" Lat="33.2052665636"/>
				<Dp Id="5418" Long="102.116329056" Lat="33.1981096342"/>
				<Dp Id="5419" Long="102.127041932" Lat="33.1978406818"/>
				<Dp Id="5420" Long="102.169892004" Lat="33.1967556709"/>
				<Dp Id="5421" Long="102.180604162" Lat="33.1964821182"/>
				<Dp Id="5422" Long="102.191316174" Lat="33.1962076455"/>
				<Dp Id="5423" Long="102.287717684" Lat="33.1936960017"/>
				<Dp Id="5424" Long="102.426942784" Lat="33.1899365916"/>
				<Dp Id="5425" Long="102.437651328" Lat="33.1896409725"/>
				<Dp Id="5426" Long="102.459067945" Lat="33.1890469776"/>
				<Dp Id="5427" Long="102.469776017" Lat="33.188748602"/>
				<Dp Id="5428" Long="102.480483931" Lat="33.1884493076"/>
				<Dp Id="5429" Long="102.491191686" Lat="33.1881490945"/>
				<Dp Id="5430" Long="102.501899283" Lat="33.1878479628"/>
				<Dp Id="5431" Long="102.512606719" Lat="33.1875459125"/>
				<Dp Id="5432" Long="102.523313996" Lat="33.1872429436"/>
				<Dp Id="5433" Long="102.630377856" Lat="33.1841627444"/>
				<Dp Id="5434" Long="102.673198796" Lat="33.1829049569"/>
				<Dp Id="5435" Long="102.705312747" Lat="33.1819519787"/>
				<Dp Id="5436" Long="102.748128984" Lat="33.1806684936"/>
				<Dp Id="5437" Long="102.780239371" Lat="33.1796962458"/>
				<Dp Id="5438" Long="102.79094249" Lat="33.1793703284"/>
				<Dp Id="5439" Long="102.801645436" Lat="33.1790434937"/>
				<Dp Id="5440" Long="102.812348209" Lat="33.1787157418"/>
				<Dp Id="5441" Long="102.865859461" Lat="33.177063225"/>
				<Dp Id="5442" Long="102.887262734" Lat="33.1763957993"/>
				<Dp Id="5443" Long="102.908665299" Lat="33.1757247062"/>
				<Dp Id="5444" Long="102.930067152" Lat="33.175049946"/>
				<Dp Id="5445" Long="103.069161586" Lat="33.1705746512"/>
				<Dp Id="5446" Long="103.101255897" Lat="33.1695199036"/>
				<Dp Id="5447" Long="103.111953628" Lat="33.1691664894"/>
				<Dp Id="5448" Long="103.218920573" Lat="33.1655819906"/>
				<Dp Id="5449" Long="103.283091561" Lat="33.1633873585"/>
				<Dp Id="5450" Long="98.3293130926" Lat="33.2443647842"/>
				<Dp Id="5451" Long="98.3400468823" Lat="33.244422203"/>
				<Dp Id="5452" Long="98.3507807021" Lat="33.2444786956"/>
				<Dp Id="5453" Long="98.3615145516" Lat="33.2445342619"/>
				<Dp Id="5454" Long="98.3722484304" Lat="33.244588902"/>
				<Dp Id="5455" Long="98.3829823378" Lat="33.2446426158"/>
				<Dp Id="5456" Long="98.3937162736" Lat="33.2446954033"/>
				<Dp Id="5457" Long="98.6406034586" Lat="33.2456538518"/>
				<Dp Id="5458" Long="98.6513379247" Lat="33.2456844069"/>
				<Dp Id="5459" Long="101.462845891" Lat="33.2217859037"/>
				<Dp Id="5460" Long="102.116648483" Lat="33.2071163347"/>
				<Dp Id="5461" Long="102.127362453" Lat="33.2068472905"/>
				<Dp Id="5462" Long="102.148789963" Lat="33.2063064407"/>
				<Dp Id="5463" Long="102.159503503" Lat="33.2060346353"/>
				<Dp Id="5464" Long="102.298766232" Lat="33.20241743"/>
				<Dp Id="5465" Long="102.405874165" Lat="33.1995291859"/>
				<Dp Id="5466" Long="102.416584113" Lat="33.1992353044"/>
				<Dp Id="5467" Long="102.448713019" Lat="33.1983481445"/>
				<Dp Id="5468" Long="102.45942234" Lat="33.1980505862"/>
				<Dp Id="5469" Long="102.470131504" Lat="33.1977521088"/>
				<Dp Id="5470" Long="102.48084051" Lat="33.1974527123"/>
				<Dp Id="5471" Long="102.491549357" Lat="33.1971523969"/>
				<Dp Id="5472" Long="102.502258045" Lat="33.1968511624"/>
				<Dp Id="5473" Long="102.512966573" Lat="33.1965490091"/>
				<Dp Id="5474" Long="102.523674941" Lat="33.1962459368"/>
				<Dp Id="5475" Long="102.534383149" Lat="33.1959419458"/>
				<Dp Id="5476" Long="102.684280922" Lat="33.1915896208"/>
				<Dp Id="5477" Long="102.694986663" Lat="33.1912718531"/>
				<Dp Id="5478" Long="102.705692236" Lat="33.1909531672"/>
				<Dp Id="5479" Long="102.802034733" Lat="33.1880436902"/>
				<Dp Id="5480" Long="102.812738596" Lat="33.1877158265"/>
				<Dp Id="5481" Long="102.823442285" Lat="33.1873870453"/>
				<Dp Id="5482" Long="102.834145799" Lat="33.1870573466"/>
				<Dp Id="5483" Long="102.84484914" Lat="33.1867267305"/>
				<Dp Id="5484" Long="102.887660745" Lat="33.1853950928"/>
				<Dp Id="5485" Long="103.069578099" Lat="33.1795719597"/>
				<Dp Id="5486" Long="103.219352306" Lat="33.1745775967"/>
				<Dp Id="5487" Long="103.240745581" Lat="33.1738494647"/>
				<Dp Id="5488" Long="97.6637603509" Lat="33.2480139177"/>
				<Dp Id="5489" Long="97.8569463079" Lat="33.2499397701"/>
				<Dp Id="5490" Long="98.4043890554" Lat="33.2537667926"/>
				<Dp Id="5491" Long="98.6190954479" Lat="33.254609778"/>
				<Dp Id="5492" Long="98.6298309833" Lat="33.254642197"/>
				<Dp Id="5493" Long="98.6405665356" Lat="33.2546736893"/>
				<Dp Id="5494" Long="98.6513021045" Lat="33.2547042549"/>
				<Dp Id="5495" Long="101.291518046" Lat="33.234078381"/>
				<Dp Id="5496" Long="101.763294072" Lat="33.224487696"/>
				<Dp Id="5497" Long="102.106252846" Lat="33.2163912346"/>
				<Dp Id="5498" Long="102.149112814" Lat="33.2153128491"/>
				<Dp Id="5499" Long="102.159827448" Lat="33.2150409509"/>
				<Dp Id="5500" Long="102.245539289" Lat="33.212832626"/>
				<Dp Id="5501" Long="102.331241655" Lat="33.2105654018"/>
				<Dp Id="5502" Long="102.416934297" Lat="33.2082393007"/>
				<Dp Id="5503" Long="102.438355909" Lat="33.2076485786"/>
				<Dp Id="5504" Long="102.459776893" Lat="33.2070541785"/>
				<Dp Id="5505" Long="102.47048715" Lat="33.2067555992"/>
				<Dp Id="5506" Long="102.481197247" Lat="33.2064561006"/>
				<Dp Id="5507" Long="102.491907186" Lat="33.2061556827"/>
				<Dp Id="5508" Long="102.502616966" Lat="33.2058543456"/>
				<Dp Id="5509" Long="102.513326587" Lat="33.2055520891"/>
				<Dp Id="5510" Long="102.524036047" Lat="33.2052489135"/>
				<Dp Id="5511" Long="102.534745346" Lat="33.2049448188"/>
				<Dp Id="5512" Long="102.609705903" Lat="33.2027904237"/>
				<Dp Id="5513" Long="102.706071893" Lat="33.1999543389"/>
				<Dp Id="5514" Long="102.791719077" Lat="33.1973709273"/>
				<Dp Id="5515" Long="102.834538539" Lat="33.1960571897"/>
				<Dp Id="5516" Long="102.855947224" Lat="33.1953948143"/>
				<Dp Id="5517" Long="102.898762483" Lat="33.1940590523"/>
				<Dp Id="5518" Long="102.909465855" Lat="33.1937228182"/>
				<Dp Id="5519" Long="102.920169049" Lat="33.1933856667"/>
				<Dp Id="5520" Long="102.9415749" Lat="33.1927086117"/>
				<Dp Id="5521" Long="103.102095635" Lat="33.1875137835"/>
				<Dp Id="5522" Long="103.230482052" Lat="33.1832094526"/>
				<Dp Id="5523" Long="97.6636230701" Lat="33.2570314686"/>
				<Dp Id="5524" Long="97.6743562318" Lat="33.2571463691"/>
				<Dp Id="5525" Long="97.7602236682" Lat="33.2580322337"/>
				<Dp Id="5526" Long="97.7709573583" Lat="33.2581387992"/>
				<Dp Id="5527" Long="98.2862315954" Lat="33.2621644654"/>
				<Dp Id="5528" Long="98.2969674646" Lat="33.2622256307"/>
				<Dp Id="5529" Long="98.6083196808" Lat="33.2635962234"/>
				<Dp Id="5530" Long="98.619056302" Lat="33.2636295806"/>
				<Dp Id="5531" Long="102.117287764" Lat="33.2251296883"/>
				<Dp Id="5532" Long="102.14943581" Lat="33.2243192417"/>
				<Dp Id="5533" Long="102.224442863" Lat="33.2223959667"/>
				<Dp Id="5534" Long="102.449420098" Lat="33.2163555156"/>
				<Dp Id="5535" Long="102.460131604" Lat="33.2160577543"/>
				<Dp Id="5536" Long="102.470842953" Lat="33.2157590732"/>
				<Dp Id="5537" Long="102.481554144" Lat="33.2154594725"/>
				<Dp Id="5538" Long="102.492265175" Lat="33.2151589521"/>
				<Dp Id="5539" Long="102.502976048" Lat="33.2148575122"/>
				<Dp Id="5540" Long="102.51368676" Lat="33.2145551527"/>
				<Dp Id="5541" Long="102.524397313" Lat="33.2142518737"/>
				<Dp Id="5542" Long="102.663619692" Lat="33.210225594"/>
				<Dp Id="5543" Long="102.674327951" Lat="33.2099094471"/>
				<Dp Id="5544" Long="102.706451718" Lat="33.2089554936"/>
				<Dp Id="5545" Long="102.81351989" Lat="33.2057159447"/>
				<Dp Id="5546" Long="102.85634232" Lat="33.2043944144"/>
				<Dp Id="5547" Long="102.867047489" Lat="33.2040617368"/>
				<Dp Id="5548" Long="102.888457299" Lat="33.2033936281"/>
				<Dp Id="5549" Long="102.899161938" Lat="33.203058197"/>
				<Dp Id="5550" Long="102.9098664" Lat="33.2027218482"/>
				<Dp Id="5551" Long="102.99549564" Lat="33.1999980257"/>
				<Dp Id="5552" Long="103.102515784" Lat="33.1965106968"/>
				<Dp Id="5553" Long="103.134618206" Lat="33.1954466195"/>
				<Dp Id="5554" Long="103.230915256" Lat="33.1922048987"/>
				<Dp Id="5555" Long="97.6634857281" Lat="33.2660490059"/>
				<Dp Id="5556" Long="97.6849543167" Lat="33.2662779589"/>
				<Dp Id="5557" Long="97.7708310402" Lat="33.2671567145"/>
				<Dp Id="5558" Long="98.5975417068" Lat="33.2725817056"/>
				<Dp Id="5559" Long="98.6082794137" Lat="33.2726160015"/>
				<Dp Id="5560" Long="98.6190171386" Lat="33.27264937"/>
				<Dp Id="5561" Long="98.6512304162" Lat="33.2727439115"/>
				<Dp Id="5562" Long="98.6619682079" Lat="33.2727735705"/>
				<Dp Id="5563" Long="98.6727060152" Lat="33.2728023022"/>
				<Dp Id="5564" Long="101.270534773" Lat="33.2524977014"/>
				<Dp Id="5565" Long="102.117607617" Lat="33.2341363415"/>
				<Dp Id="5566" Long="102.139041981" Lat="33.2335967808"/>
				<Dp Id="5567" Long="102.160475772" Lat="33.2330535347"/>
				<Dp Id="5568" Long="102.224773666" Lat="33.2314016875"/>
				<Dp Id="5569" Long="102.235489469" Lat="33.2311231558"/>
				<Dp Id="5570" Long="102.417635132" Lat="33.2262472444"/>
				<Dp Id="5571" Long="102.439061116" Lat="33.2256561193"/>
				<Dp Id="5572" Long="102.449773873" Lat="33.2253591765"/>
				<Dp Id="5573" Long="102.481911199" Lat="33.2244628279"/>
				<Dp Id="5574" Long="102.492623323" Lat="33.2241622051"/>
				<Dp Id="5575" Long="102.503335289" Lat="33.2238606623"/>
				<Dp Id="5576" Long="102.514047094" Lat="33.2235581997"/>
				<Dp Id="5577" Long="102.589025218" Lat="33.2214152096"/>
				<Dp Id="5578" Long="102.599735727" Lat="33.2211053898"/>
				<Dp Id="5579" Long="102.621156253" Lat="33.2204829921"/>
				<Dp Id="5580" Long="102.67470467" Lat="33.2189109101"/>
				<Dp Id="5581" Long="102.706831713" Lat="33.2179566314"/>
				<Dp Id="5582" Long="102.71754039" Lat="33.2176367005"/>
				<Dp Id="5583" Long="102.728248898" Lat="33.2173158508"/>
				<Dp Id="5584" Long="102.781788876" Lat="33.2156978201"/>
				<Dp Id="5585" Long="102.813910798" Lat="33.2147159781"/>
				<Dp Id="5586" Long="102.835324544" Lat="33.2140568244"/>
				<Dp Id="5587" Long="102.846031155" Lat="33.2137258699"/>
				<Dp Id="5588" Long="102.899561571" Lat="33.2120573244"/>
				<Dp Id="5589" Long="102.910267123" Lat="33.211720861"/>
				<Dp Id="5590" Long="103.006609014" Lat="33.2086513864"/>
				<Dp Id="5591" Long="103.10293612" Lat="33.2055075924"/>
				<Dp Id="5592" Long="103.883665946" Lat="33.1772668418"/>
				<Dp Id="5593" Long="98.5867615248" Lat="33.2815662236"/>
				<Dp Id="5594" Long="98.5975003175" Lat="33.2816014588"/>
				<Dp Id="5595" Long="98.6082391287" Lat="33.2816357664"/>
				<Dp Id="5596" Long="98.6189779579" Lat="33.2816691463"/>
				<Dp Id="5597" Long="98.6297168044" Lat="33.2817015986"/>
				<Dp Id="5598" Long="98.640455668" Lat="33.2817331232"/>
				<Dp Id="5599" Long="98.6941502231" Lat="33.2818768306"/>
				<Dp Id="5600" Long="102.139364168" Lat="33.2426032342"/>
				<Dp Id="5601" Long="102.225104616" Lat="33.2404073923"/>
				<Dp Id="5602" Long="102.246538265" Lat="33.2398492177"/>
				<Dp Id="5603" Long="102.257254867" Lat="33.2395687485"/>
				<Dp Id="5604" Long="102.407271462" Lat="33.2355454743"/>
				<Dp Id="5605" Long="102.450127806" Lat="33.2343628211"/>
				<Dp Id="5606" Long="102.4608415" Lat="33.2340648567"/>
				<Dp Id="5607" Long="102.471555036" Lat="33.2337659719"/>
				<Dp Id="5608" Long="102.482268413" Lat="33.2334661669"/>
				<Dp Id="5609" Long="102.50369469" Lat="33.232863796"/>
				<Dp Id="5610" Long="102.514407589" Lat="33.2325612303"/>
				<Dp Id="5611" Long="102.546545321" Lat="33.2316480126"/>
				<Dp Id="5612" Long="102.557257576" Lat="33.2313417667"/>
				<Dp Id="5613" Long="102.589393364" Lat="33.2304175095"/>
				<Dp Id="5614" Long="102.600104966" Lat="33.2301075842"/>
				<Dp Id="5615" Long="102.642949729" Lat="33.2288586857"/>
				<Dp Id="5616" Long="102.664371115" Lat="33.2282287189"/>
				<Dp Id="5617" Long="102.685791832" Lat="33.2275950743"/>
				<Dp Id="5618" Long="102.717921646" Lat="33.2266377124"/>
				<Dp Id="5619" Long="102.728631246" Lat="33.2263167533"/>
				<Dp Id="5620" Long="102.739340675" Lat="33.2259948749"/>
				<Dp Id="5621" Long="102.857133037" Lat="33.2223935629"/>
				<Dp Id="5622" Long="102.910668024" Lat="33.2207198564"/>
				<Dp Id="5623" Long="102.932080775" Lat="33.2200439452"/>
				<Dp Id="5624" Long="103.017724568" Lat="33.2173035768"/>
				<Dp Id="5625" Long="103.028429223" Lat="33.2169569001"/>
				<Dp Id="5626" Long="103.221081158" Lat="33.2105598411"/>
				<Dp Id="5627" Long="103.349481349" Lat="33.2061301005"/>
				<Dp Id="5628" Long="98.1678826519" Lat="33.2884875552"/>
				<Dp Id="5629" Long="98.6081988258" Lat="33.2906555182"/>
				<Dp Id="5630" Long="102.128967197" Lat="33.251880097"/>
				<Dp Id="5631" Long="102.225435713" Lat="33.2494130811"/>
				<Dp Id="5632" Long="102.279024199" Lat="33.2480102574"/>
				<Dp Id="5633" Long="102.300458549" Lat="33.2474426776"/>
				<Dp Id="5634" Long="102.321892296" Lat="33.2468714125"/>
				<Dp Id="5635" Long="102.41833659" Lat="33.2442551227"/>
				<Dp Id="5636" Long="102.504054251" Lat="33.2418669132"/>
				<Dp Id="5637" Long="102.525482076" Lat="33.241260655"/>
				<Dp Id="5638" Long="102.546909257" Lat="33.2406507153"/>
				<Dp Id="5639" Long="102.557622606" Lat="33.240344365"/>
				<Dp Id="5640" Long="102.568335791" Lat="33.2400370945"/>
				<Dp Id="5641" Long="102.579048814" Lat="33.2397289037"/>
				<Dp Id="5642" Long="102.589761674" Lat="33.2394197928"/>
				<Dp Id="5643" Long="102.60047437" Lat="33.2391097618"/>
				<Dp Id="5644" Long="102.664747077" Lat="33.2372302562"/>
				<Dp Id="5645" Long="102.675458612" Lat="33.2369137857"/>
				<Dp Id="5646" Long="102.696881179" Lat="33.2362780858"/>
				<Dp Id="5647" Long="102.718303072" Lat="33.2356387073"/>
				<Dp Id="5648" Long="102.729013764" Lat="33.2353176388"/>
				<Dp Id="5649" Long="102.814693135" Lat="33.2327159935"/>
				<Dp Id="5650" Long="102.90036137" Lat="33.2300555273"/>
				<Dp Id="5651" Long="102.911069104" Lat="33.2297188344"/>
				<Dp Id="5652" Long="102.92177666" Lat="33.229381223"/>
				<Dp Id="5653" Long="102.943191234" Lat="33.2287032444"/>
				<Dp Id="5654" Long="102.953898252" Lat="33.2283628774"/>
				<Dp Id="5655" Long="103.007430627" Lat="33.2266472673"/>
				<Dp Id="5656" Long="103.060958435" Lat="33.2249087036"/>
				<Dp Id="5657" Long="103.157296787" Lat="33.2217214668"/>
				<Dp Id="5658" Long="103.189406178" Lat="33.2206425395"/>
				<Dp Id="5659" Long="103.232216025" Lat="33.2191911288"/>
				<Dp Id="5660" Long="97.7597136452" Lat="33.2941036682"/>
				<Dp Id="5661" Long="97.8563585597" Lat="33.2950306771"/>
				<Dp Id="5662" Long="98.1248378185" Lat="33.2972114456"/>
				<Dp Id="5663" Long="98.2537172427" Lat="33.2980522281"/>
				<Dp Id="5664" Long="102.118568032" Lat="33.2611562061"/>
				<Dp Id="5665" Long="102.225766957" Lat="33.258418754"/>
				<Dp Id="5666" Long="102.311515509" Lat="33.2561624097"/>
				<Dp Id="5667" Long="102.429403908" Lat="33.252963633"/>
				<Dp Id="5668" Long="102.440120105" Lat="33.2526673075"/>
				<Dp Id="5669" Long="102.461552027" Lat="33.2520718934"/>
				<Dp Id="5670" Long="102.472267752" Lat="33.2517728049"/>
				<Dp Id="5671" Long="102.536558751" Lat="33.2499589356"/>
				<Dp Id="5672" Long="102.557987797" Lat="33.2493469468"/>
				<Dp Id="5673" Long="102.579416194" Lat="33.2487312757"/>
				<Dp Id="5674" Long="102.590130148" Lat="33.2484220594"/>
				<Dp Id="5675" Long="102.600843937" Lat="33.2481119228"/>
				<Dp Id="5676" Long="102.632984318" Lat="33.2471759907"/>
				<Dp Id="5677" Long="102.643697447" Lat="33.2468621728"/>
				<Dp Id="5678" Long="102.675835834" Lat="33.2459151983"/>
				<Dp Id="5679" Long="102.804374154" Lat="33.2420445104"/>
				<Dp Id="5680" Long="102.815084564" Lat="33.2417159755"/>
				<Dp Id="5681" Long="102.857924458" Lat="33.2403926426"/>
				<Dp Id="5682" Long="102.890052532" Lat="33.2393904913"/>
				<Dp Id="5683" Long="102.922179009" Lat="33.2383800687"/>
				<Dp Id="5684" Long="103.050668686" Lat="33.2342556932"/>
				<Dp Id="5685" Long="103.27546112" Lat="33.2267199206"/>
				<Dp Id="5686" Long="97.7488468468" Lat="33.3030138178"/>
				<Dp Id="5687" Long="97.8347616164" Lat="33.3038492407"/>
				<Dp Id="5688" Long="98.5006977885" Lat="33.3083097681"/>
				<Dp Id="5689" Long="102.108166674" Lat="33.2704315605"/>
				<Dp Id="5690" Long="102.129610094" Lat="33.269893109"/>
				<Dp Id="5691" Long="102.226098349" Lat="33.2674244109"/>
				<Dp Id="5692" Long="102.258258464" Lat="33.2665849092"/>
				<Dp Id="5693" Long="102.397603307" Lat="33.2628511813"/>
				<Dp Id="5694" Long="102.429756123" Lat="33.2619674307"/>
				<Dp Id="5695" Long="102.45119055" Lat="33.2613736563"/>
				<Dp Id="5696" Long="102.461907528" Lat="33.2610753872"/>
				<Dp Id="5697" Long="102.579783737" Lat="33.257733631"/>
				<Dp Id="5698" Long="102.590498785" Lat="33.2574243094"/>
				<Dp Id="5699" Long="102.633357332" Lat="33.256177816"/>
				<Dp Id="5700" Long="102.686926779" Lat="33.2545989875"/>
				<Dp Id="5701" Long="102.751204556" Lat="33.252674024"/>
				<Dp Id="5702" Long="102.794052988" Lat="33.2513723143"/>
				<Dp Id="5703" Long="102.815476168" Lat="33.2507159404"/>
				<Dp Id="5704" Long="102.890451784" Lat="33.2483896639"/>
				<Dp Id="5705" Long="102.90116188" Lat="33.2480536609"/>
				<Dp Id="5706" Long="102.922581538" Lat="33.247378897"/>
				<Dp Id="5707" Long="102.933291098" Lat="33.2470401363"/>
				<Dp Id="5708" Long="102.976127541" Lat="33.2456759025"/>
				<Dp Id="5709" Long="103.200970532" Lat="33.238272535"/>
				<Dp Id="5710" Long="103.254492296" Lat="33.2364501528"/>
				<Dp Id="5711" Long="103.275899647" Lat="33.2357147769"/>
				<Dp Id="5712" Long="97.7272376988" Lat="33.3118133844"/>
				<Dp Id="5713" Long="98.2105943241" Lat="33.3158249643"/>
				<Dp Id="5714" Long="98.2213365815" Lat="33.3158927558"/>
				<Dp Id="5715" Long="98.6080778091" Lat="33.3177146945"/>
				<Dp Id="5716" Long="98.6832809155" Lat="33.3179291651"/>
				<Dp Id="5717" Long="101.786735851" Lat="33.2870745112"/>
				<Dp Id="5718" Long="101.818916262" Lat="33.2863482966"/>
				<Dp Id="5719" Long="102.119209021" Lat="33.2791693702"/>
				<Dp Id="5720" Long="102.215708458" Lat="33.2767081359"/>
				<Dp Id="5721" Long="102.376514211" Lat="33.2724400223"/>
				<Dp Id="5722" Long="102.419389949" Lat="33.2712668177"/>
				<Dp Id="5723" Long="102.430108494" Lat="33.2709712119"/>
				<Dp Id="5724" Long="102.451545113" Lat="33.2703772353"/>
				<Dp Id="5725" Long="102.494416455" Lat="33.2691782226"/>
				<Dp Id="5726" Long="102.558718669" Lat="33.2673520604"/>
				<Dp Id="5727" Long="102.580151444" Lat="33.2667359697"/>
				<Dp Id="5728" Long="102.590867587" Lat="33.2664265426"/>
				<Dp Id="5729" Long="102.623015029" Lat="33.2654927355"/>
				<Dp Id="5730" Long="102.633730513" Lat="33.2651796246"/>
				<Dp Id="5731" Long="102.64444583" Lat="33.2648655928"/>
				<Dp Id="5732" Long="102.665875966" Lat="33.2642347669"/>
				<Dp Id="5733" Long="102.730162339" Lat="33.2623201938"/>
				<Dp Id="5734" Long="102.77301652" Lat="33.2610254027"/>
				<Dp Id="5735" Long="102.783729636" Lat="33.2606994043"/>
				<Dp Id="5736" Long="102.815867945" Lat="33.2597158882"/>
				<Dp Id="5737" Long="102.826580367" Lat="33.2593862094"/>
				<Dp Id="5738" Long="102.869428303" Lat="33.2580582951"/>
				<Dp Id="5739" Long="102.880139847" Lat="33.257724017"/>
				<Dp Id="5740" Long="102.890851213" Lat="33.2573888192"/>
				<Dp Id="5741" Long="102.901562402" Lat="33.2570527017"/>
				<Dp Id="5742" Long="102.922984245" Lat="33.256377708"/>
				<Dp Id="5743" Long="102.933694898" Lat="33.2560388319"/>
				<Dp Id="5744" Long="102.955115666" Lat="33.2553583213"/>
				<Dp Id="5745" Long="102.99795503" Lat="33.2539862684"/>
				<Dp Id="5746" Long="103.01937362" Lat="33.2532947269"/>
				<Dp Id="5747" Long="103.051500128" Lat="33.2522505221"/>
				<Dp Id="5748" Long="98.1997696819" Lat="33.3247752754"/>
				<Dp Id="5749" Long="98.2105130093" Lat="33.3248440189"/>
				<Dp Id="5750" Long="98.7477153066" Lat="33.3270965899"/>
				<Dp Id="5751" Long="101.754837631" Lat="33.2968019051"/>
				<Dp Id="5752" Long="101.765566044" Lat="33.2965634492"/>
				<Dp Id="5753" Long="101.77629433" Lat="33.2963240687"/>
				<Dp Id="5754" Long="101.808478425" Lat="33.29560038"/>
				<Dp Id="5755" Long="102.237483956" Lat="33.2851565749"/>
				<Dp Id="5756" Long="102.387581521" Lat="33.2811522698"/>
				<Dp Id="5757" Long="102.451899834" Lat="33.2793807978"/>
				<Dp Id="5758" Long="102.462619004" Lat="33.2790823254"/>
				<Dp Id="5759" Long="102.505494094" Lat="33.2778792167"/>
				<Dp Id="5760" Long="102.580519315" Lat="33.2757382917"/>
				<Dp Id="5761" Long="102.591236553" Lat="33.2754287592"/>
				<Dp Id="5762" Long="102.634103859" Lat="33.2741814164"/>
				<Dp Id="5763" Long="102.676968509" Lat="33.2729193349"/>
				<Dp Id="5764" Long="102.773404096" Lat="33.2700257794"/>
				<Dp Id="5765" Long="102.784118306" Lat="33.2696996699"/>
				<Dp Id="5766" Long="102.805546207" Lat="33.2690446896"/>
				<Dp Id="5767" Long="102.816259897" Lat="33.2687158188"/>
				<Dp Id="5768" Long="102.826973413" Lat="33.2683860277"/>
				<Dp Id="5769" Long="102.84839992" Lat="33.2677236848"/>
				<Dp Id="5770" Long="102.85911291" Lat="33.267391133"/>
				<Dp Id="5771" Long="102.869825723" Lat="33.2670576611"/>
				<Dp Id="5772" Long="102.88053836" Lat="33.2667232692"/>
				<Dp Id="5773" Long="102.89125082" Lat="33.2663879572"/>
				<Dp Id="5774" Long="102.901963102" Lat="33.2660517252"/>
				<Dp Id="5775" Long="102.912675207" Lat="33.2657145734"/>
				<Dp Id="5776" Long="102.934098878" Lat="33.2650375101"/>
				<Dp Id="5777" Long="102.944810445" Lat="33.2646975988"/>
				<Dp Id="5778" Long="103.019786341" Lat="33.2622924705"/>
				<Dp Id="5779" Long="103.073335059" Lat="33.2605469405"/>
				<Dp Id="5780" Long="103.22324655" Lat="33.255537241"/>
				<Dp Id="5781" Long="103.233953084" Lat="33.2551725163"/>
				<Dp Id="5782" Long="97.641038817" Lat="33.3289381719"/>
				<Dp Id="5783" Long="98.1889428266" Lat="33.333724597"/>
				<Dp Id="5784" Long="98.199687224" Lat="33.3337942933"/>
				<Dp Id="5785" Long="98.2104316582" Lat="33.3338630603"/>
				<Dp Id="5786" Long="98.2211761286" Lat="33.333930898"/>
				<Dp Id="5787" Long="98.2319206347" Lat="33.3339978065"/>
				<Dp Id="5788" Long="98.6187425061" Lat="33.335787528"/>
				<Dp Id="5789" Long="101.701471645" Lat="33.3069901976"/>
				<Dp Id="5790" Long="101.755121096" Lat="33.3058113869"/>
				<Dp Id="5791" Long="101.776579996" Lat="33.3053333877"/>
				<Dp Id="5792" Long="101.798038388" Lat="33.304851689"/>
				<Dp Id="5793" Long="101.819496268" Lat="33.304366291"/>
				<Dp Id="5794" Long="101.830225014" Lat="33.3041222049"/>
				<Dp Id="5795" Long="101.840953631" Lat="33.3038771941"/>
				<Dp Id="5796" Long="102.387929819" Lat="33.2901564194"/>
				<Dp Id="5797" Long="102.409372075" Lat="33.2895694173"/>
				<Dp Id="5798" Long="102.42009297" Lat="33.2892745326"/>
				<Dp Id="5799" Long="102.441534289" Lat="33.2886819958"/>
				<Dp Id="5800" Long="102.462974979" Lat="33.2880857698"/>
				<Dp Id="5801" Long="102.580887349" Lat="33.284740597"/>
				<Dp Id="5802" Long="102.602323852" Lat="33.2841203996"/>
				<Dp Id="5803" Long="102.634477372" Lat="33.2831831914"/>
				<Dp Id="5804" Long="102.655912221" Lat="33.2825537785"/>
				<Dp Id="5805" Long="102.763076368" Lat="33.2793514387"/>
				<Dp Id="5806" Long="102.784507149" Lat="33.2786999185"/>
				<Dp Id="5807" Long="102.795222281" Lat="33.2783727772"/>
				<Dp Id="5808" Long="102.805937239" Lat="33.2780447151"/>
				<Dp Id="5809" Long="102.816652023" Lat="33.2777157323"/>
				<Dp Id="5810" Long="102.838081069" Lat="33.2770550049"/>
				<Dp Id="5811" Long="102.87022332" Lat="33.2760570099"/>
				<Dp Id="5812" Long="102.880937051" Lat="33.2757225041"/>
				<Dp Id="5813" Long="102.891650605" Lat="33.2753870779"/>
				<Dp Id="5814" Long="102.902363981" Lat="33.2750507314"/>
				<Dp Id="5815" Long="102.913077179" Lat="33.2747134647"/>
				<Dp Id="5816" Long="102.923790198" Lat="33.2743752779"/>
				<Dp Id="5817" Long="102.945215697" Lat="33.2736961438"/>
				<Dp Id="5818" Long="102.988064531" Lat="33.2723268358"/>
				<Dp Id="5819" Long="102.998776286" Lat="33.2719822091"/>
				<Dp Id="5820" Long="103.020199246" Lat="33.2712901966"/>
				<Dp Id="5821" Long="103.041621473" Lat="33.2705945054"/>
				<Dp Id="5822" Long="103.202264377" Lat="33.2652596089"/>
				<Dp Id="5823" Long="103.223680206" Lat="33.2645326669"/>
				<Dp Id="5824" Long="98.1351322703" Lat="33.3423810342"/>
				<Dp Id="5825" Long="98.1673683278" Lat="33.342601349"/>
				<Dp Id="5826" Long="98.1781137575" Lat="33.3426729282"/>
				<Dp Id="5827" Long="98.1888592249" Lat="33.3427435778"/>
				<Dp Id="5828" Long="98.1996047295" Lat="33.3428132979"/>
				<Dp Id="5829" Long="98.2103502709" Lat="33.3428820883"/>
				<Dp Id="5830" Long="98.2210958485" Lat="33.3429499492"/>
				<Dp Id="5831" Long="98.2318414619" Lat="33.3430168804"/>
				<Dp Id="5832" Long="98.2425871106" Lat="33.3430828821"/>
				<Dp Id="5833" Long="98.5327311554" Lat="33.344513498"/>
				<Dp Id="5834" Long="98.618703203" Lat="33.3448072122"/>
				<Dp Id="5835" Long="98.6294497929" Lat="33.344839742"/>
				<Dp Id="5836" Long="98.6401963999" Lat="33.3448713419"/>
				<Dp Id="5837" Long="98.6939296726" Lat="33.3450153929"/>
				<Dp Id="5838" Long="98.7369165468" Lat="33.3451138951"/>
				<Dp Id="5839" Long="98.7476632968" Lat="33.3451361958"/>
				<Dp Id="5840" Long="101.658823535" Lat="33.3169267778"/>
				<Dp Id="5841" Long="101.77686579" Lat="33.3143426915"/>
				<Dp Id="5842" Long="101.819786464" Lat="33.3133752653"/>
				<Dp Id="5843" Long="101.841246029" Lat="33.3128860018"/>
				<Dp Id="5844" Long="102.227425392" Lat="33.3034468784"/>
				<Dp Id="5845" Long="102.334664439" Lat="33.300612407"/>
				<Dp Id="5846" Long="102.356110433" Lat="33.3000344342"/>
				<Dp Id="5847" Long="102.377555813" Lat="33.2994527695"/>
				<Dp Id="5848" Long="102.399000575" Lat="33.2988674131"/>
				<Dp Id="5849" Long="102.409722722" Lat="33.2985733507"/>
				<Dp Id="5850" Long="102.43116655" Lat="33.2979824576"/>
				<Dp Id="5851" Long="102.45260975" Lat="33.2973878737"/>
				<Dp Id="5852" Long="102.602694243" Lat="33.2931224771"/>
				<Dp Id="5853" Long="102.63485105" Lat="33.2921849497"/>
				<Dp Id="5854" Long="102.677724465" Lat="33.2909220083"/>
				<Dp Id="5855" Long="102.699160165" Lat="33.2902850079"/>
				<Dp Id="5856" Long="102.795612392" Lat="33.2873728972"/>
				<Dp Id="5857" Long="102.806328445" Lat="33.2870447234"/>
				<Dp Id="5858" Long="102.817044324" Lat="33.2867156287"/>
				<Dp Id="5859" Long="102.838475559" Lat="33.2860546763"/>
				<Dp Id="5860" Long="102.849190913" Lat="33.2857228188"/>
				<Dp Id="5861" Long="102.892050567" Lat="33.2843861813"/>
				<Dp Id="5862" Long="102.902765038" Lat="33.2840497203"/>
				<Dp Id="5863" Long="102.913479329" Lat="33.2837123388"/>
				<Dp Id="5864" Long="102.924193443" Lat="33.2833740368"/>
				<Dp Id="5865" Long="102.934907376" Lat="33.2830348143"/>
				<Dp Id="5866" Long="102.94562113" Lat="33.2826946714"/>
				<Dp Id="5867" Long="102.956334704" Lat="33.2823536082"/>
				<Dp Id="5868" Long="103.009899853" Lat="33.2806344891"/>
				<Dp Id="5869" Long="103.020612335" Lat="33.280287905"/>
				<Dp Id="5870" Long="103.042036748" Lat="33.2795919769"/>
				<Dp Id="5871" Long="103.084883355" Lat="33.2781890829"/>
				<Dp Id="5872" Long="103.127726977" Lat="33.2767714746"/>
				<Dp Id="5873" Long="103.202696041" Lat="33.2742552642"/>
				<Dp Id="5874" Long="103.224114055" Lat="33.2735280748"/>
				<Dp Id="5875" Long="98.1242967116" Lat="33.3513245552"/>
				<Dp Id="5876" Long="98.1457895141" Lat="33.3514742713"/>
				<Dp Id="5877" Long="98.1565359744" Lat="33.3515477346"/>
				<Dp Id="5878" Long="98.1672824735" Lat="33.3516202681"/>
				<Dp Id="5879" Long="98.1780290108" Lat="33.3516918716"/>
				<Dp Id="5880" Long="98.3392313248" Lat="33.352654334"/>
				<Dp Id="5881" Long="98.6401592955" Lat="33.3538910348"/>
				<Dp Id="5882" Long="98.7046459161" Lat="33.3540611642"/>
				<Dp Id="5883" Long="98.7368894163" Lat="33.3541336707"/>
				<Dp Id="5884" Long="101.77715171" Lat="33.3233519801"/>
				<Dp Id="5885" Long="101.787883172" Lat="33.3231114293"/>
				<Dp Id="5886" Long="101.82007679" Lat="33.3223842242"/>
				<Dp Id="5887" Long="101.830807738" Lat="33.3221399718"/>
				<Dp Id="5888" Long="101.841538556" Lat="33.321894794"/>
				<Dp Id="5889" Long="101.862999802" Lat="33.3214016626"/>
				<Dp Id="5890" Long="102.367179611" Lat="33.3087483791"/>
				<Dp Id="5891" Long="102.39935028" Lat="33.3078714303"/>
				<Dp Id="5892" Long="102.420796616" Lat="33.307282182"/>
				<Dp Id="5893" Long="102.431519549" Lat="33.3069861733"/>
				<Dp Id="5894" Long="102.517297322" Lat="33.3045848796"/>
				<Dp Id="5895" Long="102.549461346" Lat="33.3036691698"/>
				<Dp Id="5896" Long="102.560182363" Lat="33.3033620882"/>
				<Dp Id="5897" Long="102.570903217" Lat="33.3030540842"/>
				<Dp Id="5898" Long="102.581623908" Lat="33.3027451577"/>
				<Dp Id="5899" Long="102.635224895" Lat="33.3011866912"/>
				<Dp Id="5900" Long="102.763850191" Lat="33.2973523284"/>
				<Dp Id="5901" Long="102.774567859" Lat="33.2970268071"/>
				<Dp Id="5902" Long="102.806719824" Lat="33.2960447147"/>
				<Dp Id="5903" Long="102.860302947" Lat="33.2943894683"/>
				<Dp Id="5904" Long="102.892450708" Lat="33.2933852674"/>
				<Dp Id="5905" Long="102.913881659" Lat="33.2927111954"/>
				<Dp Id="5906" Long="102.924596867" Lat="33.2923727782"/>
				<Dp Id="5907" Long="102.946026744" Lat="33.2916931816"/>
				<Dp Id="5908" Long="102.967455899" Lat="33.2910099024"/>
				<Dp Id="5909" Long="102.978170205" Lat="33.290666882"/>
				<Dp Id="5910" Long="102.988884329" Lat="33.2903229411"/>
				<Dp Id="5911" Long="103.010312031" Lat="33.2896322979"/>
				<Dp Id="5912" Long="103.031738999" Lat="33.2889379735"/>
				<Dp Id="5913" Long="103.181706932" Lat="33.2839746611"/>
				<Dp Id="5914" Long="103.203127898" Lat="33.2832509015"/>
				<Dp Id="5915" Long="98.1134589372" Lat="33.3602670813"/>
				<Dp Id="5916" Long="98.1242063864" Lat="33.3603433601"/>
				<Dp Id="5917" Long="98.1349538759" Lat="33.3604187088"/>
				<Dp Id="5918" Long="98.1457014051" Lat="33.3604931273"/>
				<Dp Id="5919" Long="98.3284150044" Lat="33.3616159182"/>
				<Dp Id="5920" Long="98.7583602191" Lat="33.3631971344"/>
				<Dp Id="5921" Long="101.680839013" Lat="33.3344852811"/>
				<Dp Id="5922" Long="101.766705067" Lat="33.3326009602"/>
				<Dp Id="5923" Long="101.777437758" Lat="33.3323612533"/>
				<Dp Id="5924" Long="101.788170322" Lat="33.3321206206"/>
				<Dp Id="5925" Long="101.798902758" Lat="33.3318790621"/>
				<Dp Id="5926" Long="101.841831214" Lat="33.3309035709"/>
				<Dp Id="5927" Long="102.206635804" Lat="33.3220142083"/>
				<Dp Id="5928" Long="102.217362875" Lat="33.3217365743"/>
				<Dp Id="5929" Long="102.367526176" Lat="33.3177526786"/>
				<Dp Id="5930" Long="102.378250986" Lat="33.3174611863"/>
				<Dp Id="5931" Long="102.388975641" Lat="33.3171687705"/>
				<Dp Id="5932" Long="102.399700141" Lat="33.3168754311"/>
				<Dp Id="5933" Long="102.517659262" Lat="33.3135877614"/>
				<Dp Id="5934" Long="102.528381863" Lat="33.3132833437"/>
				<Dp Id="5935" Long="102.539104302" Lat="33.3129780032"/>
				<Dp Id="5936" Long="102.614156812" Lat="33.3108147823"/>
				<Dp Id="5937" Long="102.657040334" Lat="33.3095583598"/>
				<Dp Id="5938" Long="102.667760798" Lat="33.3092419482"/>
				<Dp Id="5939" Long="102.678481093" Lat="33.3089246144"/>
				<Dp Id="5940" Long="102.69992118" Lat="33.30828718"/>
				<Dp Id="5941" Long="102.721360589" Lat="33.3076460572"/>
				<Dp Id="5942" Long="102.742799317" Lat="33.3070012463"/>
				<Dp Id="5943" Long="102.796393134" Lat="33.3053730861"/>
				<Dp Id="5944" Long="102.807111378" Lat="33.3050446888"/>
				<Dp Id="5945" Long="102.839265065" Lat="33.3040539674"/>
				<Dp Id="5946" Long="102.892851026" Lat="33.3023843362"/>
				<Dp Id="5947" Long="102.935716594" Lat="33.3010320489"/>
				<Dp Id="5948" Long="102.967863882" Lat="33.3000081626"/>
				<Dp Id="5949" Long="102.978579283" Lat="33.2996650254"/>
				<Dp Id="5950" Long="102.989294502" Lat="33.2993209674"/>
				<Dp Id="5951" Long="103.000009538" Lat="33.2989759887"/>
				<Dp Id="5952" Long="103.032153549" Lat="33.2979355284"/>
				<Dp Id="5953" Long="103.053581969" Lat="33.2972372855"/>
				<Dp Id="5954" Long="103.128575579" Lat="33.2947644444"/>
				<Dp Id="5955" Long="103.150000635" Lat="33.2940496371"/>
				<Dp Id="5956" Long="103.182136794" Lat="33.2929705267"/>
				<Dp Id="5957" Long="97.8446680446" Lat="33.3670758655"/>
				<Dp Id="5958" Long="98.124116021" Lat="33.3693621517"/>
				<Dp Id="5959" Long="98.1348646191" Lat="33.369437526"/>
				<Dp Id="5960" Long="98.1456132569" Lat="33.3695119699"/>
				<Dp Id="5961" Long="98.156361934" Lat="33.3695854833"/>
				<Dp Id="5962" Long="98.1671106499" Lat="33.3696580662"/>
				<Dp Id="5963" Long="98.1778594041" Lat="33.3697297186"/>
				<Dp Id="5964" Long="98.3175964668" Lat="33.3705765193"/>
				<Dp Id="5965" Long="98.6830849295" Lat="33.3720476016"/>
				<Dp Id="5966" Long="98.7153350034" Lat="33.3721257428"/>
				<Dp Id="5967" Long="98.7260850549" Lat="33.3721499281"/>
				<Dp Id="5968" Long="98.736835119" Lat="33.3721731825"/>
				<Dp Id="5969" Long="98.7475851951" Lat="33.372195506"/>
				<Dp Id="5970" Long="98.7690853818" Lat="33.3722373604"/>
				<Dp Id="5971" Long="101.724053701" Lat="33.3425601918"/>
				<Dp Id="5972" Long="101.777723933" Lat="33.3413705113"/>
				<Dp Id="5973" Long="101.852856895" Lat="33.3396660617"/>
				<Dp Id="5974" Long="101.863589656" Lat="33.3394188651"/>
				<Dp Id="5975" Long="102.357146833" Lat="33.3270476294"/>
				<Dp Id="5976" Long="102.367872896" Lat="33.3267569618"/>
				<Dp Id="5977" Long="102.378598805" Lat="33.3264653702"/>
				<Dp Id="5978" Long="102.389324559" Lat="33.3261728549"/>
				<Dp Id="5979" Long="102.432226018" Lat="33.3249935557"/>
				<Dp Id="5980" Long="102.507297504" Lat="33.3228942246"/>
				<Dp Id="5981" Long="102.518021363" Lat="33.3225906265"/>
				<Dp Id="5982" Long="102.571638236" Lat="33.3210587885"/>
				<Dp Id="5983" Long="102.646694978" Lat="33.3188754498"/>
				<Dp Id="5984" Long="102.657416706" Lat="33.3185598532"/>
				<Dp Id="5985" Long="102.668138267" Lat="33.3182433339"/>
				<Dp Id="5986" Long="102.73246409" Lat="33.3163248456"/>
				<Dp Id="5987" Long="102.743184465" Lat="33.3160018693"/>
				<Dp Id="5988" Long="102.764624702" Lat="33.3153531499"/>
				<Dp Id="5989" Long="102.786064251" Lat="33.3147007419"/>
				<Dp Id="5990" Long="102.807503106" Lat="33.3140446458"/>
				<Dp Id="5991" Long="102.861097188" Lat="33.3123882723"/>
				<Dp Id="5992" Long="102.871815476" Lat="33.3120542324"/>
				<Dp Id="5993" Long="102.903969278" Lat="33.3110465829"/>
				<Dp Id="5994" Long="102.914686855" Lat="33.3107088567"/>
				<Dp Id="5995" Long="102.978988543" Lat="33.3086631513"/>
				<Dp Id="5996" Long="102.989704857" Lat="33.3083189762"/>
				<Dp Id="5997" Long="103.000420988" Lat="33.3079738801"/>
				<Dp Id="5998" Long="103.032568284" Lat="33.3069330657"/>
				<Dp Id="5999" Long="103.043283681" Lat="33.3065842858"/>
				<Dp Id="6000" Long="103.06471392" Lat="33.3058839637"/>
				<Dp Id="6001" Long="103.182566848" Lat="33.3019663744"/>
				<Dp Id="6002" Long="98.1670246807" Lat="33.3786769453"/>
				<Dp Id="6003" Long="98.177774544" Lat="33.3787486221"/>
				<Dp Id="6004" Long="98.3497771622" Lat="33.3797688512"/>
				<Dp Id="6005" Long="98.6185458151" Lat="33.3808858174"/>
				<Dp Id="6006" Long="98.6938033346" Lat="33.3810942821"/>
				<Dp Id="6007" Long="98.7260567784" Lat="33.3811696563"/>
				<Dp Id="6008" Long="101.713598962" Lat="33.3518050771"/>
				<Dp Id="6009" Long="101.724334488" Lat="33.3515698397"/>
				<Dp Id="6010" Long="101.756540315" Lat="33.3508585679"/>
				<Dp Id="6011" Long="101.767275339" Lat="33.3506196242"/>
				<Dp Id="6012" Long="102.218025673" Lat="33.3397478378"/>
				<Dp Id="6013" Long="102.357492607" Lat="33.3360519953"/>
				<Dp Id="6014" Long="102.378946778" Lat="33.3354695379"/>
				<Dp Id="6015" Long="102.389673631" Lat="33.3351769229"/>
				<Dp Id="6016" Long="102.411126873" Lat="33.3345889207"/>
				<Dp Id="6017" Long="102.507658667" Lat="33.3318971766"/>
				<Dp Id="6018" Long="102.518383625" Lat="33.3315934752"/>
				<Dp Id="6019" Long="102.572005991" Lat="33.3300611157"/>
				<Dp Id="6020" Long="102.732848312" Lat="33.3253255615"/>
				<Dp Id="6021" Long="102.754291087" Lat="33.3246784664"/>
				<Dp Id="6022" Long="102.765012217" Lat="33.324353535"/>
				<Dp Id="6023" Long="102.775733174" Lat="33.3240276812"/>
				<Dp Id="6024" Long="102.786453959" Lat="33.323700905"/>
				<Dp Id="6025" Long="102.79717457" Lat="33.3233732065"/>
				<Dp Id="6026" Long="102.807895008" Lat="33.3230445856"/>
				<Dp Id="6027" Long="102.818615271" Lat="33.3227150425"/>
				<Dp Id="6028" Long="102.850775011" Lat="33.3217208801"/>
				<Dp Id="6029" Long="102.904371048" Lat="33.3200455024"/>
				<Dp Id="6030" Long="102.915089721" Lat="33.3197076613"/>
				<Dp Id="6031" Long="102.947244665" Lat="33.3186886077"/>
				<Dp Id="6032" Long="102.957962619" Lat="33.3183470799"/>
				<Dp Id="6033" Long="102.968680392" Lat="33.3180046306"/>
				<Dp Id="6034" Long="102.990115394" Lat="33.3173169675"/>
				<Dp Id="6035" Long="103.000832621" Lat="33.3169717539"/>
				<Dp Id="6036" Long="103.011549665" Lat="33.316625619"/>
				<Dp Id="6037" Long="103.022266526" Lat="33.3162785628"/>
				<Dp Id="6038" Long="103.032983203" Lat="33.3159305854"/>
				<Dp Id="6039" Long="103.043699695" Lat="33.3155816868"/>
				<Dp Id="6040" Long="98.113184393" Lat="33.3873233381"/>
				<Dp Id="6041" Long="98.1239351695" Lat="33.3873996949"/>
				<Dp Id="6042" Long="98.4249714617" Lat="33.3891596235"/>
				<Dp Id="6043" Long="98.4357232059" Lat="33.3892089745"/>
				<Dp Id="6044" Long="98.4572267716" Lat="33.3893048823"/>
				<Dp Id="6045" Long="98.5862501245" Lat="33.3898020911"/>
				<Dp Id="6046" Long="98.6077543062" Lat="33.3898719191"/>
				<Dp Id="6047" Long="98.6185064243" Lat="33.3899054358"/>
				<Dp Id="6048" Long="98.62925856" Lat="33.3899380211"/>
				<Dp Id="6049" Long="98.6400107127" Lat="33.3899696749"/>
				<Dp Id="6050" Long="98.650762882" Lat="33.3900003972"/>
				<Dp Id="6051" Long="98.6615150674" Lat="33.3900301881"/>
				<Dp Id="6052" Long="98.6830194844" Lat="33.3900869752"/>
				<Dp Id="6053" Long="98.693771715" Lat="33.3901139716"/>
				<Dp Id="6054" Long="98.7045239596" Lat="33.3901400364"/>
				<Dp Id="6055" Long="98.7260284893" Lat="33.3901893715"/>
				<Dp Id="6056" Long="101.670931011" Lat="33.3617467894"/>
				<Dp Id="6057" Long="101.681668136" Lat="33.3615151801"/>
				<Dp Id="6058" Long="101.692405138" Lat="33.3612826438"/>
				<Dp Id="6059" Long="101.735351906" Lat="33.360343228"/>
				<Dp Id="6060" Long="101.778296665" Lat="33.3593889815"/>
				<Dp Id="6061" Long="101.789032537" Lat="33.3591481029"/>
				<Dp Id="6062" Long="101.799768282" Lat="33.3589062975"/>
				<Dp Id="6063" Long="101.810503898" Lat="33.3586635654"/>
				<Dp Id="6064" Long="102.239817596" Lat="33.3481948349"/>
				<Dp Id="6065" Long="102.250547524" Lat="33.347914142"/>
				<Dp Id="6066" Long="102.304194922" Lat="33.3464968033"/>
				<Dp Id="6067" Long="102.357838535" Lat="33.3450563449"/>
				<Dp Id="6068" Long="102.368566797" Lat="33.3447654794"/>
				<Dp Id="6069" Long="102.379294906" Lat="33.3444736893"/>
				<Dp Id="6070" Long="102.39002286" Lat="33.3441809747"/>
				<Dp Id="6071" Long="102.400750658" Lat="33.3438873357"/>
				<Dp Id="6072" Long="102.4114783" Lat="33.3435927723"/>
				<Dp Id="6073" Long="102.422205787" Lat="33.3432972846"/>
				<Dp Id="6074" Long="102.432933116" Lat="33.3430008726"/>
				<Dp Id="6075" Long="102.508019991" Lat="33.340900112"/>
				<Dp Id="6076" Long="102.518746049" Lat="33.3405963073"/>
				<Dp Id="6077" Long="102.572373909" Lat="33.3390634263"/>
				<Dp Id="6078" Long="102.636721937" Lat="33.3371934893"/>
				<Dp Id="6079" Long="102.658169953" Lat="33.3365627896"/>
				<Dp Id="6080" Long="102.66889371" Lat="33.3362460548"/>
				<Dp Id="6081" Long="102.711787052" Lat="33.3349698841"/>
				<Dp Id="6082" Long="102.743955276" Lat="33.3340030642"/>
				<Dp Id="6083" Long="102.754677676" Lat="33.3336789451"/>
				<Dp Id="6084" Long="102.776121958" Lat="33.3330279385"/>
				<Dp Id="6085" Long="102.78684384" Lat="33.3327010511"/>
				<Dp Id="6086" Long="102.797565549" Lat="33.332373241"/>
				<Dp Id="6087" Long="102.808287084" Lat="33.3320445083"/>
				<Dp Id="6088" Long="102.840450641" Lat="33.331052775"/>
				<Dp Id="6089" Long="102.872612617" Lat="33.33005274"/>
				<Dp Id="6090" Long="102.883332921" Lat="33.3297175504"/>
				<Dp Id="6091" Long="102.894053048" Lat="33.3293814385"/>
				<Dp Id="6092" Long="102.947651" Lat="33.3276870481"/>
				<Dp Id="6093" Long="102.958370051" Lat="33.3273454041"/>
				<Dp Id="6094" Long="102.96908892" Lat="33.3270028383"/>
				<Dp Id="6095" Long="102.979807608" Lat="33.3266593507"/>
				<Dp Id="6096" Long="102.990526113" Lat="33.3263149413"/>
				<Dp Id="6097" Long="103.001244436" Lat="33.3259696102"/>
				<Dp Id="6098" Long="103.011962577" Lat="33.3256233575"/>
				<Dp Id="6099" Long="103.022680533" Lat="33.3252761833"/>
				<Dp Id="6100" Long="103.033398306" Lat="33.3249280875"/>
				<Dp Id="6101" Long="103.044115894" Lat="33.3245790702"/>
				<Dp Id="6102" Long="103.065550514" Lat="33.3238782714"/>
				<Dp Id="6103" Long="103.194142482" Lat="33.3195961036"/>
				<Dp Id="6104" Long="103.226286192" Lat="33.3185048431"/>
				<Dp Id="6105" Long="103.237000376" Lat="33.3181392485"/>
				<Dp Id="6106" Long="97.9088152682" Lat="33.3947138391"/>
				<Dp Id="6107" Long="98.0915891466" Lat="33.3961865038"/>
				<Dp Id="6108" Long="98.102340951" Lat="33.3962647494"/>
				<Dp Id="6109" Long="98.1130927967" Lat="33.3963420636"/>
				<Dp Id="6110" Long="98.1238446833" Lat="33.3964184464"/>
				<Dp Id="6111" Long="98.403406434" Lat="33.3980774441"/>
				<Dp Id="6112" Long="98.4141592352" Lat="33.3981286752"/>
				<Dp Id="6113" Long="98.4464177987" Lat="33.3982767786"/>
				<Dp Id="6114" Long="98.4571707047" Lat="33.398324283"/>
				<Dp Id="6115" Long="98.6077137872" Lat="33.3988915129"/>
				<Dp Id="6116" Long="98.618467016" Lat="33.398925041"/>
				<Dp Id="6117" Long="98.6292202623" Lat="33.3989576374"/>
				<Dp Id="6118" Long="98.6399735257" Lat="33.398989302"/>
				<Dp Id="6119" Long="98.6507268056" Lat="33.3990200348"/>
				<Dp Id="6120" Long="98.6614801016" Lat="33.3990498358"/>
				<Dp Id="6121" Long="98.6722334132" Lat="33.399078705"/>
				<Dp Id="6122" Long="98.6829867399" Lat="33.3991066423"/>
				<Dp Id="6123" Long="98.6937400812" Lat="33.3991336478"/>
				<Dp Id="6124" Long="98.7152468055" Lat="33.3991848634"/>
				<Dp Id="6125" Long="98.7367535822" Lat="33.3992323516"/>
				<Dp Id="6126" Long="101.714158704" Lat="33.3698244875"/>
				<Dp Id="6127" Long="101.778583222" Lat="33.3683981937"/>
				<Dp Id="6128" Long="101.84300315" Lat="33.3669385248"/>
				<Dp Id="6129" Long="101.86447542" Lat="33.3664445532"/>
				<Dp Id="6130" Long="102.218689061" Lat="33.3577590372"/>
				<Dp Id="6131" Long="102.250882596" Lat="33.3569194481"/>
				<Dp Id="6132" Long="102.336725428" Lat="33.3546398327"/>
				<Dp Id="6133" Long="102.358184616" Lat="33.3540606783"/>
				<Dp Id="6134" Long="102.36891398" Lat="33.3537697138"/>
				<Dp Id="6135" Long="102.379643189" Lat="33.3534778244"/>
				<Dp Id="6136" Long="102.390372243" Lat="33.3531850102"/>
				<Dp Id="6137" Long="102.401101142" Lat="33.3528912713"/>
				<Dp Id="6138" Long="102.411829885" Lat="33.3525966076"/>
				<Dp Id="6139" Long="102.422558471" Lat="33.3523010193"/>
				<Dp Id="6140" Long="102.433286901" Lat="33.3520045064"/>
				<Dp Id="6141" Long="102.444015173" Lat="33.351707069"/>
				<Dp Id="6142" Long="102.508381476" Lat="33.3499030309"/>
				<Dp Id="6143" Long="102.519108633" Lat="33.3495991228"/>
				<Dp Id="6144" Long="102.529835629" Lat="33.3492942905"/>
				<Dp Id="6145" Long="102.690720889" Lat="33.3446109343"/>
				<Dp Id="6146" Long="102.72289343" Lat="33.3436493253"/>
				<Dp Id="6147" Long="102.73361727" Lat="33.3433269423"/>
				<Dp Id="6148" Long="102.744340939" Lat="33.3430036361"/>
				<Dp Id="6149" Long="102.776510915" Lat="33.3420281786"/>
				<Dp Id="6150" Long="102.787233895" Lat="33.34170118"/>
				<Dp Id="6151" Long="102.797956702" Lat="33.3413732584"/>
				<Dp Id="6152" Long="102.808679334" Lat="33.3410444138"/>
				<Dp Id="6153" Long="102.851568117" Lat="33.3397198073"/>
				<Dp Id="6154" Long="102.873011452" Lat="33.3390519678"/>
				<Dp Id="6155" Long="102.883732854" Lat="33.3387166642"/>
				<Dp Id="6156" Long="102.926616679" Lat="33.3373662249"/>
				<Dp Id="6157" Long="102.958777663" Lat="33.3363437109"/>
				<Dp Id="6158" Long="102.969497629" Lat="33.3360010285"/>
				<Dp Id="6159" Long="102.980217413" Lat="33.3356574241"/>
				<Dp Id="6160" Long="102.990937016" Lat="33.3353128975"/>
				<Dp Id="6161" Long="103.001656435" Lat="33.334967449"/>
				<Dp Id="6162" Long="103.012375672" Lat="33.3346210785"/>
				<Dp Id="6163" Long="103.023094725" Lat="33.3342737861"/>
				<Dp Id="6164" Long="103.033813593" Lat="33.3339255719"/>
				<Dp Id="6165" Long="98.0914952884" Lat="33.405205163"/>
				<Dp Id="6166" Long="98.1237541567" Lat="33.4054371847"/>
				<Dp Id="6167" Long="98.61842759" Lat="33.4079446331"/>
				<Dp Id="6168" Long="98.6291819475" Lat="33.4079772406"/>
				<Dp Id="6169" Long="98.639936322" Lat="33.408008916"/>
				<Dp Id="6170" Long="98.6506907131" Lat="33.4080396592"/>
				<Dp Id="6171" Long="98.6614451203" Lat="33.4080694704"/>
				<Dp Id="6172" Long="98.6721995431" Lat="33.4080983494"/>
				<Dp Id="6173" Long="98.6829539809" Lat="33.4081262962"/>
				<Dp Id="6174" Long="98.6937084333" Lat="33.4081533109"/>
				<Dp Id="6175" Long="101.7251776" Lat="33.3785986922"/>
				<Dp Id="6176" Long="101.864770938" Lat="33.3754530851"/>
				<Dp Id="6177" Long="102.229753405" Lat="33.3664855804"/>
				<Dp Id="6178" Long="102.261949799" Lat="33.3656429284"/>
				<Dp Id="6179" Long="102.347800233" Lat="33.3633551338"/>
				<Dp Id="6180" Long="102.358530852" Lat="33.3630649954"/>
				<Dp Id="6181" Long="102.369261317" Lat="33.3627739319"/>
				<Dp Id="6182" Long="102.379991627" Lat="33.3624819431"/>
				<Dp Id="6183" Long="102.390721782" Lat="33.3621890293"/>
				<Dp Id="6184" Long="102.401451782" Lat="33.3618951904"/>
				<Dp Id="6185" Long="102.412181625" Lat="33.3616004265"/>
				<Dp Id="6186" Long="102.422911313" Lat="33.3613047377"/>
				<Dp Id="6187" Long="102.433640843" Lat="33.3610081239"/>
				<Dp Id="6188" Long="102.444370216" Lat="33.3607105852"/>
				<Dp Id="6189" Long="102.691101229" Lat="33.3536120361"/>
				<Dp Id="6190" Long="102.734002005" Lat="33.3523276072"/>
				<Dp Id="6191" Long="102.787624123" Lat="33.3507012918"/>
				<Dp Id="6192" Long="102.798348028" Lat="33.3503732586"/>
				<Dp Id="6193" Long="102.809071759" Lat="33.3500443022"/>
				<Dp Id="6194" Long="102.841241904" Lat="33.349051894"/>
				<Dp Id="6195" Long="102.873410466" Lat="33.3480511784"/>
				<Dp Id="6196" Long="102.884132965" Lat="33.3477157607"/>
				<Dp Id="6197" Long="102.894855287" Lat="33.3473794202"/>
				<Dp Id="6198" Long="102.916299395" Lat="33.3467039708"/>
				<Dp Id="6199" Long="102.927021181" Lat="33.346364862"/>
				<Dp Id="6200" Long="102.937742786" Lat="33.3460248307"/>
				<Dp Id="6201" Long="102.948464212" Lat="33.3456838767"/>
				<Dp Id="6202" Long="102.959185456" Lat="33.3453420002"/>
				<Dp Id="6203" Long="102.96990652" Lat="33.3449992013"/>
				<Dp Id="6204" Long="102.980627401" Lat="33.3446554799"/>
				<Dp Id="6205" Long="102.9913481" Lat="33.3443108362"/>
				<Dp Id="6206" Long="103.002068617" Lat="33.3439652701"/>
				<Dp Id="6207" Long="103.01278895" Lat="33.3436187818"/>
				<Dp Id="6208" Long="103.0235091" Lat="33.3432713713"/>
				<Dp Id="6209" Long="103.034229066" Lat="33.3429230387"/>
				<Dp Id="6210" Long="103.044948846" Lat="33.3425737839"/>
				<Dp Id="6211" Long="103.055668442" Lat="33.3422236071"/>
				<Dp Id="6212" Long="103.066387852" Lat="33.3418725083"/>
				<Dp Id="6213" Long="103.077107076" Lat="33.3415204875"/>
				<Dp Id="6214" Long="103.098544964" Lat="33.3408136804"/>
				<Dp Id="6215" Long="103.109263627" Lat="33.3404588942"/>
				<Dp Id="6216" Long="103.184288973" Lat="33.3379495853"/>
				<Dp Id="6217" Long="103.259304939" Lat="33.335395131"/>
				<Dp Id="6218" Long="98.0268781283" Lat="33.4137344437"/>
				<Dp Id="6219" Long="98.1344177384" Lat="33.4145314123"/>
				<Dp Id="6220" Long="98.3925281171" Lat="33.4160638391"/>
				<Dp Id="6221" Long="98.5108345038" Lat="33.4165867432"/>
				<Dp Id="6222" Long="98.6076326951" Lat="33.4169306609"/>
				<Dp Id="6223" Long="98.6183881466" Lat="33.416964212"/>
				<Dp Id="6224" Long="98.6291436157" Lat="33.4169968306"/>
				<Dp Id="6225" Long="98.6398991018" Lat="33.4170285167"/>
				<Dp Id="6226" Long="98.6614101234" Lat="33.4170890918"/>
				<Dp Id="6227" Long="98.6829212073" Lat="33.417145937"/>
				<Dp Id="6228" Long="98.6936767714" Lat="33.4171729609"/>
				<Dp Id="6229" Long="98.7044323496" Lat="33.4171990523"/>
				<Dp Id="6230" Long="101.736198707" Lat="33.3873717936"/>
				<Dp Id="6231" Long="102.240819953" Lat="33.3752109915"/>
				<Dp Id="6232" Long="102.273019207" Lat="33.374365275"/>
				<Dp Id="6233" Long="102.358877242" Lat="33.3720692963"/>
				<Dp Id="6234" Long="102.369608808" Lat="33.3717781337"/>
				<Dp Id="6235" Long="102.380340219" Lat="33.3714860456"/>
				<Dp Id="6236" Long="102.391071476" Lat="33.3711930321"/>
				<Dp Id="6237" Long="102.401802577" Lat="33.3708990933"/>
				<Dp Id="6238" Long="102.412533522" Lat="33.3706042291"/>
				<Dp Id="6239" Long="102.423264311" Lat="33.3703084396"/>
				<Dp Id="6240" Long="102.433994943" Lat="33.3700117249"/>
				<Dp Id="6241" Long="102.594935247" Lat="33.3654500069"/>
				<Dp Id="6242" Long="102.68075502" Lat="33.3629320274"/>
				<Dp Id="6243" Long="102.691481737" Lat="33.3626131209"/>
				<Dp Id="6244" Long="102.702208286" Lat="33.3622932905"/>
				<Dp Id="6245" Long="102.734386911" Lat="33.3613282552"/>
				<Dp Id="6246" Long="102.745112778" Lat="33.361004729"/>
				<Dp Id="6247" Long="102.755838473" Lat="33.3606802789"/>
				<Dp Id="6248" Long="102.788014525" Lat="33.3597013865"/>
				<Dp Id="6249" Long="102.798739529" Lat="33.3593732418"/>
				<Dp Id="6250" Long="102.830913494" Lat="33.3583832664"/>
				<Dp Id="6251" Long="102.863085881" Lat="33.3573849803"/>
				<Dp Id="6252" Long="102.873809656" Lat="33.3570503717"/>
				<Dp Id="6253" Long="102.884533254" Lat="33.3567148399"/>
				<Dp Id="6254" Long="102.916702979" Lat="33.3557027058"/>
				<Dp Id="6255" Long="102.927425862" Lat="33.3553634818"/>
				<Dp Id="6256" Long="102.938148566" Lat="33.3550233347"/>
				<Dp Id="6257" Long="102.991759368" Lat="33.3533087573"/>
				<Dp Id="6258" Long="103.002480982" Lat="33.3529630737"/>
				<Dp Id="6259" Long="103.013202413" Lat="33.3526164676"/>
				<Dp Id="6260" Long="103.02392366" Lat="33.3522689389"/>
				<Dp Id="6261" Long="103.034644722" Lat="33.3519204878"/>
				<Dp Id="6262" Long="103.0453656" Lat="33.3515711142"/>
				<Dp Id="6263" Long="103.056086293" Lat="33.3512208183"/>
				<Dp Id="6264" Long="103.0668068" Lat="33.3508696001"/>
				<Dp Id="6265" Long="103.088247255" Lat="33.350164397"/>
				<Dp Id="6266" Long="103.098967203" Lat="33.3498104122"/>
				<Dp Id="6267" Long="103.109686962" Lat="33.3494555053"/>
				<Dp Id="6268" Long="103.184719983" Lat="33.3469453431"/>
				<Dp Id="6269" Long="98.0160226836" Lat="33.422668058"/>
				<Dp Id="6270" Long="98.2526386252" Lat="33.4243194244"/>
				<Dp Id="6271" Long="98.3494411561" Lat="33.4248649077"/>
				<Dp Id="6272" Long="98.3924653036" Lat="33.4250830982"/>
				<Dp Id="6273" Long="98.4032214116" Lat="33.4251353143"/>
				<Dp Id="6274" Long="98.4247337097" Lat="33.4252369487"/>
				<Dp Id="6275" Long="98.4892712239" Lat="33.4255194685"/>
				<Dp Id="6276" Long="98.6721317574" Lat="33.4261375987"/>
				<Dp Id="6277" Long="98.6828884191" Lat="33.4261655646"/>
				<Dp Id="6278" Long="98.6936450953" Lat="33.4261925977"/>
				<Dp Id="6279" Long="98.7259152068" Lat="33.4262681004"/>
				<Dp Id="6280" Long="101.747222023" Lat="33.3961437906"/>
				<Dp Id="6281" Long="101.779443659" Lat="33.3954257386"/>
				<Dp Id="6282" Long="101.865362368" Lat="33.3934701027"/>
				<Dp Id="6283" Long="102.251888706" Lat="33.3839352698"/>
				<Dp Id="6284" Long="102.337757987" Lat="33.3816533267"/>
				<Dp Id="6285" Long="102.359223785" Lat="33.3810735809"/>
				<Dp Id="6286" Long="102.369956454" Lat="33.3807823192"/>
				<Dp Id="6287" Long="102.380688967" Lat="33.3804901318"/>
				<Dp Id="6288" Long="102.391421326" Lat="33.3801970186"/>
				<Dp Id="6289" Long="102.402153529" Lat="33.3799029798"/>
				<Dp Id="6290" Long="102.412885576" Lat="33.3796080153"/>
				<Dp Id="6291" Long="102.423617466" Lat="33.3793121252"/>
				<Dp Id="6292" Long="102.4343492" Lat="33.3790153095"/>
				<Dp Id="6293" Long="102.466543452" Lat="33.3781193097"/>
				<Dp Id="6294" Long="102.552387761" Lat="33.375689264"/>
				<Dp Id="6295" Long="102.724044851" Lat="33.3706515982"/>
				<Dp Id="6296" Long="102.734771989" Lat="33.3703288861"/>
				<Dp Id="6297" Long="102.75622575" Lat="33.3696806895"/>
				<Dp Id="6298" Long="102.766952373" Lat="33.369355205"/>
				<Dp Id="6299" Long="102.7884051" Lat="33.3687014641"/>
				<Dp Id="6300" Long="102.799131203" Lat="33.3683732078"/>
				<Dp Id="6301" Long="102.809857133" Lat="33.3680440275"/>
				<Dp Id="6302" Long="102.842033871" Lat="33.3670509441"/>
				<Dp Id="6303" Long="102.90638258" Lat="33.3650398396"/>
				<Dp Id="6304" Long="102.917106741" Lat="33.3647014235"/>
				<Dp Id="6305" Long="102.938554525" Lat="33.3640218214"/>
				<Dp Id="6306" Long="102.949278147" Lat="33.3636806355"/>
				<Dp Id="6307" Long="102.960001587" Lat="33.3633385264"/>
				<Dp Id="6308" Long="102.970724846" Lat="33.3629954943"/>
				<Dp Id="6309" Long="102.981447923" Lat="33.3626515391"/>
				<Dp Id="6310" Long="102.992170818" Lat="33.3623066609"/>
				<Dp Id="6311" Long="103.00289353" Lat="33.3619608598"/>
				<Dp Id="6312" Long="103.013616059" Lat="33.3616141358"/>
				<Dp Id="6313" Long="103.024338404" Lat="33.3612664889"/>
				<Dp Id="6314" Long="103.035060564" Lat="33.3609179193"/>
				<Dp Id="6315" Long="103.04578254" Lat="33.3605684269"/>
				<Dp Id="6316" Long="103.05650433" Lat="33.3602180119"/>
				<Dp Id="6317" Long="103.067225935" Lat="33.3598666743"/>
				<Dp Id="6318" Long="103.077947353" Lat="33.3595144141"/>
				<Dp Id="6319" Long="103.088668584" Lat="33.3591612314"/>
				<Dp Id="6320" Long="103.110110485" Lat="33.3584520986"/>
				<Dp Id="6321" Long="103.120831154" Lat="33.3580961487"/>
				<Dp Id="6322" Long="103.174431656" Lat="33.3563025658"/>
				<Dp Id="6323" Long="104.159765547" Lat="33.3191941827"/>
				<Dp Id="6324" Long="97.9944091607" Lat="33.431513923"/>
				<Dp Id="6325" Long="98.2633181414" Lat="33.4334027715"/>
				<Dp Id="6326" Long="98.3386167895" Lat="33.4338271808"/>
				<Dp Id="6327" Long="98.349373865" Lat="33.4338840793"/>
				<Dp Id="6328" Long="98.3708881056" Lat="33.4339950775"/>
				<Dp Id="6329" Long="98.4031596825" Lat="33.434154578"/>
				<Dp Id="6330" Long="98.4139169305" Lat="33.4342058789"/>
				<Dp Id="6331" Long="98.4246742055" Lat="33.4342562469"/>
				<Dp Id="6332" Long="98.4677035654" Lat="33.4344483895"/>
				<Dp Id="6333" Long="98.478460968" Lat="33.4344940927"/>
				<Dp Id="6334" Long="98.4892183945" Lat="33.4345388629"/>
				<Dp Id="6335" Long="98.6505823391" Lat="33.4350984534"/>
				<Dp Id="6336" Long="98.6720978419" Lat="33.4351572036"/>
				<Dp Id="6337" Long="98.7043712082" Lat="33.4352383305"/>
				<Dp Id="6338" Long="98.7151290248" Lat="33.4352635067"/>
				<Dp Id="6339" Long="98.7258868546" Lat="33.4352877497"/>
				<Dp Id="6340" Long="101.758247551" Lat="33.4049146823"/>
				<Dp Id="6341" Long="101.779730727" Lat="33.4044348897"/>
				<Dp Id="6342" Long="102.262959665" Lat="33.3926584142"/>
				<Dp Id="6343" Long="102.38103787" Lat="33.3894942017"/>
				<Dp Id="6344" Long="102.391771331" Lat="33.3892009888"/>
				<Dp Id="6345" Long="102.402504637" Lat="33.3889068499"/>
				<Dp Id="6346" Long="102.413237786" Lat="33.3886117851"/>
				<Dp Id="6347" Long="102.423970779" Lat="33.3883157943"/>
				<Dp Id="6348" Long="102.542023221" Lat="33.3849987991"/>
				<Dp Id="6349" Long="102.563485208" Lat="33.3843836776"/>
				<Dp Id="6350" Long="102.584946541" Lat="33.383764855"/>
				<Dp Id="6351" Long="102.595676961" Lat="33.3834540559"/>
				<Dp Id="6352" Long="102.617137306" Lat="33.3828296825"/>
				<Dp Id="6353" Long="102.649326578" Lat="33.3818861848"/>
				<Dp Id="6354" Long="102.692243262" Lat="33.3806152399"/>
				<Dp Id="6355" Long="102.702972011" Lat="33.3802951918"/>
				<Dp Id="6356" Long="102.756613199" Lat="33.3786810829"/>
				<Dp Id="6357" Long="102.767340922" Lat="33.3783554878"/>
				<Dp Id="6358" Long="102.778068472" Lat="33.3780289683"/>
				<Dp Id="6359" Long="102.788795849" Lat="33.3777015246"/>
				<Dp Id="6360" Long="102.799523052" Lat="33.3773731566"/>
				<Dp Id="6361" Long="102.810250081" Lat="33.3770438644"/>
				<Dp Id="6362" Long="102.906785423" Lat="33.374038655"/>
				<Dp Id="6363" Long="102.971134282" Lat="33.3719936145"/>
				<Dp Id="6364" Long="103.003306262" Lat="33.3709586282"/>
				<Dp Id="6365" Long="103.014029889" Lat="33.3706117863"/>
				<Dp Id="6366" Long="103.024753332" Lat="33.3702640213"/>
				<Dp Id="6367" Long="103.03547659" Lat="33.3699153331"/>
				<Dp Id="6368" Long="103.046199664" Lat="33.3695657219"/>
				<Dp Id="6369" Long="103.056922553" Lat="33.3692151878"/>
				<Dp Id="6370" Long="103.067645255" Lat="33.3688637307"/>
				<Dp Id="6371" Long="103.078367771" Lat="33.3685113507"/>
				<Dp Id="6372" Long="103.089090101" Lat="33.3681580479"/>
				<Dp Id="6373" Long="103.099812243" Lat="33.3678038224"/>
				<Dp Id="6374" Long="103.110534197" Lat="33.3674486741"/>
				<Dp Id="6375" Long="104.149595212" Lat="33.3286227051"/>
				<Dp Id="6376" Long="97.9512777227" Lat="33.4401758457"/>
				<Dp Id="6377" Long="97.9620345017" Lat="33.4402663521"/>
				<Dp Id="6378" Long="97.9727913285" Lat="33.4403559257"/>
				<Dp Id="6379" Long="97.9943051235" Lat="33.4405322744"/>
				<Dp Id="6380" Long="98.0050620908" Lat="33.4406190495"/>
				<Dp Id="6381" Long="98.3170320707" Lat="33.4427296845"/>
				<Dp Id="6382" Long="98.3600647624" Lat="33.4429592222"/>
				<Dp Id="6383" Long="98.3708230103" Lat="33.4430142736"/>
				<Dp Id="6384" Long="98.4246146748" Lat="33.4432755319"/>
				<Dp Id="6385" Long="98.5321999303" Lat="33.4437280528"/>
				<Dp Id="6386" Long="98.5429585826" Lat="33.4437681716"/>
				<Dp Id="6387" Long="98.5752346639" Lat="33.443882928"/>
				<Dp Id="6388" Long="98.6182697107" Lat="33.4440228695"/>
				<Dp Id="6389" Long="98.6505461823" Lat="33.4441180252"/>
				<Dp Id="6390" Long="98.661305039" Lat="33.4441478769"/>
				<Dp Id="6391" Long="98.6720639114" Lat="33.4441767953"/>
				<Dp Id="6392" Long="98.6828227988" Lat="33.4442047802"/>
				<Dp Id="6393" Long="98.7150995469" Lat="33.4442831346"/>
				<Dp Id="6394" Long="98.7366174454" Lat="33.4443307037"/>
				<Dp Id="6395" Long="101.769275292" Lat="33.4136844678"/>
				<Dp Id="6396" Long="101.780017922" Lat="33.4134440255"/>
				<Dp Id="6397" Long="102.306240661" Lat="33.4005255027"/>
				<Dp Id="6398" Long="102.32771179" Lat="33.3999509218"/>
				<Dp Id="6399" Long="102.413590153" Lat="33.3976155385"/>
				<Dp Id="6400" Long="102.424324248" Lat="33.3973194471"/>
				<Dp Id="6401" Long="102.531656476" Lat="33.3943076007"/>
				<Dp Id="6402" Long="102.553120993" Lat="33.3936941213"/>
				<Dp Id="6403" Long="102.660433714" Lat="33.3905711945"/>
				<Dp Id="6404" Long="102.703354128" Lat="33.3892961171"/>
				<Dp Id="6405" Long="102.714083809" Lat="33.3889750352"/>
				<Dp Id="6406" Long="102.735542657" Lat="33.3883300969"/>
				<Dp Id="6407" Long="102.746271825" Lat="33.3880062405"/>
				<Dp Id="6408" Long="102.778458294" Lat="33.387029123"/>
				<Dp Id="6409" Long="102.789186771" Lat="33.3867015679"/>
				<Dp Id="6410" Long="102.799915075" Lat="33.3863730883"/>
				<Dp Id="6411" Long="102.810643204" Lat="33.3860436842"/>
				<Dp Id="6412" Long="102.842826541" Lat="33.3850499253"/>
				<Dp Id="6413" Long="102.896461906" Lat="33.3833751753"/>
				<Dp Id="6414" Long="102.907188445" Lat="33.383037453"/>
				<Dp Id="6415" Long="102.917914805" Lat="33.3826988067"/>
				<Dp Id="6416" Long="102.928640985" Lat="33.3823592364"/>
				<Dp Id="6417" Long="102.939366985" Lat="33.3820187423"/>
				<Dp Id="6418" Long="102.960818443" Lat="33.3813349827"/>
				<Dp Id="6419" Long="102.9715439" Lat="33.3809917172"/>
				<Dp Id="6420" Long="102.982269175" Lat="33.3806475281"/>
				<Dp Id="6421" Long="102.992994268" Lat="33.3803024154"/>
				<Dp Id="6422" Long="103.003719177" Lat="33.3799563791"/>
				<Dp Id="6423" Long="103.014443903" Lat="33.3796094193"/>
				<Dp Id="6424" Long="103.046616974" Lat="33.3785629993"/>
				<Dp Id="6425" Long="103.057340961" Lat="33.378212346"/>
				<Dp Id="6426" Long="103.068064762" Lat="33.3778607694"/>
				<Dp Id="6427" Long="103.078788377" Lat="33.3775082696"/>
				<Dp Id="6428" Long="103.089511804" Lat="33.3771548467"/>
				<Dp Id="6429" Long="103.100235045" Lat="33.3768005008"/>
				<Dp Id="6430" Long="103.186014162" Lat="33.3739325085"/>
				<Dp Id="6431" Long="98.2954429941" Lat="33.4516283616"/>
				<Dp Id="6432" Long="98.3169613797" Lat="33.4517487705"/>
				<Dp Id="6433" Long="98.3384798913" Lat="33.4518654454"/>
				<Dp Id="6434" Long="98.3599985248" Lat="33.4519783863"/>
				<Dp Id="6435" Long="98.3707578861" Lat="33.4520334564"/>
				<Dp Id="6436" Long="98.3815172763" Lat="33.452087593"/>
				<Dp Id="6437" Long="98.3922766951" Lat="33.452140796"/>
				<Dp Id="6438" Long="98.4030361419" Lat="33.4521930655"/>
				<Dp Id="6439" Long="98.4137956162" Lat="33.4522444014"/>
				<Dp Id="6440" Long="98.5536710607" Lat="33.4528268099"/>
				<Dp Id="6441" Long="98.5751906958" Lat="33.4529024066"/>
				<Dp Id="6442" Long="98.5859505429" Lat="33.4529388044"/>
				<Dp Id="6443" Long="98.5967104092" Lat="33.4529742685"/>
				<Dp Id="6444" Long="98.607470294" Lat="33.453008799"/>
				<Dp Id="6445" Long="98.6182301969" Lat="33.4530423957"/>
				<Dp Id="6446" Long="98.6289901175" Lat="33.4530750588"/>
				<Dp Id="6447" Long="98.6505100093" Lat="33.4531375837"/>
				<Dp Id="6448" Long="98.6612699797" Lat="33.4531674456"/>
				<Dp Id="6449" Long="98.6720299657" Lat="33.4531963738"/>
				<Dp Id="6450" Long="98.6827899668" Lat="33.4532243683"/>
				<Dp Id="6451" Long="98.6935499825" Lat="33.4532514291"/>
				<Dp Id="6452" Long="98.7150700558" Lat="33.4533027493"/>
				<Dp Id="6453" Long="98.7365901816" Lat="33.4533503347"/>
				<Dp Id="6454" Long="101.705096427" Lat="33.4241173038"/>
				<Dp Id="6455" Long="101.791048855" Lat="33.422211693"/>
				<Dp Id="6456" Long="101.887735506" Lat="33.4199968177"/>
				<Dp Id="6457" Long="102.295845253" Lat="33.409816227"/>
				<Dp Id="6458" Long="102.532021132" Lat="33.4033102129"/>
				<Dp Id="6459" Long="102.574953922" Lat="33.4020791332"/>
				<Dp Id="6460" Long="102.660811595" Lat="33.3995725363"/>
				<Dp Id="6461" Long="102.682274343" Lat="33.3989366316"/>
				<Dp Id="6462" Long="102.789577868" Lat="33.3957015942"/>
				<Dp Id="6463" Long="102.800307272" Lat="33.3953730029"/>
				<Dp Id="6464" Long="102.811036502" Lat="33.3950434868"/>
				<Dp Id="6465" Long="102.821765557" Lat="33.3947130459"/>
				<Dp Id="6466" Long="102.832494437" Lat="33.3943816803"/>
				<Dp Id="6467" Long="102.843223141" Lat="33.39404939"/>
				<Dp Id="6468" Long="102.86468002" Lat="33.3933820358"/>
				<Dp Id="6469" Long="102.88613619" Lat="33.3927109835"/>
				<Dp Id="6470" Long="102.896864007" Lat="33.3923740707"/>
				<Dp Id="6471" Long="102.918319106" Lat="33.3916974722"/>
				<Dp Id="6472" Long="102.929046386" Lat="33.3913577865"/>
				<Dp Id="6473" Long="102.939773486" Lat="33.3910171766"/>
				<Dp Id="6474" Long="102.961227144" Lat="33.3903331845"/>
				<Dp Id="6475" Long="102.982680075" Lat="33.3896454963"/>
				<Dp Id="6476" Long="102.993406267" Lat="33.3893002663"/>
				<Dp Id="6477" Long="103.004132275" Lat="33.3889541123"/>
				<Dp Id="6478" Long="103.014858101" Lat="33.3886070346"/>
				<Dp Id="6479" Long="103.036309198" Lat="33.3879101078"/>
				<Dp Id="6480" Long="103.04703447" Lat="33.3875602589"/>
				<Dp Id="6481" Long="103.057759555" Lat="33.3872094864"/>
				<Dp Id="6482" Long="103.068484455" Lat="33.3868577903"/>
				<Dp Id="6483" Long="103.089933695" Lat="33.3861516277"/>
				<Dp Id="6484" Long="103.100658034" Lat="33.3857971613"/>
				<Dp Id="6485" Long="98.2953700441" Lat="33.4606473933"/>
				<Dp Id="6486" Long="98.3061303347" Lat="33.4607080851"/>
				<Dp Id="6487" Long="98.3168906573" Lat="33.4607678432"/>
				<Dp Id="6488" Long="98.349171812" Lat="33.4609415144"/>
				<Dp Id="6489" Long="98.3706927328" Lat="33.461052626"/>
				<Dp Id="6490" Long="98.3814532369" Lat="33.461106781"/>
				<Dp Id="6491" Long="98.3922137696" Lat="33.4611600021"/>
				<Dp Id="6492" Long="98.4029743303" Lat="33.4612122894"/>
				<Dp Id="6493" Long="98.4137349185" Lat="33.4612636428"/>
				<Dp Id="6494" Long="98.5213422057" Lat="33.461725811"/>
				<Dp Id="6495" Long="98.5428639439" Lat="33.4618070373"/>
				<Dp Id="6496" Long="98.5536248449" Lat="33.4618462495"/>
				<Dp Id="6497" Long="98.575146708" Lat="33.4619218719"/>
				<Dp Id="6498" Long="98.5859076693" Lat="33.4619582821"/>
				<Dp Id="6499" Long="98.5966686496" Lat="33.4619937583"/>
				<Dp Id="6500" Long="98.6074296485" Lat="33.4620283005"/>
				<Dp Id="6501" Long="98.6181906655" Lat="33.4620619087"/>
				<Dp Id="6502" Long="98.6289517002" Lat="33.4620945828"/>
				<Dp Id="6503" Long="98.6504738203" Lat="33.4621571291"/>
				<Dp Id="6504" Long="98.6612349048" Lat="33.4621870012"/>
				<Dp Id="6505" Long="98.6719960049" Lat="33.4622159392"/>
				<Dp Id="6506" Long="98.6827571201" Lat="33.4622439432"/>
				<Dp Id="6507" Long="98.7150405515" Lat="33.4623223509"/>
				<Dp Id="6508" Long="98.7258017223" Lat="33.4623466187"/>
				<Dp Id="6509" Long="102.575323151" Lat="33.4110813103"/>
				<Dp Id="6510" Long="102.596790769" Lat="33.410460004"/>
				<Dp Id="6511" Long="102.63972402" Lat="33.4092062791"/>
				<Dp Id="6512" Long="102.671922205" Lat="33.4082562637"/>
				<Dp Id="6513" Long="102.714850756" Lat="33.4069766165"/>
				<Dp Id="6514" Long="102.747045381" Lat="33.406007163"/>
				<Dp Id="6515" Long="102.768507605" Lat="33.4053562337"/>
				<Dp Id="6516" Long="102.779238458" Lat="33.4050293811"/>
				<Dp Id="6517" Long="102.789969138" Lat="33.4047016033"/>
				<Dp Id="6518" Long="102.800699643" Lat="33.4043729003"/>
				<Dp Id="6519" Long="102.811429975" Lat="33.4040432721"/>
				<Dp Id="6520" Long="102.843619917" Lat="33.4030488375"/>
				<Dp Id="6521" Long="102.854349546" Lat="33.4027155094"/>
				<Dp Id="6522" Long="102.886537369" Lat="33.4017099761"/>
				<Dp Id="6523" Long="102.897266287" Lat="33.4013729488"/>
				<Dp Id="6524" Long="102.918723587" Lat="33.4006961203"/>
				<Dp Id="6525" Long="102.983091157" Lat="33.398643447"/>
				<Dp Id="6526" Long="102.993818449" Lat="33.3982980996"/>
				<Dp Id="6527" Long="103.004545558" Lat="33.397951828"/>
				<Dp Id="6528" Long="103.015272482" Lat="33.3976046323"/>
				<Dp Id="6529" Long="103.036725779" Lat="33.3969074687"/>
				<Dp Id="6530" Long="103.04745215" Lat="33.3965575009"/>
				<Dp Id="6531" Long="103.090355774" Lat="33.395148391"/>
				<Dp Id="6532" Long="97.6066564218" Lat="33.4638383612"/>
				<Dp Id="6533" Long="97.6389315871" Lat="33.4641969739"/>
				<Dp Id="6534" Long="98.3060584664" Lat="33.4697271242"/>
				<Dp Id="6535" Long="98.3168199033" Lat="33.4697869026"/>
				<Dp Id="6536" Long="98.3275813717" Lat="33.4698457468"/>
				<Dp Id="6537" Long="98.3383428711" Lat="33.4699036569"/>
				<Dp Id="6538" Long="98.359865961" Lat="33.4700166747"/>
				<Dp Id="6539" Long="98.3706275505" Lat="33.4700717823"/>
				<Dp Id="6540" Long="98.381389169" Lat="33.4701259557"/>
				<Dp Id="6541" Long="98.3921508161" Lat="33.470179195"/>
				<Dp Id="6542" Long="98.4029124912" Lat="33.4702315"/>
				<Dp Id="6543" Long="98.4136741938" Lat="33.4702828709"/>
				<Dp Id="6544" Long="98.4674831027" Lat="33.4705257118"/>
				<Dp Id="6545" Long="98.5105306749" Lat="33.4707031681"/>
				<Dp Id="6546" Long="98.5212926257" Lat="33.4707451965"/>
				<Dp Id="6547" Long="98.5535786084" Lat="33.4708656759"/>
				<Dp Id="6548" Long="98.6073889849" Lat="33.4710477889"/>
				<Dp Id="6549" Long="98.6181511165" Lat="33.4710814085"/>
				<Dp Id="6550" Long="98.6289132658" Lat="33.4711140938"/>
				<Dp Id="6551" Long="98.6504376151" Lat="33.4711766613"/>
				<Dp Id="6552" Long="98.6719620289" Lat="33.4712354914"/>
				<Dp Id="6553" Long="98.6827242588" Lat="33.471263505"/>
				<Dp Id="6554" Long="98.7042487619" Lat="33.4713167289"/>
				<Dp Id="6555" Long="98.7365356177" Lat="33.4713895571"/>
				<Dp Id="6556" Long="102.40391063" Lat="33.4249221669"/>
				<Dp Id="6557" Long="102.511279146" Lat="33.4219257862"/>
				<Dp Id="6558" Long="102.65083403" Lat="33.4178919488"/>
				<Dp Id="6559" Long="102.661567861" Lat="33.4175751694"/>
				<Dp Id="6560" Long="102.672301524" Lat="33.4172574638"/>
				<Dp Id="6561" Long="102.715234486" Lat="33.4159773817"/>
[truncated: 1,436,117 more chars]
