# Supplementary material for: Spatiotemporal prediction of alpine wetlands under multi-climate scenarios in the west of Sichuan, China
Source: PeerJ. 2024 Nov 27;12:e18586. doi: 10.7717/peerj.18586 (PMC11608022; doi:10.7717/peerj.18586)
Supplement: Supplemental Information 4 [file peerj-12-18586-s004.zip › GARPP_data/2.5mBIOssp126_2021-2040/Results_2.txt]

Task	Run	Species	Atomic Rules	Range Rules	Negated Rules	Logit Rules	Iter.	Conv.	Train Acc	Pr:Pr/Ac:Pr	Pr:Ab/Ac:Pr	Pr:Pr/Ac:Ab	Pr:Ab/Ac:Ab	Test Acc	Pr:Pr/Ac:Pr	Pr:Ab/Ac:Pr	Pr:Pr/Ac:Ab	Pr:Ab/Ac:Ab	Total Area	Presence Area	Absence Area	Non-predicted Area	Yes	No	ChiSq	p	Commission	Omission (int)	Omission (ext)	Status	Message	Layers:	2.5mbiossp126_2021-2040_1	2.5mbiossp126_2021-2040_10	2.5mbiossp126_2021-2040_11	2.5mbiossp126_2021-2040_12	2.5mbiossp126_2021-2040_13	2.5mbiossp126_2021-2040_14	2.5mbiossp126_2021-2040_15	2.5mbiossp126_2021-2040_16	2.5mbiossp126_2021-2040_17	2.5mbiossp126_2021-2040_18	2.5mbiossp126_2021-2040_19	2.5mbiossp126_2021-2040_2	2.5mbiossp126_2021-2040_3	2.5mbiossp126_2021-2040_4	2.5mbiossp126_2021-2040_5	2.5mbiossp126_2021-2040_6	2.5mbiossp126_2021-2040_7
1	1	wetland	1	1	1	1	111	0.009839	0.6748	1018	143	364	669	0.6928	1097	84	410	635	13314	5252	5946	2116	2470	233	3051.95606034856	=CHIDIST(Z2, 1)	39.4471984377347	11.44	8.62005179430263	Processed	Success (2327 unique points used)		1	1	1	1	1	1	1	1	1	1	1	1	1	1	1	1	1
2	2	wetland	1	1	1	1	97	0.009804	0.6936	1108	136	493	626	0.6908	1165	75	573	562	13314	6571	5553	1190	2556	141	2225.7051401853	=CHIDIST(Z3, 1)	49.3540633919183	10.88	5.22803114571746	Processed	Success (2341 unique points used)		1	1	1	1	1	1	1	1	1	1	1	1	1	1	1	1	1
3	3	wetland	1	1	1	1	110	0.009744	0.4372	1093	0	441	0	0.4676	1169	0	489	0	13314	5925	0	7389	2543	156	2701.30862017422	=CHIDIST(Z4, 1)	44.5020279405137	0	5.77991848832901	Processed	Success (2354 unique points used)		1	1	1	1	1	1	1	1	1	1	1	1	1	1	1	1	1
4	4	wetland	1	1	1	1	106	0.00926	0.4932	1233	0	863	0	0.4928	1232	0	906	0	13314	9709	0	3605	2675	27	930.581978419225	=CHIDIST(Z5, 1)	72.9232386961094	0	0.999259807549963	Processed	Success (2332 unique points used)		1	1	1	1	1	1	1	1	1	1	1	1	1	1	1	1	1
5	5	wetland	1	1	1	1	119	0.008951	0.7004	1089	65	401	662	0.6944	1120	44	470	616	13314	5509	5985	1820	2524	172	3033.48757150132	=CHIDIST(Z6, 1)	41.3774973711882	5.2	6.37982195845697	Processed	Success (2315 unique points used)		1	1	1	1	1	1	1	1	1	1	1	1	1	1	1	1	1
6	6	wetland	1	1	1	1	112	0.008896	0.4868	1217	0	724	0	0.4856	1214	0	765	0	13314	8662	0	4652	2664	41	1329.43798081423	=CHIDIST(Z7, 1)	65.059336037254	0	1.51571164510166	Processed	Success (2304 unique points used)		1	1	1	1	1	1	1	1	1	1	1	1	1	1	1	1	1
7	7	wetland	1	1	1	1	115	0.009619	0.674	1139	98	537	546	0.6804	1192	42	576	509	13314	6978	4707	1629	2623	84	2147.85386891803	=CHIDIST(Z8, 1)	52.410995944119	7.84	3.10306612486147	Processed	Success (2335 unique points used)		1	1	1	1	1	1	1	1	1	1	1	1	1	1	1	1	1
8	8	wetland	1	1	1	1	111	0.00988	0.728	1140	101	505	680	0.7144	1153	92	549	633	13314	6547	6136	631	2581	133	2290.33844198519	=CHIDIST(Z9, 1)	49.1738020129187	8.08	4.90051584377303	Processed	Success (2324 unique points used)		1	1	1	1	1	1	1	1	1	1	1	1	1	1	1	1	1
9	9	wetland	1	1	1	1	101	0.009853	0.4876	1219	0	782	0	0.4936	1234	0	823	0	13314	9092	0	4222	2690	19	1202.93235384105	=CHIDIST(Z10, 1)	68.2890190776626	0	0.701365817644887	Processed	Success (2339 unique points used)		1	1	1	1	1	1	1	1	1	1	1	1	1	1	1	1	1
10	10	wetland	1	1	1	1	121	0.009745	0.7452	1089	160	407	774	0.7272	1133	115	480	685	13314	5868	6774	672	2527	171	2691.53623720326	=CHIDIST(Z11, 1)	44.0739071653898	12.8	6.33802816901408	Processed	Success (2305 unique points used)		1	1	1	1	1	1	1	1	1	1	1	1	1	1	1	1	1
11	11	wetland	1	1	1	1	114	0.009634	0.4924	1231	0	811	0	0.4952	1238	0	838	0	13314	9420	0	3894	2695	11	1087.71672354125	=CHIDIST(Z12, 1)	70.7525912573231	0	0.40650406504065	Processed	Success (2322 unique points used)		1	1	1	1	1	1	1	1	1	1	1	1	1	1	1	1	1
12	12	wetland	1	1	1	1	99	0.009714	0.562	1231	1	740	174	0.546	1229	1	785	136	13314	8927	1382	3005	2665	28	1241.21992832894	=CHIDIST(Z13, 1)	67.0497220970407	0.08	1.03973264017824	Processed	Success (2337 unique points used)		1	1	1	1	1	1	1	1	1	1	1	1	1	1	1	1	1
13	13	wetland	1	1	1	1	118	0.009825	0.6692	1181	58	611	492	0.656	1196	48	649	444	13314	7481	4603	1230	2627	73	1853.39340811462	=CHIDIST(Z14, 1)	56.1889740123179	4.64	2.7037037037037	Processed	Success (2329 unique points used)		1	1	1	1	1	1	1	1	1	1	1	1	1	1	1	1	1
14	14	wetland	1	1	1	1	118	0.009374	0.6224	1185	55	663	371	0.61	1213	34	735	312	13314	8407	3071	1836	2659	44	1441.4015473064	=CHIDIST(Z15, 1)	63.1440588853838	4.4	1.62782093969663	Processed	Success (2335 unique points used)		1	1	1	1	1	1	1	1	1	1	1	1	1	1	1	1	1
15	15	wetland	1	1	1	1	122	0.00926	0.66	1196	52	758	454	0.6348	1209	33	839	378	13314	8853	4126	335	2649	52	1209.11388253576	=CHIDIST(Z16, 1)	66.4939161784588	4.16	1.92521288411699	Processed	Success (2340 unique points used)		1	1	1	1	1	1	1	1	1	1	1	1	1	1	1	1	1
16	16	wetland	1	1	1	1	108	0.00965	0.5928	1148	76	545	334	0.5896	1162	53	598	312	13314	6993	3132	3189	2614	93	2105.55458248111	=CHIDIST(Z17, 1)	52.5236593059937	6.08	3.43553749538234	Processed	Success (2350 unique points used)		1	1	1	1	1	1	1	1	1	1	1	1	1	1	1	1	1
17	17	wetland	1	1	1	1	96	0.009968	0.7536	1065	183	378	819	0.764	1099	148	382	811	13314	5166	7516	632	2482	213	3223.64239835144	=CHIDIST(Z18, 1)	38.801261829653	14.64	7.90352504638219	Processed	Success (2350 unique points used)		1	1	1	1	1	1	1	1	1	1	1	1	1	1	1	1	1
18	18	wetland	1	1	1	1	106	0.009401	0.7724	1147	103	451	784	0.7448	1150	100	524	712	13314	6218	6956	140	2559	144	2498.82508140229	=CHIDIST(Z19, 1)	46.7027189424666	8.24	5.32741398446171	Processed	Success (2317 unique points used)		1	1	1	1	1	1	1	1	1	1	1	1	1	1	1	1	1
19	19	wetland	1	1	1	1	119	0.009723	0.6424	1217	22	713	389	0.6348	1224	19	761	363	13314	8464	3464	1386	2668	34	1443.16928155547	=CHIDIST(Z20, 1)	63.5721796605077	1.76	1.25832716506292	Processed	Success (2328 unique points used)		1	1	1	1	1	1	1	1	1	1	1	1	1	1	1	1	1
20	20	wetland	1	1	1	1	116	0.009948	0.7428	1167	81	546	690	0.7376	1203	45	597	641	13314	7116	6081	117	2652	44	2186.44093055431	=CHIDIST(Z21, 1)	53.4474988733664	6.48	1.63204747774481	Processed	Success (2328 unique points used)		1	1	1	1	1	1	1	1	1	1	1	1	1	1	1	1	1
[truncated: 2 more columns]
