# Supplementary material for: Spatiotemporal prediction of alpine wetlands under multi-climate scenarios in the west of Sichuan, China
Source: PeerJ. 2024 Nov 27;12:e18586. doi: 10.7717/peerj.18586 (PMC11608022; doi:10.7717/peerj.18586)
Supplement: Supplemental Information 4 [file peerj-12-18586-s004.zip › GARPP_data/2.5mBIOssp126_2081-2100/2.5mbiossp126_2081-2100.dxl]

<EnvLayerSet Id="2.5mbiossp126_2081-2100_1" Title="2.5mbiossp126_2081-2100_1" Filename="C:\Users\wangh\Desktop\Wetland Predict1028\SSP model\GARPP\2.5mBIOssp126_2081-2100\2.5mbiossp126_2081-2100.dxl" Rows="159" Columns="170"
 XMin="97.347493" XMax="104.430826" YMin="27.673840" YMax="34.298840" CellSize="0.041667"
 MapUnits="" CoordSys="">

<EnvLayer Type="Layer" Id="2.5mbiossp126_2081-2100_1" Title="2.5mbiossp126_2081-2100_1" MatrixType="RawByteMatrixInDisk" MatrixFileName="2.5mbiossp126_2081-2100_1.raw"  ValueUnits="" MapUnits="" CoordSys="" LayerType="" Rows="159" Columns="170" XMin="97.347493" XMax="104.430826" YMin="27.673840" YMax="34.298840" CellSize="0.041667" MinValue="-5.654167" MaxValue="17.795830" ValueCoef="0.092688" />
<EnvLayer Type="Layer" Id="2.5mbiossp126_2081-2100_10" Title="2.5mbiossp126_2081-2100_10" MatrixType="RawByteMatrixInDisk" MatrixFileName="2.5mbiossp126_2081-2100_10.raw"  ValueUnits="" MapUnits="" CoordSys="" LayerType="" Rows="159" Columns="170" XMin="97.347493" XMax="104.430826" YMin="27.673840" YMax="34.298840" CellSize="0.041667" MinValue="3.616667" MaxValue="24.150000" ValueCoef="0.081159" />
<EnvLayer Type="Layer" Id="2.5mbiossp126_2081-2100_11" Title="2.5mbiossp126_2081-2100_11" MatrixType="RawByteMatrixInDisk" MatrixFileName="2.5mbiossp126_2081-2100_11.raw"  ValueUnits="" MapUnits="" CoordSys="" LayerType="" Rows="159" Columns="170" XMin="97.347493" XMax="104.430826" YMin="27.673840" YMax="34.298840" CellSize="0.041667" MinValue="-16.466670" MaxValue="11.366670" ValueCoef="0.110013" />
<EnvLayer Type="Layer" Id="2.5mbiossp126_2081-2100_12" Title="2.5mbiossp126_2081-2100_12" MatrixType="RawByteMatrixInDisk" MatrixFileName="2.5mbiossp126_2081-2100_12.raw"  ValueUnits="" MapUnits="" CoordSys="" LayerType="" Rows="159" Columns="170" XMin="97.347493" XMax="104.430826" YMin="27.673840" YMax="34.298840" CellSize="0.041667" MinValue="465.000000" MaxValue="1085.000000" ValueCoef="2.450593" />
<EnvLayer Type="Layer" Id="2.5mbiossp126_2081-2100_13" Title="2.5mbiossp126_2081-2100_13" MatrixType="RawByteMatrixInDisk" MatrixFileName="2.5mbiossp126_2081-2100_13.raw"  ValueUnits="" MapUnits="" CoordSys="" LayerType="" Rows="159" Columns="170" XMin="97.347493" XMax="104.430826" YMin="27.673840" YMax="34.298840" CellSize="0.041667" MinValue="104.000000" MaxValue="246.000000" ValueCoef="0.561265" />
<EnvLayer Type="Layer" Id="2.5mbiossp126_2081-2100_14" Title="2.5mbiossp126_2081-2100_14" MatrixType="RawByteMatrixInDisk" MatrixFileName="2.5mbiossp126_2081-2100_14.raw"  ValueUnits="" MapUnits="" CoordSys="" LayerType="" Rows="159" Columns="170" XMin="97.347493" XMax="104.430826" YMin="27.673840" YMax="34.298840" CellSize="0.041667" MinValue="1.000000" MaxValue="11.000000" ValueCoef="0.039526" />
<EnvLayer Type="Layer" Id="2.5mbiossp126_2081-2100_15" Title="2.5mbiossp126_2081-2100_15" MatrixType="RawByteMatrixInDisk" MatrixFileName="2.5mbiossp126_2081-2100_15.raw"  ValueUnits="" MapUnits="" CoordSys="" LayerType="" Rows="159" Columns="170" XMin="97.347493" XMax="104.430826" YMin="27.673840" YMax="34.298840" CellSize="0.041667" MinValue="71.436270" MaxValue="107.282000" ValueCoef="0.141683" />
<EnvLayer Type="Layer" Id="2.5mbiossp126_2081-2100_16" Title="2.5mbiossp126_2081-2100_16" MatrixType="RawByteMatrixInDisk" MatrixFileName="2.5mbiossp126_2081-2100_16.raw"  ValueUnits="" MapUnits="" CoordSys="" LayerType="" Rows="159" Columns="170" XMin="97.347493" XMax="104.430826" YMin="27.673840" YMax="34.298840" CellSize="0.041667" MinValue="272.000000" MaxValue="619.000000" ValueCoef="1.371542" />
<EnvLayer Type="Layer" Id="2.5mbiossp126_2081-2100_17" Title="2.5mbiossp126_2081-2100_17" MatrixType="RawByteMatrixInDisk" MatrixFileName="2.5mbiossp126_2081-2100_17.raw"  ValueUnits="" MapUnits="" CoordSys="" LayerType="" Rows="159" Columns="170" XMin="97.347493" XMax="104.430826" YMin="27.673840" YMax="34.298840" CellSize="0.041667" MinValue="6.000000" MaxValue="42.000000" ValueCoef="0.142292" />
<EnvLayer Type="Layer" Id="2.5mbiossp126_2081-2100_18" Title="2.5mbiossp126_2081-2100_18" MatrixType="RawByteMatrixInDisk" MatrixFileName="2.5mbiossp126_2081-2100_18.raw"  ValueUnits="" MapUnits="" CoordSys="" LayerType="" Rows="159" Columns="170" XMin="97.347493" XMax="104.430826" YMin="27.673840" YMax="34.298840" CellSize="0.041667" MinValue="272.000000" MaxValue="581.000000" ValueCoef="1.221344" />
<EnvLayer Type="Layer" Id="2.5mbiossp126_2081-2100_19" Title="2.5mbiossp126_2081-2100_19" MatrixType="RawByteMatrixInDisk" MatrixFileName="2.5mbiossp126_2081-2100_19.raw"  ValueUnits="" MapUnits="" CoordSys="" LayerType="" Rows="159" Columns="170" XMin="97.347493" XMax="104.430826" YMin="27.673840" YMax="34.298840" CellSize="0.041667" MinValue="6.000000" MaxValue="45.000000" ValueCoef="0.154150" />
<EnvLayer Type="Layer" Id="2.5mbiossp126_2081-2100_2" Title="2.5mbiossp126_2081-2100_2" MatrixType="RawByteMatrixInDisk" MatrixFileName="2.5mbiossp126_2081-2100_2.raw"  ValueUnits="" MapUnits="" CoordSys="" LayerType="" Rows="159" Columns="170" XMin="97.347493" XMax="104.430826" YMin="27.673840" YMax="34.298840" CellSize="0.041667" MinValue="8.608334" MaxValue="16.708330" ValueCoef="0.032016" />
<EnvLayer Type="Layer" Id="2.5mbiossp126_2081-2100_3" Title="2.5mbiossp126_2081-2100_3" MatrixType="RawByteMatrixInDisk" MatrixFileName="2.5mbiossp126_2081-2100_3.raw"  ValueUnits="" MapUnits="" CoordSys="" LayerType="" Rows="159" Columns="170" XMin="97.347493" XMax="104.430826" YMin="27.673840" YMax="34.298840" CellSize="0.041667" MinValue="30.676730" MaxValue="49.135220" ValueCoef="0.072958" />
<EnvLayer Type="Layer" Id="2.5mbiossp126_2081-2100_4" Title="2.5mbiossp126_2081-2100_4" MatrixType="RawByteMatrixInDisk" MatrixFileName="2.5mbiossp126_2081-2100_4.raw"  ValueUnits="" MapUnits="" CoordSys="" LayerType="" Rows="159" Columns="170" XMin="97.347493" XMax="104.430826" YMin="27.673840" YMax="34.298840" CellSize="0.041667" MinValue="499.891400" MaxValue="898.902000" ValueCoef="1.577117" />
<EnvLayer Type="Layer" Id="2.5mbiossp126_2081-2100_5" Title="2.5mbiossp126_2081-2100_5" MatrixType="RawByteMatrixInDisk" MatrixFileName="2.5mbiossp126_2081-2100_5.raw"  ValueUnits="" MapUnits="" CoordSys="" LayerType="" Rows="159" Columns="170" XMin="97.347493" XMax="104.430826" YMin="27.673840" YMax="34.298840" CellSize="0.041667" MinValue="8.900000" MaxValue="29.700000" ValueCoef="0.082213" />
<EnvLayer Type="Layer" Id="2.5mbiossp126_2081-2100_6" Title="2.5mbiossp126_2081-2100_6" MatrixType="RawByteMatrixInDisk" MatrixFileName="2.5mbiossp126_2081-2100_6.raw"  ValueUnits="" MapUnits="" CoordSys="" LayerType="" Rows="159" Columns="170" XMin="97.347493" XMax="104.430826" YMin="27.673840" YMax="34.298840" CellSize="0.041667" MinValue="-26.000000" MaxValue="4.000000" ValueCoef="0.118577" />
<EnvLayer Type="Layer" Id="2.5mbiossp126_2081-2100_7" Title="2.5mbiossp126_2081-2100_7" MatrixType="RawByteMatrixInDisk" MatrixFileName="2.5mbiossp126_2081-2100_7.raw"  ValueUnits="" MapUnits="" CoordSys="" LayerType="" Rows="159" Columns="170" XMin="97.347493" XMax="104.430826" YMin="27.673840" YMax="34.298840" CellSize="0.041667" MinValue="24.700000" MaxValue="38.900000" ValueCoef="0.056126" />
<EnvLayer Type="Layer" Id="2.5mbiossp126_2081-2100_8" Title="2.5mbiossp126_2081-2100_8" MatrixType="RawByteMatrixInDisk" MatrixFileName="2.5mbiossp126_2081-2100_8.raw"  ValueUnits="" MapUnits="" CoordSys="" LayerType="" Rows="159" Columns="170" XMin="97.347493" XMax="104.430826" YMin="27.673840" YMax="34.298840" CellSize="0.041667" MinValue="3.616667" MaxValue="23.566670" ValueCoef="0.078854" />
<EnvLayer Type="Layer" Id="2.5mbiossp126_2081-2100_9" Title="2.5mbiossp126_2081-2100_9" MatrixType="RawByteMatrixInDisk" MatrixFileName="2.5mbiossp126_2081-2100_9.raw"  ValueUnits="" MapUnits="" CoordSys="" LayerType="" Rows="159" Columns="170" XMin="97.347493" XMax="104.430826" YMin="27.673840" YMax="34.298840" CellSize="0.041667" MinValue="-15.700000" MaxValue="11.600000" ValueCoef="0.107905" />
<EnvLayer Type="Mask" Id="Mask" Title="Mask" MatrixType="RawByteMatrixInDisk" MatrixFileName="Mask.raw"  ValueUnits="" MapUnits="" CoordSys="" LayerType="" Rows="159" Columns="170" XMin="97.347493" XMax="104.430826" YMin="27.673840" YMax="34.298840" CellSize="0.041667" MinValue="1075.000000" MaxValue="5259.000000" ValueCoef="16.537549" />
</EnvLayerSet>
