# Supplementary material for: Spatiotemporal prediction of alpine wetlands under multi-climate scenarios in the west of Sichuan, China
Source: PeerJ. 2024 Nov 27;12:e18586. doi: 10.7717/peerj.18586 (PMC11608022; doi:10.7717/peerj.18586)
Supplement: Supplemental Information 4 [file peerj-12-18586-s004.zip › GARPP_data/2.5mBIOssp126_2081-2100/2.5mbiossp126_2081-2100_1.asc]

ncols         170
nrows         159
xllcorner     97.34749306
yllcorner     27.673839575
cellsize      0.041666666666667
NODATA_value  -9999
-9999 -9999 -9999 -9999 -9999 -9999 -9999 -9999 -9999 -9999 -9999 -9999 -9999 -9999 -9999 -9999 -9999 -9999 -9999 -9999 -9999 -9999 -9999 -9999 -9999 -9999 -9999 -9999 -9999 -9999 -9999 -9999 -9999 -9999 -9999 -9999 -9999 -9999 -9999 -9999 -9999 -9999 -9999 -9999 -9999 -9999 -9999 -9999 -9999 -9999 -9999 -9999 -9999 -9999 -9999 -9999 -9999 -9999 -9999 -9999 -9999 -9999 -9999 -9999 -9999 -9999 -9999 -9999 -9999 -9999 -9999 -9999 -9999 -9999 -9999 -9999 -9999 -9999 -9999 -9999 -9999 -9999 -9999 -9999 -9999 -9999 -9999 -9999 -9999 -9999 -9999 -9999 -9999 -9999 -9999 -9999 -9999 -9999 -9999 -9999 -9999 -9999 -9999 -9999 -9999 -9999 -9999 -9999 -9999 -9999 -9999 -9999 -9999 -9999 -9999 -9999 -9999 -9999 -9999 -9999 -9999 -9999 -9999 -9999 -9999 -9999 -9999 -9999 -9999 -9999 -9999 -9999 1.845833 2.733333 1.008333 -9999 -9999 -9999 -9999 -9999 -9999 -9999 -9999 -9999 -9999 -9999 -9999 -9999 -9999 -9999 -9999 -9999 -9999 -9999 -9999 -9999 -9999 -9999 -9999 -9999 -9999 -9999 -9999 -9999 -9999 -9999 -9999 -9999 -9999 -9999 
-9999 -9999 -9999 -9999 -9999 -9999 -9999 -9999 -9999 -9999 -9999 -9999 -9999 -9999 -9999 -9999 -9999 -9999 -9999 -9999 -9999 -9999 -9999 -9999 -9999 -9999 -9999 -9999 -9999 -9999 -9999 -9999 -9999 -9999 -9999 -9999 -9999 -9999 -9999 -9999 -9999 -9999 -9999 -9999 -9999 -9999 -9999 -9999 -9999 -9999 -9999 -9999 -9999 -9999 -9999 -9999 -9999 -9999 -9999 -9999 -9999 -9999 -9999 -9999 -9999 -9999 -9999 -9999 -9999 -9999 -9999 -9999 -9999 -9999 -9999 -9999 -9999 -9999 -9999 -9999 -9999 -9999 -9999 -9999 -9999 -9999 -9999 -9999 -9999 -9999 -9999 -9999 -9999 -9999 -9999 -9999 -9999 -9999 -9999 -9999 -9999 -9999 -9999 -9999 -9999 -9999 -9999 -9999 -9999 -9999 -9999 -9999 -9999 -9999 -9999 -9999 -9999 -9999 -9999 -9999 -9999 -9999 -9999 -9999 -9999 -9999 -9999 -9999 -9999 1.966667 2.520833 2.666667 3.041667 3.708333 4.0375 -9999 -9999 -9999 -9999 -9999 -9999 -9999 -9999 -9999 -9999 -9999 -9999 -9999 -9999 -9999 -9999 -9999 -9999 -9999 -9999 -9999 -9999 -9999 -9999 -9999 -9999 -9999 -9999 -9999 -9999 -9999 -9999 -9999 -9999 -9999 
-9999 -9999 -9999 -9999 -9999 -9999 -9999 -9999 -9999 -9999 -9999 -4.320833 -4.370833 -4.2625 -9999 -9999 -9999 -9999 -9999 -9999 -9999 -9999 -9999 -9999 -9999 -9999 -9999 -9999 -9999 -9999 -9999 -9999 -9999 -9999 -9999 -9999 -9999 -9999 -9999 -9999 -9999 -9999 -9999 -9999 -9999 -9999 -9999 -9999 -9999 -9999 -9999 -9999 -9999 -9999 -9999 -9999 -9999 -9999 -9999 -9999 -9999 -9999 -9999 -9999 -9999 -9999 -9999 -9999 -9999 -9999 -9999 -9999 -9999 -9999 -9999 -9999 -9999 -9999 -9999 -9999 -9999 -9999 -9999 -9999 -9999 -9999 -9999 -9999 -9999 -9999 -9999 -9999 -9999 -9999 -9999 -9999 -9999 -9999 -9999 -9999 -9999 -9999 -9999 -9999 -9999 -9999 -9999 -9999 -9999 -9999 -9999 -9999 -9999 -9999 -9999 -9999 -9999 -9999 -9999 -9999 -9999 -9999 -9999 -9999 -9999 -9999 -9999 -9999 2.8125 3.175 3.416667 3.254167 3.4625 3.333333 3.245833 -9999 -9999 -9999 -9999 -9999 -9999 -9999 -9999 -9999 -9999 -9999 -9999 -9999 -9999 -9999 -9999 -9999 -9999 -9999 -9999 -9999 -9999 -9999 -9999 -9999 -9999 -9999 -9999 -9999 -9999 -9999 -9999 -9999 -9999 -9999 
-9999 -9999 -9999 -9999 -9999 -9999 -9999 -9999 -9999 -4.4875 -4.55 -4.591667 -4.85 -4.566667 -4.404167 -3.8 -9999 -9999 -9999 -9999 -9999 -9999 -9999 -9999 -9999 -9999 -9999 -9999 -9999 -9999 -9999 -9999 -9999 -9999 -9999 -9999 -9999 -9999 -9999 -9999 -9999 -9999 -9999 -9999 -9999 -9999 -9999 -9999 -9999 -9999 -9999 -9999 -9999 -9999 -9999 -9999 -9999 -9999 -9999 -9999 -9999 -9999 -9999 -9999 -9999 -9999 -9999 -9999 -9999 -9999 -9999 -9999 -9999 -9999 -9999 -9999 -9999 -9999 -9999 -9999 -9999 -9999 -9999 -9999 -9999 -9999 -9999 -9999 -9999 -9999 -9999 -9999 -9999 -9999 -9999 -9999 -9999 -9999 -9999 -9999 -9999 -9999 -9999 -9999 -9999 -9999 -9999 -9999 -9999 -9999 -9999 -9999 -9999 -9999 -9999 -9999 -9999 -9999 -9999 -9999 -9999 -9999 -9999 -9999 -9999 -9999 3 3.295833 3.466667 3.475 3.895833 3.8 3.345833 4.1625 4.704166 5.3875 5.4 5.7625 4.754167 -9999 -9999 -9999 -9999 -9999 -9999 -9999 -9999 -9999 -9999 -9999 -9999 -9999 -9999 -9999 -9999 -9999 -9999 -9999 -9999 -9999 -9999 -9999 -9999 -9999 -9999 -9999 -9999 -9999 -9999 -9999 
-9999 -9999 -9999 -9999 -9999 -9999 -9999 -9999 -5.270833 -5.179167 -4.716667 -4.883333 -4.333333 -4.225 -4.004167 -3.625 -3.6375 -3.566667 -3.333333 -9999 -9999 -9999 -9999 -9999 -9999 -9999 -9999 -9999 -9999 -9999 -9999 -9999 -9999 -9999 -9999 -9999 -9999 -9999 -9999 -9999 -9999 -9999 -9999 -9999 -9999 -9999 -9999 -9999 -9999 -9999 -9999 -9999 -9999 -9999 -9999 -9999 -9999 -9999 -9999 -9999 -9999 -9999 -9999 -9999 -9999 -9999 -9999 -9999 -9999 -9999 -9999 -9999 -9999 -9999 -9999 -9999 -9999 -9999 -9999 -9999 -9999 -9999 -9999 -9999 -9999 -9999 -9999 -9999 -9999 -9999 -9999 -9999 -9999 -9999 -9999 -9999 -9999 -9999 -9999 -9999 -9999 -9999 -9999 -9999 -9999 -9999 -9999 -9999 -9999 -9999 -9999 -9999 -9999 -9999 -9999 -9999 -9999 -9999 -9999 -9999 -9999 -9999 -9999 -9999 -9999 -9999 -9999 3.429167 3.975 4.233333 4.05 3.120833 2.633333 3.0625 3.645833 4.570833 4.520833 4.879167 6.479167 -9999 -9999 -9999 -9999 -9999 -9999 -9999 -9999 -9999 -9999 -9999 -9999 -9999 -9999 -9999 -9999 -9999 -9999 -9999 -9999 -9999 -9999 -9999 -9999 -9999 -9999 -9999 -9999 -9999 -9999 -9999 
-9999 -9999 -9999 -9999 -9999 -9999 -9999 -9999 -5.408333 -5 -4.666667 -4.358333 -4.0875 -4.2 -4.004167 -3.825 -4.125 -4.425 -4.116667 -3.645833 -3.258333 -2.925 -2.625 -2.491667 -2.366667 -9999 -9999 -9999 -9999 -9999 -9999 -9999 -9999 -9999 -9999 -9999 -9999 -9999 -9999 -9999 -9999 -9999 -9999 -9999 -9999 -9999 -9999 -9999 -9999 -9999 -9999 -9999 -9999 -9999 -9999 -9999 -9999 -9999 -9999 -9999 -9999 -9999 -9999 -9999 -9999 -9999 -9999 -9999 -9999 -9999 -9999 -9999 -9999 -9999 -9999 -9999 -9999 -9999 -9999 -9999 -9999 -9999 -9999 -9999 -9999 -9999 -9999 -9999 -9999 -9999 -9999 -9999 -9999 -9999 -9999 -9999 -9999 -9999 -9999 -9999 -9999 -9999 -9999 -9999 -9999 -9999 -9999 -9999 -9999 -9999 -9999 -9999 -9999 -9999 -9999 -9999 -9999 -9999 -9999 -9999 -9999 -9999 2.075 1.925 1.7125 1.3 1.583333 2.729167 3.545833 4.2125 3.7625 2.845833 2.0625 1.7375 2.083333 3.6375 4.645833 5.354167 5.616667 5.029167 -9999 -9999 -9999 -9999 -9999 -9999 -9999 -9999 -9999 -9999 -9999 -9999 -9999 -9999 -9999 -9999 -9999 -9999 -9999 -9999 -9999 -9999 -9999 -9999 -9999 -9999 -9999 -9999 -9999 -9999 
-9999 -9999 -9999 -9999 -9999 -9999 -9999 -9999 -5.654167 -5.329167 -4.916667 -4.65 -4.3375 -4.058333 -3.908333 -4.0875 -3.9875 -4.233334 -3.991667 -3.516667 -3.141667 -3.1875 -2.916667 -2.620833 -2.6 -2.5625 -9999 -9999 -9999 -9999 -9999 -9999 -9999 -9999 -9999 -9999 -9999 -9999 -9999 -9999 -9999 -9999 -9999 -9999 -9999 -9999 -9999 -9999 -9999 -9999 -9999 -9999 -9999 -9999 -9999 -9999 -9999 -9999 -9999 -9999 -9999 -9999 -9999 -9999 -9999 -9999 -9999 -9999 -9999 -9999 -9999 -9999 -9999 -9999 -9999 -9999 -9999 -9999 -9999 -9999 -9999 -9999 -9999 -9999 -9999 -9999 -9999 -9999 -9999 -9999 -9999 -9999 -9999 -9999 -9999 -9999 -9999 -9999 -9999 -9999 -9999 -9999 -9999 -9999 -9999 -9999 -9999 -9999 -9999 -9999 -9999 -9999 -9999 -9999 -9999 -9999 -9999 -9999 -9999 -9999 -9999 3.6125 3.554167 3.7 3.7375 3.108333 2.541667 2.854167 3.333333 3.320833 2.733333 2.145833 0.9250001 0.425 0.8125 1.7125 3.166667 4.554167 4.2375 -9999 -9999 -9999 -9999 -9999 -9999 -9999 -9999 -9999 -9999 -9999 -9999 -9999 -9999 -9999 -9999 -9999 -9999 -9999 -9999 -9999 -9999 -9999 -9999 -9999 -9999 -9999 -9999 -9999 -9999 -9999 
-9999 -9999 -9999 -9999 -9999 -9999 -9999 -5.304167 -5.1375 -5.2625 -5.2 -4.704167 -4.216667 -4.0875 -4.3 -4.216667 -4.1875 -4.183333 -4.1375 -3.6375 -3.454167 -3.35 -3.254167 -3.245833 -2.995833 -2.845833 -9999 -9999 -9999 -9999 -9999 -9999 -9999 -9999 -9999 -9999 -9999 -9999 -9999 -9999 -9999 -9999 -9999 -9999 -9999 -9999 -9999 -9999 -9999 -9999 -9999 -9999 -9999 -9999 -9999 -9999 -9999 -9999 -9999 -9999 -9999 -9999 -9999 -9999 -9999 -9999 -9999 -9999 -9999 -9999 -9999 -9999 -9999 -9999 -9999 -9999 -9999 -9999 -9999 -9999 -9999 -9999 -9999 -9999 -9999 -9999 -9999 -9999 -9999 -9999 -9999 -9999 -9999 -9999 -9999 -9999 -9999 -9999 -9999 -9999 -9999 -9999 -9999 -9999 -9999 -9999 -9999 -9999 -9999 -9999 -9999 -9999 -9999 -9999 -9999 -9999 -9999 3.5625 -9999 -9999 -9999 3.758333 3.879167 3.883333 3.825 3.795833 3.6375 3.583333 3.6625 3.591667 3.504167 3.4875 3.104167 2.508333 1.870833 1.241667 1.195833 1.595833 1.816667 -9999 -9999 -9999 -9999 -9999 -9999 -9999 -9999 -9999 -9999 -9999 -9999 -9999 -9999 -9999 -9999 -9999 -9999 -9999 -9999 -9999 -9999 -9999 -9999 -9999 -9999 -9999 -9999 -9999 -9999 -9999 
-9999 -9999 -9999 -9999 -9999 -9999 -9999 -5.320833 -4.9 -4.741667 -4.745833 -4.404167 -4.216667 -4.508333 -5.045833 -5.029167 -4.583333 -4.183333 -4.5125 -4.308333 -4.004167 -3.858333 -3.695833 -3.341667 -3.3375 -9999 -9999 -9999 -9999 -9999 -9999 -9999 -9999 -9999 -9999 -9999 -9999 -9999 -9999 -9999 -9999 -9999 -9999 -9999 -9999 -9999 -9999 -9999 -9999 -9999 -9999 -9999 -9999 -9999 -9999 -9999 -9999 -9999 -9999 -9999 -9999 -9999 -9999 -9999 -9999 -9999 -9999 -9999 -9999 -9999 -9999 -9999 -9999 -9999 -9999 -9999 -9999 -9999 -9999 -9999 -9999 -9999 -9999 -9999 -9999 -9999 -9999 -9999 -9999 -9999 -9999 -9999 -9999 -9999 -9999 -9999 -9999 -9999 -9999 -9999 -9999 -9999 -9999 -9999 -9999 -9999 -9999 -9999 -9999 -9999 -9999 -9999 -9999 -9999 -9999 -9999 3.5 3.4625 3.529166 3.570833 3.570833 3.5875 3.641667 3.6875 3.733333 3.758333 3.733333 3.795833 3.795833 3.766667 3.7125 3.7 3.625 3.295833 2.8375 2.125 1.591667 1.745833 2.129167 -9999 -9999 -9999 -9999 -9999 -9999 -9999 -9999 -9999 -9999 -9999 -9999 -9999 -9999 -9999 -9999 -9999 -9999 -9999 -9999 -9999 -9999 -9999 -9999 -9999 -9999 -9999 -9999 -9999 -9999 -9999 
-9999 -9999 -9999 -4.829166 -4.833333 -4.7625 -4.575 -4.791667 -4.241667 -4.795833 -4.783333 -4.675 -4.904167 -5.170834 -5.066667 -4.6 -4.666667 -4.2875 -3.845833 -3.558333 -3.404167 -3.441667 -3.470833 -3.275 -3.35 -3.5 -9999 -9999 -9999 -9999 -9999 -9999 -9999 -9999 -9999 -9999 -9999 -9999 -9999 -9999 -9999 -9999 -9999 -9999 -9999 -9999 -9999 -9999 -9999 -9999 -9999 -9999 -9999 -9999 -9999 -9999 -9999 -9999 -9999 -9999 -9999 -9999 -9999 -9999 -9999 -9999 -9999 -9999 -9999 -9999 -9999 -9999 -9999 -9999 -9999 -9999 -9999 -9999 -9999 -9999 -9999 -9999 -9999 -9999 -9999 -9999 -9999 -9999 -9999 -9999 -9999 -9999 -9999 -9999 -9999 -9999 -9999 -9999 -9999 -9999 -9999 -9999 -9999 -9999 -9999 -9999 -9999 -9999 -9999 -9999 -9999 -9999 -9999 -9999 -9999 -9999 -9999 3.5 3.591667 3.654167 3.575 3.616667 3.625 3.629167 3.641667 3.6375 3.670833 3.641667 3.695833 3.733333 3.654167 3.470833 3.508333 3.6625 3.4375 2.9625 2.116667 1.833333 2.679167 3.108333 -9999 -9999 -9999 -9999 -9999 -9999 -9999 -9999 -9999 -9999 -9999 -9999 -9999 -9999 -9999 -9999 -9999 -9999 -9999 -9999 -9999 -9999 -9999 -9999 -9999 -9999 -9999 -9999 -9999 -9999 
-9999 -4.204167 -4.066667 -4.3125 -3.541667 -3.329167 -3.416667 -3.754167 -4.5125 -5.241667 -5.158333 -5.054167 -5.258333 -4.45 -4.783333 -4.004167 -4.683333 -4.766666 -4.4 -4.033333 -3.308333 -3.441667 -3.729167 -4.05 -4.154167 -3.9375 -9999 -9999 -9999 -9999 -9999 -9999 -9999 -9999 -9999 -9999 -9999 -9999 -9999 -9999 -9999 -9999 -9999 -9999 -9999 -9999 -9999 -9999 -9999 -9999 -9999 -9999 -9999 -9999 -9999 -9999 -9999 -9999 -9999 -9999 -9999 -9999 -9999 -9999 -9999 -9999 -9999 -9999 -9999 -9999 -9999 -9999 -9999 -9999 -9999 -9999 -9999 -9999 -9999 -9999 -9999 -9999 -9999 -9999 -9999 -9999 -9999 -9999 -9999 -9999 -9999 -9999 -9999 -9999 -9999 -9999 -9999 -9999 -9999 -9999 -9999 -9999 -9999 -9999 -9999 -9999 -9999 -9999 -9999 -9999 -9999 -9999 -9999 -9999 -9999 -9999 -9999 -9999 3.583333 3.645833 3.616667 3.570833 3.558333 3.5625 3.4875 3.579167 3.645833 3.541667 3.554167 3.579167 3.5375 3.391667 3.404167 3.6125 3.620833 3.333333 2.591666 1.654167 1.8375 2.341667 -9999 -9999 -9999 -9999 -9999 -9999 -9999 -9999 -9999 -9999 -9999 -9999 -9999 -9999 -9999 -9999 -9999 -9999 -9999 -9999 -9999 -9999 -9999 -9999 -9999 -9999 -9999 -9999 -9999 -9999 
-9999 -4.5 -3.729167 -3.1 -2.758333 -2.8875 -3.541667 -4.341667 -4.95 -5.1875 -4.8 -4.508333 -4.804167 -4.7 -4.05 -3.704167 -4.395833 -4.370833 -4.1 -3.925 -3.604167 -3.075 -3.454167 -3.170833 -3.004167 -3.083333 -3.341667 -9999 -9999 -9999 -9999 -9999 -9999 -9999 -9999 -9999 -9999 -9999 -9999 -9999 -9999 -9999 -9999 -9999 -9999 -9999 -9999 -9999 -9999 -9999 -9999 -9999 -9999 -9999 -9999 -9999 -9999 -9999 -9999 -9999 -9999 -9999 -9999 -9999 -9999 -9999 -9999 -9999 -9999 -9999 -9999 -9999 -9999 -9999 -9999 -9999 -9999 -9999 -9999 -9999 -9999 -9999 -9999 -9999 -9999 -9999 -9999 -9999 -9999 -9999 -9999 -9999 -9999 -9999 -9999 -9999 -9999 -9999 -9999 -9999 -9999 -9999 -9999 -9999 -9999 -9999 -9999 -9999 -9999 -9999 -9999 -9999 -9999 -9999 -9999 -9999 -9999 -9999 3.454167 3.5875 3.658333 3.616667 3.608333 3.725 3.675 3.716667 3.620833 3.508333 3.525 3.445833 3.4375 3.425 3.404167 3.5625 3.633333 3.308333 3.079167 2.6125 1.908333 -9999 -9999 -9999 -9999 -9999 -9999 -9999 -9999 -9999 -9999 -9999 -9999 -9999 -9999 -9999 -9999 -9999 -9999 -9999 -9999 -9999 -9999 -9999 -9999 -9999 -9999 -9999 -9999 -9999 -9999 -9999 
-9999 -9999 -4.104167 -3.375 -2.65 -2.8 -3.220833 -3.591667 -4.266667 -4.425 -4.191667 -3.733333 -4.025 -3.754167 -3.983333 -3.2625 -3.870833 -3.733333 -3.495833 -3.416667 -2.733333 -2.375 -2.2125 -2.533333 -3.333333 -3.783333 -4.045833 -9999 -9999 -9999 -9999 -9999 -9999 -9999 -9999 -9999 -9999 -9999 -9999 -9999 -9999 -9999 -9999 -9999 -9999 -9999 -9999 -9999 -9999 -9999 -9999 -9999 -9999 -9999 -9999 -9999 -9999 -9999 -9999 -9999 -9999 -9999 -9999 -9999 -9999 -9999 -9999 -9999 -9999 -9999 -9999 -9999 -9999 -9999 -9999 -9999 -9999 -9999 -9999 -9999 -9999 -9999 -9999 -9999 -9999 -9999 -9999 -9999 -9999 -9999 -9999 -9999 -9999 -9999 -9999 -9999 -9999 -9999 -9999 -9999 -9999 -9999 -9999 -9999 -9999 -9999 -9999 -9999 -9999 -9999 -9999 -9999 -9999 -9999 -9999 -9999 -9999 -9999 -9999 3.483333 3.6125 3.729167 3.708333 3.65 3.570833 3.479167 3.495833 3.4875 3.525 3.483333 3.520833 3.345833 3.345833 3.45 3.541667 3.479167 3.275 2.766667 2.291667 2.091667 1.941667 2.275 -9999 -9999 -9999 -9999 1.620833 2.416667 -9999 -9999 -9999 -9999 -9999 -9999 -9999 -9999 -9999 -9999 -9999 -9999 -9999 -9999 -9999 -9999 -9999 -9999 -9999 -9999 -9999 -9999 
-9999 -9999 -4.120833 -3.433333 -3.0625 -2.508333 -2.320833 -2.725 -3.016667 -3.483333 -3.629167 -3.245833 -3.054167 -2.775 -2.883333 -2.925 -3.2 -3.4 -2.558333 -2.4625 -2.675 -2.733333 -2.220833 -2.483333 -3.258333 -3.7875 -3.520833 -3.5375 -4.066667 -4.245833 -9999 -9999 -9999 -9999 -9999 -9999 -9999 -9999 -9999 -9999 -9999 -9999 -9999 -9999 -9999 -9999 -9999 -9999 -9999 -9999 -9999 -9999 -9999 -9999 -9999 -9999 -9999 -9999 -9999 -9999 -9999 -9999 -9999 -9999 -9999 -9999 -9999 -9999 -9999 -9999 -9999 -9999 -9999 -9999 -9999 -9999 -9999 -9999 -9999 -9999 -9999 -9999 -9999 -9999 -9999 -9999 -9999 -9999 -9999 -9999 -9999 -9999 -9999 -9999 -9999 -9999 -9999 -9999 -9999 -9999 -9999 -9999 -9999 -9999 -9999 -9999 -9999 -9999 -9999 -9999 -9999 -9999 -9999 -9999 -9999 -9999 -9999 -9999 -9999 -9999 3.541667 3.683333 3.629167 3.55 3.345833 3.325 3.4375 3.508333 3.495833 3.5 3.529167 3.4125 3.395833 3.3875 3.479167 3.491667 3.391667 3.0125 2.654167 3.425 3.025 3.416667 3.1 4.066667 5.658333 3.858333 1.85 0.5916666 2.225 -9999 -9999 -9999 -9999 -9999 -9999 -9999 -9999 -9999 -9999 -9999 -9999 -9999 -9999 -9999 -9999 -9999 -9999 -9999 -9999 -9999 
-9999 -9999 -4.595833 -3.845833 -3.779167 -3.158333 -2.608333 -2.1 -1.841667 -2.191667 -2.75 -3.1125 -2.879167 -2.45 -2.133333 -2.133333 -2.333333 -2.154167 -2.220833 -2.8125 -3.15 -3.233333 -2.7875 -2.570833 -2.695833 -3.220833 -3.6 -3.891667 -4.058333 -4.4375 -9999 -9999 -9999 -9999 -9999 -9999 -9999 -9999 -9999 -9999 -9999 -9999 -9999 -9999 -9999 -9999 -9999 -9999 -9999 -9999 -9999 -9999 -9999 -9999 -9999 -9999 -9999 -9999 -9999 -9999 -9999 -9999 -9999 -9999 -9999 -9999 -9999 -9999 -9999 -9999 -9999 -9999 -9999 -9999 -9999 -9999 -9999 -9999 -9999 -9999 -9999 -9999 -9999 -9999 -9999 -9999 -9999 -9999 -9999 -9999 -9999 -9999 -9999 -9999 -9999 -9999 -9999 -9999 -9999 -9999 -9999 -9999 -9999 -9999 -9999 -9999 -9999 -9999 -9999 -9999 -9999 -9999 -9999 -9999 -9999 -9999 -9999 -9999 -9999 3.508333 3.520833 3.641667 3.716667 3.725 3.6375 3.575 3.6 3.575 3.554167 3.520833 3.491667 3.504167 3.558333 3.520833 3.404167 3.333333 3.404167 3.191667 2.679167 3.304167 4.079167 4.541667 4.770833 4.3625 5.679167 4.729167 3.658333 1.633333 -9999 0.575 1.333333 0.6041666 -9999 -9999 -9999 -9999 -9999 -9999 -9999 -9999 -9999 -9999 -9999 -9999 -9999 -9999 -9999 -9999 -9999 -9999 
-9999 -9999 -4.966667 -4.829167 -4.654167 -4.1125 -3.6875 -3.066667 -2.266667 -1.795833 -2.216667 -2.404167 -2.8 -2.8625 -2.125 -1.741667 -1.65 -1.779167 -2.595833 -3.2 -3.683333 -3.6 -3.179167 -2.75 -2.7375 -3.470833 -3.9375 -4.016667 -4 -4.325 -4.666667 -9999 -9999 -9999 -9999 -9999 -9999 -9999 -9999 -9999 -9999 -9999 -9999 -9999 -9999 -9999 -9999 -9999 -9999 -9999 -9999 -9999 -9999 -9999 -9999 -9999 -9999 -9999 -9999 -9999 -9999 -9999 -9999 -9999 -9999 -9999 -9999 -9999 -9999 -9999 -9999 -9999 -9999 -9999 -9999 -9999 -9999 -9999 -9999 -9999 -9999 -9999 -9999 -9999 -9999 -9999 -9999 -9999 -9999 -9999 -9999 -9999 -9999 -9999 -9999 -9999 -9999 -9999 -9999 -9999 -9999 -9999 -9999 -9999 -9999 -9999 -9999 -9999 -9999 -9999 -9999 -9999 -9999 -9999 -9999 -9999 -9999 -9999 -9999 3.533333 3.508333 3.566667 3.6875 3.720833 3.633333 3.579167 3.554167 3.554167 3.5 3.454167 3.466667 3.4875 3.4625 3.391667 3.295833 3.270833 3.308333 3.170833 3 2.333333 2.895833 3.766667 4.1375 4.125 5.070833 4.241667 2.945833 1.7875 0.425 0.775 1.775 2.4125 3.4625 3.525 3.7875 4.279167 4.7 5.054167 1.858333 1.329167 2.616667 3.995833 -9999 -9999 -9999 -9999 -9999 -9999 -9999 -9999 
-9999 -9999 -5.175 -4.770833 -4.879167 -4.895833 -4.275 -4.0125 -2.916667 -1.679167 -2.591667 -3.104167 -2.754167 -2.4 -2.254167 -1.229167 -1.258333 -2.033333 -2.35 -2.954167 -3.366667 -3.325 -3.083333 -2.745833 -2.895833 -3.483333 -3.683333 -4.058333 -4.058333 -3.966667 -4.275 -9999 -9999 -9999 -9999 -9999 -9999 -9999 -9999 -9999 -9999 -9999 -9999 -9999 -9999 -9999 -9999 -9999 -9999 -9999 -9999 -9999 -9999 -9999 -9999 -9999 -9999 -9999 -9999 -9999 -9999 -9999 -9999 -9999 -9999 -9999 -9999 -9999 -9999 -9999 -9999 -9999 -9999 -9999 -9999 -9999 -9999 -9999 -9999 -9999 -9999 -9999 -9999 -9999 -9999 -9999 -9999 -9999 -9999 -9999 -9999 -9999 -9999 -9999 -9999 -9999 -9999 -9999 -9999 -9999 -9999 -9999 -9999 -9999 -9999 -9999 -9999 -9999 -9999 -9999 -9999 -9999 -9999 -9999 -9999 -9999 -9999 -9999 -9999 -9999 3.579167 3.604167 3.658333 3.675 3.3625 3.495833 3.479167 3.5125 3.491667 3.470833 3.425 3.479167 3.4875 3.429167 3.4125 3.291667 3.158333 2.966666 3.158333 2.820833 3.604167 4.495833 2.966667 2.833333 4.733333 2.741667 2.908333 1.7375 2.254167 3.008333 4.5125 3.625 5.9375 6.025 5.3875 5.970833 6.883333 6.366667 4.279167 3.666667 3.0375 5.025 4.741667 2.15 -9999 -9999 -9999 -9999 -9999 -9999 
-9999 -9999 -9999 -9999 -4.579167 -4.345833 -3.9125 -3.183333 -3.295833 -2.029167 -2.241667 -2.958333 -2.441667 -3.133333 -2.4125 -0.8708333 -0.9583333 -2.170833 -3.108333 -3.3375 -3.258333 -3.758333 -3.379167 -2.995833 -3.079167 -3.333333 -3.620833 -3.845833 -3.804167 -4.425 -4.408333 -9999 -9999 -9999 -9999 -9999 -9999 -9999 -9999 -9999 -9999 -9999 -9999 -9999 -9999 -9999 -9999 -9999 -9999 -9999 -9999 -9999 -9999 -9999 -9999 -9999 -9999 -9999 -9999 -9999 -9999 -9999 -9999 -9999 -9999 -9999 -9999 -9999 -9999 -9999 -9999 -9999 -9999 -9999 -9999 -9999 -9999 -9999 -9999 -9999 -9999 -9999 -9999 -9999 -9999 -9999 -9999 -9999 -9999 -9999 -9999 -9999 -9999 -9999 -9999 -9999 -9999 -9999 -9999 -9999 -9999 -9999 -9999 -9999 -9999 -9999 -9999 -9999 1.866667 -9999 -9999 -9999 -9999 -9999 -9999 -9999 -9999 -9999 -9999 -9999 -9999 -9999 3.729167 3.695833 3.345833 3.375 3.525 3.545833 3.533334 3.425 3.354167 3.575 3.408333 3.454167 3.425 3.4625 3.05 2.9125 3.191667 2.9125 3.0625 4.120833 3.320833 3.05 4.375 2.820833 1.6625 1.575 2.6375 3.8125 4.025 4.441667 5.154167 2.654167 3.025 2.354167 3.658333 6.891667 7.091667 6.35 4.966667 6.620833 4.65 2.170833 -9999 -9999 -9999 -9999 -9999 -9999 
-9999 -9999 -9999 -9999 -3.9625 -3.754167 -3.666667 -3.129167 -2.316667 -1.491667 -0.9749998 -1.8 -1.675 -2.604167 -2.116667 -1.283333 -0.5416667 -1.395833 -2.258333 -2.75 -3.608333 -3.825 -3.475 -3.304167 -3.179167 -3.491667 -3.154167 -3.054167 -3.970833 -3.679167 -4.383333 -4.433333 -9999 -9999 -9999 -9999 -9999 -9999 -9999 -9999 -9999 -9999 -9999 -9999 -9999 -9999 -9999 -9999 -9999 -9999 -9999 -9999 -9999 -9999 -9999 -9999 -9999 -9999 -9999 -9999 -9999 -9999 -9999 -9999 -9999 -9999 -9999 -9999 -9999 -9999 -9999 -9999 -9999 -9999 -9999 -9999 -9999 -9999 -9999 -9999 -9999 -9999 -9999 -9999 -9999 -9999 -9999 -9999 -9999 -9999 -9999 -9999 -9999 -9999 -9999 -9999 -9999 -9999 -9999 -9999 -9999 -9999 -9999 -9999 -9999 -9999 0.225 1.054167 1.533333 -9999 -9999 -9999 -9999 -9999 -9999 -9999 -9999 -9999 -9999 -9999 -9999 -9999 3.7875 3.733333 3.433333 3.35 3.466667 3.533333 3.508333 3.508333 3.591667 3.520833 3.466667 3.504167 3.470833 3.491667 3.191667 2.4875 2.966667 2.941667 2.741667 3.645833 2.779167 2.370833 3.966667 2.229167 1.583333 2.2375 3.0625 3.375 2.925 3.020833 4.895833 1.445833 1.408333 2.929167 4.645833 5.875 6.05 8.2375 7.320833 7.145833 3.929167 -9999 -9999 -9999 -9999 -9999 -9999 -9999 
-9999 -9999 -9999 -9999 -9999 -3.295833 -3.408333 -3.020833 -2.195833 -1.679167 -0.5583333 -1.7625 -2.104167 -2.133333 -1.620833 -1.320833 -1.033333 -0.1333334 -1.520833 -1.575 -2.145833 -3.220833 -4 -3.616667 -3.5875 -3.225 -2.916667 -2.408333 -2.675 -2.8 -3.254167 -3.304167 -3.670833 -9999 -9999 -9999 -9999 -9999 -9999 -9999 -9999 -9999 -9999 -9999 -9999 -9999 -9999 -9999 -9999 -9999 -9999 -9999 -9999 -9999 -9999 -9999 -9999 -9999 -9999 -9999 -9999 -9999 -9999 -9999 -9999 -9999 -9999 -9999 -9999 -9999 -9999 -9999 -9999 -9999 -9999 -9999 -9999 -9999 -9999 -9999 -9999 -9999 -9999 -9999 -9999 -9999 -9999 -9999 -9999 -9999 -9999 -9999 -9999 -9999 -9999 -9999 -9999 -9999 -9999 -9999 -9999 -9999 -9999 -9999 -9999 -9999 1.725 1.775 2.0625 -9999 -9999 -9999 -9999 -9999 -9999 -9999 -9999 -9999 -9999 -9999 -9999 -9999 3.825 3.654167 3.6 3.145833 3.345833 3.479167 3.4625 3.595833 3.6625 3.579167 3.495833 3.558333 3.404167 3.545833 3.358333 3.1375 2.725 2.95 2.4875 2.65 1.7375 1.179167 3.9 2.475 1.55 2.920833 2.95 1.408333 1.595833 4.129167 3.4625 1.375 1.745833 2.091667 2.970833 4.125 5.595833 4.845833 8.220834 7.454167 5.945833 4.008333 -9999 -9999 -9999 -9999 -9999 -9999 
-9999 -9999 -9999 -9999 -9999 -9999 -9999 -9999 -2.625 -1.879167 -0.4374999 -0.9333333 -1.354167 -1.904167 -0.8791666 -0.09583338 -0.3333332 -0.2541666 -0.03333341 -0.4791667 -1.633333 -2.1625 -3.229167 -3.795833 -3.7125 -3.333333 -2.875 -2.125 -1.808333 -2.058333 -2.308333 -2.5375 -3.2 -9999 -9999 -9999 -9999 -9999 -9999 -9999 -9999 -9999 -9999 -9999 -9999 -9999 -9999 -9999 -9999 -9999 -9999 -9999 -9999 -9999 -9999 -9999 -9999 -9999 -9999 -9999 -9999 -9999 -9999 -9999 -9999 -9999 -9999 -9999 -9999 -9999 -9999 -9999 -9999 -9999 -9999 -9999 -9999 -9999 -9999 -9999 -9999 -9999 -9999 -9999 -9999 -9999 -9999 -9999 -9999 -9999 -9999 -9999 -9999 -9999 -9999 -9999 -9999 -9999 -9999 -9999 -9999 -9999 -9999 -9999 -9999 1.945833 2.025 2.441667 2.529167 2.641667 -9999 -9999 -9999 -9999 -9999 -9999 -9999 -9999 -9999 -9999 -9999 -9999 3.766667 3.729167 3.495833 3.3625 3.375 3.395833 3.608333 3.708333 3.745833 3.658333 3.65 3.7125 3.458333 3.558333 3.404167 3.45 3.041667 2.741667 2.5375 2.166667 2.625 2.295833 3.675 2.470833 1.616667 1.616667 1.579167 0.3791667 1.654167 3.3 4.225 0.7458333 1.008333 2.875 3.2375 1.341667 1.1125 3.3625 6.658333 8.833333 5.3 3.866667 2.979167 -9999 -9999 -9999 -9999 -9999 
-9999 -9999 -9999 -9999 -9999 -9999 -9999 -9999 -9999 -9999 -0.5375001 0.2666667 -0.925 -1.233333 -1.5875 -0.8958333 -0.1041667 0.2333333 0.2708334 0.02083335 -0.3750001 -1.254167 -2.008333 -2.708333 -3.533333 -3.733333 -3.208333 -2.420833 -1.633333 -1.558333 -1.775 -2.245833 -2.829167 -3.566667 -9999 -9999 -9999 -9999 -9999 -9999 -9999 -9999 -9999 -9999 -9999 -9999 -9999 -9999 -9999 -9999 -9999 -9999 -9999 -9999 -9999 -9999 -9999 -9999 -9999 -9999 -9999 -9999 -9999 -9999 -9999 -9999 -9999 -9999 -9999 -9999 -9999 -9999 -9999 -9999 -9999 -9999 -9999 -9999 -9999 -9999 -9999 -9999 -9999 -9999 -9999 -9999 -9999 -9999 -9999 -9999 -9999 -9999 -9999 -9999 -9999 -9999 -9999 -9999 -9999 -9999 -9999 -9999 -9999 -9999 1.4125 1.945833 2.3125 2.1625 2.525 -9999 -9999 -9999 -9999 -9999 -9999 -9999 -9999 -9999 3.579167 -9999 3.65 3.625 3.725 3.8375 3.775 3.370833 3.416667 3.658333 3.779167 3.758333 3.8375 3.758333 3.691667 3.7125 3.45 3.5875 3.558333 3.595833 3.483333 3.0125 2.658333 1.883333 2.1625 1.75 3.495833 2.841667 2.195833 0.7125 0.9958333 1.704167 3.5875 2.8 4.15 2.025 1.108333 0.5041667 0.1958333 2.708333 3.904167 4.916667 5.620833 8.054167 5.1625 4.379167 3.733333 3.504167 -9999 -9999 -9999 -9999 
-9999 -9999 -9999 -9999 -9999 -9999 -9999 -9999 -0.175 -0.125 -0.3208333 0.1208333 0.5416667 -0.1833334 -1.854167 -1.9375 -0.7583333 -0.7 -0.1416667 0.02500002 -0.04999998 -0.05416664 -0.4208333 -1.216667 -1.983333 -2.716667 -3.258333 -2.645833 -1.570833 -1.966667 -2.404167 -3.241667 -4.225 -3.5875 -9999 -9999 -9999 -9999 -9999 -9999 -9999 -9999 -9999 -9999 -9999 -9999 -9999 -9999 -9999 -9999 -9999 -9999 -9999 -9999 -9999 -9999 -9999 -9999 -9999 -9999 -9999 -9999 -9999 -9999 -9999 -9999 -9999 -9999 -9999 -9999 -9999 -9999 -9999 -9999 -9999 -9999 -9999 -9999 -9999 -9999 -9999 -9999 -9999 -9999 -9999 -9999 -9999 -9999 -9999 -9999 -9999 -9999 -9999 -9999 -9999 -9999 -9999 -9999 -9999 -9999 -9999 -9999 -9999 0.7541667 1.691667 1.941667 2.229167 2.375 2.825 -9999 -9999 -9999 -9999 -9999 -9999 -9999 -9999 3.595834 3.475 3.5375 3.579167 3.570833 3.691667 3.829167 3.8375 3.595833 3.525 3.770833 3.8125 3.854167 3.791667 3.795833 3.733333 3.766667 3.645833 3.65 3.708333 3.745833 3.695833 3.325 2.716667 2.079167 2.1 2.191667 3.166667 2.016667 1.066667 0.7416667 0.7708333 1.825 1.379167 1.995833 4.104167 3.183333 3.733333 4.354167 2.6875 3.125 3.075 4.270833 7.279167 9.345834 8.108334 7.845833 5.829166 7.141667 -9999 -9999 -9999 -9999 
-9999 -9999 -9999 -9999 -9999 -9999 -9999 -0.5 -0.8166666 -0.7375 -0.4500001 -0.6666666 -1.120833 0.575 -0.6166666 -0.7958333 -0.4833333 -1.433333 -1.041667 -0.5791667 -0.04166662 0.2874999 0.3 0.04999994 -0.6291667 -1.3 -1.983333 -1.858333 -1.191667 -2.325 -2.975 -3.591667 -4.6125 -4.6375 -9999 -9999 -9999 -9999 -9999 -9999 -9999 -9999 -9999 -9999 -9999 -9999 -9999 -9999 -9999 -9999 -9999 -9999 -9999 -9999 -9999 -9999 -9999 -9999 -9999 -9999 -9999 -9999 -9999 -9999 -9999 -9999 -9999 -9999 -9999 -9999 -9999 -9999 -9999 -9999 -9999 -9999 -9999 -9999 -9999 -9999 -9999 -9999 -9999 -9999 -9999 -9999 -9999 -9999 -9999 -9999 -9999 -9999 -9999 -9999 -9999 -9999 -9999 -9999 -9999 -9999 -9999 -9999 -9999 0.3708333 0.7583333 1.275 2.179167 2.516667 2.729167 -9999 -9999 -9999 -9999 -9999 -9999 -9999 -9999 3.308333 2.641667 2.6625 3.283333 3.729167 3.779167 3.858333 3.8625 3.879167 3.720833 3.9375 3.708333 3.7875 3.775 3.766667 3.75 3.7625 3.804167 3.754167 3.775 3.779167 3.5375 3.120833 2.620833 2.220833 1.620833 1.183333 2.470834 2.625 2.1375 1.308333 0.3333333 1.395833 2.3125 3.808333 3.516667 2.5375 6.3875 7.529167 7.0125 5.966667 8.004167 8.15 6.3125 5.083333 7.895833 9.7875 8.325 9.283333 6.225 4.441667 7.279167 -9999 
-9999 -9999 -9999 -9999 -9999 -9999 -0.7333335 -1.016667 -1.616667 -1.954167 -1.445833 -0.8083333 -0.975 0.9833333 1.2 1.058333 0.1791667 -0.06249996 -0.9999999 -1.166667 -0.7 0.03750009 0.5500001 0.4666667 0.1916666 -0.1708333 -1.145833 -1.229167 -0.7083334 -0.9708333 -1.533333 -2.545833 -3.804167 -4.829166 -5.020833 -9999 -9999 -9999 -9999 -9999 -9999 -9999 -9999 -9999 -9999 -9999 -9999 -9999 -9999 -9999 -9999 -9999 -9999 -9999 -9999 -9999 -9999 -9999 -9999 -9999 -9999 -9999 -9999 -9999 -9999 -9999 -9999 -9999 -9999 -9999 -9999 -9999 -9999 -9999 -9999 -9999 -9999 -9999 -9999 -9999 -9999 -9999 -9999 -9999 -9999 -9999 -9999 -9999 -9999 -9999 -9999 -9999 -9999 -9999 -9999 -9999 -9999 -9999 -9999 -9999 -9999 -9999 -9999 -9999 -9999 0.575 1.183333 -9999 -9999 -9999 -9999 -9999 -9999 -9999 3.7 -9999 -9999 2.991667 2.208333 2.204167 2.820833 3.533333 3.858333 3.9 3.9125 3.9 3.870833 3.866667 3.620833 3.745833 3.8 3.791667 3.779167 3.833333 3.775 3.6875 3.816667 3.604167 3.583333 2.75 2.266667 2.570833 1.729167 1.241667 2.525 1.741667 0.7833333 0.825 1.0125 2.375 2.795833 2.858333 2.679167 2.9375 5.65 5.741667 5.291667 7.429167 8.05 4.854167 2.8375 3.179167 4.729167 9.0375 8.079166 11.375 8.358334 -9999 -9999 -9999 
-9999 -9999 -9999 -9999 -9999 -9999 -0.9791667 -0.7541667 -0.9749998 -1.066667 -1.408333 -1.358333 -0.4458333 0.5208334 1.145833 1.629167 1.779167 1.4875 0.3125 -0.1375 -1.016667 -0.3291667 -0.6458334 -0.2791667 0.03333334 0.004166573 -0.1208334 -0.35 -0.7458335 -0.7583334 -2.4 -2.983333 -3.3625 -4.166667 -3.925 -9999 -9999 -9999 -9999 -9999 -9999 -9999 -9999 -9999 -9999 -9999 -9999 -9999 -9999 -9999 -9999 -9999 -9999 -9999 -9999 -9999 -9999 -9999 -9999 -9999 -9999 -9999 -9999 -9999 -9999 -9999 -9999 -9999 -9999 -9999 -9999 -9999 -9999 -9999 -9999 -9999 -9999 -9999 -9999 -9999 -9999 -9999 -9999 -9999 -9999 -9999 -9999 -9999 -9999 -9999 -9999 -2.145833 -1.641667 -1.541667 -1.320833 -1.2625 -9999 -9999 -9999 -9999 -9999 -9999 -9999 -9999 -9999 1.066667 -9999 -9999 -9999 -9999 -9999 -9999 -9999 -9999 3.733333 3.591667 -9999 2.716667 1.766667 1.95 1.941667 3.041667 3.729167 3.9375 4.025 3.958333 3.891667 3.633333 3.7 3.745833 3.395833 3.733333 3.7625 3.870833 3.720833 3.575 3.825 3.479167 3.554167 2.4125 1.991667 2.608333 2.0125 1.283333 2.583333 1.545833 0.5458333 0.9 1.875 2.283333 1.808333 2.295833 1.408333 4.633333 3.354167 1.970833 2.879167 6.854167 6.258333 5.408333 2.545833 2.7 6.391667 6.191667 5.975 10.20833 10.2875 -9999 -9999 -9999 
-9999 -9999 -9999 -9999 -1.941667 -1.895833 -0.9041666 -0.5208333 -0.6166667 -0.1791667 -0.04166665 -0.1791666 -0.55 -0.6166667 0.2833334 1.3625 1.575 1.816667 1.766667 1.516667 0.2666667 -0.4208333 -1.833333 -1.616667 -1.358333 -1.1 -0.5666667 -0.1416666 0.07083336 0.02916679 -1.879167 -2.966667 -3.0625 -3.854167 -3.554167 -3.7625 -9999 -9999 -9999 -9999 -9999 -9999 -9999 -9999 -9999 -9999 -9999 -9999 -9999 -9999 -9999 -9999 -9999 -9999 -9999 -9999 -9999 -9999 -9999 -9999 -9999 -9999 -9999 -9999 -9999 -9999 -9999 -9999 -9999 -9999 -9999 -9999 -9999 -9999 -9999 -9999 -9999 -9999 -9999 -9999 -9999 -9999 -9999 -9999 -9999 -9999 -9999 -9999 -9999 -9999 -3.016667 -2.583333 -1.858333 -2.404167 -0.9916668 -0.08333334 -9999 -0.6999999 0.8416667 1.4 -9999 -9999 -9999 -9999 1.858333 1.775 1.570833 1.5625 -9999 -9999 -9999 3.1375 3.3375 3.895833 3.604167 3.308333 3.233333 2.366667 1.795833 1.620833 2.0125 3.0625 3.629167 4.025 4.033333 4.070833 4.05 3.783333 3.9125 3.454167 3.7125 3.854167 3.9 3.916667 3.616667 3.679167 3.645833 3.475 3.429167 2.2 1.979167 2.654167 1.916667 1.495833 1.8625 2.204167 1.2375 0.525 0.9833333 1.541667 2.441667 1.804167 2.391667 4.525 1 1.520833 4.179167 6.7875 3.733333 2.625 4.016666 3.179167 2.704167 4.7875 8.045834 10.84583 10.30417 7.9125 -9999 -9999 
-9999 -9999 -9999 -1.883333 -1.875 -1.304167 -0.6291667 -0.2166667 -0.45 -0.4041666 0.4916667 0.8041666 0.9291666 0.675 0.9208334 1.516667 1.145833 1.316667 1.154167 1.241667 1.883333 0.1375 -1.975 -2.104167 -2.3 -2.608333 -1.9 -0.2708333 0.5541667 0.4625 -0.7291666 -1.6375 -2.558333 -3.6625 -3.1875 -2.975 -9999 -9999 -9999 -9999 -9999 -9999 -9999 -9999 -9999 -9999 -9999 -9999 -9999 -9999 -9999 -9999 -9999 -9999 -9999 -9999 -9999 -9999 -9999 -9999 -9999 -9999 -9999 -9999 -9999 -9999 -9999 -9999 -9999 -9999 -9999 -9999 -9999 -9999 -9999 -9999 -9999 -9999 -9999 -9999 -9999 -9999 -9999 -9999 -9999 -9999 -9999 -9999 -9999 -9999 -9999 -2.833333 -2.408333 -1.758333 -0.5166667 0.7166666 -0.55 -0.8041667 0.4375 1.583333 0.7083333 -9999 -9999 1.1375 1.620833 1.291667 1.320833 1.245833 -9999 -9999 2.833333 3.570833 3.9 3.7375 3.679167 3.2 2.85 2.429167 1.704167 1.4875 2.091667 2.6125 3.558333 3.991667 3.816667 3.958333 4.095833 4.083333 4.029167 3.916667 3.9125 3.766667 3.866667 3.6625 3.420833 3.708333 3.383333 3.541667 3.0125 3.120833 2.583333 2.895833 2.658333 2.075 1.591667 1.133333 1.404167 0.2 0.8583333 0.8166667 1.8 1.3375 2.5625 3.641667 0.6333334 1.783333 3.5625 5.2375 4.091667 1.5875 3.929167 5.4625 5.575 4.725 9.429167 11.0875 10.63333 11.08333 -9999 -9999 
-9999 -9999 -9999 -1.3125 -2.1875 -1.270833 -0.8458332 -0.5 -0.7541667 -0.5458333 -0.5708333 0.3333333 0.7333334 0.9125 1.233333 0.9416665 0.3791667 0.1666667 0.4791667 0.7041667 1.35 1.8375 0.25 -1.016667 -0.7333333 -1.583333 -2.0125 -1.245833 -0.6 0.05833339 -0.8041666 -0.6166666 -1.445833 -2.920833 -3 -1.975 -3.029167 -3.9875 -3.395833 -9999 -9999 -9999 -9999 -9999 -9999 -9999 -9999 -9999 -9999 -9999 -9999 -9999 -9999 -9999 -9999 -9999 -9999 -9999 -9999 -9999 -9999 -9999 -9999 -9999 -9999 -9999 -9999 -9999 -9999 -9999 -9999 -9999 -9999 -9999 -9999 -9999 -9999 -9999 -9999 -9999 -9999 -9999 -9999 -9999 -9999 -9999 -9999 -9999 -9999 -9999 -9999 -9999 -1.916667 -1.354167 0.1166666 0.7916666 0.4958334 -0.05416664 0.75 2.004167 1.904167 0.8375 0.5291668 0.5875 0.6458333 0.7041667 0.7625 0.8291666 -9999 2.291667 2.779166 3.233333 3.670833 3.620833 3.858333 3.429167 2.933333 2.916667 2.691667 1.966667 2.35 2.25 2.9375 3.891667 3.995833 4.054167 4.0625 3.9 3.925 3.858333 3.6375 3.625 3.708333 3.441667 3.679167 3.579166 3.716667 3.516667 3.333333 2.8375 2.825 2.908333 2.683333 2.545833 1.9625 1.179167 1.0875 0.9208333 0.7208334 1.4375 0.8666666 1.2375 2.2375 2.583333 0.4875001 0.6 3.666667 3.079167 3.804167 0.8875 3.2875 5.504167 7.975 7.941667 8.104167 10.31667 8.091666 10.95417 10.8625 -9999 
-9999 -9999 -9999 -9999 -2.05 -2.108333 -1.445833 -1.154167 -1.854167 -1.970833 -1.2125 -0.3041667 0.3541667 0.4833333 0.5916666 0.6375 -0.07916662 -0.55 -0.2375 0.6625 1.45 1.158333 1.820833 1.529167 0.1041666 -1.545833 -0.7958332 -1.695833 -1.520833 0.2333333 -0.2500001 -0.2291667 -0.1375 -1.4625 -2.629167 -2.154167 -1.625 -2.8375 -2.520833 -3.425 -3.308333 -3.245833 -9999 -9999 -9999 -9999 -9999 -9999 -9999 -9999 -9999 -9999 -9999 -9999 -9999 -9999 -9999 -9999 -9999 -9999 -9999 -9999 -9999 -9999 -9999 -9999 -9999 -9999 -9999 -9999 -9999 -9999 -9999 -9999 -9999 -9999 -9999 -9999 -9999 -9999 -9999 -9999 -9999 -9999 -9999 -9999 -9999 -9999 -9999 -9999 -9999 -1.954167 -1.466667 -0.3291667 0.5916666 1.675 1.275 0.7958333 1.375 1.3875 2.929167 3.133333 2.575 1.625 0.725 0.2541667 -0.01250007 0.85 1.833333 2.308333 2.708333 3.029166 3.408333 3.1 3.608333 3.708333 3.666667 3.6125 3.141667 2.970833 2.033333 1.9125 3.0625 3.370833 3.745833 3.891667 4.0375 3.441667 3.025 2.8 2.854167 2.941667 3.220833 3.45 3.4 3.483333 3.875 3.8875 3.470833 3.025 2.854167 2.470833 2.341667 2.041667 1.633333 1.3 0.9916667 1.929167 2.170833 2.0625 2.066667 0.6041666 1.7625 2.654167 -0.1708334 0.5083333 2.5875 1.1375 2.6625 1.233333 3.191667 6.545833 7.6125 8.620833 9.483334 6.8875 5.808333 8.195833 -9999 -9999 
-9999 -9999 -9999 -9999 -3.1875 -2.4125 -2.045833 -1.791667 -1.8375 -2.3 -1.225 -0.3875 0.08750003 -0.4916666 0.2083333 0.1833333 -0.2083333 -0.6791666 -0.3583333 1.033333 1.4 0.725 1.3125 1.35 1.4625 -0.2041666 -1.516667 -0.4166665 -0.125 0.4541666 0.1125 -0.5166667 0.1875 -0.55 -2.033333 -2.1875 -1.329167 -0.4916666 -1.8375 -2.845833 -2.029167 -2.3 -2.708333 -2.795833 -2.404167 -9999 -9999 -9999 -9999 -9999 -9999 -9999 -9999 -9999 -9999 -9999 -9999 -9999 -9999 -9999 -9999 -9999 -9999 -9999 -9999 -9999 -9999 -9999 -9999 -9999 -9999 -9999 -9999 -9999 -9999 -9999 -9999 -9999 -9999 -9999 -9999 -9999 -9999 -9999 -9999 -9999 -9999 -9999 -9999 -9999 -9999 -9999 -0.3541667 1.033333 1.5625 1.808333 1.845833 0.9375001 1.804167 2.3125 2.833333 3.8625 3.929167 3.2375 2.425 0.9291667 0.3666667 0.8166667 0.7666666 1.054167 2.008333 2.3875 2.995833 2.670833 3.616667 3.320833 3.470833 3.670833 3.533334 2.666667 1.854167 2.483334 2.3375 2.8875 3.654167 3.95 4.025 3.545833 2.9625 2.320833 2.566667 2.616667 2.516667 2.791667 3.2 3.6875 3.983333 4.020833 3.7625 3.491667 2.866667 2.254167 2.308333 1.954167 1.404167 1.708333 1.554167 1.325 1.741667 2.854167 1.5 0.08333329 2.3125 2.845833 0.9041668 0.15 0.35 0.1166667 2.1875 -9999 -9999 4.391666 5.975 5.791667 8.516666 7.829167 4.9875 6.125 9.295834 9.9625 
-9999 -9999 -9999 -9999 -2.766667 -2.7 -2.529167 -2.7375 -1.991667 -2.633333 -2.270833 -1.041667 -1.154167 -0.7125 -0.2041667 -0.6041667 -0.3958333 0.07083329 0.9166666 1.175 0.3583333 0.2749999 1.445833 1.05 2.391667 0.4333334 -0.6375 -0.2791667 0.2374999 0.8625 0.2208332 -0.3708333 0.4208333 -0.07499997 -0.5041668 -1.679167 -1.529167 -0.7541666 -0.1791667 -1.4875 -1.1125 -1.033333 -2.054167 -2.691667 -1.508333 -9999 -9999 -9999 -9999 -9999 -9999 -9999 -9999 -9999 -9999 -9999 -9999 -9999 -9999 -9999 -0.4166667 -0.1166666 -9999 -9999 -9999 -9999 -9999 -9999 -9999 -9999 -9999 -9999 -9999 -9999 -9999 -9999 -9999 -9999 -9999 -9999 -9999 -9999 -9999 -9999 -9999 -9999 -9999 -9999 -9999 -9999 -9999 -9999 1.533333 1.308333 1.495833 0.9708334 1.9 2.225 2.3375 2.5125 2.379167 3.766667 4.570833 4.175 3.995833 3.304167 2.208333 0.9625 0.4624999 1.279167 1.7375 1.545833 2.683333 2.8375 3.204167 2.825 3.020833 3.583333 3.2875 2.679167 1.966667 1.829167 1.429167 3.2875 3.679167 3.733333 3.883333 3.220833 2.654167 2.495833 2.625 1.95 1.608333 1.954167 2.691667 3.079167 3.754167 3.854167 3.875 3.770833 3.191667 2.958333 2.233333 1.791667 1.4625 2.1625 1.779167 2.591667 1.979167 3.254167 1.654167 1.408333 3.366667 3.175 1.466667 -0.2833334 -0.3750001 -0.8833334 1.441667 -9999 -9999 -9999 -9999 6.175 7.175 8.233334 6.245833 6.1625 8.4125 -9999 
0.7541667 2.275 2.4125 1.433333 -0.6208333 -1.595833 -2.679167 -3.233333 -2.583333 -2.6 -2.616667 -1.541667 -1.179167 -0.9791667 -1.2125 -1.104167 0.1458333 0.4208334 -0.1125 0.09166668 -0.3375 0.6208333 0.6416667 1.675 2.675 1.1875 1.166667 -0.25 -0.2208333 1.504167 -0.4375 0.2208333 0.2250001 -0.1083333 0.6208333 -0.25 -0.7749999 0.3333334 1.016667 -0.2416667 -0.5958333 -0.5833334 -0.8375 -1.175 -0.7541666 -2.104167 -9999 -9999 -9999 -9999 -9999 -9999 -9999 -9999 -9999 -9999 -9999 -9999 -1.379167 -0.7708333 -0.6875001 -0.3791667 -0.3416667 -9999 -9999 -9999 -9999 -9999 -9999 -9999 -9999 -9999 -9999 -9999 -9999 -9999 -9999 -9999 -9999 -9999 -9999 -9999 -9999 -9999 -9999 -9999 -9999 -9999 -9999 -9999 -9999 0.2875001 0.6458333 1.025 0.7833334 0.3166666 0.8083333 0.975 1.245833 1.3875 2.179167 3.129167 4.520833 4.945833 4.9 4.595833 3.9875 3.4625 2.25 1.158333 0.975 1.4625 1.541667 2.158333 2.9375 3.229167 3.15 3.516667 2.841667 2.566667 2.170833 1.454167 1.916667 3.091667 3.479167 3.4625 3.795833 3.5875 3.25 3.1625 3.179167 2.470833 1.408333 1.533333 2.541667 2.5375 3.216667 3.8125 3.283333 3.408333 3.4 2.579167 2.125 1.620833 2.079167 2.9125 2.845833 2.845833 3.370833 2.104167 2.233333 2.983333 3.3 3.4125 1.654167 0.1166667 -1.116667 -0.7125 -0.2416667 -9999 -9999 -9999 -9999 -9999 5.583333 6.695833 5.366667 -9999 -9999 -9999 
4.2875 2.4375 -0.5375 -2.095833 0.325 -0.7916666 -2.695833 -2.604167 -2.083333 -3.008333 -2.033333 -1.8 -2.308333 -1.629167 -1.558333 -1.5375 -0.1416667 -1.016667 -2.020833 -1.016667 -1.0875 0.1208333 0.175 1.695833 2.0375 2.754167 2.8125 2.454167 1.579167 2.095833 1.945833 1.75 0.6083333 0.3625001 1.170833 0.8374999 0.6791667 1.629167 0.4124999 0.4875 1.3 0.2625 -0.3041666 -0.8999999 -1.679167 -2.0125 -9999 -9999 -9999 -9999 -9999 -9999 -9999 -9999 -9999 -9999 -9999 -9999 -1.158333 -0.6833333 -0.02083334 0.4416667 0.3875 0.3083333 -9999 -9999 -9999 -9999 -9999 -9999 -9999 -9999 -9999 -9999 -9999 -9999 -9999 -9999 -9999 -9999 -9999 -9999 -9999 -9999 -9999 -9999 -9999 -9999 -9999 -9999 -9999 -9999 0.5541667 0.9041667 0.9291667 1.225 1.633333 1.208333 0.6208333 0.7541666 1.3375 1.475 2.579167 3.920833 4.8375 5.0875 4.770833 3.404167 2.6625 3.195833 3.2125 3.145833 2.445833 2.329167 2.466667 2.8875 3.4 3.3375 3.158333 2.9125 2.525 2 2.983333 3.254167 3.5375 3.454167 4.008333 3.804167 3.704167 3.145833 2.754167 2.858333 1.895833 1.954167 1.945833 2.0125 2.820833 3.25 2.904167 2.504167 2.595833 2.7375 1.808333 1.7375 2.654167 3.2 2.991667 3.904167 4.145833 2.866667 3.120833 3.7 4.2 1.7125 0.8583333 0.6666666 -0.5583333 -1.3 0.09166664 -9999 -9999 -9999 -9999 -9999 -9999 4.545834 -9999 -9999 -9999 -9999 
-9999 3.916667 1.075 -2.0625 -0.2333333 0.4458333 -0.6999999 -0.9791667 -1.679167 -2.633333 -2.2625 -2.929167 -2.595833 -1.908333 -1.741667 -1.945833 -0.6666667 -2.033333 -2.683333 -1.975 -1.195833 -0.8625 -0.1625 1.7125 1.295833 1.991667 2.595833 3.154167 3.225 2.595833 2.5625 0.9541668 1.6375 1.3 1.75 1.129167 1.829167 2.129167 0.8583334 1.879167 1.391667 1.225 0.5541667 -1.470833 -1.616667 -1.958333 -2.116667 -1.608333 -1.220833 -0.2333333 0.5458333 -9999 -9999 -9999 -9999 -9999 -9999 -9999 -0.6 -0.8125001 -0.0833333 0.125 -0.1458334 -0.5083334 0.8291667 -0.7375001 -9999 -9999 -9999 -9999 -9999 -9999 -9999 -9999 -9999 -9999 -9999 -9999 -9999 -9999 -9999 -9999 -9999 -9999 -9999 -9999 -9999 -9999 -9999 -9999 -9999 -9999 -9999 0.01249997 0.2166666 0.7791666 1.6625 2.408333 1.491667 1.791667 1.208333 1.104167 1.9 1.8 2.620833 2.620833 3.625 4.529167 3.183333 2.716667 3.020833 3.575 3.620833 2.566667 2.4625 2.883333 3.108333 3.166667 2.554167 2.7125 2.120833 2.3 3.541667 3.4375 3.545833 4.1 4.2875 3.3 3.25 2.5875 2.8375 3.045833 3.275 2.395833 1.620833 1.345833 3.020833 3.283333 2.766667 2.0625 1.308333 1.8375 2.1875 3.116667 3.320833 3.170833 2.775 2.4375 3.516667 4.370833 3.1125 4.929167 3.958333 2.154167 -0.6083333 -0.575 0.02083329 -0.0458333 1.566667 0.09999999 -9999 -9999 -9999 -9999 -9999 -9999 -9999 -9999 -9999 -9999 
-9999 3.0875 0.3666666 -2.4 -2.25 -0.9291667 -0.9375 -2.029167 -2.958333 -3.041667 -2.6 -3.275 -2.758333 -1.679167 -2.595834 -2.304167 -1.133333 -2.304167 -2.979167 -2.008333 -1.204167 -0.8666667 0.2666666 1.741667 1.645833 1.7625 2.145833 2.408333 3.025 2.9375 2.275 0.4666667 0.3874999 1.733333 2.125 2.354167 1.608333 1.616667 2.475 1.870833 2.116667 0.3375001 0.2916667 -0.9499999 -1.483333 -1.383333 -1.541667 -1.3875 -0.7458333 -0.2916667 0.5458333 0.975 1.008333 -9999 -9999 -9999 -9999 -9999 -0.3541667 -0.2958333 0.09583335 0.1416666 0.5833333 0.6208333 0.8791667 0.5166667 -9999 -9999 -9999 -9999 -9999 -9999 -9999 -9999 -9999 -9999 -9999 -9999 -9999 -9999 -9999 -9999 -9999 -9999 -9999 -9999 -9999 -9999 -9999 -9999 -9999 -9999 -9999 0.6916667 0.7749999 0.3416666 0.1666667 0.8958334 2.795833 2.5875 1.791667 1.375 2.516667 2.216667 2.683333 2.1125 2.266667 3.6875 5.104167 4.408333 3.245833 3.15 3.358333 3.529167 2.241667 2.4 2.179167 2.166667 1.808333 2.15 2.491667 3.133333 3.841667 4.275 4.320833 4.416667 4.2875 3.425 3.1125 2.604167 2.408333 2.675 3.2 2.1 1.9 2.333333 2.358333 2.525 3.0375 3.033333 1.866667 1.566667 2.783333 3.520833 3.908333 3.1625 2.483333 2.158333 2.941667 4.183333 3.479167 5.595833 4.520833 2.1125 1.041667 0.6291667 1.816667 3.5125 3.2 -9999 0.6416667 1.933333 -9999 -9999 -9999 -9999 -9999 -9999 -9999 -9999 
-9999 3.379167 0.45 -1.079167 -3.1375 -3.075 -2.583333 -1.55 -2.208333 -2.916667 -3.041667 -3.125 -2.691667 -2.2125 -3.116667 -2.545833 -1.583333 -2.575 -3.045833 -2.329167 -2.045833 -0.6166668 0.7833333 1.245833 1.641667 2.195833 2.566667 2.3875 2.441667 2.079167 1.904167 0.4750001 -0.775 0.004166678 -0.3583332 1.058333 1.841667 1.433333 2.858333 2.666667 2.870833 1.358333 0.07083325 -0.1958334 -0.7166666 -0.6874999 -0.9833334 -0.8958334 -0.675 -0.7875 -0.2916667 0.7291666 0.9375001 0.7041667 0.1375001 0.3208333 -9999 -9999 0.2583333 -0.3124999 -0.4541667 0.425 0.6791667 0.6750001 0.4291667 0.1666667 0.1583333 -9999 -9999 -9999 -9999 -9999 -9999 -9999 -9999 -9999 -9999 -9999 -9999 -9999 -9999 -9999 -9999 -9999 -9999 -9999 -9999 -9999 -9999 -9999 -9999 -9999 -9999 -0.2 1.091667 -0.5625001 -1.020833 0.1999999 2.5375 3.05 2.516667 1.2625 2.391667 3.275 3.020833 2.766667 2.6375 3.0875 4.033333 5.183333 4.375 3.908333 3.554167 4.470833 2.9625 2.045833 1.583333 2.1875 2.716667 2.979167 3.491667 3.825 4.1875 4.220833 4.291667 4.220833 3.7875 3.375 3.116667 2.208333 2.095833 2.220833 3.291667 2.745833 2.208333 1.454167 1.095833 1.195833 2.5625 3.5125 2.975 2.891667 2.9375 3.783333 3.295833 2.870833 1.270833 1.879167 2 3.470833 4.8375 4.908333 2.641667 1.116667 -0.08750002 1.545833 4.075 4.9625 5.0875 4.404167 3.529167 4.095833 4.295833 -9999 -9999 -9999 -9999 -9999 -9999 -9999 
-9999 -9999 3.2 -1.8 -3.179167 -2.770833 -2.983333 -2.795833 -3.083333 -3.279167 -3.379167 -3.133333 -3.3875 -2.620833 -3.166667 -2.245833 -2.833333 -2.891667 -3.095833 -2.779167 -1.920833 -0.7458333 0.6250001 0.9958334 1.741667 2.404167 2.608333 2.35 1.716667 0.8916667 0.9625001 1.533333 -0.5083334 -1.241667 -1.2125 0.1875 1.566667 1.733333 1.458333 1.841667 2.6625 2.529167 0.9249999 -0.3708333 -1.233333 -1.195833 -0.6958333 -0.3416667 -0.6958333 -0.5208333 -0.3708333 0.2499999 0.6333333 0.3374999 -0.5041667 0.5666667 0.9416666 1.170833 0.4833333 -0.6291667 -0.5833333 0.1125 0.3291667 0.425 -0.3916667 -0.5624999 -1.066667 -9999 -9999 -9999 -9999 -9999 -0.03333345 -9999 -9999 -9999 -9999 -9999 -9999 -9999 -9999 -9999 -9999 -9999 -9999 -9999 -9999 -9999 -9999 -9999 -9999 -9999 -9999 -0.575 1.775 -0.1583333 -0.6125 0.5500001 1.6 3.620833 1.695833 1.2 1.65 3.3875 2.7375 2.958333 3.466667 3.491667 4.591667 5.233334 5.133333 5.275 5.141667 4.8625 3.1125 2.491667 2.775 3.25 3.7375 3.65 4.2 4.1875 3.604167 3.7375 3.970833 3.6375 3.4625 2.916667 2.508333 2.070833 2.45 3.2375 2.4875 2.104167 1.266667 0.7499999 1.754167 1.558333 2.533333 3.525 3.633333 4.05 3.15 3.229167 3.8375 2.6625 1.633333 2.270833 2.683333 3.0375 5.2875 4.695833 3.133333 1.258333 1.254167 1.504167 1.341667 0.4166667 2.016667 4.116667 6.820833 7.4875 5.241667 -9999 -9999 -9999 -9999 -9999 -9999 -9999 
-9999 -9999 3.808333 3.370833 0.2333334 -1.85 -0.6583333 -2.333333 -3 -1.329167 -1.141667 -3.016667 -3.591667 -3.375 -3.616667 -2.7 -3.3625 -3.1125 -2.8375 -1.8125 -1.045833 0.1083334 0.9708333 1.258333 2.295833 1.675 1.316667 1.020833 0.1583332 0.03333332 0.8791666 1.266667 1.1125 -0.00833336 -1.233333 -1.329167 -0.9333333 -1.158333 -0.9166666 0.4166667 0.5875 2.3875 1.241667 0.8041666 -0.4583334 -0.6208333 -0.5 -0.175 -0.7416667 -0.5625 -0.4708333 0.1625 0.2208334 0.05833333 -0.5666666 0.02083332 1.166667 1.516667 1.2 -0.1041666 -0.9875001 -0.3041667 -0.0666666 0.08333332 -0.4666667 -1.354167 -9999 -9999 -9999 -0.9583333 -0.5791667 -0.2958333 -0.01250007 -0.35 0.8458334 -9999 -9999 -9999 -9999 -9999 -9999 -9999 -9999 -9999 -9999 -9999 -9999 -9999 -9999 -9999 -9999 -9999 -0.3791666 -0.1791667 2.466667 0.6583334 -0.04166671 -0.15 1.6 3.475 3.016667 2.741667 3.5375 3.679167 3.429167 2.729167 2.475 3.058333 4.5875 3.5625 3.8 4.0875 4.370833 3.704167 4.025 2.5875 2.9875 3.9 4.245833 4.170834 4.325 3.816667 2.891667 2.804167 3.445833 2.741667 3.004167 2.266667 2.879167 3.204167 3.083333 2.0625 0.9875001 1.208333 1.641667 1.691667 2.058333 3.191667 3.416667 4.004167 3.2125 3.266667 4.191667 4.258333 4 2.458333 1.945833 2.258333 3.829167 4.1 5.783333 4.795833 2.891667 0.7083333 -0.8916666 -2.091667 -2.516667 1.370833 3.704167 5.408333 6.708333 9.545834 8.8125 -9999 -9999 -9999 -9999 -9999 -9999 -9999 
-9999 -9999 -9999 3.116667 5.016667 3.5125 2.633333 -0.2291667 -0.4833334 0.525 -2.929167 -3.366667 -3.316667 -2.925 -2.483333 -3.158333 -3.0125 -2.1375 -2.404167 -1.791667 -0.8708333 -0.8375 0.6583334 1.241667 2.141667 1.891667 1.6 0.9833334 0.4416668 -0.3541666 0.02916665 -0.1875 1.016667 0.5958333 -0.09583326 0.08333328 -0.6916667 -1.333333 -0.7666667 -0.9041668 -0.02499995 1.6 2.316667 0.8333334 0.4124999 -0.3958333 -0.5708333 0.04166666 -0.125 -0.9166666 -0.2166667 -0.175 0.1250001 -0.4666667 -0.2291666 -0.6333333 0.7624999 1.545833 1.5125 0.0874999 -0.5041667 -0.5249999 -0.1166667 -0.7291667 -0.9875 -1.391667 -9999 -9999 -9999 -1.304167 -1.1125 -1.045833 -1.083333 0.08749998 0.2666667 0.9666667 -9999 -9999 -9999 -9999 -9999 0.4624999 -9999 -9999 -9999 -9999 -9999 -9999 3.45 1.970833 3.625 3.5375 2.420833 0.675 3.025 2.35 2.058333 0.6041667 2.358333 2.858333 4.170834 3.6875 3.570833 1.758333 1.891667 2.579167 4.4625 4.679167 4.683333 3.104167 3.583333 3.316667 3.770833 2.929167 3.9625 2.929167 3.541667 3.866667 4.3 4.683333 4.070833 3.591667 3.029167 3.15 2.833333 1.516667 2.2 3.016667 3.058333 2.7 1.9 0.6416666 0.7166666 1.791667 1.895833 2.058333 2.733333 3.058333 4.516667 3.9625 1.858333 2 2.845833 3.970833 4.9875 3.154167 2.2625 2.616667 3.845833 5.091667 6.3 4.8 2.495833 2.658333 1.354167 -0.275 -2.825 -2.041667 0.7541667 2.704167 4.3125 5.675 8.979167 8.6625 -9999 -9999 -9999 -9999 -9999 -9999 
-9999 -9999 -9999 -9999 -9999 -9999 5.2125 2.779167 2.779167 0.1333334 -2.658333 -1.916667 -2.920834 -1.166667 -1.675 -0.9166667 -2.1875 -0.6500001 -0.7291666 -0.9 -1.783333 -1.375 -0.4999999 0.6000001 1.6875 1.525 1.2125 0.5958334 -0.2416667 -0.8750001 -0.6958334 0.1666667 -0.06249999 -0.5125 0.2541666 1.225 1.679167 1.104167 1.066667 0.5291666 -0.575 2.154167 3.0375 1.145833 0.7333333 0.5958333 -0.4458333 -0.7333333 0.1541667 -0.02500007 0.2166668 0.1666667 0.6124999 -0.6458333 -0.8416667 -0.8333334 -0.5333334 0.525 1.704167 1.470833 -0.5833334 -1.120833 -0.5333332 -1.041667 -1.354167 -1.779167 -2 -1.995833 -1.591667 -1.691667 -1.3875 -1.5125 -1.054167 -0.9208333 -0.5000001 -0.03333334 -9999 -9999 -9999 0.35 0.3375 0.3041666 0.6250001 1.879167 1.916667 1.033333 1.108333 2.629167 2.058333 1.770833 3.4875 3.175 3.625 4.208333 4.645833 4.695834 4.829166 4.416667 4.725 3.404167 4.970833 4.325 1.841667 2.625 4.1125 4.954166 3.429167 3.858333 4.095833 4.345833 3.875 3.120833 3.7375 3.8375 4.220833 3.333333 3.441667 3.779167 4.204167 4.516667 4.4375 3.695833 2.925 2.9 2.066667 1.716667 2.8375 2.895833 2.366667 0.8666666 0.5666667 0.3666667 0.9041667 0.4333334 0.9625 1.329167 3.266667 4.595833 3.4375 2.379167 2.020833 1.579167 1.266667 2.766667 4.570833 4.25 1.9875 3.220833 5.033333 5.141667 6.5 3.225 2.033333 3.025 0.7375 0.3291667 -9999 -9999 -9999 -9999 -9999 4.85 7.195833 9.95 -9999 -9999 -9999 -9999 -9999 -9999 
-9999 -9999 -9999 -9999 -9999 -9999 -9999 4.35 4.55 2.254167 2.1625 2.591667 0.2249999 2.445833 -0.05416666 2.516667 -0.04999998 1.741667 0.4875001 -1.4125 -2.025 -1.641667 -0.6958333 0.2041667 1.004167 1.554167 1.104167 0.6458332 0.1958333 -0.8166667 -1.170833 -0.7916666 -0.7208332 -0.7958333 0.08749995 0.8791667 1.2 1.029167 2.354167 1.7375 1.195833 3.070833 1.5625 0.975 1.066667 0.8583333 0.6625 -0.2958333 -0.1125001 0.05833337 0.7333334 0.7833334 0.7208334 -1.025 -1.3625 -1.2875 -0.9166666 -0.9124999 0.8875 1.979167 0.2833334 -0.6291665 -0.7333333 -0.7916668 -0.7291666 -0.925 -1.404167 -1.454167 -0.8833333 -1.516667 -1.491667 -1.616667 -0.8 -0.1958334 0.3249999 0.9374999 1.3625 -9999 -9999 1.429167 1.558333 0.7333334 0.6041666 0.8250002 1.704167 2.391667 2.508333 1.445833 1.2 3.595833 2.566667 2 1.0125 1.766667 2.808333 2.145833 1.779167 3.3125 4.795834 4.483333 5.270833 2.608333 3.233333 5.05 3.945833 2.720833 1.816667 2.066667 3.35 3.029167 3.941667 4.1875 3.995833 4.5375 4.445833 3.891667 3.375 3.625 4.070833 4.095833 4.516667 4.183333 3.320833 2.5375 2.270833 3.1875 2.7125 2.279167 1.366667 0.2625 -0.3291666 -0.4666667 0.4416668 0.4083333 1.325 3.070833 4.9375 3.008333 1.6375 1.791667 2.520833 1.925 1.5875 1.983333 3.154167 4.779167 3.783333 3.320833 4.929167 5.179167 5.433333 3.958333 3.8625 2.4125 0.05416668 1.758333 -9999 -9999 -9999 -9999 -9999 -9999 9.066667 10.7875 -9999 -9999 -9999 -9999 -9999 -9999 
-9999 -9999 -9999 -9999 -9999 -9999 -9999 -9999 -9999 -9999 5.958333 6.683333 6.254167 5.9875 3.991667 4.283333 3.675 1.75 -0.6291667 -1.958333 -2.1 -1.375 -1.1125 -0.3583333 0.5291665 0.7125 0.2791667 0.2083333 0.09166656 -0.5875 -1.291667 -0.9958333 -0.5833333 -0.2374999 -0.5541667 0.2333333 -0.7375 -0.7083334 1.304167 3.245833 1.9375 3.570833 1.925 1.075 -0.1291667 -0.01666665 1.108333 1.0875 -0.2124999 -0.5458333 0.09166663 1.025 0.1333333 -0.5 -1.295833 -0.9416666 -1.504167 -1.4375 -0.9 1.125 1.933333 0.7624999 0.3125 0.575 0.5125 0.07916674 -0.6666666 -0.6875 -0.2791667 -0.9499999 -1.241667 -1.370833 -1.579167 -0.9666666 -0.3166667 0.06250005 0.4375 0.8833332 1.604167 -9999 2.633333 2.116667 1.6125 1.620833 0.9083334 1.5625 1.945833 2.0125 3.304167 4.183333 1.883333 1.1 0.3833333 0.775 2.145833 0.3791667 1.983333 3.491667 2.520833 3.545833 5.275 3.629167 5.3625 3.633333 3.358333 3.829167 3.7125 2.920833 2.8875 3.120833 3.658333 3.929167 4.4125 4.520833 4.8 3.745833 3 3.675 4.033333 4.104167 4.491667 4.091667 3.404167 3.591667 3.658333 3.325 2.433333 1.229167 0.4375 -0.3125 -0.8874999 -0.3166667 -0.2541667 0.9750001 3.258333 2.3875 3.733333 3.0625 2.170833 2.35 3.045833 1.8875 3.316667 1.904167 3.741667 4.079167 4.8625 2.9875 3.595833 4.95 5.970833 5.7625 4.720833 1.025 0.09583335 0.3083334 3.245833 -9999 -9999 -9999 -9999 -9999 -9999 11.99583 -9999 -9999 -9999 -9999 -9999 -9999 
-9999 -9999 -9999 -9999 -9999 -9999 -9999 -9999 -9999 -9999 -9999 -9999 -9999 -9999 7.054167 7.041667 6.075 2.7 -0.8666667 -1.75 -0.9416667 -1.191667 -0.9958333 -0.6125 -0.6416665 -0.09583333 -0.2499999 0.1125 -0.3458332 0.175 -0.7833334 -1.095833 -0.3791668 0.05000004 -0.725 -0.5791667 0.5458333 1.1625 2.270833 3.029167 2.345833 3.808333 2.7625 0.625 -0.725 -0.1583334 1.029167 1.95 1.3125 -0.1875 -0.004166639 0.3458333 1.258333 3.942599e-008 -0.6166667 -1.025 -1.070833 -1.133333 -0.5708334 -0.4708334 1.579167 1.466667 1.108333 0.8416666 1.279167 0.07916673 -0.3458333 0.1083335 0.2291666 -0.7708333 -0.7833333 -1.670833 -1.495833 -1.054167 -1.0875 -0.7541666 -0.2708334 0.1583333 0.3291666 -0.1208334 1.083333 2.058333 3.183333 2.308333 1.558333 1.208333 1.729167 1.904167 3.933333 3.8375 2.5 2.004167 1.091667 1.2625 0.6666666 0.5708334 2.695833 1.279167 2.420833 3.175 3.620833 5.741667 4.254167 1.595833 1.125 1.433333 2.816667 3.745833 2.779167 3.079167 3.554167 4.045833 4.229167 4.391666 4.854167 3.908333 3.220833 4.025 4.095833 3.4 4.370833 4.304167 4.341667 3.354167 3.45 2.833333 1.495833 0.1458333 -0.7458333 -0.6708333 -1.1875 -0.2833333 1.308333 2.258333 1.491667 0.6 2.308333 2.9375 4.883333 3.333333 3.491667 2.4375 4.116667 2.483333 3.383333 4.904167 5.220833 4.304166 3.241667 3.529167 3.854167 6.191667 5.845833 4.254167 1.504167 -1.308333 2.2875 -9999 -9999 -9999 -9999 -9999 5.570833 -9999 -9999 -9999 -9999 -9999 -9999 -9999 
-9999 -9999 -9999 -9999 -9999 -9999 -9999 -9999 -9999 -9999 -9999 -9999 -9999 -9999 -9999 -9999 5.7875 6.091667 4.004167 1.125 -0.04999994 0.4458334 -1.120833 -0.6958333 -0.8791666 -0.7916666 -0.6333333 -0.2791666 0.7624999 0.3916667 -0.3416667 -0.1541666 0.8541667 0.4666666 -0.5791667 0.1083334 0.3291667 1.383333 2.3 3.254167 3.4875 3.6625 2.845833 0.6499999 -0.5416667 -0.5708334 0.3583333 0.5833333 2.066667 1.241667 0.1500001 0.75 1.4 0.9708333 -0.008333306 -3.476937e-008 -0.8166667 -0.9 -0.2166666 -1.179167 0.1583334 1.920833 1.9 1.5125 1.191667 1.225 -0.0291667 0.1 0.8041666 0.1375 -0.275 -1.091667 -0.8666666 -0.6083333 -1.029167 -1.154167 -0.6875 -0.2375 -0.8916667 -0.6416667 -0.2458333 0.2458334 1.770833 3.183333 1.9125 0.9583334 1.2625 3.104167 4.220833 4.5 4.016667 3.4375 2.754167 2.141667 1.404167 0.7958334 1.108333 1.254167 1.570833 1.220833 4.725 3.779167 1.983333 2.666667 2.408333 1.4875 1.883333 3.658333 3.591667 2.970833 3.3875 3.8875 3.616667 4.0375 4.579167 4.279167 3.829167 3.645833 4.266667 3.920833 4.466667 4.579167 4.208333 3.204167 3.15 2.654167 1.458333 0.2583334 -0.4541667 -0.375 0.7666667 0.2625 -0.5708333 -0.09583338 0.3875 0.1125 0.6708333 1.704167 5.104167 5.425 5.058333 3.375 4.179167 4.604167 2.670833 4.470833 6.029167 4.029167 3.05 3.058333 2.0875 4.179167 6.508333 5.554167 1.275 -0.3791667 1.041667 0.5833333 -9999 -9999 -9999 -9999 -9999 -9999 -9999 -9999 -9999 -9999 -9999 -9999 
-9999 -9999 -9999 -9999 -9999 -9999 -9999 -9999 -9999 -9999 -9999 -9999 -9999 -9999 -9999 -9999 -9999 -9999 5.5125 5.629167 4.25 3.4625 1.833333 0.3041668 0.4708334 0.9875 1.320833 0.65 -0.09583332 0.8916667 0.8958334 0.6541666 1.441667 -0.175 0.8333333 1.85 1.341667 2.1625 2.841667 3.133333 4.320833 3.1125 2.404167 1.420833 1.883333 0.6583333 -0.4125 -0.2499999 1.733333 2.641667 1.595833 0.9416666 1.566667 2.0875 1.108333 0.8125 -0.5333333 0.4916667 -0.2666666 -0.6833333 0.1875001 1.2875 2.283334 1.941667 1.520833 1.854167 0.8625001 0.09583342 0.4041667 1.6 1.104167 0.6583334 0.55 -0.4333333 -0.4541667 -0.9499999 -0.9333333 -0.7375 -0.3375 -0.3333333 0.1958333 0.1666666 0.9916667 2.929167 0.6041666 1.229167 1.008333 1.85 3.366667 4.741667 5.175 4.5 3.629167 2.475 1.675 0.3458334 0.05416666 0.04583336 -0.1291665 1.320833 4.5875 4.1625 3.516667 2.458333 2.0625 1.954167 2.166667 2.970833 3.804167 3.933333 4.3875 4.516666 3.283333 3.9125 4.370833 4.075 3.741667 3.8375 4.391666 4.354167 4.354167 4.2375 4.216667 3.575 3.25 2.333333 0.8208334 0.03750006 0.1458333 0.06666658 -0.6333334 -0.7083334 -0.6958333 -0.7291667 -0.9 0.6625 2.1625 3.1875 4.0125 6.475 4.216667 2.641667 4.75 5.5 3.15 3.904167 6.145833 6.220833 5.3125 4.345833 4.641666 4.375 4.533333 6.325 3.404167 2.520833 4.033333 -9999 -9999 -9999 -9999 -9999 -9999 -9999 -9999 -9999 -9999 -9999 -9999 -9999 
-9999 -9999 -9999 -9999 -9999 -9999 -9999 -9999 -9999 -9999 -9999 -9999 -9999 -9999 -9999 -9999 -9999 -9999 -9999 -9999 4.675 5.366667 4.825 4.5125 3.6875 2.55 2.120833 2.458333 2.05 1.120833 1.279167 1.741667 1.566667 0.06666671 0.1166667 1.3625 2.4 1.583333 3.858333 3.941667 3.65 2 1.525 0.7416667 2.054167 2.333333 0.8 0.4375 1.070833 1.6125 2.154167 1.529167 1.120833 1.470833 2.408333 1.5875 0.7041666 1.545833 0.7041667 0.1375 0.7125 1.308333 1.95 2.716667 2.125 1.883333 1.741667 0.95 1.245833 1.925 2.3125 1.8875 1.533333 -0.08333329 0.09583332 -0.07499993 -0.8666666 -0.5000001 0.3041667 0.45 1.004167 1.554167 2.004167 2.9 3.033333 2.125 1.466667 1.070833 2.379167 3.633333 4.254167 4.629167 4.366666 3.9125 3.133333 1.0625 0.03333328 0.0625 -0.06666672 0.8458334 1.070833 2.329167 5.391666 4.183333 1.895833 2.216667 3.204167 1.816667 2.2 3.104167 3.7375 4.441667 3.1 3.145833 2.775 2.9375 3.05 3.195833 3.8 3.941667 3.929167 3.4875 3.545833 3.754167 2.9875 1.725 -0.1416667 -0.8500001 -0.7291666 -0.9124999 0.6875 0.4958333 0.3916667 0.7458333 -0.9541667 0.2208334 3.016667 2.691667 5.8625 7.470833 4.5375 2.6375 5.454166 4.5125 3.658333 3.179167 5.5375 5.320833 5.520833 6.470833 6.629167 7.370833 7.241667 7.6375 5.216667 2.283333 3.895833 -9999 -9999 -9999 -9999 -9999 -9999 -9999 -9999 -9999 -9999 -9999 -9999 -9999 
-9999 -9999 -9999 -9999 -9999 -9999 -9999 -9999 -9999 -9999 -9999 -9999 -9999 -9999 -9999 -9999 -9999 -9999 -9999 -9999 -9999 3.883333 3.433333 4.966667 4.791667 4.6625 3.8875 3.133333 1.933333 2.333333 2.554167 2.791667 3.45 1.704167 0.9333333 1.645833 2.5375 3.0875 4.516667 3.35 2.279167 1.679167 0.8666667 3.095833 2.7375 2.383333 2.620833 0.7666667 0.6916667 2.083333 2.7125 1.9375 1.241667 1.6375 2.845833 2.979167 2.55 1.9875 1.716667 0.6708333 1.641667 0.9375 1.716667 1.670833 2.829167 1.816667 2.254167 1.1875 1.520833 1.683333 2.366667 2.7 2.416667 1.425 0.8458333 0.5583333 -0.08333334 -0.6875001 -0.0833333 0.1208333 0.5375 0.6916666 1.770833 3.404167 3.35 3.954167 2.541667 2.0125 2.75 2.45 3.533333 3.704167 3.9 3.325 4.070833 3.2375 2.333333 1.916667 0.9208333 0.7833334 0.6208334 1.2875 5.745833 2.0125 1.283333 1.708333 3.166667 3.516667 1.475 1.745833 3.3 4.116667 4.866667 3.8 1.833333 1.629167 1.925 1.8875 2.6125 3.058333 3.208333 2.983333 3.204167 3.7875 2.520833 1.154167 0.03333336 -1.320833 -0.7291667 0.2708333 -0.6458333 1.475 1.091667 2.816667 0.7916667 0.6541666 1.829167 2.745833 5.8375 7.329166 3.916667 3.229167 6.529167 5.525 4.070833 4.429167 5.9 4.558333 5.395833 6.175 4.991666 5.841667 5.508333 7.579167 4.070833 1.445833 2.691667 3.366667 -9999 -9999 -9999 -9999 -9999 -9999 -9999 -9999 -9999 -9999 -9999 -9999 
-9999 -9999 -9999 -9999 -9999 -9999 -9999 -9999 -9999 -9999 -9999 -9999 -9999 -9999 -9999 -9999 -9999 -9999 -9999 -9999 -9999 4.958333 1.166667 1.4375 3.3875 2.116667 1.233333 0.9958334 1.895833 2.008333 2.108333 2.3 2.6375 3.095833 2.916667 1.170833 1.633333 3.266667 2.6375 3.354167 3.683333 3.65 3.0375 1.883333 2.7375 3.804167 4.229167 2.516667 1.045833 2.679167 2.308333 -0.01666675 0.01666661 1.391667 2.633333 2.741667 3.2125 3.475 2.645833 1.7 2.141667 1.658333 1.095833 1.1125 2.670833 2.816667 2.695833 2.016667 1.670833 1.9375 2.154167 2.35 2.904167 2.204167 1.154167 0.9833333 0.05000002 -0.5375 -0.5166667 -0.7500001 -0.125 0.3958334 1.304167 1.320833 1.770833 1.829167 3.733333 4.079166 2.025 1.341667 2.354167 3.408333 4.045834 2.575 2.954167 4.1375 3.5 2.729167 1.616667 2.208333 3.058333 4.3875 6.3875 1.804167 0.4125 1.166667 3.3 5.083333 2.770833 4.325 2.7 2.891667 5.679167 3.195833 2.683333 1.779167 3.358333 2.454167 1.483333 2.033333 2.016667 2.4375 2.629167 3.783333 2.570833 1.454167 0.7416667 -0.9916667 -1.520833 -1.45 0.3708334 2.091667 4.2 4.4 0.5541667 0.525 2.808333 5.5875 6.858333 8.9375 5.583333 6.133333 6.658333 5.070833 2.308333 3.020833 4.15 2.770833 3.825 3.891667 4.208333 3.8 5.258333 7.004167 6.016666 3.8875 5.475 4.2375 6.7 7.341667 -9999 -9999 -9999 -9999 8.291667 -9999 -9999 -9999 -9999 -9999 
-9999 -9999 -9999 -9999 -9999 -9999 -9999 -9999 -9999 -9999 -9999 -9999 -9999 -9999 -9999 -9999 -9999 -9999 -9999 -9999 -9999 5.308333 3.375 0.7791668 0.2958333 2.366667 1.620833 -0.2458333 -0.6125 -0.7458332 0.08749999 1.875 2.55 2.970833 2.629167 2.9125 3.045833 2.754167 1.629166 1.241667 1.833333 2.229167 1.820833 -0.2875 -1.095833 -0.3374999 1.7125 3.883333 2 0.4666667 3.220833 2.016667 1.354167 0.6 0.9291667 1.691667 2.525 3.379167 3.545833 3.016667 2.85 2.020833 1.641667 0.8166666 1.429167 2.816667 3.3875 3.054167 1.9375 1.975 2.0625 1.929167 2.3375 2.841667 1.7125 1.354167 0.35 0.1958334 -0.5791666 -0.7791667 -0.5000001 -0.3208334 -0.09166665 0.7125 1.383333 1.420833 1.05 4.054166 2.5625 2.783333 2.208333 2.429167 3.570833 3.516667 3.4 3.558333 2.45 1.4375 1.366667 3.1375 5.5125 6.108333 8.625 5.8875 2.445833 3.75 2.904167 7.341667 7.85 7.7125 6.404167 5.408333 5.670833 6.0375 5.1375 4.4125 4.9375 1.791667 1.3125 0.7625 1.133333 1.566667 2.175 3.570833 3.070833 1.429167 0.7249999 -0.8125001 0.2541667 -1.441667 -1.020833 -0.4083334 2.9 5.066667 3.454167 1.091667 1.566667 2.970833 6.529167 9.558333 7.141667 8.066667 5.0625 2.308333 1.470833 3.079167 3.366667 4.366667 2.370833 1.879167 1.166667 0.9416667 2.645833 5.241667 7.608334 4.5875 5.825 7.966667 7.816667 9.75 7.4125 8.016666 -9999 11.66667 10.56667 9.041667 -9999 -9999 -9999 -9999 
-9999 -9999 -9999 -9999 -9999 -9999 -9999 -9999 -9999 -9999 -9999 -9999 -9999 -9999 -9999 -9999 -9999 -9999 -9999 -9999 -9999 -9999 5.775 3.295833 -0.2291666 0.5166667 0.3291666 0.1833334 1.483333 -0.5583333 -0.7583333 0.3875 0.4791667 2.3375 2.525 2.75 2.329167 0.4541667 1.05 0.8708333 -0.1000001 1.104167 0.2166667 -0.9791667 -1.1625 -1.166667 0.06666667 4.145833 3.104167 0.7125 2.425 3.641667 2.5 1.395833 0.8125 0.9291667 1.7125 3.058333 3.029167 3.033333 3.708333 2.725 2.2375 1.358333 1.670833 1.379167 2.6375 3.125 1.495833 1.995833 2.279167 1.841667 2.058333 2.604167 2.666667 2.308333 1.425 1.304167 1.158333 -0.09999999 -1.1625 -1.5375 -0.7791667 -0.4958334 0.7375 0.4208334 0.6291667 3.141667 4.591667 0.8625 0.475 1.058333 2.279167 3.025 3.591667 1.8 1.954167 1.454167 2.120833 5.204166 6.704167 5.85 5.429167 7.679167 5.704166 6.083333 7.154167 8.604167 5.7625 4.870833 7.6625 8.666667 6.533333 6.991667 7.158333 7.591667 5.895833 5.854167 2.1625 1.8375 0.2666666 0.6875 1.520833 3.25 2.670833 0.8416667 0.1750001 2.320833 2.920833 1.5875 -1.441667 -0.01666662 2.766667 5.858333 6.175 2.545833 3.883333 5.5625 7.091667 10.06667 9.35 8.2625 5.0125 1.858333 1.733333 1.8 3.716667 5.654167 5.4125 4.991667 3.004167 3.0875 3.575 6.616667 7.766667 5.316667 6.095833 7.870833 9.4875 8.841666 10.4125 11.48333 13.275 11.85833 -9999 -9999 -9999 -9999 -9999 -9999 
-9999 -9999 -9999 -9999 -9999 -9999 -9999 -9999 -9999 -9999 -9999 -9999 -9999 -9999 -9999 -9999 -9999 -9999 -9999 -9999 -9999 -9999 -9999 4.766666 1.095833 0.6666666 2.4 -0.175 0.7958333 2.179167 0.8291667 1.904167 -0.02083332 -0.6125 0.9875 3.8125 4.375 2.129167 -0.3083334 -0.5375 -0.5958333 -0.35 -0.8166667 -1.370833 -0.6333333 1.158333 2.254167 2.3875 4.170833 1.804167 2.279167 3.683333 1.1875 -0.9291666 0.4541667 1.391667 0.5166667 1.708333 2.7125 2.891667 3.525 3.6625 2.870833 2.6 2.066667 1.470833 2.095833 3.345833 2.1875 2.395833 2.5 2.554167 2.3375 3.033333 3.6 2.816667 1.958333 2.0375 2.004167 0.6041667 -1.1375 -1.304167 -0.525 0.3125 0.825 2.279167 2.6 3.070833 4.466667 2.483333 -0.0291666 0.1041666 1.258333 2.120833 2.308333 1.204167 0.5458333 2.370833 5.370833 5.8 4.808333 4.2625 2.266667 5.241667 8.2625 8.258333 5.508333 6.3625 6.391667 1.808333 2.758333 3.970833 8.308333 8.275 7.395833 6.445834 7.533333 6.358334 4.741667 3.75 2.079167 0.2458333 0.2958333 2.045833 3.679167 1.620833 0.2833334 1.904167 3.695833 5.4625 3.3875 4.029167 4.729167 6.2875 7.845833 5.008333 2.4375 4.508333 7.441667 9.8875 10.00833 6.4 4.554167 4.7 1.929167 0.675 1.775 3.204167 5.225 5.8875 5.7875 4.2125 3.591667 7.8125 5.520833 4.4875 -9999 5.891666 6.5 5.5375 5.8 8.5875 11.20833 -9999 -9999 -9999 -9999 -9999 -9999 -9999 
-9999 -9999 -9999 -9999 -9999 -9999 -9999 -9999 -9999 -9999 -9999 -9999 -9999 -9999 -9999 -9999 -9999 -9999 -9999 -9999 -9999 -9999 -9999 -9999 5.1875 4.341667 4.629167 2.470833 0.2916667 0.9208334 2.5875 2.5625 1.5 -0.7416667 -1.404167 0.725 2.4375 2.9125 1.8375 -0.02083322 -1.120833 -0.07499996 -0.8125 -0.4208333 -0.3833334 0.9666667 1.6875 2.641667 2.1875 3.375 3.695833 4.395833 1.008333 -0.7041667 1.3 2.229167 0.7416667 1.125 1.0625 2.420833 2.891667 2.9625 3.558333 3.245833 2.229167 1.945833 1.6 3.066667 3.066667 2.895833 2.495833 2.783333 2.345833 2.620833 2.679167 3.0875 1.708333 1.4875 2.875 2.058333 -0.4291667 -1.275 -0.925 -0.1458333 0.05 -0.4833333 1.6875 5.033333 1.825 2.670833 0.5625 -0.1791667 0.7958333 1.620833 0.5291667 0.6250001 0.8166667 3.566667 5.354167 2.641667 3.345833 1.525 2.333333 6 4.754167 5.820833 4.229167 3.779167 6.1875 4.879167 3.358333 5.383333 8.483334 4.05 3.1 3.433333 4.054167 5.529167 3.054167 2.183333 1.275 1.35 0.5666666 0.3958332 2.554167 3.504167 1.454167 1.229167 4.504167 6.1125 7.229167 7.291667 7.679167 6.258333 8.6125 8.195833 4.604167 4.404167 7.179167 8.754167 11 9.1625 5.495833 5.525 4.395833 3.05 0.7208332 2.566667 3.433333 4.429167 6.429167 6.166667 4.645833 8.325 5.983334 -9999 -9999 -9999 -9999 -9999 -9999 -9999 -9999 -9999 -9999 -9999 -9999 -9999 -9999 -9999 
-9999 -9999 -9999 -9999 -9999 -9999 -9999 -9999 -9999 -9999 -9999 -9999 -9999 -9999 -9999 -9999 -9999 -9999 -9999 -9999 -9999 -9999 -9999 -9999 -9999 7.05 2.333333 0.004166608 -0.6625 -1.316667 0.3749999 3.308333 2.216667 -1.083333 -2.079167 -2.504167 -1.970833 -0.5083333 1.570833 0.2166666 0.03749999 1.204167 1.6125 0.675 1.025 0.8666667 1.008333 1.691667 0.75 1.541667 3.208333 4.933333 2.879167 1.141667 2.408333 2.341667 2.104167 1.229167 0.02083337 0.9458333 2.254167 2.9125 2.629167 3.316667 3.3875 2.8875 1.366667 1.7625 2.091667 3.3875 1.529167 2.55 1.683333 2.020833 2.3 2.9625 1.0875 1.733333 2.945833 3.120833 1.416667 0.04583336 -1.066667 -1.354167 -0.9 0.008333277 1.195833 4.933333 1.495833 0.8750001 0.3333333 -0.3041667 0.575 1.0125 0.1041667 0.8625 2.458333 3.983333 4.5875 1.454167 1.675 1.304167 4.316667 5.0625 3.195833 3.883333 3.8125 1.7125 2.3875 4.029167 4.183333 7.229167 8.795834 3.316667 0.5791667 1.004167 1.6375 1.891667 2.470833 1.083333 0.2916667 -0.01666669 0.1708333 -0.4708334 1.4625 3.4625 3.604167 0.7625 1.779167 5.558333 4.816667 3.729167 3.4 4.4375 6.908333 9.233334 9.025 8.6375 9.333333 8.45 9.866667 9.475 9.1125 6.566667 6.954166 3.191667 2.120833 1.545833 2.341667 4.45 5.604167 8.358334 7.8625 6.966667 4.779167 -9999 -9999 -9999 -9999 -9999 -9999 -9999 -9999 -9999 -9999 -9999 -9999 -9999 -9999 -9999 
-9999 -9999 -9999 -9999 -9999 -9999 -9999 -9999 -9999 -9999 -9999 -9999 -9999 -9999 -9999 -9999 -9999 -9999 -9999 -9999 -9999 -9999 -9999 -9999 -9999 6.041667 5.5875 2.129167 -1.2 -0.4916668 0.2791668 0.3375001 3.941667 1.579167 -0.4125001 -3.079167 -3.65 -2.020833 -0.9 -1.158333 1.45 2.8 3.604167 2.833333 2.404167 1.591667 1.004167 0.5000001 0.3583333 2.304167 3.45 5.120833 3.5375 2.779167 2.9375 2.895833 2.383333 1.820833 1.3375 0.3666667 1.725 1.829167 2.945833 2.829167 1.766667 2.5875 2.970833 1.054167 1.191667 2.895833 1.383333 2.516667 0.6666667 0.9208334 1.2125 2.345833 3.058333 1.766667 3.229167 4.391667 3.2875 1.8875 -0.4583333 -0.3791667 -0.1416667 -0.09583334 1.625 5.3125 3.145833 0.1416667 -0.06666658 -0.175 0.03333339 0.07500012 0.01250007 0.3083334 1.254167 1.504167 3.104167 1.116667 2.058333 3.9625 3.358333 1.791667 0.7666667 1.245833 1.708333 0.5458333 0.7541667 2.5 1.929167 6.5875 9.6625 4.883333 0.7333333 1.766667 0.7 1.6875 0.6958334 1.3 0.004166645 -0.07500007 -0.4041666 -0.4166667 0.03333339 1.629167 4.55 2.7125 2.0875 5.7 3.025 1.658333 2.7625 6.179167 7.8875 6.979167 6.891666 4.204167 6.479167 5.679167 5.466667 8.3 10.67083 9.595833 7.925 5.970833 4.9875 0.9333333 0.3 2.404166 4.329167 6.933333 9.025 4.4875 -9999 -9999 -9999 -9999 -9999 -9999 -9999 -9999 -9999 -9999 -9999 -9999 -9999 -9999 -9999 -9999 
-9999 -9999 -9999 -9999 -9999 -9999 -9999 -9999 -9999 -9999 -9999 -9999 -9999 -9999 -9999 -9999 -9999 -9999 -9999 -9999 -9999 -9999 -9999 -9999 -9999 -9999 6.725 2.916667 0.3291666 0.04999997 2.233333 2.733333 4.004167 3.520833 2.679167 0.9458333 -0.5208333 -2.475 -1.8375 -1.591667 -1.120833 1.525 3.354167 3.958333 3.804167 2.75 1.8125 0.7250001 0.1416667 1.095833 2.683333 3.375 4.720833 4.004167 2.758333 1.554167 1.5875 0.9166666 2.4875 1.5625 0.8125 1.504166 1.875 2.325 1.358333 1.433333 3.329167 1.8375 1.095833 2.658333 3.104167 2.645833 0.9625 -0.1583333 0.1166666 0.7541666 2.304167 3.2 3.233333 2.0375 4.7875 3.279167 0.5333334 -0.04166666 1.145833 2.858333 5.054167 5.633333 4.508333 1.991667 1.116667 0.4375 0.2541668 0.2250001 -0.1083333 0.2000001 0.4291667 0.8624999 2.116667 0.7708334 1.045833 1.708333 1.1 0.4583334 -0.1874999 0.4458334 0.4041667 0.3 0.2 1.145833 1.9875 4.25 9.316667 7.504167 3.25 5.891667 4.445833 3.516667 3.7375 1.583333 -0.09999998 1.570833 0.05833335 0.8624999 0.425 0.4791667 2.766667 4.541667 2.170833 5.020833 3.029167 -0.01666666 1.4375 5.675 3.854167 4.016667 4.666667 2.291667 3.341667 2.158333 4.070833 6.725 8.166667 9.479167 10.20417 9.875 7.491667 4.35 3.7625 1.645833 3.879167 7.658333 8.691667 3.604167 -9999 -9999 -9999 -9999 -9999 -9999 -9999 -9999 -9999 -9999 -9999 -9999 -9999 -9999 -9999 -9999 
-9999 -9999 -9999 -9999 -9999 -9999 -9999 -9999 -9999 -9999 -9999 -9999 -9999 -9999 -9999 -9999 -9999 -9999 -9999 -9999 -9999 -9999 -9999 -9999 -9999 -9999 7.4875 3.0875 0.8666666 2.241667 3.941667 2.3125 2.425 1.3875 2.85 2.958333 1.054167 -1.029167 -2.345833 -2.483333 -2.55 -0.8999999 0.6708333 2.216667 3.891667 3.933333 3.8125 2.65 0.5208334 -0.575 -0.2000001 0.45 2.620833 4.5625 3.1625 2.366667 1.283333 1.283333 2.133333 1.979167 2.025 1.533333 0.8583334 1.408333 1.408333 2.125 2.733333 2.316667 2.283333 1.475 3.4 3.3125 0.4625 0.9125001 -0.3374999 0.7875001 1.65 2.4125 2.058333 1.341667 4.825 3.266667 2.191667 2.283333 2.895833 3.708333 5.3375 2.083333 4.858333 5.141667 4.175 1.945833 1.679167 1.041667 0.8249999 0.01250003 2.095833 0.675 0.8333334 0.5458333 1.2125 0.55 1.191667 1.9625 2.104167 0.5166666 1.145833 1.858333 0.6916667 1.275 3.783333 3.9875 7.991667 8.004167 8.554167 9.341666 8.8 5.529167 6.304167 1.295833 0.5666667 2.891667 1.741667 2.7875 3.6375 0.575 1.920833 4.858334 2.545833 3.583333 1.6625 0.4083334 0.4083334 0.4375001 3.241667 0.4916667 0.9958333 3.075 3.945833 3.416667 2.295833 2.970833 4.341667 6.4 7.029167 9.9125 10.60833 7.6125 8.929167 5.666667 4.2125 8.008333 8.929167 5.1625 3.4875 -9999 -9999 -9999 -9999 -9999 -9999 -9999 -9999 -9999 -9999 -9999 -9999 -9999 -9999 -9999 
-9999 -9999 -9999 -9999 -9999 -9999 -9999 -9999 -9999 -9999 -9999 -9999 -9999 -9999 -9999 -9999 -9999 -9999 -9999 -9999 -9999 -9999 -9999 -9999 -9999 8.058333 6.5625 2.3875 0.925 3.908333 5.841667 3.145833 0.4916666 0.6625 0.07083329 2.120833 0.3083333 -1.3375 -2.870833 -1.566667 -0.5750001 -1.1625 -1.1 1.745833 1.783333 2.108333 3.266667 4.2375 2.470833 -0.1166667 -0.5041667 0.1624999 0.8541666 2.116667 4.316667 5.3125 1.908333 1.116667 3.266667 1.016667 0.1625 1.308333 1.125 0.6416667 0.3124999 1.7125 2.220833 3.925 1.7875 1.158333 2.375 3.354167 3.204167 2.225 0.5375 1.454167 1.075 1.883333 1.670833 1.379167 4.891666 4.733334 4.2125 3.804167 5.083333 4.604167 1.625 1.033333 1.016667 2.845833 6.325 3.908333 1.975 1.904167 2.608333 0.8375 3.404167 0.1958333 1.979167 1.395833 2.683333 1.191667 1.9125 4.65 4.754167 2.195833 3.516667 3.5375 1.354167 1.166667 2.55 7.091667 9.233334 7.529167 8.8625 7.7 7.266666 9 7.858333 5.875 3.366667 4.304167 4.429167 4.354167 5.358334 0.9541667 2.591667 5.0125 1.2875 1.2625 0.8291667 -0.2541668 -1.1625 -0.3124999 0.9250001 0.7583334 1.604167 1.0625 1.929167 6.045834 6.058333 5.479167 4.625 7.120833 9.975 10.29167 10.99583 10.52083 10.89167 9.804167 7.420834 6.916667 11.10833 7.304167 6 7.8875 7.458333 7.641667 8.0375 -9999 -9999 -9999 -9999 -9999 -9999 -9999 -9999 -9999 -9999 -9999 
-9999 -9999 -9999 -9999 -9999 -9999 -9999 -9999 -9999 -9999 -9999 -9999 -9999 -9999 -9999 -9999 -9999 -9999 -9999 -9999 -9999 -9999 -9999 -9999 -9999 -9999 7.9125 4.65 1.754167 4.983333 5.241667 3.266667 2.925 1.2875 -0.3500001 -0.04999993 -1.0125 -1.5625 -2.216667 -2.175 -3.25 -1.079167 1.179167 0.8833334 0.3666668 1.070833 1.045833 2.158333 3.579167 2.725 1.9375 0.1791666 1.154167 1.2375 1.929167 3.8125 1.9875 3.4125 1.733333 0.2958333 -0.2916667 0.03333338 0.4958333 0.04583333 -0.3666668 0.8791667 1.308333 3.641667 3.008333 0.3458332 1.158333 1.970833 3.4875 3.504167 1.641667 1.916667 1.175 1.516667 1.404167 2.691667 4.391666 4.595833 4.058333 4.841667 2.133333 3.258333 -0.008333365 0.004166592 1.433333 1.825 4.704166 6.254167 2.4125 4.629167 2.891667 3.116667 3.045833 -0.0625 1.741667 4.3 4.079167 2.791667 1.5375 4.545833 9.320833 9.05 8.35 7.695833 7.079166 6.0375 9.316667 8.829166 3.2125 2.729167 3.858333 6.579166 5.65 4.154167 7.279167 7.608334 6.316667 5.6875 6.3625 6.166667 6.295834 4.225 4.108333 3.466667 2.404167 1.608333 0.3833332 -0.2625 1.245833 0.0666666 -0.07083335 -0.6083333 -0.425 0.0416667 4.504167 4.9875 4.891666 8.191667 8.629167 9.125 6.979167 7.554167 8.391666 6.583333 7.383334 9.204166 11.41667 9.179167 11.56667 9.525 7.404167 8.9 8.604167 8.35 9.879167 8.608334 -9999 -9999 -9999 -9999 -9999 -9999 -9999 -9999 -9999 -9999 
-9999 -9999 -9999 -9999 -9999 -9999 -9999 -9999 -9999 -9999 -9999 -9999 -9999 -9999 -9999 -9999 -9999 -9999 -9999 -9999 -9999 -9999 -9999 -9999 -9999 -9999 8.429167 6.895833 3.495833 6.016667 5.183333 2.770833 1.775 -0.2916667 0.7041667 0.3958333 -0.8458332 -1.691667 -2.145833 -0.1750001 -3.754167 -5.075 -1.3875 -0.5416667 -0.5500001 0.4375 0.4666667 -0.45 1.004167 3.991667 4.304167 4.1375 3.2625 4.2125 3.729167 4.558333 3.2125 3.025 2.3 0.7208332 -0.4625 -0.7583334 -0.7 -0.1041667 0.07500005 1.154167 1.154167 2.008333 4.5875 1.608333 0.6541668 0.5500001 2.779167 4.2125 2.716667 2.279167 1.483333 1.020833 2.041667 1.875 3.05 3.25 2.941667 2.820833 0.95 1.220833 1.016667 0.7499999 2.575 4.825 3.366667 5.8 6.966667 6.7375 3.7 5.483334 2.145833 0.8416667 2.366667 6.7875 8.791667 7.779167 7.633334 9.295834 7.9375 7.808333 4.833333 5.5875 9.558333 10.575 7.775 4.308333 2.225 1.825 1.283333 2.104167 3.9875 3.816667 6.241667 4.3375 3.841666 3.083333 3.104167 5.2125 5.05 3.704167 4.570833 0.9791666 4.125 1.254167 -0.9166667 0.7041667 1.9625 0.3916666 1.891667 0.3333333 1.104167 0.2666667 0.3666667 0.2166667 2.95 4.725 5.183333 5.05 3.766667 4.595833 5.029167 4.325 7.3 9.291667 10.93333 10.72917 8.4375 11.40833 9.1875 10.45417 10.3375 9.254167 10.725 11.51667 12.18333 12.525 14.03333 -9999 -9999 -9999 -9999 -9999 -9999 -9999 
-9999 -9999 -9999 -9999 -9999 -9999 -9999 -9999 -9999 -9999 -9999 -9999 -9999 -9999 -9999 -9999 -9999 -9999 -9999 -9999 -9999 -9999 -9999 -9999 -9999 -9999 -9999 8.3 5.029167 6.445833 2.479167 0.04583331 -0.4041667 -0.2541666 0.9083334 1.004167 -0.1333333 0.3124999 -0.9833333 -0.3458332 -2.666667 -3.579167 -3.7125 -1.879167 -2.125 -0.2041667 0.5958333 -1.5125 -0.6791667 1.15 0.2625 2.020833 3.845833 4.033333 2.608333 2.245833 3.695833 4.520833 3.154167 0.05833334 -0.09166664 0.1499999 -0.4708332 1.2625 1.095833 -0.1416666 2.633333 3.0625 4.725 3.675 1.670833 1.1375 2.1125 4.054167 3.295833 3.120833 2.0125 0.6291667 2.75 2.195833 2.491667 2.304167 2.6 3.070833 1.2125 2.158333 3.320833 4.45 4.366667 2.908333 4.716667 4.8625 2.725 3.766667 6.370833 6.966667 6.570833 5.5 6.675 3.904167 7.275 5.9 7.3125 5.683333 3.095833 6.05 3.508333 3.666667 3.825 6.758333 8.45 10.00833 7.2 4.2375 5.116667 1.716667 0.9624999 2.470833 5.166667 2.05 3.141667 1.633333 1.383333 3.875 4.8375 1.1375 2.958333 0.2208334 2.854167 4.558333 1.929167 0.175 2.525 0.07500003 2.741667 3.916667 4.375 2.225 2.125 0.2708333 -0.9291667 0.6416667 0.9583333 1.845833 1.15 1.608333 3.0625 6.4125 7.883333 8.416667 6.770833 6.195833 7.554167 10.1375 11.3375 11.82083 10.65417 8.1125 10.55 13.15 13.95 14.0875 14.17083 12.79583 -9999 -9999 -9999 -9999 -9999 -9999 
-9999 -9999 -9999 -9999 -9999 -9999 -9999 -9999 -9999 -9999 -9999 -9999 -9999 -9999 -9999 -9999 -9999 -9999 -9999 -9999 -9999 -9999 -9999 -9999 -9999 -9999 -9999 -9999 8.1 7.604167 4.404167 2.8 1.391667 0.6250001 1.729167 1.55 1.616667 2.8375 2.508333 -0.7083333 -1.3125 -0.4458333 -1.054167 -0.5708334 -1.870833 -2.0625 -0.6833333 -0.1333333 -0.8208334 0.6416666 0.0791667 -1.333333 0.7833333 2.9875 4.508333 4.570833 4.333333 3.895833 4.925 1.65 2.233333 0.9791666 1.479167 3.283333 2.875 0.1791667 1.395833 4.075 5.6125 4.516667 3.741667 0.5958334 2.383333 3.983333 4.1125 3.870833 2.8375 1.2125 3.179167 1.695833 3.1625 3.275 2.554167 3.283333 3.604167 3.0375 3.966667 2.970833 1.5 1.983333 3.983333 1.604167 0.3666667 1.366667 4.9625 3.770833 3.429167 3.55 2.466667 3.7625 6.8 5.4875 3.554167 2.2375 3.854167 4.608334 1.379167 1.008333 2.991667 4.483333 3.858333 7.2625 10.89583 9.004167 6.666667 3.120833 1.041667 2.2625 4.2375 2.125 1.2875 0.6166667 2.404167 1.020833 4.0875 0.1083333 1.408333 -0.1791666 1.083333 5.3625 3.979167 4.441667 -0.2333334 -0.6375 0.2041667 1.6625 6.125 6.4125 6.945833 4.629167 0.875 1.666667 2.458333 1.083333 3.695833 3.425 1.2625 2.916667 2.954167 4.3875 4.6125 7.395833 8.0125 6.558333 7.441667 9.183333 10.64583 10.14583 12.35833 12.1875 11.025 10.82083 10.62083 9.945833 -9999 -9999 -9999 -9999 -9999 -9999 
-9999 -9999 -9999 -9999 -9999 -9999 -9999 -9999 -9999 -9999 -9999 -9999 -9999 -9999 -9999 -9999 -9999 -9999 -9999 -9999 -9999 -9999 -9999 -9999 -9999 -9999 -9999 -9999 -9999 7.666667 6.8 6.75 4.491667 2.0625 1.695833 3.075 1.620833 3.479167 3.183333 1.054167 2.275 2.2875 -0.5708333 -0.9875 0.7291666 0.2125 -0.5583333 -0.07916676 0.00416662 -1.05 -0.3625 -0.8041667 -2.170833 -0.1208334 2.141667 4.708333 6.65 6.791667 6.416667 3.970833 4.229167 2.920833 4.104167 5.175 4.445833 2.304167 0.2125001 1.916667 4.425 6.65 5.533333 2.816667 1.854167 3.325 2.525 4.495833 3.470833 3.6 3.9375 1.970833 2.8625 2.970833 2.941667 3.520833 5.079166 4.929167 4.2875 1.5 1.5125 2.641667 3.258333 0.3833333 1.183333 3.870833 2.825 1.466667 1.154167 0.02499997 1.8 3.345833 6.883333 4.708333 2.4 0.8625 2.566667 4.25 0.5458332 1.383333 2.545833 1.841667 2.4625 5.141667 10.80417 7.770833 3.941667 1.633333 0.2208333 0.9541667 1.6375 2.133333 0.8916667 0.3541667 0.6791667 0.3 3.404167 1.308333 -0.5375 -0.1708332 3.116667 5.770833 7.141667 4.154167 -0.4166667 -0.6541666 -0.9 2.5625 1.958333 2.220833 7.129167 7.870833 5.866667 5.0375 5.820833 3.1125 3.0125 6.2625 2.383333 0.7041667 3.970833 4.258333 3.441667 4.691667 4.958333 5.670833 9.345834 10.45833 12.725 10.7625 9.05 7.054167 -9999 7.308333 -9999 -9999 -9999 -9999 -9999 -9999 -9999 -9999 
-9999 -9999 -9999 -9999 -9999 -9999 -9999 -9999 -9999 -9999 -9999 -9999 -9999 -9999 -9999 -9999 -9999 -9999 -9999 -9999 -9999 -9999 -9999 -9999 -9999 -9999 -9999 -9999 -9999 7.325 7.3375 4.679167 2.875 1.079167 3.116667 3.591667 2.116667 1.75 4.2875 5.3875 4.366667 1.645833 1.029167 1.379167 1.845833 -0.3875 -0.6875001 0.6 -0.3916667 -0.9125 -0.7416667 -1.645833 -2.083333 -2.641667 -2.5625 0.7375 5.266666 5.391667 6.8125 7.445834 6.816667 5.691667 6.2875 7.2375 6.866667 4.725 3.233333 3.058333 4.225 5.733333 6.2625 6.041667 3.1875 2.291667 1.745833 2.179167 4.3875 5.041667 4.083333 1.5 2.7375 3.970833 3.4375 3.4625 4.25 5.008333 4.854167 3.125 1.55 1.104167 1.908333 0.6374999 3.2125 2.5875 0.5916666 -0.2833333 -0.35 2.516667 5.954166 6.454167 2.758333 2.520833 1.075 0.2791667 2.766667 3.520833 1.604167 2.05 2.45 4.995833 6.408333 8.858334 11.48333 11.15 6.283333 1.804167 0.6125 0.3083334 1.008333 2.733333 3.425 0.9875001 0.4666667 0.1666667 0.8875 0.7166667 -0.3208333 1.254167 3.329167 3.266667 4.491667 6.733334 2.733333 1.683333 2.208333 -0.7916667 -1.104167 1.895833 5.5125 7.5375 9.854167 7.425 8.795834 5.779167 6.75 8.645833 4.541667 3.420833 3.725 7.145833 5.170833 4.245833 7.141667 6.958333 9.870833 12.575 10.19167 5.25 -9999 -9999 -9999 -9999 -9999 -9999 -9999 -9999 -9999 -9999 -9999 -9999 
-9999 -9999 -9999 -9999 -9999 -9999 -9999 -9999 -9999 -9999 -9999 -9999 -9999 -9999 -9999 -9999 -9999 -9999 -9999 -9999 -9999 -9999 -9999 -9999 -9999 -9999 -9999 -9999 -9999 -9999 7.454167 6.795833 3.179167 0.9208334 2.804167 2.8 0.5083333 0.8083333 3.008333 3.4625 5.225 3.016667 3.1 0.7625 0.8041667 1.083333 1.158333 2.2 -0.3958333 -1.554167 -1.3 -0.04583327 -0.4333332 -1.195833 -0.6208334 -1.858333 2.1125 1.129167 0.7499999 3.704167 5.741667 5.970833 6.541667 8.1125 8.291667 7.7375 6.483334 5.1 3.791667 2.729167 3.041667 4.445833 5.808333 3.891667 4.025 2.454167 2.008333 3.570833 4.525 1.525 2.691667 4.558333 4.195833 2.9625 3.491667 3.7375 4.279167 3.995833 2.008333 0.8291668 0.8666667 0.9791666 2.85 1.429167 0.1124999 -0.2 1.104167 4.2 4.591667 4.566667 1.758333 0.6583333 -0.2374999 1.245833 3.883333 2.316667 0.9416667 4.0625 6.591667 7.120833 8.379167 8.566667 8.7375 12.37083 8.675 4.525 1.916667 -0.07083331 -0.3416667 1.0125 3.658333 2.9125 2.458333 0.2875 -0.04166667 -1.529167 -0.7083333 1.3125 1.533333 2.970833 6.4625 7.304167 4.191667 1.575 5.308333 -0.8583333 -0.7958333 2.4625 0.95 5.808333 8.158334 9.766666 9.441667 6.8 8.691667 10.15 7.5875 7.379167 7.804167 8.483334 6.395833 7.183333 7.245833 10.86667 12.3625 8.6625 5.970833 2.141667 -9999 -9999 -9999 -9999 -9999 -9999 -9999 -9999 -9999 -9999 -9999 -9999 
-9999 -9999 -9999 -9999 -9999 -9999 -9999 -9999 -9999 -9999 -9999 -9999 -9999 -9999 -9999 -9999 -9999 -9999 -9999 -9999 -9999 -9999 -9999 -9999 -9999 -9999 -9999 -9999 -9999 -9999 -9999 6.608334 7.358333 4.158333 1.970833 4.008333 1.975 -0.3416666 -0.2958334 1.283333 5.108333 3.554167 3.395833 4.4125 3.0375 3.408333 3.9375 4.191667 0.6458333 -0.9791666 -1.25 -1.15 0.1083333 1.095833 1.3375 0.8 1.991667 0.8083333 0.2041667 -1.504167 -0.3208333 2.520833 1.85 4.825 5.266666 6.733334 6.4625 4.820833 3.258333 1.2625 0.1291666 1.65 4.1 5.7625 6.708333 5.883333 3.420833 4.320833 5.733333 3.091667 3.9 5.4125 3.454167 2.316667 2.808333 3.333333 3.083333 3.5375 2.9125 1.570833 1.533333 2.254167 2.25 0.6458333 1.2875 1.216667 2.875 5.629167 2.954167 3.1875 0.6 -0.06666664 0.5625001 1.745833 3.3 1.325 1.2125 3.920833 4.495833 7.8375 7.0625 5.445833 6.054167 12.10417 9.320833 7.104167 2.770833 1.416667 -0.3708334 0.4208333 1.779167 4.429167 4.2625 2.85 2.141667 0.8541667 -0.8125001 -0.9208333 -1.141667 3.029167 6.104167 6.654167 7.425 5.754167 7.1 2.554167 -0.6791666 -0.5333334 -0.8291666 1.9125 5.775 10.15417 11.4625 12.07917 11.47917 12.375 12.66667 12.1125 11.575 9.370833 6.191667 9.158334 11.54167 12.40417 10.56667 4.695833 1.141667 -9999 -9999 -9999 -9999 -9999 -9999 -9999 -9999 -9999 -9999 -9999 -9999 -9999 
-9999 -9999 -9999 -9999 -9999 -9999 -9999 -9999 -9999 -9999 -9999 -9999 -9999 -9999 -9999 -9999 -9999 -9999 -9999 -9999 -9999 -9999 -9999 -9999 -9999 -9999 -9999 -9999 -9999 -9999 -9999 -9999 -9999 7.604167 5.066667 2.35 4.379167 0.4416667 0.5958333 2.916667 5.1 1.9375 2.429167 4.970833 4.6125 4.866667 6.079167 6.391667 3.995833 1.916667 0.6125 -1.283333 -1.175 -0.5125 1.004167 2.4375 1.741667 -0.825 0.5958334 -1.683333 -2.870833 -1.375 -1.1375 1.3875 0.3666667 2.433333 4.4125 2.1625 1.1 0.8166667 -0.8333333 0.3041666 1.554167 2.733333 4.495833 5.929167 5.975 4.075 4.566667 5.695833 6.191667 4.55 3.020833 1.4625 2.125 3.375 2.458333 2.675 2.8875 2.475 1.445833 1.845833 0.8958334 0.4291667 1.75 2.408333 3.133333 4.341667 1.191667 2.658333 1.079167 -0.1208333 0.9625 2.141667 2.245833 0.8 2.45 4.5875 6.529167 5.308333 3.2625 4.470833 8.925 13 10.4625 8.604167 5.3125 2.258333 0.3999999 -0.225 0.9875 2.754167 5.383333 5.370833 4.658333 3.516667 2.1 0.5083333 0.275 4.341667 0.9125 3.641667 5.8 7.591667 8.370833 8.304167 3.433333 -0.9041667 1.2 4.629167 9.245833 11.46667 11.29583 8.866667 7.783333 8.554167 8.304167 8.454166 11.9 11.89583 10.09167 11.53333 12.20417 8.891666 6.8375 4.466667 -9999 -9999 -9999 -9999 -9999 -9999 -9999 -9999 -9999 -9999 -9999 -9999 -9999 -9999 
-9999 -9999 -9999 -9999 -9999 -9999 -9999 -9999 -9999 -9999 -9999 -9999 -9999 -9999 -9999 -9999 -9999 -9999 -9999 -9999 -9999 -9999 -9999 -9999 -9999 -9999 -9999 -9999 -9999 -9999 -9999 -9999 -9999 -9999 7.875 5.845833 5.4375 3.029167 4.045833 5.754167 4.670833 4.7375 4.1375 2.741667 2.616667 3.379167 6.4375 7.291667 5.9875 4.016667 3.6 0.0458333 -0.4833333 -1.004167 -0.2458334 0.3916667 1.491667 1.570833 -0.07500001 0.1083332 -1.720833 -1.891667 -2.054167 -0.04166667 -1.229167 1.970833 4.779167 -0.09583332 -2.3 -0.6041666 -0.8916666 -0.55 -0.2625 0.3958334 1.829167 3.329167 6.195833 6.654167 4.691667 3.7 5.358333 5.3375 3.175 1.979167 1.6375 3.175 3.641667 2.004167 2.391667 3.3 1.591667 2.366667 2.8625 2.908333 1.891667 3.233333 5.2625 2.591667 0.8791667 0.6208333 0.02916667 0.2749999 1.4125 0.3625 0.7041667 0.3416666 1.35 3.8625 4.9 2.425 3.179167 4.533333 9.083333 12.74167 12.29167 9.6625 7.116667 3.045833 0.9666666 -0.09583332 -0.5166667 0.4999999 2.704167 6.333333 3.95 0.9708334 -0.4833333 -0.8333333 0.3124999 1.620833 1.5875 3.579167 1.175 2.358333 2.758333 7.716667 5.079167 3.645833 4.3 7.945833 10.94583 8.958333 9.258333 7.266667 4.2125 3.25 2.4875 6.091667 9.4625 12.71667 13.45417 11.6875 6.570833 6.9625 2.858333 -9999 -9999 -9999 -9999 -9999 -9999 -9999 -9999 -9999 -9999 -9999 -9999 -9999 -9999 -9999 
-9999 -9999 -9999 -9999 -9999 -9999 -9999 -9999 -9999 -9999 -9999 -9999 -9999 -9999 -9999 -9999 -9999 -9999 -9999 -9999 -9999 -9999 -9999 -9999 -9999 -9999 -9999 -9999 -9999 -9999 -9999 -9999 -9999 -9999 -9999 7.2 7.129167 6.2875 6.729167 3.95 4.091667 4.075 2.55 4.591667 5.2 6.316667 4.520833 3.258333 5.204167 3.35 3.216667 3.5875 1.366667 -0.5333333 -0.5875 -0.4708333 -0.08333335 0.7958332 1.025 -0.1875001 -0.5083333 -0.7875 -1.3375 -1.345833 -0.3208334 1.325 3.1875 4.933333 0.4833333 -2.0625 0.7166667 0.7124999 -1.729167 -0.425 -0.4541667 2.5375 3.291667 5.554167 7.233333 5.725 6.895833 5.5625 3.504167 1.775 0.8208333 2.020833 3.883333 2.283333 1.7125 2.670833 3.225 4.120833 3.225 3.6625 4.458333 4.2875 3.970833 1.8 0.15 0.8291667 0.008333234 0.3708334 0.06666669 0.3708334 0.7833334 0.7749999 0.8625 1.8125 2.729167 2.625 6.095833 4.983334 8.9625 12.59167 10.73333 7.8625 3.079167 1 3.228585e-008 0.8208333 1.595833 -0.04583341 0.6833333 4.291667 6.0875 1.566667 1.025 0.8333334 -1.070833 0.4916667 1.795833 0.4541667 -0.6416668 0.02916666 2.075 6.283333 9.095834 7.120833 8.120833 10.69583 10.54583 6.829167 5.608334 6.229167 3.520833 -0.4833334 4.345833 8.795834 11.55417 12.91667 9.566667 9.625 6.329166 4.633333 2.408333 -9999 -9999 -9999 -9999 -9999 -9999 -9999 -9999 -9999 -9999 -9999 -9999 -9999 -9999 -9999 
-9999 -9999 -9999 -9999 -9999 -9999 -9999 -9999 -9999 -9999 -9999 -9999 -9999 -9999 -9999 -9999 -9999 -9999 -9999 -9999 -9999 -9999 -9999 -9999 -9999 -9999 -9999 -9999 -9999 -9999 -9999 -9999 -9999 -9999 -9999 -9999 7.954166 7.425 7.079167 6.575 6.041667 6.508333 6.175 6.395833 4.575 5.716667 3.666667 0.9625 1.583333 3.370833 2.241667 3.958333 3.204167 0.5666667 -0.2624999 0.175 -0.1125 0.25 0.45 0.7250001 1.35 1.325 0.4833334 -0.8416666 -0.4375 -0.2625 0.5916666 3.2125 5.579166 3.058333 2.770833 2.15 0.55 -0.9083334 -0.2916667 0.6874999 1.120833 2.891667 5.4875 6.895833 7.8 4.754167 2.991667 1.533333 2.4375 1.916667 4.120833 2.216667 2.554167 1.3625 3.329167 4.6125 2.595833 1.2 1.25 1.141667 0.9458334 0.9791667 1.229167 1.566667 0.008333339 -0.05416669 0.2625 0.4416667 1.204167 2.254167 0.7708334 0.6375 1.7875 4.191667 8.3625 9.366667 11.57083 10.8625 7.920834 7.929167 2.7 0.2666667 0.3000001 0.4458334 3.508333 1.5375 1.991667 3.708333 6.9625 3.820833 3.85 0.7916667 -0.9583334 1.3 3.1875 5.025 5.583333 6.0125 7.345833 7.466667 7.6875 9.216666 8.979167 9.191667 6.4625 5.495833 4.070833 5.175 4.216667 3.804167 6.491667 10.52917 12.46667 9.2125 7.766666 4.4375 4.675 -9999 -9999 -9999 -9999 -9999 -9999 -9999 -9999 -9999 -9999 -9999 -9999 -9999 -9999 -9999 -9999 -9999 
-9999 -9999 -9999 -9999 -9999 -9999 -9999 -9999 -9999 -9999 -9999 -9999 -9999 -9999 -9999 -9999 -9999 -9999 -9999 -9999 -9999 -9999 -9999 -9999 -9999 -9999 -9999 -9999 -9999 -9999 -9999 -9999 -9999 -9999 -9999 -9999 -9999 5.879167 6.2625 6.2 4.545834 3.383333 5.716667 6.1375 3.8875 2.654167 3.154167 1.004167 0.3958333 0.575 2.558333 3.670833 3.441667 3.308333 1.2625 1.608333 0.7375 0.4708333 0.5541666 1.070833 1.6875 1.220833 1.541667 1.445833 -0.1916667 -0.65 0.9666666 3.554167 3.929167 6.495833 2.883333 -0.01666664 2.220833 1.304167 0.225 -0.4 0.2375 1.7625 2.495833 3.275 6.379167 7.604167 5.020833 3.004167 4.225 3.495833 4.154167 1.995833 2.1 1.983333 2.279167 3.970833 2.5375 2.070833 0.7541667 0.1833334 0.3541667 0.3791667 0.9125 2.320833 0.475 -0.2958333 0.06249998 0.5875 0.9583333 2.825 0.975 0.7666667 4.041667 7.079166 8.233334 11.99167 9.904167 7.754167 4.958333 4.383333 3.929167 0.75 1.458333 3.179167 4.279167 5.795833 3.8 6.154167 7.091667 4.695833 3.025 -0.05833332 -1.25 -0.125 0.4625 1.4625 4.7 3.975 4.029167 4.875 0.9541667 3.9625 4.6875 3.154167 3.295833 3.95 4.933333 6.75 7.933333 9.295834 9.491667 12.82917 10.47917 5.545833 3.6 2.9125 -9999 -9999 -9999 -9999 -9999 -9999 -9999 -9999 -9999 -9999 -9999 -9999 -9999 -9999 -9999 -9999 -9999 -9999 
-9999 -9999 -9999 -9999 -9999 -9999 -9999 -9999 -9999 -9999 -9999 -9999 -9999 -9999 -9999 -9999 -9999 -9999 -9999 -9999 -9999 -9999 -9999 -9999 -9999 -9999 -9999 -9999 -9999 -9999 -9999 5.708333 6.441667 -9999 -9999 7.941667 5.220833 4.279167 3.1375 5.3625 2.170833 3.516667 3.545833 3.1375 5.6625 2.316667 1.225 1.270833 1.404167 0.8333333 1.233333 2.670833 1.945833 3.908333 3.379167 1.5375 0.4833334 0.5 0.6166667 0.625 1.045833 1.025 0.5458333 0.2083334 2.120833 1.1625 3.508333 2.366667 3.558333 5.883333 4.325 0.4791666 1.170833 2.720833 1.379167 1.3 1.166667 0.5416666 1.191667 1.016667 3.6375 7.7875 7.8875 5.245833 4.233333 5.629167 2.166667 2.033333 2.591667 1.3625 2.745833 3.8 3.120833 0.7833334 0.5625 -0.1166666 1.1625 1.925 1.291667 3.7375 1.15 -0.1958334 0.7541667 1.491667 1.525 2.629167 0.5333333 1.7875 2.325 3.4625 7.045833 10.23333 12.89583 10.47083 7.829166 4.483334 1.925 1.0125 1.0875 1.925 1.925 4.029167 7.2875 8.408333 5.258333 0.5583333 1.3 0.6416667 0.4375 -1.125 -0.5083333 1.958333 0.7083333 -0.07499996 3.933333 0.2916667 -3.2625 2.179167 -0.725 -0.9625 0.2 4.166667 6.733333 8.766666 9.708333 10.55 11.79167 12.69167 8.495833 -9999 -9999 -9999 -9999 -9999 -9999 -9999 -9999 -9999 -9999 -9999 -9999 -9999 -9999 -9999 -9999 -9999 -9999 -9999 -9999 -9999 
-9999 -9999 -9999 -9999 -9999 -9999 -9999 -9999 -9999 -9999 -9999 -9999 -9999 -9999 -9999 -9999 -9999 -9999 -9999 -9999 -9999 -9999 -9999 -9999 -9999 -9999 -9999 -9999 -9999 -9999 7.9125 3.633333 3.520833 -9999 -9999 6.870833 3.408333 0.3833333 1.516667 4 1.125 2.375 1.7 4.025 4.904167 1.658333 0.4666667 0.2416667 1.145833 1.05 0.7666668 1.25 1.583333 4.304167 3.4 2.9625 1.308333 0.3333333 0.1375 0.1416666 0.4875 0.8875 -0.004166707 -0.6708335 -0.5375 0.4916667 2.729167 0.175 0.1958334 3.3875 6.191667 3.166667 0.7124999 1.8625 3.079167 0.9041666 1.2625 0.4458333 0.6666667 2.3625 3.308333 5.5875 7.8875 7.966667 5.75 6.379167 3.591667 2.783333 3.4 0.9125 1.579167 1.5 3.895833 1.720833 0.2875 -0.2 -0.2458334 0.5958334 2.0875 3.870833 2.229167 0.2833333 0.5375001 2.508333 2.554167 1.716667 0.3666667 0.6708333 0.5083334 1.7375 3.904167 7.795834 12.27917 12.35 10.22917 6.883333 5.425 3.433333 1.741667 4.6125 5.629167 6.308333 6.0125 8.5875 4.566667 1.370833 2.266667 2.320833 -0.45 -0.9958333 -1.608333 -1.1375 -0.6583333 1 1.1875 -1.841667 -0.6375001 -1.704167 -3.4 -1.8375 0.2333333 1.483333 4.308333 7.170833 7.866667 9.616667 12.93333 13.05417 11.29167 -9999 -9999 -9999 -9999 -9999 -9999 -9999 -9999 -9999 -9999 -9999 -9999 -9999 -9999 -9999 -9999 -9999 -9999 -9999 -9999 -9999 
-9999 -9999 -9999 -9999 -9999 -9999 -9999 -9999 -9999 -9999 -9999 -9999 -9999 -9999 -9999 -9999 -9999 -9999 -9999 -9999 -9999 -9999 -9999 -9999 -9999 -9999 -9999 -9999 -9999 -9999 8.345834 4.708333 1.545833 3.2625 6.891667 7.491667 4.354167 0.5583333 0.03333323 1.754167 0.7500001 0.5958332 1.354167 1.9875 2.466667 2.670833 1.3375 0.9208334 1.454167 1.525 2.204167 1.033333 1.870833 4.091667 1.833333 1.1125 2.420833 0.9833333 0.07083335 -0.2166667 0.1458334 0.1666667 -0.3541667 -0.9458333 -1.029167 -0.8833333 0.3875 0.7916667 2.35 2.025 5.8625 4.995833 1.429167 0.575 2.691667 2.358333 0.8916667 0.7875 0.8583333 2.908333 4.395833 3.620833 5.379167 7.625 7.370833 6.7 5 4.5125 3.216667 0.9375 0.1416667 0.6 2.591667 2.8875 0.9875 -0.4041666 -0.6625001 -0.5208333 0.175 2.2125 4.641666 0.5875 -0.08749995 1.375 3.504167 0.1499999 0.2375 2.1875 1.670833 4.75 5.045833 10.56667 11.66667 7.2625 9.775 9.7375 7.470833 3.5375 0.8916667 1.741667 2.441667 4.745833 8.708333 7.016666 3.4 4.029167 5.2 2.395833 0.9166667 -0.3625 0.975 -1.020833 0.02500005 -0.6083333 -0.7708334 0.6416666 2.8125 0.3416667 0.1958333 0.9458333 2.058333 0.6374999 1.454167 5.033333 8.654166 11.225 10.95 12.87917 11.61667 8.208333 -9999 -9999 -9999 -9999 -9999 -9999 -9999 -9999 -9999 -9999 -9999 -9999 -9999 -9999 -9999 -9999 -9999 -9999 -9999 -9999 
-9999 -9999 -9999 -9999 -9999 -9999 -9999 -9999 -9999 -9999 -9999 -9999 -9999 -9999 -9999 -9999 -9999 -9999 -9999 -9999 -9999 -9999 -9999 -9999 -9999 -9999 -9999 -9999 -9999 -9999 8.129167 7.0625 4.104167 1.716667 3.6 7.0625 6.720833 2.733333 0.2125001 0.9208333 3.525 1.575 0.8416667 0.7791666 1.366667 2.329167 -0.03333323 0.4791667 2.008333 2.55 2.6 1.966667 1.720833 3.970833 1.620833 1.091667 1.645833 0.7333333 0.6458334 0.225 -0.4166667 -0.6416667 -0.8041667 -0.6375 -0.3625 0.01250006 0.6083333 0.3999999 2.870833 3.2875 4.970833 6.375 2.841667 1.904167 2.741667 3.104167 1.5 0.1375001 1.016667 2.9875 5.516667 5.1375 5.445833 6.779167 7.354167 7.579166 7.108334 5.820833 3.533333 1.420833 0.5458333 1.429167 1.6125 0.7583333 1.645833 -0.0125 -0.725 0.8083333 -0.1625 2.6625 4.366667 0.1041667 0.3375 3.033333 3.208333 -0.2166667 1.245833 3.545833 5.75 7.975 11.22917 11.60417 11.075 8.458333 4.9125 5.008333 5.125 1.720833 -0.1333334 1.4375 2.954167 5.029167 8.920834 5.6375 3.895833 6.15 2.620833 1.779167 -0.85 -0.3125 0.8833333 -0.5458333 -0.3125 -2.0125 0.4375 2.304167 4.029167 4.229167 4.916667 3.741667 4.420834 5.691667 3.420833 5.991667 8.033333 8.483334 8.770833 12.6125 11.65417 8.5625 -9999 -9999 -9999 -9999 -9999 -9999 -9999 -9999 -9999 -9999 -9999 -9999 -9999 -9999 -9999 -9999 -9999 -9999 -9999 -9999 
-9999 -9999 -9999 -9999 -9999 -9999 -9999 -9999 -9999 -9999 -9999 -9999 -9999 -9999 -9999 -9999 -9999 -9999 -9999 -9999 -9999 -9999 -9999 -9999 -9999 -9999 -9999 -9999 -9999 -9999 -9999 -9999 7.704166 4.6875 2.1 4.020833 7.170833 5 5.4 4.191667 5.625 3.241667 3.241667 3.345833 1.891667 1.316667 0.3124999 0.04583333 1.9625 3.229167 1.775 0.5333334 0.8583333 2.704167 3.316667 1.416667 0.9166667 0.3041666 1.241667 0.5624999 0.0624999 -0.9583333 -0.1500001 0.5541667 0.5041667 0.8708333 1.758333 -0.4208333 1.020833 0.7500001 3.745833 7.145833 4.908333 2.529167 2.304167 2.9125 1.758333 0.4291667 0.6833334 1.320833 2.541667 4.854167 5.229167 4.770833 4.583333 7.233333 7.808333 5.9375 3.791667 3.020833 2.033333 0.3083334 1.291667 -0.9041666 -0.2625 1.125 0.0333333 1.333333 0.3666666 3.2625 5.616667 0.7499999 1.241667 3.2875 3.975 -0.04583332 0.5041667 3.345833 9.7 11.675 9.208333 8.15 4.741667 8.1 3.683333 1.25 0.5208333 0.3791667 0.7791666 2.2375 5.333333 5.058333 9.520833 5.825 5.645833 5.929167 2.4875 -0.2416666 -0.3375 -0.1541666 2.354167 -0.6208333 0.5458333 -1.616667 -0.5916666 1.029167 -0.9041666 2.45 3.883333 6.333333 7.7875 9.341666 8.75 10.25 7.7375 5.3875 8.5 13.4 11.9875 -9999 -9999 -9999 -9999 -9999 -9999 -9999 -9999 -9999 -9999 -9999 -9999 -9999 -9999 -9999 -9999 -9999 -9999 -9999 -9999 -9999 
-9999 -9999 -9999 -9999 -9999 -9999 -9999 -9999 -9999 -9999 -9999 -9999 -9999 -9999 -9999 -9999 -9999 -9999 -9999 -9999 -9999 -9999 -9999 -9999 -9999 -9999 -9999 -9999 -9999 -9999 -9999 -9999 -9999 6.458333 2.670833 1.691667 4.545833 6.541667 4.091667 5.841667 6.033333 5.754167 5.7375 3.575 1.870833 0.6458334 1.291667 2.1875 3.054167 2.5125 1.995833 0.4500001 0.9125 2.554167 4.5375 2.666667 1.266667 1.2625 1.716667 0.375 -0.1416666 -1.425 -0.2708334 -0.4791666 -0.4916667 0.3 2.379167 0.6666667 -0.09166665 2.2125 4.45 7.358333 5.045833 2.770833 2.345833 2.933333 1.670833 0.7249999 1.266667 1.4125 0.8291667 1.895833 1.933333 3.516667 2.608333 3.775 5.166667 7.5875 5.0875 5.533333 4.354167 1.583333 0.9166667 -0.1333333 -1.641667 0.4125 2.866667 2.970833 1.066667 3.375 7.216667 4.9625 2.6 4.25 4.9375 -0.1416666 1.358333 5.3125 11.23333 10.64167 3.8625 3.958333 2.0125 4.329167 3.9 4.495833 3.433333 2.654167 2.925 6.125 5.845833 7.325 9.104167 5.420834 6.645833 5.304167 1.004167 0.4333333 1.279167 0.4041667 2.520833 -1.104167 1.129167 -2.533333 -1.170833 -1.4375 -0.3583333 -0.1125001 0.1 2.2375 5.566667 9.75 11.2 12.01667 7.9375 7.933333 10.225 14.15 -9999 -9999 -9999 -9999 -9999 -9999 -9999 -9999 -9999 -9999 -9999 -9999 -9999 -9999 -9999 -9999 -9999 -9999 -9999 -9999 -9999 -9999 
-9999 -9999 -9999 -9999 -9999 -9999 -9999 -9999 -9999 -9999 -9999 -9999 -9999 -9999 -9999 -9999 -9999 -9999 -9999 -9999 -9999 -9999 -9999 -9999 -9999 -9999 -9999 -9999 -9999 -9999 -9999 -9999 -9999 8.333333 5.816667 3.641667 3.608333 5.020833 2.2625 3.729167 4.929167 3.225 4.958333 4.708333 4.804167 3.345833 4.729167 3.958333 1.054167 1.729167 1.9 0.9583334 2.179167 3.858333 4.720833 3.170833 1.783333 2.654167 1.95 0.85 -0.1833333 -1.441667 -1.520833 -0.7624999 -0.3583333 0.0291667 1.516667 3.754167 1.458333 2.195833 4.216667 7.166667 4.520833 3.425 1.895833 3.004167 2.320833 1.058333 0.4416667 1.2125 2.079167 0.575 2.075 1.7 0.09166671 1.045833 3.775 4.720833 8.0375 7.391666 6.2 4.325 1.633333 0.3708333 -1.104167 -1.454167 1.258333 4.15 3.575 4.158333 5.366667 8.966666 6.425 8.0125 2.6875 -0.5333334 1.875 6.258333 11.15417 8.979167 2.845833 1.683333 1.633333 2.995833 5.95 9.025 8.220833 8.05 6.691667 9.091666 7.866667 9.3125 7.041667 5.6625 7.733333 6.075 3.279167 0.8833333 2.079167 1.3375 2.416667 1.345833 0.1833334 0.175 0.5791667 1.020833 3.325 2.070833 4.3 4.820833 9 9.975 9.558333 10.8625 11.19583 12.3375 13.375 15.24583 -9999 -9999 -9999 -9999 -9999 -9999 -9999 -9999 -9999 -9999 -9999 -9999 -9999 -9999 -9999 -9999 -9999 -9999 -9999 -9999 -9999 -9999 
-9999 -9999 -9999 -9999 -9999 -9999 -9999 -9999 -9999 -9999 -9999 -9999 -9999 -9999 -9999 -9999 -9999 -9999 -9999 -9999 -9999 -9999 -9999 -9999 -9999 -9999 -9999 -9999 -9999 -9999 -9999 -9999 -9999 -9999 8.033334 6.2375 2.9375 3.691667 1.954167 1.579167 3.695833 3.329167 1.845833 2.533333 3.770833 4 4.429167 4.320833 1.516667 1.175 2.35 0.9583334 2.766667 4.766667 4.820833 2.525 3.108333 2.970833 2.008333 0.7208334 0.1791666 -0.3124999 -1.204167 -1.104167 -1.0625 1.120833 1.479167 2.375 4.825 3.175 3.9 7.579167 5.591667 3.279167 1.408333 2.441667 2.645833 0.7541667 0.4666666 0.8166666 1.504167 2.7125 0.9541667 0.2291667 -0.5291667 0.85 2.075 1.8 4.608333 7.75 7.679167 6.458333 4.65 1.229167 0.1916667 -1.279167 0.2041667 2.166667 1.266667 1.045833 2.929167 6.120833 5.3125 8.620833 5.366667 2.833333 3.325 7.345833 11.8875 8.6125 2.875 4.354167 6.3625 9.091667 10.5625 11.25833 10.97083 10.77917 11.0125 11.6625 10.79167 10.88333 10.0625 9.891666 10.21667 8.729167 5.708333 1.291667 4.791667 2.2125 3.725 3.091667 3.779167 2.216667 -0.1416667 2.6625 4.866667 6.2375 5.6875 9.316667 9.9875 9.2125 9.2375 6.370833 7.2375 10.775 13.6375 15.7625 -9999 -9999 -9999 -9999 -9999 -9999 -9999 -9999 -9999 -9999 -9999 -9999 -9999 -9999 -9999 -9999 -9999 -9999 -9999 -9999 -9999 -9999 
-9999 -9999 -9999 -9999 -9999 -9999 -9999 -9999 -9999 -9999 -9999 -9999 -9999 -9999 -9999 -9999 -9999 -9999 -9999 -9999 -9999 -9999 -9999 -9999 -9999 -9999 -9999 -9999 -9999 -9999 -9999 -9999 -9999 -9999 -9999 7.741667 4.404167 1.629167 2.758333 1.258333 2.5625 4.4 1.995833 1.270833 0.7208334 3.170833 2.666667 1.641667 2.845833 1.575 2.283333 0.8625 3.008333 4.4875 4.841667 3.75 2.9375 2.345833 2.3125 1.7 0.8958333 0.2541666 -0.7500001 -0.1916666 1.033333 1.091667 3.141667 3.720833 5.05 3.445833 4.233333 7.870833 4.970833 3.029167 0.9333334 1.704167 2.2 2.1 1.454167 0.6375 0.8 2.795833 3.354167 1.8375 0.675 1.283333 3.616667 2.529167 2.283334 5.341667 9.125 8.879167 6.058333 3.658333 2.775 -1.095833 -0.7458333 -0.2458333 1.145833 -0.06666669 2.2375 0.5583333 2.558333 6.291667 10.35 6.770833 1.654167 3.666667 11.17917 10.1375 4.616667 6.870833 12 8.654166 8.908334 7.7375 5.020833 4.8125 5.983334 9.166667 9.429167 8.391666 5.770833 4.241667 4.708333 7.5125 8.8875 7.329167 7.458333 6.929167 6.470833 4.708333 3.6125 0.3125001 0.825 1.104167 2.275 5.866667 9.2375 9.116667 7.795833 9.783334 11.17917 9.520833 9.6375 12.72917 14.99167 15.0625 -9999 -9999 -9999 -9999 -9999 -9999 -9999 -9999 -9999 -9999 -9999 -9999 -9999 -9999 -9999 -9999 -9999 -9999 -9999 -9999 -9999 -9999 
-9999 -9999 -9999 -9999 -9999 -9999 -9999 -9999 -9999 -9999 -9999 -9999 -9999 -9999 -9999 -9999 -9999 -9999 -9999 -9999 -9999 -9999 -9999 -9999 -9999 -9999 -9999 -9999 -9999 -9999 -9999 -9999 -9999 -9999 -9999 4.679167 3.2125 0.6916667 0.3625 2.4 1.4375 3.608333 3.15 0.7 0.7916666 2.5 4.133333 1.166667 0.9833333 1.920833 1.483333 1.195833 2.7625 4.233333 4.725 3.391667 2.716667 2.908333 2.995833 2.2875 0.8833333 0.5249999 -0.2 -0.06666671 1.879167 1.983333 2.1125 4.85 6.670834 3.845834 5.5 7.854167 6.258333 4.733334 1.158333 1.529167 0.9208334 0.9833333 0.8916667 1.970833 0.6083334 1.858333 2.091667 4.35 3.45 1.033333 3.4375 3.495833 2.725 5.266666 8.5 7.9375 8.5625 5.966667 1.6875 0.0958333 0.2375 -1.070833 0.2875001 1.566667 0.3083334 -1.395833 1.516667 4.554167 7.116667 10.02917 8.4875 5.233334 11.2 10.45833 11.36667 11.30417 7.645833 5.891667 4.104167 4.020833 1.458333 0.9708333 4.9625 6.4625 4.891667 9.1375 4.895833 1.216667 0.7875 3.041667 4.7 6.833333 4.1125 2.9375 1.866667 1.208333 0.1375 0.25 3.541667 4.483333 6.0875 8.295834 6.470833 6.8 7.2875 9.675 10.36667 12.16667 13.49583 14.80833 15.3125 -9999 -9999 -9999 -9999 -9999 -9999 -9999 -9999 -9999 -9999 -9999 -9999 -9999 -9999 -9999 -9999 -9999 -9999 -9999 -9999 -9999 -9999 -9999 
-9999 -9999 -9999 -9999 -9999 -9999 -9999 -9999 -9999 -9999 -9999 -9999 -9999 -9999 -9999 -9999 -9999 -9999 -9999 -9999 -9999 -9999 -9999 -9999 -9999 -9999 -9999 -9999 -9999 -9999 -9999 -9999 -9999 -9999 7.254167 5.5125 1.420833 1.895833 2.65 3.220833 1.633333 2.266667 2.933333 2.979167 0.6 0.7666667 3.183333 3.3875 0.6625 0.8791667 1.7375 1.058333 2.25 3.479167 4.354167 3.845833 3.133333 2.929167 2.45 2.841667 1.883333 1.029167 0.15 -0.08333335 1.825 4.704166 3.325 4.354167 7.741667 7.1125 7.645833 6.233333 4.391666 4.7125 1.454167 1.15 2.420833 2.8125 3.2875 3.766667 1.116667 0.7791667 0.9333333 2.816667 4.954166 3.566667 3.575 1.729167 2.175 4.154167 8.195833 7.233334 5.245833 6.45 2.208333 2.354167 -0.5875 -0.125 -0.4166667 2.520833 1.641667 -0.02916665 -1.295833 2.3 3.1625 6.420833 10.65417 11.95 12.72917 13.225 12.56667 6.804167 2.454167 1.629167 0.6541666 1.645833 0.6916667 0.4291666 1.508333 3.4625 1.933333 6.808333 7.6125 4.083333 0.8875 0.8958334 2.2375 4.695833 -9999 -9999 -9999 -9999 -9999 1.466667 2.854167 6.5 7.216667 4.816667 6.1 8.791667 10.72917 11.6125 12.65417 13.65417 14.6875 14.54167 -9999 -9999 -9999 -9999 -9999 -9999 -9999 -9999 -9999 -9999 -9999 -9999 -9999 -9999 -9999 -9999 -9999 -9999 -9999 -9999 -9999 -9999 -9999 -9999 
-9999 -9999 -9999 -9999 -9999 -9999 -9999 -9999 -9999 -9999 -9999 -9999 -9999 -9999 -9999 -9999 -9999 -9999 -9999 -9999 -9999 -9999 -9999 -9999 -9999 -9999 -9999 -9999 -9999 -9999 -9999 -9999 -9999 -9999 -9999 -9999 6.758333 1.929167 4.025 5.8 3.179167 2.1 1.079167 2.979167 1.716667 0.4958333 0.9416667 2.9125 2.045833 0.6833333 0.6166666 0.3875 1.741667 3.083333 3.6875 4.225 2.558333 2.295833 2.25 2.966667 2.783333 1.6625 0.5625 0.4833333 3.029167 4.833333 3.4875 6.595833 6.479167 3.458333 3.670833 3.7 4.2375 3.354167 0.9999999 1.516667 2.170833 3.070833 3.091667 3.483333 3.941667 1.641667 0.5875 1.35 2.8375 5.229167 5.675 2.729167 1.279167 3.966667 8.070833 6.245833 3.279167 3.9875 5.1625 1.2625 -0.3708333 0.7333334 -0.2208334 3.225 4.929167 1.625 0.4166667 -0.00833333 1.804167 3.825 5.8 11.0375 12.6125 11.28333 13.04583 8.458333 3.55 -0.1874999 2.091667 4.558333 2.6125 1.545833 1.5375 -0.4041667 1.6375 3.970833 4.616667 5.7375 4.45 2.2625 3.479167 3.7375 -9999 -9999 -9999 -9999 -9999 1.379167 4.645833 6.129167 4.408333 5.2375 9.441667 9.575 9.791667 10.24167 11.54583 12.64167 11.69583 -9999 -9999 -9999 -9999 -9999 -9999 -9999 -9999 -9999 -9999 -9999 -9999 -9999 -9999 -9999 -9999 -9999 -9999 -9999 -9999 -9999 -9999 -9999 -9999 -9999 
-9999 -9999 -9999 -9999 -9999 -9999 -9999 -9999 -9999 -9999 -9999 -9999 -9999 -9999 -9999 -9999 -9999 -9999 -9999 -9999 -9999 -9999 -9999 -9999 -9999 -9999 -9999 -9999 -9999 -9999 -9999 -9999 -9999 -9999 -9999 -9999 -9999 6.883333 3.345833 6.458333 6.370833 4.379167 1.375 1.833333 0.2708333 0.2833333 -0.5083333 1.416667 1.529167 0.02499994 -0.1624999 0.5791667 0.2208332 2.266667 3.354167 3.608333 2.525 1.7 2.1 2.529167 2.633333 1.9875 0.4583334 0.9 3.920833 4.791667 5.916667 7.991667 5.158333 0.9166666 0.3583333 1.270833 2.0375 1.016667 0.1916667 0.4708333 0.8416667 1.2 3.020833 3.433333 4.570833 4.225 2.066667 1.645833 1.55 1.845833 4.129167 6.0625 4.8625 4.9125 7.029167 6.9 2.825 1.270833 3.825 2.754167 0.8333334 1.429167 -0.1083334 2.5125 6.133333 3.291667 3.775 3.408333 3.266666 7.529167 9.1625 7.879167 7.345833 7.445834 12.84167 7.483334 5.245833 2.016667 6.508333 6.8125 5.483333 5.645833 1.895833 -0.175 0.9791666 0.4041667 0.9708333 2.620833 2.55 -9999 -9999 -9999 -9999 -9999 -9999 -9999 -9999 1.441667 3.354167 2.445833 0.5916667 3.629167 6.479167 -9999 -9999 -9999 -9999 -9999 -9999 -9999 -9999 -9999 -9999 -9999 -9999 -9999 -9999 -9999 -9999 -9999 -9999 -9999 -9999 -9999 -9999 -9999 -9999 -9999 -9999 -9999 -9999 -9999 -9999 -9999 
-9999 -9999 -9999 -9999 -9999 -9999 -9999 -9999 -9999 -9999 -9999 -9999 -9999 -9999 -9999 -9999 -9999 -9999 -9999 -9999 -9999 -9999 -9999 -9999 -9999 -9999 -9999 -9999 -9999 -9999 -9999 -9999 -9999 -9999 -9999 -9999 -9999 -9999 7.558333 6.995833 6.1875 6.2625 3.841666 1.470833 0.3041666 -1.129167 -0.4624999 -0.3125 1.991667 1.104167 -0.4875 -0.4041667 -0.1666666 1.475 3.041667 2.6125 2.833333 1.766667 1.2625 1.108333 1.6125 0.6250001 0.175 1.766667 4.616667 5.258333 4.325 6.320833 6.241667 1.808333 1.133333 0.2916667 -0.05833331 -0.2958333 0.07916658 0.8583333 0.2208334 0.6208333 1.104167 2.85 3.345833 3.816667 4.895833 3.654167 3.170833 1.333333 1.320833 3.7125 7.533333 7.166667 6.504167 6.7875 4.3375 1.029167 2.216667 3.3375 3.0125 1.120833 1.066667 3.075 5.891667 6.8625 7.370833 6.720833 8.329166 9.683333 7.241667 4.866667 3.779167 7.241667 12.12083 12.4875 7.275 7.354167 9.645833 8.770833 8.979167 6.895833 3.725 0.5000001 0.2041666 0.4333334 0.5541667 -9999 -9999 -9999 -9999 -9999 -9999 -9999 -9999 -9999 -9999 0.2208334 0.3208334 -9999 -9999 -9999 -9999 -9999 -9999 -9999 -9999 -9999 -9999 -9999 -9999 -9999 -9999 -9999 -9999 -9999 -9999 -9999 -9999 -9999 -9999 -9999 -9999 -9999 -9999 -9999 -9999 -9999 -9999 -9999 -9999 -9999 -9999 -9999 
-9999 -9999 -9999 -9999 -9999 -9999 -9999 -9999 -9999 -9999 -9999 -9999 -9999 -9999 -9999 -9999 -9999 -9999 -9999 -9999 -9999 -9999 -9999 -9999 -9999 -9999 -9999 -9999 -9999 -9999 -9999 -9999 -9999 -9999 -9999 -9999 -9999 -9999 -9999 5.991667 2.808333 5.395833 6.6125 3.6625 1.045833 0.625 0.4916666 -0.3791667 0.6708333 0.5541666 0.8791667 -0.7333333 0.2833333 1.633333 2.3125 1.4625 2.245833 2.2125 1.270833 1.495833 0.6999999 0.004166675 -0.225 0.775 2.366667 4.245833 1.891667 4.3625 7.8875 4.275 1.866667 0.6958333 0.4999999 0.3 0.05416667 0.8208333 1.0375 0.6583333 1.283333 1.354167 2.208333 3.575 4.041667 4.320833 4.745833 2.141667 2.304167 4.058333 7.404167 3.820833 2.375 2.7375 5.620833 3.383333 0.9583334 2.566667 3.55 1.816667 2.658333 1.841667 4.229167 5.229167 4.033333 2.3625 2.945833 7.679167 4.195833 0.5458333 5.35 8.770833 8.2 9.958333 12.82917 11.975 8.870833 4.841667 7.441667 5.0125 1.2875 0.2708333 1.645833 1.775 1.691667 -9999 -9999 -9999 -9999 -9999 -9999 -9999 -9999 -9999 -9999 -9999 -9999 -9999 -9999 -9999 -9999 -9999 -9999 -9999 -9999 -9999 -9999 -9999 -9999 -9999 -9999 -9999 -9999 -9999 -9999 -9999 -9999 -9999 -9999 -9999 -9999 -9999 -9999 -9999 -9999 -9999 -9999 -9999 -9999 -9999 -9999 -9999 
-9999 -9999 -9999 -9999 -9999 -9999 -9999 -9999 -9999 -9999 -9999 -9999 -9999 -9999 -9999 -9999 -9999 -9999 -9999 -9999 -9999 -9999 -9999 -9999 -9999 -9999 -9999 -9999 -9999 -9999 -9999 -9999 -9999 -9999 -9999 -9999 -9999 8.679167 5.795833 2.020833 1.6125 1.254167 5.533333 3.616667 1.5125 2.675 0.3458333 0.04166668 -0.1291667 -1.241667 -0.8416667 -1.25 -0.7041667 1.595833 0.6541668 1.483333 1.25 1.495833 1.4125 1.191667 0.004166686 -0.3916667 0.5708333 0.7666667 1.529167 2.5 1.704167 3.7875 8.145833 5.829166 3.0625 2.758333 0.6166667 1.575 0.2208334 0.004166628 2.0125 1.5625 1.616667 1.491667 1.870833 3.225 3.404167 2.495833 1.9625 3.8875 2.020833 2.2875 7.458333 4.316667 1.2375 0.6624999 2.825 3.208333 1.570833 2.329167 2.195833 3.979167 2.045833 3.091667 1.741667 4.054167 1.129167 0.6916666 1.15 6.795833 6.4 0.9583333 1.266667 4.191667 2.5375 7.5125 9.145833 11.64167 7.3 3.95 2.595833 3.270833 1.6375 -0.06249995 1.133333 1.929167 3.991667 -9999 -9999 -9999 -9999 -9999 -9999 -9999 -9999 -9999 -9999 -9999 -9999 -9999 -9999 -9999 -9999 -9999 -9999 -9999 -9999 -9999 -9999 -9999 -9999 -9999 -9999 -9999 -9999 -9999 -9999 -9999 -9999 -9999 -9999 -9999 -9999 -9999 -9999 -9999 -9999 -9999 -9999 -9999 -9999 -9999 -9999 -9999 
-9999 -9999 -9999 -9999 -9999 -9999 -9999 -9999 -9999 -9999 -9999 -9999 -9999 -9999 -9999 -9999 -9999 -9999 -9999 -9999 -9999 -9999 -9999 -9999 -9999 -9999 -9999 -9999 -9999 -9999 -9999 -9999 -9999 -9999 -9999 -9999 -9999 -9999 7.5625 2.716667 0.6166666 0.875 4.354167 5.591667 4.541667 4.391667 3.316667 0.8958333 -0.5625 -1.679167 -3.308333 -2.604167 -0.3166667 1.333333 -0.2208333 0.275 -0.65 0.6666666 1.429167 1.1 0.2375 -0.2458333 1.225 0.3458333 0.8875 2.191667 1.2625 4.2 7.316667 8.354167 6.4 3.554167 1.4125 2.829167 0.4916667 0.3375 0.9291667 2.983333 1.670833 2.483333 2.7 3.054167 4.1875 3.970833 1.958333 1.7625 5.191667 3.1125 5.208333 7.9375 1.775 0.9875 0.6541667 0.4375 1.754167 3.416667 2.1 4.791667 3.729167 2.716667 1.4625 1.9 0.2 2.854167 3.145833 7.570833 4.125 2.795833 1.120833 -0.4125 1.158333 4.866667 8.866667 11.98333 7.641667 2.729167 -0.9583334 -0.9916667 -0.7874999 2.379167 3.295833 3.241667 3.316667 -9999 -9999 -9999 -9999 -9999 -9999 -9999 -9999 -9999 -9999 -9999 -9999 -9999 -9999 -9999 -9999 -9999 -9999 -9999 -9999 -9999 -9999 -9999 -9999 -9999 -9999 -9999 -9999 -9999 -9999 -9999 -9999 -9999 -9999 -9999 -9999 -9999 -9999 -9999 -9999 -9999 -9999 -9999 -9999 -9999 -9999 -9999 
-9999 -9999 -9999 -9999 -9999 -9999 -9999 -9999 -9999 -9999 -9999 -9999 -9999 -9999 -9999 -9999 -9999 -9999 -9999 -9999 -9999 -9999 -9999 -9999 -9999 -9999 -9999 -9999 -9999 -9999 -9999 -9999 -9999 -9999 -9999 -9999 -9999 -9999 8.833333 4.804167 1.016667 1.1125 1.320833 3.083333 5.183333 1.783333 2.666667 1.208333 -0.6666667 -1.633333 -1.604167 -2.066667 -2.233333 -0.7833333 0.3625 -0.8583333 -0.3541667 -0.0583334 1.4 1.204167 -0.175 -0.8208333 1.129167 2.279166 0.2541667 2.770833 3.8 5.7375 7.0375 4.7125 7.5875 6.875 3.070833 3.920833 1.933333 1.7125 0.5791667 1.808333 3.383333 2.25 2.1875 2.304167 1.983333 2.341667 3.445833 3.866667 4.979167 7.395833 8.533334 8.9625 5.095833 0.6083333 -0.04166676 1.179167 2.125 3.383333 3.8625 5.495833 5.804167 4.845833 3.208333 1.354167 1.383333 5.033333 6.958333 8.333333 6.091667 1.558333 -0.4541666 -0.7916666 3.85 6.745833 8.795834 12.62917 7.091667 0.8666666 -0.6999999 -0.004166692 0.4125001 0.3166667 2.458333 4.858334 -9999 -9999 -9999 -9999 -9999 -9999 -9999 -9999 -9999 -9999 -9999 -9999 -9999 -9999 -9999 -9999 -9999 -9999 -9999 -9999 -9999 -9999 -9999 -9999 -9999 -9999 -9999 -9999 -9999 -9999 -9999 -9999 -9999 -9999 -9999 -9999 -9999 -9999 -9999 -9999 -9999 -9999 -9999 -9999 -9999 -9999 -9999 -9999 
-9999 -9999 -9999 -9999 -9999 -9999 -9999 -9999 -9999 -9999 -9999 -9999 -9999 -9999 -9999 -9999 -9999 -9999 -9999 -9999 -9999 -9999 -9999 -9999 -9999 -9999 -9999 -9999 -9999 -9999 -9999 -9999 -9999 -9999 -9999 -9999 -9999 -9999 8.745833 2.875 0.1375 0.004166662 0.7375 0.6875 2.8875 2.2375 1.220833 0.9583334 -0.675 -0.9416667 0.3374999 -0.8208333 -3.233333 -2.275 -0.6208333 -1.4 0.2708333 0.1875 1.595833 1.7 0.6 -0.5291667 0.3708332 1.4875 3.529167 3.454167 6.204167 4.541667 3.808333 2.883333 5.129167 8.291667 4.858333 4.583333 4.429167 2.683333 2.529167 1.0875 3.0875 4.1625 3.525 1.291667 2.545833 3.354167 4.670834 3.716667 2.591667 1.75 6.408333 8.75 4.8 2.0125 0.4875 0.8375 1.9625 4.033333 3.516667 5.3375 6.420833 6.3875 5.904167 3.7 3.029167 3.9625 3.041667 4.691667 5.925 0.8208334 0.05000001 1.229167 1.1125 5.529167 9.066667 12.62917 7.629167 -0.1208333 1.675 1.604167 3.245833 2.175 4.1625 4.995833 -9999 -9999 -9999 -9999 -9999 -9999 -9999 -9999 -9999 -9999 -9999 -9999 -9999 -9999 -9999 -9999 -9999 -9999 -9999 -9999 -9999 -9999 -9999 -9999 -9999 -9999 -9999 -9999 -9999 -9999 -9999 -9999 -9999 -9999 -9999 -9999 -9999 -9999 -9999 -9999 -9999 -9999 -9999 -9999 -9999 -9999 -9999 -9999 
-9999 -9999 -9999 -9999 -9999 -9999 -9999 -9999 -9999 -9999 -9999 -9999 -9999 -9999 -9999 -9999 -9999 -9999 -9999 -9999 -9999 -9999 -9999 -9999 -9999 -9999 -9999 -9999 -9999 -9999 -9999 -9999 -9999 -9999 -9999 -9999 -9999 -9999 8.770833 3.9875 1.379167 -0.5791667 0.03333332 -0.3916666 -0.3791666 2.558333 1.745833 0.8583333 -0.6333333 -0.3166666 1.566667 2.575 0.9166666 -0.8125001 -1.179167 -0.9083334 -0.9375 0.5749999 1.691667 1.9375 1.0375 -0.2958333 -0.1916666 -0.01250002 2.766667 5.920834 6.454166 2.65 0.9291667 1.516667 4.283333 7.504167 7.770833 7.883333 7.254167 4.5875 4.958333 3.908333 3.704167 3.583333 4.0875 3.058333 1.604167 2.175 2.725 4.575 5.866667 4.0125 5.691667 8.6125 5.820833 2.429167 1.608333 1.6875 2.304167 4.391666 3.883333 4.5625 6.683333 6.75 5.679167 3.054167 3.779167 2.333333 -0.004166701 2.691667 4.191667 1.320833 0.6541666 1.133333 4.458333 8.5375 11.19167 12.67917 9.220834 5.429167 3.1 3.158333 6.079166 7.525 5.645833 3.366667 -9999 -9999 -9999 -9999 -9999 -9999 -9999 -9999 -9999 -9999 -9999 -9999 -9999 -9999 -9999 -9999 -9999 -9999 -9999 -9999 -9999 -9999 -9999 -9999 -9999 -9999 -9999 -9999 -9999 -9999 -9999 -9999 -9999 -9999 -9999 -9999 -9999 -9999 -9999 -9999 -9999 -9999 -9999 -9999 -9999 -9999 -9999 -9999 
-9999 -9999 -9999 -9999 -9999 -9999 -9999 -9999 -9999 -9999 -9999 -9999 -9999 -9999 -9999 -9999 -9999 -9999 -9999 -9999 -9999 -9999 -9999 -9999 -9999 -9999 -9999 -9999 -9999 -9999 -9999 -9999 -9999 -9999 -9999 -9999 -9999 -9999 7.879167 6.866667 3.979167 1.2875 -0.725 -1.279167 -1.083333 0.4499999 3.445833 1.0625 -0.65 -0.6249999 0.4125 1.804167 3.445833 2.9375 1.558333 0.4458334 -1.383333 -0.07083334 0.9791667 2.108333 1.091667 0.5708333 -0.1166668 0.3500001 2.266667 4.116667 6.5 3.5625 1.183333 4.120833 5.6125 6.995833 3.945833 5.479167 8.558333 8.054167 5.554167 6.729167 5.325 6.158333 3.7125 4.558333 1.5875 2.1 2.995833 2.354167 2.925 7.25 8.479167 5.170833 1.108333 0.8791667 3.091667 3.816667 4.841667 5.2375 4.683333 5.045834 6.183333 6.370833 6.258333 3.779167 1.908333 3.079167 0.3041666 0.2291667 2.458333 0.5083333 3.191667 2.904167 0.4125 4.079167 4.970833 8.541667 12.33333 8.783334 4.629167 5.875 10.04583 8.433333 4.920833 0.7708333 -9999 -9999 -9999 -9999 -9999 -9999 -9999 -9999 -9999 -9999 -9999 -9999 -9999 -9999 -9999 -9999 -9999 -9999 -9999 -9999 -9999 -9999 -9999 -9999 -9999 -9999 -9999 -9999 -9999 -9999 -9999 -9999 -9999 -9999 -9999 -9999 -9999 -9999 -9999 -9999 -9999 -9999 -9999 -9999 -9999 -9999 -9999 -9999 
-9999 -9999 -9999 -9999 -9999 -9999 -9999 -9999 -9999 -9999 -9999 -9999 -9999 -9999 -9999 -9999 -9999 -9999 -9999 -9999 -9999 -9999 -9999 -9999 -9999 -9999 -9999 -9999 -9999 -9999 -9999 -9999 -9999 -9999 -9999 -9999 -9999 -9999 -9999 6.920834 2.7 1.391667 -0.8833334 -0.75 1.058333 -0.1375 4.0375 1.591667 1.1625 1.154167 2.216667 1.375 0.9333333 0.4375001 2.020833 1.883333 -0.1708333 -0.6041666 0.5791667 1.816667 1.5125 0.975 0.1916667 0.3458334 2.329167 4.05 5.575 3.345833 1.183333 3.4375 3.445833 6.270833 2.404167 3.225 6.479167 7.945833 8.708333 8.675 9.033334 7.329167 3.529167 4.695833 1.866667 2.075 3.333333 4.0625 3.866667 4.741667 8.358334 2.920833 1.6 2.891667 5.391667 3.075 2.483333 2.304167 2.9375 3.779167 4.7 4.958333 5.8375 5.2125 1.841667 1.566667 1.775 -0.06666663 0.8416667 0.4833333 2.8 5.4125 3.2375 6.6 7.958333 10.51667 12.63333 10.175 3.25 4.720833 9.845834 7.520833 3.970833 1.779167 -9999 -9999 -9999 -9999 -9999 -9999 -9999 -9999 -9999 -9999 -9999 -9999 -9999 -9999 -9999 -9999 -9999 -9999 -9999 -9999 -9999 -9999 -9999 -9999 -9999 -9999 -9999 -9999 -9999 -9999 -9999 -9999 -9999 -9999 -9999 -9999 -9999 -9999 -9999 -9999 -9999 -9999 -9999 -9999 -9999 -9999 -9999 -9999 
-9999 -9999 -9999 -9999 -9999 -9999 -9999 -9999 -9999 -9999 -9999 -9999 -9999 -9999 -9999 -9999 -9999 -9999 -9999 -9999 -9999 -9999 -9999 -9999 -9999 -9999 -9999 -9999 -9999 -9999 -9999 -9999 -9999 -9999 -9999 -9999 -9999 -9999 -9999 8.391666 4.416667 0.6291667 -0.9666666 0.06666663 2.4875 1.116667 4.383333 2.729167 3.716667 2.945833 0.2833333 -0.7291667 -1.4875 -2.804167 -0.5666667 -0.1541666 1.108333 0.6708332 0.7208334 1.720833 2.391667 1.8 0.5166667 0.1458333 2.554167 4.754167 3.870833 1.883333 0.7 1.6625 4.141667 4.779167 1.745833 3.041667 5.633333 3.658333 6.045834 5.770833 8.395833 7.8375 4.058333 4.941667 5.054167 1.579167 1.533333 2.920833 4.3375 6.429167 8.545834 3.195833 4.158333 6.391667 2.420833 1.2 1.4875 2.1875 2.916667 3.641667 4.05 4.483333 5.358333 5.291667 2.629167 1.1125 0.2333333 0.7625 1.15 2.2875 4.2125 7.129167 6.633334 7.979167 7.166667 7.108333 11.36667 10.54167 5.166667 3.175 11.0875 8.866667 6.8625 4.816667 -9999 -9999 -9999 -9999 -9999 -9999 -9999 -9999 -9999 -9999 -9999 -9999 -9999 -9999 -9999 -9999 -9999 -9999 -9999 -9999 -9999 -9999 -9999 -9999 -9999 -9999 -9999 -9999 -9999 -9999 -9999 -9999 -9999 -9999 -9999 -9999 -9999 -9999 -9999 -9999 -9999 -9999 -9999 -9999 -9999 -9999 -9999 -9999 
-9999 -9999 -9999 -9999 -9999 -9999 -9999 -9999 -9999 -9999 -9999 -9999 -9999 -9999 -9999 -9999 -9999 -9999 -9999 -9999 -9999 -9999 -9999 -9999 -9999 -9999 -9999 -9999 -9999 -9999 -9999 -9999 -9999 -9999 -9999 -9999 -9999 -9999 -9999 7.933333 3.329167 2.708333 0.1666666 0.3375 4.079167 3.029167 5.195833 3.2625 4.670833 2.266667 0.5958332 -0.5125 -0.4833333 -1.879167 -1.483333 -1.658333 -0.5125001 0.5333334 1.195833 1.8625 1.145833 1.3 0.1916667 0.05416662 2.795833 1.670833 0.6250001 1.1375 0.09166668 1.5125 4.108333 4.525 1.441667 2.808333 2.85 1.658333 2.775 4.241667 6.308333 7.6875 8.6625 4.5 6.416667 3.033333 2.9125 2.329167 2.908333 6.279167 7.741667 3.516667 3.458333 6.908333 2.541667 1.779167 1.508333 2.2 2.745833 3.2625 3.883333 4.7125 5.354167 5.2375 3.729167 0.8125 -0.8083333 -0.3625 2.9375 1.833333 1.7 4.291667 3.533333 2.0125 2.0875 3.975 9.708333 12.52917 6.583333 7.908333 11.45417 8.729167 4.841667 2.491667 -9999 -9999 -9999 -9999 -9999 -9999 -9999 -9999 -9999 -9999 -9999 -9999 -9999 -9999 -9999 -9999 -9999 -9999 -9999 -9999 -9999 -9999 -9999 -9999 -9999 -9999 -9999 -9999 -9999 -9999 -9999 -9999 -9999 -9999 -9999 -9999 -9999 -9999 -9999 -9999 -9999 -9999 -9999 -9999 -9999 -9999 -9999 -9999 
-9999 -9999 -9999 -9999 -9999 -9999 -9999 -9999 -9999 -9999 -9999 -9999 -9999 -9999 -9999 -9999 -9999 -9999 -9999 -9999 -9999 -9999 -9999 -9999 -9999 -9999 -9999 -9999 -9999 -9999 -9999 -9999 -9999 -9999 -9999 -9999 -9999 -9999 -9999 8.3625 3.645833 1.15 -0.2875001 0.8541666 3.095833 6.604167 7.575 3.5 5.579166 4.208333 1.216667 1.179167 0.8166666 0.1833334 0.3041666 0.6625 0.85 0.4333332 0.7 1.670833 0.9916666 1.058333 1.9625 2.125 1.558333 0.1916666 0.3333332 0.8375 -0.1333333 1.508333 3.5125 3.858333 1.1375 1.079167 1.225 2.5625 3.479167 4.154167 3.395833 4.058333 6.6125 7.116667 7.4375 5.179167 3.058333 4.420833 3.841667 8.629167 6.345833 3.195833 6.9875 3.925 1.616667 2.1 1.641667 2.079167 2.9375 3.416667 3.4875 4.725 5.225 5.191667 4.595833 2.3 -1.1 0.8416667 1.733333 4.325 2 1.1875 1.008333 0.1958333 3.858333 7.454166 8.5125 10.17083 12.325 11.74167 10.48333 9.920834 6.5125 1.6 -9999 -9999 -9999 -9999 -9999 -9999 -9999 -9999 -9999 -9999 -9999 -9999 -9999 -9999 -9999 -9999 -9999 -9999 -9999 -9999 -9999 -9999 -9999 -9999 -9999 -9999 -9999 -9999 -9999 -9999 -9999 -9999 -9999 -9999 -9999 -9999 -9999 -9999 -9999 -9999 -9999 -9999 -9999 -9999 -9999 -9999 -9999 -9999 
-9999 -9999 -9999 -9999 -9999 -9999 -9999 -9999 -9999 -9999 -9999 -9999 -9999 -9999 -9999 -9999 -9999 -9999 -9999 -9999 -9999 -9999 -9999 -9999 -9999 -9999 -9999 -9999 -9999 -9999 -9999 -9999 -9999 -9999 -9999 -9999 -9999 -9999 -9999 8.420834 5.2875 2.454167 -0.3166666 3.129167 6.4875 6.775 6.970833 4.4 4.433333 3.420833 2.258333 1.4875 0.2 -0.07916662 0.5916666 1.6875 2.583333 2.4 1.479167 0.7791667 0.9 0.1291668 0.6125 1.95 0.09583344 0.1625001 -0.06249989 0.5333334 0.1208334 1.908333 3.554167 2.554167 1.454167 1.220833 2.354167 2.491667 2.508333 4.170833 5.908333 4.4375 5.066667 8.683333 8.479167 5.125 2.75 3.920833 6.408333 8.604167 5.366667 7.616667 5.7625 2.329167 1.0125 1.316667 1.508333 2.041667 2.4875 2.508333 3.1 4.470833 4.954166 4.445833 3.554167 3.5375 1.754167 0.6791667 2.316667 3.9375 5.304167 4.025 -0.6333334 0.1666666 4.9125 4.7875 4.491667 9.6375 13.0875 9.666667 8.316667 6.870833 5.458333 -9999 -9999 -9999 -9999 -9999 -9999 -9999 -9999 -9999 -9999 -9999 -9999 -9999 -9999 -9999 -9999 -9999 -9999 -9999 -9999 -9999 -9999 -9999 -9999 -9999 -9999 -9999 -9999 -9999 -9999 -9999 -9999 -9999 -9999 -9999 -9999 -9999 -9999 -9999 -9999 -9999 -9999 -9999 -9999 -9999 -9999 -9999 -9999 -9999 
-9999 -9999 -9999 -9999 -9999 -9999 -9999 -9999 -9999 -9999 -9999 -9999 -9999 -9999 -9999 -9999 -9999 -9999 -9999 -9999 -9999 -9999 -9999 -9999 -9999 -9999 -9999 -9999 -9999 -9999 -9999 -9999 -9999 -9999 -9999 -9999 -9999 -9999 -9999 8.183333 2.825 0.7833334 0.9208333 2.791667 5.304167 8.075 6.204166 5.3625 3.404167 0.8249999 0.7416667 -0.3958333 -0.9166667 -1.158333 -0.5833334 0.4041666 1.379167 2.5375 2.9125 2.725 2.85 2.358333 0.6791667 0.2875001 0.6208333 0.3958333 0.35 0.3625 0.6666666 1.241667 2.279167 1.883333 2.766667 2.066667 1.6125 1.754167 1.754167 2.929167 5.275 6.8 7.070833 8.033334 9.795834 7.991667 6.8 6.9375 6.841667 9.35 8.416667 7.270833 5.9 3.908333 3.716667 2.933333 3.154167 3.808333 3.6625 3.020833 3.166667 5.6125 5.233333 3.941667 3.5875 4.670833 3.675 2.233333 2.008333 1.441667 2.345833 6.45 2.004167 -0.5916666 1.366667 0.9208333 3.470833 8.170834 13.54583 12.33333 7.291667 2.175 0.8416667 -9999 -9999 -9999 -9999 -9999 -9999 -9999 -9999 -9999 -9999 -9999 -9999 -9999 -9999 -9999 -9999 -9999 -9999 -9999 -9999 -9999 -9999 -9999 -9999 -9999 -9999 -9999 -9999 -9999 -9999 -9999 -9999 -9999 -9999 -9999 -9999 -9999 -9999 -9999 -9999 -9999 -9999 -9999 -9999 -9999 -9999 -9999 -9999 -9999 
-9999 -9999 -9999 -9999 -9999 -9999 -9999 -9999 -9999 -9999 -9999 -9999 -9999 -9999 -9999 -9999 -9999 -9999 -9999 -9999 -9999 -9999 -9999 -9999 -9999 -9999 -9999 -9999 -9999 -9999 -9999 -9999 -9999 -9999 -9999 -9999 -9999 -9999 -9999 8.704166 4.725 2.008333 0.7666666 3.075 6.7625 7.679167 6.204167 2.970833 4.108334 3.204167 0.5458333 0.3916667 -0.1625 -0.5458333 -1.4 -0.2333333 -0.3874999 1.3875 3.1125 3.579167 3.908333 4.1125 3.783333 2.083333 1.191667 1.879167 1.0125 0.7166667 0.9916666 1.370833 1.95 3.279167 3.316667 2.354167 1.741667 2.254167 2.891667 3.883333 5.4 4.033333 4.258333 6.7 8.233334 9.2 9.758333 9.783334 9.066667 7.754167 9.866667 6.816667 5.6625 6.470833 3.958333 5.0625 5.825 5.016667 4.404167 3.595833 3.525 5.766667 6.183333 4.8375 5.466667 5.75 4.554167 2.733333 1.8875 1.4875 2.879167 7.004167 5.345833 -0.3041667 0.525 3.120833 3.408333 7.8 14.1625 12.15833 6.241667 1.2375 -9999 -9999 -9999 -9999 -9999 -9999 -9999 -9999 -9999 -9999 -9999 -9999 -9999 -9999 -9999 -9999 -9999 -9999 -9999 -9999 -9999 -9999 -9999 -9999 -9999 -9999 -9999 -9999 -9999 -9999 -9999 -9999 -9999 -9999 -9999 -9999 -9999 -9999 -9999 -9999 -9999 -9999 -9999 -9999 -9999 -9999 -9999 -9999 -9999 -9999 
-9999 -9999 -9999 -9999 -9999 -9999 -9999 -9999 -9999 -9999 -9999 -9999 -9999 -9999 -9999 -9999 -9999 -9999 -9999 -9999 -9999 -9999 -9999 -9999 -9999 -9999 -9999 -9999 -9999 -9999 -9999 -9999 -9999 -9999 -9999 -9999 -9999 -9999 -9999 7.908333 7.545834 4.108334 2.0125 6.291667 8.658334 5.116667 2.341667 2.820833 0.2333333 2.345833 0.3375 -3.2 -2.279167 -0.9124999 -1.395833 -1.120833 -0.5291666 1.166667 2.5375 2.679167 3.041667 3.216667 2.4 2.225 2.9125 3.029167 2.379167 1.333333 1.558333 1.925 2.408333 3.329167 2.908333 2.425 2.0625 2.691667 3.141667 3.3875 3.229167 3.2125 3.608333 4.254167 5.225 7.741667 5.541667 4.579167 5.183333 8.191667 9.291667 8.416667 7.825 7.8375 7.579166 6.158333 4.545834 3.054167 2.4875 3.308333 4.579167 6.429167 6.183333 6.191667 5.9625 5.8 4.725 2.991667 1.016667 2.575 3.475 4.654167 8.333333 2.3875 3.279167 1.966667 5.933333 10.32917 13.49167 10.92083 4.883333 -9999 -9999 -9999 -9999 -9999 -9999 -9999 -9999 -9999 -9999 -9999 -9999 -9999 -9999 -9999 -9999 -9999 -9999 -9999 -9999 -9999 -9999 -9999 -9999 -9999 -9999 -9999 -9999 -9999 -9999 -9999 -9999 -9999 -9999 -9999 -9999 -9999 -9999 -9999 -9999 -9999 -9999 -9999 -9999 -9999 -9999 -9999 -9999 -9999 -9999 -9999 
-9999 -9999 -9999 -9999 -9999 -9999 -9999 -9999 -9999 -9999 -9999 -9999 -9999 -9999 -9999 -9999 -9999 -9999 -9999 -9999 -9999 -9999 -9999 -9999 -9999 -9999 -9999 -9999 -9999 -9999 -9999 -9999 -9999 -9999 -9999 -9999 -9999 -9999 -9999 -9999 8.529166 6.0125 3.825 7.8875 8.329166 3.945833 -0.5958333 1.258333 1.329167 0.4083333 0.2333334 -1.354167 -1.004167 -1.5 -1.470833 -0.9125 1.125 1.216667 1.5 1.6625 1.045833 1.533333 0.2416666 -0.1416667 0.5791667 2.429167 3.7375 2.8125 2.6625 2.679167 2.875 3.116667 3.4125 2.554167 2.958333 2.458333 2.991667 3.329167 3.470833 3.720833 4.4 3.3875 4.591667 6.541667 5.066667 3.704167 6.029167 8.745833 10.87917 8.6875 8.633333 7.283333 5.754167 4.833333 4.320833 3.5625 2.958333 3.016667 4.908333 6.625 6.333333 6.5 5.858334 5.095833 4.5375 3.979167 2.120833 0.4916666 1.379167 4.0625 9.004167 5.975 8.691667 9.270833 6.758333 10.89167 13.85417 7.204167 1.454167 -9999 -9999 -9999 -9999 -9999 -9999 -9999 -9999 -9999 -9999 -9999 -9999 -9999 -9999 -9999 -9999 -9999 -9999 -9999 -9999 -9999 -9999 -9999 -9999 -9999 -9999 -9999 -9999 -9999 -9999 -9999 -9999 -9999 -9999 -9999 -9999 -9999 -9999 -9999 -9999 -9999 -9999 -9999 -9999 -9999 -9999 -9999 -9999 -9999 -9999 -9999 
-9999 -9999 -9999 -9999 -9999 -9999 -9999 -9999 -9999 -9999 -9999 -9999 -9999 -9999 -9999 -9999 -9999 -9999 -9999 -9999 -9999 -9999 -9999 -9999 -9999 -9999 -9999 -9999 -9999 -9999 -9999 -9999 -9999 -9999 -9999 -9999 -9999 -9999 -9999 -9999 -9999 7.041667 6.691667 9.15 5.895833 2.1 -2.495833 -2.895833 0.6291668 -0.03749996 -0.3083334 0.2041666 -0.05833327 -0.6083333 -0.6625 -0.1708332 -0.08749999 -1.275 0.2333334 -0.3375 0.3749999 0.6208333 0.5125 0.1374999 1.129167 2.675 4.020833 3.920833 3.404167 3.329167 2.541667 2.625 3.35 3.195833 2.079167 1.85 1.641667 3.033333 3.525 4.4125 5.345833 3.895833 3.604167 4.216667 2.683333 4.545834 6.9625 8.129167 9.666667 9.05 7.991667 7.820833 7.695833 7.691667 4.895833 3.591667 2.420833 3.679167 5.095833 6.854167 6.666667 7.058333 6.229167 4.679167 3.325 3.783333 2.966667 2.166667 1.329167 2.4 7.908333 8.9375 7.2625 7.679167 11.5875 13.64583 13.6625 -9999 -9999 -9999 -9999 -9999 -9999 -9999 -9999 -9999 -9999 -9999 -9999 -9999 -9999 -9999 -9999 -9999 -9999 -9999 -9999 -9999 -9999 -9999 -9999 -9999 -9999 -9999 -9999 -9999 -9999 -9999 -9999 -9999 -9999 -9999 -9999 -9999 -9999 -9999 -9999 -9999 -9999 -9999 -9999 -9999 -9999 -9999 -9999 -9999 -9999 -9999 -9999 -9999 
-9999 -9999 -9999 -9999 -9999 -9999 -9999 -9999 -9999 -9999 -9999 -9999 -9999 -9999 -9999 -9999 -9999 -9999 -9999 -9999 -9999 -9999 -9999 -9999 -9999 -9999 -9999 -9999 -9999 -9999 -9999 -9999 -9999 -9999 -9999 -9999 -9999 -9999 -9999 -9999 -9999 8.670834 10.2 7.970833 3.7125 -0.1791667 -1.358333 -1.079167 -0.4375 -0.7458334 -0.2083333 0.2875 -1.329167 -1.925 -1.295833 -0.2166667 -2.15 -2.208333 -0.9875 -1.408333 -0.2458334 1.358333 0.3374999 -0.04999995 0.7125 2.7 4.095833 4.904167 4.304167 4.604167 3.808333 3.266667 3.233333 3.295833 2.3125 1.829167 2.383333 3.2125 3.679167 3.9875 5.154167 6.016667 4.104167 2.879167 2.4125 3.783333 5.695833 7.870833 9.966666 7.133333 5.683333 3.5125 3.941667 5.779167 4.045833 2.079167 2.020833 3.116667 4.508333 5.716667 6.6375 6.35 6.070833 4.870833 2.604167 2.741667 2.166667 1.408333 3.954167 3.770833 7.408333 6.216667 -0.1375001 0.04166666 -9999 -9999 -9999 -9999 -9999 -9999 -9999 -9999 -9999 -9999 -9999 -9999 -9999 -9999 -9999 -9999 -9999 -9999 -9999 -9999 -9999 -9999 -9999 -9999 -9999 -9999 -9999 -9999 -9999 -9999 -9999 -9999 -9999 -9999 -9999 -9999 -9999 -9999 -9999 -9999 -9999 -9999 -9999 -9999 -9999 -9999 -9999 -9999 -9999 -9999 -9999 -9999 -9999 -9999 -9999 -9999 
-9999 -9999 -9999 -9999 -9999 -9999 -9999 -9999 -9999 -9999 -9999 -9999 -9999 -9999 -9999 -9999 -9999 -9999 -9999 -9999 -9999 -9999 -9999 -9999 -9999 -9999 -9999 -9999 -9999 -9999 -9999 -9999 -9999 -9999 -9999 -9999 -9999 -9999 -9999 -9999 -9999 10.29167 9.416667 6.725 5.745833 0.6791667 0.1541667 -1.104167 -1.120833 -0.1791666 1.045833 0.1333333 -1.529167 -2.645833 -2.658333 -2.3 -2.054167 -2.1875 -1.570833 -1.904167 0.3041666 1.475 1.004167 -0.01666667 0.275 1.233333 2.1125 4.4375 5.241667 5.491667 5.5375 4.691667 2.958333 3.195833 3.670833 3.1375 3.195833 3.841667 3.395833 4.095833 3.941667 5.729167 4.916667 2.9125 1.795833 3.891667 5.2125 6.395833 9.958333 6.945833 6.054167 4.975 3.025 2.954167 1.5875 1.954167 3.708333 3.85 4.633333 4.433333 5.029167 7.079167 6.470833 5 2.754167 2.295833 2.141667 1.858333 4.633333 5.895833 7.433333 5.695833 -0.3541667 -9999 -9999 -9999 -9999 -9999 -9999 -9999 -9999 -9999 -9999 -9999 -9999 -9999 -9999 -9999 -9999 -9999 -9999 -9999 -9999 -9999 -9999 -9999 -9999 -9999 -9999 -9999 -9999 -9999 -9999 -9999 -9999 -9999 -9999 -9999 -9999 -9999 -9999 -9999 -9999 -9999 -9999 -9999 -9999 -9999 -9999 -9999 -9999 -9999 -9999 -9999 -9999 -9999 -9999 -9999 -9999 -9999 
-9999 -9999 -9999 -9999 -9999 -9999 -9999 -9999 -9999 -9999 -9999 -9999 -9999 -9999 -9999 -9999 -9999 -9999 -9999 -9999 -9999 -9999 -9999 -9999 -9999 -9999 -9999 -9999 -9999 -9999 -9999 -9999 -9999 -9999 -9999 -9999 -9999 -9999 -9999 -9999 -9999 10.44583 6.475 2.579167 4.704166 3.070833 1.479167 -0.6833333 -0.7041667 0.7541668 1.8125 -1.395833 -1.804167 -2.604167 -2.916667 -3.016667 -2.375 -0.9208333 -0.7916666 -0.4791666 2.016667 2.35 1.775 0.5458333 0.3291667 0.9708334 1.720833 2.266667 3.245833 4.741667 5.504167 5.166667 3.733333 2.591667 2.7625 3.783333 4.041667 4.608334 3.870833 3.620833 4.566667 4.320833 5.4125 4.875 3.808333 2.341667 5.179167 7.316667 9.645833 9.779166 5.479167 3.5375 2.441667 1.795833 2.4375 2.670833 4.8375 5.866667 5.554167 4.566667 4.425 5.85 6.395833 5.229167 3.391667 2.208333 2.679167 1.379167 1.791667 0.8916667 3.879167 5.3375 -0.6375 -9999 -9999 -9999 -9999 -9999 -9999 -9999 -9999 -9999 -9999 -9999 -9999 -9999 -9999 -9999 -9999 -9999 -9999 -9999 -9999 -9999 -9999 -9999 -9999 -9999 -9999 -9999 -9999 -9999 -9999 -9999 -9999 -9999 -9999 -9999 -9999 -9999 -9999 -9999 -9999 -9999 -9999 -9999 -9999 -9999 -9999 -9999 -9999 -9999 -9999 -9999 -9999 -9999 -9999 -9999 -9999 -9999 
-9999 -9999 -9999 -9999 -9999 -9999 -9999 -9999 -9999 -9999 -9999 -9999 -9999 -9999 -9999 -9999 -9999 -9999 -9999 -9999 -9999 -9999 -9999 -9999 -9999 -9999 -9999 -9999 -9999 -9999 -9999 -9999 -9999 -9999 -9999 -9999 -9999 -9999 -9999 -9999 -9999 9.191667 4.129167 0.7583333 2.175 2.916667 0.3875 -0.9208333 -0.4166667 1.8375 1.829167 -0.4333334 -2.320833 -1.408333 -2.370833 -3.404167 -1.7375 -0.07916669 1.245833 1.35 2.075 2.145833 2.620833 1.5 0.4083334 0.1916667 0.8749999 0.1958334 0.1499999 1.4 4.533333 5.004167 4.2125 3.5 2.841667 3.1125 3.979167 4.245833 3.5125 2.904167 3.154167 1.508333 2.554167 5.491667 6.204166 4.3875 3.129167 3.775 6.625 10.20833 8.641666 5.9375 3.020833 2.745833 3.804167 4.5125 5.833333 5.133333 4.095833 3.083333 2.870833 5.479167 5.3 5.470833 3.75 1.9875 1.791667 -0.6416667 -0.9041666 0.6375 3.708333 2.433333 -9999 -9999 -9999 -9999 -9999 -9999 -9999 -9999 -9999 -9999 -9999 -9999 -9999 -9999 -9999 -9999 -9999 -9999 -9999 -9999 -9999 -9999 -9999 -9999 -9999 -9999 -9999 -9999 -9999 -9999 -9999 -9999 -9999 -9999 -9999 -9999 -9999 -9999 -9999 -9999 -9999 -9999 -9999 -9999 -9999 -9999 -9999 -9999 -9999 -9999 -9999 -9999 -9999 -9999 -9999 -9999 -9999 -9999 
-9999 -9999 -9999 -9999 -9999 -9999 -9999 -9999 -9999 -9999 -9999 -9999 -9999 -9999 -9999 -9999 -9999 -9999 -9999 -9999 -9999 -9999 -9999 -9999 -9999 -9999 -9999 -9999 -9999 -9999 -9999 -9999 -9999 -9999 -9999 -9999 -9999 -9999 -9999 -9999 9.445833 7.1625 3.920833 1.029167 0.175 1.033333 0.4166667 -0.8499999 -0.7 1.2 0.9374999 -1.245833 -1.016667 -2.045833 -0.3749999 -2.591667 -1.2375 1.829167 4.270833 3.754167 4.395833 3.354167 2.466667 1.304167 0.2000001 -0.3500001 -0.06666663 -0.2375001 -0.1833333 0.7708334 3.225 3.383333 3.958333 4.6125 4.229167 3.429167 3.504167 3.741667 3.266667 1.591667 1.179167 0.9583333 1.1 3.729167 4.2875 6.7 4.554167 3.216667 4.7375 8.05 9.570833 5.975 3.366667 3.979167 4.925 5.579166 4.675 4.5625 4.895833 4.175 5.0875 7.145833 6.370833 5.045833 3.658333 1.704167 0.5458333 -2.856056e-008 0.7166667 1.6125 -1.0125 -9999 -9999 -9999 -9999 -9999 -9999 -9999 -9999 -9999 -9999 -9999 -9999 -9999 -9999 -9999 -9999 -9999 -9999 -9999 -9999 -9999 -9999 -9999 -9999 -9999 -9999 -9999 -9999 -9999 -9999 -9999 -9999 -9999 -9999 -9999 -9999 -9999 -9999 -9999 -9999 -9999 -9999 -9999 -9999 -9999 -9999 -9999 -9999 -9999 -9999 -9999 -9999 -9999 -9999 -9999 -9999 -9999 -9999 -9999 
-9999 -9999 -9999 -9999 -9999 -9999 -9999 -9999 -9999 -9999 -9999 -9999 -9999 -9999 -9999 -9999 -9999 -9999 -9999 -9999 -9999 -9999 -9999 -9999 -9999 -9999 -9999 -9999 -9999 -9999 -9999 -9999 -9999 -9999 -9999 -9999 -9999 -9999 -9999 -9999 9.5125 5.770833 1.783333 0.3125 -0.5624999 -0.5833334 -0.575 -0.09166668 -0.4166667 1.879167 0.9708333 -0.6583333 0.8958333 -1.2125 -2.666667 0.4333333 2.6375 4.1375 5.291667 5.170833 3.75 2.308333 1.4625 1.004167 -0.2833334 -0.3375 0.3083334 0.06666665 1.091667 2.070833 4.0375 3.016667 4.2 4.995833 4.1375 3.575 2.966667 1.825 2.216667 3.270833 1.308333 1.541667 1.391667 1.191667 3.25 6.4125 7.020833 6.620833 4.120833 7.354167 9.575 6.8125 3.608333 4.366667 4.733334 4.6625 3.470833 3.820833 4.475 4.141667 6.4875 6.395833 3.958333 5.241667 3.129167 0.85 0.2458334 -0.9125 0.1 -2.625 -3.183333 -9999 -9999 -9999 -9999 -9999 -9999 -9999 -9999 -9999 -9999 -9999 -9999 -9999 -9999 -9999 -9999 -9999 -9999 -9999 -9999 -9999 -9999 -9999 -9999 -9999 -9999 -9999 -9999 -9999 -9999 -9999 -9999 -9999 -9999 -9999 -9999 -9999 -9999 -9999 -9999 -9999 -9999 -9999 -9999 -9999 -9999 -9999 -9999 -9999 -9999 -9999 -9999 -9999 -9999 -9999 -9999 -9999 -9999 -9999 
-9999 -9999 -9999 -9999 -9999 -9999 -9999 -9999 -9999 -9999 -9999 -9999 -9999 -9999 -9999 -9999 -9999 -9999 -9999 -9999 -9999 -9999 -9999 -9999 -9999 -9999 -9999 -9999 -9999 -9999 -9999 -9999 -9999 -9999 -9999 -9999 -9999 -9999 -9999 -9999 9.708333 4.1875 2.391667 0.125 -0.8208334 -0.04166671 -0.2499999 0.6791666 -0.1708334 2.175 1.229167 1.008333 2.720833 1.879167 0.8583333 2.754167 4.408333 3.5875 5.041667 4.933333 2.7625 1.6375 0.4166667 -0.06666666 -0.6083333 -0.25 0.1833333 1.2875 3.304167 4.195833 4.833333 3.5125 5.004167 5.983334 5.8375 5.270833 3.225 2.208333 1.541667 2.9 3.204167 2.1625 0.9791667 1.058333 2.133333 3.995833 5.341667 8.708333 7.304167 7.55 10.18333 6.75 4.158333 3.5625 3.925 2.3375 1.604167 1.904167 4.070833 4.308333 6.779167 4.545834 4.983334 4.095833 2.3625 0.9458334 0.4124999 -1.208333 -3.266667 -9999 -9999 -9999 -9999 -9999 -9999 -9999 -9999 -9999 -9999 -9999 -9999 -9999 -9999 -9999 -9999 -9999 -9999 -9999 -9999 -9999 -9999 -9999 -9999 -9999 -9999 -9999 -9999 -9999 -9999 -9999 -9999 -9999 -9999 -9999 -9999 -9999 -9999 -9999 -9999 -9999 -9999 -9999 -9999 -9999 -9999 -9999 -9999 -9999 -9999 -9999 -9999 -9999 -9999 -9999 -9999 -9999 -9999 -9999 -9999 -9999 
-9999 -9999 -9999 -9999 -9999 -9999 -9999 -9999 -9999 -9999 -9999 -9999 -9999 -9999 -9999 -9999 -9999 -9999 -9999 -9999 -9999 -9999 -9999 -9999 -9999 -9999 -9999 -9999 -9999 -9999 -9999 -9999 -9999 -9999 -9999 -9999 -9999 -9999 -9999 -9999 8.4 3.075 0.4625 -0.5875 -0.6 0.3458333 1.216667 1.483333 0.07083333 1.170833 3.4375 1.95 1.925 1.983333 2.645833 3.708333 2.454167 1.316667 3.641667 4.845833 3.254167 1.65 1.0625 0.2833334 0.04166661 0.5041667 1.191667 1.145833 2.991667 4.6125 5.4625 5.275 5.566667 6.641667 5.5 4.733333 5.341667 2.920833 1.716667 2.375 4.116667 3.4625 2.195833 0.8749999 0.7375 0.4708334 3.408333 6.645833 6.308333 10.67917 8.220834 4.5875 2.354167 2.358333 2.745833 0.85 1.116667 2.7125 4.4875 5.241667 6.7625 4.9 4.641667 3.75 1.4875 1.816667 0.25 -1.3 -9999 -9999 -9999 -9999 -9999 -9999 -9999 -9999 -9999 -9999 -9999 -9999 -9999 -9999 -9999 -9999 -9999 -9999 -9999 -9999 -9999 -9999 -9999 -9999 -9999 -9999 -9999 -9999 -9999 -9999 -9999 -9999 -9999 -9999 -9999 -9999 -9999 -9999 -9999 -9999 -9999 -9999 -9999 -9999 -9999 -9999 -9999 -9999 -9999 -9999 -9999 -9999 -9999 -9999 -9999 -9999 -9999 -9999 -9999 -9999 -9999 -9999 
-9999 -9999 -9999 -9999 -9999 -9999 -9999 -9999 -9999 -9999 -9999 -9999 -9999 -9999 -9999 -9999 -9999 -9999 -9999 -9999 -9999 -9999 -9999 -9999 -9999 -9999 -9999 -9999 -9999 -9999 -9999 -9999 -9999 -9999 -9999 -9999 -9999 -9999 -9999 -9999 8.295834 4.975 0.7541666 -0.4666666 -0.7041666 -0.4958332 1.433333 2.266667 1.558333 0.7291667 3.933333 1.9 0.6375 0.2875 0.7041667 0.8374999 1.220833 1.408333 3.508333 3.575 3.075 3.2875 2.575 1.6125 0.6208333 0.9291667 1.808333 2.504167 2.341667 2.9 4.1875 5.566667 6.4625 6.970833 5.970833 3.108333 3.745833 5.570833 3.908333 2.116667 2.420833 4.729167 3.583333 1.183333 1.008333 1.6 3.7125 4.345833 4.041667 9.916667 8.458333 5.7625 1.954167 1.058333 1.908333 0.8958334 3.279167 5.245833 6.9375 6.0875 2.775 2.775 3.633333 2.266667 1.295833 2.216667 1.829167 -1.441667 -9999 -9999 -9999 -9999 -9999 -9999 -9999 -9999 -9999 -9999 -9999 -9999 -9999 -9999 -9999 -9999 -9999 -9999 -9999 -9999 -9999 -9999 -9999 -9999 -9999 -9999 -9999 -9999 -9999 -9999 -9999 -9999 -9999 -9999 -9999 -9999 -9999 -9999 -9999 -9999 -9999 -9999 -9999 -9999 -9999 -9999 -9999 -9999 -9999 -9999 -9999 -9999 -9999 -9999 -9999 -9999 -9999 -9999 -9999 -9999 -9999 -9999 
-9999 -9999 -9999 -9999 -9999 -9999 -9999 -9999 -9999 -9999 -9999 -9999 -9999 -9999 -9999 -9999 -9999 -9999 -9999 -9999 -9999 -9999 -9999 -9999 -9999 -9999 -9999 -9999 -9999 -9999 -9999 -9999 -9999 -9999 -9999 -9999 -9999 -9999 -9999 -9999 8.291667 5.058333 3.079167 2.208333 0.4 -0.6166667 0.6041666 2.954167 3.445833 2.420833 3.804167 0.6375 0.3708333 0.01250009 -0.15 -0.08333335 0.6333333 1.791667 3.608333 4.620833 3.875 2.375 1.0625 1.2625 0.7916667 0.875 0.7583333 0.8833333 0.725 1.945833 2.470833 2.291667 4.7125 6.070833 6.25 3.4375 2.520833 3.9875 5.820833 5.179167 2.683333 2.404167 3.858333 3.504167 2.545833 2.625 5.741667 3.520833 4.254167 7.420834 9.241667 2.866667 0.725 0.5125 0.4166667 1.058333 4.704167 6.8 4.375 5.5875 4.558333 4.5875 3.0125 1.525 1.958333 2.6375 2.3625 -2.454167 -9999 -9999 -9999 -9999 -9999 -9999 -9999 -9999 -9999 -9999 -9999 -9999 -9999 -9999 -9999 -9999 -9999 -9999 -9999 -9999 -9999 -9999 -9999 -9999 -9999 -9999 -9999 -9999 -9999 -9999 -9999 -9999 -9999 -9999 -9999 -9999 -9999 -9999 -9999 -9999 -9999 -9999 -9999 -9999 -9999 -9999 -9999 -9999 -9999 -9999 -9999 -9999 -9999 -9999 -9999 -9999 -9999 -9999 -9999 -9999 -9999 -9999 
-9999 -9999 -9999 -9999 -9999 -9999 -9999 -9999 -9999 -9999 -9999 -9999 -9999 -9999 -9999 -9999 -9999 -9999 -9999 -9999 -9999 -9999 -9999 -9999 -9999 -9999 -9999 -9999 -9999 -9999 -9999 -9999 -9999 -9999 -9999 -9999 -9999 -9999 -9999 -9999 9.9375 6.925 4.533333 2.3875 1.225 -0.3041667 0.6208333 2.8875 4.095833 3.420833 3.0625 0.4958334 0.1375 0.2708334 0.2375 0.2291667 0.6916667 1.966667 3.775 5.291667 2.925 2.520833 1.241667 1.25 0.95 0.8666666 0.7166668 0.5291666 1.358333 0.8541667 0.1208333 1.479167 2.033333 3.079167 4.8 3.983333 1.6875 2.983333 4.570833 6.6625 5.495833 2.45 2.225 4.3375 5.041667 5.466667 4.191667 4.1375 7.6625 8.183333 9.1625 4.158333 0.65 0.09999991 0.5375 3.7375 7.420834 3.75 1.35 2.383333 3.9 2.85 2.083333 1.358333 3.5625 2.704167 1.941667 -0.8875 -9999 -9999 -9999 -9999 -9999 -9999 -9999 -9999 -9999 -9999 -9999 -9999 -9999 -9999 -9999 -9999 -9999 -9999 -9999 -9999 -9999 -9999 -9999 -9999 -9999 -9999 -9999 -9999 -9999 -9999 -9999 -9999 -9999 -9999 -9999 -9999 -9999 -9999 -9999 -9999 -9999 -9999 -9999 -9999 -9999 -9999 -9999 -9999 -9999 -9999 -9999 -9999 -9999 -9999 -9999 -9999 -9999 -9999 -9999 -9999 -9999 -9999 
-9999 -9999 -9999 -9999 -9999 -9999 -9999 -9999 -9999 -9999 -9999 -9999 -9999 -9999 -9999 -9999 -9999 -9999 -9999 -9999 -9999 -9999 -9999 -9999 -9999 -9999 -9999 -9999 -9999 -9999 -9999 -9999 -9999 -9999 -9999 -9999 -9999 -9999 -9999 -9999 -9999 8.933333 5.404167 1.691667 -0.4083333 -0.5624999 0.5208334 2.2 4.095833 3.016667 3.920833 1.158333 0.9416667 1.270833 0.6458334 0.5208334 1.916667 1.720833 2.920833 4.579166 4.166667 3.133333 1.7125 1.833333 1.291667 1.204167 1.083333 0.6375 0.8416667 0.5416667 0.55 1.270833 1.341667 1.916667 1.825 1.825 1.8625 2.916667 4.2375 5.570833 5.275 4.229167 1.7125 2.204167 3.420833 1.729167 1.016667 5.920834 4.570833 2.216667 7.808333 7.229167 2.295833 0.1666667 2.075 6.0625 6.816667 4.5875 1.5625 0.7166667 2.741667 2.3625 1.1125 1.879167 2.904167 3.075 4.341667 -0.5083333 -3.875 -9999 -9999 -9999 -9999 -9999 -9999 -9999 -9999 -9999 -9999 -9999 -9999 -9999 -9999 -9999 -9999 -9999 -9999 -9999 -9999 -9999 -9999 -9999 -9999 -9999 -9999 -9999 -9999 -9999 -9999 -9999 -9999 -9999 -9999 -9999 -9999 -9999 -9999 -9999 -9999 -9999 -9999 -9999 -9999 -9999 -9999 -9999 -9999 -9999 -9999 -9999 -9999 -9999 -9999 -9999 -9999 -9999 -9999 -9999 -9999 -9999 
-9999 -9999 -9999 -9999 -9999 -9999 -9999 -9999 -9999 -9999 -9999 -9999 -9999 -9999 -9999 -9999 -9999 -9999 -9999 -9999 -9999 -9999 -9999 -9999 -9999 -9999 -9999 -9999 -9999 -9999 -9999 -9999 -9999 -9999 -9999 -9999 -9999 -9999 -9999 -9999 -9999 8.7125 4.0875 1.220833 0.2208333 -0.7166666 -0.6416668 1.05 4.254167 2.5125 4.491666 3.333333 2.904167 0.8375 0.6833333 1.5375 2.366667 1.358333 2.004167 4.008333 4.454167 3.754167 1.991667 2.75 1.683333 1.470833 1.291667 1 1.3375 1.595833 0.925 0.3125 1.004167 1.716667 1.170833 0.5041667 2.591667 3.8375 4.141667 5.825 3.891667 2.420833 1.658333 1.854167 1.633333 0.4333333 2.129167 5.220833 1.925 1.608333 7.608333 8.170834 1.820833 -0.4208333 1.183333 6.35 3.070833 4.483333 4.741667 1.179167 3.358333 2.095833 0.8416667 3.066667 2.366667 2.2875 5.691667 2.945833 -1.383333 -0.9 -9999 -9999 -9999 -9999 -9999 -9999 -9999 -9999 -9999 -9999 -9999 -9999 -9999 -9999 -9999 -9999 -9999 -9999 -9999 -9999 -9999 -9999 -9999 -9999 -9999 -9999 -9999 -9999 -9999 -9999 -9999 -9999 -9999 -9999 -9999 -9999 -9999 -9999 -9999 -9999 -9999 -9999 -9999 -9999 -9999 -9999 -9999 -9999 -9999 -9999 -9999 -9999 -9999 -9999 -9999 -9999 -9999 -9999 -9999 -9999 
-9999 -9999 -9999 -9999 -9999 -9999 -9999 -9999 -9999 -9999 -9999 -9999 -9999 -9999 -9999 -9999 -9999 -9999 -9999 -9999 -9999 -9999 -9999 -9999 -9999 -9999 -9999 -9999 -9999 -9999 -9999 -9999 -9999 -9999 -9999 -9999 -9999 -9999 -9999 -9999 -9999 10.3375 5.275 1.529167 0.6583333 0.1958334 -0.4958333 1.2375 4.820833 4.016667 2.683333 5.495833 4.2625 1.545833 2.654167 2.204167 2.908333 2.145833 2.004167 3.854167 5.3875 3.6625 4.329167 3.770833 2.1125 1.470833 1.454167 1.125 0.8708334 1.3 1.241667 0.5208334 1.2375 1.9125 2.020833 1.3875 2.3375 5.175 4.883333 5.895833 4.979167 2.520833 1.391667 3.279167 2.066667 2.020833 2.245833 2.404167 1.1 1.429167 4.541667 9.975 5.691667 1.416667 2.070833 7.325 2.225 1.041667 5.4375 4.233333 4.6875 4.429167 3.470833 4.195833 1.691667 2.375 1.270833 3.879167 6.570833 1.233333 -9999 -9999 -9999 -9999 -9999 -9999 -9999 -9999 -9999 -9999 -9999 -9999 -9999 -9999 -9999 -9999 -9999 -9999 -9999 -9999 -9999 -9999 -9999 -9999 -9999 -9999 -9999 -9999 -9999 -9999 -9999 -9999 -9999 -9999 -9999 -9999 -9999 -9999 -9999 -9999 -9999 -9999 -9999 -9999 -9999 -9999 -9999 -9999 -9999 -9999 -9999 -9999 -9999 -9999 -9999 -9999 -9999 -9999 -9999 -9999 
-9999 -9999 -9999 -9999 -9999 -9999 -9999 -9999 -9999 -9999 -9999 -9999 -9999 -9999 -9999 -9999 -9999 -9999 -9999 -9999 -9999 -9999 -9999 -9999 -9999 -9999 -9999 -9999 -9999 -9999 -9999 -9999 -9999 -9999 -9999 -9999 -9999 -9999 -9999 -9999 -9999 10.53333 4.491667 1.079167 1.325 1.329167 0.3500001 2.558333 6.3375 4.058333 2.275 5.445833 5.408333 4.033333 2.675 2.533333 3.625 3.016667 1.5875 2.7875 5.420833 4.591667 2.670833 1.954167 2.1125 1.7625 1.616667 1.25 0.6666666 1.416667 2.220833 0.9875 1.045833 2.304167 3.183333 2.966667 1.854167 4.595833 5.441667 4.1 5.179167 4.066667 2.141667 2.75 5.383333 4.2625 1.729167 2.491667 2.291667 2.8125 4.179167 10.0625 6.625 6.841667 7.866667 8.195833 1.745833 1.166667 4.679167 4.304167 2.570833 2.041667 4.529167 1.445833 0.2 0.7375001 -1.716667 0.4 3.8125 7.754167 -9999 -9999 -9999 -9999 -9999 -9999 -9999 -9999 -9999 -9999 -9999 -9999 -9999 -9999 -9999 -9999 -9999 -9999 -9999 -9999 -9999 -9999 -9999 -9999 -9999 -9999 -9999 -9999 -9999 -9999 -9999 -9999 -9999 -9999 -9999 -9999 -9999 -9999 -9999 -9999 -9999 -9999 -9999 -9999 -9999 -9999 -9999 -9999 -9999 -9999 -9999 -9999 -9999 -9999 -9999 -9999 -9999 -9999 -9999 -9999 
-9999 -9999 -9999 -9999 -9999 -9999 -9999 -9999 -9999 -9999 -9999 -9999 -9999 -9999 -9999 -9999 -9999 -9999 -9999 -9999 -9999 -9999 -9999 -9999 -9999 -9999 -9999 -9999 -9999 -9999 -9999 -9999 -9999 -9999 -9999 -9999 -9999 -9999 -9999 -9999 -9999 10.5625 4.575 2.4375 2.579167 4.579167 2.75 5.145833 7.229167 4.425 0.75 3.604167 6.2875 4.125 3.175 3.5625 4.3125 3.470833 1.854167 3.0625 5.020833 2.85 1.695833 1.641667 2.145833 1.9875 1.883333 1.6125 0.8583333 0.4375 1.55 2.679167 1.733333 2.629167 3.745833 3.254167 1.641667 3.45 3.141667 2.558333 5.229167 4.979167 4.308333 3.220833 3.929167 6.433333 3.758333 6.55 7.516667 7.995833 10.675 7.9375 8.570833 6.475 4.6125 6.233334 3.0875 0.1500001 3.045833 2.083333 0.9083334 3.379167 2.125 0.8 -0.5 -0.1874999 -0.7208334 0.2916666 1.154167 5.791667 9.004167 -9999 -9999 -9999 -9999 -9999 -9999 -9999 -9999 -9999 -9999 -9999 -9999 -9999 -9999 -9999 -9999 -9999 -9999 -9999 -9999 -9999 -9999 -9999 -9999 -9999 -9999 -9999 -9999 -9999 -9999 -9999 -9999 -9999 -9999 -9999 -9999 -9999 -9999 -9999 -9999 -9999 -9999 -9999 -9999 -9999 -9999 -9999 -9999 -9999 -9999 -9999 -9999 -9999 -9999 -9999 -9999 -9999 -9999 -9999 
-9999 -9999 -9999 -9999 -9999 -9999 -9999 -9999 -9999 -9999 -9999 -9999 -9999 -9999 -9999 -9999 -9999 -9999 -9999 -9999 -9999 -9999 -9999 -9999 -9999 -9999 -9999 -9999 -9999 -9999 -9999 -9999 -9999 -9999 -9999 -9999 -9999 -9999 -9999 -9999 -9999 10.4375 7.141666 3.129167 5.395833 7.495833 6.5875 7.9875 6.720833 3.054167 0.7916667 1.3875 5.004167 6.716667 4.633333 4.329167 4.479167 2.991667 2.175 2.079167 3.979167 3.891667 1.079167 1.55 1.995833 2.283333 2.079167 1.858333 1.154167 0.575 0.3708333 2.183333 2.908333 3.279167 4.195833 4.475 2.7875 1.658333 1.291667 1.479167 4.4 6.795833 5.404167 2.766667 3.608333 7.025 7.7125 8.429167 12.70833 12.60417 8.729167 2.595833 2.229167 2.658333 0.3541667 3.5375 2.279167 3.104408e-008 2.229167 1.275 2.1625 2.154167 2.4875 0.8874999 -0.004166649 -0.8999999 1.183333 1.875 6.3875 5.808333 3.820833 -9999 -9999 -9999 -9999 -9999 -9999 -9999 -9999 -9999 -9999 -9999 -9999 -9999 -9999 -9999 -9999 -9999 -9999 -9999 -9999 -9999 -9999 -9999 -9999 -9999 -9999 -9999 -9999 -9999 -9999 -9999 -9999 -9999 -9999 -9999 -9999 -9999 -9999 -9999 -9999 -9999 -9999 -9999 -9999 -9999 -9999 -9999 -9999 -9999 -9999 -9999 -9999 -9999 -9999 -9999 -9999 -9999 -9999 -9999 
-9999 -9999 -9999 -9999 -9999 -9999 -9999 -9999 -9999 -9999 -9999 -9999 -9999 -9999 -9999 -9999 -9999 -9999 -9999 -9999 -9999 -9999 -9999 -9999 -9999 -9999 -9999 -9999 -9999 -9999 -9999 -9999 -9999 -9999 -9999 -9999 -9999 -9999 -9999 -9999 -9999 10.7125 7.8 8.325 8.5 7.029167 6.775 8.279167 5.479167 3.0875 1.825 1.470833 4.020833 7.345833 4.220833 4.495833 3.808333 3.066667 2.345833 3.170833 4.083333 5.325 2.025 1.775 1.883333 2.579167 2.433333 2.1375 1.4375 0.95 0.4125 1.366667 2.295833 3.275 3.975 5.183333 4.204167 2.195833 1.441667 1.670833 2.495833 5.595833 6.691667 3.820833 2.716667 4.354167 6.425 8.445833 11.36667 11 5.5875 2.558333 -0.7166667 1.120833 -1.158333 1.891667 1.3 0.1 0.7625 2.104167 2.370833 1.204167 0.7125 -0.5416667 -0.7166666 0.1666666 1.266667 3.125 3.354167 -1.283333 -1.808333 -9999 -9999 -9999 -9999 -9999 -9999 -9999 -9999 -9999 -9999 -9999 -9999 -9999 -9999 -9999 -9999 -9999 -9999 -9999 -9999 -9999 -9999 -9999 -9999 -9999 -9999 -9999 -9999 -9999 -9999 -9999 -9999 -9999 -9999 -9999 -9999 -9999 -9999 -9999 -9999 -9999 -9999 -9999 -9999 -9999 -9999 -9999 -9999 -9999 -9999 -9999 -9999 -9999 -9999 -9999 -9999 -9999 -9999 -9999 
-9999 -9999 -9999 -9999 -9999 -9999 -9999 -9999 -9999 -9999 -9999 -9999 -9999 -9999 -9999 -9999 -9999 -9999 -9999 -9999 -9999 -9999 -9999 -9999 -9999 -9999 -9999 -9999 -9999 -9999 -9999 -9999 -9999 -9999 -9999 -9999 -9999 -9999 -9999 -9999 -9999 -9999 10.67083 9.5375 4.633333 2.8625 5.245833 7.591667 5.366667 3.591667 2.745833 3.15 6.65 7.266667 4.154167 4.2375 3.5375 3.1 2.233333 3.9375 4.429167 6.445833 3.595833 1.554167 2.754167 2.554167 2.15 1.6625 1.591667 0.9999999 0.7083334 0.5583333 2.195833 1.725 3.008333 4.5125 4.641666 3.1875 1.933333 4.183333 3.475 3.083333 5.8125 6.6375 4.5125 1.7125 3.7125 5.070833 8.5625 11.1625 4.8375 1.529167 -0.03333332 -0.5375 -1.133333 1.016667 0.5333333 -0.8208334 1.633333 2.975 2.541667 1.708333 1.475 0.7000001 -0.7416666 0.5291666 2.0375 2.6875 -1.345833 -1.725 0.3583333 3.425 6.616667 7.05 -9999 -9999 -9999 -9999 -9999 -9999 -9999 -9999 -9999 -9999 -9999 -9999 -9999 -9999 -9999 -9999 -9999 -9999 -9999 -9999 -9999 -9999 -9999 -9999 -9999 -9999 -9999 -9999 -9999 -9999 -9999 -9999 -9999 -9999 -9999 -9999 -9999 -9999 -9999 -9999 -9999 -9999 -9999 -9999 -9999 -9999 -9999 -9999 -9999 -9999 -9999 -9999 -9999 -9999 -9999 -9999 
-9999 -9999 -9999 -9999 -9999 -9999 -9999 -9999 -9999 -9999 -9999 -9999 -9999 -9999 -9999 -9999 -9999 -9999 -9999 -9999 -9999 -9999 -9999 -9999 -9999 -9999 -9999 -9999 -9999 -9999 -9999 -9999 -9999 -9999 -9999 -9999 -9999 -9999 -9999 -9999 -9999 -9999 10.95833 8.05 5.204166 2.770833 5.095833 5.175 4.583333 4.3625 3.8875 4.895833 7.720833 6.304167 3.516667 4.725 4.183333 3.108333 1.529167 3.175 3.133333 5.166667 5.383333 2.591667 2.2625 3.120833 2.6125 1.025 1.216667 0.8166666 1.154167 1.2875 1.5375 0.875 2 3.4125 4.941667 4.104167 2.5 3.925 5.4125 5.604167 6.191667 7.141666 4.795833 2.8875 5.1375 7.529167 10.39583 11.45 4.695833 0.2625001 0.225 -1.595833 -0.725 0.2125 -0.975 0.8375 4.079166 2.2625 3.070833 2.8125 1.508333 -0.06249997 -0.5083333 0.9666666 1.1 0.475 1.95 4.954167 7.225 8.5375 10.84583 10.7875 11.71667 -9999 -9999 -9999 -9999 -9999 -9999 -9999 -9999 -9999 -9999 -9999 -9999 -9999 -9999 -9999 -9999 -9999 -9999 -9999 -9999 -9999 -9999 -9999 -9999 -9999 -9999 -9999 -9999 -9999 -9999 -9999 -9999 -9999 -9999 -9999 -9999 -9999 -9999 -9999 -9999 -9999 -9999 -9999 -9999 -9999 -9999 -9999 -9999 -9999 -9999 -9999 -9999 -9999 -9999 -9999 
-9999 -9999 -9999 -9999 -9999 -9999 -9999 -9999 -9999 -9999 -9999 -9999 -9999 -9999 -9999 -9999 -9999 -9999 -9999 -9999 -9999 -9999 -9999 -9999 -9999 -9999 -9999 -9999 -9999 -9999 -9999 -9999 -9999 -9999 -9999 -9999 -9999 -9999 -9999 -9999 -9999 -9999 11.86667 9.795834 6.795833 2.754167 3.4125 3.883333 4.225 4.983333 4.683333 5.529167 7.216667 6.025 3.745833 5.25 4.233334 2.9625 1.579167 2.066667 2.583333 6.054167 4.725 1.941667 1.579167 2.7875 4.166667 2.441667 0.9541667 1.029167 0.975 1.620833 2.0875 0.8958334 1.166667 2.258333 3.795833 5.279167 4.7125 2.779167 4.216667 4.8125 4.145833 5.466667 4.958333 3.033333 2.8375 3.429167 6.5875 12.15833 6.470833 2.829167 0.4208334 -1.295833 1.458333 -1.375 0.3958333 2.2 3.5875 3.970833 3.445833 2.6625 0.8458333 -0.2958333 0.2583334 0.3041667 1.433333 2.575 4.4125 1.725 2.8125 7.758333 8.545834 -9999 -9999 -9999 -9999 -9999 -9999 -9999 -9999 -9999 -9999 -9999 -9999 -9999 -9999 -9999 -9999 -9999 -9999 -9999 -9999 -9999 -9999 -9999 -9999 -9999 -9999 -9999 -9999 -9999 -9999 -9999 -9999 -9999 -9999 -9999 -9999 -9999 -9999 -9999 -9999 -9999 -9999 -9999 -9999 -9999 -9999 -9999 -9999 -9999 -9999 -9999 -9999 -9999 -9999 -9999 -9999 -9999 
-9999 -9999 -9999 -9999 -9999 -9999 -9999 -9999 -9999 -9999 -9999 -9999 -9999 -9999 -9999 -9999 -9999 -9999 -9999 -9999 -9999 -9999 -9999 -9999 -9999 -9999 -9999 -9999 -9999 -9999 -9999 -9999 -9999 -9999 -9999 -9999 -9999 -9999 -9999 -9999 -9999 -9999 11.96667 8.508333 5.008333 1.683333 1.745833 2.633333 3.975 4.854167 4.445833 3.7375 6.6125 7.525 4.908333 5.183333 4.229167 3.745833 1.9375 1.8625 3.3875 6.454167 5.395833 2.379167 1.395833 1.7 2.3875 4.0125 4.204166 3.1125 1.654167 1.720833 1.625 2.079167 0.8291667 1.3125 3.395833 5.954166 6.354167 3.308333 3.879167 3.429167 2.604167 5.2125 5.129167 2.058333 1.579167 3.7 7.933333 9.8625 11.41667 6.8375 2.008333 2.45 0.8583333 0.2083334 2.820833 5.195833 1.945833 5.254167 6.225 2.391667 0.6125 -0.0291666 2.029167 1.933333 2.366667 1.395833 2.241667 -0.375 3.720833 6.579167 6.508333 9.8125 11.4625 -9999 -9999 -9999 -9999 -9999 -9999 -9999 -9999 -9999 -9999 -9999 -9999 -9999 -9999 -9999 -9999 -9999 -9999 -9999 -9999 -9999 -9999 -9999 -9999 -9999 -9999 -9999 -9999 -9999 -9999 -9999 -9999 -9999 -9999 -9999 -9999 -9999 -9999 -9999 -9999 -9999 -9999 -9999 -9999 -9999 -9999 -9999 -9999 -9999 -9999 -9999 -9999 -9999 -9999 -9999 
-9999 -9999 -9999 -9999 -9999 -9999 -9999 -9999 -9999 -9999 -9999 -9999 -9999 -9999 -9999 -9999 -9999 -9999 -9999 -9999 -9999 -9999 -9999 -9999 -9999 -9999 -9999 -9999 -9999 -9999 -9999 -9999 -9999 -9999 -9999 -9999 -9999 -9999 -9999 -9999 -9999 -9999 11.4 8.733334 5.475 2.85 1.454167 2.425 5.608334 6.325 5.579166 6.670834 8.075 6.875 4.7125 5.5875 3.075 2.254167 2.5125 1.725 5.1 7.091667 4.341667 2.504167 1.65 1.129167 1.979167 3.220833 4.204166 5.45 5.2625 3.954167 2.345833 3.070833 2.279167 3.120833 4.65 5.654167 7.645833 6.079167 4.520833 3.45 2.7625 4.741667 6.570833 2.004167 1.158333 4.808333 4.891667 5.329167 10.30417 8.3875 4.579167 2.4375 1.9125 0.7708334 3.7875 5.975 1.825 5.295834 5.8375 2.304167 1.475 1.170833 0.8208333 2.133333 4.1125 0.1541667 0.45 2.158333 4.0375 3.745833 7.725 11.82083 9.345833 -9999 -9999 -9999 -9999 -9999 -9999 -9999 -9999 -9999 -9999 -9999 -9999 -9999 -9999 -9999 -9999 -9999 -9999 -9999 -9999 -9999 -9999 -9999 -9999 -9999 -9999 -9999 -9999 -9999 -9999 -9999 -9999 -9999 -9999 -9999 -9999 -9999 -9999 -9999 -9999 -9999 -9999 -9999 -9999 -9999 -9999 -9999 -9999 -9999 -9999 -9999 -9999 -9999 -9999 -9999 
-9999 -9999 -9999 -9999 -9999 -9999 -9999 -9999 -9999 -9999 -9999 -9999 -9999 -9999 -9999 -9999 -9999 -9999 -9999 -9999 -9999 -9999 -9999 -9999 -9999 -9999 -9999 -9999 -9999 -9999 -9999 -9999 -9999 -9999 -9999 -9999 -9999 -9999 -9999 -9999 -9999 -9999 10.42917 7.275 3.225 2.704167 2.429167 3.1125 5.595833 8.345834 8.7375 6.7125 6.270833 5.979167 4.3375 4.35 4.770833 2.741667 2.654167 1.958333 5.820833 8.408334 5.891667 4.1375 1.45 0.7208333 1.766667 3.045833 4.508333 5.354167 6.220833 6.816667 6.2125 5.6 3.9 4.741667 5.2375 5.925 7.425 7.458333 7.008333 2.879167 2.7 6.654167 6.116667 2.645833 1.5375 2.358333 3.429167 7.308333 10.17083 11.31667 4.7 5.475 3.158333 2.6125 2.566667 6.095833 5.154167 6.095833 6.133333 2.741667 3.058333 1.416667 0.04583333 1.391667 3.120833 2.220833 1.591667 1.966667 3.5625 8.029166 10.925 10.80833 4.979167 1.2125 -9999 -9999 -9999 -9999 -9999 -9999 -9999 -9999 -9999 -9999 -9999 -9999 -9999 -9999 -9999 -9999 -9999 -9999 -9999 -9999 -9999 -9999 -9999 -9999 -9999 -9999 -9999 -9999 -9999 -9999 -9999 -9999 -9999 -9999 -9999 -9999 -9999 -9999 -9999 -9999 -9999 -9999 -9999 -9999 -9999 -9999 -9999 -9999 -9999 -9999 -9999 -9999 -9999 -9999 
-9999 -9999 -9999 -9999 -9999 -9999 -9999 -9999 -9999 -9999 -9999 -9999 -9999 -9999 -9999 -9999 -9999 -9999 -9999 -9999 -9999 -9999 -9999 -9999 -9999 -9999 -9999 -9999 -9999 -9999 -9999 -9999 -9999 -9999 -9999 -9999 -9999 -9999 -9999 -9999 -9999 -9999 -9999 9.054167 4.616667 2.116667 3.520833 4.308333 7.616667 7.441667 8.441667 4.708333 3.983333 3.825 4.425 4.033333 3.291667 4.325 5.333333 4.766667 8.004167 7.458333 2.891667 3.175 2.479167 0.7541667 0.5541667 1.575 3.3625 5.779167 6.233333 5.758333 4.133333 4.1 3.883333 2.491667 3.041667 3.016667 5.6375 7.483334 6.75 4.204166 1.979167 4.820833 8.020833 4.991667 2.754167 1.9125 3.75 4.829167 6.983333 12.55417 7.15 6.208333 3.666667 2.4125 1.345833 4.5875 5.5125 8.154166 8.058333 6.083333 2.854167 0.6166667 0.6750001 0.45 2.0125 5.3 3.295833 1.541667 5.129167 7.333333 10.63333 8.641666 3.595833 -9999 -9999 -9999 -9999 -9999 -9999 -9999 -9999 -9999 -9999 -9999 -9999 -9999 -9999 -9999 -9999 -9999 -9999 -9999 -9999 -9999 -9999 -9999 -9999 -9999 -9999 -9999 -9999 -9999 -9999 -9999 -9999 -9999 -9999 -9999 -9999 -9999 -9999 -9999 -9999 -9999 -9999 -9999 -9999 -9999 -9999 -9999 -9999 -9999 -9999 -9999 -9999 -9999 -9999 -9999 
-9999 -9999 -9999 -9999 -9999 -9999 -9999 -9999 -9999 -9999 -9999 -9999 -9999 -9999 -9999 -9999 -9999 -9999 -9999 -9999 -9999 -9999 -9999 -9999 -9999 -9999 -9999 -9999 -9999 -9999 -9999 -9999 -9999 -9999 -9999 -9999 -9999 -9999 -9999 -9999 -9999 -9999 -9999 9.279166 4.9125 2.6625 2.625 6.641666 7.758333 9.3 7.4 5.0875 4.433333 4.183333 5.245833 4.383333 3.641667 3.625 6.875 8.5125 8.175 5.716667 3.241667 1.9625 1.841667 0.8041667 0.7333333 1.354167 2.029167 4.375 5.495833 4.2 2.566667 1.8125 1.3125 1.420833 0.6166667 1.395833 2.220833 4.45 7.929167 5.825 2.858333 3.920833 6.245833 6.608333 3.75 2.4 2.554167 3.125 6.245833 11.8375 9.166667 5.708333 3.079167 0.7958333 0.5375 3.133333 2.433333 5.025 10.12917 6.7625 2.7375 0.5416666 1.370833 2.6 3.858333 6 2.683333 1.754167 5.029167 9.1875 8.2875 4.429167 -9999 -9999 -9999 -9999 -9999 -9999 -9999 -9999 -9999 -9999 -9999 -9999 -9999 -9999 -9999 -9999 -9999 -9999 -9999 -9999 -9999 -9999 -9999 -9999 -9999 -9999 -9999 -9999 -9999 -9999 -9999 -9999 -9999 -9999 -9999 -9999 -9999 -9999 -9999 -9999 -9999 -9999 -9999 -9999 -9999 -9999 -9999 -9999 -9999 -9999 -9999 -9999 -9999 -9999 -9999 -9999 
-9999 -9999 -9999 -9999 -9999 -9999 -9999 -9999 -9999 -9999 -9999 -9999 -9999 -9999 -9999 -9999 -9999 -9999 -9999 -9999 -9999 -9999 -9999 -9999 -9999 -9999 -9999 -9999 -9999 -9999 -9999 -9999 -9999 -9999 -9999 -9999 -9999 -9999 -9999 -9999 -9999 -9999 -9999 10.82917 6.425 3.291667 1.533333 5.891666 8.1 9.8 7.475 5.579167 5.041667 5.225 6.1625 6.091667 5.75 2.875 5.35 9.291667 6.925 2.791667 0.8 1.691667 1.108333 0.7333333 1.070833 1.191667 2.020833 1.604167 3.179167 3.483333 2.770833 1.6875 1.333333 1.366667 1.025 1.766667 2.341667 5.254167 9.4625 7.141666 4.720833 6.829167 8.829166 4.458333 4.154167 3.170833 2.4625 3.1125 6.808333 10.575 11.76667 7.3125 3.204167 1.179167 2.45 3.4375 2.570833 4.975 9.133333 7.2 2.6 2.5125 1.7625 0.8166667 2.375 5.229167 4.6875 3.325 7.120833 6.566667 4.595833 -9999 -9999 -9999 -9999 -9999 -9999 -9999 -9999 -9999 -9999 -9999 -9999 -9999 -9999 -9999 -9999 -9999 -9999 -9999 -9999 -9999 -9999 -9999 -9999 -9999 -9999 -9999 -9999 -9999 -9999 -9999 -9999 -9999 -9999 -9999 -9999 -9999 -9999 -9999 -9999 -9999 -9999 -9999 -9999 -9999 -9999 -9999 -9999 -9999 -9999 -9999 -9999 -9999 -9999 -9999 -9999 -9999 
-9999 -9999 -9999 -9999 -9999 -9999 -9999 -9999 -9999 -9999 -9999 -9999 -9999 -9999 -9999 -9999 -9999 -9999 -9999 -9999 -9999 -9999 -9999 -9999 -9999 -9999 -9999 -9999 -9999 -9999 -9999 -9999 -9999 -9999 -9999 -9999 -9999 -9999 -9999 -9999 -9999 -9999 -9999 8.566667 3.195833 1.920833 3.954167 7.475 9.0625 7.033333 4.129167 5.6375 6.220833 5.65 4.670834 5.233333 2.5625 0.8666666 3.441667 8.829166 8.029166 3.329167 0.7375 0.7 0.8 1.216667 1.179167 1.925 2.566667 1.679167 1.8125 3.283333 4.408333 4.6375 3.891667 3.270833 3.304167 4.258333 6.1625 7.704166 9.520833 6.679167 5.008333 6.970833 9.420834 7.633333 4.9875 4.991667 3.6 5.908333 5.5 9.016666 13.0875 8.204166 1.9 2.2625 5.35 4.729167 2.279167 2.541667 6.1625 9.3875 6.579166 3.066667 2.395833 1.525 2.191667 6.470833 4.6375 1.866667 6.9 2.591667 -9999 -9999 -9999 -9999 -9999 -9999 -9999 -9999 -9999 -9999 -9999 -9999 -9999 -9999 -9999 -9999 -9999 -9999 -9999 -9999 -9999 -9999 -9999 -9999 -9999 -9999 -9999 -9999 -9999 -9999 -9999 -9999 -9999 -9999 -9999 -9999 -9999 -9999 -9999 -9999 -9999 -9999 -9999 -9999 -9999 -9999 -9999 -9999 -9999 -9999 -9999 -9999 -9999 -9999 -9999 -9999 -9999 -9999 
-9999 -9999 -9999 -9999 -9999 -9999 -9999 -9999 -9999 -9999 -9999 -9999 -9999 -9999 -9999 -9999 -9999 -9999 -9999 -9999 -9999 -9999 -9999 -9999 -9999 -9999 -9999 -9999 -9999 -9999 -9999 -9999 -9999 -9999 -9999 -9999 -9999 -9999 -9999 -9999 -9999 -9999 10.64583 6.108333 1.770833 4.1375 7.541667 9.429167 8.370833 2.875 2.920833 5.658333 5.041667 3.716667 3.108333 4.329167 2.391667 0.5916668 3.404167 8.595833 9.341666 5.629167 2.2 0.2583334 0.6875 1.066667 1.566667 2.254167 2.9125 2.408333 2.258333 2.4625 4.620833 6.1875 6.995833 7.145833 7.541667 8.075 8.495833 9.766666 9.175 4.979167 2.5625 4.8125 7.816667 9.375 6.129167 2.866667 3.408333 7.216667 8.695833 10.475 12.8625 6.6125 2.5375 6.208333 7.025 3.258333 2 2.854167 4.816667 8.783333 10.275 7.4625 4.995833 2.329167 3.079167 8.0375 4.329167 2.1125 4.879167 -9999 -9999 -9999 -9999 -9999 -9999 -9999 -9999 -9999 -9999 -9999 -9999 -9999 -9999 -9999 -9999 -9999 -9999 -9999 -9999 -9999 -9999 -9999 -9999 -9999 -9999 -9999 -9999 -9999 -9999 -9999 -9999 -9999 -9999 -9999 -9999 -9999 -9999 -9999 -9999 -9999 -9999 -9999 -9999 -9999 -9999 -9999 -9999 -9999 -9999 -9999 -9999 -9999 -9999 -9999 -9999 -9999 -9999 -9999 
-9999 -9999 -9999 -9999 -9999 -9999 -9999 -9999 -9999 -9999 -9999 -9999 -9999 -9999 -9999 -9999 -9999 -9999 -9999 -9999 -9999 -9999 -9999 -9999 -9999 -9999 -9999 -9999 -9999 -9999 -9999 -9999 -9999 -9999 -9999 -9999 -9999 -9999 -9999 -9999 -9999 -9999 9.916667 4.7375 2.5 3.791667 8.3625 6.858333 4.845833 4.020833 5.108334 5.941667 3.233333 2.308333 2.6 3.25 -9999 0.9708332 6.195833 9.4625 9.904166 6.983334 4.183333 2.195833 1.55 1.1375 1.470833 2.716667 2.8 3.533333 2.808333 2.429167 3.329167 3.520833 6.575 7.5375 9.158333 9.675 9.575 7.808333 7.808333 6.3625 2.566667 4.4875 6.683333 9.220834 8.025 4.2875 3.966667 7.195833 11.25 11.99167 10.56667 3.475 6.65 9.25 3.683333 2.5375 2.016667 1.908333 1.9375 3.333333 8.104167 10.6125 8.741667 4.729167 4.4125 8.645833 5.695833 1.208333 2.158333 -9999 -9999 -9999 -9999 -9999 -9999 -9999 -9999 -9999 -9999 -9999 -9999 -9999 -9999 -9999 -9999 -9999 -9999 -9999 -9999 -9999 -9999 -9999 -9999 -9999 -9999 -9999 -9999 -9999 -9999 -9999 -9999 -9999 -9999 -9999 -9999 -9999 -9999 -9999 -9999 -9999 -9999 -9999 -9999 -9999 -9999 -9999 -9999 -9999 -9999 -9999 -9999 -9999 -9999 -9999 -9999 -9999 -9999 -9999 
-9999 -9999 -9999 -9999 -9999 -9999 -9999 -9999 -9999 -9999 -9999 -9999 -9999 -9999 -9999 -9999 -9999 -9999 -9999 -9999 -9999 -9999 -9999 -9999 -9999 -9999 -9999 -9999 -9999 -9999 -9999 -9999 -9999 -9999 -9999 -9999 -9999 -9999 -9999 -9999 -9999 -9999 10.40417 7.766666 5.895833 4.15 6.670833 8.458333 4.183333 6.866667 5.725 3.541667 2.175 2.029167 -9999 -9999 -9999 3.454167 8.150001 10.825 9.3 5.9875 2.066667 1.170833 1.095833 1.783333 1.883333 2.3625 3.379167 3.870833 3.104167 2.1 1.475 2.208333 4.575 5.4 6.5625 7.779167 9.3875 4.825 5.825 4.395833 2.079167 3.670833 7.5 9.116667 7.6375 7.695833 5.575 5.925 7.954167 9.804167 12.36667 8.3875 10.6375 5.933333 2.483333 3.85 3.766667 3.770833 1.775 1.354167 3.441667 7.929167 9.7 4.579166 7.358333 9.4875 5.645833 2.75 4.85 -9999 -9999 -9999 -9999 -9999 -9999 -9999 -9999 -9999 -9999 -9999 -9999 -9999 -9999 -9999 -9999 -9999 -9999 -9999 -9999 -9999 -9999 -9999 -9999 -9999 -9999 -9999 -9999 -9999 -9999 -9999 -9999 -9999 -9999 -9999 -9999 -9999 -9999 -9999 -9999 -9999 -9999 -9999 -9999 -9999 -9999 -9999 -9999 -9999 -9999 -9999 -9999 -9999 -9999 -9999 -9999 -9999 -9999 -9999 
-9999 -9999 -9999 -9999 -9999 -9999 -9999 -9999 -9999 -9999 -9999 -9999 -9999 -9999 -9999 -9999 -9999 -9999 -9999 -9999 -9999 -9999 -9999 -9999 -9999 -9999 -9999 -9999 -9999 -9999 -9999 -9999 -9999 -9999 -9999 -9999 -9999 -9999 -9999 -9999 -9999 -9999 -9999 11.00417 6.104167 4.491667 8.554167 7.458333 5.5625 8.9875 5.525 3.395833 2.316667 1.054167 -9999 -9999 -9999 7.645833 8.916667 8.575 7.070833 6.758333 1.770833 -0.04166663 0.8625 2.195833 3.066667 2.266667 2.925 3.908333 3.533333 1.391667 0.7416667 1.029167 2.275 2.7 3.8375 8.154167 9.066667 4.166667 3.254167 2.245833 2.758333 3.4875 6.225 9.533334 7.45 7.325 7.133333 5.070833 6.879167 6.016666 12.7375 11.28333 7.591667 3.095833 2.095833 2.75 3.625 6.0625 3.441667 3.270833 5.308333 9.083333 10.85417 9.145833 10.1375 5.65 4.654167 8.141666 9.554167 7.941667 -9999 -9999 -9999 -9999 -9999 -9999 -9999 -9999 -9999 -9999 -9999 -9999 -9999 -9999 -9999 -9999 -9999 -9999 -9999 -9999 -9999 -9999 -9999 -9999 -9999 -9999 -9999 -9999 -9999 -9999 -9999 -9999 -9999 -9999 -9999 -9999 -9999 -9999 -9999 -9999 -9999 -9999 -9999 -9999 -9999 -9999 -9999 -9999 -9999 -9999 -9999 -9999 -9999 -9999 -9999 -9999 -9999 -9999 
-9999 -9999 -9999 -9999 -9999 -9999 -9999 -9999 -9999 -9999 -9999 -9999 -9999 -9999 -9999 -9999 -9999 -9999 -9999 -9999 -9999 -9999 -9999 -9999 -9999 -9999 -9999 -9999 -9999 -9999 -9999 -9999 -9999 -9999 -9999 -9999 -9999 -9999 -9999 -9999 -9999 -9999 -9999 11.56667 7.829167 5.104167 8.866667 7.370833 9.4875 7.295834 2.266667 1.104167 1.704167 -9999 -9999 -9999 -9999 -9999 -9999 5.4 4.808333 2.945833 2.266667 0.7541666 0.2458334 1.279167 1.3 3.65 2.641667 4.6125 3.9875 1.241667 1.004167 0.9125 1.645833 3.966667 6.9875 10.11667 6.15 3.641667 2.8 2.154167 2.583333 3.258333 6.295833 9.3125 9.6625 4.925 5.470833 3.4875 6.241667 7.1 12.40417 11.1875 5.0625 2.183333 1.691667 3.933333 5.429167 6.170833 7.108334 8.466666 9.091666 11.29167 9.8625 11.53333 7.079167 5.820833 8.5125 12.95833 11.30833 -9999 -9999 -9999 -9999 -9999 -9999 -9999 -9999 -9999 -9999 -9999 -9999 -9999 -9999 -9999 -9999 -9999 -9999 -9999 -9999 -9999 -9999 -9999 -9999 -9999 -9999 -9999 -9999 -9999 -9999 -9999 -9999 -9999 -9999 -9999 -9999 -9999 -9999 -9999 -9999 -9999 -9999 -9999 -9999 -9999 -9999 -9999 -9999 -9999 -9999 -9999 -9999 -9999 -9999 -9999 -9999 -9999 -9999 -9999 
-9999 -9999 -9999 -9999 -9999 -9999 -9999 -9999 -9999 -9999 -9999 -9999 -9999 -9999 -9999 -9999 -9999 -9999 -9999 -9999 -9999 -9999 -9999 -9999 -9999 -9999 -9999 -9999 -9999 -9999 -9999 -9999 -9999 -9999 -9999 -9999 -9999 -9999 -9999 -9999 -9999 -9999 -9999 11.72917 8.704166 5.904167 9.208333 8.9125 8.391666 5.454167 4.041667 3.091667 2.458333 -9999 -9999 -9999 -9999 -9999 -9999 -9999 2.2 1.195833 1.595833 0.3041667 0.1625 0.3875001 0.8791667 2.316667 4.433333 4.858334 5.766667 3.258333 2.4 1.845833 3.608333 6.129167 10.03333 7.775 4.875 3.8625 4.945833 3.3875 1.9375 2.870833 5.808333 9.758333 8.129167 4.166667 3.816667 3.483333 6.829166 9.875 12.91667 11.3625 5.766666 2.304167 1.7625 3.558333 3.208333 2.775 4.425 5.008333 8.508333 11.94583 10.16667 11.625 7.329167 10.79583 10.4375 14.55417 -9999 -9999 -9999 -9999 -9999 -9999 -9999 -9999 -9999 -9999 -9999 -9999 -9999 -9999 -9999 -9999 -9999 -9999 -9999 -9999 -9999 -9999 -9999 -9999 -9999 -9999 -9999 -9999 -9999 -9999 -9999 -9999 -9999 -9999 -9999 -9999 -9999 -9999 -9999 -9999 -9999 -9999 -9999 -9999 -9999 -9999 -9999 -9999 -9999 -9999 -9999 -9999 -9999 -9999 -9999 -9999 -9999 -9999 -9999 -9999 
-9999 -9999 -9999 -9999 -9999 -9999 -9999 -9999 -9999 -9999 -9999 -9999 -9999 -9999 -9999 -9999 -9999 -9999 -9999 -9999 -9999 -9999 -9999 -9999 -9999 -9999 -9999 -9999 -9999 -9999 -9999 -9999 -9999 -9999 -9999 -9999 -9999 -9999 -9999 -9999 -9999 -9999 -9999 -9999 12.475 6.329167 7.0625 10.05833 7.604167 5.3 2.8125 1.458333 -9999 -9999 -9999 -9999 -9999 -9999 -9999 -9999 -9999 1.170833 1.091667 -0.2083333 1.4875 1.7 2.55 2.779167 4.675 3.533333 6.504167 6.808333 5.970833 4.870833 7.008333 9.5375 9.7 9.712501 7.1875 5.175 5.695833 2.783333 1.975 3.7625 7.620833 10.23333 5.2 2.491667 3.6125 4.020833 6.545834 8.479167 11.74583 12.9375 6.570833 4.070833 1.820833 4.866667 3.816667 4.175 2.729167 3.083333 5.945833 11.39583 13.82083 12.60417 9.870833 13.2625 -9999 -9999 -9999 -9999 -9999 -9999 -9999 -9999 -9999 -9999 -9999 -9999 -9999 -9999 -9999 -9999 -9999 -9999 -9999 -9999 -9999 -9999 -9999 -9999 -9999 -9999 -9999 -9999 -9999 -9999 -9999 -9999 -9999 -9999 -9999 -9999 -9999 -9999 -9999 -9999 -9999 -9999 -9999 -9999 -9999 -9999 -9999 -9999 -9999 -9999 -9999 -9999 -9999 -9999 -9999 -9999 -9999 -9999 -9999 -9999 -9999 -9999 
-9999 -9999 -9999 -9999 -9999 -9999 -9999 -9999 -9999 -9999 -9999 -9999 -9999 -9999 -9999 -9999 -9999 -9999 -9999 -9999 -9999 -9999 -9999 -9999 -9999 -9999 -9999 -9999 -9999 -9999 -9999 -9999 -9999 -9999 -9999 -9999 -9999 -9999 -9999 -9999 -9999 -9999 -9999 -9999 11.59167 5.841667 9.304167 8.529167 3.45 1.533333 1.316667 -9999 -9999 -9999 -9999 -9999 -9999 -9999 -9999 -9999 -9999 -9999 -9999 1.0375 1.1375 1.979167 3.170833 4.2875 4.808333 4.845833 5.2375 8.170834 8.804167 8.579166 8.758333 8.1375 6.729167 10.5625 9.1 8.2 6.370833 4.629167 2.316667 5.691667 9.970834 11.09583 6.0125 3.6375 3.658333 4 6.4375 9.029166 9.854167 13.64583 9.929167 5.975 1.883333 3.870833 7.15 7.270833 5.254167 3.5 2.683333 7.008333 10.65 13.5625 13.60417 -9999 -9999 -9999 -9999 -9999 -9999 -9999 -9999 -9999 -9999 -9999 -9999 -9999 -9999 -9999 -9999 -9999 -9999 -9999 -9999 -9999 -9999 -9999 -9999 -9999 -9999 -9999 -9999 -9999 -9999 -9999 -9999 -9999 -9999 -9999 -9999 -9999 -9999 -9999 -9999 -9999 -9999 -9999 -9999 -9999 -9999 -9999 -9999 -9999 -9999 -9999 -9999 -9999 -9999 -9999 -9999 -9999 -9999 -9999 -9999 -9999 -9999 -9999 
-9999 -9999 -9999 -9999 -9999 -9999 -9999 -9999 -9999 -9999 -9999 -9999 -9999 -9999 -9999 -9999 -9999 -9999 -9999 -9999 -9999 -9999 -9999 -9999 -9999 -9999 -9999 -9999 -9999 -9999 -9999 -9999 -9999 -9999 -9999 -9999 -9999 -9999 -9999 -9999 -9999 -9999 -9999 -9999 12.27083 8.583333 10.14583 6.1125 3.058333 -9999 -9999 -9999 -9999 -9999 -9999 -9999 -9999 -9999 -9999 -9999 -9999 -9999 -9999 1.225 0.7416667 1.8375 1.729167 2.054167 5.370833 5.0875 5.5375 5.133333 6.470833 6.45 4.345833 4.395833 4.175 9.720834 9.1 6.070833 5.841667 3.729167 2.975 5.945833 9.366667 11.99167 8.133333 6.954166 4.954167 5 5.695833 7.083333 9.091667 13.64583 9.2 4.458333 2.358333 3.9875 4.879167 8.729167 8.216666 7.654167 4.308333 6.045833 9.866667 13.98333 -9999 -9999 -9999 -9999 -9999 -9999 -9999 -9999 -9999 -9999 -9999 -9999 -9999 -9999 -9999 -9999 -9999 -9999 -9999 -9999 -9999 -9999 -9999 -9999 -9999 -9999 -9999 -9999 -9999 -9999 -9999 -9999 -9999 -9999 -9999 -9999 -9999 -9999 -9999 -9999 -9999 -9999 -9999 -9999 -9999 -9999 -9999 -9999 -9999 -9999 -9999 -9999 -9999 -9999 -9999 -9999 -9999 -9999 -9999 -9999 -9999 -9999 -9999 -9999 
-9999 -9999 -9999 -9999 -9999 -9999 -9999 -9999 -9999 -9999 -9999 -9999 -9999 -9999 -9999 -9999 -9999 -9999 -9999 -9999 -9999 -9999 -9999 -9999 -9999 -9999 -9999 -9999 -9999 -9999 -9999 -9999 -9999 -9999 -9999 -9999 -9999 -9999 -9999 -9999 -9999 -9999 -9999 -9999 12.32083 9.5125 9.995833 4.516667 5.304167 -9999 -9999 -9999 -9999 -9999 -9999 -9999 -9999 -9999 -9999 -9999 -9999 -9999 -9999 2.179167 2.1375 3.170833 2.475 1.391667 4.925 3.183333 1.516667 1.016667 4.245833 2.358333 1.754167 2.766667 5.445833 8.5 10.55833 5.570833 4.0875 3.216667 3.441667 5.441667 9.091667 12.08333 10.84167 7.866667 6.15 6.0375 5.8625 8.379167 8.908333 12.22083 11.54167 7.408333 5.933333 5.395833 3.541667 5.35 8.045834 11.175 8.3125 5.470833 8.9 13.82917 -9999 -9999 -9999 -9999 -9999 -9999 -9999 -9999 -9999 -9999 -9999 -9999 -9999 -9999 -9999 -9999 -9999 -9999 -9999 -9999 -9999 -9999 -9999 -9999 -9999 -9999 -9999 -9999 -9999 -9999 -9999 -9999 -9999 -9999 -9999 -9999 -9999 -9999 -9999 -9999 -9999 -9999 -9999 -9999 -9999 -9999 -9999 -9999 -9999 -9999 -9999 -9999 -9999 -9999 -9999 -9999 -9999 -9999 -9999 -9999 -9999 -9999 -9999 -9999 
-9999 -9999 -9999 -9999 -9999 -9999 -9999 -9999 -9999 -9999 -9999 -9999 -9999 -9999 -9999 -9999 -9999 -9999 -9999 -9999 -9999 -9999 -9999 -9999 -9999 -9999 -9999 -9999 -9999 -9999 -9999 -9999 -9999 -9999 -9999 -9999 -9999 -9999 -9999 -9999 -9999 -9999 -9999 -9999 11.75833 9.258333 11.7 10.10833 9.3125 -9999 -9999 -9999 -9999 -9999 -9999 -9999 -9999 -9999 -9999 -9999 -9999 -9999 -9999 -9999 -9999 4.125 5.120833 2.779167 3.241667 6.4375 2.470833 1.754167 2.6875 0.3583334 -0.02083325 2.695833 7.366667 10.32917 11.14583 4.5875 5.2 3.733333 3.966667 6.8875 11.17917 10.7375 6.541667 5.154167 4.8 4.895833 4.8125 6.666667 9.925 11.60833 13.05417 10.75833 8.754167 5.2875 3.070833 4.545833 7.270833 10.98333 11.91667 8.245833 10.79583 -9999 -9999 -9999 -9999 -9999 -9999 -9999 -9999 -9999 -9999 -9999 -9999 -9999 -9999 -9999 -9999 -9999 -9999 -9999 -9999 -9999 -9999 -9999 -9999 -9999 -9999 -9999 -9999 -9999 -9999 -9999 -9999 -9999 -9999 -9999 -9999 -9999 -9999 -9999 -9999 -9999 -9999 -9999 -9999 -9999 -9999 -9999 -9999 -9999 -9999 -9999 -9999 -9999 -9999 -9999 -9999 -9999 -9999 -9999 -9999 -9999 -9999 -9999 -9999 -9999 
-9999 -9999 -9999 -9999 -9999 -9999 -9999 -9999 -9999 -9999 -9999 -9999 -9999 -9999 -9999 -9999 -9999 -9999 -9999 -9999 -9999 -9999 -9999 -9999 -9999 -9999 -9999 -9999 -9999 -9999 -9999 -9999 -9999 -9999 -9999 -9999 -9999 -9999 -9999 -9999 -9999 -9999 -9999 -9999 11.65833 10.30833 9.5875 7.379167 4.370833 1.483333 -9999 -9999 -9999 -9999 -9999 -9999 -9999 -9999 -9999 -9999 -9999 -9999 -9999 -9999 -9999 3.375 5.954167 7.370833 4.408333 6.891667 5.283333 1.8 -0.3041666 0.2666667 0.825 3.620833 5.941667 9.770833 12.05 7.166667 6.9625 4.645833 4.466667 6.045834 10.625 10.8375 7.016667 4.225 4.45 3.504167 4.020833 6.375 7.395833 9.625 13.2 11.8125 9.0125 6.7125 4.495833 4.866667 7.604167 10.9125 13.04167 11.21667 12.27917 -9999 -9999 -9999 -9999 -9999 -9999 -9999 -9999 -9999 -9999 -9999 -9999 -9999 -9999 -9999 -9999 -9999 -9999 -9999 -9999 -9999 -9999 -9999 -9999 -9999 -9999 -9999 -9999 -9999 -9999 -9999 -9999 -9999 -9999 -9999 -9999 -9999 -9999 -9999 -9999 -9999 -9999 -9999 -9999 -9999 -9999 -9999 -9999 -9999 -9999 -9999 -9999 -9999 -9999 -9999 -9999 -9999 -9999 -9999 -9999 -9999 -9999 -9999 -9999 -9999 
-9999 -9999 -9999 -9999 -9999 -9999 -9999 -9999 -9999 -9999 -9999 -9999 -9999 -9999 -9999 -9999 -9999 -9999 -9999 -9999 -9999 -9999 -9999 -9999 -9999 -9999 -9999 -9999 -9999 -9999 -9999 -9999 -9999 -9999 -9999 -9999 -9999 -9999 -9999 -9999 -9999 -9999 -9999 -9999 -9999 12.31667 7.170833 3.104167 2.129167 -9999 -9999 -9999 -9999 -9999 -9999 -9999 -9999 -9999 -9999 -9999 -9999 -9999 -9999 -9999 -9999 -9999 3.366667 4.1375 8.275 8.483334 3.7625 0.9958333 0.05833334 0.09583329 1.4625 1.570833 3.4625 5.366667 9.9 13.125 7.704166 6.125 5.225 6.7125 10.1625 10.65 7.741667 4.6375 3.941667 4.529167 4.370833 6.345833 8.020833 7.9125 9.1375 11.77083 13.50417 9.391666 6.35 5.216667 7.925 8.8 10.99583 14.52917 -9999 -9999 -9999 -9999 -9999 -9999 -9999 -9999 -9999 -9999 -9999 -9999 -9999 -9999 -9999 -9999 -9999 -9999 -9999 -9999 -9999 -9999 -9999 -9999 -9999 -9999 -9999 -9999 -9999 -9999 -9999 -9999 -9999 -9999 -9999 -9999 -9999 -9999 -9999 -9999 -9999 -9999 -9999 -9999 -9999 -9999 -9999 -9999 -9999 -9999 -9999 -9999 -9999 -9999 -9999 -9999 -9999 -9999 -9999 -9999 -9999 -9999 -9999 -9999 -9999 -9999 
-9999 -9999 -9999 -9999 -9999 -9999 -9999 -9999 -9999 -9999 -9999 -9999 -9999 -9999 -9999 -9999 -9999 -9999 -9999 -9999 -9999 -9999 -9999 -9999 -9999 -9999 -9999 -9999 -9999 -9999 -9999 -9999 -9999 -9999 -9999 -9999 -9999 -9999 -9999 -9999 -9999 -9999 -9999 -9999 -9999 11.19167 11.80833 7.8 3.495833 -9999 -9999 -9999 -9999 -9999 -9999 -9999 -9999 -9999 -9999 -9999 -9999 -9999 -9999 -9999 -9999 -9999 -9999 -9999 8.75 8.191667 4.2625 1.241667 2.7375 1.454167 1.904167 1.9125 1.604167 2.958333 7.4875 11.575 12.325 6.983334 5.241667 8.225 12.29583 9.8625 7.391667 5.395833 4.704167 5.575 4.916667 6.058333 5.433333 5.779167 6.408333 6.158333 12.9625 10.14583 6.0375 3.7875 5.65 7.983333 12.45 -9999 -9999 -9999 -9999 -9999 -9999 -9999 -9999 -9999 -9999 -9999 -9999 -9999 -9999 -9999 -9999 -9999 -9999 -9999 -9999 -9999 -9999 -9999 -9999 -9999 -9999 -9999 -9999 -9999 -9999 -9999 -9999 -9999 -9999 -9999 -9999 -9999 -9999 -9999 -9999 -9999 -9999 -9999 -9999 -9999 -9999 -9999 -9999 -9999 -9999 -9999 -9999 -9999 -9999 -9999 -9999 -9999 -9999 -9999 -9999 -9999 -9999 -9999 -9999 -9999 -9999 -9999 
-9999 -9999 -9999 -9999 -9999 -9999 -9999 -9999 -9999 -9999 -9999 -9999 -9999 -9999 -9999 -9999 -9999 -9999 -9999 -9999 -9999 -9999 -9999 -9999 -9999 -9999 -9999 -9999 -9999 -9999 -9999 -9999 -9999 -9999 -9999 -9999 -9999 -9999 -9999 -9999 -9999 -9999 -9999 -9999 -9999 -9999 -9999 10.4375 5.195833 7.945833 -9999 -9999 -9999 -9999 -9999 -9999 -9999 -9999 -9999 -9999 -9999 -9999 -9999 -9999 -9999 -9999 -9999 9.583333 11.07917 7.075 3.3875 3.895833 3.095833 2.141667 2.029167 4.1375 3.079167 5.3875 9.633333 12.64167 9.095834 6.65 4.941667 7.7875 13.01667 10.82917 6.8625 7.366667 5.783333 6.3125 5.429167 6.575 5.725 4.516667 4.083333 6.854167 11.50833 12.43333 6.966667 5.8 6.504167 9.704166 11.175 -9999 -9999 -9999 -9999 -9999 -9999 -9999 -9999 -9999 -9999 -9999 -9999 -9999 -9999 -9999 -9999 -9999 -9999 -9999 -9999 -9999 -9999 -9999 -9999 -9999 -9999 -9999 -9999 -9999 -9999 -9999 -9999 -9999 -9999 -9999 -9999 -9999 -9999 -9999 -9999 -9999 -9999 -9999 -9999 -9999 -9999 -9999 -9999 -9999 -9999 -9999 -9999 -9999 -9999 -9999 -9999 -9999 -9999 -9999 -9999 -9999 -9999 -9999 -9999 -9999 -9999 -9999 
-9999 -9999 -9999 -9999 -9999 -9999 -9999 -9999 -9999 -9999 -9999 -9999 -9999 -9999 -9999 -9999 -9999 -9999 -9999 -9999 -9999 -9999 -9999 -9999 -9999 -9999 -9999 -9999 -9999 -9999 -9999 -9999 -9999 -9999 -9999 -9999 -9999 -9999 -9999 -9999 -9999 -9999 -9999 -9999 -9999 -9999 -9999 13.15833 10.29167 -9999 -9999 -9999 -9999 -9999 -9999 -9999 -9999 -9999 -9999 -9999 -9999 -9999 -9999 -9999 -9999 -9999 -9999 -9999 11.41667 9.579166 7.725 4.8125 1.55 3.408333 5.420833 6.108334 6.4375 9.5375 13.14167 12.3 8.745833 7.629167 5.1375 8.341667 13.15833 8.379167 7.9625 9.083333 7.795833 6.158333 7.079167 6.733333 7.591667 6.070833 4.041667 5.145833 10.87083 11.325 6.308333 5.5625 7.458333 9.341667 10.92083 -9999 -9999 -9999 -9999 -9999 -9999 -9999 -9999 -9999 -9999 -9999 -9999 -9999 -9999 -9999 -9999 -9999 -9999 -9999 -9999 -9999 -9999 -9999 -9999 -9999 -9999 -9999 -9999 -9999 -9999 -9999 -9999 -9999 -9999 -9999 -9999 -9999 -9999 -9999 -9999 -9999 -9999 -9999 -9999 -9999 -9999 -9999 -9999 -9999 -9999 -9999 -9999 -9999 -9999 -9999 -9999 -9999 -9999 -9999 -9999 -9999 -9999 -9999 -9999 -9999 -9999 -9999 
-9999 -9999 -9999 -9999 -9999 -9999 -9999 -9999 -9999 -9999 -9999 -9999 -9999 -9999 -9999 -9999 -9999 -9999 -9999 -9999 -9999 -9999 -9999 -9999 -9999 -9999 -9999 -9999 -9999 -9999 -9999 -9999 -9999 -9999 -9999 -9999 -9999 -9999 -9999 -9999 -9999 -9999 -9999 -9999 -9999 -9999 -9999 -9999 12.65 -9999 -9999 -9999 -9999 -9999 -9999 -9999 -9999 -9999 -9999 -9999 -9999 -9999 -9999 -9999 -9999 -9999 2.245833 5.670834 8.954166 12.45417 10.02083 4.575 1.7 1.541667 4.083333 7.5375 8.841666 12.575 12.74583 8.05 4.120833 5.079167 4.566667 5.504167 12.36667 11.1375 10.78333 9.129167 8.979167 6.475 6.520833 6.983334 6.729167 7.5125 7.029167 6.7 13.21667 10.525 7.954167 6.895833 9.033334 11.27083 12.925 -9999 -9999 -9999 -9999 -9999 -9999 -9999 -9999 -9999 -9999 -9999 -9999 -9999 -9999 -9999 -9999 -9999 -9999 -9999 -9999 -9999 -9999 -9999 -9999 -9999 -9999 -9999 -9999 -9999 -9999 -9999 -9999 -9999 -9999 -9999 -9999 -9999 -9999 -9999 -9999 -9999 -9999 -9999 -9999 -9999 -9999 -9999 -9999 -9999 -9999 -9999 -9999 -9999 -9999 -9999 -9999 -9999 -9999 -9999 -9999 -9999 -9999 -9999 -9999 -9999 -9999 -9999 
-9999 -9999 -9999 -9999 -9999 -9999 -9999 -9999 -9999 -9999 -9999 -9999 -9999 -9999 -9999 -9999 -9999 -9999 -9999 -9999 -9999 -9999 -9999 -9999 -9999 -9999 -9999 -9999 -9999 -9999 -9999 -9999 -9999 -9999 -9999 -9999 -9999 -9999 -9999 -9999 -9999 -9999 -9999 -9999 -9999 -9999 -9999 -9999 -9999 -9999 -9999 -9999 -9999 -9999 -9999 -9999 -9999 -9999 -9999 -9999 -9999 -9999 -9999 -9999 2.858333 2.35 3.466667 5.916667 8.4625 11.0125 11.55417 5.741667 2.554167 2.05 2.716667 5.791667 9.6 13.0875 8.9375 7.3375 3.025 3.375 4.975 8.054167 13.40417 14.32917 12.67083 9.641666 9.679167 7.795833 7.091667 6.8 6.704166 6.416667 6.075 6.683333 10.69583 13.8875 12.9625 9.1125 9.754167 13.36667 -9999 -9999 -9999 -9999 -9999 -9999 -9999 -9999 -9999 -9999 -9999 -9999 -9999 -9999 -9999 -9999 -9999 -9999 -9999 -9999 -9999 -9999 -9999 -9999 -9999 -9999 -9999 -9999 -9999 -9999 -9999 -9999 -9999 -9999 -9999 -9999 -9999 -9999 -9999 -9999 -9999 -9999 -9999 -9999 -9999 -9999 -9999 -9999 -9999 -9999 -9999 -9999 -9999 -9999 -9999 -9999 -9999 -9999 -9999 -9999 -9999 -9999 -9999 -9999 -9999 -9999 -9999 -9999 
-9999 -9999 -9999 -9999 -9999 -9999 -9999 -9999 -9999 -9999 -9999 -9999 -9999 -9999 -9999 -9999 -9999 -9999 -9999 -9999 -9999 -9999 -9999 -9999 -9999 -9999 -9999 -9999 -9999 -9999 -9999 -9999 -9999 -9999 -9999 -9999 -9999 -9999 -9999 -9999 -9999 -9999 -9999 -9999 -9999 -9999 -9999 -9999 -9999 -9999 -9999 -9999 -9999 -9999 -9999 -9999 -9999 -9999 -9999 -9999 -9999 -9999 -9999 -9999 -9999 3.608333 3.333333 4.9875 7.7625 11.7875 13.05833 7.441667 4.9625 3.995833 4.354167 7.25 12.17083 13.0375 10.16667 6.558333 3.333333 3.6 6.779167 11.00833 10.37917 11.40833 13.88333 11.35833 11.7375 11.4375 9.633333 8.120833 7.6 5.795834 5.229167 6.1 8.379167 11.00417 13.7875 13.0375 10.95 -9999 -9999 -9999 -9999 -9999 -9999 -9999 -9999 -9999 -9999 -9999 -9999 -9999 -9999 -9999 -9999 -9999 -9999 -9999 -9999 -9999 -9999 -9999 -9999 -9999 -9999 -9999 -9999 -9999 -9999 -9999 -9999 -9999 -9999 -9999 -9999 -9999 -9999 -9999 -9999 -9999 -9999 -9999 -9999 -9999 -9999 -9999 -9999 -9999 -9999 -9999 -9999 -9999 -9999 -9999 -9999 -9999 -9999 -9999 -9999 -9999 -9999 -9999 -9999 -9999 -9999 -9999 -9999 -9999 
-9999 -9999 -9999 -9999 -9999 -9999 -9999 -9999 -9999 -9999 -9999 -9999 -9999 -9999 -9999 -9999 -9999 -9999 -9999 -9999 -9999 -9999 -9999 -9999 -9999 -9999 -9999 -9999 -9999 -9999 -9999 -9999 -9999 -9999 -9999 -9999 -9999 -9999 -9999 -9999 -9999 -9999 -9999 -9999 -9999 -9999 -9999 -9999 -9999 -9999 -9999 -9999 -9999 -9999 -9999 -9999 -9999 -9999 -9999 -9999 -9999 -9999 -9999 -9999 -9999 4.6375 3.75 3.7125 6.354167 10.02083 13.17083 13.00417 10.3875 5.058333 5.5125 11.68333 13.97917 9.808333 6.991667 5.8625 4.683333 4.2375 6.508333 7.891667 5.7125 7.75 12.84167 13.32917 12.50417 11.81667 10.47083 8.366667 9.845833 8.004167 6.120833 6.129167 7.695833 11.22083 14.43333 15.80417 -9999 -9999 -9999 -9999 -9999 -9999 -9999 -9999 -9999 -9999 -9999 -9999 -9999 -9999 -9999 -9999 -9999 -9999 -9999 -9999 -9999 -9999 -9999 -9999 -9999 -9999 -9999 -9999 -9999 -9999 -9999 -9999 -9999 -9999 -9999 -9999 -9999 -9999 -9999 -9999 -9999 -9999 -9999 -9999 -9999 -9999 -9999 -9999 -9999 -9999 -9999 -9999 -9999 -9999 -9999 -9999 -9999 -9999 -9999 -9999 -9999 -9999 -9999 -9999 -9999 -9999 -9999 -9999 -9999 -9999 
-9999 -9999 -9999 -9999 -9999 -9999 -9999 -9999 -9999 -9999 -9999 -9999 -9999 -9999 -9999 -9999 -9999 -9999 -9999 -9999 -9999 -9999 -9999 -9999 -9999 -9999 -9999 -9999 -9999 -9999 -9999 -9999 -9999 -9999 -9999 -9999 -9999 -9999 -9999 -9999 -9999 -9999 -9999 -9999 -9999 -9999 -9999 -9999 -9999 -9999 -9999 -9999 -9999 -9999 -9999 -9999 -9999 -9999 -9999 -9999 -9999 -9999 -9999 -9999 -9999 -9999 4.829167 4.816667 7.25 8.075 8.6875 11.35833 13.09583 7.570833 6.941667 10.95833 13.01667 8.5625 4.145833 4.479167 5.329167 7.420834 5.583333 5.2125 4.758333 8.425 10.325 14.03333 12.9125 9.191667 8.541667 9.729167 11.12917 9.95 9.0125 6.566667 6.141667 10.625 10.72917 -9999 -9999 -9999 -9999 -9999 -9999 -9999 -9999 -9999 -9999 -9999 -9999 -9999 -9999 -9999 -9999 -9999 -9999 -9999 -9999 -9999 -9999 -9999 -9999 -9999 -9999 -9999 -9999 -9999 -9999 -9999 -9999 -9999 -9999 -9999 -9999 -9999 -9999 -9999 -9999 -9999 -9999 -9999 -9999 -9999 -9999 -9999 -9999 -9999 -9999 -9999 -9999 -9999 -9999 -9999 -9999 -9999 -9999 -9999 -9999 -9999 -9999 -9999 -9999 -9999 -9999 -9999 -9999 -9999 -9999 -9999 
-9999 -9999 -9999 -9999 -9999 -9999 -9999 -9999 -9999 -9999 -9999 -9999 -9999 -9999 -9999 -9999 -9999 -9999 -9999 -9999 -9999 -9999 -9999 -9999 -9999 -9999 -9999 -9999 -9999 -9999 -9999 -9999 -9999 -9999 -9999 -9999 -9999 -9999 -9999 -9999 -9999 -9999 -9999 -9999 -9999 -9999 -9999 -9999 -9999 -9999 -9999 -9999 -9999 -9999 -9999 -9999 -9999 -9999 -9999 -9999 -9999 -9999 -9999 -9999 -9999 -9999 -9999 5.4125 5.204167 5.166667 5.754167 8.520833 12.54583 11.87083 11.4 11.45417 13.10417 9.195833 6.245833 6.291667 6.683333 9.629167 9.475 7.254167 5.820833 8.395833 10.99583 12.51667 13.7125 12.03333 10.32917 8.1625 10.17917 12.23333 11.84583 8.729167 7.320833 7.1875 9.541667 11.78333 -9999 -9999 -9999 -9999 -9999 -9999 -9999 -9999 -9999 -9999 -9999 -9999 -9999 -9999 -9999 -9999 -9999 -9999 -9999 -9999 -9999 -9999 -9999 -9999 -9999 -9999 -9999 -9999 -9999 -9999 -9999 -9999 -9999 -9999 -9999 -9999 -9999 -9999 -9999 -9999 -9999 -9999 -9999 -9999 -9999 -9999 -9999 -9999 -9999 -9999 -9999 -9999 -9999 -9999 -9999 -9999 -9999 -9999 -9999 -9999 -9999 -9999 -9999 -9999 -9999 -9999 -9999 -9999 -9999 -9999 
-9999 -9999 -9999 -9999 -9999 -9999 -9999 -9999 -9999 -9999 -9999 -9999 -9999 -9999 -9999 -9999 -9999 -9999 -9999 -9999 -9999 -9999 -9999 -9999 -9999 -9999 -9999 -9999 -9999 -9999 -9999 -9999 -9999 -9999 -9999 -9999 -9999 -9999 -9999 -9999 -9999 -9999 -9999 -9999 -9999 -9999 -9999 -9999 -9999 -9999 -9999 -9999 -9999 -9999 -9999 -9999 -9999 -9999 -9999 -9999 -9999 -9999 -9999 -9999 -9999 -9999 -9999 -9999 6.5625 7.4 7.841667 9.854167 11.21667 13.5 14.8 14.52917 13.6 9.916667 9.6375 8.279166 7.604167 10.06667 10.65 8.5 8.3875 7.575 9.770833 10.30833 12.4375 12.91667 13.55833 10.7875 9.875 10.96667 13.89583 11.44167 11.5375 10.2375 -9999 -9999 -9999 -9999 -9999 -9999 -9999 -9999 -9999 -9999 -9999 -9999 -9999 -9999 -9999 -9999 -9999 -9999 -9999 -9999 -9999 -9999 -9999 -9999 -9999 -9999 -9999 -9999 -9999 -9999 -9999 -9999 -9999 -9999 -9999 -9999 -9999 -9999 -9999 -9999 -9999 -9999 -9999 -9999 -9999 -9999 -9999 -9999 -9999 -9999 -9999 -9999 -9999 -9999 -9999 -9999 -9999 -9999 -9999 -9999 -9999 -9999 -9999 -9999 -9999 -9999 -9999 -9999 -9999 -9999 -9999 -9999 
-9999 -9999 -9999 -9999 -9999 -9999 -9999 -9999 -9999 -9999 -9999 -9999 -9999 -9999 -9999 -9999 -9999 -9999 -9999 -9999 -9999 -9999 -9999 -9999 -9999 -9999 -9999 -9999 -9999 -9999 -9999 -9999 -9999 -9999 -9999 -9999 -9999 -9999 -9999 -9999 -9999 -9999 -9999 -9999 -9999 -9999 -9999 -9999 -9999 -9999 -9999 -9999 -9999 -9999 -9999 -9999 -9999 -9999 -9999 -9999 -9999 -9999 -9999 -9999 -9999 -9999 -9999 -9999 5.720833 7.783333 9.1625 9.879167 9.870833 10.87917 14.96667 15.7875 11.92917 9.516666 8.075 -9999 10.10417 -9999 11.07083 -9999 10.15417 9.891666 10.525 8.991667 6.570833 8.183333 13.07917 12.05833 10.44167 13.2875 14.8875 12.55 13.6875 -9999 -9999 -9999 -9999 -9999 -9999 -9999 -9999 -9999 -9999 -9999 -9999 -9999 -9999 -9999 -9999 -9999 -9999 -9999 -9999 -9999 -9999 -9999 -9999 -9999 -9999 -9999 -9999 -9999 -9999 -9999 -9999 -9999 -9999 -9999 -9999 -9999 -9999 -9999 -9999 -9999 -9999 -9999 -9999 -9999 -9999 -9999 -9999 -9999 -9999 -9999 -9999 -9999 -9999 -9999 -9999 -9999 -9999 -9999 -9999 -9999 -9999 -9999 -9999 -9999 -9999 -9999 -9999 -9999 -9999 -9999 -9999 -9999 
-9999 -9999 -9999 -9999 -9999 -9999 -9999 -9999 -9999 -9999 -9999 -9999 -9999 -9999 -9999 -9999 -9999 -9999 -9999 -9999 -9999 -9999 -9999 -9999 -9999 -9999 -9999 -9999 -9999 -9999 -9999 -9999 -9999 -9999 -9999 -9999 -9999 -9999 -9999 -9999 -9999 -9999 -9999 -9999 -9999 -9999 -9999 -9999 -9999 -9999 -9999 -9999 -9999 -9999 -9999 -9999 -9999 -9999 -9999 -9999 -9999 -9999 -9999 -9999 -9999 -9999 -9999 -9999 -9999 -9999 -9999 6.816667 10.13333 14.15417 -9999 11.80833 9 6.429167 -9999 -9999 -9999 -9999 -9999 -9999 -9999 -9999 11.42917 8.941667 7.6 7.008333 10.50833 14.25 13.93333 14.88333 15.34167 11.07083 11.5 13.37917 -9999 -9999 -9999 -9999 -9999 -9999 -9999 -9999 -9999 -9999 -9999 -9999 -9999 -9999 -9999 -9999 -9999 -9999 -9999 -9999 -9999 -9999 -9999 -9999 -9999 -9999 -9999 -9999 -9999 -9999 -9999 -9999 -9999 -9999 -9999 -9999 -9999 -9999 -9999 -9999 -9999 -9999 -9999 -9999 -9999 -9999 -9999 -9999 -9999 -9999 -9999 -9999 -9999 -9999 -9999 -9999 -9999 -9999 -9999 -9999 -9999 -9999 -9999 -9999 -9999 -9999 -9999 -9999 -9999 -9999 -9999 -9999 
-9999 -9999 -9999 -9999 -9999 -9999 -9999 -9999 -9999 -9999 -9999 -9999 -9999 -9999 -9999 -9999 -9999 -9999 -9999 -9999 -9999 -9999 -9999 -9999 -9999 -9999 -9999 -9999 -9999 -9999 -9999 -9999 -9999 -9999 -9999 -9999 -9999 -9999 -9999 -9999 -9999 -9999 -9999 -9999 -9999 -9999 -9999 -9999 -9999 -9999 -9999 -9999 -9999 -9999 -9999 -9999 -9999 -9999 -9999 -9999 -9999 -9999 -9999 -9999 -9999 -9999 -9999 -9999 -9999 -9999 -9999 10.59167 12.58333 16.41667 -9999 -9999 -9999 -9999 -9999 -9999 -9999 -9999 -9999 -9999 -9999 -9999 -9999 -9999 7.6375 7.345833 9.608334 12.45 14.9625 10.1 11.87917 14.60417 11.54167 10.18333 -9999 -9999 -9999 -9999 -9999 -9999 -9999 -9999 -9999 -9999 -9999 -9999 -9999 -9999 -9999 -9999 -9999 -9999 -9999 -9999 -9999 -9999 -9999 -9999 -9999 -9999 -9999 -9999 -9999 -9999 -9999 -9999 -9999 -9999 -9999 -9999 -9999 -9999 -9999 -9999 -9999 -9999 -9999 -9999 -9999 -9999 -9999 -9999 -9999 -9999 -9999 -9999 -9999 -9999 -9999 -9999 -9999 -9999 -9999 -9999 -9999 -9999 -9999 -9999 -9999 -9999 -9999 -9999 -9999 -9999 -9999 -9999 
-9999 -9999 -9999 -9999 -9999 -9999 -9999 -9999 -9999 -9999 -9999 -9999 -9999 -9999 -9999 -9999 -9999 -9999 -9999 -9999 -9999 -9999 -9999 -9999 -9999 -9999 -9999 -9999 -9999 -9999 -9999 -9999 -9999 -9999 -9999 -9999 -9999 -9999 -9999 -9999 -9999 -9999 -9999 -9999 -9999 -9999 -9999 -9999 -9999 -9999 -9999 -9999 -9999 -9999 -9999 -9999 -9999 -9999 -9999 -9999 -9999 -9999 -9999 -9999 -9999 -9999 -9999 -9999 -9999 -9999 -9999 13.3625 17.79583 -9999 -9999 -9999 -9999 -9999 -9999 -9999 -9999 -9999 -9999 -9999 -9999 -9999 -9999 -9999 -9999 -9999 6.579167 9.729167 14.1375 12.20417 9.416667 9.991667 6.95 8.491667 -9999 -9999 -9999 -9999 -9999 -9999 -9999 -9999 -9999 -9999 -9999 -9999 -9999 -9999 -9999 -9999 -9999 -9999 -9999 -9999 -9999 -9999 -9999 -9999 -9999 -9999 -9999 -9999 -9999 -9999 -9999 -9999 -9999 -9999 -9999 -9999 -9999 -9999 -9999 -9999 -9999 -9999 -9999 -9999 -9999 -9999 -9999 -9999 -9999 -9999 -9999 -9999 -9999 -9999 -9999 -9999 -9999 -9999 -9999 -9999 -9999 -9999 -9999 -9999 -9999 -9999 -9999 -9999 -9999 -9999 -9999 -9999 
-9999 -9999 -9999 -9999 -9999 -9999 -9999 -9999 -9999 -9999 -9999 -9999 -9999 -9999 -9999 -9999 -9999 -9999 -9999 -9999 -9999 -9999 -9999 -9999 -9999 -9999 -9999 -9999 -9999 -9999 -9999 -9999 -9999 -9999 -9999 -9999 -9999 -9999 -9999 -9999 -9999 -9999 -9999 -9999 -9999 -9999 -9999 -9999 -9999 -9999 -9999 -9999 -9999 -9999 -9999 -9999 -9999 -9999 -9999 -9999 -9999 -9999 -9999 -9999 -9999 -9999 -9999 -9999 -9999 -9999 -9999 17.55 -9999 -9999 -9999 -9999 -9999 -9999 -9999 -9999 -9999 -9999 -9999 -9999 -9999 -9999 -9999 -9999 -9999 -9999 -9999 -9999 12.09583 11.29583 7.416667 -9999 -9999 -9999 -9999 -9999 -9999 -9999 -9999 -9999 -9999 -9999 -9999 -9999 -9999 -9999 -9999 -9999 -9999 -9999 -9999 -9999 -9999 -9999 -9999 -9999 -9999 -9999 -9999 -9999 -9999 -9999 -9999 -9999 -9999 -9999 -9999 -9999 -9999 -9999 -9999 -9999 -9999 -9999 -9999 -9999 -9999 -9999 -9999 -9999 -9999 -9999 -9999 -9999 -9999 -9999 -9999 -9999 -9999 -9999 -9999 -9999 -9999 -9999 -9999 -9999 -9999 -9999 -9999 -9999 -9999 -9999 -9999 -9999 -9999 -9999 
-9999 -9999 -9999 -9999 -9999 -9999 -9999 -9999 -9999 -9999 -9999 -9999 -9999 -9999 -9999 -9999 -9999 -9999 -9999 -9999 -9999 -9999 -9999 -9999 -9999 -9999 -9999 -9999 -9999 -9999 -9999 -9999 -9999 -9999 -9999 -9999 -9999 -9999 -9999 -9999 -9999 -9999 -9999 -9999 -9999 -9999 -9999 -9999 -9999 -9999 -9999 -9999 -9999 -9999 -9999 -9999 -9999 -9999 -9999 -9999 -9999 -9999 -9999 -9999 -9999 -9999 -9999 -9999 -9999 -9999 -9999 -9999 -9999 -9999 -9999 -9999 -9999 -9999 -9999 -9999 -9999 -9999 -9999 -9999 -9999 -9999 -9999 -9999 -9999 -9999 -9999 -9999 10.8875 -9999 -9999 -9999 -9999 -9999 -9999 -9999 -9999 -9999 -9999 -9999 -9999 -9999 -9999 -9999 -9999 -9999 -9999 -9999 -9999 -9999 -9999 -9999 -9999 -9999 -9999 -9999 -9999 -9999 -9999 -9999 -9999 -9999 -9999 -9999 -9999 -9999 -9999 -9999 -9999 -9999 -9999 -9999 -9999 -9999 -9999 -9999 -9999 -9999 -9999 -9999 -9999 -9999 -9999 -9999 -9999 -9999 -9999 -9999 -9999 -9999 -9999 -9999 -9999 -9999 -9999 -9999 -9999 -9999 -9999 -9999 -9999 -9999 -9999 -9999 -9999 -9999 
