# Supplementary material for: Spatiotemporal prediction of alpine wetlands under multi-climate scenarios in the west of Sichuan, China
Source: PeerJ. 2024 Nov 27;12:e18586. doi: 10.7717/peerj.18586 (PMC11608022; doi:10.7717/peerj.18586)
Supplement: Supplemental Information 4 [file peerj-12-18586-s004.zip › GARPP_data/2.5mBIOssp126_2081-2100/2.5mbiossp126_2081-2100_10.asc]

ncols         170
nrows         159
xllcorner     97.34749306
yllcorner     27.673839575
cellsize      0.041666666666667
NODATA_value  -9999
-9999 -9999 -9999 -9999 -9999 -9999 -9999 -9999 -9999 -9999 -9999 -9999 -9999 -9999 -9999 -9999 -9999 -9999 -9999 -9999 -9999 -9999 -9999 -9999 -9999 -9999 -9999 -9999 -9999 -9999 -9999 -9999 -9999 -9999 -9999 -9999 -9999 -9999 -9999 -9999 -9999 -9999 -9999 -9999 -9999 -9999 -9999 -9999 -9999 -9999 -9999 -9999 -9999 -9999 -9999 -9999 -9999 -9999 -9999 -9999 -9999 -9999 -9999 -9999 -9999 -9999 -9999 -9999 -9999 -9999 -9999 -9999 -9999 -9999 -9999 -9999 -9999 -9999 -9999 -9999 -9999 -9999 -9999 -9999 -9999 -9999 -9999 -9999 -9999 -9999 -9999 -9999 -9999 -9999 -9999 -9999 -9999 -9999 -9999 -9999 -9999 -9999 -9999 -9999 -9999 -9999 -9999 -9999 -9999 -9999 -9999 -9999 -9999 -9999 -9999 -9999 -9999 -9999 -9999 -9999 -9999 -9999 -9999 -9999 -9999 -9999 -9999 -9999 -9999 -9999 -9999 -9999 10.63333 11.7 9.9 -9999 -9999 -9999 -9999 -9999 -9999 -9999 -9999 -9999 -9999 -9999 -9999 -9999 -9999 -9999 -9999 -9999 -9999 -9999 -9999 -9999 -9999 -9999 -9999 -9999 -9999 -9999 -9999 -9999 -9999 -9999 -9999 -9999 -9999 -9999 
-9999 -9999 -9999 -9999 -9999 -9999 -9999 -9999 -9999 -9999 -9999 -9999 -9999 -9999 -9999 -9999 -9999 -9999 -9999 -9999 -9999 -9999 -9999 -9999 -9999 -9999 -9999 -9999 -9999 -9999 -9999 -9999 -9999 -9999 -9999 -9999 -9999 -9999 -9999 -9999 -9999 -9999 -9999 -9999 -9999 -9999 -9999 -9999 -9999 -9999 -9999 -9999 -9999 -9999 -9999 -9999 -9999 -9999 -9999 -9999 -9999 -9999 -9999 -9999 -9999 -9999 -9999 -9999 -9999 -9999 -9999 -9999 -9999 -9999 -9999 -9999 -9999 -9999 -9999 -9999 -9999 -9999 -9999 -9999 -9999 -9999 -9999 -9999 -9999 -9999 -9999 -9999 -9999 -9999 -9999 -9999 -9999 -9999 -9999 -9999 -9999 -9999 -9999 -9999 -9999 -9999 -9999 -9999 -9999 -9999 -9999 -9999 -9999 -9999 -9999 -9999 -9999 -9999 -9999 -9999 -9999 -9999 -9999 -9999 -9999 -9999 -9999 -9999 -9999 10.58333 11.1 11.31667 11.8 12.56667 12.91667 -9999 -9999 -9999 -9999 -9999 -9999 -9999 -9999 -9999 -9999 -9999 -9999 -9999 -9999 -9999 -9999 -9999 -9999 -9999 -9999 -9999 -9999 -9999 -9999 -9999 -9999 -9999 -9999 -9999 -9999 -9999 -9999 -9999 -9999 -9999 
-9999 -9999 -9999 -9999 -9999 -9999 -9999 -9999 -9999 -9999 -9999 6.1 6.066667 6.15 -9999 -9999 -9999 -9999 -9999 -9999 -9999 -9999 -9999 -9999 -9999 -9999 -9999 -9999 -9999 -9999 -9999 -9999 -9999 -9999 -9999 -9999 -9999 -9999 -9999 -9999 -9999 -9999 -9999 -9999 -9999 -9999 -9999 -9999 -9999 -9999 -9999 -9999 -9999 -9999 -9999 -9999 -9999 -9999 -9999 -9999 -9999 -9999 -9999 -9999 -9999 -9999 -9999 -9999 -9999 -9999 -9999 -9999 -9999 -9999 -9999 -9999 -9999 -9999 -9999 -9999 -9999 -9999 -9999 -9999 -9999 -9999 -9999 -9999 -9999 -9999 -9999 -9999 -9999 -9999 -9999 -9999 -9999 -9999 -9999 -9999 -9999 -9999 -9999 -9999 -9999 -9999 -9999 -9999 -9999 -9999 -9999 -9999 -9999 -9999 -9999 -9999 -9999 -9999 -9999 -9999 -9999 -9999 -9999 -9999 -9999 -9999 -9999 -9999 11.45 11.76667 12.06667 11.98333 12.25 12.1 12.03333 -9999 -9999 -9999 -9999 -9999 -9999 -9999 -9999 -9999 -9999 -9999 -9999 -9999 -9999 -9999 -9999 -9999 -9999 -9999 -9999 -9999 -9999 -9999 -9999 -9999 -9999 -9999 -9999 -9999 -9999 -9999 -9999 -9999 -9999 -9999 
-9999 -9999 -9999 -9999 -9999 -9999 -9999 -9999 -9999 5.95 5.9 5.833333 5.5 5.766666 5.916667 6.483333 -9999 -9999 -9999 -9999 -9999 -9999 -9999 -9999 -9999 -9999 -9999 -9999 -9999 -9999 -9999 -9999 -9999 -9999 -9999 -9999 -9999 -9999 -9999 -9999 -9999 -9999 -9999 -9999 -9999 -9999 -9999 -9999 -9999 -9999 -9999 -9999 -9999 -9999 -9999 -9999 -9999 -9999 -9999 -9999 -9999 -9999 -9999 -9999 -9999 -9999 -9999 -9999 -9999 -9999 -9999 -9999 -9999 -9999 -9999 -9999 -9999 -9999 -9999 -9999 -9999 -9999 -9999 -9999 -9999 -9999 -9999 -9999 -9999 -9999 -9999 -9999 -9999 -9999 -9999 -9999 -9999 -9999 -9999 -9999 -9999 -9999 -9999 -9999 -9999 -9999 -9999 -9999 -9999 -9999 -9999 -9999 -9999 -9999 -9999 -9999 -9999 -9999 -9999 -9999 -9999 -9999 -9999 -9999 -9999 -9999 11.68333 11.93333 12.13333 12.16667 12.66667 12.61667 12.11667 13.03333 13.65 14.41667 14.45 14.81667 13.68333 -9999 -9999 -9999 -9999 -9999 -9999 -9999 -9999 -9999 -9999 -9999 -9999 -9999 -9999 -9999 -9999 -9999 -9999 -9999 -9999 -9999 -9999 -9999 -9999 -9999 -9999 -9999 -9999 -9999 -9999 -9999 
-9999 -9999 -9999 -9999 -9999 -9999 -9999 -9999 5.3 5.283333 5.65 5.416667 5.933333 6.05 6.233334 6.633333 6.633333 6.733333 6.916667 -9999 -9999 -9999 -9999 -9999 -9999 -9999 -9999 -9999 -9999 -9999 -9999 -9999 -9999 -9999 -9999 -9999 -9999 -9999 -9999 -9999 -9999 -9999 -9999 -9999 -9999 -9999 -9999 -9999 -9999 -9999 -9999 -9999 -9999 -9999 -9999 -9999 -9999 -9999 -9999 -9999 -9999 -9999 -9999 -9999 -9999 -9999 -9999 -9999 -9999 -9999 -9999 -9999 -9999 -9999 -9999 -9999 -9999 -9999 -9999 -9999 -9999 -9999 -9999 -9999 -9999 -9999 -9999 -9999 -9999 -9999 -9999 -9999 -9999 -9999 -9999 -9999 -9999 -9999 -9999 -9999 -9999 -9999 -9999 -9999 -9999 -9999 -9999 -9999 -9999 -9999 -9999 -9999 -9999 -9999 -9999 -9999 -9999 -9999 -9999 -9999 -9999 -9999 -9999 -9999 -9999 -9999 -9999 12.23333 12.81667 13.13333 12.91667 11.91667 11.38333 11.86667 12.53333 13.61667 13.56667 13.96667 15.73333 -9999 -9999 -9999 -9999 -9999 -9999 -9999 -9999 -9999 -9999 -9999 -9999 -9999 -9999 -9999 -9999 -9999 -9999 -9999 -9999 -9999 -9999 -9999 -9999 -9999 -9999 -9999 -9999 -9999 -9999 -9999 
-9999 -9999 -9999 -9999 -9999 -9999 -9999 -9999 5.033333 5.366667 5.633333 5.916667 6.233334 6.15 6.333333 6.533333 6.25 5.916667 6.183333 6.55 6.933333 7.216667 7.466667 7.633333 7.833333 -9999 -9999 -9999 -9999 -9999 -9999 -9999 -9999 -9999 -9999 -9999 -9999 -9999 -9999 -9999 -9999 -9999 -9999 -9999 -9999 -9999 -9999 -9999 -9999 -9999 -9999 -9999 -9999 -9999 -9999 -9999 -9999 -9999 -9999 -9999 -9999 -9999 -9999 -9999 -9999 -9999 -9999 -9999 -9999 -9999 -9999 -9999 -9999 -9999 -9999 -9999 -9999 -9999 -9999 -9999 -9999 -9999 -9999 -9999 -9999 -9999 -9999 -9999 -9999 -9999 -9999 -9999 -9999 -9999 -9999 -9999 -9999 -9999 -9999 -9999 -9999 -9999 -9999 -9999 -9999 -9999 -9999 -9999 -9999 -9999 -9999 -9999 -9999 -9999 -9999 -9999 -9999 -9999 -9999 -9999 -9999 -9999 10.58333 10.46667 10.26667 9.866667 10.16667 11.4 12.33333 13.16667 12.7 11.7 10.91667 10.7 11.01667 12.6 13.63333 14.4 14.76667 14.25 -9999 -9999 -9999 -9999 -9999 -9999 -9999 -9999 -9999 -9999 -9999 -9999 -9999 -9999 -9999 -9999 -9999 -9999 -9999 -9999 -9999 -9999 -9999 -9999 -9999 -9999 -9999 -9999 -9999 -9999 
-9999 -9999 -9999 -9999 -9999 -9999 -9999 -9999 4.783333 5.083333 5.466667 5.683333 5.983333 6.3 6.483333 6.3 6.383333 6.1 6.233334 6.616667 6.966667 6.933333 7.183333 7.533333 7.566667 7.583333 -9999 -9999 -9999 -9999 -9999 -9999 -9999 -9999 -9999 -9999 -9999 -9999 -9999 -9999 -9999 -9999 -9999 -9999 -9999 -9999 -9999 -9999 -9999 -9999 -9999 -9999 -9999 -9999 -9999 -9999 -9999 -9999 -9999 -9999 -9999 -9999 -9999 -9999 -9999 -9999 -9999 -9999 -9999 -9999 -9999 -9999 -9999 -9999 -9999 -9999 -9999 -9999 -9999 -9999 -9999 -9999 -9999 -9999 -9999 -9999 -9999 -9999 -9999 -9999 -9999 -9999 -9999 -9999 -9999 -9999 -9999 -9999 -9999 -9999 -9999 -9999 -9999 -9999 -9999 -9999 -9999 -9999 -9999 -9999 -9999 -9999 -9999 -9999 -9999 -9999 -9999 -9999 -9999 -9999 -9999 12.15 12.06667 12.3 12.3 11.58333 10.96667 11.38333 12.01667 12.11667 11.4 10.71667 9.483334 9.033334 9.516666 10.51667 12.1 13.66667 13.33333 -9999 -9999 -9999 -9999 -9999 -9999 -9999 -9999 -9999 -9999 -9999 -9999 -9999 -9999 -9999 -9999 -9999 -9999 -9999 -9999 -9999 -9999 -9999 -9999 -9999 -9999 -9999 -9999 -9999 -9999 -9999 
-9999 -9999 -9999 -9999 -9999 -9999 -9999 5.266666 5.4 5.266666 5.283333 5.666667 6.15 6.316667 6.116667 6.133333 6.1 6.016666 6.033333 6.483333 6.65 6.783333 6.866666 6.916667 7.15 7.3 -9999 -9999 -9999 -9999 -9999 -9999 -9999 -9999 -9999 -9999 -9999 -9999 -9999 -9999 -9999 -9999 -9999 -9999 -9999 -9999 -9999 -9999 -9999 -9999 -9999 -9999 -9999 -9999 -9999 -9999 -9999 -9999 -9999 -9999 -9999 -9999 -9999 -9999 -9999 -9999 -9999 -9999 -9999 -9999 -9999 -9999 -9999 -9999 -9999 -9999 -9999 -9999 -9999 -9999 -9999 -9999 -9999 -9999 -9999 -9999 -9999 -9999 -9999 -9999 -9999 -9999 -9999 -9999 -9999 -9999 -9999 -9999 -9999 -9999 -9999 -9999 -9999 -9999 -9999 -9999 -9999 -9999 -9999 -9999 -9999 -9999 -9999 -9999 -9999 -9999 -9999 12.31667 -9999 -9999 -9999 12.41667 12.5 12.58333 12.53333 12.38333 12.08333 12.01667 12.23333 12.33333 12.26667 12.11667 11.6 11.05 10.56667 10.01667 10.05 10.53333 10.73333 -9999 -9999 -9999 -9999 -9999 -9999 -9999 -9999 -9999 -9999 -9999 -9999 -9999 -9999 -9999 -9999 -9999 -9999 -9999 -9999 -9999 -9999 -9999 -9999 -9999 -9999 -9999 -9999 -9999 -9999 -9999 
-9999 -9999 -9999 -9999 -9999 -9999 -9999 5.2 5.55 5.75 5.733334 6.033333 6.216667 5.9 5.35 5.3 5.683333 5.983333 5.7 5.916667 6.183333 6.333333 6.533333 6.883333 6.833333 -9999 -9999 -9999 -9999 -9999 -9999 -9999 -9999 -9999 -9999 -9999 -9999 -9999 -9999 -9999 -9999 -9999 -9999 -9999 -9999 -9999 -9999 -9999 -9999 -9999 -9999 -9999 -9999 -9999 -9999 -9999 -9999 -9999 -9999 -9999 -9999 -9999 -9999 -9999 -9999 -9999 -9999 -9999 -9999 -9999 -9999 -9999 -9999 -9999 -9999 -9999 -9999 -9999 -9999 -9999 -9999 -9999 -9999 -9999 -9999 -9999 -9999 -9999 -9999 -9999 -9999 -9999 -9999 -9999 -9999 -9999 -9999 -9999 -9999 -9999 -9999 -9999 -9999 -9999 -9999 -9999 -9999 -9999 -9999 -9999 -9999 -9999 -9999 -9999 -9999 -9999 12.4 12.28333 12.3 12.33333 12.3 12.33333 12.36667 12.46667 12.51667 12.45 12.33333 12.45 12.53333 12.56667 12.56667 12.5 12.28333 11.88333 11.38333 10.7 10.18333 10.36667 10.88333 -9999 -9999 -9999 -9999 -9999 -9999 -9999 -9999 -9999 -9999 -9999 -9999 -9999 -9999 -9999 -9999 -9999 -9999 -9999 -9999 -9999 -9999 -9999 -9999 -9999 -9999 -9999 -9999 -9999 -9999 -9999 
-9999 -9999 -9999 5.633333 5.55 5.533333 5.683333 5.433333 6.066667 5.633334 5.7 5.8 5.5 5.2 5.25 5.633333 5.6 5.95 6.283333 6.483333 6.65 6.666667 6.733333 6.933333 6.9 6.75 -9999 -9999 -9999 -9999 -9999 -9999 -9999 -9999 -9999 -9999 -9999 -9999 -9999 -9999 -9999 -9999 -9999 -9999 -9999 -9999 -9999 -9999 -9999 -9999 -9999 -9999 -9999 -9999 -9999 -9999 -9999 -9999 -9999 -9999 -9999 -9999 -9999 -9999 -9999 -9999 -9999 -9999 -9999 -9999 -9999 -9999 -9999 -9999 -9999 -9999 -9999 -9999 -9999 -9999 -9999 -9999 -9999 -9999 -9999 -9999 -9999 -9999 -9999 -9999 -9999 -9999 -9999 -9999 -9999 -9999 -9999 -9999 -9999 -9999 -9999 -9999 -9999 -9999 -9999 -9999 -9999 -9999 -9999 -9999 -9999 -9999 -9999 -9999 -9999 -9999 -9999 12.31667 12.36667 12.45 12.38333 12.36667 12.36667 12.38333 12.41667 12.38333 12.41667 12.38333 12.43333 12.55 12.55 12.48333 12.43333 12.43333 12.1 11.61667 10.83333 10.58333 11.43333 11.85 -9999 -9999 -9999 -9999 -9999 -9999 -9999 -9999 -9999 -9999 -9999 -9999 -9999 -9999 -9999 -9999 -9999 -9999 -9999 -9999 -9999 -9999 -9999 -9999 -9999 -9999 -9999 -9999 -9999 -9999 
-9999 6.116667 6.183333 5.866667 6.55 6.716667 6.666667 6.416667 5.783333 5.15 5.233333 5.3 5.016666 5.716667 5.4 6.166667 5.6 5.583333 5.866667 6.133333 6.783333 6.716667 6.516667 6.25 6.116667 6.316667 -9999 -9999 -9999 -9999 -9999 -9999 -9999 -9999 -9999 -9999 -9999 -9999 -9999 -9999 -9999 -9999 -9999 -9999 -9999 -9999 -9999 -9999 -9999 -9999 -9999 -9999 -9999 -9999 -9999 -9999 -9999 -9999 -9999 -9999 -9999 -9999 -9999 -9999 -9999 -9999 -9999 -9999 -9999 -9999 -9999 -9999 -9999 -9999 -9999 -9999 -9999 -9999 -9999 -9999 -9999 -9999 -9999 -9999 -9999 -9999 -9999 -9999 -9999 -9999 -9999 -9999 -9999 -9999 -9999 -9999 -9999 -9999 -9999 -9999 -9999 -9999 -9999 -9999 -9999 -9999 -9999 -9999 -9999 -9999 -9999 -9999 -9999 -9999 -9999 -9999 -9999 -9999 12.4 12.43333 12.4 12.3 12.26667 12.28333 12.2 12.3 12.4 12.3 12.31667 12.4 12.45 12.4 12.43333 12.5 12.36667 12.03333 11.3 10.38333 10.6 11.15 -9999 -9999 -9999 -9999 -9999 -9999 -9999 -9999 -9999 -9999 -9999 -9999 -9999 -9999 -9999 -9999 -9999 -9999 -9999 -9999 -9999 -9999 -9999 -9999 -9999 -9999 -9999 -9999 -9999 -9999 
-9999 5.866667 6.466667 6.983334 7.233334 7.1 6.483334 5.866667 5.433333 5.166667 5.466667 5.7 5.416667 5.45 6.016667 6.35 5.816667 5.883333 6.116667 6.25 6.533333 7.05 6.65 6.933333 7.133333 7.133333 6.916667 -9999 -9999 -9999 -9999 -9999 -9999 -9999 -9999 -9999 -9999 -9999 -9999 -9999 -9999 -9999 -9999 -9999 -9999 -9999 -9999 -9999 -9999 -9999 -9999 -9999 -9999 -9999 -9999 -9999 -9999 -9999 -9999 -9999 -9999 -9999 -9999 -9999 -9999 -9999 -9999 -9999 -9999 -9999 -9999 -9999 -9999 -9999 -9999 -9999 -9999 -9999 -9999 -9999 -9999 -9999 -9999 -9999 -9999 -9999 -9999 -9999 -9999 -9999 -9999 -9999 -9999 -9999 -9999 -9999 -9999 -9999 -9999 -9999 -9999 -9999 -9999 -9999 -9999 -9999 -9999 -9999 -9999 -9999 -9999 -9999 -9999 -9999 -9999 -9999 -9999 -9999 12.33333 12.36667 12.41667 12.33333 12.31667 12.45 12.4 12.45 12.4 12.26667 12.3 12.23333 12.26667 12.41667 12.43333 12.48333 12.45 12.03333 11.8 11.36667 10.66667 -9999 -9999 -9999 -9999 -9999 -9999 -9999 -9999 -9999 -9999 -9999 -9999 -9999 -9999 -9999 -9999 -9999 -9999 -9999 -9999 -9999 -9999 -9999 -9999 -9999 -9999 -9999 -9999 -9999 -9999 -9999 
-9999 -9999 6.1 6.7 7.366667 7.183333 6.816667 6.566667 5.95 5.783333 5.933333 6.316667 6.066667 6.316667 6.066667 6.733334 6.2 6.366667 6.55 6.6 7.3 7.633333 7.783333 7.533333 6.85 6.55 6.35 -9999 -9999 -9999 -9999 -9999 -9999 -9999 -9999 -9999 -9999 -9999 -9999 -9999 -9999 -9999 -9999 -9999 -9999 -9999 -9999 -9999 -9999 -9999 -9999 -9999 -9999 -9999 -9999 -9999 -9999 -9999 -9999 -9999 -9999 -9999 -9999 -9999 -9999 -9999 -9999 -9999 -9999 -9999 -9999 -9999 -9999 -9999 -9999 -9999 -9999 -9999 -9999 -9999 -9999 -9999 -9999 -9999 -9999 -9999 -9999 -9999 -9999 -9999 -9999 -9999 -9999 -9999 -9999 -9999 -9999 -9999 -9999 -9999 -9999 -9999 -9999 -9999 -9999 -9999 -9999 -9999 -9999 -9999 -9999 -9999 -9999 -9999 -9999 -9999 -9999 -9999 -9999 12.35 12.41667 12.5 12.48333 12.45 12.35 12.25 12.26667 12.26667 12.31667 12.26667 12.33333 12.31667 12.4 12.43333 12.43333 12.21667 12.01667 11.43333 10.93333 10.7 10.56667 10.93333 -9999 -9999 -9999 -9999 10.41667 11.28333 -9999 -9999 -9999 -9999 -9999 -9999 -9999 -9999 -9999 -9999 -9999 -9999 -9999 -9999 -9999 -9999 -9999 -9999 -9999 -9999 -9999 -9999 
-9999 -9999 6.05 6.633333 6.916667 7.416667 7.583333 7.183333 6.95 6.55 6.433333 6.733333 6.866667 7.1 7.033333 6.983333 6.783333 6.6 7.35 7.466667 7.3 7.266666 7.75 7.566667 6.916667 6.5 6.766666 6.766667 6.366667 6.216667 -9999 -9999 -9999 -9999 -9999 -9999 -9999 -9999 -9999 -9999 -9999 -9999 -9999 -9999 -9999 -9999 -9999 -9999 -9999 -9999 -9999 -9999 -9999 -9999 -9999 -9999 -9999 -9999 -9999 -9999 -9999 -9999 -9999 -9999 -9999 -9999 -9999 -9999 -9999 -9999 -9999 -9999 -9999 -9999 -9999 -9999 -9999 -9999 -9999 -9999 -9999 -9999 -9999 -9999 -9999 -9999 -9999 -9999 -9999 -9999 -9999 -9999 -9999 -9999 -9999 -9999 -9999 -9999 -9999 -9999 -9999 -9999 -9999 -9999 -9999 -9999 -9999 -9999 -9999 -9999 -9999 -9999 -9999 -9999 -9999 -9999 -9999 -9999 -9999 -9999 12.4 12.5 12.41667 12.3 12.01667 11.96667 12.13333 12.28333 12.26667 12.28333 12.36667 12.35 12.38333 12.35 12.4 12.26667 12.15 11.71667 11.3 12 11.55 11.96667 11.68333 12.78333 14.58333 12.73333 10.68333 9.416667 11.11667 -9999 -9999 -9999 -9999 -9999 -9999 -9999 -9999 -9999 -9999 -9999 -9999 -9999 -9999 -9999 -9999 -9999 -9999 -9999 -9999 -9999 
-9999 -9999 5.666667 6.333333 6.283333 6.8 7.266667 7.766667 8 7.75 7.25 6.783333 7 7.416667 7.716667 7.75 7.55 7.8 7.716667 7.216667 7.05 6.966667 7.35 7.55 7.466667 7.016667 6.7 6.4 6.35 6.066667 -9999 -9999 -9999 -9999 -9999 -9999 -9999 -9999 -9999 -9999 -9999 -9999 -9999 -9999 -9999 -9999 -9999 -9999 -9999 -9999 -9999 -9999 -9999 -9999 -9999 -9999 -9999 -9999 -9999 -9999 -9999 -9999 -9999 -9999 -9999 -9999 -9999 -9999 -9999 -9999 -9999 -9999 -9999 -9999 -9999 -9999 -9999 -9999 -9999 -9999 -9999 -9999 -9999 -9999 -9999 -9999 -9999 -9999 -9999 -9999 -9999 -9999 -9999 -9999 -9999 -9999 -9999 -9999 -9999 -9999 -9999 -9999 -9999 -9999 -9999 -9999 -9999 -9999 -9999 -9999 -9999 -9999 -9999 -9999 -9999 -9999 -9999 -9999 -9999 12.35 12.33333 12.4 12.43333 12.45 12.33333 12.25 12.31667 12.35 12.36667 12.35 12.35 12.35 12.38333 12.35 12.25 12.13333 12.2 11.95 11.35 11.96667 12.71667 13.2 13.5 13.2 14.68333 13.66667 12.6 10.58333 -9999 9.433333 10.23333 9.366667 -9999 -9999 -9999 -9999 -9999 -9999 -9999 -9999 -9999 -9999 -9999 -9999 -9999 -9999 -9999 -9999 -9999 -9999 
-9999 -9999 5.45 5.5 5.6 6.066667 6.35 6.816667 7.5 7.95 7.65 7.516666 7.133333 7.033333 7.75 8.066667 8.133333 8.116667 7.383333 6.933333 6.616667 6.733333 7.083333 7.5 7.516666 6.85 6.483333 6.466667 6.466667 6.166667 5.9 -9999 -9999 -9999 -9999 -9999 -9999 -9999 -9999 -9999 -9999 -9999 -9999 -9999 -9999 -9999 -9999 -9999 -9999 -9999 -9999 -9999 -9999 -9999 -9999 -9999 -9999 -9999 -9999 -9999 -9999 -9999 -9999 -9999 -9999 -9999 -9999 -9999 -9999 -9999 -9999 -9999 -9999 -9999 -9999 -9999 -9999 -9999 -9999 -9999 -9999 -9999 -9999 -9999 -9999 -9999 -9999 -9999 -9999 -9999 -9999 -9999 -9999 -9999 -9999 -9999 -9999 -9999 -9999 -9999 -9999 -9999 -9999 -9999 -9999 -9999 -9999 -9999 -9999 -9999 -9999 -9999 -9999 -9999 -9999 -9999 -9999 -9999 -9999 12.33333 12.26667 12.3 12.4 12.43333 12.35 12.33333 12.31667 12.31667 12.35 12.38333 12.36667 12.28333 12.21667 12.13333 12.05 12.03333 12.08333 11.93333 11.73333 10.96667 11.51667 12.48333 12.93333 12.96667 14.01667 13.15 11.78333 10.6 9.133333 9.433333 10.41667 11.06667 12.13333 12.25 12.58333 13.1 13.55 13.88333 10.46667 9.983334 11.35 12.83333 -9999 -9999 -9999 -9999 -9999 -9999 -9999 -9999 
-9999 -9999 5.1 5.45 5.366667 5.3 5.75 5.833333 6.783333 7.95 7.083333 6.75 7.1 7.466667 7.533333 8.516666 8.516666 7.833333 7.683333 7.166667 6.833333 6.95 7.183333 7.533333 7.383333 6.833333 6.716667 6.4 6.4 6.466667 6.2 -9999 -9999 -9999 -9999 -9999 -9999 -9999 -9999 -9999 -9999 -9999 -9999 -9999 -9999 -9999 -9999 -9999 -9999 -9999 -9999 -9999 -9999 -9999 -9999 -9999 -9999 -9999 -9999 -9999 -9999 -9999 -9999 -9999 -9999 -9999 -9999 -9999 -9999 -9999 -9999 -9999 -9999 -9999 -9999 -9999 -9999 -9999 -9999 -9999 -9999 -9999 -9999 -9999 -9999 -9999 -9999 -9999 -9999 -9999 -9999 -9999 -9999 -9999 -9999 -9999 -9999 -9999 -9999 -9999 -9999 -9999 -9999 -9999 -9999 -9999 -9999 -9999 -9999 -9999 -9999 -9999 -9999 -9999 -9999 -9999 -9999 -9999 -9999 -9999 12.4 12.38333 12.41667 12.36667 11.93333 12.1 12.15 12.28333 12.4 12.4 12.3 12.26667 12.23333 12.18333 12.16667 12.05 11.9 11.71667 11.9 11.48333 12.18333 13.2 11.65 11.51667 13.6 11.55 11.75 10.48333 10.98333 11.68333 13.25 12.31667 14.83333 15.03333 14.43333 15.1 16.05 15.41667 13.05 12.3 11.58333 13.78333 13.58333 10.86667 -9999 -9999 -9999 -9999 -9999 -9999 
-9999 -9999 -9999 -9999 5.383333 5.6 5.9 6.583333 6.35 7.533333 7.316667 6.65 7.183333 6.616667 7.316667 8.883333 8.766667 7.6 6.85 6.766667 6.966667 6.566667 6.983334 7.35 7.25 7.033333 6.733333 6.483333 6.583333 6.066667 6.066667 -9999 -9999 -9999 -9999 -9999 -9999 -9999 -9999 -9999 -9999 -9999 -9999 -9999 -9999 -9999 -9999 -9999 -9999 -9999 -9999 -9999 -9999 -9999 -9999 -9999 -9999 -9999 -9999 -9999 -9999 -9999 -9999 -9999 -9999 -9999 -9999 -9999 -9999 -9999 -9999 -9999 -9999 -9999 -9999 -9999 -9999 -9999 -9999 -9999 -9999 -9999 -9999 -9999 -9999 -9999 -9999 -9999 -9999 -9999 -9999 -9999 -9999 -9999 -9999 -9999 -9999 -9999 -9999 -9999 -9999 -9999 -9999 -9999 -9999 -9999 -9999 -9999 10.56667 -9999 -9999 -9999 -9999 -9999 -9999 -9999 -9999 -9999 -9999 -9999 -9999 -9999 12.5 12.35 11.85 11.86667 12.11667 12.26667 12.35 12.25 12.13333 12.35 12.16667 12.18333 12.16667 12.23333 11.75 11.63333 11.96667 11.61667 11.71667 12.83333 12 11.73333 13.21667 11.58333 10.38333 10.28333 11.38333 12.6 12.86667 13.33333 14.1 11.58333 11.98333 11.21667 12.53333 16 16.18333 15.25 13.68333 15.51667 13.45 10.86667 -9999 -9999 -9999 -9999 -9999 -9999 
-9999 -9999 -9999 -9999 5.833333 6.033333 6.083333 6.466667 7.083333 7.966667 8.466667 7.7 7.866667 7.05 7.533333 8.366667 9.116667 8.25 7.416667 7.016667 6.4 6.416667 6.883333 7.066667 7.2 6.866667 7.05 7.1 6.3 6.616667 5.983333 5.916667 -9999 -9999 -9999 -9999 -9999 -9999 -9999 -9999 -9999 -9999 -9999 -9999 -9999 -9999 -9999 -9999 -9999 -9999 -9999 -9999 -9999 -9999 -9999 -9999 -9999 -9999 -9999 -9999 -9999 -9999 -9999 -9999 -9999 -9999 -9999 -9999 -9999 -9999 -9999 -9999 -9999 -9999 -9999 -9999 -9999 -9999 -9999 -9999 -9999 -9999 -9999 -9999 -9999 -9999 -9999 -9999 -9999 -9999 -9999 -9999 -9999 -9999 -9999 -9999 -9999 -9999 -9999 -9999 -9999 -9999 -9999 -9999 -9999 -9999 8.7 9.5 10 -9999 -9999 -9999 -9999 -9999 -9999 -9999 -9999 -9999 -9999 -9999 -9999 -9999 12.51667 12.41667 12 11.86667 12.03333 12.15 12.21667 12.26667 12.36667 12.36667 12.28333 12.26667 12.23333 12.25 11.81667 11.06667 11.63333 11.65 11.4 12.35 11.45 11.05 12.76667 10.93333 10.2 10.85 11.76667 12.16667 11.71667 11.75 13.81667 10.23333 10.16667 11.66667 13.45 14.78333 15.01667 17.33333 16.31667 16.1 12.56667 -9999 -9999 -9999 -9999 -9999 -9999 -9999 
-9999 -9999 -9999 -9999 -9999 6.283333 6.316667 6.616667 7.333333 7.783333 8.916667 7.75 7.45 7.416667 7.883333 8.233334 8.599999 9.466666 8.033334 8.016666 7.533333 6.8 6.333333 6.783333 6.75 6.983334 7.166667 7.566667 7.3 7.2 6.833333 6.833333 6.5 -9999 -9999 -9999 -9999 -9999 -9999 -9999 -9999 -9999 -9999 -9999 -9999 -9999 -9999 -9999 -9999 -9999 -9999 -9999 -9999 -9999 -9999 -9999 -9999 -9999 -9999 -9999 -9999 -9999 -9999 -9999 -9999 -9999 -9999 -9999 -9999 -9999 -9999 -9999 -9999 -9999 -9999 -9999 -9999 -9999 -9999 -9999 -9999 -9999 -9999 -9999 -9999 -9999 -9999 -9999 -9999 -9999 -9999 -9999 -9999 -9999 -9999 -9999 -9999 -9999 -9999 -9999 -9999 -9999 -9999 -9999 -9999 -9999 10.08333 10.16667 10.5 -9999 -9999 -9999 -9999 -9999 -9999 -9999 -9999 -9999 -9999 -9999 -9999 -9999 12.51667 12.28333 12.15 11.63333 11.83333 12.06667 12.1 12.33333 12.45 12.43333 12.3 12.26667 12.11667 12.33333 12.03333 11.76667 11.33333 11.65 11.15 11.3 10.33333 9.733334 12.66667 11.25 10.28333 11.66667 11.78333 10.25 10.35 12.93333 12.25 10.16667 10.63333 10.95 11.75 12.91667 14.53333 13.78333 17.33333 16.46667 14.75 12.63333 -9999 -9999 -9999 -9999 -9999 -9999 
-9999 -9999 -9999 -9999 -9999 -9999 -9999 -9999 6.85 7.6 8.966666 8.45 8.05 7.566667 8.65 9.433333 9.150001 9.25 9.466667 9 7.866667 7.55 6.766667 6.466667 6.6 6.833333 7.2 7.8 8.016666 7.766667 7.55 7.433333 6.916667 -9999 -9999 -9999 -9999 -9999 -9999 -9999 -9999 -9999 -9999 -9999 -9999 -9999 -9999 -9999 -9999 -9999 -9999 -9999 -9999 -9999 -9999 -9999 -9999 -9999 -9999 -9999 -9999 -9999 -9999 -9999 -9999 -9999 -9999 -9999 -9999 -9999 -9999 -9999 -9999 -9999 -9999 -9999 -9999 -9999 -9999 -9999 -9999 -9999 -9999 -9999 -9999 -9999 -9999 -9999 -9999 -9999 -9999 -9999 -9999 -9999 -9999 -9999 -9999 -9999 -9999 -9999 -9999 -9999 -9999 -9999 -9999 10.46667 10.55 10.98333 11.08333 11.18333 -9999 -9999 -9999 -9999 -9999 -9999 -9999 -9999 -9999 -9999 -9999 -9999 12.41667 12.33333 12.03333 11.83333 11.85 11.93333 12.25 12.43333 12.6 12.55 12.46667 12.43333 12.15 12.36667 12.08333 12.1 11.65 11.38333 11.16667 10.76667 11.21667 10.86667 12.4 11.11667 10.18333 10.3 10.36667 9.083333 10.25 11.96667 12.98333 9.483334 9.766666 11.66667 12.13333 10.23333 9.933333 12.15 15.56667 17.9 13.98333 12.35 11.5 -9999 -9999 -9999 -9999 -9999 
-9999 -9999 -9999 -9999 -9999 -9999 -9999 -9999 -9999 -9999 8.916666 9.683333 8.483334 8.116667 7.916667 8.666667 9.45 9.8 9.85 9.583334 9.15 8.266667 7.6 7.133333 6.566667 6.416667 6.816667 7.5 8.166667 8.25 8.116667 7.683333 7.2 6.6 -9999 -9999 -9999 -9999 -9999 -9999 -9999 -9999 -9999 -9999 -9999 -9999 -9999 -9999 -9999 -9999 -9999 -9999 -9999 -9999 -9999 -9999 -9999 -9999 -9999 -9999 -9999 -9999 -9999 -9999 -9999 -9999 -9999 -9999 -9999 -9999 -9999 -9999 -9999 -9999 -9999 -9999 -9999 -9999 -9999 -9999 -9999 -9999 -9999 -9999 -9999 -9999 -9999 -9999 -9999 -9999 -9999 -9999 -9999 -9999 -9999 -9999 -9999 -9999 -9999 -9999 -9999 -9999 -9999 -9999 9.966666 10.53333 10.95 10.68333 11.03333 -9999 -9999 -9999 -9999 -9999 -9999 -9999 -9999 -9999 12.26667 -9999 12.38333 12.38333 12.4 12.48333 12.31667 11.83333 11.86667 12.13333 12.31667 12.35 12.58333 12.55 12.45 12.38333 12.1 12.35 12.28333 12.28333 12.11667 11.6 11.25 10.45 10.68333 10.26667 12.11667 11.48333 10.86667 9.416667 9.716666 10.3 12.3 11.5 12.88333 10.68333 9.8 9.233334 8.95 11.5 12.6 13.7 14.53333 17.1 13.93333 13.01667 12.36667 12.18333 -9999 -9999 -9999 -9999 
-9999 -9999 -9999 -9999 -9999 -9999 -9999 -9999 9.283333 9.283333 9.05 9.566667 9.983334 9.2 7.55 7.583333 8.7 8.866667 9.433333 9.616667 9.5 9.416667 8.95 8.266666 7.65 7.05 6.666667 7.2 8.183333 7.883333 7.566667 6.866667 6.033333 6.75 -9999 -9999 -9999 -9999 -9999 -9999 -9999 -9999 -9999 -9999 -9999 -9999 -9999 -9999 -9999 -9999 -9999 -9999 -9999 -9999 -9999 -9999 -9999 -9999 -9999 -9999 -9999 -9999 -9999 -9999 -9999 -9999 -9999 -9999 -9999 -9999 -9999 -9999 -9999 -9999 -9999 -9999 -9999 -9999 -9999 -9999 -9999 -9999 -9999 -9999 -9999 -9999 -9999 -9999 -9999 -9999 -9999 -9999 -9999 -9999 -9999 -9999 -9999 -9999 -9999 -9999 -9999 -9999 -9999 9.433333 10.33333 10.58333 10.83333 10.96667 11.41667 -9999 -9999 -9999 -9999 -9999 -9999 -9999 -9999 12.28333 12.13333 12.25 12.4 12.43333 12.45 12.5 12.46667 12.1 11.96667 12.2 12.31667 12.46667 12.5 12.51667 12.43333 12.46667 12.33333 12.45 12.48333 12.45 12.31667 11.9 11.26667 10.66667 10.63333 10.7 11.71667 10.58333 9.7 9.466667 9.516666 10.48333 9.983334 10.55 12.75 11.83333 12.41667 13.03333 11.21667 11.66667 11.55 12.85 16.16667 18.38333 16.95 16.63333 14.56667 16.01667 -9999 -9999 -9999 -9999 
-9999 -9999 -9999 -9999 -9999 -9999 -9999 8.983334 8.616667 8.683333 8.933333 8.8 8.416667 9.95 8.616667 8.433333 8.816667 7.983334 8.5 9 9.533334 9.766666 9.666666 9.366667 8.733334 8.183333 7.65 7.783333 8.416667 7.433333 6.966667 6.55 5.683333 5.8 -9999 -9999 -9999 -9999 -9999 -9999 -9999 -9999 -9999 -9999 -9999 -9999 -9999 -9999 -9999 -9999 -9999 -9999 -9999 -9999 -9999 -9999 -9999 -9999 -9999 -9999 -9999 -9999 -9999 -9999 -9999 -9999 -9999 -9999 -9999 -9999 -9999 -9999 -9999 -9999 -9999 -9999 -9999 -9999 -9999 -9999 -9999 -9999 -9999 -9999 -9999 -9999 -9999 -9999 -9999 -9999 -9999 -9999 -9999 -9999 -9999 -9999 -9999 -9999 -9999 -9999 -9999 -9999 -9999 9.033333 9.466666 9.933333 10.81667 11.1 11.31667 -9999 -9999 -9999 -9999 -9999 -9999 -9999 -9999 11.95 11.2 11.26667 11.98333 12.5 12.53333 12.56667 12.53333 12.51667 12.23333 12.45 12.21667 12.31667 12.4 12.4 12.41667 12.45 12.53333 12.48333 12.46667 12.41667 12.1 11.66667 11.21667 10.83333 10.18333 9.766666 11.01667 11.11667 10.66667 9.933333 9.016666 9.916667 10.78333 12.3 12.1 11.21667 15.28333 16.4 15.8 14.71667 16.86667 17.15 15.31667 14.01667 16.9 18.78333 17.16667 18.21667 15.1 13.18333 16.2 -9999 
-9999 -9999 -9999 -9999 -9999 -9999 8.8 8.45 7.833333 7.5 7.983333 8.55 8.383333 10.33333 10.51667 10.3 9.4 9.150001 8.383333 8.35 8.833333 9.533334 9.983334 9.816667 9.516666 9.166667 8.25 8.216667 8.75 8.55 8.116667 7.2 6.216667 5.483333 5.433333 -9999 -9999 -9999 -9999 -9999 -9999 -9999 -9999 -9999 -9999 -9999 -9999 -9999 -9999 -9999 -9999 -9999 -9999 -9999 -9999 -9999 -9999 -9999 -9999 -9999 -9999 -9999 -9999 -9999 -9999 -9999 -9999 -9999 -9999 -9999 -9999 -9999 -9999 -9999 -9999 -9999 -9999 -9999 -9999 -9999 -9999 -9999 -9999 -9999 -9999 -9999 -9999 -9999 -9999 -9999 -9999 -9999 -9999 -9999 -9999 -9999 -9999 -9999 -9999 -9999 -9999 -9999 -9999 -9999 -9999 9.233334 9.8 -9999 -9999 -9999 -9999 -9999 -9999 -9999 12.33333 -9999 -9999 11.53333 10.7 10.7 11.38333 12.2 12.58333 12.58333 12.55 12.53333 12.46667 12.43333 12.13333 12.23333 12.36667 12.45 12.48333 12.55 12.43333 12.26667 12.4 12.16667 12.13333 11.3 10.86667 11.25 10.3 9.8 11.01667 10.23333 9.4 9.466667 9.55 10.8 11.23333 11.35 11.23333 11.56667 14.48333 14.66667 14.18333 16.43333 17.1 13.76667 11.61667 11.91667 13.53333 18.06667 17.03333 20.48333 17.3 -9999 -9999 -9999 
-9999 -9999 -9999 -9999 -9999 -9999 8.533334 8.683333 8.416667 8.25 7.866667 7.966667 8.9 9.916667 10.55 11.03333 11.08333 10.7 9.533334 9.116667 8.35 9.133333 8.85 9.2 9.466667 9.4 9.233334 8.983334 8.599999 8.65 7.2 6.833333 6.6 6 6.4 -9999 -9999 -9999 -9999 -9999 -9999 -9999 -9999 -9999 -9999 -9999 -9999 -9999 -9999 -9999 -9999 -9999 -9999 -9999 -9999 -9999 -9999 -9999 -9999 -9999 -9999 -9999 -9999 -9999 -9999 -9999 -9999 -9999 -9999 -9999 -9999 -9999 -9999 -9999 -9999 -9999 -9999 -9999 -9999 -9999 -9999 -9999 -9999 -9999 -9999 -9999 -9999 -9999 -9999 -9999 -9999 7.016667 7.466667 7.516667 7.666667 7.7 -9999 -9999 -9999 -9999 -9999 -9999 -9999 -9999 -9999 9.683333 -9999 -9999 -9999 -9999 -9999 -9999 -9999 -9999 12.31667 12.18333 -9999 11.23333 10.25 10.4 10.4 11.56667 12.36667 12.63333 12.68333 12.6 12.51667 12.18333 12.18333 12.25 11.93333 12.3 12.4 12.51667 12.28333 12.03333 12.31667 11.96667 12.06667 10.96667 10.63333 11.31667 10.68333 9.85 11.06667 10.05 9.166667 9.466667 10.38333 10.76667 10.28333 10.83333 10.01667 13.38333 12.18333 10.85 11.75 15.81667 15.18333 14.3 11.21667 11.41667 15.33333 15.11667 14.8 19.23333 19.33333 -9999 -9999 -9999 
-9999 -9999 -9999 -9999 7.7 7.633333 8.483334 8.849999 8.766666 9.083333 9.166667 9 8.65 8.65 9.583333 10.71667 10.93333 11.1 10.96667 10.66667 9.466667 8.966666 7.8 7.983333 8.216666 8.45 8.816667 9.133333 9.316667 9.3 7.6 6.766666 6.766666 6.15 6.583333 6.4 -9999 -9999 -9999 -9999 -9999 -9999 -9999 -9999 -9999 -9999 -9999 -9999 -9999 -9999 -9999 -9999 -9999 -9999 -9999 -9999 -9999 -9999 -9999 -9999 -9999 -9999 -9999 -9999 -9999 -9999 -9999 -9999 -9999 -9999 -9999 -9999 -9999 -9999 -9999 -9999 -9999 -9999 -9999 -9999 -9999 -9999 -9999 -9999 -9999 -9999 -9999 -9999 -9999 -9999 6.2 6.616667 7.3 6.7 7.9 8.716667 -9999 8.166667 9.566667 10.03333 -9999 -9999 -9999 -9999 10.6 10.48333 10.31667 10.28333 -9999 -9999 -9999 11.61667 11.8 12.38333 12.16667 11.83333 11.75 10.86667 10.28333 10.05 10.43333 11.5 12.15 12.65 12.68333 12.71667 12.65 12.28333 12.41667 11.95 12.18333 12.36667 12.5 12.53333 12.11667 12.13333 12.11667 11.91667 11.93333 10.73333 10.65 11.41667 10.58333 10.1 10.35 10.7 9.866667 9.166667 9.5 10.03333 10.91667 10.31667 10.96667 13.26667 9.783334 10.31667 12.98333 15.65 12.53333 11.38333 12.8 11.9 11.41667 13.56667 16.9 19.83333 19.31667 16.83333 -9999 -9999 
-9999 -9999 -9999 7.55 7.633333 8.083333 8.65 9.066667 8.85 8.833333 9.7 10 10.06667 9.833333 10.11667 10.81667 10.45 10.56667 10.36667 10.41667 11.03333 9.466666 7.55 7.483334 7.333333 7.066667 7.566667 9 9.8 9.683333 8.583333 7.85 7.05 6.183333 6.733333 7 -9999 -9999 -9999 -9999 -9999 -9999 -9999 -9999 -9999 -9999 -9999 -9999 -9999 -9999 -9999 -9999 -9999 -9999 -9999 -9999 -9999 -9999 -9999 -9999 -9999 -9999 -9999 -9999 -9999 -9999 -9999 -9999 -9999 -9999 -9999 -9999 -9999 -9999 -9999 -9999 -9999 -9999 -9999 -9999 -9999 -9999 -9999 -9999 -9999 -9999 -9999 -9999 -9999 -9999 -9999 6.4 6.716667 7.216667 8.25 9.333333 8.15 7.95 9.083333 10.11667 9.283333 -9999 -9999 9.983334 10.48333 10.1 10.11667 9.966666 -9999 -9999 11.3 12.05 12.38333 12.25 12.18333 11.7 11.35 10.93333 10.2 9.933333 10.51667 11.01667 12 12.55 12.38333 12.51667 12.68333 12.65 12.61667 12.48333 12.48333 12.35 12.43333 12.18333 11.88333 12.15 11.85 12.01667 11.48333 11.63333 11.2 11.6 11.33333 10.7 10.16667 9.65 10.01667 8.9 9.45 9.333333 10.33333 9.883333 11.16667 12.38333 9.433333 10.53333 12.26667 14.05 12.91667 10.3 12.65 14.21667 14.35 13.43333 18.31667 20.06667 19.68333 20.13333 -9999 -9999 
-9999 -9999 -9999 8.2 7.333333 8.25 8.6 8.883333 8.583333 8.766666 8.7 9.616667 9.95 10.13333 10.48333 10.23333 9.6 9.366667 9.7 9.883333 10.46667 11.01667 9.533333 8.283334 8.633333 7.866667 7.266666 7.983334 8.683333 9.283334 8.383333 8.583333 7.833333 6.55 6.616667 7.666667 6.7 5.85 6.416667 -9999 -9999 -9999 -9999 -9999 -9999 -9999 -9999 -9999 -9999 -9999 -9999 -9999 -9999 -9999 -9999 -9999 -9999 -9999 -9999 -9999 -9999 -9999 -9999 -9999 -9999 -9999 -9999 -9999 -9999 -9999 -9999 -9999 -9999 -9999 -9999 -9999 -9999 -9999 -9999 -9999 -9999 -9999 -9999 -9999 -9999 -9999 -9999 -9999 -9999 -9999 -9999 -9999 7.1 7.466667 8.783333 9.333333 9.066667 8.583333 9.283333 10.48333 10.36667 9.3 9 9.133333 9.333333 9.483334 9.516666 9.483334 -9999 10.76667 11.21667 11.78333 12.26667 12.16667 12.4 11.96667 11.41667 11.4 11.18333 10.45 10.81667 10.61667 11.33333 12.38333 12.51667 12.58333 12.63333 12.51667 12.53333 12.46667 12.25 12.2 12.26667 12 12.2 12.08333 12.26667 12.08333 11.85 11.36667 11.4 11.58333 11.35 11.2 10.63333 9.75 9.633333 9.466667 9.233334 9.9 9.316667 9.85 10.86667 11.28333 9.283334 9.383333 12.5 11.88333 12.63333 9.516666 11.95 14.18333 16.8 16.8 17 19.4 17.08333 20.06667 19.96667 -9999 
-9999 -9999 -9999 -9999 7.716667 7.683333 8.283334 8.45 7.683333 7.533333 8.116667 8.95 9.616667 9.783334 9.9 9.866667 9.116667 8.683333 8.966666 9.75 10.51667 10.28333 10.91667 10.51667 9.083333 7.45 8.233334 7.383333 7.6 9.316667 8.75 8.816667 8.900001 7.633333 6.683333 7.216667 7.666667 6.516666 6.966667 6.35 6.45 6.483333 -9999 -9999 -9999 -9999 -9999 -9999 -9999 -9999 -9999 -9999 -9999 -9999 -9999 -9999 -9999 -9999 -9999 -9999 -9999 -9999 -9999 -9999 -9999 -9999 -9999 -9999 -9999 -9999 -9999 -9999 -9999 -9999 -9999 -9999 -9999 -9999 -9999 -9999 -9999 -9999 -9999 -9999 -9999 -9999 -9999 -9999 -9999 -9999 -9999 7.016666 7.333333 8.3 9.166666 10.2 9.75 9.283333 9.8 9.783333 11.31667 11.4 10.73333 9.833333 9.083334 8.816667 8.683333 9.466666 10.4 10.85 11.21667 11.6 12.03333 11.63333 12.16667 12.28333 12.18333 12.1 11.63333 11.46667 10.46667 10.26667 11.45 11.78333 12.2 12.41667 12.58333 11.98333 11.55 11.31667 11.35 11.46667 11.8 12.08333 12.03333 12.13333 12.56667 12.55 12.03333 11.51667 11.4 11.11667 10.98333 10.65 10.28333 9.866667 9.433333 10.36667 10.58333 10.45 10.53333 9.2 10.33333 11.28333 8.5 9.283334 11.45 9.916666 11.46667 9.866667 11.86667 15.33333 16.46667 17.55 18.46667 15.78333 14.66667 17.2 -9999 -9999 
-9999 -9999 -9999 -9999 6.683333 7.483333 7.783333 7.966667 7.866667 7.316667 8.216666 8.916667 9.383333 8.783334 9.483334 9.466667 9 8.483334 8.75 10.11667 10.51667 9.816667 10.31667 10.3 10.31667 8.7 7.466667 8.55 8.816667 9.383333 9.083333 8.516666 9.166667 8.483334 7.183333 7.1 7.816667 8.533334 7.383333 6.65 7.383333 7.1 6.783333 6.783333 7.066667 -9999 -9999 -9999 -9999 -9999 -9999 -9999 -9999 -9999 -9999 -9999 -9999 -9999 -9999 -9999 -9999 -9999 -9999 -9999 -9999 -9999 -9999 -9999 -9999 -9999 -9999 -9999 -9999 -9999 -9999 -9999 -9999 -9999 -9999 -9999 -9999 -9999 -9999 -9999 -9999 -9999 -9999 -9999 -9999 -9999 -9999 -9999 8.166667 9.516667 10.06667 10.35 10.36667 9.4 10.3 10.73333 11.21667 12.23333 12.2 11.41667 10.61667 9.25 8.816667 9.366667 9.366667 9.616667 10.53333 10.95 11.58333 11.15 12.11667 11.83333 11.95 12.2 12.05 11.15 10.31667 10.93333 10.78333 11.2 12.03333 12.4 12.53333 12.06667 11.41667 10.73333 11.05 11.11667 11.01667 11.36667 11.83333 12.35 12.68333 12.68333 12.36667 12.01667 11.4 10.81667 10.91667 10.6 10.05 10.23333 9.933333 9.666667 10.1 11.25 9.966666 8.6 10.83333 11.35 9.416667 8.9 9.233334 8.966666 11.01667 -9999 -9999 13.13333 14.76667 14.58333 17.41667 16.65 13.68333 14.9 18.28333 19.06667 
-9999 -9999 -9999 -9999 6.783333 7.016666 7.35 7.183333 7.866667 7.166667 7.366667 8.383333 8.166667 8.583333 9.150001 8.75 8.783334 9.15 10 10.33333 9.533334 9.35 10.4 9.933333 11.28333 9.333333 8.25 8.650001 9.2 9.766666 9.2 8.566667 9.316667 8.866667 8.533333 7.466667 7.5 8.15 8.75 7.583333 7.95 8 7.116667 6.633333 7.75 -9999 -9999 -9999 -9999 -9999 -9999 -9999 -9999 -9999 -9999 -9999 -9999 -9999 -9999 -9999 8.7 8.966667 -9999 -9999 -9999 -9999 -9999 -9999 -9999 -9999 -9999 -9999 -9999 -9999 -9999 -9999 -9999 -9999 -9999 -9999 -9999 -9999 -9999 -9999 -9999 -9999 -9999 -9999 -9999 -9999 -9999 -9999 10.13333 9.883333 10.11667 9.6 10.46667 10.73333 10.85 11.05 10.95 12.23333 12.95 12.46667 12.18333 11.41667 10.36667 9.266666 8.9 9.733334 10.18333 10 11.16667 11.28333 11.7 11.31667 11.48333 12.08333 11.78333 11.16667 10.48333 10.3 9.816667 11.63333 12.1 12.21667 12.35 11.66667 11.03333 10.85 10.98333 10.35 10.06667 10.43333 11.21667 11.66667 12.4 12.5 12.51667 12.38333 11.78333 11.56667 10.91667 10.53333 10.18333 10.7 10.11667 10.9 10.28333 11.61667 10.01667 9.783333 11.81667 11.63333 9.95 8.366667 8.5 8.033333 10.35 -9999 -9999 -9999 -9999 14.93333 16.01667 17.1 14.96667 14.9 17.36667 -9999 
9.65 11.1 11.35 10.55 8.516666 7.633333 7.033333 6.716667 7.366667 7.316667 7.083333 7.983334 8.283334 8.45 8.266666 8.25 9.25 9.533334 9.116667 9.316667 8.75 9.616667 9.55 10.51667 11.53333 10 9.933333 8.516666 8.6 10.31667 8.4 9.016666 9.066667 8.766666 9.483334 8.633333 8.083333 9.083333 9.833333 8.583333 8.233334 8.266666 8.083333 7.833333 8.366667 7.15 -9999 -9999 -9999 -9999 -9999 -9999 -9999 -9999 -9999 -9999 -9999 -9999 7.716667 8.3 8.35 8.716666 8.683333 -9999 -9999 -9999 -9999 -9999 -9999 -9999 -9999 -9999 -9999 -9999 -9999 -9999 -9999 -9999 -9999 -9999 -9999 -9999 -9999 -9999 -9999 -9999 -9999 -9999 -9999 -9999 -9999 8.933333 9.3 9.65 9.4 8.883333 9.333333 9.5 9.8 9.966666 10.7 11.6 12.96667 13.35 13.23333 12.83333 12.18333 11.58333 10.43333 9.45 9.316667 9.833333 9.966667 10.58333 11.4 11.71667 11.61667 11.98333 11.31667 11.01667 10.61667 9.816667 10.21667 11.41667 11.83333 11.86667 12.21667 12 11.61667 11.5 11.5 10.83333 9.833333 10 11.05 11.05 11.76667 12.41667 11.9 12 12.01667 11.21667 10.9 10.45 10.76667 11.4 11.16667 11.1 11.65 10.38333 10.51667 11.3 11.71667 11.9 10.16667 8.7 7.65 8.15 8.616667 -9999 -9999 -9999 -9999 -9999 14.28333 15.46667 14.03333 -9999 -9999 -9999 
13.25 11.35 8.566667 7.266667 9.483334 8.3 6.7 6.95 7.566667 6.85 7.666667 7.883333 7.283333 7.85 7.9 7.766666 8.983334 8.2 7.333333 8.266666 7.95 9.016666 9 10.5 10.91667 11.6 11.58333 11.15 10.26667 10.83333 10.66667 10.48333 9.383333 9.116667 9.900001 9.55 9.366667 10.33333 9.183333 9.183333 9.966667 8.983334 8.516666 8.183333 7.65 7.366667 -9999 -9999 -9999 -9999 -9999 -9999 -9999 -9999 -9999 -9999 -9999 -9999 7.783333 8.366667 9.033333 9.5 9.400001 9.266666 -9999 -9999 -9999 -9999 -9999 -9999 -9999 -9999 -9999 -9999 -9999 -9999 -9999 -9999 -9999 -9999 -9999 -9999 -9999 -9999 -9999 -9999 -9999 -9999 -9999 -9999 -9999 -9999 9.1 9.416667 9.416667 9.65 10.06667 9.616667 9.1 9.25 9.816667 10.05 11.2 12.5 13.33333 13.5 13.08333 11.71667 10.96667 11.41667 11.41667 11.3 10.66667 10.66667 10.86667 11.33333 11.88333 11.8 11.6 11.35 10.9 10.26667 11.21667 11.55 11.88333 11.83333 12.43333 12.26667 12.15 11.55 11.15 11.2 10.25 10.4 10.5 10.55 11.3 11.76667 11.43333 11 11.15 11.38333 10.48333 10.41667 11.21667 11.58333 11.31667 12.2 12.41667 11.1 11.43333 12.06667 12.65 10.25 9.5 9.333333 8.15 7.433333 8.783333 -9999 -9999 -9999 -9999 -9999 -9999 13.13333 -9999 -9999 -9999 -9999 
-9999 12.81667 10.1 7.2 8.849999 9.366667 8.316667 8.216667 7.816667 7.183333 7.566667 6.85 6.983334 7.55 7.766666 7.466667 8.55 7.266667 6.766667 7.366666 7.85 7.966667 8.566667 10.41667 10.03333 10.78333 11.43333 12.01667 12.01667 11.36667 11.35 9.883333 10.48333 10.01667 10.46667 9.833334 10.48333 10.75 9.516667 10.51667 10.1 9.966667 9.35 7.616667 7.8 7.533333 7.283333 7.716667 7.916667 8.8 9.616667 -9999 -9999 -9999 -9999 -9999 -9999 -9999 8.233334 8.116667 8.900001 9.116667 8.866667 8.416667 9.766666 8.25 -9999 -9999 -9999 -9999 -9999 -9999 -9999 -9999 -9999 -9999 -9999 -9999 -9999 -9999 -9999 -9999 -9999 -9999 -9999 -9999 -9999 -9999 -9999 -9999 -9999 -9999 -9999 8.583333 8.783333 9.25 10.11667 10.78333 9.8 10.05 9.5 9.466667 10.31667 10.26667 11.13333 11.13333 12.01667 12.8 11.41667 11 11.31667 11.8 11.8 10.8 10.78333 11.28333 11.58333 11.66667 11 11.1 10.45 10.58333 11.8 11.76667 11.88333 12.48333 12.73333 11.73333 11.63333 10.96667 11.23333 11.43333 11.7 10.88333 10.16667 9.833333 11.45 11.76667 11.2 10.45 9.766666 10.38333 10.68333 11.56667 11.73333 11.53333 11.15 10.76667 11.8 12.7 11.45 13.3 12.4 10.61667 7.933333 8.1 8.716666 8.566667 10.2 8.683333 -9999 -9999 -9999 -9999 -9999 -9999 -9999 -9999 -9999 -9999 
-9999 12 9.4 6.933333 7.133333 8.283334 8.166667 7.25 6.7 6.816667 7.35 6.65 6.95 7.933333 7.05 7.166667 8.183333 7.15 6.466667 7.216667 7.8 7.933333 8.95 10.4 10.31667 10.45 10.86667 11.2 11.88333 11.83333 11.15 9.333333 9.283333 10.6 10.91667 11.05 10.28333 10.3 11.11667 10.46667 10.76667 9.066667 9.05 8.05 7.766666 7.9 7.683333 7.833333 8.366667 8.766666 9.666667 10.13333 10.1 -9999 -9999 -9999 -9999 -9999 8.416667 8.566667 9.033334 9.116667 9.533333 9.533333 9.833333 9.483334 -9999 -9999 -9999 -9999 -9999 -9999 -9999 -9999 -9999 -9999 -9999 -9999 -9999 -9999 -9999 -9999 -9999 -9999 -9999 -9999 -9999 -9999 -9999 -9999 -9999 -9999 -9999 9.2 9.266666 8.95 8.833333 9.4 11.11667 10.86667 10.06667 9.650001 10.78333 10.48333 11.01667 10.48333 10.63333 12 13.28333 12.53333 11.45 11.4 11.53333 11.68333 10.5 10.76667 10.6 10.6 10.23333 10.51667 10.76667 11.38333 12.13333 12.63333 12.68333 12.9 12.76667 11.85 11.46667 10.96667 10.83333 11.15 11.7 10.61667 10.4 10.78333 10.83333 11.03333 11.48333 11.38333 10.18333 9.95 11.13333 11.86667 12.25 11.48333 10.86667 10.51667 11.25 12.48333 11.71667 13.93333 12.91667 10.53333 9.6 9.216667 10.31667 11.96667 11.58333 -9999 9.066667 10.38333 -9999 -9999 -9999 -9999 -9999 -9999 -9999 -9999 
-9999 12.16667 9.366667 8.1 6.366667 6.516667 6.966667 7.9 7.3 6.883333 6.916667 6.816667 7.15 7.6 6.683333 7.05 7.85 6.916667 6.433333 6.95 7.016667 8.183333 9.4 9.933333 10.31667 10.83333 11.18333 11.05 11.23333 10.95 10.75 9.333333 8.2 8.983334 8.616667 9.916667 10.51667 10.05 11.45 11.23333 11.45 10 8.816667 8.75 8.433333 8.45 8.1 8.183333 8.466667 8.400001 8.883333 9.883333 10.08333 9.8 9.183333 9.216666 -9999 -9999 9.066667 8.6 8.5 9.400001 9.666667 9.683333 9.466666 9.283333 9.25 -9999 -9999 -9999 -9999 -9999 -9999 -9999 -9999 -9999 -9999 -9999 -9999 -9999 -9999 -9999 -9999 -9999 -9999 -9999 -9999 -9999 -9999 -9999 -9999 -9999 -9999 8.333333 9.583333 8.133333 7.7 8.75 10.85 11.23333 10.68333 9.533334 10.66667 11.53333 11.3 11 10.85 11.31667 12.25 13.35 12.51667 12.03333 11.68333 12.53333 11.15 10.36667 9.966666 10.48333 10.91667 11.16667 11.7 12.08333 12.48333 12.63333 12.75 12.73333 12.31667 11.85 11.55 10.63333 10.51667 10.68333 11.81667 11.25 10.75 9.983334 9.616667 9.716667 10.91667 11.78333 11.26667 11.15 11.21667 12.1 11.61667 11.25 9.616667 10.11667 10.23333 11.75 13.2 13.33333 11.05 9.633333 8.483334 10.06667 12.48333 13.36667 13.5 12.8 11.85 12.46667 12.78333 -9999 -9999 -9999 -9999 -9999 -9999 -9999 
-9999 -9999 11.86667 7.2 6.183333 6.733333 6.566667 6.883333 6.666667 6.533333 6.483333 6.766666 6.516667 7.25 6.583333 7.416667 6.8 6.716667 6.466667 6.566667 7.166667 8.033334 9.233334 9.633333 10.36667 11.08333 11.31667 11.1 10.53333 9.766666 9.833333 10.35 8.4 7.833333 7.816667 9.083334 10.43333 10.58333 10.3 10.61667 11.4 11.18333 9.7 8.616667 7.983334 8.05 8.433333 8.666667 8.383333 8.65 8.783334 9.383333 9.766666 9.45 8.566667 9.5 9.75 9.933333 9.25 8.233334 8.35 9.099999 9.35 9.483334 8.7 8.583334 8.1 -9999 -9999 -9999 -9999 -9999 8.8 -9999 -9999 -9999 -9999 -9999 -9999 -9999 -9999 -9999 -9999 -9999 -9999 -9999 -9999 -9999 -9999 -9999 -9999 -9999 -9999 7.95 10.13333 8.333333 7.95 8.95 9.85 11.76667 9.866667 9.366667 9.783334 11.53333 10.95 11.2 11.73333 11.73333 12.73333 13.38333 13.28333 13.38333 13.23333 12.98333 11.28333 10.75 11.01667 11.45 11.93333 11.88333 12.48333 12.53333 11.98333 12.1 12.41667 12.13333 11.91667 11.4 10.96667 10.55 10.88333 11.75 11.1 10.68333 9.883333 9.3 10.18333 9.916666 10.85 11.81667 11.88333 12.26667 11.35 11.43333 12.08333 10.95 9.849999 10.43333 10.85 11.25 13.55 12.98333 11.45 9.783333 10 10.21667 9.966666 8.9 10.45 12.56667 15.35 16.05 13.78333 -9999 -9999 -9999 -9999 -9999 -9999 -9999 
-9999 -9999 12.55 11.98333 9 7.116667 8.4 6.95 6.483333 7.983333 8.25 6.716667 6.333333 6.616667 6.25 7.066667 6.416667 6.65 6.7 7.366667 7.816667 8.8 9.616667 9.916667 10.96667 10.38333 10.1 9.883333 9.116667 8.933333 9.65 10.06667 9.916667 8.816667 7.75 7.75 8.183333 7.966667 8.083333 9.266666 9.35 11.03333 9.933333 9.6 8.533334 8.45 8.533334 8.75 8.233334 8.5 8.633333 9.25 9.35 9.15 8.433333 8.916666 9.966667 10.23333 9.916667 8.733334 8 8.733334 8.933333 9.133333 8.65 7.833333 -9999 -9999 -9999 8 8.3 8.566667 8.8 8.4 9.616667 -9999 -9999 -9999 -9999 -9999 -9999 -9999 -9999 -9999 -9999 -9999 -9999 -9999 -9999 -9999 -9999 -9999 8.166667 8.283334 10.76667 9.016666 8.35 8.233334 9.833333 11.63333 11.15 10.8 11.55 11.73333 11.56667 10.95 10.66667 11.2 12.68333 11.78333 12.06667 12.31667 12.61667 11.95 12.21667 10.83333 11.26667 12.13333 12.48333 12.45 12.66667 12.13333 11.2 11.1 11.81667 11.18333 11.46667 10.73333 11.33333 11.7 11.61667 10.66667 9.6 9.716667 10.05 10.03333 10.26667 11.35 11.56667 12.2 11.5 11.58333 12.48333 12.46667 12.2 10.65 10.11667 10.36667 11.95 12.25 14.01667 13.03333 11.18333 9.166667 7.816667 6.716667 6.25 9.900001 12.05 13.76667 15.18333 18.16667 17.38333 -9999 -9999 -9999 -9999 -9999 -9999 -9999 
-9999 -9999 -9999 11.9 13.6 12.03333 11.15 8.533334 8.433333 9.566667 6.516666 6.316667 6.416667 6.75 7.133333 6.55 6.716667 7.4 7.033333 7.45 8.116667 7.966667 9.333333 9.916667 10.81667 10.56667 10.3 9.733334 9.3 8.533334 8.9 8.650001 9.75 9.3 8.633333 8.883333 8.216667 7.6 8.1 7.95 8.766666 10.23333 10.83333 9.5 9.233333 8.533334 8.416667 8.966667 8.816667 8.066667 8.733334 8.816667 9.2 8.7 8.85 8.333333 9.616667 10.35 10.23333 8.8 8.35 8.433333 8.983334 8.366667 8.183333 7.8 -9999 -9999 -9999 7.733334 7.833333 7.816667 7.683333 8.8 8.916667 9.633333 -9999 -9999 -9999 -9999 -9999 9.066667 -9999 -9999 -9999 -9999 -9999 -9999 11.85 10.41667 12.05 11.88333 10.73333 8.983334 11.25 10.55 10.25 8.866667 10.48333 10.96667 12.25 11.71667 11.63333 9.866667 9.983334 10.6 12.41667 12.65 12.71667 11.21667 11.71667 11.51667 12 11.15 12.11667 11.16667 11.81667 12.16667 12.65 13.03333 12.4 11.9 11.26667 11.35 11.16667 9.966667 10.61667 11.46667 11.6 11.33333 10.6 9.35 9.316667 10.21667 10.3 10.43333 10.96667 11.16667 12.6 12.15 10.18333 10.31667 11.16667 12.25 13.23333 11.36667 10.38333 10.65 11.93333 13.23333 14.51667 13.01667 10.73333 10.95 9.733334 8.266666 5.8 6.483333 9.133333 10.98333 12.63333 14.11667 17.58333 17.23333 -9999 -9999 -9999 -9999 -9999 -9999 
-9999 -9999 -9999 -9999 -9999 -9999 13.8 11.33333 11.41667 9.150001 6.733334 7.483334 6.466667 8.066667 7.55 8.283333 7.15 8.45 8.3 8.166667 7.35 7.666667 8.333333 9.316667 10.4 10.25 9.933333 9.383333 8.666667 8.116667 8.266666 8.95 8.7 8.3 8.933333 9.733334 10.2 9.6 9.583333 9.133333 8.05 10.63333 11.51667 9.7 9.4 9.35 8.433333 8.216666 9.033333 8.75 8.983334 8.95 9.516666 8.483334 8.383333 8.316667 8.383333 9.366667 10.4 10.08333 8.166667 7.883333 8.65 8.2 7.883333 7.466667 7.283333 7.266666 7.6 7.433333 7.666667 7.416667 7.7 7.733333 8.1 8.566667 -9999 -9999 -9999 8.9 8.9 8.833333 9.150001 10.31667 10.3 9.416666 9.483333 10.98333 10.48333 10.18333 11.83333 11.53333 11.93333 12.48333 12.88333 12.83333 12.93333 12.48333 12.75 11.4 12.98333 12.41667 10.03333 10.68333 12.05 12.93333 11.51667 11.95 12.16667 12.38333 11.93333 11.25 11.86667 11.95 12.31667 11.53333 11.7 12.13333 12.63333 12.91667 12.75 11.95 11.13333 11.13333 10.35 10.06667 11.28333 11.45 11.01667 9.666666 9.35 9.083333 9.583334 9.016666 9.433333 9.683333 11.4 12.7 11.63333 10.65 10.3 9.85 9.616667 11.11667 12.83333 12.46667 10.05 11.26667 13.16667 13.31667 14.71667 11.41667 10.23333 11.21667 9.083333 8.683333 -9999 -9999 -9999 -9999 -9999 13.15 15.61667 18.55 -9999 -9999 -9999 -9999 -9999 -9999 
-9999 -9999 -9999 -9999 -9999 -9999 -9999 13.01667 13.21667 11.1 11.03333 11.35 8.983334 11.05 8.583333 11.1 8.7 10.46667 9.283334 7.6 7.216667 7.6 8.283334 9 9.733334 10.33333 9.966666 9.55 9.116667 8.216667 7.883333 8.1 8.116667 8.05 8.8 9.5 9.9 9.7 10.83333 10.11667 9.633333 11.41667 10.01667 9.45 9.7 9.566667 9.4 8.466667 8.633333 8.816667 9.400001 9.433333 9.483334 7.866667 7.733333 7.766666 8.066667 8.016666 9.716666 10.68333 8.966667 8.15 8.1 8.05 8.116667 7.933333 7.55 7.533333 8.083333 7.45 7.516667 7.4 8.116667 8.533333 8.933333 9.516666 9.95 -9999 -9999 10.03333 10.06667 9.183333 9 9.133333 10.03333 10.68333 10.81667 9.716667 9.483334 11.83333 10.9 10.45 9.45 10.06667 11.08333 10.43333 9.95 11.45 12.88333 12.48333 13.31667 10.76667 11.36667 13.11667 11.98333 10.8 9.9 10.15 11.4 11.1 12 12.28333 12.11667 12.66667 12.58333 12.06667 11.61667 11.93333 12.41667 12.48333 12.85 12.43333 11.53333 10.78333 10.6 11.58333 11.25 10.93333 10.08333 9.066667 8.55 8.366667 9.166667 8.883333 9.683333 11.43333 13.06667 11.11667 9.866667 10.03333 10.68333 10.11667 9.766666 10.2 11.31667 12.9 11.88333 11.41667 13.08333 13.35 13.6 12.1 12.01667 10.65 8.45 10.2 -9999 -9999 -9999 -9999 -9999 -9999 17.5 19.36667 -9999 -9999 -9999 -9999 -9999 -9999 
-9999 -9999 -9999 -9999 -9999 -9999 -9999 -9999 -9999 -9999 14.58333 15.16667 14.7 14.38333 12.38333 12.66667 12.08333 10.3 8.216667 7.233333 7.183333 7.783333 7.933333 8.583333 9.433333 9.65 9.216667 9.1 9.016666 8.4 7.85 8.1 8.283334 8.5 8.183333 8.983334 8.066667 8 9.783333 11.58333 10.28333 11.86667 10.31667 9.55 8.583333 8.733334 9.733333 9.633333 8.466667 8.2 8.766666 9.65 8.75 8.166667 7.5 7.95 7.4 7.466667 7.933333 9.916667 10.61667 9.3 8.8 9.066667 9 8.683333 7.983334 8 8.45 7.8 7.6 7.666667 7.483333 7.9 8.416667 8.733334 9.033333 9.516666 10.31667 -9999 11.23333 10.65 9.983334 9.95 9.233334 9.95 10.35 10.38333 11.55 12.4 10.2 9.516666 8.849999 9.116667 10.46667 8.75 10.16667 11.7 10.68333 11.65 13.38333 11.78333 13.48333 11.88333 11.63333 11.93333 11.68333 10.88333 10.96667 11.21667 11.78333 12.1 12.58333 12.76667 13.06667 11.98333 11.23333 11.91667 12.3 12.41667 12.83333 12.4 11.66667 11.9 12.05 11.8 11.03333 9.966667 9.25 8.533333 8.05 8.483334 8.283334 9.3 11.56667 10.81667 12.01667 11.25 10.26667 10.43333 11.11667 9.95 11.35 9.95 11.8 12.11667 12.93333 11.05 11.68333 13.1 14.13333 13.9 12.78333 9.1 8.35 8.816667 11.68333 -9999 -9999 -9999 -9999 -9999 -9999 20.63333 -9999 -9999 -9999 -9999 -9999 -9999 
-9999 -9999 -9999 -9999 -9999 -9999 -9999 -9999 -9999 -9999 -9999 -9999 -9999 -9999 15.61667 15.5 14.55 11.23333 7.833333 7.2 8.066667 7.85 8.116667 8.483334 8.433333 8.966666 8.75 9.016666 8.516666 9.016666 8.216666 7.933333 8.383333 8.7 7.983333 8.116667 9.066667 9.566667 10.61667 11.35 10.63333 12.08333 11.13333 9.15 8.016666 8.616667 9.683333 10.48333 9.866667 8.416667 8.616667 8.95 9.766666 8.533334 7.95 7.633333 7.65 7.55 8.066667 8.25 10.28333 10.03333 9.566667 9.266666 9.766666 8.683333 8.316667 8.716667 8.85 7.866667 7.95 7.25 7.5 7.85 7.8 8.083333 8.4 8.75 9.016666 8.55 9.766666 10.7 11.68333 10.73333 9.966666 9.7 10.26667 10.33333 12.2 12.06667 10.71667 10.26667 9.433333 9.583333 9.033333 8.95 10.96667 9.566667 10.63333 11.38333 11.73333 13.86667 12.46667 9.866667 9.383333 9.683333 10.91667 11.76667 10.9 11.23333 11.7 12.23333 12.41667 12.63333 13.13333 12.15 11.45 12.26667 12.36667 11.7 12.73333 12.66667 12.66667 11.75 11.9 11.31667 10.08333 8.85 8.083333 8.166667 7.6 8.333333 9.8 10.7 9.966666 9.116667 10.66667 11.16667 12.95 11.33333 11.5 10.45 12.1 10.41667 11.38333 12.95 13.23333 12.33333 11.26667 11.56667 11.96667 14.31667 13.93333 12.26667 9.633333 7.15 10.66667 -9999 -9999 -9999 -9999 -9999 13.86667 -9999 -9999 -9999 -9999 -9999 -9999 -9999 
-9999 -9999 -9999 -9999 -9999 -9999 -9999 -9999 -9999 -9999 -9999 -9999 -9999 -9999 -9999 -9999 14.45 14.63333 12.4 9.566667 8.5 9.166667 7.833333 8.3 8.1 8.183333 8.283334 8.616667 9.55 9.083333 8.416667 8.566667 9.4 9.05 8.033333 8.616667 8.783333 9.766666 10.65 11.56667 11.8 11.96667 11.21667 9.116667 8.05 8.1 9.1 9.283333 10.58333 9.683333 8.633333 9.216666 9.849999 9.4 8.4 8.416667 7.733334 7.583333 8.283333 7.45 8.766666 10.48333 10.3 9.883333 9.616667 9.7 8.583333 8.75 9.349999 8.616667 8.233334 7.516667 7.833333 8.133333 7.766667 7.716667 8.05 8.4 7.783333 7.983333 8.366667 8.833334 10.35 11.68333 10.45 9.466666 9.799999 11.51667 12.5 12.7 12.21667 11.58333 10.9 10.3 9.683333 9.233334 9.583333 9.65 10.01667 9.616667 12.85 11.95 10.21667 10.78333 10.5 9.683333 10.05 11.71667 11.65 11.05 11.45 11.96667 11.75 12.23333 12.85 12.55 12.08333 11.96667 12.61667 12.26667 12.88333 13.01667 12.55 11.55 11.58333 11.08333 9.983334 8.85 8.283334 8.316667 9.416666 8.966666 8.2 8.516666 8.933333 8.65 9.016666 9.85 13.15 13.4 13.03333 11.35 12.11667 12.53333 10.61667 12.5 14.08333 12.01667 10.98333 11 10.05 12.2 14.63333 13.58333 9.25 7.716667 9.166667 8.683333 -9999 -9999 -9999 -9999 -9999 -9999 -9999 -9999 -9999 -9999 -9999 -9999 
-9999 -9999 -9999 -9999 -9999 -9999 -9999 -9999 -9999 -9999 -9999 -9999 -9999 -9999 -9999 -9999 -9999 -9999 14.1 14.13333 12.61667 11.73333 10.2 8.900001 9.083333 9.533334 9.849999 9.266666 8.666667 9.566667 9.45 9.183333 9.966667 8.483334 9.333333 10.15 9.650001 10.46667 11.11667 11.48333 12.7 11.48333 10.75 9.816667 10.18333 8.966666 8.15 8.416667 10.3 11.03333 9.966667 9.35 10 10.46667 9.433333 9.15 7.833333 8.8 8.066667 7.733333 8.6 9.7 10.66667 10.28333 9.883333 10.31667 9.383333 8.716666 8.883333 10.03333 9.5 9.033334 8.983334 8.116667 8.216666 7.766667 7.783333 7.866667 8.216666 8.2 8.633333 8.666667 9.5 11.33333 8.95 9.55 9.383333 10.3 11.78333 13.06667 13.41667 12.7 11.78333 10.63333 9.866667 8.8 8.65 8.683333 8.533334 9.85 12.91667 12.43333 11.68333 10.58333 10.2 10.08333 10.3 11.11667 11.91667 11.96667 12.33333 12.46667 11.36667 12.08333 12.65 12.4 12.05 12.21667 12.81667 12.78333 12.8 12.63333 12.6 11.95 11.73333 10.8 9.483334 8.766666 8.9 8.8 8.099999 8.033334 7.983334 7.833333 7.633333 8.966666 10.2 11.13333 11.95 14.41667 12.23333 10.61667 12.66667 13.41667 11.1 11.91667 14.13333 14.2 13.26667 12.3 12.58333 12.33333 12.51667 14.36667 11.25 10.4 11.96667 -9999 -9999 -9999 -9999 -9999 -9999 -9999 -9999 -9999 -9999 -9999 -9999 -9999 
-9999 -9999 -9999 -9999 -9999 -9999 -9999 -9999 -9999 -9999 -9999 -9999 -9999 -9999 -9999 -9999 -9999 -9999 -9999 -9999 13.3 13.73333 13.01667 12.66667 11.85 10.88333 10.55 10.88333 10.45 9.566667 9.783334 10.21667 10 8.616667 8.633333 9.683333 10.6 9.833333 12.08333 12.26667 12 10.33333 9.933333 9.083333 10.31667 10.56667 9.133333 8.85 9.55 10.01667 10.51667 9.933333 9.633333 9.95 10.78333 9.9 8.95 9.783334 8.95 8.4 9 9.633333 10.31667 11.06667 10.5 10.3 10.21667 9.433333 9.733334 10.4 10.76667 10.3 9.933333 8.35 8.6 8.466667 7.733334 8.116667 8.833333 8.933333 9.466667 10.01667 10.33333 11.18333 11.25 10.36667 9.7 9.383333 10.73333 11.98333 12.56667 12.85 12.48333 11.98333 11.25 9.333333 8.466666 8.583333 8.566667 9.383333 9.566667 10.73333 13.55 12.36667 10.13333 10.33333 11.25 10.03333 10.43333 11.21667 11.71667 12.45 11.18333 11.3 11.1 11.33333 11.45 11.6 12.25 12.41667 12.35 11.83333 11.91667 12.2 11.4 10.18333 8.616667 8.05 8.133333 7.85 9.25 8.933333 8.7 9 7.466667 8.466666 11 10.65 13.71667 15.35 12.5 10.6 13.33333 12.4 11.51667 11.06667 13.53333 13.35 13.58333 14.55 14.73333 15.51667 15.33333 15.75 13.28333 10.35 11.98333 -9999 -9999 -9999 -9999 -9999 -9999 -9999 -9999 -9999 -9999 -9999 -9999 -9999 
-9999 -9999 -9999 -9999 -9999 -9999 -9999 -9999 -9999 -9999 -9999 -9999 -9999 -9999 -9999 -9999 -9999 -9999 -9999 -9999 -9999 12.35 11.91667 13.3 13.15 13.03333 12.26667 11.51667 10.38333 10.73333 10.85 11.05 11.71667 10.01667 9.3 10.03333 10.88333 11.41667 12.8 11.61667 10.58333 9.983334 9.25 11.36667 11.01667 10.65 10.83333 9.066667 9.033333 10.36667 11.03333 10.36667 9.733334 10.1 11.25 11.35 10.86667 10.26667 9.983334 8.95 9.916667 9.233334 10.08333 10.08333 11.2 10.21667 10.71667 9.683333 10.03333 10.2 10.86667 11.21667 10.86667 9.816667 9.266666 9.05 8.533333 8 8.466666 8.616667 9.016666 9.116667 10.2 11.8 11.78333 12.28333 10.8 10.18333 10.95 10.8 11.9 11.96667 12.11667 11.58333 12.2 11.3 10.43333 10.11667 9.266666 9.116667 8.883333 9.416666 13.73333 10.28333 9.683333 9.966667 11.18333 11.53333 9.666667 9.933333 11.36667 12.13333 12.8 11.81667 10.11667 10.05 10.28333 10.26667 11.01667 11.45 11.61667 11.33333 11.5 12.08333 10.78333 9.583333 8.633333 7.516667 8.066667 8.883333 7.916667 9.833333 9.183333 10.83333 8.966667 8.816667 9.766666 10.51667 13.56667 15.13333 11.65 10.95 14.33333 13.41667 11.98333 12.36667 13.86667 12.55 13.45 14.35 13.15 14.01667 13.65 15.73333 12.06667 9.366667 10.73333 11.41667 -9999 -9999 -9999 -9999 -9999 -9999 -9999 -9999 -9999 -9999 -9999 -9999 
-9999 -9999 -9999 -9999 -9999 -9999 -9999 -9999 -9999 -9999 -9999 -9999 -9999 -9999 -9999 -9999 -9999 -9999 -9999 -9999 -9999 13.26667 9.716667 9.983334 11.78333 10.53333 9.766666 9.666667 10.48333 10.55 10.63333 10.78333 11.1 11.46667 11.25 9.55 10 11.63333 11.15 11.83333 12.06667 11.93333 11.41667 10.48333 11.41667 12.28333 12.51667 10.75 9.3 10.95 10.65 8.533333 8.583333 9.933333 11.11667 11.25 11.65 11.78333 10.93333 9.966666 10.4 9.95 9.433333 9.516666 11.03333 11.16667 11.08333 10.45 10.15 10.43333 10.7 10.96667 11.51667 10.73333 9.616667 9.466666 8.683333 8.216667 8.133333 7.866667 8.4 8.833333 9.766666 9.85 10.3 10.31667 12.13333 12.36667 10.36667 9.716667 10.75 11.71667 12.26667 10.8 11.18333 12.3 11.66667 10.91667 9.883333 10.3 11.01667 12.2 14.18333 9.95 8.766666 9.416667 11.31667 12.91667 10.68333 12.21667 10.71667 10.93333 13.56667 11.16667 10.65 9.85 11.35 10.65 9.866667 10.4 10.41667 10.81667 10.91667 11.96667 10.76667 9.766666 9.233334 7.783333 7.283333 7.25 8.866667 10.26667 12.1 12.38333 8.75 8.65 10.68333 13.35 14.58333 16.73333 13.33333 13.83333 14.5 13 10.23333 10.93333 12.1 10.76667 11.93333 12.03333 12.4 11.93333 13.35 15.13333 13.95 11.75 13.4 12.2 14.85 15.63333 -9999 -9999 -9999 -9999 16.78333 -9999 -9999 -9999 -9999 -9999 
-9999 -9999 -9999 -9999 -9999 -9999 -9999 -9999 -9999 -9999 -9999 -9999 -9999 -9999 -9999 -9999 -9999 -9999 -9999 -9999 -9999 13.56667 11.7 9.3 8.9 10.81667 10.05 8.366667 8.05 8.1 8.95 10.55 11.03333 11.3 10.96667 11.23333 11.36667 11.11667 10 9.766666 10.38333 10.71667 10.28333 8.433333 7.883333 8.650001 10.51667 12.28333 10.36667 8.833333 11.4 10.18333 9.599999 9 9.45 10.21667 10.96667 11.78333 11.93333 11.31667 11.11667 10.3 9.983334 9.233334 9.866667 11.28333 11.8 11.5 10.43333 10.45 10.58333 10.46667 10.88333 11.38333 10.15 9.75 8.783333 8.766666 8.1 7.933333 8.15 8.283333 8.466667 9.216667 9.916667 9.966667 9.533333 12.3 10.76667 10.96667 10.51667 10.85 11.88333 11.73333 11.55 11.75 10.7 9.733334 9.516666 10.98333 13.31667 13.9 16.33333 13.75 10.43333 11.68333 10.8 15.03333 15.58333 15.46667 14.18333 13.23333 13.6 13.91667 13.01667 12.26667 12.8 9.9 9.633333 9.2 9.516666 9.9 10.45 11.73333 11.21667 9.7 9.166667 7.7 8.716666 7.1 7.616667 7.883333 10.81667 12.88333 11.35 9.066667 9.45 10.73333 14.18333 17.31667 14.85 15.86667 12.88333 10.23333 9.516666 11.1 11.23333 12.2 10.28333 9.866667 9.283334 9.066667 10.7 13.21667 15.58333 12.46667 13.85 16.18333 16.08333 18.15 15.71667 16.33333 -9999 20.28333 19.21667 17.65 -9999 -9999 -9999 -9999 
-9999 -9999 -9999 -9999 -9999 -9999 -9999 -9999 -9999 -9999 -9999 -9999 -9999 -9999 -9999 -9999 -9999 -9999 -9999 -9999 -9999 -9999 14.03333 11.7 8.416667 9.166667 9.016666 8.816667 9.883333 7.95 7.883333 9.016666 9.183333 10.98333 10.91667 10.95 10.66667 8.933333 9.55 9.416667 8.533334 9.633333 8.8 7.85 7.666667 7.6 8.666667 12.4 11.31667 9 10.65 11.8 10.76667 9.8 9.183333 9.333333 10.18333 11.48333 11.4 11.41667 12.03333 11.01667 10.48333 9.616667 9.983334 9.8 11.05 11.55 9.95 10.38333 10.7 10.3 10.55 11.08333 11.1 10.68333 9.783333 9.666667 9.6 8.533334 7.65 7.316667 7.933333 8.066667 9.216666 8.900001 9.083333 11.48333 12.81667 9.25 8.966666 9.583334 10.71667 11.36667 11.83333 10.13333 10.28333 9.733334 10.13333 12.93333 14.43333 13.75 13.43333 15.53333 13.51667 13.88333 14.96667 16.35 13.71667 12.91667 15.55 16.41667 14.35 14.83333 14.96667 15.3 13.61667 13.66667 10.18333 10 8.633333 9.05 9.783334 11.41667 10.8 9.183333 8.6 10.46667 10.88333 9.666667 6.866667 8.183333 10.7 13.66667 13.96667 10.4 11.66667 13.16667 14.7 17.81667 17.11667 16.08333 12.86667 9.716667 9.633333 9.7 11.58333 13.55 13.26667 12.81667 10.83333 10.93333 11.46667 14.5 15.73333 13.21667 14.15 16.16667 17.93333 17.3 18.98333 20.05 21.88333 20.45 -9999 -9999 -9999 -9999 -9999 -9999 
-9999 -9999 -9999 -9999 -9999 -9999 -9999 -9999 -9999 -9999 -9999 -9999 -9999 -9999 -9999 -9999 -9999 -9999 -9999 -9999 -9999 -9999 -9999 13.06667 9.616667 9.166667 10.8 8.433333 9.266666 10.41667 9.116667 10.15 8.416667 8.083333 9.6 12.15 12.61667 10.43333 8.266666 8.216666 8.233334 8.4 8.033334 7.566667 8.116667 9.616667 10.56667 10.68333 12.35 10.01667 10.46667 11.83333 9.483334 7.566667 8.75 9.683333 9 10.23333 11.15 11.26667 11.86667 11.98333 11.1 10.8 10.33333 9.8 10.43333 11.71667 10.51667 10.68333 10.81667 10.95 10.75 11.43333 12 11.21667 10.31667 10.41667 10.38333 9.1 7.583333 7.433333 8.083333 8.75 9.183333 10.63333 10.91667 11.26667 12.61667 10.71667 8.433333 8.75 9.8 10.53333 10.71667 9.616667 8.966666 10.5 13.21667 13.63333 12.71667 12.25 10.35 13.2 16.05 16.06667 13.41667 14.3 14.36667 10.03333 10.98333 12.05 16.15 16.06667 15.26667 14.35 15.35 14.16667 12.6 11.68333 10.2 8.55 8.65 10.21667 11.7 9.666667 8.483334 9.950001 11.55 13.25 11.18333 11.81667 12.48333 14.03333 15.61667 12.8 10.31667 12.35 15.2 17.7 17.83333 14.15 12.26667 12.4 9.716667 8.599999 9.716667 11.1 13.16667 13.85 13.7 12.05 11.35 15.7 13.46667 12.45 -9999 14 14.73333 13.76667 14.08333 17.01667 19.75 -9999 -9999 -9999 -9999 -9999 -9999 -9999 
-9999 -9999 -9999 -9999 -9999 -9999 -9999 -9999 -9999 -9999 -9999 -9999 -9999 -9999 -9999 -9999 -9999 -9999 -9999 -9999 -9999 -9999 -9999 -9999 13.41667 12.58333 12.83333 10.83333 8.783333 9.35 10.81667 10.73333 9.766666 7.816667 7.316667 9.383333 10.98333 11.35 10.26667 8.633333 7.7 8.583333 8.016666 8.333333 8.183333 9.3 9.85 10.75 10.4 11.6 11.85 12.48333 9.3 7.716667 9.45 10.35 9.033334 9.533333 9.55 10.85 11.26667 11.31667 11.8 11.43333 10.43333 10.21667 9.933333 11.38333 11.35 11.15 10.8 11.15 10.73333 11.01667 11.06667 11.48333 10.1 9.85 11.2 10.45 8.2 7.466667 7.716667 8.4 8.533334 7.983333 9.983334 13.13333 10.03333 10.93333 8.983334 8.35 9.216667 10.08333 9.1 9.150001 9.116667 11.46667 13.15 10.66667 11.4 9.7 10.45 13.96667 12.78333 13.83333 12.33333 11.88333 14.18333 12.9 11.38333 13.25 16.23333 12.06667 11.21667 11.51667 12.1 13.5 11.06667 10.25 9.483334 9.583333 8.85 8.683333 10.63333 11.45 9.45 9.316667 12.41667 13.83333 14.9 15.01667 15.45 14.08333 16.41667 15.91667 12.31667 12.11667 14.85 16.46667 18.81667 16.98333 13.21667 13.23333 12 10.8 8.616667 10.38333 11.2 12.25 14.4 14.13333 12.48333 16.36667 13.98333 -9999 -9999 -9999 -9999 -9999 -9999 -9999 -9999 -9999 -9999 -9999 -9999 -9999 -9999 -9999 
-9999 -9999 -9999 -9999 -9999 -9999 -9999 -9999 -9999 -9999 -9999 -9999 -9999 -9999 -9999 -9999 -9999 -9999 -9999 -9999 -9999 -9999 -9999 -9999 -9999 15.16667 10.68333 8.533334 7.983333 7.366667 8.916667 11.61667 10.43333 7.4 6.716667 6.416667 6.933333 8.266666 10.21667 9 8.733334 9.566667 9.983333 9.1 9.416667 9.25 9.35 9.95 9 9.783333 11.36667 13.01667 11.01667 9.283334 10.43333 10.41667 10.2 9.466667 8.516666 9.416667 10.65 11.25 10.93333 11.58333 11.6 11.06667 9.616667 10.05 10.36667 11.71667 9.9 10.91667 10.05 10.43333 10.68333 11.31667 9.383333 10.01667 11.21667 11.38333 9.766666 8.516666 7.533333 7.266666 7.65 8.483334 9.516666 13.03333 9.683333 9.166667 8.8 8.216667 8.983334 9.483334 8.666667 9.266666 10.51667 11.81667 12.46667 9.533333 9.833333 9.466667 12.28333 13.03333 11.33333 12 11.96667 9.95 10.55 12.1 12.18333 15.01667 16.53333 11.35 8.849999 9.333333 9.933333 10.16667 10.7 9.4 8.666667 8.383333 8.65 7.983333 9.633333 11.43333 11.48333 8.85 9.866667 13.33333 12.56667 11.56667 11.25 12.28333 14.76667 17.05 16.76667 16.45 17.16667 16.31667 17.8 17.41667 16.98333 14.36667 14.68333 10.83333 9.816667 9.383333 10.2 12.31667 13.6 16.45 15.88333 15.06667 12.8 -9999 -9999 -9999 -9999 -9999 -9999 -9999 -9999 -9999 -9999 -9999 -9999 -9999 -9999 -9999 
-9999 -9999 -9999 -9999 -9999 -9999 -9999 -9999 -9999 -9999 -9999 -9999 -9999 -9999 -9999 -9999 -9999 -9999 -9999 -9999 -9999 -9999 -9999 -9999 -9999 14.23333 13.76667 10.5 7.416667 8.116667 8.75 8.8 12.15 9.816667 8.083333 5.683333 5.283333 6.933333 8.016666 7.716667 9.983334 10.95 11.61667 10.91667 10.56667 9.933333 9.5 9.066667 8.716667 10.41667 11.5 13.15 11.55 10.76667 10.93333 10.95 10.45 9.966667 9.633333 8.783334 10.11667 10.18333 11.25 11.1 10.08333 10.83333 11.11667 9.283334 9.45 11.16667 9.683333 10.78333 9 9.316667 9.616667 10.73333 11.31667 9.983334 11.43333 12.53333 11.38333 10.08333 7.983333 8.116667 8.216666 8.15 9.75 13.3 11.18333 8.383333 8.45 8.45 8.55 8.616667 8.6 8.733334 9.416667 9.583333 11.13333 9.283333 10.16667 11.95 11.38333 10 9.083333 9.533334 10 8.9 9.033334 10.66667 10.11667 14.43333 17.31667 12.78333 8.883333 9.983334 8.95 9.933333 8.966667 9.666667 8.55 8.55 8.316667 8.2 8.35 9.7 12.4 10.63333 10.06667 13.43333 10.85 9.6 10.61667 13.91667 15.68333 14.85 14.73333 12.11667 14.36667 13.61667 13.4 16.18333 18.61667 17.5 15.75 13.68333 12.68333 8.75 8.2 10.28333 12.33333 15.03333 17.18333 12.53333 -9999 -9999 -9999 -9999 -9999 -9999 -9999 -9999 -9999 -9999 -9999 -9999 -9999 -9999 -9999 -9999 
-9999 -9999 -9999 -9999 -9999 -9999 -9999 -9999 -9999 -9999 -9999 -9999 -9999 -9999 -9999 -9999 -9999 -9999 -9999 -9999 -9999 -9999 -9999 -9999 -9999 -9999 14.73333 11.1 8.683333 8.3 10.36667 11.03333 12.28333 11.7 10.88333 9.316667 8.116667 6.416667 7.1 7.283333 7.533333 9.883333 11.56667 12.1 11.88333 10.9 10.03333 9 8.55 9.466667 10.91667 11.51667 12.75 12 10.68333 9.533334 9.733334 9.05 10.55 9.8 9.083333 9.75 10.11667 10.58333 9.683333 9.716667 11.46667 9.983334 9.25 10.88333 11.31667 10.9 9.266666 8.116667 8.516666 9.083333 10.55 11.4 11.45 10.21667 12.81667 11.36667 8.7 8.05 9.133333 10.81667 13 13.61667 12.55 10.15 9.400001 8.8 8.6 8.566667 8.3 8.616667 8.616667 9.133333 10.31667 9.083333 9.2 9.816667 9.233334 8.616667 8.05 8.7 8.583333 8.5 8.400001 9.216666 10.01667 12.11667 16.91667 15.23333 11.15 13.7 12.3 11.45 11.73333 9.766666 8.2 9.833334 8.383333 9.1 8.583333 8.566667 10.71667 12.33333 10.06667 12.81667 11 8.183333 9.6 13.58333 11.83333 12.06667 12.63333 10.13333 11.11667 10 12.01667 14.65 16.1 17.41667 18.11667 17.78333 15.31667 12.11667 11.58333 9.416667 11.75 15.7 16.8 11.46667 -9999 -9999 -9999 -9999 -9999 -9999 -9999 -9999 -9999 -9999 -9999 -9999 -9999 -9999 -9999 -9999 
-9999 -9999 -9999 -9999 -9999 -9999 -9999 -9999 -9999 -9999 -9999 -9999 -9999 -9999 -9999 -9999 -9999 -9999 -9999 -9999 -9999 -9999 -9999 -9999 -9999 -9999 15.46667 11.28333 9.083333 10.25 11.88333 10.5 10.76667 9.75 11.06667 11.1 9.433333 7.683333 6.566667 6.316667 6.15 7.65 9.183333 10.48333 12.06667 12.03333 11.81667 10.61667 8.866667 8.05 8.333333 8.833333 10.83333 12.65 11.15 10.4 9.5 9.5 10.16667 10.11667 10.26667 9.766666 9.083333 9.683333 9.7 10.31667 10.9 10.41667 10.43333 9.7 11.61667 11.51667 8.616667 8.983334 7.816667 8.95 9.783333 10.65 10.28333 9.516666 12.81667 11.25 10.13333 10.15 10.73333 11.65 13.41667 10.31667 13.06667 13.26667 12.18333 9.983334 9.75 9.083334 8.916667 8.183333 10.1 8.916667 9.05 8.716666 9.283334 8.683333 9.3 9.933333 10.03333 8.483334 9.066667 9.816667 8.783334 9.283333 11.63333 11.8 15.66667 15.71667 16.16667 16.9 16.4 13.3 14.05 9.25 8.516666 10.71667 9.55 10.56667 11.48333 8.7 9.916667 12.68333 10.56667 11.65 9.8 8.766666 8.849999 8.7 11.4 8.716667 9.116667 11.05 11.76667 11.25 10.18333 10.83333 12.16667 14.21667 14.9 17.93333 18.66667 15.51667 16.83333 13.4 11.96667 15.98333 16.98333 13.01667 11.23333 -9999 -9999 -9999 -9999 -9999 -9999 -9999 -9999 -9999 -9999 -9999 -9999 -9999 -9999 -9999 
-9999 -9999 -9999 -9999 -9999 -9999 -9999 -9999 -9999 -9999 -9999 -9999 -9999 -9999 -9999 -9999 -9999 -9999 -9999 -9999 -9999 -9999 -9999 -9999 -9999 15.9 14.55 10.55 9.116667 11.88333 13.73333 11.15 8.7 8.966666 8.4 10.43333 8.75 7.35 5.95 7.166667 8.033333 7.35 7.366667 9.933333 10.01667 10.36667 11.48333 12.35 10.61667 8.2 7.883333 8.533334 9.1 10.3 12.4 13.33333 10.15 9.316667 11.3 9.183333 8.516666 9.650001 9.4 9.033334 8.65 9.95 10.36667 12.01667 9.933333 9.35 10.6 11.5 11.23333 10.15 8.516666 9.483334 9.166667 10.03333 9.833333 9.483334 12.91667 12.66667 12.15 11.71667 13.03333 12.66667 9.966666 9.45 9.316667 11 14.3 11.93333 9.983334 9.85 10.58333 8.816667 11.35 8.45 10.05 9.333333 10.53333 9.1 9.9 12.43333 12.36667 9.866667 11.25 11.38333 9.333333 9.116667 10.4 14.76667 16.95 15.35 16.6 15.41667 15.01667 16.65 15.51667 13.63333 11.2 12.11667 12.21667 12.11667 13.18333 8.966666 10.5 12.9 9.466667 9.516666 9.1 8.083333 7.183333 8.033334 9.233334 9.05 9.8 9.2 9.883333 13.91667 13.85 13.21667 12.35 14.93333 17.96667 18.4 19.18333 18.66667 19.03333 17.81667 15.26667 14.78333 19.21667 15.28333 13.93333 15.95 15.53333 15.76667 16.25 -9999 -9999 -9999 -9999 -9999 -9999 -9999 -9999 -9999 -9999 -9999 
-9999 -9999 -9999 -9999 -9999 -9999 -9999 -9999 -9999 -9999 -9999 -9999 -9999 -9999 -9999 -9999 -9999 -9999 -9999 -9999 -9999 -9999 -9999 -9999 -9999 -9999 15.71667 12.55 9.833333 12.86667 13.15 11.23333 10.88333 9.5 8.033334 8.4 7.65 7.233333 6.516666 6.55 5.533333 7.583333 9.583333 9.25 8.733334 9.4 9.35 10.5 11.73333 10.7 9.983334 8.333333 9.183333 9.216667 9.983334 11.76667 10.08333 11.35 9.8 8.483334 8.05 8.45 8.916667 8.483334 8 9.066667 9.466667 11.68333 10.96667 8.466666 9.383333 10.13333 11.55 11.46667 9.616667 9.9 9.25 9.633333 9.5 10.81667 12.43333 12.6 12.11667 12.88333 10.23333 11.35 8.25 8.333333 9.5 9.733334 12.61667 14.21667 10.36667 12.5 10.88333 11.08333 11.15 8.216666 9.833333 12.08333 11.81667 10.56667 9.35 12.2 16.75 16.51667 15.95 15.38333 14.73333 13.68333 16.86667 16.5 11.2 10.78333 11.86667 14.46667 13.51667 12.05 15.08333 15.38333 14.16667 13.56667 14.18333 13.96667 14.1 12.1 12.01667 11.53333 10.46667 9.766666 8.75 7.966667 9.3 8.283334 8.183333 7.633333 7.8 8.133333 12.48333 12.96667 12.85 16.11667 16.56667 17.13333 15 15.6 16.4 14.51667 15.38333 17.33333 19.53333 17.11667 19.71667 17.63333 15.43333 17 16.73333 16.53333 18.21667 16.95 -9999 -9999 -9999 -9999 -9999 -9999 -9999 -9999 -9999 -9999 
-9999 -9999 -9999 -9999 -9999 -9999 -9999 -9999 -9999 -9999 -9999 -9999 -9999 -9999 -9999 -9999 -9999 -9999 -9999 -9999 -9999 -9999 -9999 -9999 -9999 -9999 16.26667 14.7 11.41667 13.8 13.13333 10.96667 10.06667 8.133333 8.983334 8.616667 7.566667 6.916667 6.466667 8.366667 4.983334 3.666667 7.266666 8.133333 8.066667 8.833334 8.75 7.983333 9.383333 12.13333 12.35 12.06667 11.15 12.05 11.7 12.46667 11.16667 10.98333 10.18333 8.866667 7.933333 7.733334 7.683333 8.166667 8.333333 9.3 9.15 9.983334 12.51667 9.633333 8.766666 8.683333 10.78333 12.18333 10.68333 10.21667 9.5 9.066667 10.06667 9.866667 11.05 11.23333 10.88333 10.83333 9.066667 9.333333 9.016666 8.7 10.45 12.6 11.28333 13.8 14.9 14.63333 11.66667 13.43333 10.2 8.95 10.26667 14.48333 16.36667 15.36667 15.23333 16.95 15.68333 15.58333 12.75 13.48333 17.3 18.23333 15.5 12.13333 10.08333 9.783334 9.333333 10.16667 11.98333 11.75 14.01667 12.2 11.73333 11.06667 11.01667 13.01667 12.88333 11.68333 12.55 9.25 12.15 9.25 7.283333 8.833333 9.983334 8.516666 9.9 8.316667 9.083333 8.333333 8.533334 8.366667 11.06667 12.83333 13.25 13.05 11.76667 12.55 12.91667 12.18333 15.25 17.35 19.13333 18.96667 16.58333 19.68333 17.33333 18.65 18.53333 17.46667 19.1 19.96667 20.63333 21 22.63333 -9999 -9999 -9999 -9999 -9999 -9999 -9999 
-9999 -9999 -9999 -9999 -9999 -9999 -9999 -9999 -9999 -9999 -9999 -9999 -9999 -9999 -9999 -9999 -9999 -9999 -9999 -9999 -9999 -9999 -9999 -9999 -9999 -9999 -9999 16.1 12.88333 14.26667 10.55 8.35 7.983334 8.15 9.05 9 7.983333 8.483334 7.333333 8.133333 6.05 5.016666 5 6.916667 6.7 8.366667 9 7 7.85 9.633333 8.866667 10.46667 12.03333 12.01667 10.51667 10.21667 11.66667 12.38333 11.05 8.216666 8.15 8.333333 7.55 9.2 9.133333 8.05 10.58333 11 12.6 11.55 9.6 9.15 10.1 11.98333 11.23333 11 9.983334 8.683333 10.73333 10.16667 10.41667 10.25 10.55 10.98333 9.183333 9.983333 11.06667 12.15 12.15 10.83333 12.76667 13.05 11 11.96667 14.41667 14.93333 14.51667 13.41667 14.55 11.91667 15.06667 13.75 15.15 13.6 11.06667 13.93333 11.56667 11.71667 11.8 14.61667 16.23333 17.6 14.71667 11.85 12.8 9.633333 9.05 10.43333 12.96667 9.95 11.05 9.7 9.266666 11.66667 12.63333 9.233334 11.01667 8.483334 11 12.43333 9.8 8.116667 10.56667 8.25 10.75 11.73333 12.1 9.983333 9.983334 8.333333 7.283333 8.866667 9.116667 9.883333 9.116667 9.483334 10.93333 14.38333 15.98333 16.56667 14.81667 14.18333 15.53333 18.36667 19.66667 20.11667 18.9 16.26667 18.8 21.63333 22.55 22.75 22.9 21.48333 -9999 -9999 -9999 -9999 -9999 -9999 
-9999 -9999 -9999 -9999 -9999 -9999 -9999 -9999 -9999 -9999 -9999 -9999 -9999 -9999 -9999 -9999 -9999 -9999 -9999 -9999 -9999 -9999 -9999 -9999 -9999 -9999 -9999 -9999 15.83333 15.36667 12.23333 10.6 9.333333 8.733334 9.7 9.4 9.466666 10.65 10.46667 7.6 7.116667 8 7.5 8.033333 6.716667 6.566667 7.95 8.466666 7.733333 9.1 8.583333 7.316667 9.316667 11.23333 12.4 12.3 12.01667 11.63333 12.66667 9.566667 10.08333 8.916667 9.333333 11.05 10.8 8.316667 9.516666 11.98333 13.38333 12.31667 11.58333 8.65 10.41667 11.98333 12 11.68333 10.66667 9.066667 10.98333 9.633333 11.06667 11.13333 10.46667 11.18333 11.36667 10.76667 11.7 10.83333 9.416667 9.816667 11.96667 9.916667 8.633333 9.483334 13.03333 11.96667 11.61667 11.8 10.73333 11.83333 14.68333 13.33333 11.55 10.26667 11.81667 12.6 9.5 9.066667 10.85 12.36667 11.71667 14.96667 18.4 16.48333 14.33333 11 9.1 10.23333 12.06667 10.08333 9.383333 8.683333 10.26667 8.95 11.8 8.166667 9.583333 8.016666 9.116667 13.16667 11.73333 12.36667 8.05 7.633333 8.3 9.583333 13.93333 14.25 14.71667 12.45 8.833333 9.583333 10.35 8.95 11.55 11.18333 9.033334 10.83333 10.9 12.31667 12.5 15.36667 16.11667 14.6 15.56667 17.38333 18.88333 18.38333 20.75 20.68333 19.56667 19.35 19.15 18.45 -9999 -9999 -9999 -9999 -9999 -9999 
-9999 -9999 -9999 -9999 -9999 -9999 -9999 -9999 -9999 -9999 -9999 -9999 -9999 -9999 -9999 -9999 -9999 -9999 -9999 -9999 -9999 -9999 -9999 -9999 -9999 -9999 -9999 -9999 -9999 15.5 14.58333 14.41667 12.3 10.05 9.633333 10.9 9.533334 11.3 10.98333 8.966667 10.15 10.26667 7.75 7.483334 8.966666 8.516666 8 8.583333 8.766666 7.733334 8.266666 7.8 6.566667 8.5 10.51667 12.73333 14.28333 14.35 14.05 11.75 11.95 10.68333 11.81667 12.85 12.2 10.3 8.416667 9.983334 12.36667 14.46667 13.3 10.63333 9.866667 11.35 10.6 12.48333 11.3 11.31667 11.73333 9.833333 10.7 10.86667 10.91667 11.5 12.98333 12.76667 12.11667 9.45 9.45 10.51667 11.23333 8.55 9.233334 11.91667 11.05 9.783333 9.483334 8.366667 9.933333 11.23333 14.66667 12.66667 10.53333 8.966667 10.53333 12.18333 8.55 9.283333 10.41667 9.7 10.21667 12.83333 18.31667 15.33333 11.73333 9.583333 8.35 9.083333 9.633333 10.11667 9.016666 8.583333 8.833333 8.383333 11.16667 9.216666 7.716667 8.05 10.98333 13.46667 14.85 12.03333 7.6 7.416667 7.25 10.63333 10.11667 10.31667 15.01667 15.63333 13.6 12.75 13.55 10.78333 10.65 14.01667 10.15 8.416667 11.75 12.01667 11.23333 12.53333 12.78333 13.5 17.46667 18.68333 21.08333 19.13333 17.4 15.31667 -9999 15.48333 -9999 -9999 -9999 -9999 -9999 -9999 -9999 -9999 
-9999 -9999 -9999 -9999 -9999 -9999 -9999 -9999 -9999 -9999 -9999 -9999 -9999 -9999 -9999 -9999 -9999 -9999 -9999 -9999 -9999 -9999 -9999 -9999 -9999 -9999 -9999 -9999 -9999 15.13333 15.13333 12.53333 10.83333 9.166667 11.01667 11.38333 10.01667 9.7 12.05 13.03333 12.13333 9.666667 9.05 9.4 9.883333 8.066667 8 9.116667 8.333333 8 8 7.05 6.666667 6.033333 6.05 9.183333 13.26667 13.4 14.71667 15.18333 14.45 13.36667 13.93333 14.85 14.5 12.45 11.06667 10.95 12.15 13.68333 14.2 13.86667 11.01667 10.3 9.783334 10.2 12.33333 12.85 11.85 9.316667 10.55 11.71667 11.28333 11.46667 12.28333 12.98333 12.73333 10.96667 9.55 9.116667 9.9 8.6 11.13333 10.66667 8.916666 8.15 8 10.55 13.68333 14.18333 10.75 10.58333 9.283334 8.333333 10.66667 11.45 9.5 9.783334 10.1 12.53333 13.9 16.35 18.98333 18.61667 13.93333 9.716666 8.65 8.45 9.066667 10.55 11.25 9.05 8.616667 8.383333 8.966666 8.816667 7.866667 9.266666 11.15 11.06667 12.3 14.5 10.58333 9.55 10.13333 7.416667 7 9.816667 13.4 15.38333 17.71667 15.2 16.63333 13.55 14.46667 16.38333 12.16667 10.98333 11.36667 14.91667 12.88333 11.93333 15 14.85 17.96667 20.91667 18.51667 13.41667 -9999 -9999 -9999 -9999 -9999 -9999 -9999 -9999 -9999 -9999 -9999 -9999 
-9999 -9999 -9999 -9999 -9999 -9999 -9999 -9999 -9999 -9999 -9999 -9999 -9999 -9999 -9999 -9999 -9999 -9999 -9999 -9999 -9999 -9999 -9999 -9999 -9999 -9999 -9999 -9999 -9999 -9999 15.23333 14.51667 11.01667 8.9 10.66667 10.66667 8.55 8.783334 10.86667 11.36667 13 10.88333 10.88333 8.8 8.983334 9.233334 9.316667 10.28333 8.1 7.333333 7.416667 8.433333 7.933333 7.25 7.8 6.633333 10.35 9.483334 9.266666 12.03333 13.8 13.93333 14.36667 15.81667 15.93333 15.33333 14.16667 12.95 11.9 11.08333 11.35 12.51667 13.66667 11.78333 11.86667 10.23333 9.816667 11.41667 12.35 9.4 10.46667 12.26667 11.96667 10.91667 11.5 11.73333 12.23333 11.88333 9.966666 8.916667 8.9 8.866667 10.73333 9.583333 8.5 8.216666 9.283333 12.1 12.45 12.46667 9.816667 8.883333 8.016666 9.216666 11.61667 10.16667 8.85 11.7 14.16667 14.66667 15.95 16.13333 16.38333 19.86667 16.23333 12.2 9.766666 8.116667 7.866666 8.933333 11.4 10.65 10.26667 8.35 8.116667 6.783333 7.633333 9.516666 9.583334 10.91667 14.26667 15.06667 11.98333 9.35 13.18333 7.283333 7.25 10.51667 9 13.68333 16.05 17.65 17.33333 14.6 16.5 18 15.31667 15.06667 15.53333 16.3 14.2 14.96667 15.1 18.95 20.65 16.88333 14.13333 10.01667 -9999 -9999 -9999 -9999 -9999 -9999 -9999 -9999 -9999 -9999 -9999 -9999 
-9999 -9999 -9999 -9999 -9999 -9999 -9999 -9999 -9999 -9999 -9999 -9999 -9999 -9999 -9999 -9999 -9999 -9999 -9999 -9999 -9999 -9999 -9999 -9999 -9999 -9999 -9999 -9999 -9999 -9999 -9999 14.41667 15.03333 11.86667 9.75 11.78333 9.916667 7.85 7.85 9.266666 12.85 11.38333 11.21667 12.13333 10.81667 11.18333 11.65 11.9 8.916667 7.783333 7.516666 7.45 8.483334 9.3 9.466666 8.983334 10.11667 9.15 8.583333 7.016667 8.266666 10.86667 10.06667 12.91667 13.31667 14.6 14.31667 12.83333 11.35 9.6 8.6 9.933333 12.06667 13.58333 14.48333 13.58333 11.08333 12.03333 13.4 10.76667 11.55 13.18333 11.33333 10.26667 10.81667 11.28333 11.03333 11.45 10.83333 9.533334 9.45 10.08333 10.21667 8.8 9.416667 9.283334 10.78333 13.41667 10.9 11.2 8.766666 8.183333 8.733334 9.65 11.11667 9.3 9.066667 11.55 12.1 15.36667 14.7 13.15 13.66667 19.56667 16.85 14.7 10.48333 9.416667 7.816667 8.433333 9.65 12.08333 11.88333 10.53333 9.966667 8.8 7.383333 7.4 7.05 10.86667 13.86667 14.5 15.21667 13.5 14.86667 10.43333 7.366667 7.666667 7.233333 9.7 13.46667 18.03333 19.41667 20.03333 19.48333 20.45 20.7 20.05 19.53333 17.31667 13.96667 17.1 19.66667 20.68333 18.8 12.76667 9.116667 -9999 -9999 -9999 -9999 -9999 -9999 -9999 -9999 -9999 -9999 -9999 -9999 -9999 
-9999 -9999 -9999 -9999 -9999 -9999 -9999 -9999 -9999 -9999 -9999 -9999 -9999 -9999 -9999 -9999 -9999 -9999 -9999 -9999 -9999 -9999 -9999 -9999 -9999 -9999 -9999 -9999 -9999 -9999 -9999 -9999 -9999 15.2 12.71667 10.13333 12.16667 8.533334 8.65 10.7 12.8 9.783334 10.2 12.6 12.33333 12.58333 13.66667 13.9 11.78333 10.03333 9.05 7.366667 7.466667 7.95 9.283334 10.53333 9.85 7.533333 8.883333 6.766666 5.683333 7.116667 7.216667 9.733334 8.783334 10.6 12.46667 10.45 9.5 9.183333 7.65 8.65 9.716667 10.76667 12.41667 13.73333 13.63333 11.75 12.3 13.38333 13.86667 12.31667 10.83333 9.35 10.03333 11.28333 10.36667 10.61667 10.81667 10.41667 9.366667 9.8 9.016666 8.633333 9.816667 10.36667 11.01667 12.28333 9.233334 10.7 9.216667 8.083333 8.983334 10 10.16667 8.783334 10.25 12.2 14.15 13.01667 11.03333 12.1 16.36667 20.45 17.95 16.13333 12.95 10.05 8.416667 7.833333 8.9 10.55 13 12.91667 12.26667 11.21667 9.966667 8.583333 8.4 12.21667 8.833333 11.6 13.68333 15.43333 16.18333 16.13333 11.36667 7.15 8.95 12.23333 16.93333 19.33333 19.3 16.83333 15.75 16.58333 16.31667 16.45 20 19.96667 18.01667 19.61667 20.45 17.08333 15 12.46667 -9999 -9999 -9999 -9999 -9999 -9999 -9999 -9999 -9999 -9999 -9999 -9999 -9999 -9999 
-9999 -9999 -9999 -9999 -9999 -9999 -9999 -9999 -9999 -9999 -9999 -9999 -9999 -9999 -9999 -9999 -9999 -9999 -9999 -9999 -9999 -9999 -9999 -9999 -9999 -9999 -9999 -9999 -9999 -9999 -9999 -9999 -9999 -9999 15.4 13.41667 13.06667 10.75 11.73333 13.38333 12.28333 12.28333 11.75 10.46667 10.38333 11.11667 14.03333 14.86667 13.7 11.9 11.63333 8.45 8.1 7.666667 8.333333 8.75 9.683333 9.716667 8.2 8.466666 6.8 6.716667 6.4 8.35 7.2 10.05 12.7 8.216666 6.233334 7.95 7.683333 7.916667 8.116667 8.566667 9.883333 11.31667 13.93333 14.33333 12.46667 11.45 13 13.05 10.95 9.85 9.533333 11.03333 11.5 9.95 10.35 11.21667 9.433333 10.18333 10.68333 10.76667 9.783334 11.03333 13.05 10.61667 8.95 8.783334 8.283334 8.466666 9.416667 8.366667 8.816667 8.433333 9.2 11.48333 12.58333 10.25 10.85 12.1 16.56667 20.23333 19.78333 17.2 14.75 10.91667 9.066667 8.066667 7.566667 8.45 10.48333 13.93333 11.66667 8.866667 7.566667 7.3 8.483334 9.700001 9.55 11.58333 9.3 10.41667 10.76667 15.6 12.86667 11.33333 11.85 15.58333 18.8 16.81667 17.2 15.16667 12.06667 11.13333 10.35 13.98333 17.46667 20.81667 21.65 19.88333 14.68333 15.1 10.78333 -9999 -9999 -9999 -9999 -9999 -9999 -9999 -9999 -9999 -9999 -9999 -9999 -9999 -9999 -9999 
-9999 -9999 -9999 -9999 -9999 -9999 -9999 -9999 -9999 -9999 -9999 -9999 -9999 -9999 -9999 -9999 -9999 -9999 -9999 -9999 -9999 -9999 -9999 -9999 -9999 -9999 -9999 -9999 -9999 -9999 -9999 -9999 -9999 -9999 -9999 14.78333 14.65 13.78333 14.28333 11.7 11.73333 11.63333 10.18333 12.11667 12.75 13.9 12.3 11.18333 13.08333 11.26667 11.16667 11.55 9.6 8.083333 8.183333 8.266666 8.383333 9.016666 9.216667 8.1 7.9 7.666667 7.1 6.983333 7.9 9.383333 11.15 12.83333 8.566667 6.166667 9 9.033334 6.633333 7.866666 7.733333 10.55 11.18333 13.36667 14.91667 13.35 14.46667 13.28333 11.3 9.7 8.766666 9.916667 11.8 10.25 9.7 10.58333 11.01667 11.88333 11.1 11.55 12.3 12.16667 11.9 9.916666 8.366667 9.033334 8.316667 8.616667 8.216666 8.483334 8.916667 8.9 8.833333 9.583333 10.5 10.3 13.63333 12.5 16.45 20.11667 18.35 15.56667 10.93333 9.05 8.133333 8.85 9.516667 7.916667 8.533334 11.98333 13.76667 9.433333 8.933333 8.816667 7.133333 8.65 9.75 8.4 7.35 7.883333 9.85 14.01667 16.83333 14.76667 15.75 18.51667 18.45 14.66667 13.41667 14.03333 11.33333 7.233333 12.06667 16.71667 19.68333 21.18333 17.7 17.8 14.38333 12.61667 10.28333 -9999 -9999 -9999 -9999 -9999 -9999 -9999 -9999 -9999 -9999 -9999 -9999 -9999 -9999 -9999 
-9999 -9999 -9999 -9999 -9999 -9999 -9999 -9999 -9999 -9999 -9999 -9999 -9999 -9999 -9999 -9999 -9999 -9999 -9999 -9999 -9999 -9999 -9999 -9999 -9999 -9999 -9999 -9999 -9999 -9999 -9999 -9999 -9999 -9999 -9999 -9999 15.46667 15.05 14.76667 14.3 13.78333 14.16667 13.81667 13.93333 12.18333 13.36667 11.51667 9.016666 9.633333 11.28333 10.11667 11.8 11.18333 8.833333 8.233334 8.683333 8.4 8.666667 8.766666 9.016666 9.583333 9.583333 8.75 7.4 7.8 7.9 8.55 10.98333 13.23333 10.93333 10.75 10.28333 8.666666 7.15 7.75 8.75 9.133333 10.85 13.36667 14.61667 15.45 12.43333 10.65 9.283334 10.21667 9.683333 11.93333 10.1 10.48333 9.3 11.11667 12.43333 10.61667 9.25 9.349999 9.366667 9.116667 9.216666 9.5 9.65 8.2 8.266666 8.5 8.55 9.15 10.15 8.683333 8.416667 9.466666 11.81667 15.9 16.88333 19.11667 18.45 15.6 15.6 10.53333 8.2 8.166667 8.1 11.08333 9.233334 9.633333 11.33333 14.56667 11.58333 11.58333 8.683333 7.233333 9.5 11.26667 12.93333 13.35 13.7 14.98333 15.25 15.61667 17.06667 16.9 17.13333 14.33333 13.15 11.66667 12.86667 11.98333 11.53333 14.28333 18.6 20.76667 17.33333 15.78333 12.31667 12.48333 -9999 -9999 -9999 -9999 -9999 -9999 -9999 -9999 -9999 -9999 -9999 -9999 -9999 -9999 -9999 -9999 -9999 
-9999 -9999 -9999 -9999 -9999 -9999 -9999 -9999 -9999 -9999 -9999 -9999 -9999 -9999 -9999 -9999 -9999 -9999 -9999 -9999 -9999 -9999 -9999 -9999 -9999 -9999 -9999 -9999 -9999 -9999 -9999 -9999 -9999 -9999 -9999 -9999 -9999 13.7 14 13.91667 12.36667 11.16667 13.45 13.85 11.63333 10.5 11.05 9.033334 8.466667 8.583334 10.46667 11.53333 11.35 11.15 9.266667 9.766666 9.15 8.983334 8.983334 9.416666 9.933333 9.45 9.75 9.633333 7.983333 7.4 8.766666 11.33333 11.75 14.23333 10.78333 8.05 10.13333 9.083333 8.033334 7.55 8.266666 9.783333 10.53333 11.25 14.15 15.18333 12.55 10.56667 11.81667 11.1 11.91667 9.816667 9.933333 9.816667 10.13333 11.81667 10.5 10.16667 9 8.55 8.5 8.466666 8.933333 10.18333 8.483334 7.933333 8.183333 8.533334 8.75 10.51667 8.783334 8.55 11.7 14.7 15.88333 19.61667 17.5 15.33333 12.56667 12.01667 11.61667 8.566667 9.15 10.68333 11.78333 13.28333 11.3 13.66667 14.7 12.51667 10.83333 7.866667 6.8 8.066667 8.633333 9.45 12.58333 11.81667 11.8 12.86667 9.066667 11.91667 12.71667 11.18333 11.13333 11.55 12.51667 14.5 15.78333 17.21667 17.43333 21.05 18.65 13.43333 11.38333 10.63333 -9999 -9999 -9999 -9999 -9999 -9999 -9999 -9999 -9999 -9999 -9999 -9999 -9999 -9999 -9999 -9999 -9999 -9999 
-9999 -9999 -9999 -9999 -9999 -9999 -9999 -9999 -9999 -9999 -9999 -9999 -9999 -9999 -9999 -9999 -9999 -9999 -9999 -9999 -9999 -9999 -9999 -9999 -9999 -9999 -9999 -9999 -9999 -9999 -9999 13.4 14.11667 -9999 -9999 15.48333 13 12.13333 10.95 13.06667 9.95 11.16667 11.25 10.85 13.31667 10.2 9.233334 9.366667 9.483334 8.900001 9.283334 10.61667 9.916666 11.7 11.21667 9.583333 8.766666 8.916667 9.083333 9.066667 9.416667 9.3 8.866667 8.55 10.25 9.166666 11.3 10.3 11.48333 13.65 12.1 8.333333 9.033334 10.5 9.133333 9.099999 9.133333 8.616667 9.166667 8.9 11.41667 15.43333 15.48333 12.85 11.85 13.21667 9.916667 9.816667 10.31667 9.2 10.66667 11.66667 11.03333 8.933333 8.85 8.216667 9.266666 9.816667 9.133333 11.46667 9.016666 7.85 8.7 9.233334 9.25 10.41667 8.416667 9.633333 10.2 11.23333 14.71667 17.86667 20.43333 17.93333 15.26667 12.03333 9.566667 8.733334 8.783333 9.5 9.516666 11.58333 14.76667 15.88333 12.93333 8.366667 9.066667 8.383333 8.266666 6.95 7.616667 10 8.7 7.866667 11.83333 8.316667 4.716667 10.15 7.383333 7.083333 8 11.83333 14.45 16.63333 17.68333 18.58333 19.9 20.93333 16.48333 -9999 -9999 -9999 -9999 -9999 -9999 -9999 -9999 -9999 -9999 -9999 -9999 -9999 -9999 -9999 -9999 -9999 -9999 -9999 -9999 -9999 
-9999 -9999 -9999 -9999 -9999 -9999 -9999 -9999 -9999 -9999 -9999 -9999 -9999 -9999 -9999 -9999 -9999 -9999 -9999 -9999 -9999 -9999 -9999 -9999 -9999 -9999 -9999 -9999 -9999 -9999 15.46667 11.4 11.26667 -9999 -9999 14.48333 11.21667 8.366667 9.45 11.8 9.033333 10.16667 9.45 11.63333 12.56667 9.5 8.483334 8.35 9.283334 9.150001 8.816667 9.266666 9.583333 12.11667 11.36667 10.93333 9.316667 8.6 8.566667 8.633333 8.900001 9.2 8.45 7.95 8.05 8.900001 10.76667 8.1 8.033334 11.11667 13.86667 10.85 8.483334 9.65 10.81667 8.766666 9.216666 8.466666 8.5 10 10.95 13.3 15.63333 15.65 13.38333 13.93333 11.16667 10.4 11.05 8.8 9.6 9.45 11.75 9.716667 8.5 8.133333 7.983333 8.650001 9.983334 11.65 10.01667 8.233334 8.466666 10.26667 10.33333 9.65 8.283333 8.483334 8.333333 9.5 11.56667 15.4 19.78333 19.9 17.75 14.43333 12.93333 11.05 9.416667 12.13333 13.1 13.75 13.5 16.11667 12.2 8.916667 9.8 9.883333 7.366666 7 6.433333 6.9 7.3 8.95 9.183333 5.966667 7.1 6.166667 4.5 5.983334 7.866667 9.116667 11.88333 14.85 15.65 17.6 21.2 21.36667 19.48333 -9999 -9999 -9999 -9999 -9999 -9999 -9999 -9999 -9999 -9999 -9999 -9999 -9999 -9999 -9999 -9999 -9999 -9999 -9999 -9999 -9999 
-9999 -9999 -9999 -9999 -9999 -9999 -9999 -9999 -9999 -9999 -9999 -9999 -9999 -9999 -9999 -9999 -9999 -9999 -9999 -9999 -9999 -9999 -9999 -9999 -9999 -9999 -9999 -9999 -9999 -9999 15.9 12.45 9.433333 11.05 14.5 15.06667 12.08333 8.483334 8.033333 9.666667 8.666667 8.516666 9.183333 9.783334 10.28333 10.45 9.316667 8.966667 9.45 9.416667 10.05 9.016666 9.849999 11.9 9.933333 9.3 10.41667 9.066667 8.366667 8.216666 8.583333 8.583333 8.233334 7.8 7.683333 7.666667 8.55 8.6 9.933333 9.716667 13.51667 12.65 9.183333 8.366667 10.43333 10.13333 8.783333 8.716667 8.6 10.48333 11.95 11.31667 13.11667 15.38333 15.05 14.3 12.58333 12.11667 10.88333 8.816667 8.15 8.566667 10.51667 10.83333 9.066667 7.883334 7.65 7.633333 8.2 10.11667 12.45 8.583333 7.933333 9.266666 11.38333 8.116667 8.05 9.85 9.283334 12.3 12.61667 18.13333 19.21667 14.86667 17.38333 17.28333 15.06667 11.35 8.75 9.383333 10.01667 12.3 16.21667 14.63333 11 11.53333 12.75 10.03333 8.633333 7.466667 8.8 6.816667 7.983334 7.383333 7.016666 8.25 10.36667 7.933333 7.716667 8.4 9.466666 8.083333 8.9 12.5 16.35 19.3 19.16667 21.26667 19.88333 16.21667 -9999 -9999 -9999 -9999 -9999 -9999 -9999 -9999 -9999 -9999 -9999 -9999 -9999 -9999 -9999 -9999 -9999 -9999 -9999 -9999 
-9999 -9999 -9999 -9999 -9999 -9999 -9999 -9999 -9999 -9999 -9999 -9999 -9999 -9999 -9999 -9999 -9999 -9999 -9999 -9999 -9999 -9999 -9999 -9999 -9999 -9999 -9999 -9999 -9999 -9999 15.78333 14.7 11.78333 9.5 11.28333 14.6 14.33333 10.56667 8.150001 8.783334 11.16667 9.3 8.6 8.6 9.166667 10.15 8.116667 8.7 9.966666 10.33333 10.48333 9.966666 9.7 11.81667 9.7 9.316667 9.75 8.866667 8.8 8.5 8.016666 7.9 7.783333 7.866667 8.05 8.283334 8.666667 8.316667 10.61667 11.03333 12.66667 14 10.48333 9.566667 10.45 10.83333 9.383333 8.1 8.866667 10.66667 13.08333 12.68333 13.05 14.51667 15.13333 15.2 14.71667 13.46667 11.23333 9.216666 8.400001 9.35 9.616667 8.866667 9.700001 8.1 7.483334 8.766666 7.783333 10.46667 12.15 8.1 8.233334 10.83333 11.06667 7.683333 8.933333 11.13333 13.31667 15.5 18.78333 19.21667 18.68333 16 12.53333 12.68333 12.88333 9.616667 7.683333 8.983334 10.35 12.45 16.36667 13.18333 11.4 13.68333 10.33333 9.55 7.016667 7.5 8.633333 7.233333 7.633333 5.966667 8.233334 10.03333 11.75 11.83333 12.43333 11.18333 11.86667 13.16667 10.75 13.45 15.76667 16.43333 16.81667 20.98333 19.96667 16.6 -9999 -9999 -9999 -9999 -9999 -9999 -9999 -9999 -9999 -9999 -9999 -9999 -9999 -9999 -9999 -9999 -9999 -9999 -9999 -9999 
-9999 -9999 -9999 -9999 -9999 -9999 -9999 -9999 -9999 -9999 -9999 -9999 -9999 -9999 -9999 -9999 -9999 -9999 -9999 -9999 -9999 -9999 -9999 -9999 -9999 -9999 -9999 -9999 -9999 -9999 -9999 -9999 15.26667 12.31667 9.85 11.73333 14.73333 12.61667 12.98333 11.85 13.2 10.81667 10.73333 10.83333 9.533334 9.166667 8.383333 8.183333 9.9 11.01667 9.8 8.8 9.083333 10.61667 11.13333 9.55 9.166667 8.516666 9.316667 8.733334 8.383333 7.55 8.25 8.733334 8.683333 8.916667 9.65 7.5 8.85 8.466666 11.3 14.65 12.5 10.2 9.983334 10.63333 9.566667 8.316667 8.55 9.183333 10.38333 12.61667 13.03333 12.58333 12.43333 15.06667 15.5 13.6 11.48333 10.65 9.85 8.316667 9.333333 7.366667 7.983333 9.15 7.983334 9.116667 8.216666 11.03333 13.33333 8.583333 8.983334 10.98333 11.76667 7.833333 8.2 10.91667 17.2 19.21667 16.88333 15.83333 12.41667 15.7 11.28333 8.966667 8.35 8.183333 8.35 9.633333 12.68333 12.46667 16.98333 13.36667 13.13333 13.48333 10.11667 7.533333 7.416667 7.55 9.983334 7.05 8.416667 6.316667 7.216667 8.866667 6.833333 10.13333 11.56667 14.01667 15.51667 17.16667 16.46667 18.06667 15.6 13.23333 16.48333 21.8 20.3 -9999 -9999 -9999 -9999 -9999 -9999 -9999 -9999 -9999 -9999 -9999 -9999 -9999 -9999 -9999 -9999 -9999 -9999 -9999 -9999 -9999 
-9999 -9999 -9999 -9999 -9999 -9999 -9999 -9999 -9999 -9999 -9999 -9999 -9999 -9999 -9999 -9999 -9999 -9999 -9999 -9999 -9999 -9999 -9999 -9999 -9999 -9999 -9999 -9999 -9999 -9999 -9999 -9999 -9999 14.01667 10.36667 9.366667 12.16667 14.15 11.86667 13.55 13.68333 13.28333 13.23333 11.15 9.55 8.466666 9.099999 9.933333 10.8 10.33333 9.966666 8.683333 9.066667 10.41667 12.23333 10.51667 9.333333 9.283334 9.683333 8.5 8.183333 7.116667 8.166667 7.733334 7.65 8.233334 10.11667 8.45 7.683333 9.833333 11.93333 14.83333 12.61667 10.41667 10.05 10.63333 9.483334 8.583333 9.05 9.2 8.666667 9.733334 9.733334 11.28333 10.46667 11.68333 13 15.33333 12.73333 13.03333 11.93333 9.433333 8.916667 8.016666 6.633333 8.483334 10.66667 10.65 8.833333 11.13333 14.91667 12.63333 10.25 11.93333 12.73333 7.65 8.916667 12.81667 18.75 18.25 11.6 11.68333 9.7 11.96667 11.43333 11.9 10.81667 10.01667 10.3 13.41667 13.18333 14.73333 16.61667 13 14.16667 12.9 8.666667 8.1 8.9 8.016666 10.11667 6.483334 8.866667 5.283333 6.6 6.2 7.183333 7.35 7.5 9.533333 13 17.58333 19.23333 20.13333 15.85 15.81667 18.25 22.56667 -9999 -9999 -9999 -9999 -9999 -9999 -9999 -9999 -9999 -9999 -9999 -9999 -9999 -9999 -9999 -9999 -9999 -9999 -9999 -9999 -9999 -9999 
-9999 -9999 -9999 -9999 -9999 -9999 -9999 -9999 -9999 -9999 -9999 -9999 -9999 -9999 -9999 -9999 -9999 -9999 -9999 -9999 -9999 -9999 -9999 -9999 -9999 -9999 -9999 -9999 -9999 -9999 -9999 -9999 -9999 15.88333 13.43333 11.3 11.3 12.66667 10.01667 11.38333 12.55 10.88333 12.6 12.38333 12.45 10.95 12.21667 11.53333 8.966666 9.799999 9.966667 9.05 10.06667 11.55 12.41667 10.95 9.650001 10.48333 9.883333 8.983334 8.116667 7.033333 6.916667 7.45 7.666667 7.9 9.2 11.31667 9.033333 9.733334 11.65 14.61667 12.16667 11.05 9.6 10.73333 10.13333 8.95 8.283334 8.916667 9.783334 8.383333 9.883333 9.599999 8.2 9.066667 11.63333 12.56667 15.76667 14.96667 13.71667 11.95 9.483334 8.45 7.116667 6.75 9.233334 11.95 11.41667 12.03333 13.18333 16.63333 14.05 15.71667 10.5 7.15 9.383333 13.75 18.71667 16.63333 10.55 9.316667 9.2 10.46667 13.35 16.33333 15.5 15.33333 13.96667 16.4 15.25 16.76667 14.61667 13.18333 15.2 13.58333 10.78333 8.483334 9.583333 8.85 9.916667 8.816667 7.716667 7.8 8.1 8.416667 10.61667 9.316667 11.58333 12.08333 16.55 17.8 17.51667 18.96667 19.33333 20.55 21.65 23.63333 -9999 -9999 -9999 -9999 -9999 -9999 -9999 -9999 -9999 -9999 -9999 -9999 -9999 -9999 -9999 -9999 -9999 -9999 -9999 -9999 -9999 -9999 
-9999 -9999 -9999 -9999 -9999 -9999 -9999 -9999 -9999 -9999 -9999 -9999 -9999 -9999 -9999 -9999 -9999 -9999 -9999 -9999 -9999 -9999 -9999 -9999 -9999 -9999 -9999 -9999 -9999 -9999 -9999 -9999 -9999 -9999 15.63333 13.85 10.65 11.33333 9.683333 9.283334 11.25 10.88333 9.533333 10.15 11.45 11.66667 12.1 11.96667 9.5 9.333333 10.41667 9.05 10.53333 12.43333 12.56667 10.3 10.83333 10.78333 9.983334 8.866667 8.383333 7.966667 7.1 7.083333 6.95 8.833333 9.05 9.866667 12.26667 10.68333 11.33333 14.95 13.18333 10.93333 9.166667 10.21667 10.46667 8.683333 8.366667 8.566667 9.133333 10.33333 8.75 8.25 7.533333 8.766666 9.9 9.616667 12.4 15.48333 15.25 13.9 12.21667 9.05 8.166667 6.816667 8.216666 10.05 9.166667 8.983334 10.75 13.86667 13.06667 16.28333 12.91667 10.33333 10.8 14.86667 19.45 16.23333 10.5 11.81667 13.73333 16.38333 17.85 18.63333 18.46667 18.3 18.43333 19.01667 18.18333 18.36667 17.63333 17.46667 17.75 16.21667 13.2 8.783334 12.2 9.616667 11.06667 10.35 11.11667 9.783334 7.45 10.11667 12.26667 13.61667 13.03333 16.88333 17.8 17.05 17.13333 14.15 14.98333 18.75 21.86667 24.15 -9999 -9999 -9999 -9999 -9999 -9999 -9999 -9999 -9999 -9999 -9999 -9999 -9999 -9999 -9999 -9999 -9999 -9999 -9999 -9999 -9999 -9999 
-9999 -9999 -9999 -9999 -9999 -9999 -9999 -9999 -9999 -9999 -9999 -9999 -9999 -9999 -9999 -9999 -9999 -9999 -9999 -9999 -9999 -9999 -9999 -9999 -9999 -9999 -9999 -9999 -9999 -9999 -9999 -9999 -9999 -9999 -9999 15.3 12.11667 9.433333 10.48333 8.966666 10.13333 11.88333 9.616667 9.016666 8.516666 10.75 10.28333 9.433333 10.71667 9.55 10.35 8.95 10.8 12.21667 12.61667 11.45 10.68333 10.23333 10.25 9.683333 8.966666 8.4 7.4 7.833333 8.816667 8.766666 10.63333 11.15 12.46667 10.96667 11.68333 15.26667 12.5 10.63333 8.666667 9.483334 9.983334 9.916667 9.266666 8.416667 8.45 10.3 10.93333 9.483334 8.433333 8.983334 11.26667 10.2 9.966667 12.96667 16.68333 16.36667 13.48333 11.2 10.58333 7 7.366667 7.816667 9.066667 7.9 10.1 8.45 10.33333 13.9 17.93333 14.3 9.166667 11.18333 18.71667 17.66667 12.13333 14.26667 19.4 16.11667 16.45 15.33333 12.61667 12.33333 13.48333 16.7 17.03333 15.98333 13.38333 11.91667 12.36667 15.13333 16.41667 14.73333 14.78333 14.28333 13.86667 12.15 11.16667 7.883333 8.25 8.4 9.533333 13.26667 16.85 16.85 15.53333 17.65 19.23333 17.4 17.41667 20.81667 23.35 23.43333 -9999 -9999 -9999 -9999 -9999 -9999 -9999 -9999 -9999 -9999 -9999 -9999 -9999 -9999 -9999 -9999 -9999 -9999 -9999 -9999 -9999 -9999 
-9999 -9999 -9999 -9999 -9999 -9999 -9999 -9999 -9999 -9999 -9999 -9999 -9999 -9999 -9999 -9999 -9999 -9999 -9999 -9999 -9999 -9999 -9999 -9999 -9999 -9999 -9999 -9999 -9999 -9999 -9999 -9999 -9999 -9999 -9999 12.4 10.98333 8.566667 8.266666 10.13333 9.133333 11.11667 10.66667 8.416667 8.55 10.11667 11.65 8.866667 8.833333 9.85 9.566667 9.266666 10.6 12.03333 12.51667 11.13333 10.46667 10.65 10.76667 10.15 8.883333 8.6 7.85 7.833333 9.516666 9.5 9.599999 12.28333 14.03333 11.26667 12.8 15.21667 13.78333 12.28333 8.9 9.333333 8.766666 8.85 8.733334 9.716666 8.3 9.383333 9.616667 11.86667 11.06667 8.633333 11.05 11.05 10.3 12.81667 16.1 15.55 16.08333 13.5 9.45 8 8.25 7.016666 8.266666 9.383333 8.183333 6.616666 9.383333 12.25 14.76667 17.58333 15.91667 12.66667 18.66667 17.96667 18.8 18.8 15.23333 13.53333 11.76667 11.66667 9.166667 8.566667 12.45 14.01667 12.51667 16.75 12.43333 8.833333 8.5 10.7 12.26667 14.35 11.65 10.5 9.433333 8.783333 7.733333 7.75 10.85 11.76667 13.41667 15.83333 14.08333 14.43333 14.88333 17.5 18.4 20.31667 21.66667 23.13333 23.73333 -9999 -9999 -9999 -9999 -9999 -9999 -9999 -9999 -9999 -9999 -9999 -9999 -9999 -9999 -9999 -9999 -9999 -9999 -9999 -9999 -9999 -9999 -9999 
-9999 -9999 -9999 -9999 -9999 -9999 -9999 -9999 -9999 -9999 -9999 -9999 -9999 -9999 -9999 -9999 -9999 -9999 -9999 -9999 -9999 -9999 -9999 -9999 -9999 -9999 -9999 -9999 -9999 -9999 -9999 -9999 -9999 -9999 14.75 13.08333 9.183333 9.633333 10.35 10.91667 9.416667 9.95 10.5 10.53333 8.333333 8.583333 10.83333 10.98333 8.483334 8.833333 9.766666 9.133333 10.13333 11.3 12.13333 11.56667 10.85 10.63333 10.21667 10.63333 9.8 9.066667 8.216667 7.783333 9.366667 12.06667 10.75 11.8 15.06667 14.43333 15 13.75 11.98333 12.28333 9.15 8.883333 10.05 10.36667 10.86667 11.33333 8.766666 8.45 8.5 10.31667 12.56667 11.18333 11.25 9.366667 9.766666 11.75 15.78333 14.86667 12.9 14.05 9.883333 10.06667 7.316667 7.85 7.55 10.25 9.366667 7.833333 6.65 10.05 10.7 13.98333 18.23333 19.48333 20.26667 20.76667 20.08333 14.45 10.18333 9.433333 8.383333 9.266666 8.4 8.116667 9.1 11.03333 9.516666 14.38333 15.15 11.58333 8.4 8.533333 9.766666 12.18333 -9999 -9999 -9999 -9999 -9999 8.8 10.11667 13.9 14.71667 12.23333 13.46667 16.35 18.51667 19.63333 20.86667 21.95 23.08333 22.93333 -9999 -9999 -9999 -9999 -9999 -9999 -9999 -9999 -9999 -9999 -9999 -9999 -9999 -9999 -9999 -9999 -9999 -9999 -9999 -9999 -9999 -9999 -9999 -9999 
-9999 -9999 -9999 -9999 -9999 -9999 -9999 -9999 -9999 -9999 -9999 -9999 -9999 -9999 -9999 -9999 -9999 -9999 -9999 -9999 -9999 -9999 -9999 -9999 -9999 -9999 -9999 -9999 -9999 -9999 -9999 -9999 -9999 -9999 -9999 -9999 14.26667 9.6 11.58333 13.35 10.85 9.833333 8.866667 10.58333 9.483334 8.35 8.766666 10.6 9.85 8.683333 8.683333 8.45 9.583333 10.86667 11.5 11.96667 10.28333 10.01667 10.05 10.83333 10.7 9.65 8.583333 8.333333 10.51667 12.21667 10.9 13.95 13.91667 11.08333 11.36667 11.4 11.88333 11 8.733334 9.233334 9.716667 10.51667 10.58333 11.01667 11.5 9.266666 8.233334 8.933333 10.48333 12.93333 13.38333 10.38333 8.883333 11.55 15.65 13.9 11 11.68333 12.83333 9.033333 7.516666 8.583333 7.633333 10.86667 12.46667 9.283334 8.2 7.65 9.35 11.43333 13.43333 18.61667 20.18333 18.93333 20.63333 16.08333 11.21667 7.566667 9.666667 12.05 10.08333 9.116667 9.25 7.316667 9.133333 11.5 12.21667 13.25 11.86667 9.716666 10.91667 11.2 -9999 -9999 -9999 -9999 -9999 8.65 11.88333 13.61667 11.9 12.58333 16.95 17.3 17.68333 18.25 19.71667 20.9 19.93333 -9999 -9999 -9999 -9999 -9999 -9999 -9999 -9999 -9999 -9999 -9999 -9999 -9999 -9999 -9999 -9999 -9999 -9999 -9999 -9999 -9999 -9999 -9999 -9999 -9999 
-9999 -9999 -9999 -9999 -9999 -9999 -9999 -9999 -9999 -9999 -9999 -9999 -9999 -9999 -9999 -9999 -9999 -9999 -9999 -9999 -9999 -9999 -9999 -9999 -9999 -9999 -9999 -9999 -9999 -9999 -9999 -9999 -9999 -9999 -9999 -9999 -9999 14.41667 11.01667 14 13.93333 11.95 9.116667 9.566667 8.183333 8.3 7.6 9.4 9.383333 7.983333 7.95 8.683333 8.2 10.08333 11.1 11.33333 10.21667 9.4 9.85 10.35 10.55 9.983333 8.433333 8.65 11.41667 12.26667 13.35 15.26667 12.63333 8.583333 8.05 9.033334 9.883333 8.916667 8.133333 8.266666 8.466666 8.833333 10.6 10.95 12.06667 11.76667 9.633333 9.166667 9.066667 9.55 11.8 13.65 12.45 12.51667 14.66667 14.6 10.48333 8.95 11.5 10.53333 8.55 9.116667 7.6 10.03333 13.65 10.88333 11.38333 11.03333 10.86667 15.16667 16.81667 15.46667 14.9 15.08333 20.5 15.11667 12.83333 9.55 13.95 14.23333 12.9 13.16667 9.65 7.633333 8.6 8.033334 8.633333 10.2 9.95 -9999 -9999 -9999 -9999 -9999 -9999 -9999 -9999 8.783334 10.68333 9.833333 7.883334 10.95 14.03333 -9999 -9999 -9999 -9999 -9999 -9999 -9999 -9999 -9999 -9999 -9999 -9999 -9999 -9999 -9999 -9999 -9999 -9999 -9999 -9999 -9999 -9999 -9999 -9999 -9999 -9999 -9999 -9999 -9999 -9999 -9999 
-9999 -9999 -9999 -9999 -9999 -9999 -9999 -9999 -9999 -9999 -9999 -9999 -9999 -9999 -9999 -9999 -9999 -9999 -9999 -9999 -9999 -9999 -9999 -9999 -9999 -9999 -9999 -9999 -9999 -9999 -9999 -9999 -9999 -9999 -9999 -9999 -9999 -9999 15.06667 14.56667 13.76667 13.75 11.36667 9.183333 8.233334 6.933333 7.666667 7.816667 9.9 8.95 7.533333 7.733333 7.8 9.216666 10.7 10.31667 10.5 9.416667 8.95 8.85 9.516666 8.75 8.166667 9.433333 12.11667 12.78333 11.9 13.76667 13.65 9.333333 8.733334 8.033334 7.85 7.633333 8.016666 8.616667 7.866667 8.283333 8.716666 10.36667 10.85 11.38333 12.43333 11.13333 10.63333 8.916667 8.85 11.28333 15.15 14.81667 14.2 14.46667 11.95 8.633333 9.9 11.08333 10.6 8.75 8.633333 10.55 13.38333 14.43333 14.98333 14.36667 15.98333 17.36667 14.98333 12.51667 11.28333 14.81667 19.83333 20.21667 14.85 14.83333 17.16667 16.25 16.51667 14.48333 11.4 8.2 7.85 8.016666 8.066667 -9999 -9999 -9999 -9999 -9999 -9999 -9999 -9999 -9999 -9999 7.466667 7.55 -9999 -9999 -9999 -9999 -9999 -9999 -9999 -9999 -9999 -9999 -9999 -9999 -9999 -9999 -9999 -9999 -9999 -9999 -9999 -9999 -9999 -9999 -9999 -9999 -9999 -9999 -9999 -9999 -9999 -9999 -9999 -9999 -9999 -9999 -9999 
-9999 -9999 -9999 -9999 -9999 -9999 -9999 -9999 -9999 -9999 -9999 -9999 -9999 -9999 -9999 -9999 -9999 -9999 -9999 -9999 -9999 -9999 -9999 -9999 -9999 -9999 -9999 -9999 -9999 -9999 -9999 -9999 -9999 -9999 -9999 -9999 -9999 -9999 -9999 13.63333 10.51667 13 14.06667 11.26667 8.816667 8.366667 8.35 7.666667 8.75 8.55 8.883333 7.383333 8.2 9.333333 10.1 9.216666 9.966667 9.916667 9 9.216667 8.666667 8.166667 7.783333 8.466667 9.95 11.81667 9.533333 11.93333 15.28333 11.7 9.366667 8.25 8.133333 7.966667 7.783333 8.516666 8.683333 8.233334 8.8 8.833333 9.7 11.08333 11.6 11.91667 12.35 9.733334 9.85 11.65 15.03333 11.48333 10.13333 10.46667 13.25 11.08333 8.733334 10.28333 11.2 9.383333 10.21667 9.383333 11.75 12.76667 11.66667 10.06667 10.56667 15.3 11.85 8.183333 12.95 16.46667 15.95 17.66667 20.5 19.63333 16.51667 12.41667 15.03333 12.66667 8.95 7.933333 9.15 9.166667 9 -9999 -9999 -9999 -9999 -9999 -9999 -9999 -9999 -9999 -9999 -9999 -9999 -9999 -9999 -9999 -9999 -9999 -9999 -9999 -9999 -9999 -9999 -9999 -9999 -9999 -9999 -9999 -9999 -9999 -9999 -9999 -9999 -9999 -9999 -9999 -9999 -9999 -9999 -9999 -9999 -9999 -9999 -9999 -9999 -9999 -9999 -9999 
-9999 -9999 -9999 -9999 -9999 -9999 -9999 -9999 -9999 -9999 -9999 -9999 -9999 -9999 -9999 -9999 -9999 -9999 -9999 -9999 -9999 -9999 -9999 -9999 -9999 -9999 -9999 -9999 -9999 -9999 -9999 -9999 -9999 -9999 -9999 -9999 -9999 16 13.38333 9.8 9.383333 8.983334 13.08333 11.23333 9.133333 10.23333 8.083333 7.966667 8 7.033333 7.45 6.983333 7.333333 9.416667 8.633333 9.383333 9.15 9.349999 9.3 9.066667 8.05 7.766667 8.483334 8.416667 9.1 10.08333 9.25 11.23333 15.46667 13.13333 10.31667 10.08333 8.05 9.05 7.816667 7.666667 9.599999 9.033334 9.083333 8.95 9.25 10.61667 10.8 10.01667 9.55 11.46667 9.633333 9.933333 15.03333 11.86667 8.916666 8.45 10.61667 11.06667 9.333333 9.95 9.833333 11.48333 9.55 10.63333 9.366667 11.66667 8.833333 8.35 8.65 14.28333 13.96667 8.566667 8.966667 11.93333 10.21667 15.18333 16.86667 19.41667 14.98333 11.51667 10.23333 10.98333 9.383333 7.616667 8.683333 9.366667 11.35 -9999 -9999 -9999 -9999 -9999 -9999 -9999 -9999 -9999 -9999 -9999 -9999 -9999 -9999 -9999 -9999 -9999 -9999 -9999 -9999 -9999 -9999 -9999 -9999 -9999 -9999 -9999 -9999 -9999 -9999 -9999 -9999 -9999 -9999 -9999 -9999 -9999 -9999 -9999 -9999 -9999 -9999 -9999 -9999 -9999 -9999 -9999 
-9999 -9999 -9999 -9999 -9999 -9999 -9999 -9999 -9999 -9999 -9999 -9999 -9999 -9999 -9999 -9999 -9999 -9999 -9999 -9999 -9999 -9999 -9999 -9999 -9999 -9999 -9999 -9999 -9999 -9999 -9999 -9999 -9999 -9999 -9999 -9999 -9999 -9999 14.91667 10.26667 8.366667 8.55 11.88333 13.11667 12.03333 11.95 10.85 8.583333 7.433333 6.6 5.083333 5.716667 7.783333 9.25 7.7 8.266666 7.416667 8.616667 9.366667 9.066667 8.333333 7.866667 9.133333 8.033334 8.45 9.6 8.65 11.56667 14.63333 15.65 13.66667 10.91667 8.8 10.28333 8.016666 7.9 8.45 10.4 9.116667 9.9 10.06667 10.45 11.61667 11.36667 9.35 9.233334 12.68333 10.58333 12.65 15.4 9.35 8.783333 8.583333 8.4 9.516666 10.98333 9.65 12.23333 11.1 10.2 9.1 9.633333 7.9 10.38333 10.56667 15.1 11.73333 10.53333 8.883333 7.333333 8.716666 12.43333 16.6 19.83333 15.41667 10.45 6.8 6.733333 6.783333 9.833333 10.71667 10.75 10.76667 -9999 -9999 -9999 -9999 -9999 -9999 -9999 -9999 -9999 -9999 -9999 -9999 -9999 -9999 -9999 -9999 -9999 -9999 -9999 -9999 -9999 -9999 -9999 -9999 -9999 -9999 -9999 -9999 -9999 -9999 -9999 -9999 -9999 -9999 -9999 -9999 -9999 -9999 -9999 -9999 -9999 -9999 -9999 -9999 -9999 -9999 -9999 
-9999 -9999 -9999 -9999 -9999 -9999 -9999 -9999 -9999 -9999 -9999 -9999 -9999 -9999 -9999 -9999 -9999 -9999 -9999 -9999 -9999 -9999 -9999 -9999 -9999 -9999 -9999 -9999 -9999 -9999 -9999 -9999 -9999 -9999 -9999 -9999 -9999 -9999 16.1 12.35 8.733334 8.783334 9.05 10.78333 12.73333 9.433333 10.28333 8.933333 7.366667 6.616667 6.516667 6.216667 6.133333 7.416667 8.416667 7.333333 7.766667 7.916667 9.3 9.183333 7.866667 7.333333 8.983334 9.833333 7.833333 10.18333 11.13333 13.15 14.48333 12.23333 15 14.18333 10.41667 11.3 9.4 9.133333 8.016666 9.266666 10.73333 9.65 9.7 9.833333 9.5 9.816667 10.91667 11.35 12.53333 14.91667 15.95 16.33333 12.66667 8.466666 7.8 8.866667 9.650001 10.8 11.31667 12.81667 13.1 12.11667 10.55 8.9 8.983334 12.61667 14.55 15.96667 13.71667 9.25 7.316667 6.85 11.38333 14.31667 16.5 20.45 14.88333 8.616667 6.933333 7.5 7.9 7.783333 9.916667 12.4 -9999 -9999 -9999 -9999 -9999 -9999 -9999 -9999 -9999 -9999 -9999 -9999 -9999 -9999 -9999 -9999 -9999 -9999 -9999 -9999 -9999 -9999 -9999 -9999 -9999 -9999 -9999 -9999 -9999 -9999 -9999 -9999 -9999 -9999 -9999 -9999 -9999 -9999 -9999 -9999 -9999 -9999 -9999 -9999 -9999 -9999 -9999 -9999 
-9999 -9999 -9999 -9999 -9999 -9999 -9999 -9999 -9999 -9999 -9999 -9999 -9999 -9999 -9999 -9999 -9999 -9999 -9999 -9999 -9999 -9999 -9999 -9999 -9999 -9999 -9999 -9999 -9999 -9999 -9999 -9999 -9999 -9999 -9999 -9999 -9999 -9999 16 10.41667 7.816667 7.766666 8.55 8.55 10.65 10 8.983334 8.716667 7.3 7.1 8.183333 7.133333 5 6.066667 7.583333 6.783333 8.35 8.133333 9.466667 9.616667 8.516666 7.45 8.25 9.083333 10.91667 10.78333 13.53333 12.08333 11.35 10.38333 12.61667 15.65 12.25 12 11.86667 10.08333 9.916667 8.533334 10.48333 11.56667 10.98333 8.8 9.966666 10.73333 12.08333 11.13333 10.11667 9.383333 13.96667 16.2 12.31667 9.7 8.233334 8.45 9.416666 11.41667 10.93333 12.66667 13.73333 13.7 13.2 11.05 10.46667 11.53333 10.65 12.28333 13.6 8.55 7.7 8.716667 8.566667 13 16.7 20.38333 15.36667 7.5 9.15 8.966667 10.56667 9.45 11.53333 12.48333 -9999 -9999 -9999 -9999 -9999 -9999 -9999 -9999 -9999 -9999 -9999 -9999 -9999 -9999 -9999 -9999 -9999 -9999 -9999 -9999 -9999 -9999 -9999 -9999 -9999 -9999 -9999 -9999 -9999 -9999 -9999 -9999 -9999 -9999 -9999 -9999 -9999 -9999 -9999 -9999 -9999 -9999 -9999 -9999 -9999 -9999 -9999 -9999 
-9999 -9999 -9999 -9999 -9999 -9999 -9999 -9999 -9999 -9999 -9999 -9999 -9999 -9999 -9999 -9999 -9999 -9999 -9999 -9999 -9999 -9999 -9999 -9999 -9999 -9999 -9999 -9999 -9999 -9999 -9999 -9999 -9999 -9999 -9999 -9999 -9999 -9999 16.03333 11.51667 9.05 7.216667 7.95 7.616667 7.65 10.36667 9.533334 8.7 7.416667 7.733334 9.333333 10.2 8.7 7.183333 6.85 7.1 7.216667 8.6 9.533334 9.783333 8.85 7.566667 7.666667 7.65 10.16667 13.16667 13.73333 10.2 8.516666 8.933333 11.68333 14.83333 15.11667 15.2 14.53333 11.91667 12.31667 11.3 11.15 11.06667 11.56667 10.53333 9.05 9.566667 10.15 12.06667 13.38333 11.51667 13.15 16.08333 13.43333 10.06667 9.133333 9.15 9.733334 11.78333 11.25 11.86667 14 14.05 13.05 10.6 11.41667 10.1 7.783333 10.3 11.8 8.95 8.2 8.65 12 16.13333 18.93333 20.41667 16.88333 12.93333 10.48333 10.45 13.38333 14.93333 13.16667 10.88333 -9999 -9999 -9999 -9999 -9999 -9999 -9999 -9999 -9999 -9999 -9999 -9999 -9999 -9999 -9999 -9999 -9999 -9999 -9999 -9999 -9999 -9999 -9999 -9999 -9999 -9999 -9999 -9999 -9999 -9999 -9999 -9999 -9999 -9999 -9999 -9999 -9999 -9999 -9999 -9999 -9999 -9999 -9999 -9999 -9999 -9999 -9999 -9999 
-9999 -9999 -9999 -9999 -9999 -9999 -9999 -9999 -9999 -9999 -9999 -9999 -9999 -9999 -9999 -9999 -9999 -9999 -9999 -9999 -9999 -9999 -9999 -9999 -9999 -9999 -9999 -9999 -9999 -9999 -9999 -9999 -9999 -9999 -9999 -9999 -9999 -9999 15.16667 14.2 11.4 8.916667 7.233333 6.866667 7.05 8.45 11.2 8.849999 7.366667 7.533333 8.4 9.633333 11.13333 10.61667 9.233334 8.25 6.666667 7.95 8.833333 9.883333 8.85 8.383333 7.666667 7.983334 9.666667 11.4 13.71667 10.86667 8.6 11.48333 13 14.4 11.43333 12.93333 15.85 15.31667 12.85 14.05 12.73333 13.58333 11.16667 12.03333 9.016666 9.416667 10.33333 9.683333 10.31667 14.7 15.98333 12.76667 8.75 8.483334 10.53333 11.21667 12.25 12.68333 12.08333 12.38333 13.51667 13.73333 13.61667 11.2 9.483334 10.8 8.066667 7.916667 10.06667 8.116667 10.6 10.38333 8 11.6 12.53333 16.21667 20.05 16.43333 12.13333 13.28333 17.5 15.86667 12.35 8.333333 -9999 -9999 -9999 -9999 -9999 -9999 -9999 -9999 -9999 -9999 -9999 -9999 -9999 -9999 -9999 -9999 -9999 -9999 -9999 -9999 -9999 -9999 -9999 -9999 -9999 -9999 -9999 -9999 -9999 -9999 -9999 -9999 -9999 -9999 -9999 -9999 -9999 -9999 -9999 -9999 -9999 -9999 -9999 -9999 -9999 -9999 -9999 -9999 
-9999 -9999 -9999 -9999 -9999 -9999 -9999 -9999 -9999 -9999 -9999 -9999 -9999 -9999 -9999 -9999 -9999 -9999 -9999 -9999 -9999 -9999 -9999 -9999 -9999 -9999 -9999 -9999 -9999 -9999 -9999 -9999 -9999 -9999 -9999 -9999 -9999 -9999 -9999 14.35 10.31667 9.083333 7.083333 7.216667 8.933333 7.733334 11.71667 9.3 8.9 8.933333 10 9.25 8.9 8.45 9.849999 9.683333 7.733334 7.416667 8.433333 9.516666 9.183333 8.716666 8 7.983334 9.633333 11.28333 12.86667 10.73333 8.65 10.85 10.88333 13.73333 9.933333 10.68333 13.86667 15.31667 16.03333 15.98333 16.38333 14.75 10.98333 12.16667 9.3 9.433333 10.7 11.45 11.25 12.2 15.81667 10.45 9.133333 10.38333 12.95 10.68333 10.08333 9.883333 10.4 11.15 12.05 12.33333 13.21667 12.61667 9.383333 9.233334 9.55 7.766667 8.533334 8.066667 10.2 12.86667 10.68333 14.1 15.51667 18.2 20.36667 17.86667 10.8 12.11667 17.23333 14.95 11.3 9.1 -9999 -9999 -9999 -9999 -9999 -9999 -9999 -9999 -9999 -9999 -9999 -9999 -9999 -9999 -9999 -9999 -9999 -9999 -9999 -9999 -9999 -9999 -9999 -9999 -9999 -9999 -9999 -9999 -9999 -9999 -9999 -9999 -9999 -9999 -9999 -9999 -9999 -9999 -9999 -9999 -9999 -9999 -9999 -9999 -9999 -9999 -9999 -9999 
-9999 -9999 -9999 -9999 -9999 -9999 -9999 -9999 -9999 -9999 -9999 -9999 -9999 -9999 -9999 -9999 -9999 -9999 -9999 -9999 -9999 -9999 -9999 -9999 -9999 -9999 -9999 -9999 -9999 -9999 -9999 -9999 -9999 -9999 -9999 -9999 -9999 -9999 -9999 15.7 11.93333 8.316667 6.9 7.85 10.11667 8.733334 11.86667 10.28333 11.31667 10.66667 8.266666 7.416667 6.766667 5.45 7.533333 7.866667 8.983334 8.5 8.4 9.3 10.01667 9.483334 8.316667 7.85 9.966667 12.16667 11.3 9.3 8.183333 9.083333 11.51667 12.26667 9.25 10.4 13.01667 11.13333 13.51667 13.28333 15.88333 15.26667 11.5 12.35 12.46667 9.033334 8.966667 10.31667 11.75 13.86667 15.98333 10.71667 11.61667 13.86667 10.05 8.883333 9.166667 9.766666 10.38333 11.03333 11.48333 11.91667 12.8 12.71667 10.15 8.8 8.066667 8.55 8.75 9.716666 11.63333 14.68333 14.25 15.63333 14.8 14.75 19.06667 18.21667 12.73333 10.55 18.51667 16.28333 14.25 12.08333 -9999 -9999 -9999 -9999 -9999 -9999 -9999 -9999 -9999 -9999 -9999 -9999 -9999 -9999 -9999 -9999 -9999 -9999 -9999 -9999 -9999 -9999 -9999 -9999 -9999 -9999 -9999 -9999 -9999 -9999 -9999 -9999 -9999 -9999 -9999 -9999 -9999 -9999 -9999 -9999 -9999 -9999 -9999 -9999 -9999 -9999 -9999 -9999 
-9999 -9999 -9999 -9999 -9999 -9999 -9999 -9999 -9999 -9999 -9999 -9999 -9999 -9999 -9999 -9999 -9999 -9999 -9999 -9999 -9999 -9999 -9999 -9999 -9999 -9999 -9999 -9999 -9999 -9999 -9999 -9999 -9999 -9999 -9999 -9999 -9999 -9999 -9999 15.33333 10.96667 10.26667 7.866667 8.066667 11.61667 10.55 12.61667 10.78333 12.18333 9.933333 8.466666 7.466667 7.55 6.233333 6.616667 6.433333 7.516667 8.4 8.866667 9.45 8.8 9.033333 7.966667 7.7 10.3 9.3 8.183333 8.566667 7.616667 8.916667 11.48333 11.98333 8.883333 10.15 10.23333 9.116667 10.21667 11.76667 13.81667 15.15 16.03333 11.91667 13.8 10.46667 10.28333 9.7 10.28333 13.65 15.13333 10.98333 10.91667 14.35 10.06667 9.333333 9.116667 9.75 10.25 10.68333 11.3 12.1 12.78333 12.68333 11.18333 8.466666 7 7.383333 10.48333 9.266666 9.116667 11.73333 11.03333 9.65 9.616667 11.46667 17.36667 20.21667 14.13333 15.36667 18.96667 16.21667 12.23333 9.833333 -9999 -9999 -9999 -9999 -9999 -9999 -9999 -9999 -9999 -9999 -9999 -9999 -9999 -9999 -9999 -9999 -9999 -9999 -9999 -9999 -9999 -9999 -9999 -9999 -9999 -9999 -9999 -9999 -9999 -9999 -9999 -9999 -9999 -9999 -9999 -9999 -9999 -9999 -9999 -9999 -9999 -9999 -9999 -9999 -9999 -9999 -9999 -9999 
-9999 -9999 -9999 -9999 -9999 -9999 -9999 -9999 -9999 -9999 -9999 -9999 -9999 -9999 -9999 -9999 -9999 -9999 -9999 -9999 -9999 -9999 -9999 -9999 -9999 -9999 -9999 -9999 -9999 -9999 -9999 -9999 -9999 -9999 -9999 -9999 -9999 -9999 -9999 15.71667 11.18333 8.75 7.416667 8.483334 10.6 13.98333 14.9 11.03333 13.01667 11.78333 9 8.95 8.633333 8.183333 8.25 8.466667 8.566667 8.133333 8.333333 9.3 8.683333 8.783334 9.533334 9.616667 9.166667 7.85 7.9 8.3 7.4 8.9 10.85 11.33333 8.616667 8.5 8.6 9.85 10.75 11.48333 10.85 11.53333 14.05 14.48333 14.76667 12.5 10.36667 11.71667 11.11667 15.93333 13.76667 10.63333 14.46667 11.5 9.183333 9.599999 9.216666 9.6 10.4 10.85 10.91667 12.1 12.66667 12.63333 12.01667 9.866667 6.633333 8.583333 9.35 11.8 9.416667 8.683333 8.616667 7.766667 11.2 14.91667 16.15 17.83333 19.98333 19.33333 18.01667 17.45 13.93333 8.866667 -9999 -9999 -9999 -9999 -9999 -9999 -9999 -9999 -9999 -9999 -9999 -9999 -9999 -9999 -9999 -9999 -9999 -9999 -9999 -9999 -9999 -9999 -9999 -9999 -9999 -9999 -9999 -9999 -9999 -9999 -9999 -9999 -9999 -9999 -9999 -9999 -9999 -9999 -9999 -9999 -9999 -9999 -9999 -9999 -9999 -9999 -9999 -9999 
-9999 -9999 -9999 -9999 -9999 -9999 -9999 -9999 -9999 -9999 -9999 -9999 -9999 -9999 -9999 -9999 -9999 -9999 -9999 -9999 -9999 -9999 -9999 -9999 -9999 -9999 -9999 -9999 -9999 -9999 -9999 -9999 -9999 -9999 -9999 -9999 -9999 -9999 -9999 15.68333 12.71667 10.1 7.383333 10.6 13.83333 14.18333 14.38333 11.9 11.96667 11.1 10.01667 9.3 8.2 8.083333 8.599999 9.433333 10.16667 9.933333 9 8.366667 8.583333 7.883334 8.283333 9.516666 7.783333 7.9 7.6 8.066667 7.616667 9.2 10.88333 10 8.866667 8.616667 9.633333 9.716667 9.766666 11.5 13.23333 11.76667 12.43333 16.05 15.78333 12.46667 10.05 11.18333 13.7 15.95 12.78333 14.98333 13.23333 9.916667 8.6 8.833333 9.033333 9.533334 9.95 10.03333 10.53333 11.81667 12.4 11.91667 11.03333 11.01667 9.366667 8.366667 9.933333 11.43333 12.68333 11.43333 6.966667 7.716667 12.28333 12.2 11.91667 17.26667 20.75 17.26667 15.85 14.41667 12.91667 -9999 -9999 -9999 -9999 -9999 -9999 -9999 -9999 -9999 -9999 -9999 -9999 -9999 -9999 -9999 -9999 -9999 -9999 -9999 -9999 -9999 -9999 -9999 -9999 -9999 -9999 -9999 -9999 -9999 -9999 -9999 -9999 -9999 -9999 -9999 -9999 -9999 -9999 -9999 -9999 -9999 -9999 -9999 -9999 -9999 -9999 -9999 -9999 -9999 
-9999 -9999 -9999 -9999 -9999 -9999 -9999 -9999 -9999 -9999 -9999 -9999 -9999 -9999 -9999 -9999 -9999 -9999 -9999 -9999 -9999 -9999 -9999 -9999 -9999 -9999 -9999 -9999 -9999 -9999 -9999 -9999 -9999 -9999 -9999 -9999 -9999 -9999 -9999 15.46667 10.31667 8.3 8.416667 10.15 12.65 15.4 13.68333 12.9 11 8.483334 8.433333 7.466667 7.133333 6.95 7.5 8.25 9.133333 10.11667 10.4 10.28333 10.46667 10.05 8.35 7.883333 8.216666 8.016666 7.966667 7.866667 8.083333 8.533334 9.616667 9.233334 10.1 9.4 8.9 9.033334 9.016666 10.23333 12.56667 14.01667 14.36667 15.43333 17.16667 15.4 14.15 14.25 14.2 16.73333 15.81667 14.71667 13.33333 11.35 11.13333 10.33333 10.58333 11.2 11.05 10.41667 10.51667 12.9 12.58333 11.3 10.95 12.01667 11.15 9.866667 9.583333 8.9 9.683333 13.85 9.45 6.933333 8.833333 8.283334 10.76667 15.61667 21.06667 19.93333 14.81667 9.55 8.083333 -9999 -9999 -9999 -9999 -9999 -9999 -9999 -9999 -9999 -9999 -9999 -9999 -9999 -9999 -9999 -9999 -9999 -9999 -9999 -9999 -9999 -9999 -9999 -9999 -9999 -9999 -9999 -9999 -9999 -9999 -9999 -9999 -9999 -9999 -9999 -9999 -9999 -9999 -9999 -9999 -9999 -9999 -9999 -9999 -9999 -9999 -9999 -9999 -9999 
-9999 -9999 -9999 -9999 -9999 -9999 -9999 -9999 -9999 -9999 -9999 -9999 -9999 -9999 -9999 -9999 -9999 -9999 -9999 -9999 -9999 -9999 -9999 -9999 -9999 -9999 -9999 -9999 -9999 -9999 -9999 -9999 -9999 -9999 -9999 -9999 -9999 -9999 -9999 15.88333 12.06667 9.383333 8.1 10.36667 14 15.01667 13.71667 10.6 11.66667 10.78333 8.266666 8.283333 7.816667 7.45 6.683333 7.666667 7.4 8.95 10.63333 11.15 11.5 11.7 11.36667 9.666667 8.7 9.283333 8.416667 8.083333 8.3 8.683333 9.283334 10.6 10.66667 9.7 9.066667 9.5 10.11667 11.13333 12.66667 11.28333 11.55 14.1 15.65 16.6 17.15 17.13333 16.43333 15.15 17.3 14.28333 13.06667 13.81667 11.28333 12.4 13.16667 12.31667 11.65 10.83333 10.71667 12.93333 13.41667 12.03333 12.65 13 11.93333 10.31667 9.55 9.016666 10.3 14.48333 12.73333 7.1 7.883333 10.4 10.65 15.13333 21.58333 19.75 13.71667 8.433333 -9999 -9999 -9999 -9999 -9999 -9999 -9999 -9999 -9999 -9999 -9999 -9999 -9999 -9999 -9999 -9999 -9999 -9999 -9999 -9999 -9999 -9999 -9999 -9999 -9999 -9999 -9999 -9999 -9999 -9999 -9999 -9999 -9999 -9999 -9999 -9999 -9999 -9999 -9999 -9999 -9999 -9999 -9999 -9999 -9999 -9999 -9999 -9999 -9999 -9999 
-9999 -9999 -9999 -9999 -9999 -9999 -9999 -9999 -9999 -9999 -9999 -9999 -9999 -9999 -9999 -9999 -9999 -9999 -9999 -9999 -9999 -9999 -9999 -9999 -9999 -9999 -9999 -9999 -9999 -9999 -9999 -9999 -9999 -9999 -9999 -9999 -9999 -9999 -9999 15.13333 14.78333 11.46667 9.333333 13.5 15.81667 12.61667 10.03333 10.48333 7.883333 9.983334 8.183333 4.816667 5.75 7.15 6.65 6.75 7.166667 8.733334 10.13333 10.25 10.63333 10.83333 10.13333 9.966666 10.48333 10.41667 9.683333 8.616667 8.816667 9.25 9.733334 10.66667 10.25 9.75 9.366667 9.95 10.4 10.65 10.43333 10.35 10.78333 11.55 12.58333 15.13333 12.95 11.96667 12.53333 15.55 16.7 15.85 15.23333 15.21667 14.96667 13.53333 11.9 10.35 9.75 10.53333 11.73333 13.55 13.35 13.36667 13.15 13.05 12.05 10.48333 8.7 10.28333 11.03333 12.08333 15.8 9.683333 10.45 9.166667 13.21667 17.7 20.91667 18.56667 12.31667 -9999 -9999 -9999 -9999 -9999 -9999 -9999 -9999 -9999 -9999 -9999 -9999 -9999 -9999 -9999 -9999 -9999 -9999 -9999 -9999 -9999 -9999 -9999 -9999 -9999 -9999 -9999 -9999 -9999 -9999 -9999 -9999 -9999 -9999 -9999 -9999 -9999 -9999 -9999 -9999 -9999 -9999 -9999 -9999 -9999 -9999 -9999 -9999 -9999 -9999 -9999 
-9999 -9999 -9999 -9999 -9999 -9999 -9999 -9999 -9999 -9999 -9999 -9999 -9999 -9999 -9999 -9999 -9999 -9999 -9999 -9999 -9999 -9999 -9999 -9999 -9999 -9999 -9999 -9999 -9999 -9999 -9999 -9999 -9999 -9999 -9999 -9999 -9999 -9999 -9999 -9999 15.7 13.33333 11.16667 15.03333 15.55 11.5 7.2 9.05 9.05 8.083333 8 6.5 6.9 6.533333 6.516667 6.883333 8.783333 8.966666 9.183333 9.3 8.65 9.166667 7.966667 7.6 8.133333 9.833334 10.98333 10.03333 9.866667 9.983334 10.21667 10.45 10.7 9.8 10.26667 9.766666 10.25 10.51667 10.56667 10.8 11.56667 10.58333 11.88333 13.91667 12.43333 10.95 13.3 16.13333 18.28333 16.13333 16.1 14.71667 13.1 12.15 11.63333 10.83333 10.21667 10.2 12.06667 13.76667 13.48333 13.66667 13.03333 12.28333 11.83333 11.38333 9.666667 8.183333 9.016666 11.51667 16.5 13.31667 16.11667 16.71667 14.06667 18.31667 21.28333 14.61667 8.7 -9999 -9999 -9999 -9999 -9999 -9999 -9999 -9999 -9999 -9999 -9999 -9999 -9999 -9999 -9999 -9999 -9999 -9999 -9999 -9999 -9999 -9999 -9999 -9999 -9999 -9999 -9999 -9999 -9999 -9999 -9999 -9999 -9999 -9999 -9999 -9999 -9999 -9999 -9999 -9999 -9999 -9999 -9999 -9999 -9999 -9999 -9999 -9999 -9999 -9999 -9999 
-9999 -9999 -9999 -9999 -9999 -9999 -9999 -9999 -9999 -9999 -9999 -9999 -9999 -9999 -9999 -9999 -9999 -9999 -9999 -9999 -9999 -9999 -9999 -9999 -9999 -9999 -9999 -9999 -9999 -9999 -9999 -9999 -9999 -9999 -9999 -9999 -9999 -9999 -9999 -9999 -9999 14.35 14 16.31667 13.35 9.733334 5.366667 5.033333 8.433333 7.75 7.533333 8.016666 7.85 7.333333 7.233333 7.65 7.733333 6.616667 7.966667 7.4 8.066667 8.25 8.25 7.866666 8.6 10 11.31667 11.15 10.6 10.6 9.883333 9.916667 10.61667 10.48333 9.4 9.166667 8.866667 10.18333 10.65 11.56667 12.53333 11.1 10.85 11.53333 9.966667 11.75 14.21667 15.48333 17.08333 16.5 15.46667 15.23333 15.06667 15.03333 12.23333 10.88333 9.716666 10.9 12.31667 14.06667 13.85 14.25 13.41667 12 10.7 11.15 10.45 9.716667 8.783333 9.8 15.36667 16.5 14.91667 15.33333 19.25 21.15 21.15 -9999 -9999 -9999 -9999 -9999 -9999 -9999 -9999 -9999 -9999 -9999 -9999 -9999 -9999 -9999 -9999 -9999 -9999 -9999 -9999 -9999 -9999 -9999 -9999 -9999 -9999 -9999 -9999 -9999 -9999 -9999 -9999 -9999 -9999 -9999 -9999 -9999 -9999 -9999 -9999 -9999 -9999 -9999 -9999 -9999 -9999 -9999 -9999 -9999 -9999 -9999 -9999 -9999 
-9999 -9999 -9999 -9999 -9999 -9999 -9999 -9999 -9999 -9999 -9999 -9999 -9999 -9999 -9999 -9999 -9999 -9999 -9999 -9999 -9999 -9999 -9999 -9999 -9999 -9999 -9999 -9999 -9999 -9999 -9999 -9999 -9999 -9999 -9999 -9999 -9999 -9999 -9999 -9999 -9999 15.83333 17.25 15.26667 11.21667 7.483333 6.466667 6.833333 7.483333 7.1 7.566667 8.166667 6.733334 6.1 6.583333 7.65 5.883333 5.866667 6.966667 6.433333 7.516666 8.966666 8.116667 7.833333 8.366667 10.2 11.5 12.23333 11.55 11.86667 11.05 10.53333 10.51667 10.55 9.483334 8.933333 9.55 10.36667 10.88333 11.2 12.36667 13.25 11.4 10.16667 9.6 10.95 12.96667 15.25 17.4 14.61667 13.08333 10.78333 11.23333 13.15 11.45 9.45 9.3 10.3 11.63333 12.91667 13.81667 13.5 13.16667 12.06667 9.95 10.15 9.666667 8.933333 11.33333 11.08333 14.85 13.75 7.533333 7.683333 -9999 -9999 -9999 -9999 -9999 -9999 -9999 -9999 -9999 -9999 -9999 -9999 -9999 -9999 -9999 -9999 -9999 -9999 -9999 -9999 -9999 -9999 -9999 -9999 -9999 -9999 -9999 -9999 -9999 -9999 -9999 -9999 -9999 -9999 -9999 -9999 -9999 -9999 -9999 -9999 -9999 -9999 -9999 -9999 -9999 -9999 -9999 -9999 -9999 -9999 -9999 -9999 -9999 -9999 -9999 -9999 
-9999 -9999 -9999 -9999 -9999 -9999 -9999 -9999 -9999 -9999 -9999 -9999 -9999 -9999 -9999 -9999 -9999 -9999 -9999 -9999 -9999 -9999 -9999 -9999 -9999 -9999 -9999 -9999 -9999 -9999 -9999 -9999 -9999 -9999 -9999 -9999 -9999 -9999 -9999 -9999 -9999 17.33333 16.61667 14.08333 13.08333 8.166667 7.75 6.716667 6.75 7.466667 8.616667 7.916667 6.4 5.383333 5.316667 5.65 5.883333 5.8 6.35 5.883333 7.883333 8.966666 8.65 7.75 8 8.833333 9.616667 11.9 12.66667 12.88333 12.9 11.96667 10.21667 10.43333 10.81667 10.2 10.3 11.01667 10.61667 11.33333 11.13333 12.98333 12.18333 10.13333 8.9 11 12.45 13.71667 17.3 14.3 13.36667 12.25 10.31667 10.3 8.9 9.2 10.81667 11 11.8 11.6 12.2 14.26667 13.63333 12.2 10.01667 9.633333 9.533334 9.266666 12.1 13.41667 14.95 13.2 7.216667 -9999 -9999 -9999 -9999 -9999 -9999 -9999 -9999 -9999 -9999 -9999 -9999 -9999 -9999 -9999 -9999 -9999 -9999 -9999 -9999 -9999 -9999 -9999 -9999 -9999 -9999 -9999 -9999 -9999 -9999 -9999 -9999 -9999 -9999 -9999 -9999 -9999 -9999 -9999 -9999 -9999 -9999 -9999 -9999 -9999 -9999 -9999 -9999 -9999 -9999 -9999 -9999 -9999 -9999 -9999 -9999 -9999 
-9999 -9999 -9999 -9999 -9999 -9999 -9999 -9999 -9999 -9999 -9999 -9999 -9999 -9999 -9999 -9999 -9999 -9999 -9999 -9999 -9999 -9999 -9999 -9999 -9999 -9999 -9999 -9999 -9999 -9999 -9999 -9999 -9999 -9999 -9999 -9999 -9999 -9999 -9999 -9999 -9999 17.46667 13.86667 10.08333 12.1 10.53333 9 7.066667 7.05 8.216667 9.3 6.383333 6.116667 5.366667 5.033333 4.9 5.516667 6.866667 6.966667 7.166667 9.5 9.766666 9.316667 8.283334 8.066667 8.616667 9.266666 9.816667 10.85 12.28333 12.95 12.51667 11 9.833333 9.95 10.9 11.18333 11.78333 11.1 10.85 11.8 11.6 12.65 12.01667 10.9 9.4 12.36667 14.6 16.98333 17.13333 12.78333 10.8 9.716667 9.016666 9.616667 9.833333 11.93333 12.95 12.68333 11.81667 11.75 13.15 13.56667 12.35 10.63333 9.533333 10.13333 8.95 9.366667 8.466666 11.36667 12.85 6.766667 -9999 -9999 -9999 -9999 -9999 -9999 -9999 -9999 -9999 -9999 -9999 -9999 -9999 -9999 -9999 -9999 -9999 -9999 -9999 -9999 -9999 -9999 -9999 -9999 -9999 -9999 -9999 -9999 -9999 -9999 -9999 -9999 -9999 -9999 -9999 -9999 -9999 -9999 -9999 -9999 -9999 -9999 -9999 -9999 -9999 -9999 -9999 -9999 -9999 -9999 -9999 -9999 -9999 -9999 -9999 -9999 -9999 
-9999 -9999 -9999 -9999 -9999 -9999 -9999 -9999 -9999 -9999 -9999 -9999 -9999 -9999 -9999 -9999 -9999 -9999 -9999 -9999 -9999 -9999 -9999 -9999 -9999 -9999 -9999 -9999 -9999 -9999 -9999 -9999 -9999 -9999 -9999 -9999 -9999 -9999 -9999 -9999 -9999 16.28333 11.58333 8.316667 9.616667 10.36667 7.966667 6.883333 7.233333 9.233334 9.3 7.216667 5.4 6.4 5.433333 4.383333 6.016667 7.516667 8.733334 8.75 9.433333 9.566667 10.15 9.133333 8.166667 7.916667 8.533334 7.883333 7.833333 8.983334 11.96667 12.36667 11.48333 10.68333 10.01667 10.28333 11.2 11.5 10.81667 10.21667 10.48333 8.866667 9.816667 12.71667 13.38333 11.53333 10.26667 10.96667 13.88333 17.5 15.93333 13.2 10.18333 9.816667 10.88333 11.58333 12.93333 12.3 11.26667 10.33333 10.15 12.68333 12.46667 12.63333 11 9.383333 9.366667 7.016666 6.7 8.133333 11.25 10.03333 -9999 -9999 -9999 -9999 -9999 -9999 -9999 -9999 -9999 -9999 -9999 -9999 -9999 -9999 -9999 -9999 -9999 -9999 -9999 -9999 -9999 -9999 -9999 -9999 -9999 -9999 -9999 -9999 -9999 -9999 -9999 -9999 -9999 -9999 -9999 -9999 -9999 -9999 -9999 -9999 -9999 -9999 -9999 -9999 -9999 -9999 -9999 -9999 -9999 -9999 -9999 -9999 -9999 -9999 -9999 -9999 -9999 -9999 
-9999 -9999 -9999 -9999 -9999 -9999 -9999 -9999 -9999 -9999 -9999 -9999 -9999 -9999 -9999 -9999 -9999 -9999 -9999 -9999 -9999 -9999 -9999 -9999 -9999 -9999 -9999 -9999 -9999 -9999 -9999 -9999 -9999 -9999 -9999 -9999 -9999 -9999 -9999 -9999 16.38333 14.41667 11.36667 8.55 7.683333 8.533333 8.033333 6.95 6.983334 8.666667 8.433333 6.383333 6.616667 5.65 7.3 5.033333 6.233334 9.116667 11.48333 10.9 11.58333 10.7 9.95 8.933333 7.916667 7.4 7.65 7.45 7.433333 8.3 10.61667 10.68333 11.2 11.8 11.43333 10.68333 10.76667 11.03333 10.53333 8.983334 8.6 8.349999 8.35 10.95 11.53333 13.9 11.73333 10.33333 11.88333 15.3 16.86667 13.28333 10.55 11.05 11.98333 12.71667 11.85 11.68333 12.03333 11.36667 12.23333 14.25 13.5 12.2 10.91667 9.183333 8.183333 7.583333 8.283334 9.283334 6.716667 -9999 -9999 -9999 -9999 -9999 -9999 -9999 -9999 -9999 -9999 -9999 -9999 -9999 -9999 -9999 -9999 -9999 -9999 -9999 -9999 -9999 -9999 -9999 -9999 -9999 -9999 -9999 -9999 -9999 -9999 -9999 -9999 -9999 -9999 -9999 -9999 -9999 -9999 -9999 -9999 -9999 -9999 -9999 -9999 -9999 -9999 -9999 -9999 -9999 -9999 -9999 -9999 -9999 -9999 -9999 -9999 -9999 -9999 -9999 
-9999 -9999 -9999 -9999 -9999 -9999 -9999 -9999 -9999 -9999 -9999 -9999 -9999 -9999 -9999 -9999 -9999 -9999 -9999 -9999 -9999 -9999 -9999 -9999 -9999 -9999 -9999 -9999 -9999 -9999 -9999 -9999 -9999 -9999 -9999 -9999 -9999 -9999 -9999 -9999 16.53333 13.13333 9.233334 7.783333 7.016667 7.05 7.15 7.65 7.166667 9.316667 8.416667 6.8 8.316667 6.35 4.95 7.866666 9.833333 11.26667 12.46667 12.33333 10.98333 9.666667 8.933333 8.65 7.433333 7.316667 7.866667 7.583333 8.45 9.316667 11.18333 10.16667 11.35 12.16667 11.38333 10.9 10.33333 9.183333 9.533333 10.53333 8.633333 8.833333 8.65 8.416667 10.41667 13.63333 14.26667 13.81667 11.3 14.56667 16.86667 14.13333 10.83333 11.5 11.86667 11.83333 10.73333 11.03333 11.71667 11.38333 13.66667 13.56667 11.11667 12.41667 10.4 8.366667 7.966667 6.783333 7.783333 5.183333 4.55 -9999 -9999 -9999 -9999 -9999 -9999 -9999 -9999 -9999 -9999 -9999 -9999 -9999 -9999 -9999 -9999 -9999 -9999 -9999 -9999 -9999 -9999 -9999 -9999 -9999 -9999 -9999 -9999 -9999 -9999 -9999 -9999 -9999 -9999 -9999 -9999 -9999 -9999 -9999 -9999 -9999 -9999 -9999 -9999 -9999 -9999 -9999 -9999 -9999 -9999 -9999 -9999 -9999 -9999 -9999 -9999 -9999 -9999 -9999 
-9999 -9999 -9999 -9999 -9999 -9999 -9999 -9999 -9999 -9999 -9999 -9999 -9999 -9999 -9999 -9999 -9999 -9999 -9999 -9999 -9999 -9999 -9999 -9999 -9999 -9999 -9999 -9999 -9999 -9999 -9999 -9999 -9999 -9999 -9999 -9999 -9999 -9999 -9999 -9999 16.76667 11.6 9.816667 7.616667 6.783333 7.516667 7.35 8.266666 7.316667 9.583333 8.616667 8.383333 9.95 9.1 8.1 9.933333 11.58333 10.86667 12.3 12.13333 10 8.95 7.933333 7.683333 7.2 7.416667 7.766667 8.766666 10.51667 11.26667 11.86667 10.58333 12.1 13.11667 13.06667 12.51667 10.51667 9.516666 8.766666 10.03333 10.38333 9.366667 8.283334 8.333333 9.35 11.25 12.63333 15.93333 14.48333 14.73333 17.41667 14.06667 11.45 10.75 11.15 9.633333 9 9.233334 11.33333 11.51667 13.91667 11.61667 12.01667 11.2 9.666667 8.433333 8.066667 6.616667 4.566667 -9999 -9999 -9999 -9999 -9999 -9999 -9999 -9999 -9999 -9999 -9999 -9999 -9999 -9999 -9999 -9999 -9999 -9999 -9999 -9999 -9999 -9999 -9999 -9999 -9999 -9999 -9999 -9999 -9999 -9999 -9999 -9999 -9999 -9999 -9999 -9999 -9999 -9999 -9999 -9999 -9999 -9999 -9999 -9999 -9999 -9999 -9999 -9999 -9999 -9999 -9999 -9999 -9999 -9999 -9999 -9999 -9999 -9999 -9999 -9999 -9999 
-9999 -9999 -9999 -9999 -9999 -9999 -9999 -9999 -9999 -9999 -9999 -9999 -9999 -9999 -9999 -9999 -9999 -9999 -9999 -9999 -9999 -9999 -9999 -9999 -9999 -9999 -9999 -9999 -9999 -9999 -9999 -9999 -9999 -9999 -9999 -9999 -9999 -9999 -9999 -9999 15.6 10.53333 7.933333 6.916667 6.95 7.766666 8.6 8.866667 7.5 8.616667 10.81667 9.366667 9.266666 9.283333 9.9 10.95 9.783333 8.65 10.93333 12.11667 10.45 8.883333 8.533334 7.983333 7.75 8.1 8.683333 8.533334 10.18333 11.71667 12.58333 12.35 12.68333 13.81667 12.7 11.96667 12.53333 10.1 8.866667 9.483334 11.2 10.58333 9.4 8.183333 8.133333 7.866667 10.7 13.91667 13.6 17.85 15.46667 11.95 9.7 9.583333 10 8.233334 8.45 9.966666 11.68333 12.45 13.95 12.03333 11.73333 10.95 8.783334 9.2 7.766667 6.366666 -9999 -9999 -9999 -9999 -9999 -9999 -9999 -9999 -9999 -9999 -9999 -9999 -9999 -9999 -9999 -9999 -9999 -9999 -9999 -9999 -9999 -9999 -9999 -9999 -9999 -9999 -9999 -9999 -9999 -9999 -9999 -9999 -9999 -9999 -9999 -9999 -9999 -9999 -9999 -9999 -9999 -9999 -9999 -9999 -9999 -9999 -9999 -9999 -9999 -9999 -9999 -9999 -9999 -9999 -9999 -9999 -9999 -9999 -9999 -9999 -9999 -9999 
-9999 -9999 -9999 -9999 -9999 -9999 -9999 -9999 -9999 -9999 -9999 -9999 -9999 -9999 -9999 -9999 -9999 -9999 -9999 -9999 -9999 -9999 -9999 -9999 -9999 -9999 -9999 -9999 -9999 -9999 -9999 -9999 -9999 -9999 -9999 -9999 -9999 -9999 -9999 -9999 15.53333 12.35 8.183333 7 6.783333 6.95 8.75 9.55 8.933333 8.133333 11.28333 9.366667 8.15 7.816667 8.1 8.216666 8.566667 8.616667 10.73333 10.85 10.28333 10.45 9.916667 9.183333 8.266666 8.45 9.233334 9.883333 9.65 10.16667 11.38333 12.76667 13.66667 14.18333 13.18333 10.28333 10.86667 12.61667 10.98333 9.25 9.599999 11.81667 10.7 8.466667 8.4 8.933333 10.93333 11.61667 11.33333 17.06667 15.68333 13.1 9.35 8.366667 9.183333 8.2 10.48333 12.38333 14.11667 13.33333 10.08333 9.966666 10.73333 9.483334 8.616667 9.483334 9.183333 6.1 -9999 -9999 -9999 -9999 -9999 -9999 -9999 -9999 -9999 -9999 -9999 -9999 -9999 -9999 -9999 -9999 -9999 -9999 -9999 -9999 -9999 -9999 -9999 -9999 -9999 -9999 -9999 -9999 -9999 -9999 -9999 -9999 -9999 -9999 -9999 -9999 -9999 -9999 -9999 -9999 -9999 -9999 -9999 -9999 -9999 -9999 -9999 -9999 -9999 -9999 -9999 -9999 -9999 -9999 -9999 -9999 -9999 -9999 -9999 -9999 -9999 -9999 
-9999 -9999 -9999 -9999 -9999 -9999 -9999 -9999 -9999 -9999 -9999 -9999 -9999 -9999 -9999 -9999 -9999 -9999 -9999 -9999 -9999 -9999 -9999 -9999 -9999 -9999 -9999 -9999 -9999 -9999 -9999 -9999 -9999 -9999 -9999 -9999 -9999 -9999 -9999 -9999 15.45 12.38333 10.48333 9.583333 7.85 6.816667 7.916667 10.2 10.73333 9.716667 11.11667 8.016666 7.816667 7.466667 7.216667 7.283333 7.966667 9.05 10.85 11.95 11.15 9.616667 8.4 8.8 8.433333 8.483334 8.283334 8.433333 8.233334 9.4 9.966666 9.666667 12.08333 13.45 13.58333 10.66667 9.599999 11 12.88333 12.35 9.816667 9.516666 10.96667 10.68333 9.783333 9.833333 12.93333 10.73333 11.46667 14.56667 16.4 10.13333 8.116667 7.916667 7.7 8.283334 11.81667 13.96667 11.68333 12.9 11.81667 11.71667 10.11667 8.683333 9.15 9.816667 9.566667 4.95 -9999 -9999 -9999 -9999 -9999 -9999 -9999 -9999 -9999 -9999 -9999 -9999 -9999 -9999 -9999 -9999 -9999 -9999 -9999 -9999 -9999 -9999 -9999 -9999 -9999 -9999 -9999 -9999 -9999 -9999 -9999 -9999 -9999 -9999 -9999 -9999 -9999 -9999 -9999 -9999 -9999 -9999 -9999 -9999 -9999 -9999 -9999 -9999 -9999 -9999 -9999 -9999 -9999 -9999 -9999 -9999 -9999 -9999 -9999 -9999 -9999 -9999 
-9999 -9999 -9999 -9999 -9999 -9999 -9999 -9999 -9999 -9999 -9999 -9999 -9999 -9999 -9999 -9999 -9999 -9999 -9999 -9999 -9999 -9999 -9999 -9999 -9999 -9999 -9999 -9999 -9999 -9999 -9999 -9999 -9999 -9999 -9999 -9999 -9999 -9999 -9999 -9999 16.93333 14.15 11.9 9.766666 8.666667 7.083333 7.866667 10.11667 11.33333 10.68333 10.33333 7.716667 7.45 7.633333 7.566667 7.55 8.016666 9.3 11.11667 12.7 10.33333 9.883333 8.6 8.766666 8.616667 8.533333 8.383333 8.216666 8.966666 8.483334 7.766666 9.033334 9.533334 10.6 12.33333 11.38333 8.833333 10 11.68333 13.8 12.61667 9.6 9.383333 11.48333 12.23333 12.71667 11.41667 11.3 14.8 15.35 16.26667 11.38333 8.033333 7.516666 7.75 10.88333 14.56667 11.01667 8.783333 9.8 11.15 10 9.3 8.533333 10.63333 9.783334 9.133333 6.533333 -9999 -9999 -9999 -9999 -9999 -9999 -9999 -9999 -9999 -9999 -9999 -9999 -9999 -9999 -9999 -9999 -9999 -9999 -9999 -9999 -9999 -9999 -9999 -9999 -9999 -9999 -9999 -9999 -9999 -9999 -9999 -9999 -9999 -9999 -9999 -9999 -9999 -9999 -9999 -9999 -9999 -9999 -9999 -9999 -9999 -9999 -9999 -9999 -9999 -9999 -9999 -9999 -9999 -9999 -9999 -9999 -9999 -9999 -9999 -9999 -9999 -9999 
-9999 -9999 -9999 -9999 -9999 -9999 -9999 -9999 -9999 -9999 -9999 -9999 -9999 -9999 -9999 -9999 -9999 -9999 -9999 -9999 -9999 -9999 -9999 -9999 -9999 -9999 -9999 -9999 -9999 -9999 -9999 -9999 -9999 -9999 -9999 -9999 -9999 -9999 -9999 -9999 -9999 16.03333 12.7 9.016666 6.9 6.75 7.783333 9.45 11.33333 10.26667 11.13333 8.3 8.116667 8.533333 7.916667 7.8 9.216666 9.1 10.3 11.98333 11.6 10.53333 9.066667 9.283334 8.9 8.85 8.716666 8.266666 8.383333 8.05 8.1 8.816667 8.833333 9.433333 9.366667 9.383333 9.1 9.883333 11.31667 12.76667 12.55 11.5 8.916667 9.383333 10.7 9.099999 8.233334 13.05 11.8 9.45 14.91667 14.4 9.683333 7.583333 9.316667 13.18333 13.98333 11.83333 8.9 8.15 10 9.55 8.400001 9.116667 10.05 10.18333 11.48333 6.833333 3.616667 -9999 -9999 -9999 -9999 -9999 -9999 -9999 -9999 -9999 -9999 -9999 -9999 -9999 -9999 -9999 -9999 -9999 -9999 -9999 -9999 -9999 -9999 -9999 -9999 -9999 -9999 -9999 -9999 -9999 -9999 -9999 -9999 -9999 -9999 -9999 -9999 -9999 -9999 -9999 -9999 -9999 -9999 -9999 -9999 -9999 -9999 -9999 -9999 -9999 -9999 -9999 -9999 -9999 -9999 -9999 -9999 -9999 -9999 -9999 -9999 -9999 
-9999 -9999 -9999 -9999 -9999 -9999 -9999 -9999 -9999 -9999 -9999 -9999 -9999 -9999 -9999 -9999 -9999 -9999 -9999 -9999 -9999 -9999 -9999 -9999 -9999 -9999 -9999 -9999 -9999 -9999 -9999 -9999 -9999 -9999 -9999 -9999 -9999 -9999 -9999 -9999 -9999 15.78333 11.38333 8.483334 7.383333 6.516666 6.616667 8.266666 11.46667 9.766666 11.68333 10.5 10.03333 8.016666 7.833333 8.683333 9.6 8.666667 9.35 11.38333 11.86667 11.16667 9.35 10.16667 9.25 9.083333 8.883333 8.566667 8.816667 8.983334 8.416667 7.85 8.483334 9.183333 8.616667 7.916667 9.75 10.73333 11.11667 12.93333 11.1 9.666667 8.883333 9.016666 8.883333 7.733334 9.316667 12.38333 9.233334 8.85 14.65 15.25 9.1 6.966667 8.466666 13.51667 10.38333 11.76667 11.9 8.366667 10.51667 9.266666 8.033334 10.28333 9.583334 9.483334 12.81667 9.916667 5.616667 6.25 -9999 -9999 -9999 -9999 -9999 -9999 -9999 -9999 -9999 -9999 -9999 -9999 -9999 -9999 -9999 -9999 -9999 -9999 -9999 -9999 -9999 -9999 -9999 -9999 -9999 -9999 -9999 -9999 -9999 -9999 -9999 -9999 -9999 -9999 -9999 -9999 -9999 -9999 -9999 -9999 -9999 -9999 -9999 -9999 -9999 -9999 -9999 -9999 -9999 -9999 -9999 -9999 -9999 -9999 -9999 -9999 -9999 -9999 -9999 -9999 
-9999 -9999 -9999 -9999 -9999 -9999 -9999 -9999 -9999 -9999 -9999 -9999 -9999 -9999 -9999 -9999 -9999 -9999 -9999 -9999 -9999 -9999 -9999 -9999 -9999 -9999 -9999 -9999 -9999 -9999 -9999 -9999 -9999 -9999 -9999 -9999 -9999 -9999 -9999 -9999 -9999 17.28333 12.51667 8.683333 7.766666 7.35 6.666667 8.366667 11.93333 11.18333 9.85 12.7 11.45 8.6 9.716667 9.283334 10.06667 9.35 9.2 11.13333 12.76667 11.06667 11.71667 11.21667 9.633333 9 9.016666 8.716667 8.416667 8.683333 8.583333 7.916667 8.650001 9.283334 9.3 8.616667 9.416667 12.11667 11.85 12.93333 12.06667 9.633333 8.533333 10.38333 9.2 9.15 9.416667 9.633333 8.416667 8.716666 11.66667 16.96667 12.83333 8.616667 9.25 14.48333 9.633333 8.433333 12.61667 11.36667 11.81667 11.55 10.5 11.36667 8.95 9.683333 8.716667 11.05 13.5 8.15 -9999 -9999 -9999 -9999 -9999 -9999 -9999 -9999 -9999 -9999 -9999 -9999 -9999 -9999 -9999 -9999 -9999 -9999 -9999 -9999 -9999 -9999 -9999 -9999 -9999 -9999 -9999 -9999 -9999 -9999 -9999 -9999 -9999 -9999 -9999 -9999 -9999 -9999 -9999 -9999 -9999 -9999 -9999 -9999 -9999 -9999 -9999 -9999 -9999 -9999 -9999 -9999 -9999 -9999 -9999 -9999 -9999 -9999 -9999 -9999 
-9999 -9999 -9999 -9999 -9999 -9999 -9999 -9999 -9999 -9999 -9999 -9999 -9999 -9999 -9999 -9999 -9999 -9999 -9999 -9999 -9999 -9999 -9999 -9999 -9999 -9999 -9999 -9999 -9999 -9999 -9999 -9999 -9999 -9999 -9999 -9999 -9999 -9999 -9999 -9999 -9999 17.45 11.73333 8.216667 8.366667 8.316667 7.316667 9.566667 13.38333 11.25 9.533333 12.71667 12.66667 11.25 9.85 9.599999 10.76667 10.2 8.783334 10.01667 12.73333 12.05 10.11667 9.35 9.583333 9.266666 9.133333 8.783334 8.2 8.866667 9.533334 8.266666 8.383333 9.616667 10.41667 10.1 8.883333 11.65 12.53333 11.2 12.25 11.16667 9.183333 9.766666 12.41667 11.35 8.783334 9.5 9.35 9.85 11.21667 17.03333 13.66667 13.86667 14.95 15.31667 9.1 8.55 11.9 11.55 9.833333 9.266666 11.68333 8.816667 7.683333 8.25 5.766667 7.633333 10.85 14.68333 -9999 -9999 -9999 -9999 -9999 -9999 -9999 -9999 -9999 -9999 -9999 -9999 -9999 -9999 -9999 -9999 -9999 -9999 -9999 -9999 -9999 -9999 -9999 -9999 -9999 -9999 -9999 -9999 -9999 -9999 -9999 -9999 -9999 -9999 -9999 -9999 -9999 -9999 -9999 -9999 -9999 -9999 -9999 -9999 -9999 -9999 -9999 -9999 -9999 -9999 -9999 -9999 -9999 -9999 -9999 -9999 -9999 -9999 -9999 -9999 
-9999 -9999 -9999 -9999 -9999 -9999 -9999 -9999 -9999 -9999 -9999 -9999 -9999 -9999 -9999 -9999 -9999 -9999 -9999 -9999 -9999 -9999 -9999 -9999 -9999 -9999 -9999 -9999 -9999 -9999 -9999 -9999 -9999 -9999 -9999 -9999 -9999 -9999 -9999 -9999 -9999 17.5 11.78333 9.533333 9.633333 11.66667 9.8 12.18333 14.33333 11.73333 8.1 10.95 13.61667 11.46667 10.41667 10.75 11.46667 10.66667 9.05 10.33333 12.33333 10.31667 9.15 9.033333 9.633333 9.516666 9.433333 9.15 8.366667 7.966667 8.983334 9.933333 8.966667 9.883333 10.96667 10.43333 8.75 10.6 10.33333 9.65 12.25 12.05 11.33333 10.16667 10.91667 13.48333 10.76667 13.43333 14.33333 14.78333 17.55 15.11667 15.73333 13.71667 11.9 13.43333 10.41667 7.566667 10.25 9.316667 8.2 10.53333 9.316667 8.166667 7 7.25 6.6 7.35 8.05 12.7 16.03333 -9999 -9999 -9999 -9999 -9999 -9999 -9999 -9999 -9999 -9999 -9999 -9999 -9999 -9999 -9999 -9999 -9999 -9999 -9999 -9999 -9999 -9999 -9999 -9999 -9999 -9999 -9999 -9999 -9999 -9999 -9999 -9999 -9999 -9999 -9999 -9999 -9999 -9999 -9999 -9999 -9999 -9999 -9999 -9999 -9999 -9999 -9999 -9999 -9999 -9999 -9999 -9999 -9999 -9999 -9999 -9999 -9999 -9999 -9999 
-9999 -9999 -9999 -9999 -9999 -9999 -9999 -9999 -9999 -9999 -9999 -9999 -9999 -9999 -9999 -9999 -9999 -9999 -9999 -9999 -9999 -9999 -9999 -9999 -9999 -9999 -9999 -9999 -9999 -9999 -9999 -9999 -9999 -9999 -9999 -9999 -9999 -9999 -9999 -9999 -9999 17.3 14.21667 10.25 12.41667 14.45 13.61667 14.98333 13.83333 10.28333 8.016666 8.683333 12.33333 14.03333 11.96667 11.58333 11.68333 10.21667 9.383333 9.283333 11.25 11.28333 8.5 8.966666 9.466666 9.816667 9.633333 9.400001 8.65 8.1 7.833333 9.55 10.18333 10.46667 11.35 11.6 9.916667 8.866667 8.533333 8.616667 11.48333 13.85 12.45 9.766666 10.58333 14.06667 14.7 15.3 19.38333 19.3 15.76667 9.95 9.616667 10 7.683333 10.76667 9.599999 7.366667 9.433333 8.533333 9.366667 9.35 9.7 8.233334 7.483333 6.416667 8.216667 8.733334 13.23333 12.88333 11.01667 -9999 -9999 -9999 -9999 -9999 -9999 -9999 -9999 -9999 -9999 -9999 -9999 -9999 -9999 -9999 -9999 -9999 -9999 -9999 -9999 -9999 -9999 -9999 -9999 -9999 -9999 -9999 -9999 -9999 -9999 -9999 -9999 -9999 -9999 -9999 -9999 -9999 -9999 -9999 -9999 -9999 -9999 -9999 -9999 -9999 -9999 -9999 -9999 -9999 -9999 -9999 -9999 -9999 -9999 -9999 -9999 -9999 -9999 -9999 
-9999 -9999 -9999 -9999 -9999 -9999 -9999 -9999 -9999 -9999 -9999 -9999 -9999 -9999 -9999 -9999 -9999 -9999 -9999 -9999 -9999 -9999 -9999 -9999 -9999 -9999 -9999 -9999 -9999 -9999 -9999 -9999 -9999 -9999 -9999 -9999 -9999 -9999 -9999 -9999 -9999 17.65 14.9 15.23333 15.5 14.18333 14.01667 15.41667 12.63333 10.11667 8.816667 8.516666 11.25 14.61667 11.58333 11.8 11.1 10.31667 9.5 10.35 11.33333 12.65 9.416667 9.166667 9.3 10.01667 9.9 9.633333 8.916667 8.45 7.866667 8.766666 9.583333 10.51667 11.23333 12.45 11.36667 9.316667 8.566667 8.7 9.599999 12.76667 13.78333 10.85 9.7 11.4 13.46667 15.43333 18.21667 17.86667 12.7 9.866667 6.65 8.483334 6.233333 9.1 8.6 7.516666 8.1 9.333333 9.533334 8.4 8.016666 6.966667 6.833333 7.483333 8.283333 10.01667 10.48333 6.033333 5.45 -9999 -9999 -9999 -9999 -9999 -9999 -9999 -9999 -9999 -9999 -9999 -9999 -9999 -9999 -9999 -9999 -9999 -9999 -9999 -9999 -9999 -9999 -9999 -9999 -9999 -9999 -9999 -9999 -9999 -9999 -9999 -9999 -9999 -9999 -9999 -9999 -9999 -9999 -9999 -9999 -9999 -9999 -9999 -9999 -9999 -9999 -9999 -9999 -9999 -9999 -9999 -9999 -9999 -9999 -9999 -9999 -9999 -9999 -9999 
-9999 -9999 -9999 -9999 -9999 -9999 -9999 -9999 -9999 -9999 -9999 -9999 -9999 -9999 -9999 -9999 -9999 -9999 -9999 -9999 -9999 -9999 -9999 -9999 -9999 -9999 -9999 -9999 -9999 -9999 -9999 -9999 -9999 -9999 -9999 -9999 -9999 -9999 -9999 -9999 -9999 -9999 17.61667 16.55 11.86667 10.08333 12.43333 14.68333 12.43333 10.55 9.65 10.08333 13.78333 14.51667 11.48333 11.46667 10.76667 10.35 9.416667 11.18333 11.76667 13.81667 11.01667 8.833333 10.03333 9.933333 9.633333 9.183333 9.1 8.466666 8.133333 7.933333 9.55 9.066667 10.31667 11.81667 11.83333 10.25 8.916667 11.13333 10.43333 10.11667 12.96667 13.8 11.65 8.75 10.7 12.11667 15.51667 18 11.93333 8.8 7.383333 6.983334 6.316667 8.266666 7.883333 6.616667 8.85 10.08333 9.616667 8.783334 8.65 8.066667 6.6 7.65 8.983334 9.733334 5.783333 5.216667 7.066667 9.95 13.23333 13.8 -9999 -9999 -9999 -9999 -9999 -9999 -9999 -9999 -9999 -9999 -9999 -9999 -9999 -9999 -9999 -9999 -9999 -9999 -9999 -9999 -9999 -9999 -9999 -9999 -9999 -9999 -9999 -9999 -9999 -9999 -9999 -9999 -9999 -9999 -9999 -9999 -9999 -9999 -9999 -9999 -9999 -9999 -9999 -9999 -9999 -9999 -9999 -9999 -9999 -9999 -9999 -9999 -9999 -9999 -9999 -9999 
-9999 -9999 -9999 -9999 -9999 -9999 -9999 -9999 -9999 -9999 -9999 -9999 -9999 -9999 -9999 -9999 -9999 -9999 -9999 -9999 -9999 -9999 -9999 -9999 -9999 -9999 -9999 -9999 -9999 -9999 -9999 -9999 -9999 -9999 -9999 -9999 -9999 -9999 -9999 -9999 -9999 -9999 17.83333 15.06667 12.25 9.866667 12.21667 12.35 11.66667 11.3 10.76667 11.86667 14.86667 13.56667 10.8 11.96667 11.46667 10.36667 8.716666 10.4 10.41667 12.53333 12.8 9.933333 9.5 10.38333 10.01667 8.5 8.683333 8.25 8.566667 8.666667 8.9 8.233334 9.283334 10.68333 12.18333 11.23333 9.5 10.9 12.46667 12.7 13.35 14.35 11.98333 9.883333 12.01667 14.45 17.2 18.23333 11.78333 7.566667 7.716667 5.983333 6.733333 7.583333 6.416667 8.083333 11.08333 9.266666 10.08333 9.866667 8.650001 7.266666 6.816667 8.1 8.15 7.4 8.65 11.5 13.78333 15.11667 17.65 17.76667 18.71667 -9999 -9999 -9999 -9999 -9999 -9999 -9999 -9999 -9999 -9999 -9999 -9999 -9999 -9999 -9999 -9999 -9999 -9999 -9999 -9999 -9999 -9999 -9999 -9999 -9999 -9999 -9999 -9999 -9999 -9999 -9999 -9999 -9999 -9999 -9999 -9999 -9999 -9999 -9999 -9999 -9999 -9999 -9999 -9999 -9999 -9999 -9999 -9999 -9999 -9999 -9999 -9999 -9999 -9999 -9999 
-9999 -9999 -9999 -9999 -9999 -9999 -9999 -9999 -9999 -9999 -9999 -9999 -9999 -9999 -9999 -9999 -9999 -9999 -9999 -9999 -9999 -9999 -9999 -9999 -9999 -9999 -9999 -9999 -9999 -9999 -9999 -9999 -9999 -9999 -9999 -9999 -9999 -9999 -9999 -9999 -9999 -9999 18.68333 16.75 13.88333 9.916667 10.58333 11.05 11.33333 11.98333 11.63333 12.56667 14.4 13.35 11.08333 12.51667 11.55 10.16667 8.716666 9.25 9.766666 13.31667 12.03333 9.216667 8.783333 9.95 11.46667 9.816667 8.35 8.416667 8.316667 8.95 9.433333 8.2 8.433333 9.5 11.01667 12.45 11.83333 9.8 11.28333 11.98333 11.33333 12.63333 12.15 10.08333 9.816667 10.41667 13.51667 18.86667 13.36667 9.933333 7.733334 6.05 8.766666 5.983334 7.6 9.233334 10.53333 10.85 10.36667 9.7 8 6.983333 7.55 7.45 8.483334 9.45 11.16667 8.616667 9.583333 14.51667 15.53333 -9999 -9999 -9999 -9999 -9999 -9999 -9999 -9999 -9999 -9999 -9999 -9999 -9999 -9999 -9999 -9999 -9999 -9999 -9999 -9999 -9999 -9999 -9999 -9999 -9999 -9999 -9999 -9999 -9999 -9999 -9999 -9999 -9999 -9999 -9999 -9999 -9999 -9999 -9999 -9999 -9999 -9999 -9999 -9999 -9999 -9999 -9999 -9999 -9999 -9999 -9999 -9999 -9999 -9999 -9999 -9999 -9999 
-9999 -9999 -9999 -9999 -9999 -9999 -9999 -9999 -9999 -9999 -9999 -9999 -9999 -9999 -9999 -9999 -9999 -9999 -9999 -9999 -9999 -9999 -9999 -9999 -9999 -9999 -9999 -9999 -9999 -9999 -9999 -9999 -9999 -9999 -9999 -9999 -9999 -9999 -9999 -9999 -9999 -9999 18.73333 15.53333 12.18333 8.833333 8.85 9.7 11.1 12 11.51667 10.85 13.81667 14.75 12.28333 12.53333 11.58333 10.98333 9.05 9 10.56667 13.65 12.7 9.633333 8.583333 8.866667 9.533334 11.25 11.5 10.35 8.9 9.033334 8.916667 9.316667 7.983333 8.466667 10.58333 13.11667 13.46667 10.36667 10.96667 10.51667 9.666666 12.3 12.3 9.166666 8.616667 10.61667 14.71667 16.6 18.05 13.56667 8.95 9.483334 8 7.416667 9.816667 12.05 8.9 12.08333 13.01667 9.366667 7.733333 7.15 9.1 8.916667 9.333333 8.333333 9.166667 6.616667 10.4 13.33333 13.33333 16.55 18.3 -9999 -9999 -9999 -9999 -9999 -9999 -9999 -9999 -9999 -9999 -9999 -9999 -9999 -9999 -9999 -9999 -9999 -9999 -9999 -9999 -9999 -9999 -9999 -9999 -9999 -9999 -9999 -9999 -9999 -9999 -9999 -9999 -9999 -9999 -9999 -9999 -9999 -9999 -9999 -9999 -9999 -9999 -9999 -9999 -9999 -9999 -9999 -9999 -9999 -9999 -9999 -9999 -9999 -9999 -9999 
-9999 -9999 -9999 -9999 -9999 -9999 -9999 -9999 -9999 -9999 -9999 -9999 -9999 -9999 -9999 -9999 -9999 -9999 -9999 -9999 -9999 -9999 -9999 -9999 -9999 -9999 -9999 -9999 -9999 -9999 -9999 -9999 -9999 -9999 -9999 -9999 -9999 -9999 -9999 -9999 -9999 -9999 18.23333 15.78333 12.7 10.03333 8.5 9.416667 12.7 13.5 12.76667 13.86667 15.26667 14.15 12.03333 12.9 10.35 9.35 9.6 8.833333 12.31667 14.3 11.66667 9.833333 8.9 8.333333 9.1 10.31667 11.28333 12.55 12.45 11.18333 9.45 10.03333 9.216667 10.1 11.71667 12.83333 14.78333 13.2 11.6 10.48333 9.716666 11.81667 13.65 9.05 8.150001 11.71667 11.7 12.16667 16.95 15.05 11.33333 9.283334 8.866667 7.766667 10.66667 12.76667 8.683333 12.05 12.61667 9.183333 8.466666 8.3 7.933333 9.05 10.98333 7.116667 7.433333 9.066667 10.6 10.41667 14.43333 18.6 16.21667 -9999 -9999 -9999 -9999 -9999 -9999 -9999 -9999 -9999 -9999 -9999 -9999 -9999 -9999 -9999 -9999 -9999 -9999 -9999 -9999 -9999 -9999 -9999 -9999 -9999 -9999 -9999 -9999 -9999 -9999 -9999 -9999 -9999 -9999 -9999 -9999 -9999 -9999 -9999 -9999 -9999 -9999 -9999 -9999 -9999 -9999 -9999 -9999 -9999 -9999 -9999 -9999 -9999 -9999 -9999 
-9999 -9999 -9999 -9999 -9999 -9999 -9999 -9999 -9999 -9999 -9999 -9999 -9999 -9999 -9999 -9999 -9999 -9999 -9999 -9999 -9999 -9999 -9999 -9999 -9999 -9999 -9999 -9999 -9999 -9999 -9999 -9999 -9999 -9999 -9999 -9999 -9999 -9999 -9999 -9999 -9999 -9999 17.35 14.43333 10.53333 9.916667 9.466666 10.11667 12.66667 15.48333 15.91667 14.05 13.53333 13.23333 11.56667 11.65 12.05 9.85 9.75 9.066667 13.01667 15.56667 13.26667 11.55 8.716666 7.9 8.9 10.13333 11.56667 12.36667 13.31667 14.01667 13.41667 12.71667 10.93333 11.8 12.38333 13.18333 14.66667 14.66667 14.11667 9.916667 9.633333 13.63333 13.15 9.633333 8.466666 9.283334 10.26667 14.03333 16.83333 17.85 11.46667 12.25 10.03333 9.566667 9.483334 12.81667 11.88333 12.76667 12.81667 9.5 9.916667 8.516666 7.183333 8.416667 9.983334 9.1 8.55 8.833333 10.11667 14.56667 17.7 17.75 11.93333 8.15 -9999 -9999 -9999 -9999 -9999 -9999 -9999 -9999 -9999 -9999 -9999 -9999 -9999 -9999 -9999 -9999 -9999 -9999 -9999 -9999 -9999 -9999 -9999 -9999 -9999 -9999 -9999 -9999 -9999 -9999 -9999 -9999 -9999 -9999 -9999 -9999 -9999 -9999 -9999 -9999 -9999 -9999 -9999 -9999 -9999 -9999 -9999 -9999 -9999 -9999 -9999 -9999 -9999 -9999 
-9999 -9999 -9999 -9999 -9999 -9999 -9999 -9999 -9999 -9999 -9999 -9999 -9999 -9999 -9999 -9999 -9999 -9999 -9999 -9999 -9999 -9999 -9999 -9999 -9999 -9999 -9999 -9999 -9999 -9999 -9999 -9999 -9999 -9999 -9999 -9999 -9999 -9999 -9999 -9999 -9999 -9999 -9999 16.1 11.86667 9.25 10.56667 11.36667 14.68333 14.61667 15.68333 12.06667 11.23333 11.03333 11.63333 11.3 10.5 11.51667 12.51667 11.9 15.08333 14.71667 10.23333 10.51667 9.766666 7.966667 7.7 8.65 10.45 12.88333 13.35 12.98333 11.41667 11.43333 11.21667 9.75 10.3 10.28333 12.95 14.7 13.95 11.3 8.883333 11.71667 14.91667 12 9.666667 8.766666 10.56667 11.65 13.7 19.01667 13.86667 13.01667 10.58333 9.45 8.366667 11.38333 12.28333 14.75 14.65 12.76667 9.7 7.566667 7.733333 7.45 8.833333 12.08333 10.18333 8.3 11.63333 13.9 17.41667 15.56667 10.5 -9999 -9999 -9999 -9999 -9999 -9999 -9999 -9999 -9999 -9999 -9999 -9999 -9999 -9999 -9999 -9999 -9999 -9999 -9999 -9999 -9999 -9999 -9999 -9999 -9999 -9999 -9999 -9999 -9999 -9999 -9999 -9999 -9999 -9999 -9999 -9999 -9999 -9999 -9999 -9999 -9999 -9999 -9999 -9999 -9999 -9999 -9999 -9999 -9999 -9999 -9999 -9999 -9999 -9999 -9999 
-9999 -9999 -9999 -9999 -9999 -9999 -9999 -9999 -9999 -9999 -9999 -9999 -9999 -9999 -9999 -9999 -9999 -9999 -9999 -9999 -9999 -9999 -9999 -9999 -9999 -9999 -9999 -9999 -9999 -9999 -9999 -9999 -9999 -9999 -9999 -9999 -9999 -9999 -9999 -9999 -9999 -9999 -9999 16.3 12.11667 9.883333 9.766666 13.71667 14.85 16.38333 14.66667 12.45 11.71667 11.4 12.48333 11.61667 10.85 10.88333 14.03333 15.53333 15.33333 13.13333 10.6 9.216667 9.133333 8.016666 7.883334 8.45 9.116667 11.55 12.65 11.31667 9.7 8.95 8.466666 8.566667 7.7 8.533333 9.366667 11.61667 15.03333 12.91667 9.75 10.76667 13.11667 13.6 10.7 9.266666 9.366667 9.9 12.98333 18.36667 15.76667 12.51667 10 7.783333 7.516666 10 9.266666 11.71667 16.58333 13.43333 9.566667 7.433333 8.3 9.5 10.6 12.71667 9.533334 8.483334 11.56667 15.83333 15.13333 11.28333 -9999 -9999 -9999 -9999 -9999 -9999 -9999 -9999 -9999 -9999 -9999 -9999 -9999 -9999 -9999 -9999 -9999 -9999 -9999 -9999 -9999 -9999 -9999 -9999 -9999 -9999 -9999 -9999 -9999 -9999 -9999 -9999 -9999 -9999 -9999 -9999 -9999 -9999 -9999 -9999 -9999 -9999 -9999 -9999 -9999 -9999 -9999 -9999 -9999 -9999 -9999 -9999 -9999 -9999 -9999 -9999 
-9999 -9999 -9999 -9999 -9999 -9999 -9999 -9999 -9999 -9999 -9999 -9999 -9999 -9999 -9999 -9999 -9999 -9999 -9999 -9999 -9999 -9999 -9999 -9999 -9999 -9999 -9999 -9999 -9999 -9999 -9999 -9999 -9999 -9999 -9999 -9999 -9999 -9999 -9999 -9999 -9999 -9999 -9999 17.81667 13.66667 10.56667 8.733334 13.01667 15.16667 16.85 14.7 12.88333 12.33333 12.48333 13.4 13.36667 13.06667 10.2 12.55 16.33333 14.16667 10.06667 8.05 9.016666 8.366667 7.933333 8.183333 8.25 9.083333 8.7 10.33333 10.65 9.833333 8.716666 8.35 8.366667 7.983334 8.716666 9.283334 12.31667 16.45 14.23333 11.68333 13.73333 15.68333 11.48333 11.13333 10.05 9.25 9.833333 13.5 17.18333 18.26667 14.08333 10.15 8.1 9.25 10.25 9.4 11.76667 15.71667 13.85 9.4 9.283334 8.6 7.7 9.216667 11.93333 11.45 10.08333 13.73333 13.38333 11.46667 -9999 -9999 -9999 -9999 -9999 -9999 -9999 -9999 -9999 -9999 -9999 -9999 -9999 -9999 -9999 -9999 -9999 -9999 -9999 -9999 -9999 -9999 -9999 -9999 -9999 -9999 -9999 -9999 -9999 -9999 -9999 -9999 -9999 -9999 -9999 -9999 -9999 -9999 -9999 -9999 -9999 -9999 -9999 -9999 -9999 -9999 -9999 -9999 -9999 -9999 -9999 -9999 -9999 -9999 -9999 -9999 -9999 
-9999 -9999 -9999 -9999 -9999 -9999 -9999 -9999 -9999 -9999 -9999 -9999 -9999 -9999 -9999 -9999 -9999 -9999 -9999 -9999 -9999 -9999 -9999 -9999 -9999 -9999 -9999 -9999 -9999 -9999 -9999 -9999 -9999 -9999 -9999 -9999 -9999 -9999 -9999 -9999 -9999 -9999 -9999 15.7 10.46667 8.983334 10.96667 14.5 16.16667 14.25 11.35 12.83333 13.55 13.03333 12.03333 12.56667 9.916667 8.15 10.65 15.86667 15.1 10.45 7.95 8 8 8.316667 8.216666 8.95 9.583333 8.7 8.85 10.36667 11.53333 11.76667 10.91667 10.21667 10.21667 11.18333 13.13333 14.7 16.48333 13.78333 12.03333 13.9 16.28333 14.58333 11.98333 11.95 10.41667 12.58333 12.23333 15.6 19.5 14.91667 8.816667 9.033333 12.05 11.5 9.116667 9.4 12.9 15.93333 13.25 9.766666 9.083333 8.3 8.933333 13.1 11.43333 8.683333 13.55 9.383333 -9999 -9999 -9999 -9999 -9999 -9999 -9999 -9999 -9999 -9999 -9999 -9999 -9999 -9999 -9999 -9999 -9999 -9999 -9999 -9999 -9999 -9999 -9999 -9999 -9999 -9999 -9999 -9999 -9999 -9999 -9999 -9999 -9999 -9999 -9999 -9999 -9999 -9999 -9999 -9999 -9999 -9999 -9999 -9999 -9999 -9999 -9999 -9999 -9999 -9999 -9999 -9999 -9999 -9999 -9999 -9999 -9999 -9999 
-9999 -9999 -9999 -9999 -9999 -9999 -9999 -9999 -9999 -9999 -9999 -9999 -9999 -9999 -9999 -9999 -9999 -9999 -9999 -9999 -9999 -9999 -9999 -9999 -9999 -9999 -9999 -9999 -9999 -9999 -9999 -9999 -9999 -9999 -9999 -9999 -9999 -9999 -9999 -9999 -9999 -9999 17.53333 13.28333 8.95 11.2 14.51667 16.41667 15.45 9.983334 10 12.86667 12.38333 11.03333 10.28333 11.55 9.65 7.833333 10.56667 15.61667 16.3 12.8 9.383333 7.45 7.816667 8.15 8.6 9.233334 9.866667 9.349999 9.216666 9.4 11.75 13.38333 14.13333 14.25 14.58333 15.03333 15.43333 16.63333 16.08333 12.03333 9.45 11.66667 14.7 16.23333 13.1 9.8 10.18333 13.83333 15.26667 16.96667 19.28333 13.36667 9.316667 12.83333 13.7 10.08333 8.816667 9.583333 11.5 15.36667 16.78333 14.03333 11.61667 9 9.733334 14.53333 11.01667 8.916667 11.63333 -9999 -9999 -9999 -9999 -9999 -9999 -9999 -9999 -9999 -9999 -9999 -9999 -9999 -9999 -9999 -9999 -9999 -9999 -9999 -9999 -9999 -9999 -9999 -9999 -9999 -9999 -9999 -9999 -9999 -9999 -9999 -9999 -9999 -9999 -9999 -9999 -9999 -9999 -9999 -9999 -9999 -9999 -9999 -9999 -9999 -9999 -9999 -9999 -9999 -9999 -9999 -9999 -9999 -9999 -9999 -9999 -9999 -9999 -9999 
-9999 -9999 -9999 -9999 -9999 -9999 -9999 -9999 -9999 -9999 -9999 -9999 -9999 -9999 -9999 -9999 -9999 -9999 -9999 -9999 -9999 -9999 -9999 -9999 -9999 -9999 -9999 -9999 -9999 -9999 -9999 -9999 -9999 -9999 -9999 -9999 -9999 -9999 -9999 -9999 -9999 -9999 16.8 11.85 9.583333 10.85 15.38333 13.95 11.95 11.08333 12.2 13.23333 10.5 9.383333 9.683333 10.41667 -9999 8.183333 13.3 16.36667 16.83333 14.15 11.43333 9.383333 8.7 8.216666 8.466666 9.7 9.683333 10.45 9.716666 9.35 10.35 10.56667 13.71667 14.7 16.18333 16.6 16.51667 14.85 14.81667 13.36667 9.466666 11.31667 13.58333 16.05 14.91667 11.2 10.73333 13.78333 17.68333 18.4 17.06667 10.25 13.21667 15.76667 10.5 9.35 8.85 8.733334 8.716667 10.11667 14.68333 17.05 15.23333 11.33333 10.93333 15.05 12.31667 8.033333 9.016666 -9999 -9999 -9999 -9999 -9999 -9999 -9999 -9999 -9999 -9999 -9999 -9999 -9999 -9999 -9999 -9999 -9999 -9999 -9999 -9999 -9999 -9999 -9999 -9999 -9999 -9999 -9999 -9999 -9999 -9999 -9999 -9999 -9999 -9999 -9999 -9999 -9999 -9999 -9999 -9999 -9999 -9999 -9999 -9999 -9999 -9999 -9999 -9999 -9999 -9999 -9999 -9999 -9999 -9999 -9999 -9999 -9999 -9999 -9999 
-9999 -9999 -9999 -9999 -9999 -9999 -9999 -9999 -9999 -9999 -9999 -9999 -9999 -9999 -9999 -9999 -9999 -9999 -9999 -9999 -9999 -9999 -9999 -9999 -9999 -9999 -9999 -9999 -9999 -9999 -9999 -9999 -9999 -9999 -9999 -9999 -9999 -9999 -9999 -9999 -9999 -9999 17.28333 14.7 12.96667 11.25 13.7 15.48333 11.28333 13.98333 12.95 10.76667 9.25 9.066667 -9999 -9999 -9999 10.56667 15.11667 17.71667 16.33333 13.2 9.383333 8.566667 8.333333 8.833333 8.866667 9.3 10.23333 10.76667 10.08333 9.133333 8.516666 9.166667 11.63333 12.51667 13.7 14.83333 16.28333 11.86667 12.85 11.4 8.866667 10.41667 14.33333 15.9 14.48333 14.51667 12.45 12.73333 14.63333 16.28333 18.65 14.83333 17.05 12.68333 9.3 10.46667 10.31667 10.33333 8.400001 8 10.05 14.43333 16.1 11.08333 13.78333 15.9 12.21667 9.316667 11.21667 -9999 -9999 -9999 -9999 -9999 -9999 -9999 -9999 -9999 -9999 -9999 -9999 -9999 -9999 -9999 -9999 -9999 -9999 -9999 -9999 -9999 -9999 -9999 -9999 -9999 -9999 -9999 -9999 -9999 -9999 -9999 -9999 -9999 -9999 -9999 -9999 -9999 -9999 -9999 -9999 -9999 -9999 -9999 -9999 -9999 -9999 -9999 -9999 -9999 -9999 -9999 -9999 -9999 -9999 -9999 -9999 -9999 -9999 -9999 
-9999 -9999 -9999 -9999 -9999 -9999 -9999 -9999 -9999 -9999 -9999 -9999 -9999 -9999 -9999 -9999 -9999 -9999 -9999 -9999 -9999 -9999 -9999 -9999 -9999 -9999 -9999 -9999 -9999 -9999 -9999 -9999 -9999 -9999 -9999 -9999 -9999 -9999 -9999 -9999 -9999 -9999 -9999 17.85 13.2 11.65 15.53333 14.48333 12.63333 16 12.73333 10.58333 9.5 8.216666 -9999 -9999 -9999 14.66667 15.96667 15.7 14.23333 13.93333 8.966666 7.233333 8.033334 9.233334 10.11667 9.233334 9.916667 10.93333 10.65 8.483334 7.866667 8.116667 9.283334 9.65 10.76667 15.03333 15.91667 11.15 10.18333 9.083333 9.416667 10.15 13.03333 16.28333 14.31667 14.23333 14.03333 11.95 13.6 12.65 19.06667 17.71667 14.31667 9.966667 8.9 9.366667 10.15 12.55 9.933333 9.7 11.66667 15.38333 17.15 15.48333 16.46667 12.1 11 14.18333 15.55 14.15 -9999 -9999 -9999 -9999 -9999 -9999 -9999 -9999 -9999 -9999 -9999 -9999 -9999 -9999 -9999 -9999 -9999 -9999 -9999 -9999 -9999 -9999 -9999 -9999 -9999 -9999 -9999 -9999 -9999 -9999 -9999 -9999 -9999 -9999 -9999 -9999 -9999 -9999 -9999 -9999 -9999 -9999 -9999 -9999 -9999 -9999 -9999 -9999 -9999 -9999 -9999 -9999 -9999 -9999 -9999 -9999 -9999 -9999 
-9999 -9999 -9999 -9999 -9999 -9999 -9999 -9999 -9999 -9999 -9999 -9999 -9999 -9999 -9999 -9999 -9999 -9999 -9999 -9999 -9999 -9999 -9999 -9999 -9999 -9999 -9999 -9999 -9999 -9999 -9999 -9999 -9999 -9999 -9999 -9999 -9999 -9999 -9999 -9999 -9999 -9999 -9999 18.36667 14.81667 12.21667 15.76667 14.35 16.46667 14.41667 9.45 8.25 8.816667 -9999 -9999 -9999 -9999 -9999 -9999 12.68333 12.06667 10.13333 9.55 8.083333 7.466667 8.433333 8.4 10.73333 9.583333 11.56667 11.05 8.316667 8.1 7.95 8.566667 10.86667 13.81667 16.86667 13.15 10.56667 9.616667 8.933333 9.316667 9.966667 13.11667 16.05 16.33333 11.83333 12.35 10.35 12.95 13.66667 18.71667 17.68333 11.93333 9.116667 8.483334 10.43333 11.85 12.61667 13.5 14.78333 15.31667 17.53333 16.16667 17.71667 13.38333 12.11667 14.58333 18.81667 17.26667 -9999 -9999 -9999 -9999 -9999 -9999 -9999 -9999 -9999 -9999 -9999 -9999 -9999 -9999 -9999 -9999 -9999 -9999 -9999 -9999 -9999 -9999 -9999 -9999 -9999 -9999 -9999 -9999 -9999 -9999 -9999 -9999 -9999 -9999 -9999 -9999 -9999 -9999 -9999 -9999 -9999 -9999 -9999 -9999 -9999 -9999 -9999 -9999 -9999 -9999 -9999 -9999 -9999 -9999 -9999 -9999 -9999 -9999 -9999 
-9999 -9999 -9999 -9999 -9999 -9999 -9999 -9999 -9999 -9999 -9999 -9999 -9999 -9999 -9999 -9999 -9999 -9999 -9999 -9999 -9999 -9999 -9999 -9999 -9999 -9999 -9999 -9999 -9999 -9999 -9999 -9999 -9999 -9999 -9999 -9999 -9999 -9999 -9999 -9999 -9999 -9999 -9999 18.53333 15.6 12.93333 16.1 15.8 15.4 12.58333 11.08333 10.13333 9.483334 -9999 -9999 -9999 -9999 -9999 -9999 -9999 9.416667 8.366667 8.883333 7.6 7.35 7.533333 7.983334 9.3 11.41667 11.78333 12.7 10.15 9.266666 8.65 10.35 12.83333 16.68333 14.68333 11.83333 10.73333 11.81667 10.21667 8.65 9.516666 12.55 16.36667 14.86667 11.01667 10.66667 10.2 13.43333 16.35 19.15 17.71667 12.45 9.033334 8.416667 9.983334 9.616667 9.233334 10.9 11.51667 14.9 18.16667 16.43333 17.81667 13.55 16.78333 16.4 20.38333 -9999 -9999 -9999 -9999 -9999 -9999 -9999 -9999 -9999 -9999 -9999 -9999 -9999 -9999 -9999 -9999 -9999 -9999 -9999 -9999 -9999 -9999 -9999 -9999 -9999 -9999 -9999 -9999 -9999 -9999 -9999 -9999 -9999 -9999 -9999 -9999 -9999 -9999 -9999 -9999 -9999 -9999 -9999 -9999 -9999 -9999 -9999 -9999 -9999 -9999 -9999 -9999 -9999 -9999 -9999 -9999 -9999 -9999 -9999 -9999 
-9999 -9999 -9999 -9999 -9999 -9999 -9999 -9999 -9999 -9999 -9999 -9999 -9999 -9999 -9999 -9999 -9999 -9999 -9999 -9999 -9999 -9999 -9999 -9999 -9999 -9999 -9999 -9999 -9999 -9999 -9999 -9999 -9999 -9999 -9999 -9999 -9999 -9999 -9999 -9999 -9999 -9999 -9999 -9999 19.25 13.38333 14.06667 16.98333 14.71667 12.48333 9.933333 8.533334 -9999 -9999 -9999 -9999 -9999 -9999 -9999 -9999 -9999 8.333333 8.35 6.966667 8.583333 8.716667 9.483334 9.683333 11.65 10.46667 13.38333 13.6 12.76667 11.66667 13.7 16.08333 16.35 16.48333 14.08333 12.05 12.58333 9.566667 8.633333 10.35 14.23333 16.78333 12.01667 9.283334 10.28333 10.61667 13.11667 15.05 18.05 19.16667 13.11667 10.68333 8.466666 11.23333 10.1 10.5 9.15 9.583333 12.4 17.6 19.93333 18.71667 15.95 19.2 -9999 -9999 -9999 -9999 -9999 -9999 -9999 -9999 -9999 -9999 -9999 -9999 -9999 -9999 -9999 -9999 -9999 -9999 -9999 -9999 -9999 -9999 -9999 -9999 -9999 -9999 -9999 -9999 -9999 -9999 -9999 -9999 -9999 -9999 -9999 -9999 -9999 -9999 -9999 -9999 -9999 -9999 -9999 -9999 -9999 -9999 -9999 -9999 -9999 -9999 -9999 -9999 -9999 -9999 -9999 -9999 -9999 -9999 -9999 -9999 -9999 -9999 
-9999 -9999 -9999 -9999 -9999 -9999 -9999 -9999 -9999 -9999 -9999 -9999 -9999 -9999 -9999 -9999 -9999 -9999 -9999 -9999 -9999 -9999 -9999 -9999 -9999 -9999 -9999 -9999 -9999 -9999 -9999 -9999 -9999 -9999 -9999 -9999 -9999 -9999 -9999 -9999 -9999 -9999 -9999 -9999 18.46667 12.95 16.2 15.51667 10.56667 8.65 8.466667 -9999 -9999 -9999 -9999 -9999 -9999 -9999 -9999 -9999 -9999 -9999 -9999 8.25 8.266666 9.016666 10.13333 11.26667 11.76667 11.75 12.08333 14.96667 15.58333 15.36667 15.6 14.98333 13.56667 17.21667 15.81667 14.98333 13.25 11.43333 8.9 12.18333 16.38333 17.5 12.71667 10.36667 10.26667 10.56667 12.98333 15.55 16.25 19.76667 16.3 12.6 8.6 10.35 13.41667 13.53333 11.63333 9.916667 9.183333 13.38333 16.85 19.63333 19.66667 -9999 -9999 -9999 -9999 -9999 -9999 -9999 -9999 -9999 -9999 -9999 -9999 -9999 -9999 -9999 -9999 -9999 -9999 -9999 -9999 -9999 -9999 -9999 -9999 -9999 -9999 -9999 -9999 -9999 -9999 -9999 -9999 -9999 -9999 -9999 -9999 -9999 -9999 -9999 -9999 -9999 -9999 -9999 -9999 -9999 -9999 -9999 -9999 -9999 -9999 -9999 -9999 -9999 -9999 -9999 -9999 -9999 -9999 -9999 -9999 -9999 -9999 -9999 
-9999 -9999 -9999 -9999 -9999 -9999 -9999 -9999 -9999 -9999 -9999 -9999 -9999 -9999 -9999 -9999 -9999 -9999 -9999 -9999 -9999 -9999 -9999 -9999 -9999 -9999 -9999 -9999 -9999 -9999 -9999 -9999 -9999 -9999 -9999 -9999 -9999 -9999 -9999 -9999 -9999 -9999 -9999 -9999 19.06667 15.56667 17.03333 13.13333 10 -9999 -9999 -9999 -9999 -9999 -9999 -9999 -9999 -9999 -9999 -9999 -9999 -9999 -9999 8.3 7.766666 8.816667 8.7 9.016666 12.33333 12.03333 12.56667 12.16667 13.4 13.43333 11.36667 11.3 11.01667 16.38333 15.8 12.95 12.68333 10.46667 9.55 12.4 15.8 18.3 14.66667 13.56667 11.63333 11.63333 12.33333 13.7 15.56667 19.76667 15.6 11.08333 8.983334 10.51667 11.3 14.95 14.55 13.98333 10.78333 12.38333 15.96667 20 -9999 -9999 -9999 -9999 -9999 -9999 -9999 -9999 -9999 -9999 -9999 -9999 -9999 -9999 -9999 -9999 -9999 -9999 -9999 -9999 -9999 -9999 -9999 -9999 -9999 -9999 -9999 -9999 -9999 -9999 -9999 -9999 -9999 -9999 -9999 -9999 -9999 -9999 -9999 -9999 -9999 -9999 -9999 -9999 -9999 -9999 -9999 -9999 -9999 -9999 -9999 -9999 -9999 -9999 -9999 -9999 -9999 -9999 -9999 -9999 -9999 -9999 -9999 -9999 
-9999 -9999 -9999 -9999 -9999 -9999 -9999 -9999 -9999 -9999 -9999 -9999 -9999 -9999 -9999 -9999 -9999 -9999 -9999 -9999 -9999 -9999 -9999 -9999 -9999 -9999 -9999 -9999 -9999 -9999 -9999 -9999 -9999 -9999 -9999 -9999 -9999 -9999 -9999 -9999 -9999 -9999 -9999 -9999 19.1 16.43333 16.9 11.41667 12.18333 -9999 -9999 -9999 -9999 -9999 -9999 -9999 -9999 -9999 -9999 -9999 -9999 -9999 -9999 9.033333 8.95 9.966667 9.316667 8.25 11.83333 10.06667 8.483334 8 11.25 9.333333 8.733334 9.6 12.21667 15.18333 17.1 12.41667 10.91667 9.916667 10.05 11.95 15.56667 18.4 17.26667 14.48333 12.83333 12.68333 12.53333 14.91667 15.38333 18.45 17.73333 13.85 12.36667 11.9 9.983334 11.65 14.26667 17.35 14.6 11.75 14.95 19.8 -9999 -9999 -9999 -9999 -9999 -9999 -9999 -9999 -9999 -9999 -9999 -9999 -9999 -9999 -9999 -9999 -9999 -9999 -9999 -9999 -9999 -9999 -9999 -9999 -9999 -9999 -9999 -9999 -9999 -9999 -9999 -9999 -9999 -9999 -9999 -9999 -9999 -9999 -9999 -9999 -9999 -9999 -9999 -9999 -9999 -9999 -9999 -9999 -9999 -9999 -9999 -9999 -9999 -9999 -9999 -9999 -9999 -9999 -9999 -9999 -9999 -9999 -9999 -9999 
-9999 -9999 -9999 -9999 -9999 -9999 -9999 -9999 -9999 -9999 -9999 -9999 -9999 -9999 -9999 -9999 -9999 -9999 -9999 -9999 -9999 -9999 -9999 -9999 -9999 -9999 -9999 -9999 -9999 -9999 -9999 -9999 -9999 -9999 -9999 -9999 -9999 -9999 -9999 -9999 -9999 -9999 -9999 -9999 18.6 16.2 18.53333 17.01667 16.28333 -9999 -9999 -9999 -9999 -9999 -9999 -9999 -9999 -9999 -9999 -9999 -9999 -9999 -9999 -9999 -9999 10.91667 11.9 9.5 10.03333 13.18333 9.233334 8.683333 9.716666 7.333333 6.883333 9.55 14.05 16.83333 17.58333 11.3 11.95 10.46667 10.6 13.38333 17.5 17.15 13.23333 11.85 11.45 11.48333 11.38333 13.2 16.35 17.88333 19.18333 16.98333 15.13333 11.78333 9.466666 10.78333 13.4 17.06667 18 14.4 16.81667 -9999 -9999 -9999 -9999 -9999 -9999 -9999 -9999 -9999 -9999 -9999 -9999 -9999 -9999 -9999 -9999 -9999 -9999 -9999 -9999 -9999 -9999 -9999 -9999 -9999 -9999 -9999 -9999 -9999 -9999 -9999 -9999 -9999 -9999 -9999 -9999 -9999 -9999 -9999 -9999 -9999 -9999 -9999 -9999 -9999 -9999 -9999 -9999 -9999 -9999 -9999 -9999 -9999 -9999 -9999 -9999 -9999 -9999 -9999 -9999 -9999 -9999 -9999 -9999 -9999 
-9999 -9999 -9999 -9999 -9999 -9999 -9999 -9999 -9999 -9999 -9999 -9999 -9999 -9999 -9999 -9999 -9999 -9999 -9999 -9999 -9999 -9999 -9999 -9999 -9999 -9999 -9999 -9999 -9999 -9999 -9999 -9999 -9999 -9999 -9999 -9999 -9999 -9999 -9999 -9999 -9999 -9999 -9999 -9999 18.5 17.2 16.63333 14.56667 11.61667 8.616667 -9999 -9999 -9999 -9999 -9999 -9999 -9999 -9999 -9999 -9999 -9999 -9999 -9999 -9999 -9999 10.2 12.71667 14.03333 11.05 13.56667 12.08333 8.683333 6.683333 7.316667 7.766666 10.46667 12.7 16.38333 18.45 13.75 13.63333 11.4 11.08333 12.53333 16.93333 17.23333 13.65 10.88333 11.06667 10.05 10.5 12.88333 13.95 16.08333 19.38333 18 15.31667 13.15 10.88333 11.15 13.83333 17.05 19.05 17.18333 18.23333 -9999 -9999 -9999 -9999 -9999 -9999 -9999 -9999 -9999 -9999 -9999 -9999 -9999 -9999 -9999 -9999 -9999 -9999 -9999 -9999 -9999 -9999 -9999 -9999 -9999 -9999 -9999 -9999 -9999 -9999 -9999 -9999 -9999 -9999 -9999 -9999 -9999 -9999 -9999 -9999 -9999 -9999 -9999 -9999 -9999 -9999 -9999 -9999 -9999 -9999 -9999 -9999 -9999 -9999 -9999 -9999 -9999 -9999 -9999 -9999 -9999 -9999 -9999 -9999 -9999 
-9999 -9999 -9999 -9999 -9999 -9999 -9999 -9999 -9999 -9999 -9999 -9999 -9999 -9999 -9999 -9999 -9999 -9999 -9999 -9999 -9999 -9999 -9999 -9999 -9999 -9999 -9999 -9999 -9999 -9999 -9999 -9999 -9999 -9999 -9999 -9999 -9999 -9999 -9999 -9999 -9999 -9999 -9999 -9999 -9999 19.15 14.21667 10.1 9.1 -9999 -9999 -9999 -9999 -9999 -9999 -9999 -9999 -9999 -9999 -9999 -9999 -9999 -9999 -9999 -9999 -9999 9.966667 10.78333 14.85 15.13333 10.53333 7.766666 6.9 6.983333 8.349999 8.400001 10.31667 12.18333 16.48333 19.4 14.33333 12.88333 11.9 13.23333 16.51667 17.03333 14.3 11.3 10.5 10.93333 10.81667 12.86667 14.55 14.48333 15.6 18.03333 19.51667 15.65 12.83333 11.65 14.21667 15.03333 17.08333 20.45 -9999 -9999 -9999 -9999 -9999 -9999 -9999 -9999 -9999 -9999 -9999 -9999 -9999 -9999 -9999 -9999 -9999 -9999 -9999 -9999 -9999 -9999 -9999 -9999 -9999 -9999 -9999 -9999 -9999 -9999 -9999 -9999 -9999 -9999 -9999 -9999 -9999 -9999 -9999 -9999 -9999 -9999 -9999 -9999 -9999 -9999 -9999 -9999 -9999 -9999 -9999 -9999 -9999 -9999 -9999 -9999 -9999 -9999 -9999 -9999 -9999 -9999 -9999 -9999 -9999 -9999 
-9999 -9999 -9999 -9999 -9999 -9999 -9999 -9999 -9999 -9999 -9999 -9999 -9999 -9999 -9999 -9999 -9999 -9999 -9999 -9999 -9999 -9999 -9999 -9999 -9999 -9999 -9999 -9999 -9999 -9999 -9999 -9999 -9999 -9999 -9999 -9999 -9999 -9999 -9999 -9999 -9999 -9999 -9999 -9999 -9999 18.03333 18.51667 14.66667 10.26667 -9999 -9999 -9999 -9999 -9999 -9999 -9999 -9999 -9999 -9999 -9999 -9999 -9999 -9999 -9999 -9999 -9999 -9999 -9999 15.21667 14.8 11 7.916667 9.433333 8.166667 8.633333 8.65 8.283334 9.666667 14.18333 18.03333 18.73333 13.73333 11.95 14.73333 18.5 16.28333 13.98333 12.01667 11.18333 11.95 11.35 12.58333 12.03333 12.36667 12.96667 12.6 18.95 16.31667 12.43333 10.16667 11.88333 14.13333 18.38333 -9999 -9999 -9999 -9999 -9999 -9999 -9999 -9999 -9999 -9999 -9999 -9999 -9999 -9999 -9999 -9999 -9999 -9999 -9999 -9999 -9999 -9999 -9999 -9999 -9999 -9999 -9999 -9999 -9999 -9999 -9999 -9999 -9999 -9999 -9999 -9999 -9999 -9999 -9999 -9999 -9999 -9999 -9999 -9999 -9999 -9999 -9999 -9999 -9999 -9999 -9999 -9999 -9999 -9999 -9999 -9999 -9999 -9999 -9999 -9999 -9999 -9999 -9999 -9999 -9999 -9999 -9999 
-9999 -9999 -9999 -9999 -9999 -9999 -9999 -9999 -9999 -9999 -9999 -9999 -9999 -9999 -9999 -9999 -9999 -9999 -9999 -9999 -9999 -9999 -9999 -9999 -9999 -9999 -9999 -9999 -9999 -9999 -9999 -9999 -9999 -9999 -9999 -9999 -9999 -9999 -9999 -9999 -9999 -9999 -9999 -9999 -9999 -9999 -9999 17.18333 11.93333 14.71667 -9999 -9999 -9999 -9999 -9999 -9999 -9999 -9999 -9999 -9999 -9999 -9999 -9999 -9999 -9999 -9999 -9999 16.08333 17.48333 13.68333 9.966667 10.46667 9.783333 8.783334 8.583333 10.65 9.533333 11.86667 16.1 18.98333 15.76667 13.41667 11.63333 14.28333 19.16667 17.11667 13.35 13.75 12.16667 12.71667 11.88333 13.03333 12.18333 11.01667 10.61667 13.16667 17.56667 18.45 13.31667 12.15 12.7 15.78333 17.26667 -9999 -9999 -9999 -9999 -9999 -9999 -9999 -9999 -9999 -9999 -9999 -9999 -9999 -9999 -9999 -9999 -9999 -9999 -9999 -9999 -9999 -9999 -9999 -9999 -9999 -9999 -9999 -9999 -9999 -9999 -9999 -9999 -9999 -9999 -9999 -9999 -9999 -9999 -9999 -9999 -9999 -9999 -9999 -9999 -9999 -9999 -9999 -9999 -9999 -9999 -9999 -9999 -9999 -9999 -9999 -9999 -9999 -9999 -9999 -9999 -9999 -9999 -9999 -9999 -9999 -9999 -9999 
-9999 -9999 -9999 -9999 -9999 -9999 -9999 -9999 -9999 -9999 -9999 -9999 -9999 -9999 -9999 -9999 -9999 -9999 -9999 -9999 -9999 -9999 -9999 -9999 -9999 -9999 -9999 -9999 -9999 -9999 -9999 -9999 -9999 -9999 -9999 -9999 -9999 -9999 -9999 -9999 -9999 -9999 -9999 -9999 -9999 -9999 -9999 19.83333 17.05 -9999 -9999 -9999 -9999 -9999 -9999 -9999 -9999 -9999 -9999 -9999 -9999 -9999 -9999 -9999 -9999 -9999 -9999 -9999 17.86667 16.08333 14.25 11.45 8.266666 10.11667 11.96667 12.58333 12.9 15.93333 19.35 18.68333 15.43333 14.35 11.83333 14.76667 19.25 14.76667 14.31667 15.38333 14.21667 12.61667 13.45 13.11667 13.95 12.45 10.41667 11.45 16.9 17.46667 12.8 12.03333 13.6 15.38333 16.95 -9999 -9999 -9999 -9999 -9999 -9999 -9999 -9999 -9999 -9999 -9999 -9999 -9999 -9999 -9999 -9999 -9999 -9999 -9999 -9999 -9999 -9999 -9999 -9999 -9999 -9999 -9999 -9999 -9999 -9999 -9999 -9999 -9999 -9999 -9999 -9999 -9999 -9999 -9999 -9999 -9999 -9999 -9999 -9999 -9999 -9999 -9999 -9999 -9999 -9999 -9999 -9999 -9999 -9999 -9999 -9999 -9999 -9999 -9999 -9999 -9999 -9999 -9999 -9999 -9999 -9999 -9999 
-9999 -9999 -9999 -9999 -9999 -9999 -9999 -9999 -9999 -9999 -9999 -9999 -9999 -9999 -9999 -9999 -9999 -9999 -9999 -9999 -9999 -9999 -9999 -9999 -9999 -9999 -9999 -9999 -9999 -9999 -9999 -9999 -9999 -9999 -9999 -9999 -9999 -9999 -9999 -9999 -9999 -9999 -9999 -9999 -9999 -9999 -9999 -9999 19.35 -9999 -9999 -9999 -9999 -9999 -9999 -9999 -9999 -9999 -9999 -9999 -9999 -9999 -9999 -9999 -9999 -9999 8.966667 12.33333 15.58333 18.78333 16.5 11.23333 8.35 8.166667 10.66667 14.08333 15.31667 18.8 19.03333 14.73333 10.91667 11.83333 11.28333 12.01667 18.46667 17.28333 16.95 15.46667 15.36667 12.98333 12.95 13.36667 13.16667 13.88333 13.3 12.86667 19.05 16.6 14.15 13.11667 15.1 17.28333 18.88333 -9999 -9999 -9999 -9999 -9999 -9999 -9999 -9999 -9999 -9999 -9999 -9999 -9999 -9999 -9999 -9999 -9999 -9999 -9999 -9999 -9999 -9999 -9999 -9999 -9999 -9999 -9999 -9999 -9999 -9999 -9999 -9999 -9999 -9999 -9999 -9999 -9999 -9999 -9999 -9999 -9999 -9999 -9999 -9999 -9999 -9999 -9999 -9999 -9999 -9999 -9999 -9999 -9999 -9999 -9999 -9999 -9999 -9999 -9999 -9999 -9999 -9999 -9999 -9999 -9999 -9999 -9999 
-9999 -9999 -9999 -9999 -9999 -9999 -9999 -9999 -9999 -9999 -9999 -9999 -9999 -9999 -9999 -9999 -9999 -9999 -9999 -9999 -9999 -9999 -9999 -9999 -9999 -9999 -9999 -9999 -9999 -9999 -9999 -9999 -9999 -9999 -9999 -9999 -9999 -9999 -9999 -9999 -9999 -9999 -9999 -9999 -9999 -9999 -9999 -9999 -9999 -9999 -9999 -9999 -9999 -9999 -9999 -9999 -9999 -9999 -9999 -9999 -9999 -9999 -9999 -9999 9.683333 9.05 10.08333 12.43333 15.03333 17.43333 17.9 12.36667 9.15 8.616667 9.25 12.36667 16 19.28333 15.53333 14.01667 9.75 9.983334 11.46667 14.36667 19.41667 20.26667 18.71667 15.95 16.05 14.21667 13.48333 13.16667 13.1 12.9 12.5 13 16.78333 19.7 18.76667 15.2 15.81667 19.18333 -9999 -9999 -9999 -9999 -9999 -9999 -9999 -9999 -9999 -9999 -9999 -9999 -9999 -9999 -9999 -9999 -9999 -9999 -9999 -9999 -9999 -9999 -9999 -9999 -9999 -9999 -9999 -9999 -9999 -9999 -9999 -9999 -9999 -9999 -9999 -9999 -9999 -9999 -9999 -9999 -9999 -9999 -9999 -9999 -9999 -9999 -9999 -9999 -9999 -9999 -9999 -9999 -9999 -9999 -9999 -9999 -9999 -9999 -9999 -9999 -9999 -9999 -9999 -9999 -9999 -9999 -9999 -9999 
-9999 -9999 -9999 -9999 -9999 -9999 -9999 -9999 -9999 -9999 -9999 -9999 -9999 -9999 -9999 -9999 -9999 -9999 -9999 -9999 -9999 -9999 -9999 -9999 -9999 -9999 -9999 -9999 -9999 -9999 -9999 -9999 -9999 -9999 -9999 -9999 -9999 -9999 -9999 -9999 -9999 -9999 -9999 -9999 -9999 -9999 -9999 -9999 -9999 -9999 -9999 -9999 -9999 -9999 -9999 -9999 -9999 -9999 -9999 -9999 -9999 -9999 -9999 -9999 -9999 10.31667 10.01667 11.63333 14.35 18.2 19.3 13.98333 11.45 10.48333 10.81667 13.65 18.36667 19.23333 16.63333 13.15 9.916667 10.06667 13.13333 17.2 16.7 17.65 19.88333 17.51667 17.91667 17.65 15.91667 14.46667 13.93333 12.18333 11.56667 12.43333 14.61667 17.05 19.6 18.88333 16.93333 -9999 -9999 -9999 -9999 -9999 -9999 -9999 -9999 -9999 -9999 -9999 -9999 -9999 -9999 -9999 -9999 -9999 -9999 -9999 -9999 -9999 -9999 -9999 -9999 -9999 -9999 -9999 -9999 -9999 -9999 -9999 -9999 -9999 -9999 -9999 -9999 -9999 -9999 -9999 -9999 -9999 -9999 -9999 -9999 -9999 -9999 -9999 -9999 -9999 -9999 -9999 -9999 -9999 -9999 -9999 -9999 -9999 -9999 -9999 -9999 -9999 -9999 -9999 -9999 -9999 -9999 -9999 -9999 -9999 
-9999 -9999 -9999 -9999 -9999 -9999 -9999 -9999 -9999 -9999 -9999 -9999 -9999 -9999 -9999 -9999 -9999 -9999 -9999 -9999 -9999 -9999 -9999 -9999 -9999 -9999 -9999 -9999 -9999 -9999 -9999 -9999 -9999 -9999 -9999 -9999 -9999 -9999 -9999 -9999 -9999 -9999 -9999 -9999 -9999 -9999 -9999 -9999 -9999 -9999 -9999 -9999 -9999 -9999 -9999 -9999 -9999 -9999 -9999 -9999 -9999 -9999 -9999 -9999 -9999 11.35 10.4 10.33333 12.91667 16.55 19.45 19.21667 16.71667 11.58333 11.96667 17.86667 20.03333 16.26667 13.6 12.41667 11.15 10.61667 12.91667 14.36667 12.21667 14.15 18.93333 19.35 18.6 17.98333 16.71667 14.68333 16.05 14.26667 12.41667 12.46667 13.91667 17.25 20.21667 21.51667 -9999 -9999 -9999 -9999 -9999 -9999 -9999 -9999 -9999 -9999 -9999 -9999 -9999 -9999 -9999 -9999 -9999 -9999 -9999 -9999 -9999 -9999 -9999 -9999 -9999 -9999 -9999 -9999 -9999 -9999 -9999 -9999 -9999 -9999 -9999 -9999 -9999 -9999 -9999 -9999 -9999 -9999 -9999 -9999 -9999 -9999 -9999 -9999 -9999 -9999 -9999 -9999 -9999 -9999 -9999 -9999 -9999 -9999 -9999 -9999 -9999 -9999 -9999 -9999 -9999 -9999 -9999 -9999 -9999 -9999 
-9999 -9999 -9999 -9999 -9999 -9999 -9999 -9999 -9999 -9999 -9999 -9999 -9999 -9999 -9999 -9999 -9999 -9999 -9999 -9999 -9999 -9999 -9999 -9999 -9999 -9999 -9999 -9999 -9999 -9999 -9999 -9999 -9999 -9999 -9999 -9999 -9999 -9999 -9999 -9999 -9999 -9999 -9999 -9999 -9999 -9999 -9999 -9999 -9999 -9999 -9999 -9999 -9999 -9999 -9999 -9999 -9999 -9999 -9999 -9999 -9999 -9999 -9999 -9999 -9999 -9999 11.48333 11.43333 13.85 14.71667 15.33333 17.76667 19.28333 14.06667 13.43333 17.21667 19.18333 15.05 10.66667 10.91667 11.65 13.66667 12 11.7 11.25 14.75 16.58333 20 18.93333 15.53333 14.88333 15.96667 17.26667 16.11667 15.21667 12.83333 12.38333 16.73333 16.83333 -9999 -9999 -9999 -9999 -9999 -9999 -9999 -9999 -9999 -9999 -9999 -9999 -9999 -9999 -9999 -9999 -9999 -9999 -9999 -9999 -9999 -9999 -9999 -9999 -9999 -9999 -9999 -9999 -9999 -9999 -9999 -9999 -9999 -9999 -9999 -9999 -9999 -9999 -9999 -9999 -9999 -9999 -9999 -9999 -9999 -9999 -9999 -9999 -9999 -9999 -9999 -9999 -9999 -9999 -9999 -9999 -9999 -9999 -9999 -9999 -9999 -9999 -9999 -9999 -9999 -9999 -9999 -9999 -9999 -9999 -9999 
-9999 -9999 -9999 -9999 -9999 -9999 -9999 -9999 -9999 -9999 -9999 -9999 -9999 -9999 -9999 -9999 -9999 -9999 -9999 -9999 -9999 -9999 -9999 -9999 -9999 -9999 -9999 -9999 -9999 -9999 -9999 -9999 -9999 -9999 -9999 -9999 -9999 -9999 -9999 -9999 -9999 -9999 -9999 -9999 -9999 -9999 -9999 -9999 -9999 -9999 -9999 -9999 -9999 -9999 -9999 -9999 -9999 -9999 -9999 -9999 -9999 -9999 -9999 -9999 -9999 -9999 -9999 12.08333 11.78333 11.76667 12.38333 15.1 18.83333 18.08333 17.56667 17.66667 19.25 15.63333 12.71667 12.71667 12.96667 15.78333 15.68333 13.56667 12.15 14.66667 17.16667 18.6 19.68333 18.08333 16.5 14.46667 16.38333 18.28333 17.88333 14.9 13.53333 13.48333 15.75 17.88333 -9999 -9999 -9999 -9999 -9999 -9999 -9999 -9999 -9999 -9999 -9999 -9999 -9999 -9999 -9999 -9999 -9999 -9999 -9999 -9999 -9999 -9999 -9999 -9999 -9999 -9999 -9999 -9999 -9999 -9999 -9999 -9999 -9999 -9999 -9999 -9999 -9999 -9999 -9999 -9999 -9999 -9999 -9999 -9999 -9999 -9999 -9999 -9999 -9999 -9999 -9999 -9999 -9999 -9999 -9999 -9999 -9999 -9999 -9999 -9999 -9999 -9999 -9999 -9999 -9999 -9999 -9999 -9999 -9999 -9999 
-9999 -9999 -9999 -9999 -9999 -9999 -9999 -9999 -9999 -9999 -9999 -9999 -9999 -9999 -9999 -9999 -9999 -9999 -9999 -9999 -9999 -9999 -9999 -9999 -9999 -9999 -9999 -9999 -9999 -9999 -9999 -9999 -9999 -9999 -9999 -9999 -9999 -9999 -9999 -9999 -9999 -9999 -9999 -9999 -9999 -9999 -9999 -9999 -9999 -9999 -9999 -9999 -9999 -9999 -9999 -9999 -9999 -9999 -9999 -9999 -9999 -9999 -9999 -9999 -9999 -9999 -9999 -9999 13.11667 13.95 14.43333 16.36667 17.63333 19.61667 20.68333 20.5 19.75 16.36667 16.03333 14.63333 13.95 16.26667 16.83333 14.8 14.65 13.93333 16.03333 16.56667 18.58333 18.98333 19.51667 16.91667 16.08333 17.08333 19.8 17.53333 17.6 16.31667 -9999 -9999 -9999 -9999 -9999 -9999 -9999 -9999 -9999 -9999 -9999 -9999 -9999 -9999 -9999 -9999 -9999 -9999 -9999 -9999 -9999 -9999 -9999 -9999 -9999 -9999 -9999 -9999 -9999 -9999 -9999 -9999 -9999 -9999 -9999 -9999 -9999 -9999 -9999 -9999 -9999 -9999 -9999 -9999 -9999 -9999 -9999 -9999 -9999 -9999 -9999 -9999 -9999 -9999 -9999 -9999 -9999 -9999 -9999 -9999 -9999 -9999 -9999 -9999 -9999 -9999 -9999 -9999 -9999 -9999 -9999 -9999 
-9999 -9999 -9999 -9999 -9999 -9999 -9999 -9999 -9999 -9999 -9999 -9999 -9999 -9999 -9999 -9999 -9999 -9999 -9999 -9999 -9999 -9999 -9999 -9999 -9999 -9999 -9999 -9999 -9999 -9999 -9999 -9999 -9999 -9999 -9999 -9999 -9999 -9999 -9999 -9999 -9999 -9999 -9999 -9999 -9999 -9999 -9999 -9999 -9999 -9999 -9999 -9999 -9999 -9999 -9999 -9999 -9999 -9999 -9999 -9999 -9999 -9999 -9999 -9999 -9999 -9999 -9999 -9999 12.18333 14.26667 15.66667 16.4 16.4 17.25 20.9 21.7 18.26667 16.03333 14.53333 -9999 16.35 -9999 17.3 -9999 16.46667 16.23333 16.81667 15.4 13.11667 14.61667 19.11667 18.06667 16.6 19.26667 20.71667 18.58333 19.58333 -9999 -9999 -9999 -9999 -9999 -9999 -9999 -9999 -9999 -9999 -9999 -9999 -9999 -9999 -9999 -9999 -9999 -9999 -9999 -9999 -9999 -9999 -9999 -9999 -9999 -9999 -9999 -9999 -9999 -9999 -9999 -9999 -9999 -9999 -9999 -9999 -9999 -9999 -9999 -9999 -9999 -9999 -9999 -9999 -9999 -9999 -9999 -9999 -9999 -9999 -9999 -9999 -9999 -9999 -9999 -9999 -9999 -9999 -9999 -9999 -9999 -9999 -9999 -9999 -9999 -9999 -9999 -9999 -9999 -9999 -9999 -9999 -9999 
-9999 -9999 -9999 -9999 -9999 -9999 -9999 -9999 -9999 -9999 -9999 -9999 -9999 -9999 -9999 -9999 -9999 -9999 -9999 -9999 -9999 -9999 -9999 -9999 -9999 -9999 -9999 -9999 -9999 -9999 -9999 -9999 -9999 -9999 -9999 -9999 -9999 -9999 -9999 -9999 -9999 -9999 -9999 -9999 -9999 -9999 -9999 -9999 -9999 -9999 -9999 -9999 -9999 -9999 -9999 -9999 -9999 -9999 -9999 -9999 -9999 -9999 -9999 -9999 -9999 -9999 -9999 -9999 -9999 -9999 -9999 13.31667 16.5 20.15 -9999 18.11667 15.46667 12.93333 -9999 -9999 -9999 -9999 -9999 -9999 -9999 -9999 17.63333 15.25 14 13.4 16.66667 20.1 19.81667 20.78333 21.2 17.16667 17.53333 19.3 -9999 -9999 -9999 -9999 -9999 -9999 -9999 -9999 -9999 -9999 -9999 -9999 -9999 -9999 -9999 -9999 -9999 -9999 -9999 -9999 -9999 -9999 -9999 -9999 -9999 -9999 -9999 -9999 -9999 -9999 -9999 -9999 -9999 -9999 -9999 -9999 -9999 -9999 -9999 -9999 -9999 -9999 -9999 -9999 -9999 -9999 -9999 -9999 -9999 -9999 -9999 -9999 -9999 -9999 -9999 -9999 -9999 -9999 -9999 -9999 -9999 -9999 -9999 -9999 -9999 -9999 -9999 -9999 -9999 -9999 -9999 -9999 
-9999 -9999 -9999 -9999 -9999 -9999 -9999 -9999 -9999 -9999 -9999 -9999 -9999 -9999 -9999 -9999 -9999 -9999 -9999 -9999 -9999 -9999 -9999 -9999 -9999 -9999 -9999 -9999 -9999 -9999 -9999 -9999 -9999 -9999 -9999 -9999 -9999 -9999 -9999 -9999 -9999 -9999 -9999 -9999 -9999 -9999 -9999 -9999 -9999 -9999 -9999 -9999 -9999 -9999 -9999 -9999 -9999 -9999 -9999 -9999 -9999 -9999 -9999 -9999 -9999 -9999 -9999 -9999 -9999 -9999 -9999 16.8 18.68333 22.23333 -9999 -9999 -9999 -9999 -9999 -9999 -9999 -9999 -9999 -9999 -9999 -9999 -9999 -9999 13.95 13.66667 15.8 18.45 20.78333 16.3 17.96667 20.46667 17.56667 16.25 -9999 -9999 -9999 -9999 -9999 -9999 -9999 -9999 -9999 -9999 -9999 -9999 -9999 -9999 -9999 -9999 -9999 -9999 -9999 -9999 -9999 -9999 -9999 -9999 -9999 -9999 -9999 -9999 -9999 -9999 -9999 -9999 -9999 -9999 -9999 -9999 -9999 -9999 -9999 -9999 -9999 -9999 -9999 -9999 -9999 -9999 -9999 -9999 -9999 -9999 -9999 -9999 -9999 -9999 -9999 -9999 -9999 -9999 -9999 -9999 -9999 -9999 -9999 -9999 -9999 -9999 -9999 -9999 -9999 -9999 -9999 -9999 
-9999 -9999 -9999 -9999 -9999 -9999 -9999 -9999 -9999 -9999 -9999 -9999 -9999 -9999 -9999 -9999 -9999 -9999 -9999 -9999 -9999 -9999 -9999 -9999 -9999 -9999 -9999 -9999 -9999 -9999 -9999 -9999 -9999 -9999 -9999 -9999 -9999 -9999 -9999 -9999 -9999 -9999 -9999 -9999 -9999 -9999 -9999 -9999 -9999 -9999 -9999 -9999 -9999 -9999 -9999 -9999 -9999 -9999 -9999 -9999 -9999 -9999 -9999 -9999 -9999 -9999 -9999 -9999 -9999 -9999 -9999 19.51667 23.56667 -9999 -9999 -9999 -9999 -9999 -9999 -9999 -9999 -9999 -9999 -9999 -9999 -9999 -9999 -9999 -9999 -9999 12.83333 15.85 19.96667 18.2 15.58333 16.05 13.03333 14.51667 -9999 -9999 -9999 -9999 -9999 -9999 -9999 -9999 -9999 -9999 -9999 -9999 -9999 -9999 -9999 -9999 -9999 -9999 -9999 -9999 -9999 -9999 -9999 -9999 -9999 -9999 -9999 -9999 -9999 -9999 -9999 -9999 -9999 -9999 -9999 -9999 -9999 -9999 -9999 -9999 -9999 -9999 -9999 -9999 -9999 -9999 -9999 -9999 -9999 -9999 -9999 -9999 -9999 -9999 -9999 -9999 -9999 -9999 -9999 -9999 -9999 -9999 -9999 -9999 -9999 -9999 -9999 -9999 -9999 -9999 -9999 -9999 
-9999 -9999 -9999 -9999 -9999 -9999 -9999 -9999 -9999 -9999 -9999 -9999 -9999 -9999 -9999 -9999 -9999 -9999 -9999 -9999 -9999 -9999 -9999 -9999 -9999 -9999 -9999 -9999 -9999 -9999 -9999 -9999 -9999 -9999 -9999 -9999 -9999 -9999 -9999 -9999 -9999 -9999 -9999 -9999 -9999 -9999 -9999 -9999 -9999 -9999 -9999 -9999 -9999 -9999 -9999 -9999 -9999 -9999 -9999 -9999 -9999 -9999 -9999 -9999 -9999 -9999 -9999 -9999 -9999 -9999 -9999 23.35 -9999 -9999 -9999 -9999 -9999 -9999 -9999 -9999 -9999 -9999 -9999 -9999 -9999 -9999 -9999 -9999 -9999 -9999 -9999 -9999 18.1 17.33333 13.58333 -9999 -9999 -9999 -9999 -9999 -9999 -9999 -9999 -9999 -9999 -9999 -9999 -9999 -9999 -9999 -9999 -9999 -9999 -9999 -9999 -9999 -9999 -9999 -9999 -9999 -9999 -9999 -9999 -9999 -9999 -9999 -9999 -9999 -9999 -9999 -9999 -9999 -9999 -9999 -9999 -9999 -9999 -9999 -9999 -9999 -9999 -9999 -9999 -9999 -9999 -9999 -9999 -9999 -9999 -9999 -9999 -9999 -9999 -9999 -9999 -9999 -9999 -9999 -9999 -9999 -9999 -9999 -9999 -9999 -9999 -9999 -9999 -9999 -9999 -9999 
-9999 -9999 -9999 -9999 -9999 -9999 -9999 -9999 -9999 -9999 -9999 -9999 -9999 -9999 -9999 -9999 -9999 -9999 -9999 -9999 -9999 -9999 -9999 -9999 -9999 -9999 -9999 -9999 -9999 -9999 -9999 -9999 -9999 -9999 -9999 -9999 -9999 -9999 -9999 -9999 -9999 -9999 -9999 -9999 -9999 -9999 -9999 -9999 -9999 -9999 -9999 -9999 -9999 -9999 -9999 -9999 -9999 -9999 -9999 -9999 -9999 -9999 -9999 -9999 -9999 -9999 -9999 -9999 -9999 -9999 -9999 -9999 -9999 -9999 -9999 -9999 -9999 -9999 -9999 -9999 -9999 -9999 -9999 -9999 -9999 -9999 -9999 -9999 -9999 -9999 -9999 -9999 16.95 -9999 -9999 -9999 -9999 -9999 -9999 -9999 -9999 -9999 -9999 -9999 -9999 -9999 -9999 -9999 -9999 -9999 -9999 -9999 -9999 -9999 -9999 -9999 -9999 -9999 -9999 -9999 -9999 -9999 -9999 -9999 -9999 -9999 -9999 -9999 -9999 -9999 -9999 -9999 -9999 -9999 -9999 -9999 -9999 -9999 -9999 -9999 -9999 -9999 -9999 -9999 -9999 -9999 -9999 -9999 -9999 -9999 -9999 -9999 -9999 -9999 -9999 -9999 -9999 -9999 -9999 -9999 -9999 -9999 -9999 -9999 -9999 -9999 -9999 -9999 -9999 -9999 
