# Supplementary material for: Spatiotemporal prediction of alpine wetlands under multi-climate scenarios in the west of Sichuan, China
Source: PeerJ. 2024 Nov 27;12:e18586. doi: 10.7717/peerj.18586 (PMC11608022; doi:10.7717/peerj.18586)
Supplement: Supplemental Information 4 [file peerj-12-18586-s004.zip › GARPP_data/2.5mBIOssp126_2081-2100/2.5mbiossp126_2081-2100_12.asc]

ncols         170
nrows         159
xllcorner     97.34749306
yllcorner     27.673839575
cellsize      0.041666666666667
NODATA_value  -9999
-9999 -9999 -9999 -9999 -9999 -9999 -9999 -9999 -9999 -9999 -9999 -9999 -9999 -9999 -9999 -9999 -9999 -9999 -9999 -9999 -9999 -9999 -9999 -9999 -9999 -9999 -9999 -9999 -9999 -9999 -9999 -9999 -9999 -9999 -9999 -9999 -9999 -9999 -9999 -9999 -9999 -9999 -9999 -9999 -9999 -9999 -9999 -9999 -9999 -9999 -9999 -9999 -9999 -9999 -9999 -9999 -9999 -9999 -9999 -9999 -9999 -9999 -9999 -9999 -9999 -9999 -9999 -9999 -9999 -9999 -9999 -9999 -9999 -9999 -9999 -9999 -9999 -9999 -9999 -9999 -9999 -9999 -9999 -9999 -9999 -9999 -9999 -9999 -9999 -9999 -9999 -9999 -9999 -9999 -9999 -9999 -9999 -9999 -9999 -9999 -9999 -9999 -9999 -9999 -9999 -9999 -9999 -9999 -9999 -9999 -9999 -9999 -9999 -9999 -9999 -9999 -9999 -9999 -9999 -9999 -9999 -9999 -9999 -9999 -9999 -9999 -9999 -9999 -9999 -9999 -9999 -9999 692 677 705 -9999 -9999 -9999 -9999 -9999 -9999 -9999 -9999 -9999 -9999 -9999 -9999 -9999 -9999 -9999 -9999 -9999 -9999 -9999 -9999 -9999 -9999 -9999 -9999 -9999 -9999 -9999 -9999 -9999 -9999 -9999 -9999 -9999 -9999 -9999 
-9999 -9999 -9999 -9999 -9999 -9999 -9999 -9999 -9999 -9999 -9999 -9999 -9999 -9999 -9999 -9999 -9999 -9999 -9999 -9999 -9999 -9999 -9999 -9999 -9999 -9999 -9999 -9999 -9999 -9999 -9999 -9999 -9999 -9999 -9999 -9999 -9999 -9999 -9999 -9999 -9999 -9999 -9999 -9999 -9999 -9999 -9999 -9999 -9999 -9999 -9999 -9999 -9999 -9999 -9999 -9999 -9999 -9999 -9999 -9999 -9999 -9999 -9999 -9999 -9999 -9999 -9999 -9999 -9999 -9999 -9999 -9999 -9999 -9999 -9999 -9999 -9999 -9999 -9999 -9999 -9999 -9999 -9999 -9999 -9999 -9999 -9999 -9999 -9999 -9999 -9999 -9999 -9999 -9999 -9999 -9999 -9999 -9999 -9999 -9999 -9999 -9999 -9999 -9999 -9999 -9999 -9999 -9999 -9999 -9999 -9999 -9999 -9999 -9999 -9999 -9999 -9999 -9999 -9999 -9999 -9999 -9999 -9999 -9999 -9999 -9999 -9999 -9999 -9999 687 687 686 679 666 664 -9999 -9999 -9999 -9999 -9999 -9999 -9999 -9999 -9999 -9999 -9999 -9999 -9999 -9999 -9999 -9999 -9999 -9999 -9999 -9999 -9999 -9999 -9999 -9999 -9999 -9999 -9999 -9999 -9999 -9999 -9999 -9999 -9999 -9999 -9999 
-9999 -9999 -9999 -9999 -9999 -9999 -9999 -9999 -9999 -9999 -9999 473 474 468 -9999 -9999 -9999 -9999 -9999 -9999 -9999 -9999 -9999 -9999 -9999 -9999 -9999 -9999 -9999 -9999 -9999 -9999 -9999 -9999 -9999 -9999 -9999 -9999 -9999 -9999 -9999 -9999 -9999 -9999 -9999 -9999 -9999 -9999 -9999 -9999 -9999 -9999 -9999 -9999 -9999 -9999 -9999 -9999 -9999 -9999 -9999 -9999 -9999 -9999 -9999 -9999 -9999 -9999 -9999 -9999 -9999 -9999 -9999 -9999 -9999 -9999 -9999 -9999 -9999 -9999 -9999 -9999 -9999 -9999 -9999 -9999 -9999 -9999 -9999 -9999 -9999 -9999 -9999 -9999 -9999 -9999 -9999 -9999 -9999 -9999 -9999 -9999 -9999 -9999 -9999 -9999 -9999 -9999 -9999 -9999 -9999 -9999 -9999 -9999 -9999 -9999 -9999 -9999 -9999 -9999 -9999 -9999 -9999 -9999 -9999 -9999 -9999 -9999 678 676 674 675 673 674 676 -9999 -9999 -9999 -9999 -9999 -9999 -9999 -9999 -9999 -9999 -9999 -9999 -9999 -9999 -9999 -9999 -9999 -9999 -9999 -9999 -9999 -9999 -9999 -9999 -9999 -9999 -9999 -9999 -9999 -9999 -9999 -9999 -9999 -9999 -9999 
-9999 -9999 -9999 -9999 -9999 -9999 -9999 -9999 -9999 483 487 489 490 483 483 470 -9999 -9999 -9999 -9999 -9999 -9999 -9999 -9999 -9999 -9999 -9999 -9999 -9999 -9999 -9999 -9999 -9999 -9999 -9999 -9999 -9999 -9999 -9999 -9999 -9999 -9999 -9999 -9999 -9999 -9999 -9999 -9999 -9999 -9999 -9999 -9999 -9999 -9999 -9999 -9999 -9999 -9999 -9999 -9999 -9999 -9999 -9999 -9999 -9999 -9999 -9999 -9999 -9999 -9999 -9999 -9999 -9999 -9999 -9999 -9999 -9999 -9999 -9999 -9999 -9999 -9999 -9999 -9999 -9999 -9999 -9999 -9999 -9999 -9999 -9999 -9999 -9999 -9999 -9999 -9999 -9999 -9999 -9999 -9999 -9999 -9999 -9999 -9999 -9999 -9999 -9999 -9999 -9999 -9999 -9999 -9999 -9999 -9999 -9999 -9999 -9999 -9999 -9999 -9999 -9999 -9999 -9999 -9999 -9999 -9999 679 675 675 677 668 662 670 657 653 646 649 645 658 -9999 -9999 -9999 -9999 -9999 -9999 -9999 -9999 -9999 -9999 -9999 -9999 -9999 -9999 -9999 -9999 -9999 -9999 -9999 -9999 -9999 -9999 -9999 -9999 -9999 -9999 -9999 -9999 -9999 -9999 -9999 
-9999 -9999 -9999 -9999 -9999 -9999 -9999 -9999 507 506 500 506 488 483 480 472 474 470 466 -9999 -9999 -9999 -9999 -9999 -9999 -9999 -9999 -9999 -9999 -9999 -9999 -9999 -9999 -9999 -9999 -9999 -9999 -9999 -9999 -9999 -9999 -9999 -9999 -9999 -9999 -9999 -9999 -9999 -9999 -9999 -9999 -9999 -9999 -9999 -9999 -9999 -9999 -9999 -9999 -9999 -9999 -9999 -9999 -9999 -9999 -9999 -9999 -9999 -9999 -9999 -9999 -9999 -9999 -9999 -9999 -9999 -9999 -9999 -9999 -9999 -9999 -9999 -9999 -9999 -9999 -9999 -9999 -9999 -9999 -9999 -9999 -9999 -9999 -9999 -9999 -9999 -9999 -9999 -9999 -9999 -9999 -9999 -9999 -9999 -9999 -9999 -9999 -9999 -9999 -9999 -9999 -9999 -9999 -9999 -9999 -9999 -9999 -9999 -9999 -9999 -9999 -9999 -9999 -9999 -9999 -9999 -9999 673 667 665 665 674 680 678 669 653 653 647 632 -9999 -9999 -9999 -9999 -9999 -9999 -9999 -9999 -9999 -9999 -9999 -9999 -9999 -9999 -9999 -9999 -9999 -9999 -9999 -9999 -9999 -9999 -9999 -9999 -9999 -9999 -9999 -9999 -9999 -9999 -9999 
-9999 -9999 -9999 -9999 -9999 -9999 -9999 -9999 517 509 502 491 486 488 486 482 490 494 485 479 476 472 467 467 465 -9999 -9999 -9999 -9999 -9999 -9999 -9999 -9999 -9999 -9999 -9999 -9999 -9999 -9999 -9999 -9999 -9999 -9999 -9999 -9999 -9999 -9999 -9999 -9999 -9999 -9999 -9999 -9999 -9999 -9999 -9999 -9999 -9999 -9999 -9999 -9999 -9999 -9999 -9999 -9999 -9999 -9999 -9999 -9999 -9999 -9999 -9999 -9999 -9999 -9999 -9999 -9999 -9999 -9999 -9999 -9999 -9999 -9999 -9999 -9999 -9999 -9999 -9999 -9999 -9999 -9999 -9999 -9999 -9999 -9999 -9999 -9999 -9999 -9999 -9999 -9999 -9999 -9999 -9999 -9999 -9999 -9999 -9999 -9999 -9999 -9999 -9999 -9999 -9999 -9999 -9999 -9999 -9999 -9999 -9999 -9999 -9999 698 700 701 709 703 689 675 663 668 678 686 703 696 676 659 650 642 643 -9999 -9999 -9999 -9999 -9999 -9999 -9999 -9999 -9999 -9999 -9999 -9999 -9999 -9999 -9999 -9999 -9999 -9999 -9999 -9999 -9999 -9999 -9999 -9999 -9999 -9999 -9999 -9999 -9999 -9999 
-9999 -9999 -9999 -9999 -9999 -9999 -9999 -9999 528 520 505 502 497 489 488 494 490 495 493 483 480 483 480 477 478 475 -9999 -9999 -9999 -9999 -9999 -9999 -9999 -9999 -9999 -9999 -9999 -9999 -9999 -9999 -9999 -9999 -9999 -9999 -9999 -9999 -9999 -9999 -9999 -9999 -9999 -9999 -9999 -9999 -9999 -9999 -9999 -9999 -9999 -9999 -9999 -9999 -9999 -9999 -9999 -9999 -9999 -9999 -9999 -9999 -9999 -9999 -9999 -9999 -9999 -9999 -9999 -9999 -9999 -9999 -9999 -9999 -9999 -9999 -9999 -9999 -9999 -9999 -9999 -9999 -9999 -9999 -9999 -9999 -9999 -9999 -9999 -9999 -9999 -9999 -9999 -9999 -9999 -9999 -9999 -9999 -9999 -9999 -9999 -9999 -9999 -9999 -9999 -9999 -9999 -9999 -9999 -9999 -9999 -9999 -9999 682 684 680 680 692 698 692 679 675 681 690 710 720 721 708 681 658 662 -9999 -9999 -9999 -9999 -9999 -9999 -9999 -9999 -9999 -9999 -9999 -9999 -9999 -9999 -9999 -9999 -9999 -9999 -9999 -9999 -9999 -9999 -9999 -9999 -9999 -9999 -9999 -9999 -9999 -9999 -9999 
-9999 -9999 -9999 -9999 -9999 -9999 -9999 524 521 516 518 508 499 495 499 501 502 503 502 491 490 488 491 495 490 485 -9999 -9999 -9999 -9999 -9999 -9999 -9999 -9999 -9999 -9999 -9999 -9999 -9999 -9999 -9999 -9999 -9999 -9999 -9999 -9999 -9999 -9999 -9999 -9999 -9999 -9999 -9999 -9999 -9999 -9999 -9999 -9999 -9999 -9999 -9999 -9999 -9999 -9999 -9999 -9999 -9999 -9999 -9999 -9999 -9999 -9999 -9999 -9999 -9999 -9999 -9999 -9999 -9999 -9999 -9999 -9999 -9999 -9999 -9999 -9999 -9999 -9999 -9999 -9999 -9999 -9999 -9999 -9999 -9999 -9999 -9999 -9999 -9999 -9999 -9999 -9999 -9999 -9999 -9999 -9999 -9999 -9999 -9999 -9999 -9999 -9999 -9999 -9999 -9999 -9999 -9999 691 -9999 -9999 -9999 681 678 678 680 681 684 683 678 673 670 673 682 688 700 710 712 705 700 -9999 -9999 -9999 -9999 -9999 -9999 -9999 -9999 -9999 -9999 -9999 -9999 -9999 -9999 -9999 -9999 -9999 -9999 -9999 -9999 -9999 -9999 -9999 -9999 -9999 -9999 -9999 -9999 -9999 -9999 -9999 
-9999 -9999 -9999 -9999 -9999 -9999 -9999 530 521 516 515 509 504 509 525 522 516 508 517 508 504 503 502 496 499 -9999 -9999 -9999 -9999 -9999 -9999 -9999 -9999 -9999 -9999 -9999 -9999 -9999 -9999 -9999 -9999 -9999 -9999 -9999 -9999 -9999 -9999 -9999 -9999 -9999 -9999 -9999 -9999 -9999 -9999 -9999 -9999 -9999 -9999 -9999 -9999 -9999 -9999 -9999 -9999 -9999 -9999 -9999 -9999 -9999 -9999 -9999 -9999 -9999 -9999 -9999 -9999 -9999 -9999 -9999 -9999 -9999 -9999 -9999 -9999 -9999 -9999 -9999 -9999 -9999 -9999 -9999 -9999 -9999 -9999 -9999 -9999 -9999 -9999 -9999 -9999 -9999 -9999 -9999 -9999 -9999 -9999 -9999 -9999 -9999 -9999 -9999 -9999 -9999 -9999 -9999 698 690 686 686 685 684 683 681 680 681 681 679 676 673 671 671 671 678 687 698 708 707 704 -9999 -9999 -9999 -9999 -9999 -9999 -9999 -9999 -9999 -9999 -9999 -9999 -9999 -9999 -9999 -9999 -9999 -9999 -9999 -9999 -9999 -9999 -9999 -9999 -9999 -9999 -9999 -9999 -9999 -9999 -9999 
-9999 -9999 -9999 532 533 532 530 531 513 524 524 519 528 534 533 524 522 512 504 499 498 502 501 501 503 506 -9999 -9999 -9999 -9999 -9999 -9999 -9999 -9999 -9999 -9999 -9999 -9999 -9999 -9999 -9999 -9999 -9999 -9999 -9999 -9999 -9999 -9999 -9999 -9999 -9999 -9999 -9999 -9999 -9999 -9999 -9999 -9999 -9999 -9999 -9999 -9999 -9999 -9999 -9999 -9999 -9999 -9999 -9999 -9999 -9999 -9999 -9999 -9999 -9999 -9999 -9999 -9999 -9999 -9999 -9999 -9999 -9999 -9999 -9999 -9999 -9999 -9999 -9999 -9999 -9999 -9999 -9999 -9999 -9999 -9999 -9999 -9999 -9999 -9999 -9999 -9999 -9999 -9999 -9999 -9999 -9999 -9999 -9999 -9999 -9999 -9999 -9999 -9999 -9999 -9999 -9999 693 690 686 685 692 686 681 680 678 678 677 676 675 675 676 671 671 677 685 699 700 692 690 -9999 -9999 -9999 -9999 -9999 -9999 -9999 -9999 -9999 -9999 -9999 -9999 -9999 -9999 -9999 -9999 -9999 -9999 -9999 -9999 -9999 -9999 -9999 -9999 -9999 -9999 -9999 -9999 -9999 -9999 
-9999 526 524 529 516 515 518 518 528 544 543 542 545 527 535 517 526 524 518 513 501 506 510 517 519 520 -9999 -9999 -9999 -9999 -9999 -9999 -9999 -9999 -9999 -9999 -9999 -9999 -9999 -9999 -9999 -9999 -9999 -9999 -9999 -9999 -9999 -9999 -9999 -9999 -9999 -9999 -9999 -9999 -9999 -9999 -9999 -9999 -9999 -9999 -9999 -9999 -9999 -9999 -9999 -9999 -9999 -9999 -9999 -9999 -9999 -9999 -9999 -9999 -9999 -9999 -9999 -9999 -9999 -9999 -9999 -9999 -9999 -9999 -9999 -9999 -9999 -9999 -9999 -9999 -9999 -9999 -9999 -9999 -9999 -9999 -9999 -9999 -9999 -9999 -9999 -9999 -9999 -9999 -9999 -9999 -9999 -9999 -9999 -9999 -9999 -9999 -9999 -9999 -9999 -9999 -9999 -9999 687 685 687 688 688 692 699 693 680 678 673 673 675 678 671 669 672 680 689 706 704 700 -9999 -9999 -9999 -9999 -9999 -9999 -9999 -9999 -9999 -9999 -9999 -9999 -9999 -9999 -9999 -9999 -9999 -9999 -9999 -9999 -9999 -9999 -9999 -9999 -9999 -9999 -9999 -9999 -9999 -9999 
-9999 539 524 514 511 515 527 537 542 546 537 530 539 537 523 520 530 529 523 521 515 505 514 510 507 511 517 -9999 -9999 -9999 -9999 -9999 -9999 -9999 -9999 -9999 -9999 -9999 -9999 -9999 -9999 -9999 -9999 -9999 -9999 -9999 -9999 -9999 -9999 -9999 -9999 -9999 -9999 -9999 -9999 -9999 -9999 -9999 -9999 -9999 -9999 -9999 -9999 -9999 -9999 -9999 -9999 -9999 -9999 -9999 -9999 -9999 -9999 -9999 -9999 -9999 -9999 -9999 -9999 -9999 -9999 -9999 -9999 -9999 -9999 -9999 -9999 -9999 -9999 -9999 -9999 -9999 -9999 -9999 -9999 -9999 -9999 -9999 -9999 -9999 -9999 -9999 -9999 -9999 -9999 -9999 -9999 -9999 -9999 -9999 -9999 -9999 -9999 -9999 -9999 -9999 -9999 -9999 693 686 688 686 700 703 704 699 685 677 676 677 677 681 672 672 672 680 680 690 703 -9999 -9999 -9999 -9999 -9999 -9999 -9999 -9999 -9999 -9999 -9999 -9999 -9999 -9999 -9999 -9999 -9999 -9999 -9999 -9999 -9999 -9999 -9999 -9999 -9999 -9999 -9999 -9999 -9999 -9999 -9999 
-9999 -9999 538 524 512 517 527 526 534 535 531 526 526 524 530 518 528 524 519 520 510 504 501 511 525 536 543 -9999 -9999 -9999 -9999 -9999 -9999 -9999 -9999 -9999 -9999 -9999 -9999 -9999 -9999 -9999 -9999 -9999 -9999 -9999 -9999 -9999 -9999 -9999 -9999 -9999 -9999 -9999 -9999 -9999 -9999 -9999 -9999 -9999 -9999 -9999 -9999 -9999 -9999 -9999 -9999 -9999 -9999 -9999 -9999 -9999 -9999 -9999 -9999 -9999 -9999 -9999 -9999 -9999 -9999 -9999 -9999 -9999 -9999 -9999 -9999 -9999 -9999 -9999 -9999 -9999 -9999 -9999 -9999 -9999 -9999 -9999 -9999 -9999 -9999 -9999 -9999 -9999 -9999 -9999 -9999 -9999 -9999 -9999 -9999 -9999 -9999 -9999 -9999 -9999 -9999 -9999 -9999 695 692 690 689 692 702 693 689 679 682 678 679 677 676 673 670 675 679 688 697 703 706 707 -9999 -9999 -9999 -9999 709 704 -9999 -9999 -9999 -9999 -9999 -9999 -9999 -9999 -9999 -9999 -9999 -9999 -9999 -9999 -9999 -9999 -9999 -9999 -9999 -9999 -9999 -9999 
-9999 -9999 542 533 524 518 514 516 522 529 530 526 521 520 520 519 521 526 515 515 517 517 510 515 526 534 531 535 551 553 -9999 -9999 -9999 -9999 -9999 -9999 -9999 -9999 -9999 -9999 -9999 -9999 -9999 -9999 -9999 -9999 -9999 -9999 -9999 -9999 -9999 -9999 -9999 -9999 -9999 -9999 -9999 -9999 -9999 -9999 -9999 -9999 -9999 -9999 -9999 -9999 -9999 -9999 -9999 -9999 -9999 -9999 -9999 -9999 -9999 -9999 -9999 -9999 -9999 -9999 -9999 -9999 -9999 -9999 -9999 -9999 -9999 -9999 -9999 -9999 -9999 -9999 -9999 -9999 -9999 -9999 -9999 -9999 -9999 -9999 -9999 -9999 -9999 -9999 -9999 -9999 -9999 -9999 -9999 -9999 -9999 -9999 -9999 -9999 -9999 -9999 -9999 -9999 -9999 -9999 701 694 691 693 693 693 691 681 678 678 677 676 673 670 670 672 685 691 696 684 691 694 699 685 663 677 710 746 719 -9999 -9999 -9999 -9999 -9999 -9999 -9999 -9999 -9999 -9999 -9999 -9999 -9999 -9999 -9999 -9999 -9999 -9999 -9999 -9999 -9999 
-9999 -9999 555 541 539 532 519 512 506 510 521 532 528 517 512 513 517 513 516 525 527 526 523 522 521 528 545 562 563 570 -9999 -9999 -9999 -9999 -9999 -9999 -9999 -9999 -9999 -9999 -9999 -9999 -9999 -9999 -9999 -9999 -9999 -9999 -9999 -9999 -9999 -9999 -9999 -9999 -9999 -9999 -9999 -9999 -9999 -9999 -9999 -9999 -9999 -9999 -9999 -9999 -9999 -9999 -9999 -9999 -9999 -9999 -9999 -9999 -9999 -9999 -9999 -9999 -9999 -9999 -9999 -9999 -9999 -9999 -9999 -9999 -9999 -9999 -9999 -9999 -9999 -9999 -9999 -9999 -9999 -9999 -9999 -9999 -9999 -9999 -9999 -9999 -9999 -9999 -9999 -9999 -9999 -9999 -9999 -9999 -9999 -9999 -9999 -9999 -9999 -9999 -9999 -9999 -9999 698 698 697 698 698 696 685 685 682 678 677 677 674 672 671 673 675 676 687 692 683 677 675 673 681 666 669 678 716 -9999 744 733 752 -9999 -9999 -9999 -9999 -9999 -9999 -9999 -9999 -9999 -9999 -9999 -9999 -9999 -9999 -9999 -9999 -9999 -9999 
-9999 -9999 570 560 557 546 538 533 520 511 520 522 528 527 520 515 510 511 527 535 540 536 531 525 526 535 545 553 552 571 579 -9999 -9999 -9999 -9999 -9999 -9999 -9999 -9999 -9999 -9999 -9999 -9999 -9999 -9999 -9999 -9999 -9999 -9999 -9999 -9999 -9999 -9999 -9999 -9999 -9999 -9999 -9999 -9999 -9999 -9999 -9999 -9999 -9999 -9999 -9999 -9999 -9999 -9999 -9999 -9999 -9999 -9999 -9999 -9999 -9999 -9999 -9999 -9999 -9999 -9999 -9999 -9999 -9999 -9999 -9999 -9999 -9999 -9999 -9999 -9999 -9999 -9999 -9999 -9999 -9999 -9999 -9999 -9999 -9999 -9999 -9999 -9999 -9999 -9999 -9999 -9999 -9999 -9999 -9999 -9999 -9999 -9999 -9999 -9999 -9999 -9999 -9999 -9999 701 691 695 701 696 692 687 684 687 683 679 679 678 684 678 677 679 675 682 689 701 693 686 677 678 666 674 693 714 745 746 737 732 720 721 717 712 706 702 746 756 736 713 -9999 -9999 -9999 -9999 -9999 -9999 -9999 -9999 
-9999 -9999 580 571 570 570 560 556 537 518 535 540 531 523 526 513 512 523 525 535 542 536 532 529 530 541 546 556 561 562 572 -9999 -9999 -9999 -9999 -9999 -9999 -9999 -9999 -9999 -9999 -9999 -9999 -9999 -9999 -9999 -9999 -9999 -9999 -9999 -9999 -9999 -9999 -9999 -9999 -9999 -9999 -9999 -9999 -9999 -9999 -9999 -9999 -9999 -9999 -9999 -9999 -9999 -9999 -9999 -9999 -9999 -9999 -9999 -9999 -9999 -9999 -9999 -9999 -9999 -9999 -9999 -9999 -9999 -9999 -9999 -9999 -9999 -9999 -9999 -9999 -9999 -9999 -9999 -9999 -9999 -9999 -9999 -9999 -9999 -9999 -9999 -9999 -9999 -9999 -9999 -9999 -9999 -9999 -9999 -9999 -9999 -9999 -9999 -9999 -9999 -9999 -9999 -9999 -9999 697 698 703 697 700 696 690 688 684 681 682 681 683 679 678 677 680 689 683 693 687 680 696 701 679 700 693 717 719 713 697 713 687 679 685 676 666 682 716 731 745 712 705 746 -9999 -9999 -9999 -9999 -9999 -9999 
-9999 -9999 -9999 -9999 575 570 564 550 558 534 533 546 537 545 536 510 512 534 549 549 542 551 541 534 538 540 551 558 563 579 583 -9999 -9999 -9999 -9999 -9999 -9999 -9999 -9999 -9999 -9999 -9999 -9999 -9999 -9999 -9999 -9999 -9999 -9999 -9999 -9999 -9999 -9999 -9999 -9999 -9999 -9999 -9999 -9999 -9999 -9999 -9999 -9999 -9999 -9999 -9999 -9999 -9999 -9999 -9999 -9999 -9999 -9999 -9999 -9999 -9999 -9999 -9999 -9999 -9999 -9999 -9999 -9999 -9999 -9999 -9999 -9999 -9999 -9999 -9999 -9999 -9999 -9999 -9999 -9999 -9999 -9999 -9999 -9999 -9999 -9999 -9999 -9999 -9999 -9999 -9999 -9999 -9999 744 -9999 -9999 -9999 -9999 -9999 -9999 -9999 -9999 -9999 -9999 -9999 -9999 -9999 690 697 707 699 692 689 686 685 691 688 693 688 687 685 688 688 686 693 691 685 700 706 691 703 723 725 719 699 693 687 685 720 716 730 714 667 668 684 711 684 706 748 -9999 -9999 -9999 -9999 -9999 -9999 
-9999 -9999 -9999 -9999 567 562 561 555 549 534 521 532 527 542 534 519 509 526 541 546 561 560 545 543 543 550 547 555 570 569 584 586 -9999 -9999 -9999 -9999 -9999 -9999 -9999 -9999 -9999 -9999 -9999 -9999 -9999 -9999 -9999 -9999 -9999 -9999 -9999 -9999 -9999 -9999 -9999 -9999 -9999 -9999 -9999 -9999 -9999 -9999 -9999 -9999 -9999 -9999 -9999 -9999 -9999 -9999 -9999 -9999 -9999 -9999 -9999 -9999 -9999 -9999 -9999 -9999 -9999 -9999 -9999 -9999 -9999 -9999 -9999 -9999 -9999 -9999 -9999 -9999 -9999 -9999 -9999 -9999 -9999 -9999 -9999 -9999 -9999 -9999 -9999 -9999 -9999 -9999 762 759 756 -9999 -9999 -9999 -9999 -9999 -9999 -9999 -9999 -9999 -9999 -9999 -9999 -9999 695 692 694 696 694 695 692 696 698 692 683 685 683 681 693 703 697 699 703 687 701 709 694 715 730 724 715 711 717 723 691 739 750 737 719 698 690 652 671 675 721 -9999 -9999 -9999 -9999 -9999 -9999 -9999 
-9999 -9999 -9999 -9999 -9999 563 562 555 548 539 520 538 541 540 530 528 525 511 537 534 543 562 568 557 556 552 550 550 565 562 569 568 578 -9999 -9999 -9999 -9999 -9999 -9999 -9999 -9999 -9999 -9999 -9999 -9999 -9999 -9999 -9999 -9999 -9999 -9999 -9999 -9999 -9999 -9999 -9999 -9999 -9999 -9999 -9999 -9999 -9999 -9999 -9999 -9999 -9999 -9999 -9999 -9999 -9999 -9999 -9999 -9999 -9999 -9999 -9999 -9999 -9999 -9999 -9999 -9999 -9999 -9999 -9999 -9999 -9999 -9999 -9999 -9999 -9999 -9999 -9999 -9999 -9999 -9999 -9999 -9999 -9999 -9999 -9999 -9999 -9999 -9999 -9999 -9999 -9999 761 762 757 -9999 -9999 -9999 -9999 -9999 -9999 -9999 -9999 -9999 -9999 -9999 -9999 -9999 699 698 698 700 700 696 694 691 693 690 684 689 688 691 688 695 701 698 707 707 724 742 699 709 731 713 714 738 743 708 713 743 743 739 731 719 694 712 666 676 696 732 -9999 -9999 -9999 -9999 -9999 -9999 
-9999 -9999 -9999 -9999 -9999 -9999 -9999 -9999 556 542 525 530 532 541 524 516 520 519 514 522 544 546 564 576 571 562 556 549 546 553 554 558 572 -9999 -9999 -9999 -9999 -9999 -9999 -9999 -9999 -9999 -9999 -9999 -9999 -9999 -9999 -9999 -9999 -9999 -9999 -9999 -9999 -9999 -9999 -9999 -9999 -9999 -9999 -9999 -9999 -9999 -9999 -9999 -9999 -9999 -9999 -9999 -9999 -9999 -9999 -9999 -9999 -9999 -9999 -9999 -9999 -9999 -9999 -9999 -9999 -9999 -9999 -9999 -9999 -9999 -9999 -9999 -9999 -9999 -9999 -9999 -9999 -9999 -9999 -9999 -9999 -9999 -9999 -9999 -9999 -9999 -9999 -9999 -9999 758 761 757 751 747 -9999 -9999 -9999 -9999 -9999 -9999 -9999 -9999 -9999 -9999 -9999 -9999 706 697 701 706 705 706 696 690 689 690 690 683 684 686 692 691 697 705 711 716 712 720 703 721 737 736 741 766 751 726 705 766 768 734 727 756 761 743 699 663 713 740 763 -9999 -9999 -9999 -9999 -9999 
-9999 -9999 -9999 -9999 -9999 -9999 -9999 -9999 -9999 -9999 527 514 531 536 540 529 520 515 513 518 525 542 551 560 573 584 569 557 549 549 553 566 581 606 -9999 -9999 -9999 -9999 -9999 -9999 -9999 -9999 -9999 -9999 -9999 -9999 -9999 -9999 -9999 -9999 -9999 -9999 -9999 -9999 -9999 -9999 -9999 -9999 -9999 -9999 -9999 -9999 -9999 -9999 -9999 -9999 -9999 -9999 -9999 -9999 -9999 -9999 -9999 -9999 -9999 -9999 -9999 -9999 -9999 -9999 -9999 -9999 -9999 -9999 -9999 -9999 -9999 -9999 -9999 -9999 -9999 -9999 -9999 -9999 -9999 -9999 -9999 -9999 -9999 -9999 -9999 -9999 -9999 -9999 760 757 758 756 748 -9999 -9999 -9999 -9999 -9999 -9999 -9999 -9999 -9999 707 -9999 707 703 699 702 704 702 705 704 703 694 692 693 700 696 695 688 687 689 692 704 710 726 722 732 709 715 729 760 763 754 722 733 707 742 769 780 783 752 738 724 712 672 709 728 751 770 -9999 -9999 -9999 -9999 
-9999 -9999 -9999 -9999 -9999 -9999 -9999 -9999 525 525 528 521 509 526 552 552 533 531 524 522 523 526 532 544 559 568 572 563 551 558 568 589 605 599 -9999 -9999 -9999 -9999 -9999 -9999 -9999 -9999 -9999 -9999 -9999 -9999 -9999 -9999 -9999 -9999 -9999 -9999 -9999 -9999 -9999 -9999 -9999 -9999 -9999 -9999 -9999 -9999 -9999 -9999 -9999 -9999 -9999 -9999 -9999 -9999 -9999 -9999 -9999 -9999 -9999 -9999 -9999 -9999 -9999 -9999 -9999 -9999 -9999 -9999 -9999 -9999 -9999 -9999 -9999 -9999 -9999 -9999 -9999 -9999 -9999 -9999 -9999 -9999 -9999 -9999 -9999 -9999 -9999 765 764 757 755 752 745 -9999 -9999 -9999 -9999 -9999 -9999 -9999 -9999 714 709 715 713 705 700 701 696 701 707 710 700 693 693 693 689 687 692 689 687 693 695 705 715 727 730 730 719 735 752 761 764 748 752 750 716 730 734 731 756 757 759 745 705 669 687 699 729 717 -9999 -9999 -9999 -9999 
-9999 -9999 -9999 -9999 -9999 -9999 -9999 533 536 535 531 533 540 514 535 539 534 546 538 530 525 524 528 534 543 554 561 559 554 573 585 601 615 612 -9999 -9999 -9999 -9999 -9999 -9999 -9999 -9999 -9999 -9999 -9999 -9999 -9999 -9999 -9999 -9999 -9999 -9999 -9999 -9999 -9999 -9999 -9999 -9999 -9999 -9999 -9999 -9999 -9999 -9999 -9999 -9999 -9999 -9999 -9999 -9999 -9999 -9999 -9999 -9999 -9999 -9999 -9999 -9999 -9999 -9999 -9999 -9999 -9999 -9999 -9999 -9999 -9999 -9999 -9999 -9999 -9999 -9999 -9999 -9999 -9999 -9999 -9999 -9999 -9999 -9999 -9999 -9999 -9999 768 771 763 758 750 747 -9999 -9999 -9999 -9999 -9999 -9999 -9999 -9999 728 722 726 720 709 704 704 701 704 703 704 700 697 696 693 689 691 689 690 694 692 698 707 715 725 736 745 727 725 735 754 777 760 745 723 726 746 700 685 694 710 684 678 703 727 693 669 696 680 733 768 740 -9999 
-9999 -9999 -9999 -9999 -9999 -9999 540 543 550 559 551 540 546 518 513 517 528 530 544 544 538 528 525 528 535 544 558 558 554 556 568 588 612 627 626 -9999 -9999 -9999 -9999 -9999 -9999 -9999 -9999 -9999 -9999 -9999 -9999 -9999 -9999 -9999 -9999 -9999 -9999 -9999 -9999 -9999 -9999 -9999 -9999 -9999 -9999 -9999 -9999 -9999 -9999 -9999 -9999 -9999 -9999 -9999 -9999 -9999 -9999 -9999 -9999 -9999 -9999 -9999 -9999 -9999 -9999 -9999 -9999 -9999 -9999 -9999 -9999 -9999 -9999 -9999 -9999 -9999 -9999 -9999 -9999 -9999 -9999 -9999 -9999 -9999 -9999 -9999 -9999 -9999 -9999 767 766 -9999 -9999 -9999 -9999 -9999 -9999 -9999 715 -9999 -9999 722 726 729 727 718 712 702 698 701 703 703 702 701 698 696 696 692 694 695 697 698 700 716 722 720 739 749 732 745 761 765 765 746 741 741 745 753 714 711 713 683 676 722 751 765 758 694 701 652 702 -9999 -9999 -9999 
-9999 -9999 -9999 -9999 -9999 -9999 543 542 543 548 555 563 551 531 517 510 507 516 533 537 548 537 547 542 540 544 550 551 562 561 589 597 607 620 615 -9999 -9999 -9999 -9999 -9999 -9999 -9999 -9999 -9999 -9999 -9999 -9999 -9999 -9999 -9999 -9999 -9999 -9999 -9999 -9999 -9999 -9999 -9999 -9999 -9999 -9999 -9999 -9999 -9999 -9999 -9999 -9999 -9999 -9999 -9999 -9999 -9999 -9999 -9999 -9999 -9999 -9999 -9999 -9999 -9999 -9999 -9999 -9999 -9999 -9999 -9999 -9999 -9999 -9999 -9999 -9999 771 769 773 773 775 -9999 -9999 -9999 -9999 -9999 -9999 -9999 -9999 -9999 763 -9999 -9999 -9999 -9999 -9999 -9999 -9999 -9999 718 721 -9999 723 732 735 738 728 707 703 698 702 703 708 707 701 704 700 695 694 696 701 700 705 704 725 728 723 734 747 734 748 773 769 750 748 759 751 772 730 739 769 761 700 704 713 765 785 732 738 751 682 676 -9999 -9999 -9999 
-9999 -9999 -9999 -9999 569 565 549 546 546 538 539 544 550 550 537 520 517 512 511 519 538 545 564 562 562 562 556 551 554 558 590 604 607 617 616 622 -9999 -9999 -9999 -9999 -9999 -9999 -9999 -9999 -9999 -9999 -9999 -9999 -9999 -9999 -9999 -9999 -9999 -9999 -9999 -9999 -9999 -9999 -9999 -9999 -9999 -9999 -9999 -9999 -9999 -9999 -9999 -9999 -9999 -9999 -9999 -9999 -9999 -9999 -9999 -9999 -9999 -9999 -9999 -9999 -9999 -9999 -9999 -9999 -9999 -9999 -9999 -9999 -9999 -9999 784 779 774 779 777 771 -9999 775 771 768 -9999 -9999 -9999 -9999 760 758 759 760 -9999 -9999 -9999 741 736 725 723 724 724 727 735 740 737 726 723 714 714 705 703 710 706 706 703 701 699 698 701 702 706 709 710 728 732 728 739 745 742 741 758 773 768 764 749 762 763 731 778 778 739 702 741 767 743 784 798 778 728 681 688 722 -9999 -9999 
-9999 -9999 -9999 576 567 559 550 546 549 549 536 529 527 535 532 524 527 525 527 527 519 539 570 572 577 586 581 560 552 555 574 589 607 625 614 613 -9999 -9999 -9999 -9999 -9999 -9999 -9999 -9999 -9999 -9999 -9999 -9999 -9999 -9999 -9999 -9999 -9999 -9999 -9999 -9999 -9999 -9999 -9999 -9999 -9999 -9999 -9999 -9999 -9999 -9999 -9999 -9999 -9999 -9999 -9999 -9999 -9999 -9999 -9999 -9999 -9999 -9999 -9999 -9999 -9999 -9999 -9999 -9999 -9999 -9999 -9999 -9999 -9999 -9999 -9999 786 781 781 780 775 777 780 773 770 768 -9999 -9999 765 763 760 762 760 -9999 -9999 750 737 728 726 723 724 727 730 736 742 738 736 733 722 713 705 704 704 702 703 702 701 703 707 708 703 707 708 717 717 723 722 734 739 747 756 753 778 770 773 761 772 755 737 785 768 752 718 738 789 776 765 758 775 712 685 687 678 -9999 -9999 
-9999 -9999 -9999 565 578 560 554 551 554 551 555 542 536 530 526 534 539 547 539 537 532 523 543 562 561 574 583 579 573 563 578 578 592 620 620 604 621 639 627 -9999 -9999 -9999 -9999 -9999 -9999 -9999 -9999 -9999 -9999 -9999 -9999 -9999 -9999 -9999 -9999 -9999 -9999 -9999 -9999 -9999 -9999 -9999 -9999 -9999 -9999 -9999 -9999 -9999 -9999 -9999 -9999 -9999 -9999 -9999 -9999 -9999 -9999 -9999 -9999 -9999 -9999 -9999 -9999 -9999 -9999 -9999 -9999 -9999 -9999 -9999 -9999 -9999 779 775 772 773 775 778 780 772 767 765 768 766 766 763 766 766 -9999 758 750 743 730 723 723 727 728 727 728 736 735 738 737 728 714 707 709 707 706 708 705 710 708 710 705 704 703 706 712 724 725 721 725 732 741 758 761 769 777 766 779 773 764 750 787 791 748 750 742 800 793 774 723 726 732 690 728 686 686 -9999 
-9999 -9999 -9999 -9999 576 574 562 561 576 577 568 553 540 539 540 540 550 560 559 542 535 538 533 541 558 585 573 588 589 567 576 576 581 606 622 613 611 631 623 634 631 632 -9999 -9999 -9999 -9999 -9999 -9999 -9999 -9999 -9999 -9999 -9999 -9999 -9999 -9999 -9999 -9999 -9999 -9999 -9999 -9999 -9999 -9999 -9999 -9999 -9999 -9999 -9999 -9999 -9999 -9999 -9999 -9999 -9999 -9999 -9999 -9999 -9999 -9999 -9999 -9999 -9999 -9999 -9999 -9999 -9999 -9999 -9999 -9999 -9999 781 775 774 774 773 774 776 773 770 762 756 762 764 767 771 770 768 762 760 752 744 734 731 726 723 721 722 726 725 736 741 735 731 719 712 709 713 724 725 721 721 717 723 716 707 703 705 711 723 725 730 730 739 750 758 765 758 753 757 762 787 775 756 807 796 756 781 758 802 795 754 735 716 702 747 762 732 -9999 -9999 
-9999 -9999 -9999 -9999 602 582 579 577 580 587 569 556 548 559 547 550 558 567 565 543 537 547 543 544 541 566 585 576 577 571 572 583 577 593 617 617 608 598 617 629 620 627 633 635 632 -9999 -9999 -9999 -9999 -9999 -9999 -9999 -9999 -9999 -9999 -9999 -9999 -9999 -9999 -9999 -9999 -9999 -9999 -9999 -9999 -9999 -9999 -9999 -9999 -9999 -9999 -9999 -9999 -9999 -9999 -9999 -9999 -9999 -9999 -9999 -9999 -9999 -9999 -9999 -9999 -9999 -9999 -9999 -9999 -9999 -9999 -9999 779 772 771 768 770 772 771 764 762 754 755 756 761 769 773 776 778 771 760 750 740 737 726 728 724 722 724 729 740 736 736 730 718 712 709 713 721 730 725 726 732 735 727 713 709 705 710 718 728 735 734 744 753 753 761 771 767 748 772 807 770 760 794 802 795 805 771 -9999 -9999 780 757 761 721 739 784 782 733 722 
-9999 -9999 -9999 -9999 602 598 589 591 581 591 586 570 572 566 559 566 564 560 549 546 557 558 544 553 534 560 578 575 571 563 575 584 577 584 598 618 616 608 599 618 611 617 633 646 629 -9999 -9999 -9999 -9999 -9999 -9999 -9999 -9999 -9999 -9999 -9999 -9999 -9999 -9999 -9999 664 672 -9999 -9999 -9999 -9999 -9999 -9999 -9999 -9999 -9999 -9999 -9999 -9999 -9999 -9999 -9999 -9999 -9999 -9999 -9999 -9999 -9999 -9999 -9999 -9999 -9999 -9999 -9999 -9999 -9999 -9999 766 767 768 768 766 767 766 764 762 753 752 746 747 752 759 768 768 766 762 756 743 739 733 733 732 726 724 729 740 742 746 726 720 721 711 718 726 730 732 741 745 744 732 729 723 719 715 716 730 734 740 750 756 752 765 752 764 748 775 787 758 756 784 822 814 826 789 -9999 -9999 -9999 -9999 760 744 728 765 781 748 -9999 
561 539 533 541 575 590 602 607 590 593 597 584 577 574 579 576 561 558 563 562 568 557 560 546 532 554 561 581 582 561 589 582 583 590 584 602 607 594 589 604 614 617 625 630 627 641 -9999 -9999 -9999 -9999 -9999 -9999 -9999 -9999 -9999 -9999 -9999 -9999 665 663 671 671 679 -9999 -9999 -9999 -9999 -9999 -9999 -9999 -9999 -9999 -9999 -9999 -9999 -9999 -9999 -9999 -9999 -9999 -9999 -9999 -9999 -9999 -9999 -9999 -9999 -9999 -9999 -9999 -9999 765 765 767 771 775 775 779 776 774 767 760 747 746 745 745 739 741 752 766 767 760 755 747 738 733 733 726 728 731 738 746 743 728 723 720 712 716 723 731 728 738 755 756 741 739 728 718 725 725 724 735 746 753 749 743 751 755 746 765 771 762 754 751 782 811 832 826 817 -9999 -9999 -9999 -9999 -9999 783 760 785 -9999 -9999 -9999 
507 537 579 601 563 585 612 603 590 608 593 589 595 587 586 587 571 584 598 583 584 569 570 552 546 537 540 549 564 560 562 566 586 589 581 588 591 582 595 602 593 609 618 629 646 643 -9999 -9999 -9999 -9999 -9999 -9999 -9999 -9999 -9999 -9999 -9999 -9999 672 669 666 669 675 679 -9999 -9999 -9999 -9999 -9999 -9999 -9999 -9999 -9999 -9999 -9999 -9999 -9999 -9999 -9999 -9999 -9999 -9999 -9999 -9999 -9999 -9999 -9999 -9999 -9999 -9999 -9999 -9999 765 768 769 773 775 780 785 780 775 770 764 749 739 735 734 741 747 747 748 746 746 748 741 738 731 728 728 731 736 742 735 730 724 723 712 713 721 728 734 734 750 751 749 750 739 737 736 740 737 738 754 757 747 740 750 740 738 757 757 747 742 776 791 796 825 849 828 -9999 -9999 -9999 -9999 -9999 -9999 807 -9999 -9999 -9999 -9999 
-9999 516 558 605 579 572 586 587 592 605 596 612 604 591 591 593 577 602 616 598 588 588 580 557 562 551 543 540 541 555 556 576 567 580 577 586 578 576 594 586 593 596 611 640 640 642 642 635 639 632 627 -9999 -9999 -9999 -9999 -9999 -9999 -9999 670 673 676 677 680 689 685 701 -9999 -9999 -9999 -9999 -9999 -9999 -9999 -9999 -9999 -9999 -9999 -9999 -9999 -9999 -9999 -9999 -9999 -9999 -9999 -9999 -9999 -9999 -9999 -9999 -9999 -9999 -9999 772 773 774 770 773 773 776 776 775 769 769 756 752 742 733 743 745 743 740 737 742 744 737 734 731 735 734 742 742 728 725 723 719 712 720 722 735 736 736 729 746 756 761 740 738 738 749 762 755 751 743 742 748 757 764 749 737 752 738 744 777 830 830 825 831 810 834 -9999 -9999 -9999 -9999 -9999 -9999 -9999 -9999 -9999 -9999 
-9999 530 570 616 614 590 592 611 619 617 608 618 609 588 604 601 586 610 621 603 590 587 578 558 561 557 551 550 546 552 563 587 590 575 573 574 585 583 582 590 591 612 616 635 638 637 639 641 634 635 628 627 633 -9999 -9999 -9999 -9999 -9999 673 674 680 678 680 685 686 691 -9999 -9999 -9999 -9999 -9999 -9999 -9999 -9999 -9999 -9999 -9999 -9999 -9999 -9999 -9999 -9999 -9999 -9999 -9999 -9999 -9999 -9999 -9999 -9999 -9999 -9999 -9999 770 771 776 777 772 763 764 767 773 767 763 758 757 753 743 725 732 739 742 737 734 745 743 744 744 744 742 737 732 724 717 717 714 713 721 727 735 741 740 731 747 755 751 750 747 736 743 764 771 748 741 740 751 764 771 761 746 755 735 744 778 799 814 805 790 798 -9999 845 841 -9999 -9999 -9999 -9999 -9999 -9999 -9999 -9999 
-9999 528 570 592 624 624 615 593 605 615 613 617 609 599 617 612 592 616 622 606 604 586 574 569 565 557 551 556 556 565 573 593 610 601 613 593 587 592 579 584 583 601 619 625 628 631 638 637 637 637 640 633 636 644 651 653 -9999 -9999 667 676 678 677 685 688 688 696 700 -9999 -9999 -9999 -9999 -9999 -9999 -9999 -9999 -9999 -9999 -9999 -9999 -9999 -9999 -9999 -9999 -9999 -9999 -9999 -9999 -9999 -9999 -9999 -9999 -9999 -9999 772 772 782 787 778 765 759 764 769 763 751 753 753 750 748 739 721 731 729 736 728 739 748 752 744 740 737 732 725 718 718 716 717 721 723 732 743 746 747 734 741 747 760 771 772 759 744 751 755 755 744 748 757 781 779 782 763 737 737 767 794 826 810 775 766 776 801 827 827 822 -9999 -9999 -9999 -9999 -9999 -9999 -9999 
-9999 -9999 538 609 624 617 620 620 625 630 622 617 614 609 612 606 617 618 621 616 605 591 579 577 567 559 558 560 571 584 588 585 617 625 626 610 593 594 599 593 587 589 608 625 635 642 634 635 641 641 644 643 642 650 663 656 658 658 670 682 683 683 688 689 698 704 712 -9999 -9999 -9999 -9999 -9999 724 -9999 -9999 -9999 -9999 -9999 -9999 -9999 -9999 -9999 -9999 -9999 -9999 -9999 -9999 -9999 -9999 -9999 -9999 -9999 -9999 773 771 782 785 774 770 755 767 774 770 753 755 752 747 746 732 722 721 719 717 719 738 743 740 737 730 728 722 716 721 719 720 722 727 735 739 747 744 736 747 751 761 776 763 773 762 748 746 740 754 756 747 761 783 783 773 775 745 744 764 798 806 805 812 832 815 801 785 791 819 -9999 -9999 -9999 -9999 -9999 -9999 -9999 
-9999 -9999 528 535 582 615 597 618 626 604 595 623 628 621 625 613 623 622 616 605 595 584 580 576 562 571 575 580 592 601 594 594 600 614 631 632 630 630 628 615 621 597 607 614 630 633 635 640 647 645 647 646 651 657 666 664 658 661 667 682 693 691 691 693 701 717 -9999 -9999 -9999 719 724 725 726 729 726 -9999 -9999 -9999 -9999 -9999 -9999 -9999 -9999 -9999 -9999 -9999 -9999 -9999 -9999 -9999 -9999 -9999 766 775 763 768 777 780 770 757 759 760 751 748 746 754 754 747 729 734 731 729 725 729 728 741 744 733 727 725 716 724 732 732 725 735 734 744 736 730 735 752 768 764 760 764 766 756 750 746 750 751 743 742 746 770 780 783 766 764 741 751 772 813 842 866 865 835 827 819 808 775 791 -9999 -9999 -9999 -9999 -9999 -9999 -9999 
-9999 -9999 -9999 539 518 544 558 596 602 582 624 630 627 622 616 624 619 612 616 606 597 599 584 576 565 570 574 584 591 605 606 614 600 607 618 615 628 638 634 637 629 611 600 617 628 638 640 637 647 658 651 656 654 663 666 674 664 662 670 682 689 696 698 701 709 717 -9999 -9999 -9999 730 726 729 730 727 730 729 -9999 -9999 -9999 -9999 -9999 742 -9999 -9999 -9999 -9999 -9999 -9999 743 748 745 741 755 766 759 759 760 769 765 761 748 749 748 760 761 755 739 732 728 742 737 738 732 740 728 738 732 732 731 718 718 725 731 731 736 753 747 739 733 739 756 777 777 761 761 761 752 755 742 744 771 772 764 746 736 759 783 784 768 751 736 752 780 780 807 836 877 879 850 837 835 823 792 801 -9999 -9999 -9999 -9999 -9999 -9999 
-9999 -9999 -9999 -9999 -9999 -9999 517 551 550 584 626 614 631 607 617 604 617 603 603 600 614 612 600 588 573 578 585 590 603 611 612 607 617 623 615 606 602 615 616 624 642 613 600 620 629 633 645 648 646 652 653 657 657 669 680 688 681 674 667 675 692 707 707 710 712 722 724 731 733 731 729 735 732 735 738 733 -9999 -9999 -9999 741 745 748 744 744 745 750 748 747 745 751 752 745 738 736 733 732 731 737 737 747 736 740 758 754 745 732 740 737 733 731 733 742 731 730 726 737 735 733 728 717 718 723 735 735 750 754 743 737 747 769 774 783 777 786 780 779 754 739 750 762 772 785 795 773 746 748 786 775 756 752 735 771 789 777 816 837 -9999 -9999 -9999 -9999 -9999 840 822 800 -9999 -9999 -9999 -9999 -9999 -9999 
-9999 -9999 -9999 -9999 -9999 -9999 -9999 526 528 563 568 569 606 576 607 569 603 574 587 615 619 613 602 590 581 575 580 591 598 614 615 620 624 627 619 615 613 621 602 614 620 605 620 626 624 630 637 649 652 655 653 653 656 682 690 702 694 688 677 672 685 695 697 710 710 713 722 724 720 728 733 739 741 732 731 734 732 -9999 -9999 736 737 742 747 749 748 742 743 747 751 740 739 746 759 757 752 752 758 747 735 734 730 752 750 729 736 747 760 759 745 748 735 730 728 723 725 726 734 731 721 720 715 719 731 742 747 737 741 747 760 786 804 799 788 794 779 752 734 756 775 779 770 785 792 787 773 745 759 778 759 752 749 766 772 785 835 826 -9999 -9999 -9999 -9999 -9999 -9999 812 801 -9999 -9999 -9999 -9999 -9999 -9999 
-9999 -9999 -9999 -9999 -9999 -9999 -9999 -9999 -9999 -9999 517 514 521 530 554 552 556 580 607 621 622 612 609 596 587 591 594 598 602 616 627 624 625 628 632 622 641 648 620 598 613 601 613 627 640 643 635 639 657 666 662 653 664 676 688 692 697 698 694 680 674 685 693 697 700 709 715 717 716 724 726 728 729 731 730 733 739 737 732 -9999 732 737 740 745 746 743 741 743 735 733 741 747 757 761 760 768 760 752 756 750 728 741 724 732 735 734 740 751 749 746 741 733 725 721 719 726 735 730 722 721 718 720 731 729 731 733 744 765 771 787 799 796 807 789 751 754 739 754 775 779 768 788 771 796 773 764 752 781 775 757 745 752 765 817 837 841 817 -9999 -9999 -9999 -9999 -9999 -9999 795 -9999 -9999 -9999 -9999 -9999 -9999 
-9999 -9999 -9999 -9999 -9999 -9999 -9999 -9999 -9999 -9999 -9999 -9999 -9999 -9999 510 516 527 570 619 628 614 615 610 601 604 600 602 599 610 607 621 630 627 623 633 635 626 625 611 604 610 599 605 632 652 649 639 635 644 662 664 666 658 675 684 690 694 697 699 701 684 684 690 696 695 707 714 716 715 722 726 738 738 731 731 733 738 739 742 744 739 733 727 736 743 745 741 738 728 729 735 741 746 755 761 764 754 762 755 747 741 720 730 751 759 760 753 742 749 746 739 735 727 722 715 722 733 726 725 730 721 720 721 734 732 739 762 779 796 797 811 798 778 763 771 787 769 752 744 766 759 784 765 788 782 761 750 765 781 776 770 747 750 778 819 868 833 -9999 -9999 -9999 -9999 -9999 843 -9999 -9999 -9999 -9999 -9999 -9999 -9999 
-9999 -9999 -9999 -9999 -9999 -9999 -9999 -9999 -9999 -9999 -9999 -9999 -9999 -9999 -9999 -9999 525 527 560 604 616 600 618 614 618 617 619 612 599 609 620 621 614 624 637 634 632 625 612 604 602 602 606 634 657 663 646 648 638 649 665 663 658 665 680 684 697 698 698 709 697 685 687 692 698 698 711 715 717 721 726 734 734 730 735 739 736 740 746 748 749 748 737 728 737 744 743 733 725 723 725 733 739 747 752 758 761 762 760 763 735 737 748 745 751 765 758 746 744 748 739 731 730 726 719 717 726 729 724 728 719 716 721 741 738 742 761 785 796 799 779 786 803 796 795 816 801 792 748 741 745 776 767 761 790 765 742 767 786 787 803 773 747 763 830 866 853 854 -9999 -9999 -9999 -9999 -9999 -9999 -9999 -9999 -9999 -9999 -9999 -9999 
-9999 -9999 -9999 -9999 -9999 -9999 -9999 -9999 -9999 -9999 -9999 -9999 -9999 -9999 -9999 -9999 -9999 -9999 537 537 556 569 588 608 607 601 600 609 614 603 608 615 611 629 619 619 625 615 609 603 592 603 611 629 631 649 664 657 644 641 653 660 659 657 670 676 694 690 698 704 695 690 684 689 694 696 704 714 719 715 713 718 723 730 733 737 737 739 745 746 750 753 743 734 745 745 749 744 729 717 712 720 729 737 746 761 765 767 774 761 731 731 739 748 753 759 754 747 737 736 730 724 732 728 718 719 725 726 725 730 723 724 721 733 738 755 774 784 788 790 803 809 808 809 817 804 788 777 766 736 751 781 759 745 781 773 741 748 762 772 779 787 779 757 805 842 844 -9999 -9999 -9999 -9999 -9999 -9999 -9999 -9999 -9999 -9999 -9999 -9999 -9999 
-9999 -9999 -9999 -9999 -9999 -9999 -9999 -9999 -9999 -9999 -9999 -9999 -9999 -9999 -9999 -9999 -9999 -9999 -9999 -9999 550 546 560 564 571 583 588 586 593 603 606 605 611 632 633 618 614 623 599 594 596 617 626 642 632 634 648 655 654 652 650 656 662 661 657 667 680 678 691 697 693 692 689 687 688 694 698 708 712 708 702 708 715 724 728 734 740 739 741 743 743 739 740 733 727 738 747 746 738 726 719 717 717 724 730 750 766 770 778 768 758 744 717 732 750 755 744 754 751 742 733 722 733 730 736 734 733 743 740 735 728 733 739 739 746 761 794 802 802 807 783 792 799 791 826 817 776 781 747 727 753 782 760 761 777 792 758 753 755 752 750 743 752 750 774 824 833 -9999 -9999 -9999 -9999 -9999 -9999 -9999 -9999 -9999 -9999 -9999 -9999 -9999 
-9999 -9999 -9999 -9999 -9999 -9999 -9999 -9999 -9999 -9999 -9999 -9999 -9999 -9999 -9999 -9999 -9999 -9999 -9999 -9999 -9999 563 569 559 564 564 571 583 596 594 594 594 593 616 622 615 608 605 593 601 616 623 634 621 622 629 635 654 657 649 647 651 662 660 654 656 662 668 676 689 685 692 690 692 688 693 692 701 705 701 702 700 700 712 720 728 734 739 736 738 744 745 739 728 722 720 731 736 732 732 723 731 722 726 723 729 744 748 762 767 773 765 724 742 754 759 750 738 757 756 740 725 719 726 748 751 747 751 746 744 743 745 743 740 751 770 792 815 801 785 801 775 790 766 794 807 798 800 761 735 770 785 746 750 766 771 750 763 763 753 769 759 761 748 789 844 838 844 -9999 -9999 -9999 -9999 -9999 -9999 -9999 -9999 -9999 -9999 -9999 -9999 
-9999 -9999 -9999 -9999 -9999 -9999 -9999 -9999 -9999 -9999 -9999 -9999 -9999 -9999 -9999 -9999 -9999 -9999 -9999 -9999 -9999 556 596 596 578 591 603 607 598 596 598 601 601 602 604 624 619 603 607 600 603 608 618 629 619 616 618 639 654 644 649 666 672 664 660 658 657 658 666 675 677 683 693 696 687 686 689 695 700 702 702 701 697 702 717 722 732 736 738 743 745 744 745 743 739 735 721 718 734 741 732 728 725 731 729 721 729 737 751 753 751 736 716 752 766 765 746 722 752 738 745 742 710 732 742 754 735 741 756 750 753 747 751 744 759 770 785 811 822 821 792 774 750 745 797 815 795 759 745 727 749 750 737 753 790 786 767 788 779 781 781 794 776 759 776 828 843 862 844 845 -9999 -9999 -9999 -9999 861 -9999 -9999 -9999 -9999 -9999 
-9999 -9999 -9999 -9999 -9999 -9999 -9999 -9999 -9999 -9999 -9999 -9999 -9999 -9999 -9999 -9999 -9999 -9999 -9999 -9999 -9999 555 579 609 614 593 602 627 630 629 622 605 603 603 610 605 606 608 623 627 624 625 633 658 668 656 637 625 645 662 643 655 666 675 676 670 663 658 660 666 670 679 684 696 695 688 685 689 695 701 702 702 701 701 709 718 729 733 738 742 743 745 744 746 746 750 746 720 728 729 736 736 722 723 728 725 737 747 754 750 728 714 686 712 745 744 755 702 695 699 707 716 710 711 717 729 719 754 761 766 763 760 756 745 754 776 793 822 817 832 814 808 777 745 765 802 820 799 756 726 740 727 753 787 798 783 786 775 805 817 830 839 825 793 771 820 838 829 840 828 857 858 -9999 832 840 860 -9999 -9999 -9999 -9999 
-9999 -9999 -9999 -9999 -9999 -9999 -9999 -9999 -9999 -9999 -9999 -9999 -9999 -9999 -9999 -9999 -9999 -9999 -9999 -9999 -9999 -9999 554 583 624 615 617 618 612 643 646 626 621 608 609 609 614 637 632 638 654 642 654 673 672 678 662 628 638 662 651 644 655 670 679 680 674 664 666 665 664 672 678 690 694 697 692 689 699 699 698 699 699 698 702 710 715 721 726 738 750 749 748 746 744 750 753 724 715 752 757 756 747 731 729 742 744 747 748 724 705 707 709 687 712 715 697 681 705 710 684 674 700 693 693 686 706 706 745 755 775 772 766 747 753 786 804 771 771 793 837 822 785 741 736 783 777 769 752 721 720 724 752 793 804 810 787 765 770 781 806 807 824 787 770 808 831 824 817 832 834 836 840 842 -9999 -9999 -9999 -9999 -9999 -9999 
-9999 -9999 -9999 -9999 -9999 -9999 -9999 -9999 -9999 -9999 -9999 -9999 -9999 -9999 -9999 -9999 -9999 -9999 -9999 -9999 -9999 -9999 -9999 571 613 622 606 628 620 610 630 619 642 645 626 596 596 618 650 661 662 660 671 672 662 647 643 645 630 653 652 643 668 689 686 680 692 678 671 670 668 670 677 681 689 697 697 691 693 695 695 695 700 696 695 700 711 718 718 727 748 754 751 748 743 736 726 719 712 731 757 774 765 744 739 752 755 738 715 711 721 724 747 717 684 680 707 695 693 746 733 717 675 674 682 691 678 692 715 729 756 786 788 765 741 777 802 783 762 737 768 768 764 747 722 746 784 769 737 721 717 741 762 761 801 825 814 801 776 772 779 806 825 783 794 811 -9999 855 858 867 872 865 851 -9999 -9999 -9999 -9999 -9999 -9999 -9999 
-9999 -9999 -9999 -9999 -9999 -9999 -9999 -9999 -9999 -9999 -9999 -9999 -9999 -9999 -9999 -9999 -9999 -9999 -9999 -9999 -9999 -9999 -9999 -9999 574 585 583 603 626 624 609 609 621 651 665 631 609 610 621 647 662 652 660 658 661 652 653 649 648 645 643 638 667 687 680 673 684 683 684 677 676 677 675 679 686 691 704 694 692 695 699 698 699 702 702 700 713 718 708 717 739 754 748 749 748 756 736 708 726 726 748 756 750 745 752 753 760 733 715 735 733 750 747 708 712 704 715 725 695 706 731 714 678 712 726 730 719 702 732 749 764 770 782 786 757 746 783 791 749 730 719 718 719 730 710 715 761 772 742 727 711 716 751 756 778 791 825 808 803 798 775 781 812 775 797 -9999 -9999 -9999 -9999 -9999 -9999 -9999 -9999 -9999 -9999 -9999 -9999 -9999 -9999 -9999 
-9999 -9999 -9999 -9999 -9999 -9999 -9999 -9999 -9999 -9999 -9999 -9999 -9999 -9999 -9999 -9999 -9999 -9999 -9999 -9999 -9999 -9999 -9999 -9999 -9999 561 602 630 640 651 633 604 616 663 672 664 658 651 635 652 646 638 634 645 642 650 652 652 662 658 646 635 650 667 666 670 675 682 694 687 682 683 685 680 681 686 700 704 700 698 706 702 707 706 707 702 719 719 710 709 723 739 751 755 752 750 739 708 729 739 741 750 746 745 751 749 740 727 722 752 752 759 725 714 727 721 720 751 741 720 722 691 676 724 759 756 746 743 737 759 779 796 794 797 774 746 749 798 786 736 738 755 762 759 729 708 708 718 719 719 712 716 720 741 740 792 811 822 814 796 786 763 771 784 813 -9999 -9999 -9999 -9999 -9999 -9999 -9999 -9999 -9999 -9999 -9999 -9999 -9999 -9999 -9999 
-9999 -9999 -9999 -9999 -9999 -9999 -9999 -9999 -9999 -9999 -9999 -9999 -9999 -9999 -9999 -9999 -9999 -9999 -9999 -9999 -9999 -9999 -9999 -9999 -9999 571 574 610 651 641 635 638 602 631 656 685 686 670 659 660 631 620 619 625 632 641 647 656 664 656 649 638 648 656 660 663 672 676 685 692 689 689 686 689 695 690 691 707 707 703 707 701 713 714 720 709 706 714 707 700 704 717 742 744 749 753 738 703 715 742 745 748 749 749 751 752 748 743 730 749 744 727 730 739 753 750 743 757 757 738 748 699 674 716 765 756 768 751 768 765 785 800 813 801 793 778 737 765 783 733 765 786 777 740 726 727 724 758 740 745 752 732 719 725 739 758 772 824 845 827 802 779 767 811 -9999 -9999 -9999 -9999 -9999 -9999 -9999 -9999 -9999 -9999 -9999 -9999 -9999 -9999 -9999 -9999 
-9999 -9999 -9999 -9999 -9999 -9999 -9999 -9999 -9999 -9999 -9999 -9999 -9999 -9999 -9999 -9999 -9999 -9999 -9999 -9999 -9999 -9999 -9999 -9999 -9999 -9999 568 603 634 645 621 610 601 609 623 643 663 686 672 666 659 635 621 618 622 629 640 653 664 658 651 647 639 648 660 674 677 686 678 681 689 691 693 696 705 705 697 700 710 703 697 700 715 726 734 725 712 705 708 717 694 708 733 746 738 724 702 690 699 728 737 744 747 751 757 752 755 747 735 751 748 740 752 767 779 762 765 765 769 754 755 733 680 689 740 726 741 743 738 757 790 771 803 797 800 796 762 738 776 737 770 830 810 748 762 755 745 786 777 794 784 745 733 723 721 729 751 789 821 846 829 786 772 829 -9999 -9999 -9999 -9999 -9999 -9999 -9999 -9999 -9999 -9999 -9999 -9999 -9999 -9999 -9999 -9999 
-9999 -9999 -9999 -9999 -9999 -9999 -9999 -9999 -9999 -9999 -9999 -9999 -9999 -9999 -9999 -9999 -9999 -9999 -9999 -9999 -9999 -9999 -9999 -9999 -9999 -9999 562 595 626 625 607 616 616 632 622 624 648 666 675 682 682 665 654 632 620 622 625 640 662 671 669 670 655 646 659 668 675 679 679 680 681 692 702 703 707 705 697 698 704 705 696 692 716 718 729 722 723 715 719 728 701 707 721 724 720 712 689 713 692 694 709 730 735 744 749 755 736 748 749 755 747 757 753 748 749 765 761 753 760 753 724 727 681 679 677 671 682 719 717 772 791 760 782 771 761 794 776 736 767 753 784 806 809 809 766 812 803 778 772 788 819 799 776 756 746 738 741 758 762 800 825 792 791 831 866 -9999 -9999 -9999 -9999 -9999 -9999 -9999 -9999 -9999 -9999 -9999 -9999 -9999 -9999 -9999 
-9999 -9999 -9999 -9999 -9999 -9999 -9999 -9999 -9999 -9999 -9999 -9999 -9999 -9999 -9999 -9999 -9999 -9999 -9999 -9999 -9999 -9999 -9999 -9999 -9999 557 565 603 625 603 589 613 644 643 655 635 653 672 683 669 661 671 671 640 638 634 630 626 644 669 675 673 671 660 652 650 668 683 671 685 696 695 703 710 714 709 702 692 703 712 702 694 693 706 721 713 721 717 718 726 700 693 697 702 692 695 715 726 729 712 684 709 731 742 731 751 726 755 735 747 732 750 749 718 718 751 734 733 755 767 747 699 667 676 662 674 684 667 684 715 753 747 745 749 735 789 776 733 781 785 802 827 840 817 799 800 796 803 802 753 757 771 788 762 741 736 734 736 750 771 792 803 783 811 852 839 844 866 871 -9999 -9999 -9999 -9999 -9999 -9999 -9999 -9999 -9999 -9999 -9999 
-9999 -9999 -9999 -9999 -9999 -9999 -9999 -9999 -9999 -9999 -9999 -9999 -9999 -9999 -9999 -9999 -9999 -9999 -9999 -9999 -9999 -9999 -9999 -9999 -9999 -9999 559 585 616 591 587 609 623 637 658 654 663 679 688 686 681 658 647 647 658 653 653 640 638 650 660 678 671 669 664 656 668 671 681 695 704 702 704 710 716 710 705 693 696 715 708 701 686 692 706 709 720 721 721 712 694 690 696 691 710 706 741 748 731 728 701 687 727 713 727 731 729 758 747 719 723 735 755 723 672 670 672 679 694 709 679 670 714 719 710 684 703 720 689 685 698 705 703 706 713 744 749 749 770 781 804 826 794 818 829 835 832 833 778 767 764 737 742 743 750 748 743 756 765 766 776 785 794 797 826 820 827 856 857 876 -9999 -9999 -9999 -9999 -9999 -9999 -9999 -9999 -9999 -9999 
-9999 -9999 -9999 -9999 -9999 -9999 -9999 -9999 -9999 -9999 -9999 -9999 -9999 -9999 -9999 -9999 -9999 -9999 -9999 -9999 -9999 -9999 -9999 -9999 -9999 -9999 562 573 599 582 587 608 624 653 642 654 672 683 692 667 697 689 665 666 669 664 669 674 658 641 640 648 655 653 654 652 663 671 677 689 703 710 714 711 713 705 708 700 688 701 714 713 695 682 697 704 712 725 715 715 705 703 707 705 724 723 731 737 717 699 714 685 672 679 712 704 733 758 741 690 670 679 683 666 670 669 693 688 659 654 679 711 740 748 751 735 714 728 708 723 730 740 747 725 730 740 733 779 747 797 828 802 781 811 796 825 820 828 829 835 788 767 763 768 790 789 781 797 785 775 777 786 782 799 808 814 815 833 860 871 877 886 892 -9999 -9999 -9999 -9999 -9999 -9999 -9999 
-9999 -9999 -9999 -9999 -9999 -9999 -9999 -9999 -9999 -9999 -9999 -9999 -9999 -9999 -9999 -9999 -9999 -9999 -9999 -9999 -9999 -9999 -9999 -9999 -9999 -9999 -9999 563 586 579 610 638 646 646 643 647 668 669 685 678 697 705 696 684 686 666 670 698 688 666 670 655 643 645 654 659 653 651 667 693 700 701 714 705 702 712 697 688 677 684 700 704 700 688 685 689 703 718 704 708 706 709 708 703 719 715 709 695 696 710 691 687 706 700 673 667 676 694 685 711 674 684 669 683 717 691 708 707 714 686 668 659 685 731 726 755 756 743 718 752 743 764 775 746 735 778 760 802 767 746 793 821 779 820 787 775 781 817 822 837 850 828 827 812 822 825 807 783 777 773 788 800 806 801 814 826 829 841 870 876 879 882 893 886 -9999 -9999 -9999 -9999 -9999 -9999 
-9999 -9999 -9999 -9999 -9999 -9999 -9999 -9999 -9999 -9999 -9999 -9999 -9999 -9999 -9999 -9999 -9999 -9999 -9999 -9999 -9999 -9999 -9999 -9999 -9999 -9999 -9999 -9999 566 569 592 616 629 637 632 640 648 643 651 683 693 685 688 684 696 694 679 677 692 674 683 689 661 648 639 642 647 654 654 676 680 692 694 685 685 704 694 681 671 671 682 705 693 685 681 682 694 711 696 708 700 697 703 698 700 703 695 703 722 729 707 723 756 745 698 702 706 706 714 707 677 687 706 724 709 695 739 755 739 712 723 681 648 664 693 733 756 747 724 751 763 776 758 782 743 796 787 820 807 742 758 756 815 833 828 812 761 763 777 808 840 841 841 849 820 824 843 823 821 812 819 799 800 821 830 828 830 851 866 867 867 874 879 888 -9999 -9999 -9999 -9999 -9999 -9999 
-9999 -9999 -9999 -9999 -9999 -9999 -9999 -9999 -9999 -9999 -9999 -9999 -9999 -9999 -9999 -9999 -9999 -9999 -9999 -9999 -9999 -9999 -9999 -9999 -9999 -9999 -9999 -9999 -9999 569 577 581 599 619 629 629 644 633 639 662 657 659 684 690 675 679 686 677 682 694 683 688 696 679 657 642 639 645 648 656 662 670 670 666 666 681 695 687 668 660 666 686 694 684 686 678 685 690 687 705 702 697 700 693 689 682 687 713 721 712 704 743 743 721 719 731 744 753 731 712 677 691 720 749 729 703 756 754 740 750 759 718 655 682 725 753 772 764 757 749 775 790 784 793 749 786 817 818 770 739 723 759 825 836 853 804 818 815 765 770 802 818 806 841 832 798 834 863 836 834 841 840 841 847 841 844 846 842 857 871 -9999 885 -9999 -9999 -9999 -9999 -9999 -9999 -9999 -9999 
-9999 -9999 -9999 -9999 -9999 -9999 -9999 -9999 -9999 -9999 -9999 -9999 -9999 -9999 -9999 -9999 -9999 -9999 -9999 -9999 -9999 -9999 -9999 -9999 -9999 -9999 -9999 -9999 -9999 576 576 593 612 629 618 622 639 649 631 623 633 656 665 664 661 683 683 669 679 690 691 700 704 707 701 676 648 647 647 646 648 653 654 655 658 665 672 669 665 659 658 660 680 682 693 695 680 676 683 710 702 693 695 689 684 681 681 699 716 726 721 745 723 722 743 756 765 733 689 683 720 724 742 761 734 713 743 753 753 726 713 678 650 651 701 754 768 770 764 744 735 778 790 799 781 791 812 799 768 769 750 728 781 800 803 843 854 827 780 768 764 775 773 811 814 799 833 849 851 812 839 863 839 840 838 849 838 856 -9999 -9999 -9999 -9999 -9999 -9999 -9999 -9999 -9999 -9999 -9999 -9999 
-9999 -9999 -9999 -9999 -9999 -9999 -9999 -9999 -9999 -9999 -9999 -9999 -9999 -9999 -9999 -9999 -9999 -9999 -9999 -9999 -9999 -9999 -9999 -9999 -9999 -9999 -9999 -9999 -9999 -9999 579 582 613 633 627 631 657 659 641 640 624 637 642 662 661 666 668 659 674 685 689 679 695 699 697 706 669 675 680 659 651 652 651 651 650 651 655 658 663 672 672 665 658 672 673 693 697 688 674 704 699 683 684 692 691 690 685 688 712 724 732 735 721 732 758 764 747 707 697 698 731 753 769 749 713 732 760 729 699 692 674 672 666 644 670 720 755 777 788 773 735 749 762 797 806 828 824 791 792 777 734 728 756 803 759 835 853 813 848 791 771 772 766 795 794 786 791 811 819 815 824 847 844 842 848 835 846 877 -9999 -9999 -9999 -9999 -9999 -9999 -9999 -9999 -9999 -9999 -9999 -9999 
-9999 -9999 -9999 -9999 -9999 -9999 -9999 -9999 -9999 -9999 -9999 -9999 -9999 -9999 -9999 -9999 -9999 -9999 -9999 -9999 -9999 -9999 -9999 -9999 -9999 -9999 -9999 -9999 -9999 -9999 -9999 586 585 608 636 618 634 664 666 659 627 635 641 634 641 641 638 639 665 684 692 693 681 677 678 678 672 680 691 709 707 682 679 664 660 655 655 659 670 687 716 703 672 659 651 659 679 677 665 686 683 669 682 696 700 699 703 696 706 720 724 719 722 740 738 745 729 691 716 711 746 759 757 746 726 748 764 735 722 678 682 701 698 649 660 684 746 757 786 780 768 728 736 761 782 806 829 832 835 787 739 731 732 755 749 800 839 844 856 837 801 773 775 791 790 803 814 817 820 804 823 825 846 843 831 860 884 -9999 -9999 -9999 -9999 -9999 -9999 -9999 -9999 -9999 -9999 -9999 -9999 -9999 
-9999 -9999 -9999 -9999 -9999 -9999 -9999 -9999 -9999 -9999 -9999 -9999 -9999 -9999 -9999 -9999 -9999 -9999 -9999 -9999 -9999 -9999 -9999 -9999 -9999 -9999 -9999 -9999 -9999 -9999 -9999 -9999 -9999 587 604 627 616 650 654 641 625 653 650 629 629 629 625 626 640 660 668 690 690 684 672 668 681 705 693 723 733 717 715 693 707 682 669 684 690 694 719 717 708 686 664 655 653 669 669 663 658 669 685 707 722 705 708 704 705 709 723 719 734 742 729 717 711 695 741 719 740 758 750 740 733 758 749 718 691 699 723 723 674 652 649 668 713 755 783 795 780 760 723 726 737 754 778 806 836 760 808 777 743 729 724 736 780 836 840 822 785 787 784 776 784 791 790 792 817 831 817 843 843 826 841 867 -9999 -9999 -9999 -9999 -9999 -9999 -9999 -9999 -9999 -9999 -9999 -9999 -9999 -9999 
-9999 -9999 -9999 -9999 -9999 -9999 -9999 -9999 -9999 -9999 -9999 -9999 -9999 -9999 -9999 -9999 -9999 -9999 -9999 -9999 -9999 -9999 -9999 -9999 -9999 -9999 -9999 -9999 -9999 -9999 -9999 -9999 -9999 -9999 586 598 601 623 624 616 626 625 628 642 649 646 627 622 630 641 646 672 685 697 690 681 677 687 701 707 727 725 727 707 725 695 672 700 723 711 714 717 718 715 692 679 654 650 665 675 662 660 681 701 714 705 703 706 706 701 718 711 708 710 728 714 685 711 741 745 757 758 745 761 756 763 762 728 707 741 734 724 671 647 639 657 685 734 764 789 803 798 766 715 743 800 834 841 828 808 812 770 810 802 802 751 769 802 815 783 781 775 768 783 822 822 843 832 813 841 858 841 832 831 862 -9999 -9999 -9999 -9999 -9999 -9999 -9999 -9999 -9999 -9999 -9999 -9999 -9999 -9999 -9999 
-9999 -9999 -9999 -9999 -9999 -9999 -9999 -9999 -9999 -9999 -9999 -9999 -9999 -9999 -9999 -9999 -9999 -9999 -9999 -9999 -9999 -9999 -9999 -9999 -9999 -9999 -9999 -9999 -9999 -9999 -9999 -9999 -9999 -9999 -9999 593 593 598 599 620 628 630 641 628 629 624 632 643 638 652 652 649 662 692 701 701 694 685 689 702 710 713 720 723 712 703 678 672 704 734 711 705 728 714 714 690 683 661 650 656 647 657 680 697 717 708 693 705 709 704 701 692 699 696 690 695 698 725 747 741 759 760 759 761 756 753 756 754 736 753 703 714 667 637 649 685 746 766 787 781 773 807 802 748 722 788 808 810 842 824 797 823 845 847 830 781 742 763 759 763 769 785 798 783 811 866 850 835 846 853 819 826 842 853 863 -9999 -9999 -9999 -9999 -9999 -9999 -9999 -9999 -9999 -9999 -9999 -9999 -9999 -9999 -9999 
-9999 -9999 -9999 -9999 -9999 -9999 -9999 -9999 -9999 -9999 -9999 -9999 -9999 -9999 -9999 -9999 -9999 -9999 -9999 -9999 -9999 -9999 -9999 -9999 -9999 -9999 -9999 -9999 -9999 -9999 -9999 -9999 -9999 -9999 -9999 -9999 592 593 598 606 604 604 611 612 620 614 634 659 661 662 663 655 654 678 699 685 690 681 683 688 686 693 698 719 722 723 711 686 664 678 685 686 701 728 721 711 706 692 662 646 639 667 684 703 701 709 684 699 701 721 700 686 710 734 740 744 748 734 729 730 757 765 754 754 746 731 751 767 771 741 680 665 645 642 670 675 746 785 794 803 760 790 790 762 713 749 758 811 837 810 784 762 762 766 752 746 741 737 750 753 771 786 820 838 855 862 848 847 869 828 823 840 849 -9999 -9999 -9999 -9999 -9999 -9999 -9999 -9999 -9999 -9999 -9999 -9999 -9999 -9999 -9999 -9999 -9999 
-9999 -9999 -9999 -9999 -9999 -9999 -9999 -9999 -9999 -9999 -9999 -9999 -9999 -9999 -9999 -9999 -9999 -9999 -9999 -9999 -9999 -9999 -9999 -9999 -9999 -9999 -9999 -9999 -9999 -9999 -9999 -9999 -9999 -9999 -9999 -9999 -9999 602 599 599 611 621 610 609 631 645 639 662 679 689 669 655 654 658 670 663 673 680 673 678 678 682 687 694 719 727 711 693 676 659 681 705 689 703 722 724 713 697 684 675 650 638 668 692 685 689 681 701 705 713 714 693 704 713 737 748 746 755 739 718 747 768 759 750 749 721 750 771 737 692 680 645 657 676 708 710 718 778 777 759 748 731 766 729 706 737 762 823 855 831 835 820 764 774 780 768 831 800 774 794 806 840 844 836 831 840 847 892 855 847 852 860 -9999 -9999 -9999 -9999 -9999 -9999 -9999 -9999 -9999 -9999 -9999 -9999 -9999 -9999 -9999 -9999 -9999 -9999 
-9999 -9999 -9999 -9999 -9999 -9999 -9999 -9999 -9999 -9999 -9999 -9999 -9999 -9999 -9999 -9999 -9999 -9999 -9999 -9999 -9999 -9999 -9999 -9999 -9999 -9999 -9999 -9999 -9999 -9999 -9999 599 596 -9999 -9999 596 603 621 635 623 646 642 637 641 627 643 656 655 660 673 675 661 665 652 654 662 674 676 672 675 679 684 693 704 695 702 692 689 679 661 670 707 703 691 705 704 702 709 699 704 679 640 637 663 673 658 697 703 700 714 702 694 701 729 745 753 735 723 736 699 735 773 754 744 745 722 757 755 753 732 699 657 641 648 686 727 758 777 786 779 783 755 707 693 730 801 795 816 820 845 843 799 820 843 787 819 875 812 846 851 856 831 817 825 831 839 856 886 850 -9999 -9999 -9999 -9999 -9999 -9999 -9999 -9999 -9999 -9999 -9999 -9999 -9999 -9999 -9999 -9999 -9999 -9999 -9999 -9999 -9999 
-9999 -9999 -9999 -9999 -9999 -9999 -9999 -9999 -9999 -9999 -9999 -9999 -9999 -9999 -9999 -9999 -9999 -9999 -9999 -9999 -9999 -9999 -9999 -9999 -9999 -9999 -9999 -9999 -9999 -9999 594 615 614 -9999 -9999 601 615 663 653 633 649 650 656 642 630 653 670 671 660 670 673 671 666 648 649 654 669 676 677 677 679 687 697 705 708 700 686 708 710 681 657 680 703 695 683 703 700 711 708 699 687 662 637 635 654 649 682 694 692 721 712 716 688 721 749 763 755 744 722 699 722 758 755 733 728 733 760 766 778 767 734 682 639 639 653 706 725 744 767 733 727 729 730 690 744 797 791 794 836 845 854 846 845 823 810 858 851 858 876 869 856 853 844 831 838 843 892 900 880 -9999 -9999 -9999 -9999 -9999 -9999 -9999 -9999 -9999 -9999 -9999 -9999 -9999 -9999 -9999 -9999 -9999 -9999 -9999 -9999 -9999 
-9999 -9999 -9999 -9999 -9999 -9999 -9999 -9999 -9999 -9999 -9999 -9999 -9999 -9999 -9999 -9999 -9999 -9999 -9999 -9999 -9999 -9999 -9999 -9999 -9999 -9999 -9999 -9999 -9999 -9999 591 608 631 623 602 597 619 659 665 643 662 669 664 650 647 646 661 662 660 663 659 669 660 647 659 670 659 670 681 686 682 687 695 701 708 706 701 702 695 696 658 665 694 702 684 688 699 700 708 692 681 683 658 631 635 643 661 674 698 721 739 734 701 697 731 757 761 757 748 719 690 748 762 741 708 758 766 744 763 732 730 652 650 678 651 654 683 733 774 769 766 736 684 712 760 757 743 787 823 839 826 855 836 839 850 839 821 847 852 853 846 862 864 860 858 871 859 915 893 881 -9999 -9999 -9999 -9999 -9999 -9999 -9999 -9999 -9999 -9999 -9999 -9999 -9999 -9999 -9999 -9999 -9999 -9999 -9999 -9999 
-9999 -9999 -9999 -9999 -9999 -9999 -9999 -9999 -9999 -9999 -9999 -9999 -9999 -9999 -9999 -9999 -9999 -9999 -9999 -9999 -9999 -9999 -9999 -9999 -9999 -9999 -9999 -9999 -9999 -9999 592 601 616 636 620 599 601 634 662 660 644 656 666 663 652 645 679 664 651 648 649 654 660 644 657 663 664 673 673 678 683 690 693 692 697 693 694 706 685 679 666 651 674 686 678 677 692 708 705 689 669 669 658 637 630 633 638 650 680 713 724 715 710 725 716 747 768 741 756 727 702 754 757 724 715 763 753 733 713 682 654 647 648 671 713 713 709 762 796 784 768 749 690 731 759 728 775 793 838 834 819 849 838 874 844 820 809 810 811 834 841 842 877 867 852 856 869 930 906 878 -9999 -9999 -9999 -9999 -9999 -9999 -9999 -9999 -9999 -9999 -9999 -9999 -9999 -9999 -9999 -9999 -9999 -9999 -9999 -9999 
-9999 -9999 -9999 -9999 -9999 -9999 -9999 -9999 -9999 -9999 -9999 -9999 -9999 -9999 -9999 -9999 -9999 -9999 -9999 -9999 -9999 -9999 -9999 -9999 -9999 -9999 -9999 -9999 -9999 -9999 -9999 -9999 601 614 628 622 604 621 634 641 631 639 640 641 647 652 666 673 650 639 653 662 662 647 643 656 663 672 666 671 681 691 681 682 687 684 684 720 703 710 677 644 654 671 675 672 688 706 710 698 689 666 660 664 663 633 627 647 673 693 706 725 716 754 747 726 751 734 748 719 685 747 740 720 705 757 764 738 670 657 658 668 707 666 730 766 778 781 798 776 737 748 686 733 735 733 787 830 842 841 806 855 831 856 853 831 858 822 817 809 820 841 858 861 854 883 889 973 931 -9999 -9999 -9999 -9999 -9999 -9999 -9999 -9999 -9999 -9999 -9999 -9999 -9999 -9999 -9999 -9999 -9999 -9999 -9999 -9999 -9999 
-9999 -9999 -9999 -9999 -9999 -9999 -9999 -9999 -9999 -9999 -9999 -9999 -9999 -9999 -9999 -9999 -9999 -9999 -9999 -9999 -9999 -9999 -9999 -9999 -9999 -9999 -9999 -9999 -9999 -9999 -9999 -9999 -9999 599 623 634 616 612 625 623 616 613 618 639 648 664 658 650 639 642 649 662 660 648 634 641 653 660 663 673 685 697 685 692 696 690 674 698 711 694 660 641 649 667 667 670 688 700 694 700 708 696 700 683 692 675 654 627 657 659 674 709 718 740 772 733 702 709 741 716 671 702 730 706 693 762 763 727 667 659 722 719 742 712 722 725 746 764 765 722 727 703 683 733 720 739 813 825 818 834 802 862 821 872 853 864 862 866 865 855 852 854 869 893 872 892 905 1006 -9999 -9999 -9999 -9999 -9999 -9999 -9999 -9999 -9999 -9999 -9999 -9999 -9999 -9999 -9999 -9999 -9999 -9999 -9999 -9999 -9999 -9999 
-9999 -9999 -9999 -9999 -9999 -9999 -9999 -9999 -9999 -9999 -9999 -9999 -9999 -9999 -9999 -9999 -9999 -9999 -9999 -9999 -9999 -9999 -9999 -9999 -9999 -9999 -9999 -9999 -9999 -9999 -9999 -9999 -9999 602 602 622 625 623 636 633 634 631 621 622 621 632 629 633 653 646 645 652 646 634 629 636 648 647 656 669 683 704 703 692 695 697 685 667 687 682 658 635 645 654 668 662 677 691 704 700 697 711 696 697 719 710 677 661 628 637 648 670 708 727 756 761 721 689 698 696 684 651 682 658 711 770 767 704 665 672 737 753 759 744 702 667 682 689 716 680 694 675 707 734 703 727 776 814 816 819 814 829 848 843 847 860 838 857 841 860 861 854 846 883 905 950 982 1053 -9999 -9999 -9999 -9999 -9999 -9999 -9999 -9999 -9999 -9999 -9999 -9999 -9999 -9999 -9999 -9999 -9999 -9999 -9999 -9999 -9999 -9999 
-9999 -9999 -9999 -9999 -9999 -9999 -9999 -9999 -9999 -9999 -9999 -9999 -9999 -9999 -9999 -9999 -9999 -9999 -9999 -9999 -9999 -9999 -9999 -9999 -9999 -9999 -9999 -9999 -9999 -9999 -9999 -9999 -9999 -9999 603 604 620 620 633 639 634 632 641 637 625 625 622 624 650 652 639 651 639 625 622 636 635 641 651 666 678 689 708 704 708 685 686 680 656 660 655 628 635 655 675 667 669 693 701 701 703 688 707 717 731 716 699 709 670 630 634 647 670 716 735 760 739 716 733 736 719 675 685 653 690 728 729 680 661 670 733 726 703 678 659 651 651 650 651 646 656 655 669 674 669 694 737 822 776 805 799 802 793 803 848 841 827 821 850 850 845 835 856 867 871 916 1003 1082 -9999 -9999 -9999 -9999 -9999 -9999 -9999 -9999 -9999 -9999 -9999 -9999 -9999 -9999 -9999 -9999 -9999 -9999 -9999 -9999 -9999 -9999 
-9999 -9999 -9999 -9999 -9999 -9999 -9999 -9999 -9999 -9999 -9999 -9999 -9999 -9999 -9999 -9999 -9999 -9999 -9999 -9999 -9999 -9999 -9999 -9999 -9999 -9999 -9999 -9999 -9999 -9999 -9999 -9999 -9999 -9999 -9999 604 611 635 628 642 634 624 641 653 655 641 641 646 635 644 641 650 631 622 619 626 634 642 646 658 666 678 697 693 680 682 669 657 647 652 650 623 640 658 674 670 670 676 688 702 707 689 682 704 724 714 688 699 702 661 617 624 652 686 698 752 757 754 735 757 725 746 726 688 649 684 744 728 654 669 719 696 650 667 662 684 725 725 714 674 669 679 718 741 740 703 692 725 728 732 737 761 773 832 847 854 867 840 824 833 852 880 913 903 918 997 1064 1061 -9999 -9999 -9999 -9999 -9999 -9999 -9999 -9999 -9999 -9999 -9999 -9999 -9999 -9999 -9999 -9999 -9999 -9999 -9999 -9999 -9999 -9999 
-9999 -9999 -9999 -9999 -9999 -9999 -9999 -9999 -9999 -9999 -9999 -9999 -9999 -9999 -9999 -9999 -9999 -9999 -9999 -9999 -9999 -9999 -9999 -9999 -9999 -9999 -9999 -9999 -9999 -9999 -9999 -9999 -9999 -9999 -9999 610 616 643 651 634 638 624 629 654 654 639 635 661 663 642 647 650 634 625 623 629 637 638 639 649 663 675 687 690 677 680 682 651 633 643 635 621 627 639 673 672 684 689 692 682 702 696 698 680 697 720 691 688 703 668 628 631 629 657 713 742 743 776 751 731 757 779 743 707 680 657 675 717 658 675 657 656 679 708 730 731 773 788 737 710 735 678 737 794 813 780 751 721 759 783 803 824 843 844 836 841 836 822 831 850 865 889 904 974 1018 1071 1085 -9999 -9999 -9999 -9999 -9999 -9999 -9999 -9999 -9999 -9999 -9999 -9999 -9999 -9999 -9999 -9999 -9999 -9999 -9999 -9999 -9999 -9999 -9999 
-9999 -9999 -9999 -9999 -9999 -9999 -9999 -9999 -9999 -9999 -9999 -9999 -9999 -9999 -9999 -9999 -9999 -9999 -9999 -9999 -9999 -9999 -9999 -9999 -9999 -9999 -9999 -9999 -9999 -9999 -9999 -9999 -9999 -9999 611 610 639 636 636 631 638 630 627 632 651 652 633 637 661 654 648 651 644 633 623 627 633 638 643 643 652 664 680 693 678 655 656 646 621 621 619 623 637 642 671 676 669 670 667 665 693 706 707 697 679 696 690 704 706 680 634 640 662 651 704 715 760 761 767 723 738 769 789 737 736 691 656 657 658 670 655 694 748 759 786 772 790 796 785 751 787 718 703 753 815 837 805 764 -9999 -9999 -9999 -9999 -9999 841 846 809 792 832 856 882 920 945 989 1023 1069 1055 -9999 -9999 -9999 -9999 -9999 -9999 -9999 -9999 -9999 -9999 -9999 -9999 -9999 -9999 -9999 -9999 -9999 -9999 -9999 -9999 -9999 -9999 -9999 -9999 
-9999 -9999 -9999 -9999 -9999 -9999 -9999 -9999 -9999 -9999 -9999 -9999 -9999 -9999 -9999 -9999 -9999 -9999 -9999 -9999 -9999 -9999 -9999 -9999 -9999 -9999 -9999 -9999 -9999 -9999 -9999 -9999 -9999 -9999 -9999 -9999 621 634 627 623 627 631 636 628 645 655 652 638 649 663 665 666 649 636 628 623 641 645 646 640 645 656 672 682 665 650 649 629 624 648 653 650 647 654 685 682 681 678 676 669 663 690 709 709 694 665 664 699 719 690 631 648 688 686 670 721 757 750 766 720 700 749 771 777 755 726 696 659 652 654 665 678 731 788 763 738 766 786 779 816 793 758 745 731 759 806 796 802 -9999 -9999 -9999 -9999 -9999 845 824 799 817 851 881 898 902 919 950 988 950 -9999 -9999 -9999 -9999 -9999 -9999 -9999 -9999 -9999 -9999 -9999 -9999 -9999 -9999 -9999 -9999 -9999 -9999 -9999 -9999 -9999 -9999 -9999 -9999 -9999 
-9999 -9999 -9999 -9999 -9999 -9999 -9999 -9999 -9999 -9999 -9999 -9999 -9999 -9999 -9999 -9999 -9999 -9999 -9999 -9999 -9999 -9999 -9999 -9999 -9999 -9999 -9999 -9999 -9999 -9999 -9999 -9999 -9999 -9999 -9999 -9999 -9999 620 625 610 615 614 635 636 656 657 672 645 655 675 677 658 659 641 634 627 641 650 651 644 644 655 683 684 661 644 632 620 627 673 688 678 669 682 707 709 699 693 680 676 660 664 690 697 705 698 674 656 678 675 638 641 693 734 689 699 739 736 764 736 695 729 730 738 746 704 680 676 672 674 671 691 711 766 720 721 737 731 787 811 795 813 804 785 792 -9999 -9999 -9999 -9999 -9999 -9999 -9999 -9999 839 818 824 855 868 866 -9999 -9999 -9999 -9999 -9999 -9999 -9999 -9999 -9999 -9999 -9999 -9999 -9999 -9999 -9999 -9999 -9999 -9999 -9999 -9999 -9999 -9999 -9999 -9999 -9999 -9999 -9999 -9999 -9999 -9999 -9999 
-9999 -9999 -9999 -9999 -9999 -9999 -9999 -9999 -9999 -9999 -9999 -9999 -9999 -9999 -9999 -9999 -9999 -9999 -9999 -9999 -9999 -9999 -9999 -9999 -9999 -9999 -9999 -9999 -9999 -9999 -9999 -9999 -9999 -9999 -9999 -9999 -9999 -9999 613 609 610 612 619 640 662 677 668 661 644 654 671 671 668 649 637 636 635 651 660 663 658 670 686 674 649 644 641 622 620 659 679 687 701 696 705 690 706 703 699 683 676 667 658 677 682 704 715 685 644 639 641 640 676 728 721 694 703 737 750 726 691 678 672 679 669 666 678 696 726 699 676 682 695 706 688 688 682 704 750 799 816 815 815 -9999 -9999 -9999 -9999 -9999 -9999 -9999 -9999 -9999 -9999 850 853 -9999 -9999 -9999 -9999 -9999 -9999 -9999 -9999 -9999 -9999 -9999 -9999 -9999 -9999 -9999 -9999 -9999 -9999 -9999 -9999 -9999 -9999 -9999 -9999 -9999 -9999 -9999 -9999 -9999 -9999 -9999 -9999 -9999 -9999 -9999 
-9999 -9999 -9999 -9999 -9999 -9999 -9999 -9999 -9999 -9999 -9999 -9999 -9999 -9999 -9999 -9999 -9999 -9999 -9999 -9999 -9999 -9999 -9999 -9999 -9999 -9999 -9999 -9999 -9999 -9999 -9999 -9999 -9999 -9999 -9999 -9999 -9999 -9999 -9999 610 622 617 615 624 653 663 664 670 654 651 649 665 660 645 639 646 642 644 658 660 672 690 696 693 674 659 665 641 619 635 659 681 687 691 702 689 691 699 696 693 687 669 666 666 662 692 703 685 645 671 685 686 660 687 733 711 699 725 723 741 713 697 708 730 734 681 710 772 722 691 684 676 692 683 686 725 699 729 781 809 796 803 807 -9999 -9999 -9999 -9999 -9999 -9999 -9999 -9999 -9999 -9999 -9999 -9999 -9999 -9999 -9999 -9999 -9999 -9999 -9999 -9999 -9999 -9999 -9999 -9999 -9999 -9999 -9999 -9999 -9999 -9999 -9999 -9999 -9999 -9999 -9999 -9999 -9999 -9999 -9999 -9999 -9999 -9999 -9999 -9999 -9999 -9999 -9999 
-9999 -9999 -9999 -9999 -9999 -9999 -9999 -9999 -9999 -9999 -9999 -9999 -9999 -9999 -9999 -9999 -9999 -9999 -9999 -9999 -9999 -9999 -9999 -9999 -9999 -9999 -9999 -9999 -9999 -9999 -9999 -9999 -9999 -9999 -9999 -9999 -9999 626 615 631 637 645 628 640 657 652 669 673 669 669 664 670 662 643 657 648 648 648 651 661 687 693 676 687 679 676 679 659 628 628 653 659 687 679 699 700 678 691 691 692 690 676 675 681 691 681 698 699 642 677 706 717 694 686 717 719 719 701 727 721 739 708 748 760 772 705 700 773 784 740 757 697 688 700 707 737 760 748 774 808 807 801 793 -9999 -9999 -9999 -9999 -9999 -9999 -9999 -9999 -9999 -9999 -9999 -9999 -9999 -9999 -9999 -9999 -9999 -9999 -9999 -9999 -9999 -9999 -9999 -9999 -9999 -9999 -9999 -9999 -9999 -9999 -9999 -9999 -9999 -9999 -9999 -9999 -9999 -9999 -9999 -9999 -9999 -9999 -9999 -9999 -9999 -9999 -9999 
-9999 -9999 -9999 -9999 -9999 -9999 -9999 -9999 -9999 -9999 -9999 -9999 -9999 -9999 -9999 -9999 -9999 -9999 -9999 -9999 -9999 -9999 -9999 -9999 -9999 -9999 -9999 -9999 -9999 -9999 -9999 -9999 -9999 -9999 -9999 -9999 -9999 -9999 623 629 648 658 632 627 631 637 643 664 668 674 686 678 657 642 668 657 667 653 644 661 681 681 667 685 684 664 682 661 623 612 620 654 679 676 698 701 696 678 692 681 678 679 667 672 698 702 671 695 666 646 709 715 722 733 719 704 724 695 709 721 745 736 762 746 753 698 723 738 768 812 792 744 704 719 716 769 818 814 827 794 783 792 796 -9999 -9999 -9999 -9999 -9999 -9999 -9999 -9999 -9999 -9999 -9999 -9999 -9999 -9999 -9999 -9999 -9999 -9999 -9999 -9999 -9999 -9999 -9999 -9999 -9999 -9999 -9999 -9999 -9999 -9999 -9999 -9999 -9999 -9999 -9999 -9999 -9999 -9999 -9999 -9999 -9999 -9999 -9999 -9999 -9999 -9999 -9999 
-9999 -9999 -9999 -9999 -9999 -9999 -9999 -9999 -9999 -9999 -9999 -9999 -9999 -9999 -9999 -9999 -9999 -9999 -9999 -9999 -9999 -9999 -9999 -9999 -9999 -9999 -9999 -9999 -9999 -9999 -9999 -9999 -9999 -9999 -9999 -9999 -9999 -9999 627 614 639 653 648 639 621 641 646 657 674 681 685 690 681 663 653 672 663 662 645 662 679 685 664 658 697 669 661 645 630 630 613 625 662 666 679 684 702 690 674 686 682 683 692 693 682 676 671 647 638 634 666 714 732 724 717 707 708 688 684 697 719 758 755 718 698 684 709 762 797 814 762 738 715 739 735 787 822 815 822 819 803 770 -9999 -9999 -9999 -9999 -9999 -9999 -9999 -9999 -9999 -9999 -9999 -9999 -9999 -9999 -9999 -9999 -9999 -9999 -9999 -9999 -9999 -9999 -9999 -9999 -9999 -9999 -9999 -9999 -9999 -9999 -9999 -9999 -9999 -9999 -9999 -9999 -9999 -9999 -9999 -9999 -9999 -9999 -9999 -9999 -9999 -9999 -9999 -9999 
-9999 -9999 -9999 -9999 -9999 -9999 -9999 -9999 -9999 -9999 -9999 -9999 -9999 -9999 -9999 -9999 -9999 -9999 -9999 -9999 -9999 -9999 -9999 -9999 -9999 -9999 -9999 -9999 -9999 -9999 -9999 -9999 -9999 -9999 -9999 -9999 -9999 -9999 631 624 657 662 651 656 633 627 642 653 672 677 667 680 704 681 662 674 661 663 648 646 667 689 691 667 653 667 643 646 647 655 630 616 643 656 660 675 683 702 680 666 683 697 688 689 682 693 700 703 659 641 671 699 729 727 724 704 711 691 679 681 688 723 740 733 739 717 706 769 796 793 802 760 722 737 734 808 796 808 788 806 788 777 -9999 -9999 -9999 -9999 -9999 -9999 -9999 -9999 -9999 -9999 -9999 -9999 -9999 -9999 -9999 -9999 -9999 -9999 -9999 -9999 -9999 -9999 -9999 -9999 -9999 -9999 -9999 -9999 -9999 -9999 -9999 -9999 -9999 -9999 -9999 -9999 -9999 -9999 -9999 -9999 -9999 -9999 -9999 -9999 -9999 -9999 -9999 -9999 
-9999 -9999 -9999 -9999 -9999 -9999 -9999 -9999 -9999 -9999 -9999 -9999 -9999 -9999 -9999 -9999 -9999 -9999 -9999 -9999 -9999 -9999 -9999 -9999 -9999 -9999 -9999 -9999 -9999 -9999 -9999 -9999 -9999 -9999 -9999 -9999 -9999 -9999 633 622 637 664 663 658 661 626 636 649 673 673 650 643 661 676 675 671 674 653 636 639 661 683 692 690 652 630 630 658 688 690 659 620 612 616 632 662 663 680 692 680 678 688 695 697 696 681 672 686 665 646 662 696 710 718 721 704 707 704 680 679 694 727 720 750 785 750 734 772 794 794 770 745 738 756 743 766 772 799 777 771 775 795 -9999 -9999 -9999 -9999 -9999 -9999 -9999 -9999 -9999 -9999 -9999 -9999 -9999 -9999 -9999 -9999 -9999 -9999 -9999 -9999 -9999 -9999 -9999 -9999 -9999 -9999 -9999 -9999 -9999 -9999 -9999 -9999 -9999 -9999 -9999 -9999 -9999 -9999 -9999 -9999 -9999 -9999 -9999 -9999 -9999 -9999 -9999 -9999 
-9999 -9999 -9999 -9999 -9999 -9999 -9999 -9999 -9999 -9999 -9999 -9999 -9999 -9999 -9999 -9999 -9999 -9999 -9999 -9999 -9999 -9999 -9999 -9999 -9999 -9999 -9999 -9999 -9999 -9999 -9999 -9999 -9999 -9999 -9999 -9999 -9999 -9999 631 625 625 640 661 672 671 653 625 648 675 684 662 641 623 629 641 651 675 658 644 639 654 669 686 685 663 639 626 648 676 654 641 630 648 629 614 623 646 645 657 655 679 672 698 703 700 709 699 665 656 675 712 726 707 701 694 691 697 698 689 690 693 718 749 740 789 784 757 791 769 774 819 777 763 736 763 745 757 768 752 752 786 820 -9999 -9999 -9999 -9999 -9999 -9999 -9999 -9999 -9999 -9999 -9999 -9999 -9999 -9999 -9999 -9999 -9999 -9999 -9999 -9999 -9999 -9999 -9999 -9999 -9999 -9999 -9999 -9999 -9999 -9999 -9999 -9999 -9999 -9999 -9999 -9999 -9999 -9999 -9999 -9999 -9999 -9999 -9999 -9999 -9999 -9999 -9999 -9999 
-9999 -9999 -9999 -9999 -9999 -9999 -9999 -9999 -9999 -9999 -9999 -9999 -9999 -9999 -9999 -9999 -9999 -9999 -9999 -9999 -9999 -9999 -9999 -9999 -9999 -9999 -9999 -9999 -9999 -9999 -9999 -9999 -9999 -9999 -9999 -9999 -9999 -9999 -9999 632 625 634 665 667 654 669 630 647 661 664 639 636 639 646 631 634 655 659 650 641 647 660 680 681 659 642 633 644 681 664 659 637 680 670 635 625 624 623 628 644 671 676 700 697 697 697 702 684 662 699 716 715 684 699 709 721 721 715 709 705 697 707 753 762 766 790 775 794 777 757 779 768 762 751 778 744 779 786 769 767 796 820 -9999 -9999 -9999 -9999 -9999 -9999 -9999 -9999 -9999 -9999 -9999 -9999 -9999 -9999 -9999 -9999 -9999 -9999 -9999 -9999 -9999 -9999 -9999 -9999 -9999 -9999 -9999 -9999 -9999 -9999 -9999 -9999 -9999 -9999 -9999 -9999 -9999 -9999 -9999 -9999 -9999 -9999 -9999 -9999 -9999 -9999 -9999 -9999 
-9999 -9999 -9999 -9999 -9999 -9999 -9999 -9999 -9999 -9999 -9999 -9999 -9999 -9999 -9999 -9999 -9999 -9999 -9999 -9999 -9999 -9999 -9999 -9999 -9999 -9999 -9999 -9999 -9999 -9999 -9999 -9999 -9999 -9999 -9999 -9999 -9999 -9999 -9999 636 624 648 673 661 640 648 636 632 632 633 658 663 673 688 659 657 641 645 651 643 641 651 676 695 657 628 640 661 690 692 655 648 684 669 644 662 649 647 635 647 681 680 680 703 709 706 693 669 663 693 690 680 699 712 718 718 719 716 715 710 703 705 743 773 786 777 775 772 761 743 747 743 745 755 772 773 773 803 785 769 772 791 -9999 -9999 -9999 -9999 -9999 -9999 -9999 -9999 -9999 -9999 -9999 -9999 -9999 -9999 -9999 -9999 -9999 -9999 -9999 -9999 -9999 -9999 -9999 -9999 -9999 -9999 -9999 -9999 -9999 -9999 -9999 -9999 -9999 -9999 -9999 -9999 -9999 -9999 -9999 -9999 -9999 -9999 -9999 -9999 -9999 -9999 -9999 -9999 
-9999 -9999 -9999 -9999 -9999 -9999 -9999 -9999 -9999 -9999 -9999 -9999 -9999 -9999 -9999 -9999 -9999 -9999 -9999 -9999 -9999 -9999 -9999 -9999 -9999 -9999 -9999 -9999 -9999 -9999 -9999 -9999 -9999 -9999 -9999 -9999 -9999 -9999 -9999 633 622 624 654 656 634 641 630 620 618 633 648 659 659 673 667 677 670 653 645 643 655 659 674 691 655 659 678 673 702 688 658 648 695 682 672 700 689 675 656 642 649 681 678 696 703 709 711 677 671 701 710 680 699 711 717 722 725 727 723 713 707 710 734 774 796 796 763 774 782 763 767 779 789 796 773 808 785 779 793 769 789 808 -9999 -9999 -9999 -9999 -9999 -9999 -9999 -9999 -9999 -9999 -9999 -9999 -9999 -9999 -9999 -9999 -9999 -9999 -9999 -9999 -9999 -9999 -9999 -9999 -9999 -9999 -9999 -9999 -9999 -9999 -9999 -9999 -9999 -9999 -9999 -9999 -9999 -9999 -9999 -9999 -9999 -9999 -9999 -9999 -9999 -9999 -9999 -9999 
-9999 -9999 -9999 -9999 -9999 -9999 -9999 -9999 -9999 -9999 -9999 -9999 -9999 -9999 -9999 -9999 -9999 -9999 -9999 -9999 -9999 -9999 -9999 -9999 -9999 -9999 -9999 -9999 -9999 -9999 -9999 -9999 -9999 -9999 -9999 -9999 -9999 -9999 -9999 630 626 651 659 649 644 639 628 615 605 609 626 631 642 652 647 639 640 648 646 639 656 661 650 651 655 672 678 676 702 694 666 658 690 686 694 687 681 684 695 688 659 666 668 684 699 696 701 673 671 704 685 689 710 714 723 723 724 723 730 719 714 714 729 752 810 791 780 759 782 796 793 813 795 785 776 788 817 790 782 772 779 821 -9999 -9999 -9999 -9999 -9999 -9999 -9999 -9999 -9999 -9999 -9999 -9999 -9999 -9999 -9999 -9999 -9999 -9999 -9999 -9999 -9999 -9999 -9999 -9999 -9999 -9999 -9999 -9999 -9999 -9999 -9999 -9999 -9999 -9999 -9999 -9999 -9999 -9999 -9999 -9999 -9999 -9999 -9999 -9999 -9999 -9999 -9999 -9999 
-9999 -9999 -9999 -9999 -9999 -9999 -9999 -9999 -9999 -9999 -9999 -9999 -9999 -9999 -9999 -9999 -9999 -9999 -9999 -9999 -9999 -9999 -9999 -9999 -9999 -9999 -9999 -9999 -9999 -9999 -9999 -9999 -9999 -9999 -9999 -9999 -9999 -9999 -9999 626 613 629 656 643 640 624 616 605 606 609 617 629 646 652 647 632 624 627 635 647 652 665 661 646 673 678 687 677 691 676 665 665 677 683 679 691 695 678 675 691 679 656 655 678 711 705 683 667 682 678 684 698 718 722 728 728 724 728 732 723 718 727 738 740 766 787 779 765 759 774 826 829 792 786 790 795 838 771 785 786 790 -9999 -9999 -9999 -9999 -9999 -9999 -9999 -9999 -9999 -9999 -9999 -9999 -9999 -9999 -9999 -9999 -9999 -9999 -9999 -9999 -9999 -9999 -9999 -9999 -9999 -9999 -9999 -9999 -9999 -9999 -9999 -9999 -9999 -9999 -9999 -9999 -9999 -9999 -9999 -9999 -9999 -9999 -9999 -9999 -9999 -9999 -9999 -9999 -9999 
-9999 -9999 -9999 -9999 -9999 -9999 -9999 -9999 -9999 -9999 -9999 -9999 -9999 -9999 -9999 -9999 -9999 -9999 -9999 -9999 -9999 -9999 -9999 -9999 -9999 -9999 -9999 -9999 -9999 -9999 -9999 -9999 -9999 -9999 -9999 -9999 -9999 -9999 -9999 623 622 649 650 639 625 628 613 614 614 645 651 670 672 675 673 657 640 627 622 624 627 637 661 663 663 669 674 678 675 674 668 667 661 671 687 695 699 692 676 668 668 661 652 664 680 684 678 660 663 672 680 704 721 726 727 720 721 730 735 720 718 731 741 735 745 763 782 796 797 765 800 829 809 820 814 812 873 821 806 818 824 -9999 -9999 -9999 -9999 -9999 -9999 -9999 -9999 -9999 -9999 -9999 -9999 -9999 -9999 -9999 -9999 -9999 -9999 -9999 -9999 -9999 -9999 -9999 -9999 -9999 -9999 -9999 -9999 -9999 -9999 -9999 -9999 -9999 -9999 -9999 -9999 -9999 -9999 -9999 -9999 -9999 -9999 -9999 -9999 -9999 -9999 -9999 -9999 -9999 
-9999 -9999 -9999 -9999 -9999 -9999 -9999 -9999 -9999 -9999 -9999 -9999 -9999 -9999 -9999 -9999 -9999 -9999 -9999 -9999 -9999 -9999 -9999 -9999 -9999 -9999 -9999 -9999 -9999 -9999 -9999 -9999 -9999 -9999 -9999 -9999 -9999 -9999 -9999 637 612 633 652 647 626 614 605 614 615 621 646 647 650 654 668 668 666 646 626 621 615 615 618 640 653 648 662 669 669 670 665 651 650 665 679 679 678 675 673 682 682 671 661 655 652 658 663 663 661 676 697 701 719 723 713 715 726 734 735 722 721 730 729 728 738 759 789 798 799 775 782 834 828 819 822 827 905 834 809 819 -9999 -9999 -9999 -9999 -9999 -9999 -9999 -9999 -9999 -9999 -9999 -9999 -9999 -9999 -9999 -9999 -9999 -9999 -9999 -9999 -9999 -9999 -9999 -9999 -9999 -9999 -9999 -9999 -9999 -9999 -9999 -9999 -9999 -9999 -9999 -9999 -9999 -9999 -9999 -9999 -9999 -9999 -9999 -9999 -9999 -9999 -9999 -9999 -9999 -9999 
-9999 -9999 -9999 -9999 -9999 -9999 -9999 -9999 -9999 -9999 -9999 -9999 -9999 -9999 -9999 -9999 -9999 -9999 -9999 -9999 -9999 -9999 -9999 -9999 -9999 -9999 -9999 -9999 -9999 -9999 -9999 -9999 -9999 -9999 -9999 -9999 -9999 -9999 -9999 631 628 624 641 630 631 606 616 621 657 632 648 692 681 664 670 674 668 652 632 630 624 622 632 630 628 628 638 658 664 662 653 644 653 662 673 664 668 672 682 685 683 687 683 673 680 687 694 679 669 675 681 686 690 702 715 726 739 740 736 724 724 724 726 729 742 762 799 790 783 786 780 807 823 832 824 849 891 820 819 -9999 -9999 -9999 -9999 -9999 -9999 -9999 -9999 -9999 -9999 -9999 -9999 -9999 -9999 -9999 -9999 -9999 -9999 -9999 -9999 -9999 -9999 -9999 -9999 -9999 -9999 -9999 -9999 -9999 -9999 -9999 -9999 -9999 -9999 -9999 -9999 -9999 -9999 -9999 -9999 -9999 -9999 -9999 -9999 -9999 -9999 -9999 -9999 -9999 -9999 -9999 
-9999 -9999 -9999 -9999 -9999 -9999 -9999 -9999 -9999 -9999 -9999 -9999 -9999 -9999 -9999 -9999 -9999 -9999 -9999 -9999 -9999 -9999 -9999 -9999 -9999 -9999 -9999 -9999 -9999 -9999 -9999 -9999 -9999 -9999 -9999 -9999 -9999 -9999 -9999 -9999 640 624 626 629 623 617 658 632 637 659 660 678 673 678 672 668 646 648 640 644 648 646 670 677 673 645 632 643 649 646 644 646 648 660 656 665 668 671 677 681 686 693 696 683 693 701 701 683 676 677 681 687 697 714 717 724 738 747 737 724 726 725 727 735 745 754 783 815 810 792 780 791 825 842 838 844 906 809 813 -9999 -9999 -9999 -9999 -9999 -9999 -9999 -9999 -9999 -9999 -9999 -9999 -9999 -9999 -9999 -9999 -9999 -9999 -9999 -9999 -9999 -9999 -9999 -9999 -9999 -9999 -9999 -9999 -9999 -9999 -9999 -9999 -9999 -9999 -9999 -9999 -9999 -9999 -9999 -9999 -9999 -9999 -9999 -9999 -9999 -9999 -9999 -9999 -9999 -9999 -9999 
-9999 -9999 -9999 -9999 -9999 -9999 -9999 -9999 -9999 -9999 -9999 -9999 -9999 -9999 -9999 -9999 -9999 -9999 -9999 -9999 -9999 -9999 -9999 -9999 -9999 -9999 -9999 -9999 -9999 -9999 -9999 -9999 -9999 -9999 -9999 -9999 -9999 -9999 -9999 -9999 -9999 626 615 635 606 629 684 680 643 659 670 659 660 669 668 661 668 680 659 676 665 666 675 681 665 649 633 632 638 640 646 648 645 653 668 677 685 677 676 679 686 696 700 698 709 712 704 690 683 686 686 688 692 703 713 722 739 742 737 727 727 722 729 738 754 763 777 796 810 806 792 792 810 827 866 916 910 -9999 -9999 -9999 -9999 -9999 -9999 -9999 -9999 -9999 -9999 -9999 -9999 -9999 -9999 -9999 -9999 -9999 -9999 -9999 -9999 -9999 -9999 -9999 -9999 -9999 -9999 -9999 -9999 -9999 -9999 -9999 -9999 -9999 -9999 -9999 -9999 -9999 -9999 -9999 -9999 -9999 -9999 -9999 -9999 -9999 -9999 -9999 -9999 -9999 -9999 -9999 -9999 -9999 
-9999 -9999 -9999 -9999 -9999 -9999 -9999 -9999 -9999 -9999 -9999 -9999 -9999 -9999 -9999 -9999 -9999 -9999 -9999 -9999 -9999 -9999 -9999 -9999 -9999 -9999 -9999 -9999 -9999 -9999 -9999 -9999 -9999 -9999 -9999 -9999 -9999 -9999 -9999 -9999 -9999 631 648 624 622 659 664 660 654 667 668 654 673 679 667 656 688 682 669 687 674 652 671 690 668 641 626 622 627 629 636 643 647 655 672 677 676 671 667 676 676 680 692 699 717 721 713 696 691 693 705 708 710 707 715 735 748 749 743 736 731 730 733 745 767 776 792 820 799 799 796 797 833 845 -9999 -9999 -9999 -9999 -9999 -9999 -9999 -9999 -9999 -9999 -9999 -9999 -9999 -9999 -9999 -9999 -9999 -9999 -9999 -9999 -9999 -9999 -9999 -9999 -9999 -9999 -9999 -9999 -9999 -9999 -9999 -9999 -9999 -9999 -9999 -9999 -9999 -9999 -9999 -9999 -9999 -9999 -9999 -9999 -9999 -9999 -9999 -9999 -9999 -9999 -9999 -9999 -9999 -9999 -9999 -9999 
-9999 -9999 -9999 -9999 -9999 -9999 -9999 -9999 -9999 -9999 -9999 -9999 -9999 -9999 -9999 -9999 -9999 -9999 -9999 -9999 -9999 -9999 -9999 -9999 -9999 -9999 -9999 -9999 -9999 -9999 -9999 -9999 -9999 -9999 -9999 -9999 -9999 -9999 -9999 -9999 -9999 664 642 612 622 652 649 664 666 665 651 654 674 681 685 685 684 688 674 688 664 648 652 672 660 654 645 625 620 620 621 634 648 654 661 672 668 661 667 671 674 678 695 707 723 714 721 706 699 695 706 710 716 728 746 746 742 742 737 741 738 736 738 751 773 786 801 819 801 795 796 806 840 -9999 -9999 -9999 -9999 -9999 -9999 -9999 -9999 -9999 -9999 -9999 -9999 -9999 -9999 -9999 -9999 -9999 -9999 -9999 -9999 -9999 -9999 -9999 -9999 -9999 -9999 -9999 -9999 -9999 -9999 -9999 -9999 -9999 -9999 -9999 -9999 -9999 -9999 -9999 -9999 -9999 -9999 -9999 -9999 -9999 -9999 -9999 -9999 -9999 -9999 -9999 -9999 -9999 -9999 -9999 -9999 -9999 
-9999 -9999 -9999 -9999 -9999 -9999 -9999 -9999 -9999 -9999 -9999 -9999 -9999 -9999 -9999 -9999 -9999 -9999 -9999 -9999 -9999 -9999 -9999 -9999 -9999 -9999 -9999 -9999 -9999 -9999 -9999 -9999 -9999 -9999 -9999 -9999 -9999 -9999 -9999 -9999 -9999 672 618 619 622 622 630 659 663 651 637 674 680 688 685 684 682 669 670 667 641 637 643 655 657 652 648 646 635 626 623 628 645 659 661 660 661 659 664 671 674 686 686 706 715 728 722 709 702 697 712 728 732 735 736 745 735 732 735 745 753 748 751 760 773 787 795 827 822 827 812 806 840 -9999 -9999 -9999 -9999 -9999 -9999 -9999 -9999 -9999 -9999 -9999 -9999 -9999 -9999 -9999 -9999 -9999 -9999 -9999 -9999 -9999 -9999 -9999 -9999 -9999 -9999 -9999 -9999 -9999 -9999 -9999 -9999 -9999 -9999 -9999 -9999 -9999 -9999 -9999 -9999 -9999 -9999 -9999 -9999 -9999 -9999 -9999 -9999 -9999 -9999 -9999 -9999 -9999 -9999 -9999 -9999 -9999 
-9999 -9999 -9999 -9999 -9999 -9999 -9999 -9999 -9999 -9999 -9999 -9999 -9999 -9999 -9999 -9999 -9999 -9999 -9999 -9999 -9999 -9999 -9999 -9999 -9999 -9999 -9999 -9999 -9999 -9999 -9999 -9999 -9999 -9999 -9999 -9999 -9999 -9999 -9999 -9999 -9999 656 622 647 631 630 647 664 663 643 640 665 693 678 683 691 676 663 648 650 631 628 626 643 659 660 657 675 680 662 636 636 643 655 661 660 658 659 668 678 682 707 703 698 706 717 728 724 716 707 707 714 720 722 726 729 728 733 750 762 767 760 755 760 774 799 819 839 835 825 816 824 -9999 -9999 -9999 -9999 -9999 -9999 -9999 -9999 -9999 -9999 -9999 -9999 -9999 -9999 -9999 -9999 -9999 -9999 -9999 -9999 -9999 -9999 -9999 -9999 -9999 -9999 -9999 -9999 -9999 -9999 -9999 -9999 -9999 -9999 -9999 -9999 -9999 -9999 -9999 -9999 -9999 -9999 -9999 -9999 -9999 -9999 -9999 -9999 -9999 -9999 -9999 -9999 -9999 -9999 -9999 -9999 -9999 -9999 
-9999 -9999 -9999 -9999 -9999 -9999 -9999 -9999 -9999 -9999 -9999 -9999 -9999 -9999 -9999 -9999 -9999 -9999 -9999 -9999 -9999 -9999 -9999 -9999 -9999 -9999 -9999 -9999 -9999 -9999 -9999 -9999 -9999 -9999 -9999 -9999 -9999 -9999 -9999 -9999 664 626 622 638 652 648 651 665 669 651 650 680 676 685 657 683 681 646 620 621 611 621 632 645 665 673 674 679 687 676 654 648 647 649 653 663 660 663 675 698 712 716 724 711 708 716 724 730 727 710 709 711 715 720 724 728 731 739 757 773 767 760 758 764 780 806 830 836 827 820 831 -9999 -9999 -9999 -9999 -9999 -9999 -9999 -9999 -9999 -9999 -9999 -9999 -9999 -9999 -9999 -9999 -9999 -9999 -9999 -9999 -9999 -9999 -9999 -9999 -9999 -9999 -9999 -9999 -9999 -9999 -9999 -9999 -9999 -9999 -9999 -9999 -9999 -9999 -9999 -9999 -9999 -9999 -9999 -9999 -9999 -9999 -9999 -9999 -9999 -9999 -9999 -9999 -9999 -9999 -9999 -9999 -9999 -9999 -9999 
-9999 -9999 -9999 -9999 -9999 -9999 -9999 -9999 -9999 -9999 -9999 -9999 -9999 -9999 -9999 -9999 -9999 -9999 -9999 -9999 -9999 -9999 -9999 -9999 -9999 -9999 -9999 -9999 -9999 -9999 -9999 -9999 -9999 -9999 -9999 -9999 -9999 -9999 -9999 -9999 661 613 633 648 662 661 661 654 664 642 650 675 656 679 701 656 635 618 610 608 619 635 646 651 673 673 670 680 675 667 653 661 648 645 655 661 666 681 686 690 711 712 716 727 722 719 718 720 724 716 709 710 713 721 723 732 744 754 768 777 765 762 780 777 790 821 841 844 831 848 836 -9999 -9999 -9999 -9999 -9999 -9999 -9999 -9999 -9999 -9999 -9999 -9999 -9999 -9999 -9999 -9999 -9999 -9999 -9999 -9999 -9999 -9999 -9999 -9999 -9999 -9999 -9999 -9999 -9999 -9999 -9999 -9999 -9999 -9999 -9999 -9999 -9999 -9999 -9999 -9999 -9999 -9999 -9999 -9999 -9999 -9999 -9999 -9999 -9999 -9999 -9999 -9999 -9999 -9999 -9999 -9999 -9999 -9999 -9999 
-9999 -9999 -9999 -9999 -9999 -9999 -9999 -9999 -9999 -9999 -9999 -9999 -9999 -9999 -9999 -9999 -9999 -9999 -9999 -9999 -9999 -9999 -9999 -9999 -9999 -9999 -9999 -9999 -9999 -9999 -9999 -9999 -9999 -9999 -9999 -9999 -9999 -9999 -9999 -9999 664 618 630 651 660 658 660 655 670 643 645 647 631 639 653 633 622 624 615 615 634 650 668 678 679 679 679 672 652 648 647 658 648 642 647 656 663 678 699 695 698 708 729 735 727 717 712 714 718 714 721 717 724 728 731 754 774 774 781 783 768 767 774 781 795 824 838 845 859 -9999 -9999 -9999 -9999 -9999 -9999 -9999 -9999 -9999 -9999 -9999 -9999 -9999 -9999 -9999 -9999 -9999 -9999 -9999 -9999 -9999 -9999 -9999 -9999 -9999 -9999 -9999 -9999 -9999 -9999 -9999 -9999 -9999 -9999 -9999 -9999 -9999 -9999 -9999 -9999 -9999 -9999 -9999 -9999 -9999 -9999 -9999 -9999 -9999 -9999 -9999 -9999 -9999 -9999 -9999 -9999 -9999 -9999 -9999 -9999 -9999 
-9999 -9999 -9999 -9999 -9999 -9999 -9999 -9999 -9999 -9999 -9999 -9999 -9999 -9999 -9999 -9999 -9999 -9999 -9999 -9999 -9999 -9999 -9999 -9999 -9999 -9999 -9999 -9999 -9999 -9999 -9999 -9999 -9999 -9999 -9999 -9999 -9999 -9999 -9999 -9999 651 628 645 667 666 658 650 647 665 654 632 629 633 643 635 629 645 662 639 628 639 658 666 671 673 667 667 673 654 643 643 648 647 646 655 657 658 677 696 699 701 714 723 742 748 754 737 723 719 726 724 719 727 736 748 773 787 780 785 780 772 773 780 791 808 813 841 851 -9999 -9999 -9999 -9999 -9999 -9999 -9999 -9999 -9999 -9999 -9999 -9999 -9999 -9999 -9999 -9999 -9999 -9999 -9999 -9999 -9999 -9999 -9999 -9999 -9999 -9999 -9999 -9999 -9999 -9999 -9999 -9999 -9999 -9999 -9999 -9999 -9999 -9999 -9999 -9999 -9999 -9999 -9999 -9999 -9999 -9999 -9999 -9999 -9999 -9999 -9999 -9999 -9999 -9999 -9999 -9999 -9999 -9999 -9999 -9999 -9999 -9999 
-9999 -9999 -9999 -9999 -9999 -9999 -9999 -9999 -9999 -9999 -9999 -9999 -9999 -9999 -9999 -9999 -9999 -9999 -9999 -9999 -9999 -9999 -9999 -9999 -9999 -9999 -9999 -9999 -9999 -9999 -9999 -9999 -9999 -9999 -9999 -9999 -9999 -9999 -9999 -9999 645 625 648 666 667 671 648 639 646 658 638 641 657 672 668 661 662 667 647 639 646 646 647 656 674 666 659 656 662 656 652 646 647 647 653 672 676 676 682 698 709 705 718 732 738 737 737 736 731 732 728 729 741 765 760 779 781 783 780 772 785 794 791 804 818 816 827 850 -9999 -9999 -9999 -9999 -9999 -9999 -9999 -9999 -9999 -9999 -9999 -9999 -9999 -9999 -9999 -9999 -9999 -9999 -9999 -9999 -9999 -9999 -9999 -9999 -9999 -9999 -9999 -9999 -9999 -9999 -9999 -9999 -9999 -9999 -9999 -9999 -9999 -9999 -9999 -9999 -9999 -9999 -9999 -9999 -9999 -9999 -9999 -9999 -9999 -9999 -9999 -9999 -9999 -9999 -9999 -9999 -9999 -9999 -9999 -9999 -9999 -9999 
-9999 -9999 -9999 -9999 -9999 -9999 -9999 -9999 -9999 -9999 -9999 -9999 -9999 -9999 -9999 -9999 -9999 -9999 -9999 -9999 -9999 -9999 -9999 -9999 -9999 -9999 -9999 -9999 -9999 -9999 -9999 -9999 -9999 -9999 -9999 -9999 -9999 -9999 -9999 -9999 650 632 634 642 656 665 655 640 638 647 645 659 660 678 678 675 674 658 645 637 635 652 668 662 672 668 676 679 678 664 660 664 652 653 657 677 694 689 682 682 703 711 715 722 735 742 745 739 739 727 735 731 768 779 780 788 774 774 765 775 790 794 795 818 821 815 826 862 -9999 -9999 -9999 -9999 -9999 -9999 -9999 -9999 -9999 -9999 -9999 -9999 -9999 -9999 -9999 -9999 -9999 -9999 -9999 -9999 -9999 -9999 -9999 -9999 -9999 -9999 -9999 -9999 -9999 -9999 -9999 -9999 -9999 -9999 -9999 -9999 -9999 -9999 -9999 -9999 -9999 -9999 -9999 -9999 -9999 -9999 -9999 -9999 -9999 -9999 -9999 -9999 -9999 -9999 -9999 -9999 -9999 -9999 -9999 -9999 -9999 -9999 
-9999 -9999 -9999 -9999 -9999 -9999 -9999 -9999 -9999 -9999 -9999 -9999 -9999 -9999 -9999 -9999 -9999 -9999 -9999 -9999 -9999 -9999 -9999 -9999 -9999 -9999 -9999 -9999 -9999 -9999 -9999 -9999 -9999 -9999 -9999 -9999 -9999 -9999 -9999 -9999 684 629 624 637 647 663 659 643 637 644 646 666 670 671 673 673 672 655 643 643 655 657 666 663 666 668 680 696 667 674 684 668 665 664 665 676 704 697 689 688 692 712 717 720 729 735 733 740 747 736 740 743 762 771 784 781 786 772 794 789 793 796 811 830 814 824 833 849 -9999 -9999 -9999 -9999 -9999 -9999 -9999 -9999 -9999 -9999 -9999 -9999 -9999 -9999 -9999 -9999 -9999 -9999 -9999 -9999 -9999 -9999 -9999 -9999 -9999 -9999 -9999 -9999 -9999 -9999 -9999 -9999 -9999 -9999 -9999 -9999 -9999 -9999 -9999 -9999 -9999 -9999 -9999 -9999 -9999 -9999 -9999 -9999 -9999 -9999 -9999 -9999 -9999 -9999 -9999 -9999 -9999 -9999 -9999 -9999 -9999 -9999 
-9999 -9999 -9999 -9999 -9999 -9999 -9999 -9999 -9999 -9999 -9999 -9999 -9999 -9999 -9999 -9999 -9999 -9999 -9999 -9999 -9999 -9999 -9999 -9999 -9999 -9999 -9999 -9999 -9999 -9999 -9999 -9999 -9999 -9999 -9999 -9999 -9999 -9999 -9999 -9999 -9999 664 624 645 667 671 658 643 632 642 643 662 663 657 668 672 655 654 647 644 646 656 663 665 664 666 667 680 684 686 687 675 678 677 687 699 705 705 696 696 697 701 719 726 731 739 756 750 743 744 744 756 754 782 784 785 782 787 803 809 801 803 824 821 820 828 833 845 860 -9999 -9999 -9999 -9999 -9999 -9999 -9999 -9999 -9999 -9999 -9999 -9999 -9999 -9999 -9999 -9999 -9999 -9999 -9999 -9999 -9999 -9999 -9999 -9999 -9999 -9999 -9999 -9999 -9999 -9999 -9999 -9999 -9999 -9999 -9999 -9999 -9999 -9999 -9999 -9999 -9999 -9999 -9999 -9999 -9999 -9999 -9999 -9999 -9999 -9999 -9999 -9999 -9999 -9999 -9999 -9999 -9999 -9999 -9999 -9999 -9999 
-9999 -9999 -9999 -9999 -9999 -9999 -9999 -9999 -9999 -9999 -9999 -9999 -9999 -9999 -9999 -9999 -9999 -9999 -9999 -9999 -9999 -9999 -9999 -9999 -9999 -9999 -9999 -9999 -9999 -9999 -9999 -9999 -9999 -9999 -9999 -9999 -9999 -9999 -9999 -9999 -9999 662 624 644 661 674 674 657 638 644 640 648 656 673 674 661 652 665 653 644 644 648 661 654 658 661 669 676 680 680 689 693 689 687 702 715 701 701 700 695 699 709 724 728 740 756 749 752 761 768 766 767 765 787 779 785 770 778 794 810 811 814 830 817 829 840 840 844 869 860 -9999 -9999 -9999 -9999 -9999 -9999 -9999 -9999 -9999 -9999 -9999 -9999 -9999 -9999 -9999 -9999 -9999 -9999 -9999 -9999 -9999 -9999 -9999 -9999 -9999 -9999 -9999 -9999 -9999 -9999 -9999 -9999 -9999 -9999 -9999 -9999 -9999 -9999 -9999 -9999 -9999 -9999 -9999 -9999 -9999 -9999 -9999 -9999 -9999 -9999 -9999 -9999 -9999 -9999 -9999 -9999 -9999 -9999 -9999 -9999 
-9999 -9999 -9999 -9999 -9999 -9999 -9999 -9999 -9999 -9999 -9999 -9999 -9999 -9999 -9999 -9999 -9999 -9999 -9999 -9999 -9999 -9999 -9999 -9999 -9999 -9999 -9999 -9999 -9999 -9999 -9999 -9999 -9999 -9999 -9999 -9999 -9999 -9999 -9999 -9999 -9999 703 630 640 654 664 675 661 642 636 646 643 647 667 655 654 648 656 658 646 647 649 644 648 656 669 671 674 685 681 694 698 691 688 699 708 706 694 696 700 705 724 734 738 750 751 750 751 778 772 761 779 769 775 780 793 779 795 794 805 807 802 808 810 831 841 836 850 871 854 -9999 -9999 -9999 -9999 -9999 -9999 -9999 -9999 -9999 -9999 -9999 -9999 -9999 -9999 -9999 -9999 -9999 -9999 -9999 -9999 -9999 -9999 -9999 -9999 -9999 -9999 -9999 -9999 -9999 -9999 -9999 -9999 -9999 -9999 -9999 -9999 -9999 -9999 -9999 -9999 -9999 -9999 -9999 -9999 -9999 -9999 -9999 -9999 -9999 -9999 -9999 -9999 -9999 -9999 -9999 -9999 -9999 -9999 -9999 -9999 
-9999 -9999 -9999 -9999 -9999 -9999 -9999 -9999 -9999 -9999 -9999 -9999 -9999 -9999 -9999 -9999 -9999 -9999 -9999 -9999 -9999 -9999 -9999 -9999 -9999 -9999 -9999 -9999 -9999 -9999 -9999 -9999 -9999 -9999 -9999 -9999 -9999 -9999 -9999 -9999 -9999 715 636 651 656 670 677 656 651 640 648 640 642 646 654 650 644 645 660 656 646 640 648 666 665 670 672 677 686 680 679 703 697 689 690 699 712 696 699 704 710 729 742 749 754 751 756 767 770 770 759 781 767 780 787 787 784 790 797 801 797 808 811 827 850 845 852 851 869 895 -9999 -9999 -9999 -9999 -9999 -9999 -9999 -9999 -9999 -9999 -9999 -9999 -9999 -9999 -9999 -9999 -9999 -9999 -9999 -9999 -9999 -9999 -9999 -9999 -9999 -9999 -9999 -9999 -9999 -9999 -9999 -9999 -9999 -9999 -9999 -9999 -9999 -9999 -9999 -9999 -9999 -9999 -9999 -9999 -9999 -9999 -9999 -9999 -9999 -9999 -9999 -9999 -9999 -9999 -9999 -9999 -9999 -9999 -9999 -9999 
-9999 -9999 -9999 -9999 -9999 -9999 -9999 -9999 -9999 -9999 -9999 -9999 -9999 -9999 -9999 -9999 -9999 -9999 -9999 -9999 -9999 -9999 -9999 -9999 -9999 -9999 -9999 -9999 -9999 -9999 -9999 -9999 -9999 -9999 -9999 -9999 -9999 -9999 -9999 -9999 -9999 722 636 651 655 648 650 649 654 639 677 652 642 643 642 634 637 641 658 653 652 664 668 665 667 671 671 675 686 690 680 683 693 686 683 695 714 709 713 718 719 732 744 747 748 762 760 777 778 778 783 763 775 764 762 776 781 792 802 806 812 814 821 839 848 845 849 850 867 896 926 -9999 -9999 -9999 -9999 -9999 -9999 -9999 -9999 -9999 -9999 -9999 -9999 -9999 -9999 -9999 -9999 -9999 -9999 -9999 -9999 -9999 -9999 -9999 -9999 -9999 -9999 -9999 -9999 -9999 -9999 -9999 -9999 -9999 -9999 -9999 -9999 -9999 -9999 -9999 -9999 -9999 -9999 -9999 -9999 -9999 -9999 -9999 -9999 -9999 -9999 -9999 -9999 -9999 -9999 -9999 -9999 -9999 -9999 -9999 
-9999 -9999 -9999 -9999 -9999 -9999 -9999 -9999 -9999 -9999 -9999 -9999 -9999 -9999 -9999 -9999 -9999 -9999 -9999 -9999 -9999 -9999 -9999 -9999 -9999 -9999 -9999 -9999 -9999 -9999 -9999 -9999 -9999 -9999 -9999 -9999 -9999 -9999 -9999 -9999 -9999 714 642 638 644 651 635 643 636 641 683 685 653 645 636 636 637 648 660 666 656 662 686 667 670 669 671 676 685 691 697 683 683 686 682 689 702 713 725 730 722 733 736 739 749 762 764 770 778 777 771 750 764 776 794 792 792 798 801 810 819 821 821 832 839 854 851 858 896 894 878 -9999 -9999 -9999 -9999 -9999 -9999 -9999 -9999 -9999 -9999 -9999 -9999 -9999 -9999 -9999 -9999 -9999 -9999 -9999 -9999 -9999 -9999 -9999 -9999 -9999 -9999 -9999 -9999 -9999 -9999 -9999 -9999 -9999 -9999 -9999 -9999 -9999 -9999 -9999 -9999 -9999 -9999 -9999 -9999 -9999 -9999 -9999 -9999 -9999 -9999 -9999 -9999 -9999 -9999 -9999 -9999 -9999 -9999 -9999 
-9999 -9999 -9999 -9999 -9999 -9999 -9999 -9999 -9999 -9999 -9999 -9999 -9999 -9999 -9999 -9999 -9999 -9999 -9999 -9999 -9999 -9999 -9999 -9999 -9999 -9999 -9999 -9999 -9999 -9999 -9999 -9999 -9999 -9999 -9999 -9999 -9999 -9999 -9999 -9999 -9999 714 633 648 645 630 632 650 630 641 657 673 661 658 641 641 645 655 662 668 665 666 685 670 669 669 669 674 684 691 699 690 689 691 688 688 694 711 725 732 733 733 741 743 757 756 762 773 776 776 765 770 783 783 802 801 795 803 809 815 813 827 832 842 845 847 854 862 870 865 856 -9999 -9999 -9999 -9999 -9999 -9999 -9999 -9999 -9999 -9999 -9999 -9999 -9999 -9999 -9999 -9999 -9999 -9999 -9999 -9999 -9999 -9999 -9999 -9999 -9999 -9999 -9999 -9999 -9999 -9999 -9999 -9999 -9999 -9999 -9999 -9999 -9999 -9999 -9999 -9999 -9999 -9999 -9999 -9999 -9999 -9999 -9999 -9999 -9999 -9999 -9999 -9999 -9999 -9999 -9999 -9999 -9999 -9999 -9999 
-9999 -9999 -9999 -9999 -9999 -9999 -9999 -9999 -9999 -9999 -9999 -9999 -9999 -9999 -9999 -9999 -9999 -9999 -9999 -9999 -9999 -9999 -9999 -9999 -9999 -9999 -9999 -9999 -9999 -9999 -9999 -9999 -9999 -9999 -9999 -9999 -9999 -9999 -9999 -9999 -9999 -9999 706 668 628 641 643 653 634 632 642 655 661 654 645 640 651 649 661 662 658 664 667 672 658 664 671 678 684 695 702 705 692 701 695 691 695 709 724 728 738 745 749 752 750 758 763 764 772 783 765 771 784 793 800 799 804 815 813 814 820 831 827 837 849 846 845 850 866 877 878 893 950 948 -9999 -9999 -9999 -9999 -9999 -9999 -9999 -9999 -9999 -9999 -9999 -9999 -9999 -9999 -9999 -9999 -9999 -9999 -9999 -9999 -9999 -9999 -9999 -9999 -9999 -9999 -9999 -9999 -9999 -9999 -9999 -9999 -9999 -9999 -9999 -9999 -9999 -9999 -9999 -9999 -9999 -9999 -9999 -9999 -9999 -9999 -9999 -9999 -9999 -9999 -9999 -9999 -9999 -9999 -9999 -9999 
-9999 -9999 -9999 -9999 -9999 -9999 -9999 -9999 -9999 -9999 -9999 -9999 -9999 -9999 -9999 -9999 -9999 -9999 -9999 -9999 -9999 -9999 -9999 -9999 -9999 -9999 -9999 -9999 -9999 -9999 -9999 -9999 -9999 -9999 -9999 -9999 -9999 -9999 -9999 -9999 -9999 -9999 719 639 630 641 644 640 630 628 637 650 660 646 645 648 654 654 668 663 669 658 661 668 668 665 672 689 692 700 704 699 700 713 703 700 701 711 726 723 740 750 749 755 749 762 768 779 784 790 768 775 786 806 801 799 814 812 821 814 833 824 829 847 851 849 855 857 874 903 938 951 971 970 997 -9999 -9999 -9999 -9999 -9999 -9999 -9999 -9999 -9999 -9999 -9999 -9999 -9999 -9999 -9999 -9999 -9999 -9999 -9999 -9999 -9999 -9999 -9999 -9999 -9999 -9999 -9999 -9999 -9999 -9999 -9999 -9999 -9999 -9999 -9999 -9999 -9999 -9999 -9999 -9999 -9999 -9999 -9999 -9999 -9999 -9999 -9999 -9999 -9999 -9999 -9999 -9999 -9999 -9999 -9999 
-9999 -9999 -9999 -9999 -9999 -9999 -9999 -9999 -9999 -9999 -9999 -9999 -9999 -9999 -9999 -9999 -9999 -9999 -9999 -9999 -9999 -9999 -9999 -9999 -9999 -9999 -9999 -9999 -9999 -9999 -9999 -9999 -9999 -9999 -9999 -9999 -9999 -9999 -9999 -9999 -9999 -9999 737 669 627 640 646 640 632 629 632 635 653 639 644 647 657 662 680 681 684 665 662 668 688 667 659 677 696 693 699 698 702 719 714 711 709 717 729 725 726 743 747 752 748 755 762 766 771 804 778 783 791 805 798 818 815 816 817 832 848 834 838 853 854 855 860 870 876 868 878 943 944 -9999 -9999 -9999 -9999 -9999 -9999 -9999 -9999 -9999 -9999 -9999 -9999 -9999 -9999 -9999 -9999 -9999 -9999 -9999 -9999 -9999 -9999 -9999 -9999 -9999 -9999 -9999 -9999 -9999 -9999 -9999 -9999 -9999 -9999 -9999 -9999 -9999 -9999 -9999 -9999 -9999 -9999 -9999 -9999 -9999 -9999 -9999 -9999 -9999 -9999 -9999 -9999 -9999 -9999 -9999 -9999 -9999 
-9999 -9999 -9999 -9999 -9999 -9999 -9999 -9999 -9999 -9999 -9999 -9999 -9999 -9999 -9999 -9999 -9999 -9999 -9999 -9999 -9999 -9999 -9999 -9999 -9999 -9999 -9999 -9999 -9999 -9999 -9999 -9999 -9999 -9999 -9999 -9999 -9999 -9999 -9999 -9999 -9999 -9999 741 646 626 656 666 653 640 643 636 641 646 648 636 644 649 660 675 689 675 669 655 667 685 680 676 668 667 676 688 694 705 709 726 726 717 716 726 740 737 735 738 758 759 759 765 780 803 795 808 805 795 802 810 818 819 838 818 843 854 829 845 857 849 853 852 860 858 872 893 928 935 982 995 -9999 -9999 -9999 -9999 -9999 -9999 -9999 -9999 -9999 -9999 -9999 -9999 -9999 -9999 -9999 -9999 -9999 -9999 -9999 -9999 -9999 -9999 -9999 -9999 -9999 -9999 -9999 -9999 -9999 -9999 -9999 -9999 -9999 -9999 -9999 -9999 -9999 -9999 -9999 -9999 -9999 -9999 -9999 -9999 -9999 -9999 -9999 -9999 -9999 -9999 -9999 -9999 -9999 -9999 -9999 
-9999 -9999 -9999 -9999 -9999 -9999 -9999 -9999 -9999 -9999 -9999 -9999 -9999 -9999 -9999 -9999 -9999 -9999 -9999 -9999 -9999 -9999 -9999 -9999 -9999 -9999 -9999 -9999 -9999 -9999 -9999 -9999 -9999 -9999 -9999 -9999 -9999 -9999 -9999 -9999 -9999 -9999 730 663 628 635 666 667 650 641 638 650 655 639 640 652 663 673 677 691 671 665 657 673 681 687 681 677 675 669 667 682 703 704 716 717 712 721 727 729 740 740 746 757 764 761 771 781 779 785 807 805 790 801 807 816 821 846 823 853 854 837 848 857 857 853 860 866 865 877 888 890 954 989 963 -9999 -9999 -9999 -9999 -9999 -9999 -9999 -9999 -9999 -9999 -9999 -9999 -9999 -9999 -9999 -9999 -9999 -9999 -9999 -9999 -9999 -9999 -9999 -9999 -9999 -9999 -9999 -9999 -9999 -9999 -9999 -9999 -9999 -9999 -9999 -9999 -9999 -9999 -9999 -9999 -9999 -9999 -9999 -9999 -9999 -9999 -9999 -9999 -9999 -9999 -9999 -9999 -9999 -9999 -9999 
-9999 -9999 -9999 -9999 -9999 -9999 -9999 -9999 -9999 -9999 -9999 -9999 -9999 -9999 -9999 -9999 -9999 -9999 -9999 -9999 -9999 -9999 -9999 -9999 -9999 -9999 -9999 -9999 -9999 -9999 -9999 -9999 -9999 -9999 -9999 -9999 -9999 -9999 -9999 -9999 -9999 -9999 710 633 631 640 654 660 650 660 664 639 636 644 652 662 669 678 688 698 670 667 659 666 687 696 687 677 674 671 665 669 674 682 705 704 709 721 723 723 731 742 758 771 763 762 770 775 783 812 815 822 795 824 812 810 805 842 848 861 859 849 860 854 858 855 869 878 877 878 893 963 986 977 913 876 -9999 -9999 -9999 -9999 -9999 -9999 -9999 -9999 -9999 -9999 -9999 -9999 -9999 -9999 -9999 -9999 -9999 -9999 -9999 -9999 -9999 -9999 -9999 -9999 -9999 -9999 -9999 -9999 -9999 -9999 -9999 -9999 -9999 -9999 -9999 -9999 -9999 -9999 -9999 -9999 -9999 -9999 -9999 -9999 -9999 -9999 -9999 -9999 -9999 -9999 -9999 -9999 -9999 -9999 
-9999 -9999 -9999 -9999 -9999 -9999 -9999 -9999 -9999 -9999 -9999 -9999 -9999 -9999 -9999 -9999 -9999 -9999 -9999 -9999 -9999 -9999 -9999 -9999 -9999 -9999 -9999 -9999 -9999 -9999 -9999 -9999 -9999 -9999 -9999 -9999 -9999 -9999 -9999 -9999 -9999 -9999 -9999 671 631 650 657 657 661 642 662 634 646 661 666 669 682 672 668 664 662 665 686 682 679 703 705 693 679 670 672 674 686 688 698 708 722 728 728 731 733 744 757 764 775 768 769 781 783 789 810 833 808 820 811 811 810 838 843 880 882 869 860 860 862 867 870 894 883 880 916 950 981 966 906 -9999 -9999 -9999 -9999 -9999 -9999 -9999 -9999 -9999 -9999 -9999 -9999 -9999 -9999 -9999 -9999 -9999 -9999 -9999 -9999 -9999 -9999 -9999 -9999 -9999 -9999 -9999 -9999 -9999 -9999 -9999 -9999 -9999 -9999 -9999 -9999 -9999 -9999 -9999 -9999 -9999 -9999 -9999 -9999 -9999 -9999 -9999 -9999 -9999 -9999 -9999 -9999 -9999 -9999 -9999 
-9999 -9999 -9999 -9999 -9999 -9999 -9999 -9999 -9999 -9999 -9999 -9999 -9999 -9999 -9999 -9999 -9999 -9999 -9999 -9999 -9999 -9999 -9999 -9999 -9999 -9999 -9999 -9999 -9999 -9999 -9999 -9999 -9999 -9999 -9999 -9999 -9999 -9999 -9999 -9999 -9999 -9999 -9999 676 632 652 662 662 652 676 644 634 645 656 661 669 679 669 661 661 664 662 675 687 689 705 715 703 700 681 677 687 702 717 728 733 752 760 750 748 747 748 754 764 775 776 773 779 784 797 814 835 828 812 810 829 827 825 827 846 915 868 860 868 871 871 881 901 876 890 925 970 953 913 -9999 -9999 -9999 -9999 -9999 -9999 -9999 -9999 -9999 -9999 -9999 -9999 -9999 -9999 -9999 -9999 -9999 -9999 -9999 -9999 -9999 -9999 -9999 -9999 -9999 -9999 -9999 -9999 -9999 -9999 -9999 -9999 -9999 -9999 -9999 -9999 -9999 -9999 -9999 -9999 -9999 -9999 -9999 -9999 -9999 -9999 -9999 -9999 -9999 -9999 -9999 -9999 -9999 -9999 -9999 -9999 
-9999 -9999 -9999 -9999 -9999 -9999 -9999 -9999 -9999 -9999 -9999 -9999 -9999 -9999 -9999 -9999 -9999 -9999 -9999 -9999 -9999 -9999 -9999 -9999 -9999 -9999 -9999 -9999 -9999 -9999 -9999 -9999 -9999 -9999 -9999 -9999 -9999 -9999 -9999 -9999 -9999 -9999 -9999 740 642 649 678 658 664 688 651 635 644 652 659 658 658 669 657 683 660 690 710 689 698 710 717 710 703 709 696 697 716 731 739 745 754 759 770 763 767 754 761 777 784 762 780 789 791 800 825 836 840 826 807 820 829 826 836 858 906 880 853 870 872 875 881 895 889 892 943 936 911 -9999 -9999 -9999 -9999 -9999 -9999 -9999 -9999 -9999 -9999 -9999 -9999 -9999 -9999 -9999 -9999 -9999 -9999 -9999 -9999 -9999 -9999 -9999 -9999 -9999 -9999 -9999 -9999 -9999 -9999 -9999 -9999 -9999 -9999 -9999 -9999 -9999 -9999 -9999 -9999 -9999 -9999 -9999 -9999 -9999 -9999 -9999 -9999 -9999 -9999 -9999 -9999 -9999 -9999 -9999 -9999 -9999 
-9999 -9999 -9999 -9999 -9999 -9999 -9999 -9999 -9999 -9999 -9999 -9999 -9999 -9999 -9999 -9999 -9999 -9999 -9999 -9999 -9999 -9999 -9999 -9999 -9999 -9999 -9999 -9999 -9999 -9999 -9999 -9999 -9999 -9999 -9999 -9999 -9999 -9999 -9999 -9999 -9999 -9999 -9999 691 654 677 661 671 688 656 643 649 651 649 659 662 675 703 687 692 673 694 723 712 707 711 712 704 701 715 714 719 724 730 737 741 746 753 757 751 763 751 759 774 788 780 774 792 796 817 809 834 839 836 813 822 847 828 831 835 873 912 881 873 891 881 887 917 898 890 932 892 -9999 -9999 -9999 -9999 -9999 -9999 -9999 -9999 -9999 -9999 -9999 -9999 -9999 -9999 -9999 -9999 -9999 -9999 -9999 -9999 -9999 -9999 -9999 -9999 -9999 -9999 -9999 -9999 -9999 -9999 -9999 -9999 -9999 -9999 -9999 -9999 -9999 -9999 -9999 -9999 -9999 -9999 -9999 -9999 -9999 -9999 -9999 -9999 -9999 -9999 -9999 -9999 -9999 -9999 -9999 -9999 -9999 -9999 
-9999 -9999 -9999 -9999 -9999 -9999 -9999 -9999 -9999 -9999 -9999 -9999 -9999 -9999 -9999 -9999 -9999 -9999 -9999 -9999 -9999 -9999 -9999 -9999 -9999 -9999 -9999 -9999 -9999 -9999 -9999 -9999 -9999 -9999 -9999 -9999 -9999 -9999 -9999 -9999 -9999 -9999 766 658 676 662 687 705 684 650 656 659 644 658 674 672 685 704 688 690 687 679 703 718 710 709 708 707 707 717 717 723 716 712 716 727 732 737 739 754 755 750 767 777 790 792 775 779 799 825 831 838 841 821 817 851 851 828 830 843 863 904 917 902 892 888 889 934 899 896 917 -9999 -9999 -9999 -9999 -9999 -9999 -9999 -9999 -9999 -9999 -9999 -9999 -9999 -9999 -9999 -9999 -9999 -9999 -9999 -9999 -9999 -9999 -9999 -9999 -9999 -9999 -9999 -9999 -9999 -9999 -9999 -9999 -9999 -9999 -9999 -9999 -9999 -9999 -9999 -9999 -9999 -9999 -9999 -9999 -9999 -9999 -9999 -9999 -9999 -9999 -9999 -9999 -9999 -9999 -9999 -9999 -9999 -9999 -9999 
-9999 -9999 -9999 -9999 -9999 -9999 -9999 -9999 -9999 -9999 -9999 -9999 -9999 -9999 -9999 -9999 -9999 -9999 -9999 -9999 -9999 -9999 -9999 -9999 -9999 -9999 -9999 -9999 -9999 -9999 -9999 -9999 -9999 -9999 -9999 -9999 -9999 -9999 -9999 -9999 -9999 -9999 753 660 677 665 703 663 656 655 654 652 656 675 682 682 -9999 707 680 688 677 662 677 686 694 709 706 702 710 707 714 718 728 728 722 725 735 737 743 741 748 757 770 786 787 798 793 790 801 828 846 838 828 802 843 870 821 827 832 842 851 865 903 920 917 892 901 926 909 900 926 -9999 -9999 -9999 -9999 -9999 -9999 -9999 -9999 -9999 -9999 -9999 -9999 -9999 -9999 -9999 -9999 -9999 -9999 -9999 -9999 -9999 -9999 -9999 -9999 -9999 -9999 -9999 -9999 -9999 -9999 -9999 -9999 -9999 -9999 -9999 -9999 -9999 -9999 -9999 -9999 -9999 -9999 -9999 -9999 -9999 -9999 -9999 -9999 -9999 -9999 -9999 -9999 -9999 -9999 -9999 -9999 -9999 -9999 -9999 
-9999 -9999 -9999 -9999 -9999 -9999 -9999 -9999 -9999 -9999 -9999 -9999 -9999 -9999 -9999 -9999 -9999 -9999 -9999 -9999 -9999 -9999 -9999 -9999 -9999 -9999 -9999 -9999 -9999 -9999 -9999 -9999 -9999 -9999 -9999 -9999 -9999 -9999 -9999 -9999 -9999 -9999 772 680 662 660 677 706 673 674 656 658 666 676 -9999 -9999 -9999 678 681 693 677 673 705 711 701 700 708 710 707 705 709 725 748 741 737 736 733 735 747 743 758 765 775 783 795 805 799 805 802 818 830 832 839 831 863 831 823 838 849 858 861 875 880 910 917 884 922 924 902 933 960 -9999 -9999 -9999 -9999 -9999 -9999 -9999 -9999 -9999 -9999 -9999 -9999 -9999 -9999 -9999 -9999 -9999 -9999 -9999 -9999 -9999 -9999 -9999 -9999 -9999 -9999 -9999 -9999 -9999 -9999 -9999 -9999 -9999 -9999 -9999 -9999 -9999 -9999 -9999 -9999 -9999 -9999 -9999 -9999 -9999 -9999 -9999 -9999 -9999 -9999 -9999 -9999 -9999 -9999 -9999 -9999 -9999 -9999 -9999 
-9999 -9999 -9999 -9999 -9999 -9999 -9999 -9999 -9999 -9999 -9999 -9999 -9999 -9999 -9999 -9999 -9999 -9999 -9999 -9999 -9999 -9999 -9999 -9999 -9999 -9999 -9999 -9999 -9999 -9999 -9999 -9999 -9999 -9999 -9999 -9999 -9999 -9999 -9999 -9999 -9999 -9999 -9999 788 647 657 715 686 664 705 655 654 666 711 -9999 -9999 -9999 678 677 671 674 679 723 739 730 705 698 711 710 704 711 736 758 764 744 745 746 744 750 750 758 769 773 785 796 809 790 795 804 804 822 817 849 848 838 826 826 835 848 876 864 871 886 917 915 911 918 894 922 979 983 974 -9999 -9999 -9999 -9999 -9999 -9999 -9999 -9999 -9999 -9999 -9999 -9999 -9999 -9999 -9999 -9999 -9999 -9999 -9999 -9999 -9999 -9999 -9999 -9999 -9999 -9999 -9999 -9999 -9999 -9999 -9999 -9999 -9999 -9999 -9999 -9999 -9999 -9999 -9999 -9999 -9999 -9999 -9999 -9999 -9999 -9999 -9999 -9999 -9999 -9999 -9999 -9999 -9999 -9999 -9999 -9999 -9999 -9999 
-9999 -9999 -9999 -9999 -9999 -9999 -9999 -9999 -9999 -9999 -9999 -9999 -9999 -9999 -9999 -9999 -9999 -9999 -9999 -9999 -9999 -9999 -9999 -9999 -9999 -9999 -9999 -9999 -9999 -9999 -9999 -9999 -9999 -9999 -9999 -9999 -9999 -9999 -9999 -9999 -9999 -9999 -9999 795 673 651 720 665 720 675 672 704 698 -9999 -9999 -9999 -9999 -9999 -9999 670 678 704 702 722 739 737 742 710 722 713 723 747 746 754 751 745 745 751 744 750 761 774 782 779 798 806 809 797 803 800 830 834 849 851 822 826 832 852 864 873 882 906 914 920 910 913 891 916 977 979 967 -9999 -9999 -9999 -9999 -9999 -9999 -9999 -9999 -9999 -9999 -9999 -9999 -9999 -9999 -9999 -9999 -9999 -9999 -9999 -9999 -9999 -9999 -9999 -9999 -9999 -9999 -9999 -9999 -9999 -9999 -9999 -9999 -9999 -9999 -9999 -9999 -9999 -9999 -9999 -9999 -9999 -9999 -9999 -9999 -9999 -9999 -9999 -9999 -9999 -9999 -9999 -9999 -9999 -9999 -9999 -9999 -9999 -9999 -9999 
-9999 -9999 -9999 -9999 -9999 -9999 -9999 -9999 -9999 -9999 -9999 -9999 -9999 -9999 -9999 -9999 -9999 -9999 -9999 -9999 -9999 -9999 -9999 -9999 -9999 -9999 -9999 -9999 -9999 -9999 -9999 -9999 -9999 -9999 -9999 -9999 -9999 -9999 -9999 -9999 -9999 -9999 -9999 814 699 657 722 690 682 656 671 677 688 -9999 -9999 -9999 -9999 -9999 -9999 -9999 709 729 718 733 737 750 760 734 712 712 725 737 745 752 751 743 750 743 745 756 771 778 788 790 801 807 803 791 795 807 836 852 841 852 833 837 844 842 846 855 868 877 914 911 901 909 906 957 953 955 -9999 -9999 -9999 -9999 -9999 -9999 -9999 -9999 -9999 -9999 -9999 -9999 -9999 -9999 -9999 -9999 -9999 -9999 -9999 -9999 -9999 -9999 -9999 -9999 -9999 -9999 -9999 -9999 -9999 -9999 -9999 -9999 -9999 -9999 -9999 -9999 -9999 -9999 -9999 -9999 -9999 -9999 -9999 -9999 -9999 -9999 -9999 -9999 -9999 -9999 -9999 -9999 -9999 -9999 -9999 -9999 -9999 -9999 -9999 -9999 
-9999 -9999 -9999 -9999 -9999 -9999 -9999 -9999 -9999 -9999 -9999 -9999 -9999 -9999 -9999 -9999 -9999 -9999 -9999 -9999 -9999 -9999 -9999 -9999 -9999 -9999 -9999 -9999 -9999 -9999 -9999 -9999 -9999 -9999 -9999 -9999 -9999 -9999 -9999 -9999 -9999 -9999 -9999 -9999 835 668 670 729 671 659 683 692 -9999 -9999 -9999 -9999 -9999 -9999 -9999 -9999 -9999 737 728 745 728 732 725 719 706 717 716 718 729 740 745 744 744 746 744 755 767 781 792 800 812 810 792 791 800 810 838 845 849 846 838 841 845 849 854 869 872 874 898 914 909 918 931 934 -9999 -9999 -9999 -9999 -9999 -9999 -9999 -9999 -9999 -9999 -9999 -9999 -9999 -9999 -9999 -9999 -9999 -9999 -9999 -9999 -9999 -9999 -9999 -9999 -9999 -9999 -9999 -9999 -9999 -9999 -9999 -9999 -9999 -9999 -9999 -9999 -9999 -9999 -9999 -9999 -9999 -9999 -9999 -9999 -9999 -9999 -9999 -9999 -9999 -9999 -9999 -9999 -9999 -9999 -9999 -9999 -9999 -9999 -9999 -9999 -9999 -9999 
-9999 -9999 -9999 -9999 -9999 -9999 -9999 -9999 -9999 -9999 -9999 -9999 -9999 -9999 -9999 -9999 -9999 -9999 -9999 -9999 -9999 -9999 -9999 -9999 -9999 -9999 -9999 -9999 -9999 -9999 -9999 -9999 -9999 -9999 -9999 -9999 -9999 -9999 -9999 -9999 -9999 -9999 -9999 -9999 806 659 738 697 679 708 700 -9999 -9999 -9999 -9999 -9999 -9999 -9999 -9999 -9999 -9999 -9999 -9999 744 751 738 722 714 703 709 721 726 726 732 736 732 739 757 754 757 760 776 789 806 818 814 798 799 798 810 842 852 842 847 854 845 848 853 879 892 895 887 888 911 926 920 919 -9999 -9999 -9999 -9999 -9999 -9999 -9999 -9999 -9999 -9999 -9999 -9999 -9999 -9999 -9999 -9999 -9999 -9999 -9999 -9999 -9999 -9999 -9999 -9999 -9999 -9999 -9999 -9999 -9999 -9999 -9999 -9999 -9999 -9999 -9999 -9999 -9999 -9999 -9999 -9999 -9999 -9999 -9999 -9999 -9999 -9999 -9999 -9999 -9999 -9999 -9999 -9999 -9999 -9999 -9999 -9999 -9999 -9999 -9999 -9999 -9999 -9999 -9999 
-9999 -9999 -9999 -9999 -9999 -9999 -9999 -9999 -9999 -9999 -9999 -9999 -9999 -9999 -9999 -9999 -9999 -9999 -9999 -9999 -9999 -9999 -9999 -9999 -9999 -9999 -9999 -9999 -9999 -9999 -9999 -9999 -9999 -9999 -9999 -9999 -9999 -9999 -9999 -9999 -9999 -9999 -9999 -9999 846 710 754 670 692 -9999 -9999 -9999 -9999 -9999 -9999 -9999 -9999 -9999 -9999 -9999 -9999 -9999 -9999 738 753 745 739 745 716 712 709 715 722 732 747 756 760 762 754 759 767 775 784 798 809 813 806 818 814 820 835 847 851 852 850 850 851 863 872 896 899 912 897 913 932 923 -9999 -9999 -9999 -9999 -9999 -9999 -9999 -9999 -9999 -9999 -9999 -9999 -9999 -9999 -9999 -9999 -9999 -9999 -9999 -9999 -9999 -9999 -9999 -9999 -9999 -9999 -9999 -9999 -9999 -9999 -9999 -9999 -9999 -9999 -9999 -9999 -9999 -9999 -9999 -9999 -9999 -9999 -9999 -9999 -9999 -9999 -9999 -9999 -9999 -9999 -9999 -9999 -9999 -9999 -9999 -9999 -9999 -9999 -9999 -9999 -9999 -9999 -9999 -9999 
-9999 -9999 -9999 -9999 -9999 -9999 -9999 -9999 -9999 -9999 -9999 -9999 -9999 -9999 -9999 -9999 -9999 -9999 -9999 -9999 -9999 -9999 -9999 -9999 -9999 -9999 -9999 -9999 -9999 -9999 -9999 -9999 -9999 -9999 -9999 -9999 -9999 -9999 -9999 -9999 -9999 -9999 -9999 -9999 847 719 742 690 699 -9999 -9999 -9999 -9999 -9999 -9999 -9999 -9999 -9999 -9999 -9999 -9999 -9999 -9999 741 741 725 737 760 725 730 746 765 732 754 766 766 768 766 768 760 771 775 787 810 817 815 815 809 810 822 833 853 849 848 857 856 868 870 859 870 897 912 909 898 930 929 -9999 -9999 -9999 -9999 -9999 -9999 -9999 -9999 -9999 -9999 -9999 -9999 -9999 -9999 -9999 -9999 -9999 -9999 -9999 -9999 -9999 -9999 -9999 -9999 -9999 -9999 -9999 -9999 -9999 -9999 -9999 -9999 -9999 -9999 -9999 -9999 -9999 -9999 -9999 -9999 -9999 -9999 -9999 -9999 -9999 -9999 -9999 -9999 -9999 -9999 -9999 -9999 -9999 -9999 -9999 -9999 -9999 -9999 -9999 -9999 -9999 -9999 -9999 -9999 
-9999 -9999 -9999 -9999 -9999 -9999 -9999 -9999 -9999 -9999 -9999 -9999 -9999 -9999 -9999 -9999 -9999 -9999 -9999 -9999 -9999 -9999 -9999 -9999 -9999 -9999 -9999 -9999 -9999 -9999 -9999 -9999 -9999 -9999 -9999 -9999 -9999 -9999 -9999 -9999 -9999 -9999 -9999 -9999 823 709 808 756 753 -9999 -9999 -9999 -9999 -9999 -9999 -9999 -9999 -9999 -9999 -9999 -9999 -9999 -9999 -9999 -9999 732 730 751 755 734 750 758 736 774 793 783 768 769 774 766 782 782 785 806 818 809 802 811 818 825 836 843 857 852 849 862 871 864 860 876 905 915 912 909 926 -9999 -9999 -9999 -9999 -9999 -9999 -9999 -9999 -9999 -9999 -9999 -9999 -9999 -9999 -9999 -9999 -9999 -9999 -9999 -9999 -9999 -9999 -9999 -9999 -9999 -9999 -9999 -9999 -9999 -9999 -9999 -9999 -9999 -9999 -9999 -9999 -9999 -9999 -9999 -9999 -9999 -9999 -9999 -9999 -9999 -9999 -9999 -9999 -9999 -9999 -9999 -9999 -9999 -9999 -9999 -9999 -9999 -9999 -9999 -9999 -9999 -9999 -9999 -9999 -9999 
-9999 -9999 -9999 -9999 -9999 -9999 -9999 -9999 -9999 -9999 -9999 -9999 -9999 -9999 -9999 -9999 -9999 -9999 -9999 -9999 -9999 -9999 -9999 -9999 -9999 -9999 -9999 -9999 -9999 -9999 -9999 -9999 -9999 -9999 -9999 -9999 -9999 -9999 -9999 -9999 -9999 -9999 -9999 -9999 846 755 745 719 689 720 -9999 -9999 -9999 -9999 -9999 -9999 -9999 -9999 -9999 -9999 -9999 -9999 -9999 -9999 -9999 749 732 731 739 744 734 762 775 774 783 762 770 771 782 773 779 778 782 806 813 808 811 807 824 824 828 856 847 855 853 855 864 874 874 889 917 919 904 905 908 -9999 -9999 -9999 -9999 -9999 -9999 -9999 -9999 -9999 -9999 -9999 -9999 -9999 -9999 -9999 -9999 -9999 -9999 -9999 -9999 -9999 -9999 -9999 -9999 -9999 -9999 -9999 -9999 -9999 -9999 -9999 -9999 -9999 -9999 -9999 -9999 -9999 -9999 -9999 -9999 -9999 -9999 -9999 -9999 -9999 -9999 -9999 -9999 -9999 -9999 -9999 -9999 -9999 -9999 -9999 -9999 -9999 -9999 -9999 -9999 -9999 -9999 -9999 -9999 -9999 
-9999 -9999 -9999 -9999 -9999 -9999 -9999 -9999 -9999 -9999 -9999 -9999 -9999 -9999 -9999 -9999 -9999 -9999 -9999 -9999 -9999 -9999 -9999 -9999 -9999 -9999 -9999 -9999 -9999 -9999 -9999 -9999 -9999 -9999 -9999 -9999 -9999 -9999 -9999 -9999 -9999 -9999 -9999 -9999 -9999 868 699 721 720 -9999 -9999 -9999 -9999 -9999 -9999 -9999 -9999 -9999 -9999 -9999 -9999 -9999 -9999 -9999 -9999 -9999 754 753 744 745 748 775 783 792 787 794 774 772 782 794 776 780 787 806 807 805 806 809 810 821 830 853 859 854 860 864 871 869 872 882 901 905 907 901 -9999 -9999 -9999 -9999 -9999 -9999 -9999 -9999 -9999 -9999 -9999 -9999 -9999 -9999 -9999 -9999 -9999 -9999 -9999 -9999 -9999 -9999 -9999 -9999 -9999 -9999 -9999 -9999 -9999 -9999 -9999 -9999 -9999 -9999 -9999 -9999 -9999 -9999 -9999 -9999 -9999 -9999 -9999 -9999 -9999 -9999 -9999 -9999 -9999 -9999 -9999 -9999 -9999 -9999 -9999 -9999 -9999 -9999 -9999 -9999 -9999 -9999 -9999 -9999 -9999 -9999 
-9999 -9999 -9999 -9999 -9999 -9999 -9999 -9999 -9999 -9999 -9999 -9999 -9999 -9999 -9999 -9999 -9999 -9999 -9999 -9999 -9999 -9999 -9999 -9999 -9999 -9999 -9999 -9999 -9999 -9999 -9999 -9999 -9999 -9999 -9999 -9999 -9999 -9999 -9999 -9999 -9999 -9999 -9999 -9999 -9999 838 838 721 720 -9999 -9999 -9999 -9999 -9999 -9999 -9999 -9999 -9999 -9999 -9999 -9999 -9999 -9999 -9999 -9999 -9999 -9999 -9999 749 743 747 784 768 783 779 790 800 804 792 793 792 781 797 804 812 804 810 822 819 822 827 851 844 854 861 851 877 876 870 873 903 928 922 -9999 -9999 -9999 -9999 -9999 -9999 -9999 -9999 -9999 -9999 -9999 -9999 -9999 -9999 -9999 -9999 -9999 -9999 -9999 -9999 -9999 -9999 -9999 -9999 -9999 -9999 -9999 -9999 -9999 -9999 -9999 -9999 -9999 -9999 -9999 -9999 -9999 -9999 -9999 -9999 -9999 -9999 -9999 -9999 -9999 -9999 -9999 -9999 -9999 -9999 -9999 -9999 -9999 -9999 -9999 -9999 -9999 -9999 -9999 -9999 -9999 -9999 -9999 -9999 -9999 -9999 -9999 
-9999 -9999 -9999 -9999 -9999 -9999 -9999 -9999 -9999 -9999 -9999 -9999 -9999 -9999 -9999 -9999 -9999 -9999 -9999 -9999 -9999 -9999 -9999 -9999 -9999 -9999 -9999 -9999 -9999 -9999 -9999 -9999 -9999 -9999 -9999 -9999 -9999 -9999 -9999 -9999 -9999 -9999 -9999 -9999 -9999 -9999 -9999 803 719 779 -9999 -9999 -9999 -9999 -9999 -9999 -9999 -9999 -9999 -9999 -9999 -9999 -9999 -9999 -9999 -9999 -9999 752 762 744 763 762 765 785 790 778 795 802 798 795 785 785 798 803 816 817 817 832 831 838 833 851 847 848 850 869 877 878 873 880 899 920 912 -9999 -9999 -9999 -9999 -9999 -9999 -9999 -9999 -9999 -9999 -9999 -9999 -9999 -9999 -9999 -9999 -9999 -9999 -9999 -9999 -9999 -9999 -9999 -9999 -9999 -9999 -9999 -9999 -9999 -9999 -9999 -9999 -9999 -9999 -9999 -9999 -9999 -9999 -9999 -9999 -9999 -9999 -9999 -9999 -9999 -9999 -9999 -9999 -9999 -9999 -9999 -9999 -9999 -9999 -9999 -9999 -9999 -9999 -9999 -9999 -9999 -9999 -9999 -9999 -9999 -9999 -9999 
-9999 -9999 -9999 -9999 -9999 -9999 -9999 -9999 -9999 -9999 -9999 -9999 -9999 -9999 -9999 -9999 -9999 -9999 -9999 -9999 -9999 -9999 -9999 -9999 -9999 -9999 -9999 -9999 -9999 -9999 -9999 -9999 -9999 -9999 -9999 -9999 -9999 -9999 -9999 -9999 -9999 -9999 -9999 -9999 -9999 -9999 -9999 905 789 -9999 -9999 -9999 -9999 -9999 -9999 -9999 -9999 -9999 -9999 -9999 -9999 -9999 -9999 -9999 -9999 -9999 -9999 -9999 770 753 756 757 782 767 770 778 778 790 800 791 780 782 794 811 817 816 827 830 838 833 850 852 861 868 867 870 882 881 870 885 907 921 916 -9999 -9999 -9999 -9999 -9999 -9999 -9999 -9999 -9999 -9999 -9999 -9999 -9999 -9999 -9999 -9999 -9999 -9999 -9999 -9999 -9999 -9999 -9999 -9999 -9999 -9999 -9999 -9999 -9999 -9999 -9999 -9999 -9999 -9999 -9999 -9999 -9999 -9999 -9999 -9999 -9999 -9999 -9999 -9999 -9999 -9999 -9999 -9999 -9999 -9999 -9999 -9999 -9999 -9999 -9999 -9999 -9999 -9999 -9999 -9999 -9999 -9999 -9999 -9999 -9999 -9999 -9999 
-9999 -9999 -9999 -9999 -9999 -9999 -9999 -9999 -9999 -9999 -9999 -9999 -9999 -9999 -9999 -9999 -9999 -9999 -9999 -9999 -9999 -9999 -9999 -9999 -9999 -9999 -9999 -9999 -9999 -9999 -9999 -9999 -9999 -9999 -9999 -9999 -9999 -9999 -9999 -9999 -9999 -9999 -9999 -9999 -9999 -9999 -9999 -9999 878 -9999 -9999 -9999 -9999 -9999 -9999 -9999 -9999 -9999 -9999 -9999 -9999 -9999 -9999 -9999 -9999 -9999 784 758 758 785 763 764 786 802 781 779 776 791 791 778 790 794 809 822 828 821 825 830 836 838 834 836 842 862 870 861 880 883 899 913 916 912 904 -9999 -9999 -9999 -9999 -9999 -9999 -9999 -9999 -9999 -9999 -9999 -9999 -9999 -9999 -9999 -9999 -9999 -9999 -9999 -9999 -9999 -9999 -9999 -9999 -9999 -9999 -9999 -9999 -9999 -9999 -9999 -9999 -9999 -9999 -9999 -9999 -9999 -9999 -9999 -9999 -9999 -9999 -9999 -9999 -9999 -9999 -9999 -9999 -9999 -9999 -9999 -9999 -9999 -9999 -9999 -9999 -9999 -9999 -9999 -9999 -9999 -9999 -9999 -9999 -9999 -9999 -9999 
-9999 -9999 -9999 -9999 -9999 -9999 -9999 -9999 -9999 -9999 -9999 -9999 -9999 -9999 -9999 -9999 -9999 -9999 -9999 -9999 -9999 -9999 -9999 -9999 -9999 -9999 -9999 -9999 -9999 -9999 -9999 -9999 -9999 -9999 -9999 -9999 -9999 -9999 -9999 -9999 -9999 -9999 -9999 -9999 -9999 -9999 -9999 -9999 -9999 -9999 -9999 -9999 -9999 -9999 -9999 -9999 -9999 -9999 -9999 -9999 -9999 -9999 -9999 -9999 768 775 770 760 765 773 781 766 784 795 794 786 786 792 775 783 807 818 825 832 827 824 825 830 833 837 838 830 833 853 849 859 880 886 895 897 902 906 -9999 -9999 -9999 -9999 -9999 -9999 -9999 -9999 -9999 -9999 -9999 -9999 -9999 -9999 -9999 -9999 -9999 -9999 -9999 -9999 -9999 -9999 -9999 -9999 -9999 -9999 -9999 -9999 -9999 -9999 -9999 -9999 -9999 -9999 -9999 -9999 -9999 -9999 -9999 -9999 -9999 -9999 -9999 -9999 -9999 -9999 -9999 -9999 -9999 -9999 -9999 -9999 -9999 -9999 -9999 -9999 -9999 -9999 -9999 -9999 -9999 -9999 -9999 -9999 -9999 -9999 -9999 -9999 
-9999 -9999 -9999 -9999 -9999 -9999 -9999 -9999 -9999 -9999 -9999 -9999 -9999 -9999 -9999 -9999 -9999 -9999 -9999 -9999 -9999 -9999 -9999 -9999 -9999 -9999 -9999 -9999 -9999 -9999 -9999 -9999 -9999 -9999 -9999 -9999 -9999 -9999 -9999 -9999 -9999 -9999 -9999 -9999 -9999 -9999 -9999 -9999 -9999 -9999 -9999 -9999 -9999 -9999 -9999 -9999 -9999 -9999 -9999 -9999 -9999 -9999 -9999 -9999 -9999 769 778 766 765 788 802 766 780 782 789 798 802 795 784 789 802 821 816 825 820 816 824 823 830 834 842 853 860 861 855 873 891 888 880 884 890 -9999 -9999 -9999 -9999 -9999 -9999 -9999 -9999 -9999 -9999 -9999 -9999 -9999 -9999 -9999 -9999 -9999 -9999 -9999 -9999 -9999 -9999 -9999 -9999 -9999 -9999 -9999 -9999 -9999 -9999 -9999 -9999 -9999 -9999 -9999 -9999 -9999 -9999 -9999 -9999 -9999 -9999 -9999 -9999 -9999 -9999 -9999 -9999 -9999 -9999 -9999 -9999 -9999 -9999 -9999 -9999 -9999 -9999 -9999 -9999 -9999 -9999 -9999 -9999 -9999 -9999 -9999 -9999 -9999 
-9999 -9999 -9999 -9999 -9999 -9999 -9999 -9999 -9999 -9999 -9999 -9999 -9999 -9999 -9999 -9999 -9999 -9999 -9999 -9999 -9999 -9999 -9999 -9999 -9999 -9999 -9999 -9999 -9999 -9999 -9999 -9999 -9999 -9999 -9999 -9999 -9999 -9999 -9999 -9999 -9999 -9999 -9999 -9999 -9999 -9999 -9999 -9999 -9999 -9999 -9999 -9999 -9999 -9999 -9999 -9999 -9999 -9999 -9999 -9999 -9999 -9999 -9999 -9999 -9999 760 774 784 773 780 800 797 784 782 792 809 808 782 783 794 806 817 818 817 816 830 832 830 829 831 843 855 867 875 882 881 885 889 879 886 -9999 -9999 -9999 -9999 -9999 -9999 -9999 -9999 -9999 -9999 -9999 -9999 -9999 -9999 -9999 -9999 -9999 -9999 -9999 -9999 -9999 -9999 -9999 -9999 -9999 -9999 -9999 -9999 -9999 -9999 -9999 -9999 -9999 -9999 -9999 -9999 -9999 -9999 -9999 -9999 -9999 -9999 -9999 -9999 -9999 -9999 -9999 -9999 -9999 -9999 -9999 -9999 -9999 -9999 -9999 -9999 -9999 -9999 -9999 -9999 -9999 -9999 -9999 -9999 -9999 -9999 -9999 -9999 -9999 -9999 
-9999 -9999 -9999 -9999 -9999 -9999 -9999 -9999 -9999 -9999 -9999 -9999 -9999 -9999 -9999 -9999 -9999 -9999 -9999 -9999 -9999 -9999 -9999 -9999 -9999 -9999 -9999 -9999 -9999 -9999 -9999 -9999 -9999 -9999 -9999 -9999 -9999 -9999 -9999 -9999 -9999 -9999 -9999 -9999 -9999 -9999 -9999 -9999 -9999 -9999 -9999 -9999 -9999 -9999 -9999 -9999 -9999 -9999 -9999 -9999 -9999 -9999 -9999 -9999 -9999 -9999 764 772 773 774 775 789 802 781 793 799 804 788 800 810 821 828 831 833 827 835 834 832 831 836 848 856 861 865 879 886 879 891 890 -9999 -9999 -9999 -9999 -9999 -9999 -9999 -9999 -9999 -9999 -9999 -9999 -9999 -9999 -9999 -9999 -9999 -9999 -9999 -9999 -9999 -9999 -9999 -9999 -9999 -9999 -9999 -9999 -9999 -9999 -9999 -9999 -9999 -9999 -9999 -9999 -9999 -9999 -9999 -9999 -9999 -9999 -9999 -9999 -9999 -9999 -9999 -9999 -9999 -9999 -9999 -9999 -9999 -9999 -9999 -9999 -9999 -9999 -9999 -9999 -9999 -9999 -9999 -9999 -9999 -9999 -9999 -9999 -9999 -9999 -9999 
-9999 -9999 -9999 -9999 -9999 -9999 -9999 -9999 -9999 -9999 -9999 -9999 -9999 -9999 -9999 -9999 -9999 -9999 -9999 -9999 -9999 -9999 -9999 -9999 -9999 -9999 -9999 -9999 -9999 -9999 -9999 -9999 -9999 -9999 -9999 -9999 -9999 -9999 -9999 -9999 -9999 -9999 -9999 -9999 -9999 -9999 -9999 -9999 -9999 -9999 -9999 -9999 -9999 -9999 -9999 -9999 -9999 -9999 -9999 -9999 -9999 -9999 -9999 -9999 -9999 -9999 -9999 771 781 790 795 793 808 800 798 790 798 793 804 810 814 821 821 826 828 838 835 827 831 833 838 850 862 862 864 879 897 896 902 896 -9999 -9999 -9999 -9999 -9999 -9999 -9999 -9999 -9999 -9999 -9999 -9999 -9999 -9999 -9999 -9999 -9999 -9999 -9999 -9999 -9999 -9999 -9999 -9999 -9999 -9999 -9999 -9999 -9999 -9999 -9999 -9999 -9999 -9999 -9999 -9999 -9999 -9999 -9999 -9999 -9999 -9999 -9999 -9999 -9999 -9999 -9999 -9999 -9999 -9999 -9999 -9999 -9999 -9999 -9999 -9999 -9999 -9999 -9999 -9999 -9999 -9999 -9999 -9999 -9999 -9999 -9999 -9999 -9999 -9999 
-9999 -9999 -9999 -9999 -9999 -9999 -9999 -9999 -9999 -9999 -9999 -9999 -9999 -9999 -9999 -9999 -9999 -9999 -9999 -9999 -9999 -9999 -9999 -9999 -9999 -9999 -9999 -9999 -9999 -9999 -9999 -9999 -9999 -9999 -9999 -9999 -9999 -9999 -9999 -9999 -9999 -9999 -9999 -9999 -9999 -9999 -9999 -9999 -9999 -9999 -9999 -9999 -9999 -9999 -9999 -9999 -9999 -9999 -9999 -9999 -9999 -9999 -9999 -9999 -9999 -9999 -9999 -9999 781 789 794 795 796 814 815 802 797 784 791 801 813 820 818 827 834 839 837 832 831 835 839 842 853 861 870 869 876 893 -9999 -9999 -9999 -9999 -9999 -9999 -9999 -9999 -9999 -9999 -9999 -9999 -9999 -9999 -9999 -9999 -9999 -9999 -9999 -9999 -9999 -9999 -9999 -9999 -9999 -9999 -9999 -9999 -9999 -9999 -9999 -9999 -9999 -9999 -9999 -9999 -9999 -9999 -9999 -9999 -9999 -9999 -9999 -9999 -9999 -9999 -9999 -9999 -9999 -9999 -9999 -9999 -9999 -9999 -9999 -9999 -9999 -9999 -9999 -9999 -9999 -9999 -9999 -9999 -9999 -9999 -9999 -9999 -9999 -9999 -9999 -9999 
-9999 -9999 -9999 -9999 -9999 -9999 -9999 -9999 -9999 -9999 -9999 -9999 -9999 -9999 -9999 -9999 -9999 -9999 -9999 -9999 -9999 -9999 -9999 -9999 -9999 -9999 -9999 -9999 -9999 -9999 -9999 -9999 -9999 -9999 -9999 -9999 -9999 -9999 -9999 -9999 -9999 -9999 -9999 -9999 -9999 -9999 -9999 -9999 -9999 -9999 -9999 -9999 -9999 -9999 -9999 -9999 -9999 -9999 -9999 -9999 -9999 -9999 -9999 -9999 -9999 -9999 -9999 -9999 793 789 789 794 785 784 813 815 788 788 799 -9999 814 -9999 815 -9999 826 832 830 829 840 845 850 849 856 855 863 859 866 -9999 -9999 -9999 -9999 -9999 -9999 -9999 -9999 -9999 -9999 -9999 -9999 -9999 -9999 -9999 -9999 -9999 -9999 -9999 -9999 -9999 -9999 -9999 -9999 -9999 -9999 -9999 -9999 -9999 -9999 -9999 -9999 -9999 -9999 -9999 -9999 -9999 -9999 -9999 -9999 -9999 -9999 -9999 -9999 -9999 -9999 -9999 -9999 -9999 -9999 -9999 -9999 -9999 -9999 -9999 -9999 -9999 -9999 -9999 -9999 -9999 -9999 -9999 -9999 -9999 -9999 -9999 -9999 -9999 -9999 -9999 -9999 -9999 
-9999 -9999 -9999 -9999 -9999 -9999 -9999 -9999 -9999 -9999 -9999 -9999 -9999 -9999 -9999 -9999 -9999 -9999 -9999 -9999 -9999 -9999 -9999 -9999 -9999 -9999 -9999 -9999 -9999 -9999 -9999 -9999 -9999 -9999 -9999 -9999 -9999 -9999 -9999 -9999 -9999 -9999 -9999 -9999 -9999 -9999 -9999 -9999 -9999 -9999 -9999 -9999 -9999 -9999 -9999 -9999 -9999 -9999 -9999 -9999 -9999 -9999 -9999 -9999 -9999 -9999 -9999 -9999 -9999 -9999 -9999 796 795 807 -9999 785 784 801 -9999 -9999 -9999 -9999 -9999 -9999 -9999 -9999 830 834 847 856 864 862 857 858 860 866 875 877 -9999 -9999 -9999 -9999 -9999 -9999 -9999 -9999 -9999 -9999 -9999 -9999 -9999 -9999 -9999 -9999 -9999 -9999 -9999 -9999 -9999 -9999 -9999 -9999 -9999 -9999 -9999 -9999 -9999 -9999 -9999 -9999 -9999 -9999 -9999 -9999 -9999 -9999 -9999 -9999 -9999 -9999 -9999 -9999 -9999 -9999 -9999 -9999 -9999 -9999 -9999 -9999 -9999 -9999 -9999 -9999 -9999 -9999 -9999 -9999 -9999 -9999 -9999 -9999 -9999 -9999 -9999 -9999 -9999 -9999 -9999 -9999 
-9999 -9999 -9999 -9999 -9999 -9999 -9999 -9999 -9999 -9999 -9999 -9999 -9999 -9999 -9999 -9999 -9999 -9999 -9999 -9999 -9999 -9999 -9999 -9999 -9999 -9999 -9999 -9999 -9999 -9999 -9999 -9999 -9999 -9999 -9999 -9999 -9999 -9999 -9999 -9999 -9999 -9999 -9999 -9999 -9999 -9999 -9999 -9999 -9999 -9999 -9999 -9999 -9999 -9999 -9999 -9999 -9999 -9999 -9999 -9999 -9999 -9999 -9999 -9999 -9999 -9999 -9999 -9999 -9999 -9999 -9999 807 808 832 -9999 -9999 -9999 -9999 -9999 -9999 -9999 -9999 -9999 -9999 -9999 -9999 -9999 -9999 853 854 859 860 859 852 865 868 869 873 -9999 -9999 -9999 -9999 -9999 -9999 -9999 -9999 -9999 -9999 -9999 -9999 -9999 -9999 -9999 -9999 -9999 -9999 -9999 -9999 -9999 -9999 -9999 -9999 -9999 -9999 -9999 -9999 -9999 -9999 -9999 -9999 -9999 -9999 -9999 -9999 -9999 -9999 -9999 -9999 -9999 -9999 -9999 -9999 -9999 -9999 -9999 -9999 -9999 -9999 -9999 -9999 -9999 -9999 -9999 -9999 -9999 -9999 -9999 -9999 -9999 -9999 -9999 -9999 -9999 -9999 -9999 -9999 -9999 -9999 -9999 -9999 
-9999 -9999 -9999 -9999 -9999 -9999 -9999 -9999 -9999 -9999 -9999 -9999 -9999 -9999 -9999 -9999 -9999 -9999 -9999 -9999 -9999 -9999 -9999 -9999 -9999 -9999 -9999 -9999 -9999 -9999 -9999 -9999 -9999 -9999 -9999 -9999 -9999 -9999 -9999 -9999 -9999 -9999 -9999 -9999 -9999 -9999 -9999 -9999 -9999 -9999 -9999 -9999 -9999 -9999 -9999 -9999 -9999 -9999 -9999 -9999 -9999 -9999 -9999 -9999 -9999 -9999 -9999 -9999 -9999 -9999 -9999 804 856 -9999 -9999 -9999 -9999 -9999 -9999 -9999 -9999 -9999 -9999 -9999 -9999 -9999 -9999 -9999 -9999 -9999 868 864 862 860 861 871 885 901 -9999 -9999 -9999 -9999 -9999 -9999 -9999 -9999 -9999 -9999 -9999 -9999 -9999 -9999 -9999 -9999 -9999 -9999 -9999 -9999 -9999 -9999 -9999 -9999 -9999 -9999 -9999 -9999 -9999 -9999 -9999 -9999 -9999 -9999 -9999 -9999 -9999 -9999 -9999 -9999 -9999 -9999 -9999 -9999 -9999 -9999 -9999 -9999 -9999 -9999 -9999 -9999 -9999 -9999 -9999 -9999 -9999 -9999 -9999 -9999 -9999 -9999 -9999 -9999 -9999 -9999 -9999 -9999 -9999 -9999 -9999 -9999 
-9999 -9999 -9999 -9999 -9999 -9999 -9999 -9999 -9999 -9999 -9999 -9999 -9999 -9999 -9999 -9999 -9999 -9999 -9999 -9999 -9999 -9999 -9999 -9999 -9999 -9999 -9999 -9999 -9999 -9999 -9999 -9999 -9999 -9999 -9999 -9999 -9999 -9999 -9999 -9999 -9999 -9999 -9999 -9999 -9999 -9999 -9999 -9999 -9999 -9999 -9999 -9999 -9999 -9999 -9999 -9999 -9999 -9999 -9999 -9999 -9999 -9999 -9999 -9999 -9999 -9999 -9999 -9999 -9999 -9999 -9999 862 -9999 -9999 -9999 -9999 -9999 -9999 -9999 -9999 -9999 -9999 -9999 -9999 -9999 -9999 -9999 -9999 -9999 -9999 -9999 -9999 869 866 873 -9999 -9999 -9999 -9999 -9999 -9999 -9999 -9999 -9999 -9999 -9999 -9999 -9999 -9999 -9999 -9999 -9999 -9999 -9999 -9999 -9999 -9999 -9999 -9999 -9999 -9999 -9999 -9999 -9999 -9999 -9999 -9999 -9999 -9999 -9999 -9999 -9999 -9999 -9999 -9999 -9999 -9999 -9999 -9999 -9999 -9999 -9999 -9999 -9999 -9999 -9999 -9999 -9999 -9999 -9999 -9999 -9999 -9999 -9999 -9999 -9999 -9999 -9999 -9999 -9999 -9999 -9999 -9999 -9999 -9999 -9999 -9999 -9999 -9999 -9999 
-9999 -9999 -9999 -9999 -9999 -9999 -9999 -9999 -9999 -9999 -9999 -9999 -9999 -9999 -9999 -9999 -9999 -9999 -9999 -9999 -9999 -9999 -9999 -9999 -9999 -9999 -9999 -9999 -9999 -9999 -9999 -9999 -9999 -9999 -9999 -9999 -9999 -9999 -9999 -9999 -9999 -9999 -9999 -9999 -9999 -9999 -9999 -9999 -9999 -9999 -9999 -9999 -9999 -9999 -9999 -9999 -9999 -9999 -9999 -9999 -9999 -9999 -9999 -9999 -9999 -9999 -9999 -9999 -9999 -9999 -9999 -9999 -9999 -9999 -9999 -9999 -9999 -9999 -9999 -9999 -9999 -9999 -9999 -9999 -9999 -9999 -9999 -9999 -9999 -9999 -9999 -9999 861 -9999 -9999 -9999 -9999 -9999 -9999 -9999 -9999 -9999 -9999 -9999 -9999 -9999 -9999 -9999 -9999 -9999 -9999 -9999 -9999 -9999 -9999 -9999 -9999 -9999 -9999 -9999 -9999 -9999 -9999 -9999 -9999 -9999 -9999 -9999 -9999 -9999 -9999 -9999 -9999 -9999 -9999 -9999 -9999 -9999 -9999 -9999 -9999 -9999 -9999 -9999 -9999 -9999 -9999 -9999 -9999 -9999 -9999 -9999 -9999 -9999 -9999 -9999 -9999 -9999 -9999 -9999 -9999 -9999 -9999 -9999 -9999 -9999 -9999 -9999 -9999 -9999 
