# Supplementary material for: Spatiotemporal prediction of alpine wetlands under multi-climate scenarios in the west of Sichuan, China
Source: PeerJ. 2024 Nov 27;12:e18586. doi: 10.7717/peerj.18586 (PMC11608022; doi:10.7717/peerj.18586)
Supplement: Supplemental Information 4 [file peerj-12-18586-s004.zip › GARPP_data/2.5mBIOssp126_2081-2100/2.5mbiossp126_2081-2100_13.asc]

ncols         170
nrows         159
xllcorner     97.34749306
yllcorner     27.673839575
cellsize      0.041666666666667
NODATA_value  -9999
-9999 -9999 -9999 -9999 -9999 -9999 -9999 -9999 -9999 -9999 -9999 -9999 -9999 -9999 -9999 -9999 -9999 -9999 -9999 -9999 -9999 -9999 -9999 -9999 -9999 -9999 -9999 -9999 -9999 -9999 -9999 -9999 -9999 -9999 -9999 -9999 -9999 -9999 -9999 -9999 -9999 -9999 -9999 -9999 -9999 -9999 -9999 -9999 -9999 -9999 -9999 -9999 -9999 -9999 -9999 -9999 -9999 -9999 -9999 -9999 -9999 -9999 -9999 -9999 -9999 -9999 -9999 -9999 -9999 -9999 -9999 -9999 -9999 -9999 -9999 -9999 -9999 -9999 -9999 -9999 -9999 -9999 -9999 -9999 -9999 -9999 -9999 -9999 -9999 -9999 -9999 -9999 -9999 -9999 -9999 -9999 -9999 -9999 -9999 -9999 -9999 -9999 -9999 -9999 -9999 -9999 -9999 -9999 -9999 -9999 -9999 -9999 -9999 -9999 -9999 -9999 -9999 -9999 -9999 -9999 -9999 -9999 -9999 -9999 -9999 -9999 -9999 -9999 -9999 -9999 -9999 -9999 124 122 127 -9999 -9999 -9999 -9999 -9999 -9999 -9999 -9999 -9999 -9999 -9999 -9999 -9999 -9999 -9999 -9999 -9999 -9999 -9999 -9999 -9999 -9999 -9999 -9999 -9999 -9999 -9999 -9999 -9999 -9999 -9999 -9999 -9999 -9999 -9999 
-9999 -9999 -9999 -9999 -9999 -9999 -9999 -9999 -9999 -9999 -9999 -9999 -9999 -9999 -9999 -9999 -9999 -9999 -9999 -9999 -9999 -9999 -9999 -9999 -9999 -9999 -9999 -9999 -9999 -9999 -9999 -9999 -9999 -9999 -9999 -9999 -9999 -9999 -9999 -9999 -9999 -9999 -9999 -9999 -9999 -9999 -9999 -9999 -9999 -9999 -9999 -9999 -9999 -9999 -9999 -9999 -9999 -9999 -9999 -9999 -9999 -9999 -9999 -9999 -9999 -9999 -9999 -9999 -9999 -9999 -9999 -9999 -9999 -9999 -9999 -9999 -9999 -9999 -9999 -9999 -9999 -9999 -9999 -9999 -9999 -9999 -9999 -9999 -9999 -9999 -9999 -9999 -9999 -9999 -9999 -9999 -9999 -9999 -9999 -9999 -9999 -9999 -9999 -9999 -9999 -9999 -9999 -9999 -9999 -9999 -9999 -9999 -9999 -9999 -9999 -9999 -9999 -9999 -9999 -9999 -9999 -9999 -9999 -9999 -9999 -9999 -9999 -9999 -9999 124 124 124 122 120 119 -9999 -9999 -9999 -9999 -9999 -9999 -9999 -9999 -9999 -9999 -9999 -9999 -9999 -9999 -9999 -9999 -9999 -9999 -9999 -9999 -9999 -9999 -9999 -9999 -9999 -9999 -9999 -9999 -9999 -9999 -9999 -9999 -9999 -9999 -9999 
-9999 -9999 -9999 -9999 -9999 -9999 -9999 -9999 -9999 -9999 -9999 109 109 108 -9999 -9999 -9999 -9999 -9999 -9999 -9999 -9999 -9999 -9999 -9999 -9999 -9999 -9999 -9999 -9999 -9999 -9999 -9999 -9999 -9999 -9999 -9999 -9999 -9999 -9999 -9999 -9999 -9999 -9999 -9999 -9999 -9999 -9999 -9999 -9999 -9999 -9999 -9999 -9999 -9999 -9999 -9999 -9999 -9999 -9999 -9999 -9999 -9999 -9999 -9999 -9999 -9999 -9999 -9999 -9999 -9999 -9999 -9999 -9999 -9999 -9999 -9999 -9999 -9999 -9999 -9999 -9999 -9999 -9999 -9999 -9999 -9999 -9999 -9999 -9999 -9999 -9999 -9999 -9999 -9999 -9999 -9999 -9999 -9999 -9999 -9999 -9999 -9999 -9999 -9999 -9999 -9999 -9999 -9999 -9999 -9999 -9999 -9999 -9999 -9999 -9999 -9999 -9999 -9999 -9999 -9999 -9999 -9999 -9999 -9999 -9999 -9999 -9999 122 122 121 121 121 121 121 -9999 -9999 -9999 -9999 -9999 -9999 -9999 -9999 -9999 -9999 -9999 -9999 -9999 -9999 -9999 -9999 -9999 -9999 -9999 -9999 -9999 -9999 -9999 -9999 -9999 -9999 -9999 -9999 -9999 -9999 -9999 -9999 -9999 -9999 -9999 
-9999 -9999 -9999 -9999 -9999 -9999 -9999 -9999 -9999 111 112 112 112 110 110 107 -9999 -9999 -9999 -9999 -9999 -9999 -9999 -9999 -9999 -9999 -9999 -9999 -9999 -9999 -9999 -9999 -9999 -9999 -9999 -9999 -9999 -9999 -9999 -9999 -9999 -9999 -9999 -9999 -9999 -9999 -9999 -9999 -9999 -9999 -9999 -9999 -9999 -9999 -9999 -9999 -9999 -9999 -9999 -9999 -9999 -9999 -9999 -9999 -9999 -9999 -9999 -9999 -9999 -9999 -9999 -9999 -9999 -9999 -9999 -9999 -9999 -9999 -9999 -9999 -9999 -9999 -9999 -9999 -9999 -9999 -9999 -9999 -9999 -9999 -9999 -9999 -9999 -9999 -9999 -9999 -9999 -9999 -9999 -9999 -9999 -9999 -9999 -9999 -9999 -9999 -9999 -9999 -9999 -9999 -9999 -9999 -9999 -9999 -9999 -9999 -9999 -9999 -9999 -9999 -9999 -9999 -9999 -9999 -9999 -9999 123 122 122 123 121 119 121 119 117 115 115 114 116 -9999 -9999 -9999 -9999 -9999 -9999 -9999 -9999 -9999 -9999 -9999 -9999 -9999 -9999 -9999 -9999 -9999 -9999 -9999 -9999 -9999 -9999 -9999 -9999 -9999 -9999 -9999 -9999 -9999 -9999 -9999 
-9999 -9999 -9999 -9999 -9999 -9999 -9999 -9999 117 117 114 116 112 111 110 109 108 107 106 -9999 -9999 -9999 -9999 -9999 -9999 -9999 -9999 -9999 -9999 -9999 -9999 -9999 -9999 -9999 -9999 -9999 -9999 -9999 -9999 -9999 -9999 -9999 -9999 -9999 -9999 -9999 -9999 -9999 -9999 -9999 -9999 -9999 -9999 -9999 -9999 -9999 -9999 -9999 -9999 -9999 -9999 -9999 -9999 -9999 -9999 -9999 -9999 -9999 -9999 -9999 -9999 -9999 -9999 -9999 -9999 -9999 -9999 -9999 -9999 -9999 -9999 -9999 -9999 -9999 -9999 -9999 -9999 -9999 -9999 -9999 -9999 -9999 -9999 -9999 -9999 -9999 -9999 -9999 -9999 -9999 -9999 -9999 -9999 -9999 -9999 -9999 -9999 -9999 -9999 -9999 -9999 -9999 -9999 -9999 -9999 -9999 -9999 -9999 -9999 -9999 -9999 -9999 -9999 -9999 -9999 -9999 -9999 122 120 119 120 122 124 123 120 116 116 114 110 -9999 -9999 -9999 -9999 -9999 -9999 -9999 -9999 -9999 -9999 -9999 -9999 -9999 -9999 -9999 -9999 -9999 -9999 -9999 -9999 -9999 -9999 -9999 -9999 -9999 -9999 -9999 -9999 -9999 -9999 -9999 
-9999 -9999 -9999 -9999 -9999 -9999 -9999 -9999 119 118 116 114 113 113 112 110 112 112 110 109 108 107 106 105 104 -9999 -9999 -9999 -9999 -9999 -9999 -9999 -9999 -9999 -9999 -9999 -9999 -9999 -9999 -9999 -9999 -9999 -9999 -9999 -9999 -9999 -9999 -9999 -9999 -9999 -9999 -9999 -9999 -9999 -9999 -9999 -9999 -9999 -9999 -9999 -9999 -9999 -9999 -9999 -9999 -9999 -9999 -9999 -9999 -9999 -9999 -9999 -9999 -9999 -9999 -9999 -9999 -9999 -9999 -9999 -9999 -9999 -9999 -9999 -9999 -9999 -9999 -9999 -9999 -9999 -9999 -9999 -9999 -9999 -9999 -9999 -9999 -9999 -9999 -9999 -9999 -9999 -9999 -9999 -9999 -9999 -9999 -9999 -9999 -9999 -9999 -9999 -9999 -9999 -9999 -9999 -9999 -9999 -9999 -9999 -9999 -9999 125 126 126 128 127 123 121 119 121 123 124 127 126 121 117 114 112 112 -9999 -9999 -9999 -9999 -9999 -9999 -9999 -9999 -9999 -9999 -9999 -9999 -9999 -9999 -9999 -9999 -9999 -9999 -9999 -9999 -9999 -9999 -9999 -9999 -9999 -9999 -9999 -9999 -9999 -9999 
-9999 -9999 -9999 -9999 -9999 -9999 -9999 -9999 121 120 117 117 115 113 113 114 113 113 112 111 110 110 109 107 107 106 -9999 -9999 -9999 -9999 -9999 -9999 -9999 -9999 -9999 -9999 -9999 -9999 -9999 -9999 -9999 -9999 -9999 -9999 -9999 -9999 -9999 -9999 -9999 -9999 -9999 -9999 -9999 -9999 -9999 -9999 -9999 -9999 -9999 -9999 -9999 -9999 -9999 -9999 -9999 -9999 -9999 -9999 -9999 -9999 -9999 -9999 -9999 -9999 -9999 -9999 -9999 -9999 -9999 -9999 -9999 -9999 -9999 -9999 -9999 -9999 -9999 -9999 -9999 -9999 -9999 -9999 -9999 -9999 -9999 -9999 -9999 -9999 -9999 -9999 -9999 -9999 -9999 -9999 -9999 -9999 -9999 -9999 -9999 -9999 -9999 -9999 -9999 -9999 -9999 -9999 -9999 -9999 -9999 -9999 -9999 123 123 122 123 125 126 123 121 121 122 124 127 128 128 126 121 115 116 -9999 -9999 -9999 -9999 -9999 -9999 -9999 -9999 -9999 -9999 -9999 -9999 -9999 -9999 -9999 -9999 -9999 -9999 -9999 -9999 -9999 -9999 -9999 -9999 -9999 -9999 -9999 -9999 -9999 -9999 -9999 
-9999 -9999 -9999 -9999 -9999 -9999 -9999 121 120 119 119 117 116 115 115 115 115 115 114 113 112 111 111 112 111 109 -9999 -9999 -9999 -9999 -9999 -9999 -9999 -9999 -9999 -9999 -9999 -9999 -9999 -9999 -9999 -9999 -9999 -9999 -9999 -9999 -9999 -9999 -9999 -9999 -9999 -9999 -9999 -9999 -9999 -9999 -9999 -9999 -9999 -9999 -9999 -9999 -9999 -9999 -9999 -9999 -9999 -9999 -9999 -9999 -9999 -9999 -9999 -9999 -9999 -9999 -9999 -9999 -9999 -9999 -9999 -9999 -9999 -9999 -9999 -9999 -9999 -9999 -9999 -9999 -9999 -9999 -9999 -9999 -9999 -9999 -9999 -9999 -9999 -9999 -9999 -9999 -9999 -9999 -9999 -9999 -9999 -9999 -9999 -9999 -9999 -9999 -9999 -9999 -9999 -9999 -9999 124 -9999 -9999 -9999 123 122 122 121 121 123 123 121 120 120 120 121 123 124 126 126 125 123 -9999 -9999 -9999 -9999 -9999 -9999 -9999 -9999 -9999 -9999 -9999 -9999 -9999 -9999 -9999 -9999 -9999 -9999 -9999 -9999 -9999 -9999 -9999 -9999 -9999 -9999 -9999 -9999 -9999 -9999 -9999 
-9999 -9999 -9999 -9999 -9999 -9999 -9999 122 120 119 119 117 116 117 119 119 119 116 117 115 114 113 113 112 112 -9999 -9999 -9999 -9999 -9999 -9999 -9999 -9999 -9999 -9999 -9999 -9999 -9999 -9999 -9999 -9999 -9999 -9999 -9999 -9999 -9999 -9999 -9999 -9999 -9999 -9999 -9999 -9999 -9999 -9999 -9999 -9999 -9999 -9999 -9999 -9999 -9999 -9999 -9999 -9999 -9999 -9999 -9999 -9999 -9999 -9999 -9999 -9999 -9999 -9999 -9999 -9999 -9999 -9999 -9999 -9999 -9999 -9999 -9999 -9999 -9999 -9999 -9999 -9999 -9999 -9999 -9999 -9999 -9999 -9999 -9999 -9999 -9999 -9999 -9999 -9999 -9999 -9999 -9999 -9999 -9999 -9999 -9999 -9999 -9999 -9999 -9999 -9999 -9999 -9999 -9999 124 124 123 123 122 122 122 121 120 120 121 121 120 119 119 119 120 120 121 123 125 125 124 -9999 -9999 -9999 -9999 -9999 -9999 -9999 -9999 -9999 -9999 -9999 -9999 -9999 -9999 -9999 -9999 -9999 -9999 -9999 -9999 -9999 -9999 -9999 -9999 -9999 -9999 -9999 -9999 -9999 -9999 -9999 
-9999 -9999 -9999 123 124 124 123 123 119 121 121 119 120 121 120 119 118 117 115 113 113 113 113 113 113 114 -9999 -9999 -9999 -9999 -9999 -9999 -9999 -9999 -9999 -9999 -9999 -9999 -9999 -9999 -9999 -9999 -9999 -9999 -9999 -9999 -9999 -9999 -9999 -9999 -9999 -9999 -9999 -9999 -9999 -9999 -9999 -9999 -9999 -9999 -9999 -9999 -9999 -9999 -9999 -9999 -9999 -9999 -9999 -9999 -9999 -9999 -9999 -9999 -9999 -9999 -9999 -9999 -9999 -9999 -9999 -9999 -9999 -9999 -9999 -9999 -9999 -9999 -9999 -9999 -9999 -9999 -9999 -9999 -9999 -9999 -9999 -9999 -9999 -9999 -9999 -9999 -9999 -9999 -9999 -9999 -9999 -9999 -9999 -9999 -9999 -9999 -9999 -9999 -9999 -9999 -9999 123 123 122 122 124 122 120 120 120 120 120 120 119 120 119 118 118 120 121 122 123 122 122 -9999 -9999 -9999 -9999 -9999 -9999 -9999 -9999 -9999 -9999 -9999 -9999 -9999 -9999 -9999 -9999 -9999 -9999 -9999 -9999 -9999 -9999 -9999 -9999 -9999 -9999 -9999 -9999 -9999 -9999 
-9999 123 123 124 121 121 120 120 121 125 125 124 125 120 122 118 119 119 118 116 114 114 114 116 116 116 -9999 -9999 -9999 -9999 -9999 -9999 -9999 -9999 -9999 -9999 -9999 -9999 -9999 -9999 -9999 -9999 -9999 -9999 -9999 -9999 -9999 -9999 -9999 -9999 -9999 -9999 -9999 -9999 -9999 -9999 -9999 -9999 -9999 -9999 -9999 -9999 -9999 -9999 -9999 -9999 -9999 -9999 -9999 -9999 -9999 -9999 -9999 -9999 -9999 -9999 -9999 -9999 -9999 -9999 -9999 -9999 -9999 -9999 -9999 -9999 -9999 -9999 -9999 -9999 -9999 -9999 -9999 -9999 -9999 -9999 -9999 -9999 -9999 -9999 -9999 -9999 -9999 -9999 -9999 -9999 -9999 -9999 -9999 -9999 -9999 -9999 -9999 -9999 -9999 -9999 -9999 -9999 122 122 122 123 122 123 124 123 120 120 119 119 119 118 118 117 119 119 121 123 124 124 -9999 -9999 -9999 -9999 -9999 -9999 -9999 -9999 -9999 -9999 -9999 -9999 -9999 -9999 -9999 -9999 -9999 -9999 -9999 -9999 -9999 -9999 -9999 -9999 -9999 -9999 -9999 -9999 -9999 -9999 
-9999 125 123 121 120 120 122 124 125 126 124 123 124 123 120 119 121 121 119 119 118 114 115 114 113 114 115 -9999 -9999 -9999 -9999 -9999 -9999 -9999 -9999 -9999 -9999 -9999 -9999 -9999 -9999 -9999 -9999 -9999 -9999 -9999 -9999 -9999 -9999 -9999 -9999 -9999 -9999 -9999 -9999 -9999 -9999 -9999 -9999 -9999 -9999 -9999 -9999 -9999 -9999 -9999 -9999 -9999 -9999 -9999 -9999 -9999 -9999 -9999 -9999 -9999 -9999 -9999 -9999 -9999 -9999 -9999 -9999 -9999 -9999 -9999 -9999 -9999 -9999 -9999 -9999 -9999 -9999 -9999 -9999 -9999 -9999 -9999 -9999 -9999 -9999 -9999 -9999 -9999 -9999 -9999 -9999 -9999 -9999 -9999 -9999 -9999 -9999 -9999 -9999 -9999 -9999 -9999 123 121 122 121 123 124 124 123 120 119 119 119 119 119 118 118 118 119 119 120 122 -9999 -9999 -9999 -9999 -9999 -9999 -9999 -9999 -9999 -9999 -9999 -9999 -9999 -9999 -9999 -9999 -9999 -9999 -9999 -9999 -9999 -9999 -9999 -9999 -9999 -9999 -9999 -9999 -9999 -9999 -9999 
-9999 -9999 127 124 121 122 123 122 124 125 124 122 122 121 122 119 120 119 119 118 116 115 113 115 117 119 121 -9999 -9999 -9999 -9999 -9999 -9999 -9999 -9999 -9999 -9999 -9999 -9999 -9999 -9999 -9999 -9999 -9999 -9999 -9999 -9999 -9999 -9999 -9999 -9999 -9999 -9999 -9999 -9999 -9999 -9999 -9999 -9999 -9999 -9999 -9999 -9999 -9999 -9999 -9999 -9999 -9999 -9999 -9999 -9999 -9999 -9999 -9999 -9999 -9999 -9999 -9999 -9999 -9999 -9999 -9999 -9999 -9999 -9999 -9999 -9999 -9999 -9999 -9999 -9999 -9999 -9999 -9999 -9999 -9999 -9999 -9999 -9999 -9999 -9999 -9999 -9999 -9999 -9999 -9999 -9999 -9999 -9999 -9999 -9999 -9999 -9999 -9999 -9999 -9999 -9999 -9999 -9999 122 122 122 122 122 123 121 121 120 119 119 119 119 119 118 118 118 118 119 121 122 123 123 -9999 -9999 -9999 -9999 121 120 -9999 -9999 -9999 -9999 -9999 -9999 -9999 -9999 -9999 -9999 -9999 -9999 -9999 -9999 -9999 -9999 -9999 -9999 -9999 -9999 -9999 -9999 
-9999 -9999 128 126 124 122 121 121 121 122 123 122 121 120 120 119 119 120 117 116 117 117 115 116 118 119 118 119 121 121 -9999 -9999 -9999 -9999 -9999 -9999 -9999 -9999 -9999 -9999 -9999 -9999 -9999 -9999 -9999 -9999 -9999 -9999 -9999 -9999 -9999 -9999 -9999 -9999 -9999 -9999 -9999 -9999 -9999 -9999 -9999 -9999 -9999 -9999 -9999 -9999 -9999 -9999 -9999 -9999 -9999 -9999 -9999 -9999 -9999 -9999 -9999 -9999 -9999 -9999 -9999 -9999 -9999 -9999 -9999 -9999 -9999 -9999 -9999 -9999 -9999 -9999 -9999 -9999 -9999 -9999 -9999 -9999 -9999 -9999 -9999 -9999 -9999 -9999 -9999 -9999 -9999 -9999 -9999 -9999 -9999 -9999 -9999 -9999 -9999 -9999 -9999 -9999 -9999 -9999 124 123 122 123 122 122 121 119 119 119 119 119 119 118 118 118 119 120 120 119 119 119 120 116 112 115 120 127 123 -9999 -9999 -9999 -9999 -9999 -9999 -9999 -9999 -9999 -9999 -9999 -9999 -9999 -9999 -9999 -9999 -9999 -9999 -9999 -9999 -9999 
-9999 -9999 131 128 127 125 122 119 118 119 121 123 122 120 118 118 118 117 117 119 119 119 118 117 117 118 120 123 123 125 -9999 -9999 -9999 -9999 -9999 -9999 -9999 -9999 -9999 -9999 -9999 -9999 -9999 -9999 -9999 -9999 -9999 -9999 -9999 -9999 -9999 -9999 -9999 -9999 -9999 -9999 -9999 -9999 -9999 -9999 -9999 -9999 -9999 -9999 -9999 -9999 -9999 -9999 -9999 -9999 -9999 -9999 -9999 -9999 -9999 -9999 -9999 -9999 -9999 -9999 -9999 -9999 -9999 -9999 -9999 -9999 -9999 -9999 -9999 -9999 -9999 -9999 -9999 -9999 -9999 -9999 -9999 -9999 -9999 -9999 -9999 -9999 -9999 -9999 -9999 -9999 -9999 -9999 -9999 -9999 -9999 -9999 -9999 -9999 -9999 -9999 -9999 -9999 -9999 122 122 123 123 123 122 120 120 119 118 119 119 118 119 119 118 119 118 119 120 119 116 115 114 115 112 113 114 121 -9999 127 124 127 -9999 -9999 -9999 -9999 -9999 -9999 -9999 -9999 -9999 -9999 -9999 -9999 -9999 -9999 -9999 -9999 -9999 -9999 
-9999 -9999 133 131 130 128 126 124 121 119 121 121 122 121 119 118 117 116 119 121 122 121 120 118 118 119 120 121 121 126 128 -9999 -9999 -9999 -9999 -9999 -9999 -9999 -9999 -9999 -9999 -9999 -9999 -9999 -9999 -9999 -9999 -9999 -9999 -9999 -9999 -9999 -9999 -9999 -9999 -9999 -9999 -9999 -9999 -9999 -9999 -9999 -9999 -9999 -9999 -9999 -9999 -9999 -9999 -9999 -9999 -9999 -9999 -9999 -9999 -9999 -9999 -9999 -9999 -9999 -9999 -9999 -9999 -9999 -9999 -9999 -9999 -9999 -9999 -9999 -9999 -9999 -9999 -9999 -9999 -9999 -9999 -9999 -9999 -9999 -9999 -9999 -9999 -9999 -9999 -9999 -9999 -9999 -9999 -9999 -9999 -9999 -9999 -9999 -9999 -9999 -9999 -9999 -9999 122 121 122 123 122 121 120 120 120 119 119 119 119 120 120 120 119 118 119 120 122 120 117 115 115 112 114 118 120 125 126 124 122 119 120 120 119 117 116 123 125 121 117 -9999 -9999 -9999 -9999 -9999 -9999 -9999 -9999 
-9999 -9999 136 133 132 133 132 130 125 121 124 125 122 120 120 117 117 119 119 121 122 121 120 119 119 120 121 123 124 124 126 -9999 -9999 -9999 -9999 -9999 -9999 -9999 -9999 -9999 -9999 -9999 -9999 -9999 -9999 -9999 -9999 -9999 -9999 -9999 -9999 -9999 -9999 -9999 -9999 -9999 -9999 -9999 -9999 -9999 -9999 -9999 -9999 -9999 -9999 -9999 -9999 -9999 -9999 -9999 -9999 -9999 -9999 -9999 -9999 -9999 -9999 -9999 -9999 -9999 -9999 -9999 -9999 -9999 -9999 -9999 -9999 -9999 -9999 -9999 -9999 -9999 -9999 -9999 -9999 -9999 -9999 -9999 -9999 -9999 -9999 -9999 -9999 -9999 -9999 -9999 -9999 -9999 -9999 -9999 -9999 -9999 -9999 -9999 -9999 -9999 -9999 -9999 -9999 -9999 122 122 123 121 122 121 120 120 120 119 120 120 120 119 120 119 119 120 118 120 119 116 120 119 114 119 117 121 121 119 115 118 113 112 114 112 110 113 118 119 122 116 115 122 -9999 -9999 -9999 -9999 -9999 -9999 
-9999 -9999 -9999 -9999 135 134 132 130 131 125 125 128 125 126 124 117 117 121 124 124 123 124 122 119 121 122 123 124 124 127 127 -9999 -9999 -9999 -9999 -9999 -9999 -9999 -9999 -9999 -9999 -9999 -9999 -9999 -9999 -9999 -9999 -9999 -9999 -9999 -9999 -9999 -9999 -9999 -9999 -9999 -9999 -9999 -9999 -9999 -9999 -9999 -9999 -9999 -9999 -9999 -9999 -9999 -9999 -9999 -9999 -9999 -9999 -9999 -9999 -9999 -9999 -9999 -9999 -9999 -9999 -9999 -9999 -9999 -9999 -9999 -9999 -9999 -9999 -9999 -9999 -9999 -9999 -9999 -9999 -9999 -9999 -9999 -9999 -9999 -9999 -9999 -9999 -9999 -9999 -9999 -9999 -9999 130 -9999 -9999 -9999 -9999 -9999 -9999 -9999 -9999 -9999 -9999 -9999 -9999 -9999 120 121 123 122 121 121 120 121 121 120 120 120 121 120 120 119 119 119 119 116 119 120 116 119 122 122 120 117 116 115 113 119 119 121 119 111 110 113 117 112 115 123 -9999 -9999 -9999 -9999 -9999 -9999 
-9999 -9999 -9999 -9999 133 132 131 130 128 125 122 125 123 125 123 119 116 119 124 124 127 126 123 122 122 124 123 124 126 125 128 127 -9999 -9999 -9999 -9999 -9999 -9999 -9999 -9999 -9999 -9999 -9999 -9999 -9999 -9999 -9999 -9999 -9999 -9999 -9999 -9999 -9999 -9999 -9999 -9999 -9999 -9999 -9999 -9999 -9999 -9999 -9999 -9999 -9999 -9999 -9999 -9999 -9999 -9999 -9999 -9999 -9999 -9999 -9999 -9999 -9999 -9999 -9999 -9999 -9999 -9999 -9999 -9999 -9999 -9999 -9999 -9999 -9999 -9999 -9999 -9999 -9999 -9999 -9999 -9999 -9999 -9999 -9999 -9999 -9999 -9999 -9999 -9999 -9999 -9999 135 134 133 -9999 -9999 -9999 -9999 -9999 -9999 -9999 -9999 -9999 -9999 -9999 -9999 -9999 121 121 121 121 121 122 121 122 122 121 120 121 120 119 120 121 120 120 120 117 119 120 116 120 122 121 119 118 119 119 114 122 123 121 118 115 114 108 111 111 119 -9999 -9999 -9999 -9999 -9999 -9999 -9999 
-9999 -9999 -9999 -9999 -9999 132 131 130 128 126 120 125 125 124 122 121 120 117 123 122 123 126 127 125 125 125 124 123 125 124 125 125 126 -9999 -9999 -9999 -9999 -9999 -9999 -9999 -9999 -9999 -9999 -9999 -9999 -9999 -9999 -9999 -9999 -9999 -9999 -9999 -9999 -9999 -9999 -9999 -9999 -9999 -9999 -9999 -9999 -9999 -9999 -9999 -9999 -9999 -9999 -9999 -9999 -9999 -9999 -9999 -9999 -9999 -9999 -9999 -9999 -9999 -9999 -9999 -9999 -9999 -9999 -9999 -9999 -9999 -9999 -9999 -9999 -9999 -9999 -9999 -9999 -9999 -9999 -9999 -9999 -9999 -9999 -9999 -9999 -9999 -9999 -9999 -9999 -9999 134 135 134 -9999 -9999 -9999 -9999 -9999 -9999 -9999 -9999 -9999 -9999 -9999 -9999 -9999 122 121 122 122 122 121 121 121 121 121 120 120 120 120 120 120 121 120 121 120 123 125 117 119 121 119 119 122 122 117 118 123 122 121 120 118 114 117 110 111 114 119 -9999 -9999 -9999 -9999 -9999 -9999 
-9999 -9999 -9999 -9999 -9999 -9999 -9999 -9999 129 126 121 123 123 124 120 118 119 119 118 119 122 123 125 128 128 126 125 123 122 123 122 122 125 -9999 -9999 -9999 -9999 -9999 -9999 -9999 -9999 -9999 -9999 -9999 -9999 -9999 -9999 -9999 -9999 -9999 -9999 -9999 -9999 -9999 -9999 -9999 -9999 -9999 -9999 -9999 -9999 -9999 -9999 -9999 -9999 -9999 -9999 -9999 -9999 -9999 -9999 -9999 -9999 -9999 -9999 -9999 -9999 -9999 -9999 -9999 -9999 -9999 -9999 -9999 -9999 -9999 -9999 -9999 -9999 -9999 -9999 -9999 -9999 -9999 -9999 -9999 -9999 -9999 -9999 -9999 -9999 -9999 -9999 -9999 -9999 135 135 134 131 130 -9999 -9999 -9999 -9999 -9999 -9999 -9999 -9999 -9999 -9999 -9999 -9999 123 122 122 122 122 122 121 120 120 120 120 119 119 120 120 120 120 121 121 121 121 121 118 121 122 122 123 127 124 120 117 125 125 121 120 123 124 123 115 111 117 121 125 -9999 -9999 -9999 -9999 -9999 
-9999 -9999 -9999 -9999 -9999 -9999 -9999 -9999 -9999 -9999 122 119 123 124 124 121 119 117 117 118 119 122 123 125 129 131 128 125 122 122 122 125 128 132 -9999 -9999 -9999 -9999 -9999 -9999 -9999 -9999 -9999 -9999 -9999 -9999 -9999 -9999 -9999 -9999 -9999 -9999 -9999 -9999 -9999 -9999 -9999 -9999 -9999 -9999 -9999 -9999 -9999 -9999 -9999 -9999 -9999 -9999 -9999 -9999 -9999 -9999 -9999 -9999 -9999 -9999 -9999 -9999 -9999 -9999 -9999 -9999 -9999 -9999 -9999 -9999 -9999 -9999 -9999 -9999 -9999 -9999 -9999 -9999 -9999 -9999 -9999 -9999 -9999 -9999 -9999 -9999 -9999 -9999 137 134 134 134 131 -9999 -9999 -9999 -9999 -9999 -9999 -9999 -9999 -9999 122 -9999 123 122 121 122 122 122 122 122 122 121 120 120 121 120 120 119 119 119 119 121 121 123 122 124 119 120 121 125 125 124 119 121 117 122 125 127 127 123 120 118 117 111 118 120 122 125 -9999 -9999 -9999 -9999 
-9999 -9999 -9999 -9999 -9999 -9999 -9999 -9999 122 122 122 120 118 121 126 126 121 121 119 118 119 119 120 122 126 127 128 126 122 124 125 129 133 132 -9999 -9999 -9999 -9999 -9999 -9999 -9999 -9999 -9999 -9999 -9999 -9999 -9999 -9999 -9999 -9999 -9999 -9999 -9999 -9999 -9999 -9999 -9999 -9999 -9999 -9999 -9999 -9999 -9999 -9999 -9999 -9999 -9999 -9999 -9999 -9999 -9999 -9999 -9999 -9999 -9999 -9999 -9999 -9999 -9999 -9999 -9999 -9999 -9999 -9999 -9999 -9999 -9999 -9999 -9999 -9999 -9999 -9999 -9999 -9999 -9999 -9999 -9999 -9999 -9999 -9999 -9999 -9999 -9999 138 138 136 135 132 131 -9999 -9999 -9999 -9999 -9999 -9999 -9999 -9999 124 123 124 123 122 121 121 120 121 122 122 122 121 120 120 120 120 120 119 118 119 119 121 122 123 123 123 120 122 124 125 124 123 124 123 118 120 120 120 124 124 124 121 115 112 112 114 119 116 -9999 -9999 -9999 -9999 
-9999 -9999 -9999 -9999 -9999 -9999 -9999 124 125 124 123 124 125 119 124 124 122 125 123 121 119 118 119 120 122 124 126 125 123 126 128 131 134 135 -9999 -9999 -9999 -9999 -9999 -9999 -9999 -9999 -9999 -9999 -9999 -9999 -9999 -9999 -9999 -9999 -9999 -9999 -9999 -9999 -9999 -9999 -9999 -9999 -9999 -9999 -9999 -9999 -9999 -9999 -9999 -9999 -9999 -9999 -9999 -9999 -9999 -9999 -9999 -9999 -9999 -9999 -9999 -9999 -9999 -9999 -9999 -9999 -9999 -9999 -9999 -9999 -9999 -9999 -9999 -9999 -9999 -9999 -9999 -9999 -9999 -9999 -9999 -9999 -9999 -9999 -9999 -9999 -9999 140 140 137 135 132 131 -9999 -9999 -9999 -9999 -9999 -9999 -9999 -9999 125 124 125 124 122 121 121 121 121 120 121 121 121 120 120 120 120 119 119 119 119 120 120 121 123 123 124 122 121 122 124 127 125 123 120 120 123 114 112 113 117 112 112 115 121 115 115 115 115 120 124 120 -9999 
-9999 -9999 -9999 -9999 -9999 -9999 126 126 129 131 128 125 126 119 118 119 121 121 125 125 123 120 118 119 121 122 125 124 123 123 125 128 134 136 136 -9999 -9999 -9999 -9999 -9999 -9999 -9999 -9999 -9999 -9999 -9999 -9999 -9999 -9999 -9999 -9999 -9999 -9999 -9999 -9999 -9999 -9999 -9999 -9999 -9999 -9999 -9999 -9999 -9999 -9999 -9999 -9999 -9999 -9999 -9999 -9999 -9999 -9999 -9999 -9999 -9999 -9999 -9999 -9999 -9999 -9999 -9999 -9999 -9999 -9999 -9999 -9999 -9999 -9999 -9999 -9999 -9999 -9999 -9999 -9999 -9999 -9999 -9999 -9999 -9999 -9999 -9999 -9999 -9999 -9999 140 138 -9999 -9999 -9999 -9999 -9999 -9999 -9999 125 -9999 -9999 125 125 125 125 124 123 121 120 121 121 120 120 120 120 120 120 119 119 120 119 120 120 121 122 121 124 124 122 123 126 125 125 123 122 122 122 123 117 116 118 113 112 119 124 125 124 117 116 117 116 -9999 -9999 -9999 
-9999 -9999 -9999 -9999 -9999 -9999 127 127 127 129 131 130 127 122 119 117 117 118 123 123 125 122 124 123 122 123 123 123 124 124 128 131 133 135 135 -9999 -9999 -9999 -9999 -9999 -9999 -9999 -9999 -9999 -9999 -9999 -9999 -9999 -9999 -9999 -9999 -9999 -9999 -9999 -9999 -9999 -9999 -9999 -9999 -9999 -9999 -9999 -9999 -9999 -9999 -9999 -9999 -9999 -9999 -9999 -9999 -9999 -9999 -9999 -9999 -9999 -9999 -9999 -9999 -9999 -9999 -9999 -9999 -9999 -9999 -9999 -9999 -9999 -9999 -9999 -9999 142 142 142 143 144 -9999 -9999 -9999 -9999 -9999 -9999 -9999 -9999 -9999 139 -9999 -9999 -9999 -9999 -9999 -9999 -9999 -9999 124 124 -9999 124 125 125 126 124 122 122 121 121 121 121 121 120 120 120 120 119 120 120 120 121 120 122 122 121 122 123 122 124 126 126 123 123 125 123 126 119 121 125 125 115 116 117 125 127 120 121 123 118 118 -9999 -9999 -9999 
-9999 -9999 -9999 -9999 133 133 129 128 128 125 126 127 128 127 124 119 118 117 117 118 123 124 128 127 126 126 125 123 122 123 130 133 134 136 135 135 -9999 -9999 -9999 -9999 -9999 -9999 -9999 -9999 -9999 -9999 -9999 -9999 -9999 -9999 -9999 -9999 -9999 -9999 -9999 -9999 -9999 -9999 -9999 -9999 -9999 -9999 -9999 -9999 -9999 -9999 -9999 -9999 -9999 -9999 -9999 -9999 -9999 -9999 -9999 -9999 -9999 -9999 -9999 -9999 -9999 -9999 -9999 -9999 -9999 -9999 -9999 -9999 -9999 -9999 144 143 144 144 145 144 -9999 145 142 142 -9999 -9999 -9999 -9999 138 138 138 137 -9999 -9999 -9999 130 128 126 125 125 125 126 126 126 126 124 124 122 122 121 121 121 121 121 120 120 120 119 120 120 121 121 121 122 123 122 123 123 122 123 124 126 126 125 123 125 125 119 126 126 121 115 122 125 122 126 129 126 119 120 119 119 -9999 -9999 
-9999 -9999 -9999 134 133 132 130 128 129 128 125 124 123 124 123 120 121 120 120 120 118 123 128 128 130 132 130 125 122 122 127 129 132 136 135 133 -9999 -9999 -9999 -9999 -9999 -9999 -9999 -9999 -9999 -9999 -9999 -9999 -9999 -9999 -9999 -9999 -9999 -9999 -9999 -9999 -9999 -9999 -9999 -9999 -9999 -9999 -9999 -9999 -9999 -9999 -9999 -9999 -9999 -9999 -9999 -9999 -9999 -9999 -9999 -9999 -9999 -9999 -9999 -9999 -9999 -9999 -9999 -9999 -9999 -9999 -9999 -9999 -9999 -9999 -9999 144 144 145 146 146 145 145 144 143 143 -9999 -9999 139 139 139 139 139 -9999 -9999 133 130 127 127 125 125 125 125 126 128 127 126 125 123 122 121 120 120 120 120 120 120 120 121 121 120 120 120 122 121 122 122 122 122 123 124 125 127 125 126 124 127 124 121 128 125 123 118 120 128 125 123 123 126 121 121 120 121 -9999 -9999 
-9999 -9999 -9999 133 136 132 131 130 130 129 129 126 124 123 122 123 124 124 123 122 120 119 124 127 126 129 131 129 127 123 127 126 129 135 135 131 134 139 136 -9999 -9999 -9999 -9999 -9999 -9999 -9999 -9999 -9999 -9999 -9999 -9999 -9999 -9999 -9999 -9999 -9999 -9999 -9999 -9999 -9999 -9999 -9999 -9999 -9999 -9999 -9999 -9999 -9999 -9999 -9999 -9999 -9999 -9999 -9999 -9999 -9999 -9999 -9999 -9999 -9999 -9999 -9999 -9999 -9999 -9999 -9999 -9999 -9999 -9999 -9999 -9999 -9999 144 145 148 148 147 146 146 143 143 143 142 141 141 140 140 141 -9999 137 134 131 129 127 126 126 126 126 126 127 128 128 127 124 122 121 121 120 120 120 120 121 121 121 120 120 120 120 120 122 122 121 121 122 122 124 125 126 126 125 127 127 125 123 128 128 123 123 121 129 127 125 119 119 120 121 120 124 124 -9999 
-9999 -9999 -9999 -9999 136 136 133 132 134 134 132 129 126 125 125 124 126 128 127 124 121 122 120 122 126 132 129 132 131 125 126 126 127 132 136 134 133 137 135 136 136 136 -9999 -9999 -9999 -9999 -9999 -9999 -9999 -9999 -9999 -9999 -9999 -9999 -9999 -9999 -9999 -9999 -9999 -9999 -9999 -9999 -9999 -9999 -9999 -9999 -9999 -9999 -9999 -9999 -9999 -9999 -9999 -9999 -9999 -9999 -9999 -9999 -9999 -9999 -9999 -9999 -9999 -9999 -9999 -9999 -9999 -9999 -9999 -9999 -9999 145 145 146 147 147 148 147 146 143 140 140 141 141 142 142 142 142 140 140 136 133 130 129 127 126 127 126 126 126 128 129 127 127 123 122 121 121 122 122 123 123 122 122 121 120 120 119 120 122 122 123 122 122 123 124 125 125 124 125 125 129 126 124 130 129 124 127 123 129 128 122 120 119 120 122 125 122 -9999 -9999 
-9999 -9999 -9999 -9999 143 137 136 137 136 138 134 130 128 129 127 127 129 130 129 124 122 123 122 122 122 128 131 129 128 126 126 128 126 129 135 135 133 129 133 136 134 135 136 137 135 -9999 -9999 -9999 -9999 -9999 -9999 -9999 -9999 -9999 -9999 -9999 -9999 -9999 -9999 -9999 -9999 -9999 -9999 -9999 -9999 -9999 -9999 -9999 -9999 -9999 -9999 -9999 -9999 -9999 -9999 -9999 -9999 -9999 -9999 -9999 -9999 -9999 -9999 -9999 -9999 -9999 -9999 -9999 -9999 -9999 -9999 -9999 146 147 147 147 147 147 146 141 139 139 139 140 141 142 142 143 143 141 138 135 131 130 127 128 127 125 125 126 129 128 128 126 123 121 121 121 123 124 124 123 124 124 123 121 120 119 121 121 122 123 122 123 124 124 125 126 125 123 127 131 126 124 129 131 129 130 125 -9999 -9999 127 124 124 119 122 128 127 124 125 
-9999 -9999 -9999 -9999 141 140 139 140 137 139 137 134 134 131 130 131 130 129 126 125 126 126 123 125 120 126 129 128 126 125 127 128 126 129 132 135 134 132 130 134 132 133 136 138 133 -9999 -9999 -9999 -9999 -9999 -9999 -9999 -9999 -9999 -9999 -9999 -9999 -9999 -9999 -9999 134 134 -9999 -9999 -9999 -9999 -9999 -9999 -9999 -9999 -9999 -9999 -9999 -9999 -9999 -9999 -9999 -9999 -9999 -9999 -9999 -9999 -9999 -9999 -9999 -9999 -9999 -9999 -9999 -9999 -9999 -9999 145 145 146 147 146 146 144 143 141 139 139 138 137 139 140 141 140 141 141 138 133 132 129 129 128 127 126 127 129 129 130 125 123 123 121 123 123 124 124 125 126 125 125 124 123 122 121 121 122 122 122 124 125 124 126 124 125 122 127 128 124 124 128 134 133 134 127 -9999 -9999 -9999 -9999 124 122 121 125 128 124 -9999 
131 127 126 127 134 138 140 142 139 140 140 137 135 133 134 133 129 129 129 128 129 126 126 123 120 124 125 129 129 123 131 128 128 130 128 132 133 129 128 131 133 132 134 135 134 137 -9999 -9999 -9999 -9999 -9999 -9999 -9999 -9999 -9999 -9999 -9999 -9999 136 134 134 133 135 -9999 -9999 -9999 -9999 -9999 -9999 -9999 -9999 -9999 -9999 -9999 -9999 -9999 -9999 -9999 -9999 -9999 -9999 -9999 -9999 -9999 -9999 -9999 -9999 -9999 -9999 -9999 -9999 146 145 146 147 148 147 147 146 145 143 141 138 137 137 136 134 135 138 140 140 139 137 135 131 130 130 127 127 127 130 130 129 126 124 124 122 123 123 125 124 126 129 128 125 125 123 122 122 122 121 124 124 125 124 123 124 124 123 126 126 125 124 124 127 132 136 134 132 -9999 -9999 -9999 -9999 -9999 127 124 128 -9999 -9999 -9999 
118 126 135 141 132 136 143 141 138 142 139 137 140 136 135 135 132 134 138 133 133 128 129 123 123 120 120 122 125 123 123 124 129 129 127 128 129 126 130 130 128 131 132 135 138 137 -9999 -9999 -9999 -9999 -9999 -9999 -9999 -9999 -9999 -9999 -9999 -9999 136 135 133 133 133 133 -9999 -9999 -9999 -9999 -9999 -9999 -9999 -9999 -9999 -9999 -9999 -9999 -9999 -9999 -9999 -9999 -9999 -9999 -9999 -9999 -9999 -9999 -9999 -9999 -9999 -9999 -9999 -9999 147 147 145 147 148 149 149 147 146 144 142 139 135 134 134 135 136 136 136 136 136 136 134 133 130 128 128 128 129 130 128 127 125 124 122 123 123 124 124 124 128 128 127 126 124 123 123 124 124 123 125 125 124 123 124 122 122 125 125 123 123 127 129 130 134 135 133 -9999 -9999 -9999 -9999 -9999 -9999 131 -9999 -9999 -9999 -9999 
-9999 120 130 142 136 133 136 136 138 140 139 143 141 139 138 138 133 139 142 138 135 134 132 125 126 123 120 120 120 123 122 127 124 127 126 128 126 125 129 127 128 128 130 136 137 137 137 135 134 132 130 -9999 -9999 -9999 -9999 -9999 -9999 -9999 135 135 135 134 134 135 133 137 -9999 -9999 -9999 -9999 -9999 -9999 -9999 -9999 -9999 -9999 -9999 -9999 -9999 -9999 -9999 -9999 -9999 -9999 -9999 -9999 -9999 -9999 -9999 -9999 -9999 -9999 -9999 147 147 148 148 149 148 149 148 147 144 143 139 137 135 133 135 135 134 134 134 135 135 132 131 129 129 129 130 131 128 126 126 125 122 123 124 126 125 125 124 126 129 129 125 124 124 125 127 126 125 124 124 125 125 126 124 122 124 122 123 127 135 135 133 134 131 135 -9999 -9999 -9999 -9999 -9999 -9999 -9999 -9999 -9999 -9999 
-9999 124 132 143 143 138 137 140 143 143 141 144 142 138 141 140 136 141 143 139 136 135 132 126 125 124 122 122 120 121 123 129 129 125 125 125 127 126 126 127 127 131 131 134 136 137 137 136 133 132 130 128 129 -9999 -9999 -9999 -9999 -9999 135 135 135 135 134 134 133 135 -9999 -9999 -9999 -9999 -9999 -9999 -9999 -9999 -9999 -9999 -9999 -9999 -9999 -9999 -9999 -9999 -9999 -9999 -9999 -9999 -9999 -9999 -9999 -9999 -9999 -9999 -9999 146 147 148 149 149 147 148 148 148 145 143 140 139 138 135 133 134 134 135 134 132 134 134 133 132 132 131 130 129 127 125 126 124 123 124 125 126 127 126 124 126 127 127 126 125 124 124 127 128 125 123 124 125 126 127 126 123 125 120 122 128 130 132 131 129 129 -9999 135 134 -9999 -9999 -9999 -9999 -9999 -9999 -9999 -9999 
-9999 124 133 138 145 147 144 138 141 142 142 143 141 140 142 142 138 142 144 141 140 135 131 129 127 124 122 123 122 125 125 130 133 131 134 128 127 128 124 125 124 128 132 132 134 135 136 136 134 133 132 130 131 132 133 132 -9999 -9999 133 136 135 134 134 134 134 135 135 -9999 -9999 -9999 -9999 -9999 -9999 -9999 -9999 -9999 -9999 -9999 -9999 -9999 -9999 -9999 -9999 -9999 -9999 -9999 -9999 -9999 -9999 -9999 -9999 -9999 -9999 147 148 149 149 149 149 148 147 146 144 141 141 140 139 137 135 132 132 132 133 131 133 135 135 134 132 131 130 128 127 126 125 124 124 125 125 127 127 127 124 126 126 130 130 130 127 125 125 127 126 124 124 125 129 127 129 126 122 121 127 130 133 131 127 126 126 130 133 132 132 -9999 -9999 -9999 -9999 -9999 -9999 -9999 
-9999 -9999 125 142 146 144 144 144 145 144 143 142 142 141 142 140 144 144 144 143 141 135 131 129 126 125 124 124 127 129 129 128 135 137 138 133 128 128 128 127 126 126 130 133 135 136 135 135 135 133 133 133 132 134 136 132 132 131 134 137 137 135 135 134 136 137 137 -9999 -9999 -9999 -9999 -9999 140 -9999 -9999 -9999 -9999 -9999 -9999 -9999 -9999 -9999 -9999 -9999 -9999 -9999 -9999 -9999 -9999 -9999 -9999 -9999 -9999 148 150 150 149 149 150 146 147 148 147 143 143 141 139 137 136 132 131 131 131 130 133 134 133 133 131 130 129 127 127 126 125 125 126 126 126 127 127 126 127 128 129 133 130 131 128 126 125 124 126 126 124 126 129 129 128 127 122 123 126 129 131 131 132 135 132 130 127 127 132 -9999 -9999 -9999 -9999 -9999 -9999 -9999 
-9999 -9999 123 125 135 143 138 142 144 140 137 143 144 143 144 142 144 144 143 140 138 134 132 130 126 128 128 129 131 133 132 130 131 135 138 138 137 137 136 133 133 127 129 130 134 135 135 136 136 134 134 133 134 135 136 134 131 132 133 136 139 137 136 136 137 139 -9999 -9999 -9999 139 140 140 140 141 141 -9999 -9999 -9999 -9999 -9999 -9999 -9999 -9999 -9999 -9999 -9999 -9999 -9999 -9999 -9999 -9999 -9999 147 149 149 148 150 150 149 145 146 146 144 143 143 142 141 139 135 136 135 134 132 132 132 134 134 132 131 129 127 128 129 129 127 128 127 129 127 126 127 129 132 131 129 130 131 128 126 126 126 126 124 124 124 128 129 129 126 126 121 124 127 133 138 142 142 134 132 131 131 132 132 -9999 -9999 -9999 -9999 -9999 -9999 -9999 
-9999 -9999 -9999 125 120 127 129 138 139 134 143 145 144 143 142 144 143 141 141 139 137 138 133 131 128 128 129 130 132 135 135 136 132 133 135 134 136 139 138 139 136 131 128 131 133 136 136 135 136 138 135 135 134 136 136 138 134 133 133 136 137 138 138 137 138 140 -9999 -9999 -9999 141 141 141 141 142 143 143 -9999 -9999 -9999 -9999 -9999 145 -9999 -9999 -9999 -9999 -9999 -9999 144 144 144 143 146 148 148 146 146 148 148 145 145 145 143 144 145 143 140 138 136 138 137 136 135 134 132 134 132 132 131 128 127 128 129 130 130 133 131 129 128 128 131 135 134 132 131 130 129 129 126 126 131 130 129 125 122 127 130 130 127 124 120 124 130 129 132 136 144 144 137 135 134 133 133 134 -9999 -9999 -9999 -9999 -9999 -9999 
-9999 -9999 -9999 -9999 -9999 -9999 120 128 127 134 144 140 145 140 142 139 142 138 137 136 140 141 138 134 130 131 131 132 134 136 137 135 136 137 135 133 132 134 134 136 139 131 127 133 135 134 136 137 136 137 136 135 135 137 140 141 139 135 132 133 138 140 140 139 139 141 141 142 142 142 140 142 143 143 144 144 -9999 -9999 -9999 145 146 146 146 146 146 144 145 145 145 145 146 145 142 142 142 142 141 142 142 143 142 142 145 145 143 139 141 139 137 137 137 138 135 134 133 134 133 132 130 128 128 129 131 130 134 134 132 130 132 135 135 136 135 135 133 133 129 126 128 130 132 133 134 130 124 125 131 128 125 125 121 127 131 128 134 136 -9999 -9999 -9999 -9999 -9999 135 132 139 -9999 -9999 -9999 -9999 -9999 -9999 
-9999 -9999 -9999 -9999 -9999 -9999 -9999 121 121 130 131 130 140 132 140 131 138 131 134 140 141 140 138 135 132 130 131 133 134 136 137 139 139 140 138 136 134 136 131 134 133 129 133 134 134 133 134 137 137 137 136 134 134 139 141 144 142 138 135 133 137 139 137 139 138 139 141 140 139 140 140 142 144 143 143 144 144 -9999 -9999 145 144 145 145 146 147 145 144 145 145 144 144 144 146 146 146 146 146 145 143 143 141 143 144 140 140 141 143 143 141 140 138 138 135 133 133 133 133 132 129 129 128 128 130 133 134 131 132 132 134 138 140 139 137 137 134 130 126 130 133 133 131 133 135 133 129 124 127 129 126 125 124 127 127 130 137 134 -9999 -9999 -9999 -9999 -9999 -9999 133 142 -9999 -9999 -9999 -9999 -9999 -9999 
-9999 -9999 -9999 -9999 -9999 -9999 -9999 -9999 -9999 -9999 119 119 120 123 128 127 128 133 138 141 141 139 138 136 133 133 134 134 135 138 140 140 140 140 140 138 141 142 136 129 133 128 132 134 137 137 133 135 138 139 137 134 136 139 141 141 142 142 139 135 133 135 137 136 136 139 139 139 138 139 139 140 141 142 144 145 145 145 145 -9999 143 145 144 145 146 146 144 144 143 142 143 143 144 147 148 148 147 146 147 145 142 142 139 140 140 140 140 141 141 141 139 138 135 133 131 132 134 133 131 130 129 129 131 131 131 130 132 136 136 138 139 139 139 136 132 132 129 130 133 133 131 135 132 136 131 129 126 131 129 125 123 124 126 135 139 137 133 -9999 -9999 -9999 -9999 -9999 -9999 151 -9999 -9999 -9999 -9999 -9999 -9999 
-9999 -9999 -9999 -9999 -9999 -9999 -9999 -9999 -9999 -9999 -9999 -9999 -9999 -9999 117 119 121 131 142 143 139 139 138 136 136 135 136 135 137 136 139 141 140 138 140 140 138 137 133 131 132 128 130 136 140 138 135 133 134 138 139 138 134 138 140 141 142 142 141 140 135 134 135 136 137 139 139 139 138 139 140 142 143 142 143 144 146 146 146 147 145 144 143 144 146 146 145 143 141 140 141 142 143 145 146 148 147 147 146 145 143 139 140 143 144 145 143 140 142 141 139 138 136 134 132 133 134 133 133 133 131 130 130 132 131 132 136 138 140 139 141 139 136 133 135 138 135 131 127 131 130 134 131 134 134 129 126 128 131 129 128 123 124 129 136 145 135 -9999 -9999 -9999 -9999 -9999 136 -9999 -9999 -9999 -9999 -9999 -9999 -9999 
-9999 -9999 -9999 -9999 -9999 -9999 -9999 -9999 -9999 -9999 -9999 -9999 -9999 -9999 -9999 -9999 121 121 128 137 140 135 140 139 139 139 139 137 135 136 138 139 137 138 141 140 139 137 133 131 130 129 130 135 141 143 137 137 133 135 138 137 134 136 139 140 143 142 140 142 138 136 136 137 137 137 139 140 141 140 140 141 143 142 142 143 144 146 146 148 148 147 145 143 144 145 144 142 140 139 139 140 141 144 145 146 148 148 148 147 143 143 143 143 144 146 144 142 142 141 140 138 137 135 133 133 133 134 133 133 131 129 130 134 134 133 136 139 140 141 137 138 141 139 140 143 140 137 129 127 127 132 130 129 135 130 124 129 132 132 135 128 123 126 138 145 141 141 -9999 -9999 -9999 -9999 -9999 -9999 -9999 -9999 -9999 -9999 -9999 -9999 
-9999 -9999 -9999 -9999 -9999 -9999 -9999 -9999 -9999 -9999 -9999 -9999 -9999 -9999 -9999 -9999 -9999 -9999 122 122 127 129 133 138 137 136 135 136 137 135 136 137 135 140 138 136 138 135 132 132 128 129 131 134 134 138 141 140 135 133 135 137 136 134 137 138 142 140 141 142 138 137 137 137 136 137 138 139 142 142 139 140 141 141 143 143 143 145 147 146 148 148 146 144 145 145 146 144 141 139 138 138 140 142 144 146 148 147 148 147 143 143 144 144 145 144 144 142 140 140 138 137 136 136 134 134 134 134 133 133 132 131 130 133 134 135 138 139 139 140 141 141 141 142 144 141 138 134 131 126 128 134 129 126 133 132 124 124 127 129 129 131 129 125 133 138 137 -9999 -9999 -9999 -9999 -9999 -9999 -9999 -9999 -9999 -9999 -9999 -9999 -9999 
-9999 -9999 -9999 -9999 -9999 -9999 -9999 -9999 -9999 -9999 -9999 -9999 -9999 -9999 -9999 -9999 -9999 -9999 -9999 -9999 125 124 126 127 129 131 133 132 134 135 136 135 135 141 141 137 135 138 131 130 130 134 134 138 134 134 138 139 138 136 135 136 136 135 133 136 139 136 139 140 138 139 139 138 137 138 138 139 141 141 140 139 139 140 142 143 143 144 146 148 148 147 147 145 143 145 145 144 143 141 140 139 138 140 140 143 146 147 148 149 147 144 141 142 145 145 143 143 144 142 139 137 138 137 137 137 136 137 136 135 134 134 134 134 135 137 141 142 142 142 138 139 141 139 144 143 136 135 128 124 129 134 129 130 132 135 127 126 126 125 125 123 125 124 129 135 135 -9999 -9999 -9999 -9999 -9999 -9999 -9999 -9999 -9999 -9999 -9999 -9999 -9999 
-9999 -9999 -9999 -9999 -9999 -9999 -9999 -9999 -9999 -9999 -9999 -9999 -9999 -9999 -9999 -9999 -9999 -9999 -9999 -9999 -9999 127 128 125 126 126 128 131 134 133 133 133 132 138 139 138 135 133 130 132 136 135 136 133 133 134 134 139 139 136 134 135 137 135 132 133 134 135 136 139 137 138 139 139 139 138 137 138 139 138 138 139 138 139 141 142 144 144 144 145 148 148 148 146 144 143 143 144 144 143 141 142 139 139 139 141 144 144 146 147 148 147 142 143 145 146 143 141 143 144 141 138 137 137 140 140 138 138 137 137 136 136 136 135 136 138 141 143 142 140 142 137 139 134 139 142 139 138 130 125 131 134 127 128 130 131 126 128 127 125 129 127 127 124 131 138 137 137 -9999 -9999 -9999 -9999 -9999 -9999 -9999 -9999 -9999 -9999 -9999 -9999 
-9999 -9999 -9999 -9999 -9999 -9999 -9999 -9999 -9999 -9999 -9999 -9999 -9999 -9999 -9999 -9999 -9999 -9999 -9999 -9999 -9999 124 134 134 130 133 135 136 134 134 133 134 133 133 133 139 138 132 135 132 131 131 133 135 132 130 131 135 138 134 135 140 140 137 133 133 131 131 133 136 135 136 138 138 138 137 137 138 140 140 139 139 139 139 141 143 144 144 143 144 147 148 150 149 148 145 142 143 145 145 142 141 140 141 141 139 141 143 144 145 146 143 139 144 145 145 143 139 143 141 141 140 135 138 140 142 138 138 139 138 138 137 138 136 138 139 141 143 145 145 141 138 133 132 140 143 139 132 128 123 127 127 126 129 136 134 129 133 131 131 130 132 130 127 129 135 136 139 136 135 -9999 -9999 -9999 -9999 141 -9999 -9999 -9999 -9999 -9999 
-9999 -9999 -9999 -9999 -9999 -9999 -9999 -9999 -9999 -9999 -9999 -9999 -9999 -9999 -9999 -9999 -9999 -9999 -9999 -9999 -9999 125 131 137 138 133 135 141 142 143 140 136 134 133 136 134 134 134 138 138 137 136 136 143 144 141 135 132 136 140 133 137 139 140 138 135 133 132 132 133 133 136 137 138 139 138 138 137 139 140 140 139 140 140 141 142 144 144 143 144 146 148 148 150 150 149 147 144 144 145 144 143 141 141 142 141 142 145 146 147 144 139 134 138 143 143 144 136 135 135 136 136 135 135 137 139 136 139 139 142 141 140 139 137 138 140 142 145 144 145 144 143 138 132 134 140 144 139 128 122 125 123 129 135 137 134 132 131 135 137 139 139 136 132 128 135 136 135 136 142 138 138 -9999 155 150 146 -9999 -9999 -9999 -9999 
-9999 -9999 -9999 -9999 -9999 -9999 -9999 -9999 -9999 -9999 -9999 -9999 -9999 -9999 -9999 -9999 -9999 -9999 -9999 -9999 -9999 -9999 124 131 140 138 139 139 138 144 144 139 139 136 136 135 136 142 140 141 144 141 143 147 146 146 141 132 134 140 136 133 136 139 139 137 136 135 134 132 133 135 136 137 139 139 139 138 139 141 139 139 139 139 140 142 143 143 144 145 145 145 147 147 149 147 148 145 144 147 149 148 147 143 143 144 144 144 145 142 138 138 138 135 138 138 135 133 136 137 132 129 133 132 132 131 132 133 138 141 143 143 141 138 138 143 145 139 139 141 146 144 139 131 129 138 136 133 128 121 121 123 128 137 138 139 134 129 129 131 135 134 137 130 128 134 136 134 138 138 148 153 168 158 -9999 -9999 -9999 -9999 -9999 -9999 
-9999 -9999 -9999 -9999 -9999 -9999 -9999 -9999 -9999 -9999 -9999 -9999 -9999 -9999 -9999 -9999 -9999 -9999 -9999 -9999 -9999 -9999 -9999 128 138 139 136 141 139 137 141 138 144 145 140 133 132 138 145 148 146 145 147 147 145 140 138 136 132 138 137 133 139 146 142 138 141 137 135 135 135 135 136 138 139 140 140 139 139 140 140 138 139 139 139 139 141 145 144 144 145 147 148 150 149 147 146 144 144 144 146 151 151 147 144 146 146 143 141 140 140 141 144 140 134 132 136 135 135 142 140 136 128 128 131 132 128 129 134 137 141 144 145 141 137 141 143 141 137 133 137 137 136 132 127 131 138 133 126 121 121 126 130 132 139 142 139 136 131 130 130 134 137 130 133 136 -9999 138 139 140 140 140 153 -9999 -9999 -9999 -9999 -9999 -9999 -9999 
-9999 -9999 -9999 -9999 -9999 -9999 -9999 -9999 -9999 -9999 -9999 -9999 -9999 -9999 -9999 -9999 -9999 -9999 -9999 -9999 -9999 -9999 -9999 -9999 128 130 130 136 142 141 137 136 139 146 148 141 136 135 138 144 146 144 146 145 146 143 140 138 137 135 133 131 138 144 141 137 140 138 137 137 137 136 137 138 139 140 142 142 141 141 140 139 139 140 140 141 143 143 143 144 145 147 147 149 148 149 148 144 144 144 145 147 147 147 146 146 146 144 141 142 142 144 144 139 138 137 138 140 135 136 140 136 130 134 136 138 137 134 137 140 142 143 144 144 141 137 141 141 136 132 130 130 129 130 125 125 133 134 127 123 120 121 127 128 133 136 142 138 136 134 129 130 135 129 133 -9999 -9999 -9999 -9999 -9999 -9999 -9999 -9999 -9999 -9999 -9999 -9999 -9999 -9999 -9999 
-9999 -9999 -9999 -9999 -9999 -9999 -9999 -9999 -9999 -9999 -9999 -9999 -9999 -9999 -9999 -9999 -9999 -9999 -9999 -9999 -9999 -9999 -9999 -9999 -9999 126 136 143 145 147 143 135 137 148 149 147 146 145 141 144 143 141 140 142 141 142 141 139 142 139 135 130 134 139 138 137 138 139 142 139 138 138 138 138 140 141 142 144 143 142 142 142 141 142 142 143 144 145 142 142 144 146 147 148 148 149 148 145 144 145 146 146 146 145 145 146 145 143 142 144 145 145 142 139 140 140 139 144 142 139 139 134 131 136 141 142 141 140 139 142 145 147 146 146 143 139 137 144 142 134 134 136 137 136 129 124 123 124 123 122 120 121 121 126 125 135 139 140 139 134 131 127 129 131 136 -9999 -9999 -9999 -9999 -9999 -9999 -9999 -9999 -9999 -9999 -9999 -9999 -9999 -9999 -9999 
-9999 -9999 -9999 -9999 -9999 -9999 -9999 -9999 -9999 -9999 -9999 -9999 -9999 -9999 -9999 -9999 -9999 -9999 -9999 -9999 -9999 -9999 -9999 -9999 -9999 128 128 136 147 145 143 143 134 141 144 150 149 149 147 148 141 137 136 137 138 140 140 141 143 138 135 131 134 136 136 135 136 137 140 140 139 139 140 140 141 142 142 142 143 144 142 143 142 144 145 145 144 143 143 143 143 144 146 146 148 149 148 144 144 145 145 145 146 146 145 145 146 145 143 145 145 143 143 144 145 144 143 144 144 142 142 136 130 137 143 143 143 141 142 142 144 147 149 147 146 144 136 139 141 134 138 142 140 133 129 129 128 134 129 129 129 123 121 122 124 128 131 141 144 141 135 131 129 136 -9999 -9999 -9999 -9999 -9999 -9999 -9999 -9999 -9999 -9999 -9999 -9999 -9999 -9999 -9999 -9999 
-9999 -9999 -9999 -9999 -9999 -9999 -9999 -9999 -9999 -9999 -9999 -9999 -9999 -9999 -9999 -9999 -9999 -9999 -9999 -9999 -9999 -9999 -9999 -9999 -9999 -9999 127 136 144 146 140 137 134 137 139 142 146 150 148 149 148 141 136 134 134 136 138 141 142 139 136 134 132 134 137 140 139 141 138 138 140 139 140 142 143 143 142 143 143 143 142 142 142 143 146 146 146 144 145 144 143 144 145 146 146 147 144 140 141 144 146 146 145 145 145 145 146 146 145 146 145 144 145 148 147 145 146 146 146 144 144 142 132 133 141 140 140 140 140 142 145 144 148 147 147 147 141 136 140 135 140 148 146 136 137 135 133 138 137 139 135 127 124 123 122 123 128 133 138 144 139 131 130 138 -9999 -9999 -9999 -9999 -9999 -9999 -9999 -9999 -9999 -9999 -9999 -9999 -9999 -9999 -9999 -9999 
-9999 -9999 -9999 -9999 -9999 -9999 -9999 -9999 -9999 -9999 -9999 -9999 -9999 -9999 -9999 -9999 -9999 -9999 -9999 -9999 -9999 -9999 -9999 -9999 -9999 -9999 126 135 142 141 135 139 139 143 140 139 144 147 149 152 152 150 144 138 133 133 134 137 143 145 143 142 136 133 136 137 139 139 138 137 137 139 141 142 144 146 144 143 144 143 143 140 142 143 143 145 148 146 146 146 144 144 144 145 145 144 140 141 140 141 143 144 145 146 146 146 144 145 146 146 145 144 144 144 144 146 146 145 146 145 141 141 133 132 131 130 131 137 137 143 145 143 145 144 142 145 143 137 140 140 143 144 144 145 139 146 143 137 135 138 142 138 132 128 128 126 126 128 128 134 138 132 133 138 143 -9999 -9999 -9999 -9999 -9999 -9999 -9999 -9999 -9999 -9999 -9999 -9999 -9999 -9999 -9999 
-9999 -9999 -9999 -9999 -9999 -9999 -9999 -9999 -9999 -9999 -9999 -9999 -9999 -9999 -9999 -9999 -9999 -9999 -9999 -9999 -9999 -9999 -9999 -9999 -9999 126 127 137 142 135 132 138 144 144 147 141 146 149 150 147 147 150 150 140 138 136 134 132 139 145 146 143 141 137 133 133 137 140 138 139 141 141 142 143 144 145 143 142 142 144 144 142 141 142 143 145 145 146 145 145 143 141 141 142 142 141 142 144 145 143 139 142 144 147 145 146 144 146 144 144 142 143 145 142 141 145 143 142 144 147 144 137 132 132 129 130 131 129 131 136 141 140 140 140 138 144 143 136 142 144 146 148 147 145 143 143 143 142 141 131 131 133 135 129 125 125 125 125 127 130 133 135 135 135 140 138 138 141 141 -9999 -9999 -9999 -9999 -9999 -9999 -9999 -9999 -9999 -9999 -9999 
-9999 -9999 -9999 -9999 -9999 -9999 -9999 -9999 -9999 -9999 -9999 -9999 -9999 -9999 -9999 -9999 -9999 -9999 -9999 -9999 -9999 -9999 -9999 -9999 -9999 -9999 126 133 140 133 132 137 139 143 147 146 149 150 150 149 150 145 142 142 143 142 141 138 135 138 140 144 141 140 138 135 137 137 140 142 144 144 142 143 144 144 143 143 142 143 145 143 140 141 142 142 145 147 146 144 143 141 141 142 141 143 146 148 146 144 141 140 144 143 143 144 144 146 147 143 143 143 145 142 135 134 134 134 136 138 134 132 138 139 137 134 135 137 132 131 133 134 133 133 135 138 139 138 141 143 145 148 142 145 146 146 146 147 137 135 134 126 126 126 128 127 126 128 130 130 134 132 140 133 137 136 138 140 148 142 -9999 -9999 -9999 -9999 -9999 -9999 -9999 -9999 -9999 -9999 
-9999 -9999 -9999 -9999 -9999 -9999 -9999 -9999 -9999 -9999 -9999 -9999 -9999 -9999 -9999 -9999 -9999 -9999 -9999 -9999 -9999 -9999 -9999 -9999 -9999 -9999 126 129 134 130 131 137 140 147 143 146 150 151 152 145 150 151 146 148 148 145 145 147 142 135 134 135 136 134 134 134 135 136 137 141 144 146 145 142 143 143 143 143 142 142 143 143 141 140 140 140 143 146 147 144 144 143 143 142 143 144 144 145 143 141 142 139 139 138 140 141 144 146 146 140 136 137 137 134 134 134 137 136 131 129 134 138 140 141 141 140 137 140 137 138 138 139 140 137 138 137 137 142 137 144 148 144 141 144 142 145 145 146 145 147 139 134 132 132 135 134 133 134 132 130 133 137 132 143 135 138 139 138 154 160 165 169 185 -9999 -9999 -9999 -9999 -9999 -9999 -9999 
-9999 -9999 -9999 -9999 -9999 -9999 -9999 -9999 -9999 -9999 -9999 -9999 -9999 -9999 -9999 -9999 -9999 -9999 -9999 -9999 -9999 -9999 -9999 -9999 -9999 -9999 -9999 126 132 129 138 144 148 147 144 146 149 149 152 147 151 152 150 150 152 146 145 151 147 141 142 138 134 134 136 137 133 132 135 143 144 144 146 142 140 143 142 141 139 139 140 140 142 141 139 139 141 143 145 145 145 143 143 143 143 144 144 140 140 141 139 139 142 141 136 134 136 138 138 141 136 137 135 136 140 137 140 139 140 135 131 129 133 139 139 141 141 141 139 141 140 142 145 141 139 143 140 145 140 137 144 146 142 146 140 138 138 143 143 146 147 144 143 141 143 142 138 132 131 130 133 135 136 136 148 152 146 139 154 176 184 187 193 180 -9999 -9999 -9999 -9999 -9999 -9999 
-9999 -9999 -9999 -9999 -9999 -9999 -9999 -9999 -9999 -9999 -9999 -9999 -9999 -9999 -9999 -9999 -9999 -9999 -9999 -9999 -9999 -9999 -9999 -9999 -9999 -9999 -9999 -9999 126 126 133 139 142 144 142 143 145 141 143 151 152 149 149 148 152 152 148 146 148 144 145 146 140 136 132 132 133 133 132 139 139 141 141 139 138 142 139 140 138 137 137 139 142 141 139 138 138 141 141 143 145 142 142 142 141 141 140 141 143 146 144 143 147 147 141 139 140 141 141 141 137 138 139 141 140 136 142 145 144 140 141 134 127 129 134 140 141 141 139 141 143 144 142 145 140 144 145 147 146 136 138 138 146 147 147 144 135 135 135 140 146 146 146 146 140 141 144 139 138 136 138 135 135 137 138 139 147 146 169 169 163 163 162 157 -9999 -9999 -9999 -9999 -9999 -9999 
-9999 -9999 -9999 -9999 -9999 -9999 -9999 -9999 -9999 -9999 -9999 -9999 -9999 -9999 -9999 -9999 -9999 -9999 -9999 -9999 -9999 -9999 -9999 -9999 -9999 -9999 -9999 -9999 -9999 128 130 130 134 139 142 140 144 140 141 147 144 143 149 150 146 147 149 145 146 149 146 145 148 143 137 132 130 131 131 134 134 136 136 135 134 136 141 139 137 137 136 137 140 140 139 139 138 139 140 141 142 141 143 141 140 138 139 140 142 143 142 144 145 146 144 144 147 147 145 143 138 139 141 145 143 139 145 145 145 145 146 140 129 132 138 141 143 143 142 141 144 147 145 146 141 144 147 147 141 136 132 139 147 148 150 144 145 144 133 132 139 142 139 145 142 134 142 146 140 140 141 140 141 141 141 148 166 150 146 142 -9999 144 -9999 -9999 -9999 -9999 -9999 -9999 -9999 -9999 
-9999 -9999 -9999 -9999 -9999 -9999 -9999 -9999 -9999 -9999 -9999 -9999 -9999 -9999 -9999 -9999 -9999 -9999 -9999 -9999 -9999 -9999 -9999 -9999 -9999 -9999 -9999 -9999 -9999 129 129 133 138 141 138 139 143 144 139 137 138 144 145 144 143 147 147 143 145 149 149 149 149 150 147 140 132 130 132 133 132 132 133 134 134 132 134 134 135 135 134 135 135 136 139 141 140 139 138 141 142 141 142 140 137 137 137 139 141 143 144 146 145 143 144 146 147 145 140 139 142 143 145 147 145 141 144 146 146 143 141 135 129 128 137 142 143 143 143 141 140 144 146 148 145 145 147 146 141 141 136 133 140 143 144 150 150 145 137 132 128 133 131 139 136 133 140 143 142 136 140 143 139 139 144 166 149 143 -9999 -9999 -9999 -9999 -9999 -9999 -9999 -9999 -9999 -9999 -9999 -9999 
-9999 -9999 -9999 -9999 -9999 -9999 -9999 -9999 -9999 -9999 -9999 -9999 -9999 -9999 -9999 -9999 -9999 -9999 -9999 -9999 -9999 -9999 -9999 -9999 -9999 -9999 -9999 -9999 -9999 -9999 129 130 138 144 141 142 148 149 143 141 135 140 140 146 144 144 143 141 145 149 150 146 148 147 146 147 138 138 138 133 133 133 133 133 134 133 132 132 132 134 134 134 134 134 136 139 141 140 138 140 141 139 138 140 139 139 138 138 140 142 144 146 145 144 147 147 147 143 141 141 143 146 149 146 143 144 146 143 141 139 135 135 132 128 133 139 142 144 147 145 140 141 143 146 147 148 148 145 145 143 135 133 137 143 136 147 149 144 148 138 132 130 129 134 133 131 133 135 137 136 138 140 139 150 163 141 141 147 -9999 -9999 -9999 -9999 -9999 -9999 -9999 -9999 -9999 -9999 -9999 -9999 
-9999 -9999 -9999 -9999 -9999 -9999 -9999 -9999 -9999 -9999 -9999 -9999 -9999 -9999 -9999 -9999 -9999 -9999 -9999 -9999 -9999 -9999 -9999 -9999 -9999 -9999 -9999 -9999 -9999 -9999 -9999 131 130 136 143 139 143 150 151 148 138 141 140 139 140 138 138 138 144 148 148 149 147 144 142 141 139 141 142 145 144 137 139 134 133 134 134 132 133 137 143 141 136 135 134 134 136 138 137 138 139 137 137 139 141 141 141 140 141 141 143 145 144 144 145 146 145 140 142 142 144 146 147 146 145 146 147 145 143 138 136 139 138 128 130 134 142 143 146 146 144 139 140 142 145 148 149 149 150 145 137 135 133 136 134 141 147 148 149 146 139 130 133 141 138 147 152 149 148 136 137 137 156 162 148 143 148 -9999 -9999 -9999 -9999 -9999 -9999 -9999 -9999 -9999 -9999 -9999 -9999 -9999 
-9999 -9999 -9999 -9999 -9999 -9999 -9999 -9999 -9999 -9999 -9999 -9999 -9999 -9999 -9999 -9999 -9999 -9999 -9999 -9999 -9999 -9999 -9999 -9999 -9999 -9999 -9999 -9999 -9999 -9999 -9999 -9999 -9999 131 135 141 138 147 147 143 139 145 144 137 137 136 133 133 137 140 143 148 149 147 144 139 141 146 143 148 150 146 147 140 143 137 135 137 138 139 145 144 144 139 135 135 134 135 136 136 135 136 138 140 145 144 142 141 142 141 143 143 143 144 144 143 141 139 145 143 145 146 147 146 145 147 147 143 140 140 142 142 136 129 128 130 138 143 146 147 146 143 139 138 139 142 144 148 151 142 147 142 136 132 130 130 139 147 147 143 132 135 135 131 132 133 133 133 149 154 139 155 161 138 141 146 -9999 -9999 -9999 -9999 -9999 -9999 -9999 -9999 -9999 -9999 -9999 -9999 -9999 -9999 
-9999 -9999 -9999 -9999 -9999 -9999 -9999 -9999 -9999 -9999 -9999 -9999 -9999 -9999 -9999 -9999 -9999 -9999 -9999 -9999 -9999 -9999 -9999 -9999 -9999 -9999 -9999 -9999 -9999 -9999 -9999 -9999 -9999 -9999 131 134 134 140 139 138 140 138 139 142 143 140 133 132 134 137 136 144 146 149 148 144 142 143 146 146 150 147 149 145 148 140 137 142 148 144 144 144 143 143 139 137 135 134 134 135 135 135 136 139 142 144 144 140 141 141 141 141 140 142 144 143 139 140 144 146 146 147 147 148 147 147 148 144 141 144 144 142 136 128 126 129 134 139 142 145 149 149 144 138 140 147 152 152 151 149 149 143 146 145 144 134 137 142 142 134 133 131 131 133 140 139 142 138 135 160 172 158 139 138 144 -9999 -9999 -9999 -9999 -9999 -9999 -9999 -9999 -9999 -9999 -9999 -9999 -9999 -9999 -9999 
-9999 -9999 -9999 -9999 -9999 -9999 -9999 -9999 -9999 -9999 -9999 -9999 -9999 -9999 -9999 -9999 -9999 -9999 -9999 -9999 -9999 -9999 -9999 -9999 -9999 -9999 -9999 -9999 -9999 -9999 -9999 -9999 -9999 -9999 -9999 133 133 134 134 140 141 141 144 139 137 135 138 140 136 140 140 137 141 147 151 150 147 144 143 146 148 147 147 148 145 142 137 137 141 147 141 141 146 143 142 140 138 136 135 133 133 135 137 138 142 142 141 141 140 141 141 139 139 139 139 140 139 141 144 145 146 148 147 147 146 146 146 147 145 147 141 141 134 126 129 135 142 143 146 146 145 149 149 142 138 144 148 147 151 151 147 150 151 151 149 140 130 133 131 128 130 134 137 134 138 148 142 138 155 167 139 144 141 142 145 -9999 -9999 -9999 -9999 -9999 -9999 -9999 -9999 -9999 -9999 -9999 -9999 -9999 -9999 -9999 
-9999 -9999 -9999 -9999 -9999 -9999 -9999 -9999 -9999 -9999 -9999 -9999 -9999 -9999 -9999 -9999 -9999 -9999 -9999 -9999 -9999 -9999 -9999 -9999 -9999 -9999 -9999 -9999 -9999 -9999 -9999 -9999 -9999 -9999 -9999 -9999 132 133 133 135 135 134 135 134 137 135 139 145 145 143 144 138 139 143 149 146 147 145 144 144 142 143 144 148 148 148 144 139 136 135 136 137 140 145 143 142 141 140 136 133 132 135 136 138 140 141 140 139 140 143 142 139 141 143 145 146 147 144 144 143 145 148 146 145 145 145 145 149 150 147 138 135 129 128 132 133 141 145 147 149 146 148 149 144 137 141 143 148 150 147 145 141 139 139 136 134 131 127 127 128 133 135 140 142 144 145 140 148 172 142 138 141 141 -9999 -9999 -9999 -9999 -9999 -9999 -9999 -9999 -9999 -9999 -9999 -9999 -9999 -9999 -9999 -9999 -9999 
-9999 -9999 -9999 -9999 -9999 -9999 -9999 -9999 -9999 -9999 -9999 -9999 -9999 -9999 -9999 -9999 -9999 -9999 -9999 -9999 -9999 -9999 -9999 -9999 -9999 -9999 -9999 -9999 -9999 -9999 -9999 -9999 -9999 -9999 -9999 -9999 -9999 135 134 134 137 139 136 134 139 143 141 146 150 151 144 139 139 140 141 140 143 144 143 144 142 143 142 142 147 149 144 140 137 133 135 142 137 141 144 144 141 140 138 136 133 131 135 138 139 139 138 140 141 142 143 141 140 141 144 146 145 146 145 142 143 147 146 144 146 143 145 149 146 142 138 130 133 134 138 137 138 145 145 144 144 142 146 140 135 139 143 150 153 150 151 149 140 141 141 138 146 142 136 139 140 144 143 141 137 139 141 175 156 141 143 143 -9999 -9999 -9999 -9999 -9999 -9999 -9999 -9999 -9999 -9999 -9999 -9999 -9999 -9999 -9999 -9999 -9999 -9999 
-9999 -9999 -9999 -9999 -9999 -9999 -9999 -9999 -9999 -9999 -9999 -9999 -9999 -9999 -9999 -9999 -9999 -9999 -9999 -9999 -9999 -9999 -9999 -9999 -9999 -9999 -9999 -9999 -9999 -9999 -9999 135 135 -9999 -9999 133 136 140 143 139 146 145 141 141 137 142 145 145 146 148 146 142 142 138 138 140 143 144 144 144 143 144 146 146 142 142 140 139 138 135 135 143 142 138 141 140 139 140 138 139 137 132 130 134 136 134 137 140 140 141 141 140 139 142 145 147 146 143 144 141 142 147 146 145 145 143 145 148 149 146 143 133 127 130 137 140 142 145 147 148 149 145 138 135 138 147 147 149 150 151 151 146 149 151 142 145 151 144 147 148 148 143 139 138 143 147 157 175 143 -9999 -9999 -9999 -9999 -9999 -9999 -9999 -9999 -9999 -9999 -9999 -9999 -9999 -9999 -9999 -9999 -9999 -9999 -9999 -9999 -9999 
-9999 -9999 -9999 -9999 -9999 -9999 -9999 -9999 -9999 -9999 -9999 -9999 -9999 -9999 -9999 -9999 -9999 -9999 -9999 -9999 -9999 -9999 -9999 -9999 -9999 -9999 -9999 -9999 -9999 -9999 134 139 139 -9999 -9999 134 140 152 149 142 147 147 147 142 138 144 148 148 144 145 146 144 143 137 137 139 143 144 145 145 144 146 147 147 147 143 139 144 144 139 135 136 142 140 136 141 139 141 141 140 139 135 131 131 132 131 135 138 140 141 141 142 140 142 145 148 147 146 145 142 142 146 146 146 145 144 147 148 150 149 145 138 129 129 131 139 141 141 144 142 141 141 140 134 141 147 147 147 150 151 152 150 151 148 145 150 149 149 152 150 148 147 143 139 138 142 175 181 165 -9999 -9999 -9999 -9999 -9999 -9999 -9999 -9999 -9999 -9999 -9999 -9999 -9999 -9999 -9999 -9999 -9999 -9999 -9999 -9999 -9999 
-9999 -9999 -9999 -9999 -9999 -9999 -9999 -9999 -9999 -9999 -9999 -9999 -9999 -9999 -9999 -9999 -9999 -9999 -9999 -9999 -9999 -9999 -9999 -9999 -9999 -9999 -9999 -9999 -9999 -9999 133 137 143 141 135 134 140 151 152 146 150 151 149 146 144 143 146 146 144 144 143 145 143 137 140 144 140 143 146 147 145 146 147 147 148 146 145 145 141 141 135 135 140 144 137 138 141 141 142 140 139 138 133 129 130 131 133 136 139 140 144 145 142 140 143 146 147 147 147 143 141 143 146 145 143 146 147 146 148 146 145 133 130 135 132 132 135 141 145 145 146 142 135 138 143 143 142 145 150 152 150 151 149 148 149 148 146 148 148 147 146 148 148 144 145 161 156 184 170 150 -9999 -9999 -9999 -9999 -9999 -9999 -9999 -9999 -9999 -9999 -9999 -9999 -9999 -9999 -9999 -9999 -9999 -9999 -9999 -9999 
-9999 -9999 -9999 -9999 -9999 -9999 -9999 -9999 -9999 -9999 -9999 -9999 -9999 -9999 -9999 -9999 -9999 -9999 -9999 -9999 -9999 -9999 -9999 -9999 -9999 -9999 -9999 -9999 -9999 -9999 133 135 140 144 141 135 135 144 150 150 145 148 150 148 146 144 152 148 144 143 141 142 143 138 142 144 142 145 145 145 146 147 148 147 147 145 144 146 140 138 135 133 136 139 136 136 140 143 142 140 139 136 134 130 128 130 132 132 137 140 141 143 142 143 143 145 148 146 146 146 142 144 146 144 142 145 145 145 143 139 133 131 131 135 140 140 140 145 148 148 147 145 137 141 145 141 144 147 151 150 148 151 149 152 150 147 144 142 142 144 144 143 150 146 142 148 147 186 175 149 -9999 -9999 -9999 -9999 -9999 -9999 -9999 -9999 -9999 -9999 -9999 -9999 -9999 -9999 -9999 -9999 -9999 -9999 -9999 -9999 
-9999 -9999 -9999 -9999 -9999 -9999 -9999 -9999 -9999 -9999 -9999 -9999 -9999 -9999 -9999 -9999 -9999 -9999 -9999 -9999 -9999 -9999 -9999 -9999 -9999 -9999 -9999 -9999 -9999 -9999 -9999 -9999 135 140 144 141 136 141 143 144 142 144 143 143 145 147 148 150 143 140 142 144 144 140 139 142 143 145 144 145 147 148 146 146 147 144 143 151 146 146 137 131 132 137 136 135 139 143 144 141 139 136 134 134 134 131 129 132 135 138 139 140 142 145 145 143 145 144 145 146 140 144 144 142 141 144 146 146 137 132 133 135 138 135 141 144 146 146 149 147 145 145 137 142 142 141 146 151 152 152 149 152 149 150 151 148 150 146 143 139 137 142 143 149 142 147 152 202 180 -9999 -9999 -9999 -9999 -9999 -9999 -9999 -9999 -9999 -9999 -9999 -9999 -9999 -9999 -9999 -9999 -9999 -9999 -9999 -9999 -9999 
-9999 -9999 -9999 -9999 -9999 -9999 -9999 -9999 -9999 -9999 -9999 -9999 -9999 -9999 -9999 -9999 -9999 -9999 -9999 -9999 -9999 -9999 -9999 -9999 -9999 -9999 -9999 -9999 -9999 -9999 -9999 -9999 -9999 136 142 145 141 139 142 140 138 138 138 143 146 149 147 146 142 142 142 144 144 140 137 140 142 144 144 146 148 149 148 148 149 146 142 147 149 144 135 130 132 137 136 135 139 142 141 141 142 140 140 138 138 137 133 129 132 134 136 139 140 144 146 143 141 141 144 144 139 142 144 142 140 145 147 146 135 133 142 141 142 140 140 140 143 145 145 141 141 138 135 141 139 141 149 150 149 151 148 152 148 152 150 152 152 152 152 149 146 148 158 171 146 152 160 214 -9999 -9999 -9999 -9999 -9999 -9999 -9999 -9999 -9999 -9999 -9999 -9999 -9999 -9999 -9999 -9999 -9999 -9999 -9999 -9999 -9999 -9999 
-9999 -9999 -9999 -9999 -9999 -9999 -9999 -9999 -9999 -9999 -9999 -9999 -9999 -9999 -9999 -9999 -9999 -9999 -9999 -9999 -9999 -9999 -9999 -9999 -9999 -9999 -9999 -9999 -9999 -9999 -9999 -9999 -9999 136 136 142 143 142 145 144 143 142 140 139 139 142 141 141 146 144 142 144 142 138 136 138 142 142 144 146 148 150 150 148 149 148 145 140 145 143 136 128 133 136 138 135 138 142 144 144 140 142 139 138 142 140 138 134 130 132 131 134 138 140 143 144 142 140 140 141 140 136 139 136 140 145 149 142 134 136 143 144 145 143 138 134 136 137 140 135 136 134 138 141 136 138 145 148 151 149 150 150 152 150 150 151 149 150 147 148 147 149 145 163 169 186 198 233 -9999 -9999 -9999 -9999 -9999 -9999 -9999 -9999 -9999 -9999 -9999 -9999 -9999 -9999 -9999 -9999 -9999 -9999 -9999 -9999 -9999 -9999 
-9999 -9999 -9999 -9999 -9999 -9999 -9999 -9999 -9999 -9999 -9999 -9999 -9999 -9999 -9999 -9999 -9999 -9999 -9999 -9999 -9999 -9999 -9999 -9999 -9999 -9999 -9999 -9999 -9999 -9999 -9999 -9999 -9999 -9999 136 137 143 143 145 147 145 143 146 145 141 141 139 140 145 146 142 144 141 136 135 139 139 141 143 146 148 149 150 150 152 147 146 142 137 139 137 129 132 138 140 138 138 143 144 145 143 138 141 142 144 140 140 140 136 130 130 131 134 138 140 142 143 142 144 144 144 140 140 134 139 143 144 138 131 137 142 143 140 136 132 130 131 130 130 129 131 131 132 132 131 133 138 150 147 147 148 146 145 146 149 150 148 145 148 146 148 142 146 146 147 165 204 246 -9999 -9999 -9999 -9999 -9999 -9999 -9999 -9999 -9999 -9999 -9999 -9999 -9999 -9999 -9999 -9999 -9999 -9999 -9999 -9999 -9999 -9999 
-9999 -9999 -9999 -9999 -9999 -9999 -9999 -9999 -9999 -9999 -9999 -9999 -9999 -9999 -9999 -9999 -9999 -9999 -9999 -9999 -9999 -9999 -9999 -9999 -9999 -9999 -9999 -9999 -9999 -9999 -9999 -9999 -9999 -9999 -9999 137 140 146 143 146 146 142 145 149 150 144 144 146 143 145 143 144 139 136 134 137 139 141 141 144 147 148 150 149 147 147 143 139 136 139 136 128 134 139 141 141 139 140 142 145 146 139 136 141 144 141 138 139 139 135 128 128 131 136 138 141 144 146 146 146 145 145 144 141 134 139 143 143 133 135 142 139 131 134 133 135 141 140 139 134 132 133 138 141 141 135 131 137 137 137 137 140 141 147 150 152 154 149 140 142 144 153 168 158 163 198 235 238 -9999 -9999 -9999 -9999 -9999 -9999 -9999 -9999 -9999 -9999 -9999 -9999 -9999 -9999 -9999 -9999 -9999 -9999 -9999 -9999 -9999 -9999 
-9999 -9999 -9999 -9999 -9999 -9999 -9999 -9999 -9999 -9999 -9999 -9999 -9999 -9999 -9999 -9999 -9999 -9999 -9999 -9999 -9999 -9999 -9999 -9999 -9999 -9999 -9999 -9999 -9999 -9999 -9999 -9999 -9999 -9999 -9999 139 141 146 147 144 146 143 143 149 149 146 144 149 148 145 145 144 140 138 136 138 140 141 140 142 146 148 149 150 147 147 147 138 134 136 134 128 131 134 142 141 143 144 143 140 145 143 141 138 140 144 140 138 140 137 130 129 129 133 139 142 143 147 145 144 145 145 146 144 140 136 138 143 134 134 132 132 137 140 142 142 146 148 144 140 142 135 141 147 150 146 142 137 141 143 146 148 151 151 151 152 149 144 146 147 146 155 161 192 213 236 244 -9999 -9999 -9999 -9999 -9999 -9999 -9999 -9999 -9999 -9999 -9999 -9999 -9999 -9999 -9999 -9999 -9999 -9999 -9999 -9999 -9999 -9999 -9999 
-9999 -9999 -9999 -9999 -9999 -9999 -9999 -9999 -9999 -9999 -9999 -9999 -9999 -9999 -9999 -9999 -9999 -9999 -9999 -9999 -9999 -9999 -9999 -9999 -9999 -9999 -9999 -9999 -9999 -9999 -9999 -9999 -9999 -9999 138 138 146 144 144 143 146 146 144 145 149 149 145 143 148 148 146 145 144 140 137 138 140 141 141 141 144 146 148 150 147 142 142 139 132 131 130 132 136 136 143 143 141 141 139 136 143 146 145 141 137 140 139 140 140 139 131 131 133 133 138 142 144 146 146 144 144 147 149 146 145 140 134 134 132 131 130 140 144 144 147 146 147 149 148 145 148 142 138 143 150 154 148 143 -9999 -9999 -9999 -9999 -9999 151 152 147 142 147 148 151 166 179 198 214 234 232 -9999 -9999 -9999 -9999 -9999 -9999 -9999 -9999 -9999 -9999 -9999 -9999 -9999 -9999 -9999 -9999 -9999 -9999 -9999 -9999 -9999 -9999 -9999 -9999 
-9999 -9999 -9999 -9999 -9999 -9999 -9999 -9999 -9999 -9999 -9999 -9999 -9999 -9999 -9999 -9999 -9999 -9999 -9999 -9999 -9999 -9999 -9999 -9999 -9999 -9999 -9999 -9999 -9999 -9999 -9999 -9999 -9999 -9999 -9999 -9999 142 145 143 142 144 145 147 145 148 149 150 146 147 150 151 149 145 141 140 138 142 143 143 141 143 144 147 150 146 141 141 135 133 139 140 139 138 140 146 145 144 142 140 138 136 143 146 145 140 136 136 139 143 139 128 131 136 137 136 140 144 147 147 145 143 145 149 148 148 145 141 133 131 132 131 138 141 145 146 145 146 149 148 150 150 147 144 140 145 149 148 148 -9999 -9999 -9999 -9999 -9999 151 150 146 147 148 154 161 162 167 181 199 182 -9999 -9999 -9999 -9999 -9999 -9999 -9999 -9999 -9999 -9999 -9999 -9999 -9999 -9999 -9999 -9999 -9999 -9999 -9999 -9999 -9999 -9999 -9999 -9999 -9999 
-9999 -9999 -9999 -9999 -9999 -9999 -9999 -9999 -9999 -9999 -9999 -9999 -9999 -9999 -9999 -9999 -9999 -9999 -9999 -9999 -9999 -9999 -9999 -9999 -9999 -9999 -9999 -9999 -9999 -9999 -9999 -9999 -9999 -9999 -9999 -9999 -9999 141 143 139 140 141 146 146 150 151 153 149 148 153 153 149 148 144 142 140 143 146 145 143 142 144 149 150 145 141 136 133 137 146 148 146 145 147 151 151 149 147 143 140 135 136 142 144 144 142 136 135 137 136 129 129 137 142 139 138 143 144 147 147 143 145 146 147 149 144 137 136 135 136 133 138 141 145 144 144 145 144 149 150 149 152 149 148 147 -9999 -9999 -9999 -9999 -9999 -9999 -9999 -9999 151 149 148 157 153 151 -9999 -9999 -9999 -9999 -9999 -9999 -9999 -9999 -9999 -9999 -9999 -9999 -9999 -9999 -9999 -9999 -9999 -9999 -9999 -9999 -9999 -9999 -9999 -9999 -9999 -9999 -9999 -9999 -9999 -9999 -9999 
-9999 -9999 -9999 -9999 -9999 -9999 -9999 -9999 -9999 -9999 -9999 -9999 -9999 -9999 -9999 -9999 -9999 -9999 -9999 -9999 -9999 -9999 -9999 -9999 -9999 -9999 -9999 -9999 -9999 -9999 -9999 -9999 -9999 -9999 -9999 -9999 -9999 -9999 140 140 140 140 143 147 150 153 152 152 148 149 152 152 151 147 144 143 143 147 147 148 146 146 149 148 142 141 140 135 136 145 148 149 151 150 151 149 150 149 147 143 140 138 135 139 140 144 146 138 133 131 130 129 135 144 143 139 138 142 146 146 142 140 138 139 138 136 138 139 142 141 134 133 138 140 138 138 137 140 145 148 150 150 150 -9999 -9999 -9999 -9999 -9999 -9999 -9999 -9999 -9999 -9999 158 158 -9999 -9999 -9999 -9999 -9999 -9999 -9999 -9999 -9999 -9999 -9999 -9999 -9999 -9999 -9999 -9999 -9999 -9999 -9999 -9999 -9999 -9999 -9999 -9999 -9999 -9999 -9999 -9999 -9999 -9999 -9999 -9999 -9999 -9999 -9999 
-9999 -9999 -9999 -9999 -9999 -9999 -9999 -9999 -9999 -9999 -9999 -9999 -9999 -9999 -9999 -9999 -9999 -9999 -9999 -9999 -9999 -9999 -9999 -9999 -9999 -9999 -9999 -9999 -9999 -9999 -9999 -9999 -9999 -9999 -9999 -9999 -9999 -9999 -9999 140 144 141 141 144 149 150 150 151 150 149 148 151 151 148 145 145 145 145 148 148 150 153 152 153 148 144 146 141 134 141 145 148 149 150 152 149 149 150 148 146 144 140 138 137 135 142 144 139 134 134 137 136 135 137 142 141 139 141 143 146 145 142 142 145 145 139 141 147 146 141 138 136 132 134 137 142 141 143 146 150 151 151 152 -9999 -9999 -9999 -9999 -9999 -9999 -9999 -9999 -9999 -9999 -9999 -9999 -9999 -9999 -9999 -9999 -9999 -9999 -9999 -9999 -9999 -9999 -9999 -9999 -9999 -9999 -9999 -9999 -9999 -9999 -9999 -9999 -9999 -9999 -9999 -9999 -9999 -9999 -9999 -9999 -9999 -9999 -9999 -9999 -9999 -9999 -9999 
-9999 -9999 -9999 -9999 -9999 -9999 -9999 -9999 -9999 -9999 -9999 -9999 -9999 -9999 -9999 -9999 -9999 -9999 -9999 -9999 -9999 -9999 -9999 -9999 -9999 -9999 -9999 -9999 -9999 -9999 -9999 -9999 -9999 -9999 -9999 -9999 -9999 143 142 146 147 149 144 147 150 148 151 152 151 152 152 152 151 148 149 148 147 147 147 149 153 154 151 153 150 149 149 145 137 139 144 145 149 149 152 151 147 149 149 147 145 142 142 142 143 138 143 143 133 135 142 144 138 137 140 142 141 139 141 143 145 144 145 146 148 143 141 148 152 149 147 141 137 135 140 143 146 145 147 152 151 152 153 -9999 -9999 -9999 -9999 -9999 -9999 -9999 -9999 -9999 -9999 -9999 -9999 -9999 -9999 -9999 -9999 -9999 -9999 -9999 -9999 -9999 -9999 -9999 -9999 -9999 -9999 -9999 -9999 -9999 -9999 -9999 -9999 -9999 -9999 -9999 -9999 -9999 -9999 -9999 -9999 -9999 -9999 -9999 -9999 -9999 -9999 -9999 
-9999 -9999 -9999 -9999 -9999 -9999 -9999 -9999 -9999 -9999 -9999 -9999 -9999 -9999 -9999 -9999 -9999 -9999 -9999 -9999 -9999 -9999 -9999 -9999 -9999 -9999 -9999 -9999 -9999 -9999 -9999 -9999 -9999 -9999 -9999 -9999 -9999 -9999 143 146 150 152 146 144 144 145 146 149 150 151 152 151 151 148 152 151 151 149 146 150 153 152 151 153 151 149 150 146 138 134 138 146 150 149 153 153 151 148 149 146 144 144 141 141 145 144 137 142 134 133 143 145 146 146 142 140 141 139 140 142 145 145 147 149 148 143 143 144 148 153 150 147 140 138 143 147 154 154 155 151 150 151 152 -9999 -9999 -9999 -9999 -9999 -9999 -9999 -9999 -9999 -9999 -9999 -9999 -9999 -9999 -9999 -9999 -9999 -9999 -9999 -9999 -9999 -9999 -9999 -9999 -9999 -9999 -9999 -9999 -9999 -9999 -9999 -9999 -9999 -9999 -9999 -9999 -9999 -9999 -9999 -9999 -9999 -9999 -9999 -9999 -9999 -9999 -9999 
-9999 -9999 -9999 -9999 -9999 -9999 -9999 -9999 -9999 -9999 -9999 -9999 -9999 -9999 -9999 -9999 -9999 -9999 -9999 -9999 -9999 -9999 -9999 -9999 -9999 -9999 -9999 -9999 -9999 -9999 -9999 -9999 -9999 -9999 -9999 -9999 -9999 -9999 146 144 149 152 149 147 142 147 148 150 151 153 153 153 153 152 151 153 152 151 147 150 153 152 151 148 154 149 147 143 139 141 135 139 148 148 151 150 152 150 147 148 147 146 147 146 142 139 137 134 131 129 134 145 149 145 142 140 142 140 138 139 141 146 147 147 143 141 144 146 151 154 150 148 144 139 144 149 155 153 154 154 153 149 -9999 -9999 -9999 -9999 -9999 -9999 -9999 -9999 -9999 -9999 -9999 -9999 -9999 -9999 -9999 -9999 -9999 -9999 -9999 -9999 -9999 -9999 -9999 -9999 -9999 -9999 -9999 -9999 -9999 -9999 -9999 -9999 -9999 -9999 -9999 -9999 -9999 -9999 -9999 -9999 -9999 -9999 -9999 -9999 -9999 -9999 -9999 -9999 
-9999 -9999 -9999 -9999 -9999 -9999 -9999 -9999 -9999 -9999 -9999 -9999 -9999 -9999 -9999 -9999 -9999 -9999 -9999 -9999 -9999 -9999 -9999 -9999 -9999 -9999 -9999 -9999 -9999 -9999 -9999 -9999 -9999 -9999 -9999 -9999 -9999 -9999 146 146 151 153 150 151 146 146 148 150 152 152 151 151 153 151 151 153 151 152 148 148 152 154 156 151 148 150 143 145 146 147 142 136 145 147 148 148 150 153 148 145 148 150 147 145 142 143 145 145 135 132 137 142 149 148 144 142 142 140 138 138 138 142 146 147 146 143 144 147 151 153 153 151 145 140 146 154 152 152 151 152 151 150 -9999 -9999 -9999 -9999 -9999 -9999 -9999 -9999 -9999 -9999 -9999 -9999 -9999 -9999 -9999 -9999 -9999 -9999 -9999 -9999 -9999 -9999 -9999 -9999 -9999 -9999 -9999 -9999 -9999 -9999 -9999 -9999 -9999 -9999 -9999 -9999 -9999 -9999 -9999 -9999 -9999 -9999 -9999 -9999 -9999 -9999 -9999 -9999 
-9999 -9999 -9999 -9999 -9999 -9999 -9999 -9999 -9999 -9999 -9999 -9999 -9999 -9999 -9999 -9999 -9999 -9999 -9999 -9999 -9999 -9999 -9999 -9999 -9999 -9999 -9999 -9999 -9999 -9999 -9999 -9999 -9999 -9999 -9999 -9999 -9999 -9999 147 146 149 153 153 151 151 146 147 150 154 153 149 146 149 150 151 153 153 151 147 148 151 154 156 155 149 143 143 149 153 154 148 138 136 137 141 148 147 150 150 148 148 149 150 149 146 141 138 141 136 132 135 142 144 145 143 142 141 140 137 137 139 142 143 146 150 148 147 151 153 154 154 150 145 142 146 151 149 153 151 150 150 152 -9999 -9999 -9999 -9999 -9999 -9999 -9999 -9999 -9999 -9999 -9999 -9999 -9999 -9999 -9999 -9999 -9999 -9999 -9999 -9999 -9999 -9999 -9999 -9999 -9999 -9999 -9999 -9999 -9999 -9999 -9999 -9999 -9999 -9999 -9999 -9999 -9999 -9999 -9999 -9999 -9999 -9999 -9999 -9999 -9999 -9999 -9999 -9999 
-9999 -9999 -9999 -9999 -9999 -9999 -9999 -9999 -9999 -9999 -9999 -9999 -9999 -9999 -9999 -9999 -9999 -9999 -9999 -9999 -9999 -9999 -9999 -9999 -9999 -9999 -9999 -9999 -9999 -9999 -9999 -9999 -9999 -9999 -9999 -9999 -9999 -9999 146 146 146 148 152 152 153 149 145 148 153 154 151 148 144 145 147 150 152 151 149 148 151 152 155 156 151 147 143 148 151 149 145 142 146 142 134 138 145 142 145 143 149 147 152 152 149 149 146 138 135 139 147 149 144 140 140 140 140 140 139 140 140 140 146 147 152 152 151 153 154 153 157 154 151 147 143 148 148 151 147 147 152 156 -9999 -9999 -9999 -9999 -9999 -9999 -9999 -9999 -9999 -9999 -9999 -9999 -9999 -9999 -9999 -9999 -9999 -9999 -9999 -9999 -9999 -9999 -9999 -9999 -9999 -9999 -9999 -9999 -9999 -9999 -9999 -9999 -9999 -9999 -9999 -9999 -9999 -9999 -9999 -9999 -9999 -9999 -9999 -9999 -9999 -9999 -9999 -9999 
-9999 -9999 -9999 -9999 -9999 -9999 -9999 -9999 -9999 -9999 -9999 -9999 -9999 -9999 -9999 -9999 -9999 -9999 -9999 -9999 -9999 -9999 -9999 -9999 -9999 -9999 -9999 -9999 -9999 -9999 -9999 -9999 -9999 -9999 -9999 -9999 -9999 -9999 -9999 147 146 146 152 152 150 151 146 150 150 151 147 148 148 148 146 146 149 151 150 148 150 151 154 155 152 148 145 148 153 152 149 145 153 151 142 138 137 136 136 141 149 148 153 152 149 147 148 142 135 146 148 146 139 142 144 146 144 143 143 143 140 142 147 149 150 154 151 154 154 153 153 154 151 147 149 146 149 152 149 149 152 155 -9999 -9999 -9999 -9999 -9999 -9999 -9999 -9999 -9999 -9999 -9999 -9999 -9999 -9999 -9999 -9999 -9999 -9999 -9999 -9999 -9999 -9999 -9999 -9999 -9999 -9999 -9999 -9999 -9999 -9999 -9999 -9999 -9999 -9999 -9999 -9999 -9999 -9999 -9999 -9999 -9999 -9999 -9999 -9999 -9999 -9999 -9999 -9999 
-9999 -9999 -9999 -9999 -9999 -9999 -9999 -9999 -9999 -9999 -9999 -9999 -9999 -9999 -9999 -9999 -9999 -9999 -9999 -9999 -9999 -9999 -9999 -9999 -9999 -9999 -9999 -9999 -9999 -9999 -9999 -9999 -9999 -9999 -9999 -9999 -9999 -9999 -9999 147 146 150 152 151 147 148 147 146 146 148 152 151 153 154 152 151 148 149 151 150 150 151 154 157 152 147 149 151 155 157 150 149 154 152 147 150 145 144 138 141 150 149 148 152 153 151 146 139 136 145 143 139 144 147 147 146 145 143 144 142 141 142 145 153 153 151 151 152 153 152 151 150 150 151 146 147 150 152 149 148 150 152 -9999 -9999 -9999 -9999 -9999 -9999 -9999 -9999 -9999 -9999 -9999 -9999 -9999 -9999 -9999 -9999 -9999 -9999 -9999 -9999 -9999 -9999 -9999 -9999 -9999 -9999 -9999 -9999 -9999 -9999 -9999 -9999 -9999 -9999 -9999 -9999 -9999 -9999 -9999 -9999 -9999 -9999 -9999 -9999 -9999 -9999 -9999 -9999 
-9999 -9999 -9999 -9999 -9999 -9999 -9999 -9999 -9999 -9999 -9999 -9999 -9999 -9999 -9999 -9999 -9999 -9999 -9999 -9999 -9999 -9999 -9999 -9999 -9999 -9999 -9999 -9999 -9999 -9999 -9999 -9999 -9999 -9999 -9999 -9999 -9999 -9999 -9999 147 145 145 150 150 146 147 146 145 144 148 149 150 151 151 152 154 154 151 149 150 152 152 153 156 152 153 153 153 157 157 153 150 156 155 153 157 155 151 146 140 140 151 147 152 152 152 151 142 139 147 147 140 144 147 148 148 147 146 144 143 142 143 145 152 155 156 151 152 153 153 153 151 153 156 151 158 152 152 148 149 152 153 -9999 -9999 -9999 -9999 -9999 -9999 -9999 -9999 -9999 -9999 -9999 -9999 -9999 -9999 -9999 -9999 -9999 -9999 -9999 -9999 -9999 -9999 -9999 -9999 -9999 -9999 -9999 -9999 -9999 -9999 -9999 -9999 -9999 -9999 -9999 -9999 -9999 -9999 -9999 -9999 -9999 -9999 -9999 -9999 -9999 -9999 -9999 -9999 
-9999 -9999 -9999 -9999 -9999 -9999 -9999 -9999 -9999 -9999 -9999 -9999 -9999 -9999 -9999 -9999 -9999 -9999 -9999 -9999 -9999 -9999 -9999 -9999 -9999 -9999 -9999 -9999 -9999 -9999 -9999 -9999 -9999 -9999 -9999 -9999 -9999 -9999 -9999 147 146 151 151 149 149 147 146 144 143 143 146 147 149 150 150 149 149 150 150 150 152 153 152 151 152 154 154 155 158 158 155 153 156 154 155 156 155 154 155 152 144 145 145 149 153 150 150 140 141 148 141 143 147 148 149 149 148 146 146 144 143 143 145 147 158 155 153 153 153 156 155 160 157 158 153 150 159 150 149 149 151 158 -9999 -9999 -9999 -9999 -9999 -9999 -9999 -9999 -9999 -9999 -9999 -9999 -9999 -9999 -9999 -9999 -9999 -9999 -9999 -9999 -9999 -9999 -9999 -9999 -9999 -9999 -9999 -9999 -9999 -9999 -9999 -9999 -9999 -9999 -9999 -9999 -9999 -9999 -9999 -9999 -9999 -9999 -9999 -9999 -9999 -9999 -9999 -9999 
-9999 -9999 -9999 -9999 -9999 -9999 -9999 -9999 -9999 -9999 -9999 -9999 -9999 -9999 -9999 -9999 -9999 -9999 -9999 -9999 -9999 -9999 -9999 -9999 -9999 -9999 -9999 -9999 -9999 -9999 -9999 -9999 -9999 -9999 -9999 -9999 -9999 -9999 -9999 146 143 147 150 148 147 145 143 142 143 144 145 148 149 149 149 146 146 147 147 149 151 152 152 151 153 154 156 155 157 156 157 154 155 155 156 158 158 154 150 153 151 142 142 150 155 153 145 140 144 141 143 148 151 150 151 150 149 149 148 145 144 143 146 146 152 156 154 152 153 154 162 161 159 156 154 154 167 151 154 153 153 -9999 -9999 -9999 -9999 -9999 -9999 -9999 -9999 -9999 -9999 -9999 -9999 -9999 -9999 -9999 -9999 -9999 -9999 -9999 -9999 -9999 -9999 -9999 -9999 -9999 -9999 -9999 -9999 -9999 -9999 -9999 -9999 -9999 -9999 -9999 -9999 -9999 -9999 -9999 -9999 -9999 -9999 -9999 -9999 -9999 -9999 -9999 -9999 -9999 
-9999 -9999 -9999 -9999 -9999 -9999 -9999 -9999 -9999 -9999 -9999 -9999 -9999 -9999 -9999 -9999 -9999 -9999 -9999 -9999 -9999 -9999 -9999 -9999 -9999 -9999 -9999 -9999 -9999 -9999 -9999 -9999 -9999 -9999 -9999 -9999 -9999 -9999 -9999 146 146 150 150 148 145 146 143 144 145 150 150 153 152 153 154 152 148 147 146 147 147 149 151 151 152 153 154 156 156 155 155 153 154 155 156 158 157 157 154 147 146 143 140 144 148 149 145 139 139 142 143 148 151 152 151 149 149 150 149 147 144 146 147 147 148 152 155 158 156 155 156 163 158 161 158 160 177 158 158 160 162 -9999 -9999 -9999 -9999 -9999 -9999 -9999 -9999 -9999 -9999 -9999 -9999 -9999 -9999 -9999 -9999 -9999 -9999 -9999 -9999 -9999 -9999 -9999 -9999 -9999 -9999 -9999 -9999 -9999 -9999 -9999 -9999 -9999 -9999 -9999 -9999 -9999 -9999 -9999 -9999 -9999 -9999 -9999 -9999 -9999 -9999 -9999 -9999 -9999 
-9999 -9999 -9999 -9999 -9999 -9999 -9999 -9999 -9999 -9999 -9999 -9999 -9999 -9999 -9999 -9999 -9999 -9999 -9999 -9999 -9999 -9999 -9999 -9999 -9999 -9999 -9999 -9999 -9999 -9999 -9999 -9999 -9999 -9999 -9999 -9999 -9999 -9999 -9999 148 143 147 149 149 145 143 142 144 144 145 149 150 150 150 152 154 152 150 147 146 146 147 149 150 151 152 152 154 156 155 154 154 154 155 156 155 155 155 155 156 154 148 143 141 140 141 142 142 139 145 147 147 151 150 147 149 151 151 151 147 146 146 146 146 147 152 158 160 157 157 156 165 162 160 159 162 188 161 158 161 -9999 -9999 -9999 -9999 -9999 -9999 -9999 -9999 -9999 -9999 -9999 -9999 -9999 -9999 -9999 -9999 -9999 -9999 -9999 -9999 -9999 -9999 -9999 -9999 -9999 -9999 -9999 -9999 -9999 -9999 -9999 -9999 -9999 -9999 -9999 -9999 -9999 -9999 -9999 -9999 -9999 -9999 -9999 -9999 -9999 -9999 -9999 -9999 -9999 -9999 
-9999 -9999 -9999 -9999 -9999 -9999 -9999 -9999 -9999 -9999 -9999 -9999 -9999 -9999 -9999 -9999 -9999 -9999 -9999 -9999 -9999 -9999 -9999 -9999 -9999 -9999 -9999 -9999 -9999 -9999 -9999 -9999 -9999 -9999 -9999 -9999 -9999 -9999 -9999 147 146 145 147 146 145 142 144 146 151 146 149 152 151 150 151 154 153 151 148 148 147 147 149 148 150 149 150 153 155 154 154 154 154 155 155 154 155 156 156 156 156 155 152 147 151 153 152 144 141 143 144 144 144 147 150 153 155 153 150 148 147 146 146 146 148 153 160 159 157 157 158 159 162 165 162 163 183 157 159 -9999 -9999 -9999 -9999 -9999 -9999 -9999 -9999 -9999 -9999 -9999 -9999 -9999 -9999 -9999 -9999 -9999 -9999 -9999 -9999 -9999 -9999 -9999 -9999 -9999 -9999 -9999 -9999 -9999 -9999 -9999 -9999 -9999 -9999 -9999 -9999 -9999 -9999 -9999 -9999 -9999 -9999 -9999 -9999 -9999 -9999 -9999 -9999 -9999 -9999 -9999 
-9999 -9999 -9999 -9999 -9999 -9999 -9999 -9999 -9999 -9999 -9999 -9999 -9999 -9999 -9999 -9999 -9999 -9999 -9999 -9999 -9999 -9999 -9999 -9999 -9999 -9999 -9999 -9999 -9999 -9999 -9999 -9999 -9999 -9999 -9999 -9999 -9999 -9999 -9999 -9999 148 145 146 146 144 145 151 148 149 152 150 151 151 151 151 152 150 152 149 150 149 150 153 153 153 150 150 152 153 153 153 153 154 154 155 155 155 156 156 157 158 157 156 151 154 155 152 145 143 144 145 146 148 151 151 153 155 155 151 148 147 146 146 149 152 152 157 163 163 158 158 157 164 165 165 162 188 160 161 -9999 -9999 -9999 -9999 -9999 -9999 -9999 -9999 -9999 -9999 -9999 -9999 -9999 -9999 -9999 -9999 -9999 -9999 -9999 -9999 -9999 -9999 -9999 -9999 -9999 -9999 -9999 -9999 -9999 -9999 -9999 -9999 -9999 -9999 -9999 -9999 -9999 -9999 -9999 -9999 -9999 -9999 -9999 -9999 -9999 -9999 -9999 -9999 -9999 -9999 -9999 
-9999 -9999 -9999 -9999 -9999 -9999 -9999 -9999 -9999 -9999 -9999 -9999 -9999 -9999 -9999 -9999 -9999 -9999 -9999 -9999 -9999 -9999 -9999 -9999 -9999 -9999 -9999 -9999 -9999 -9999 -9999 -9999 -9999 -9999 -9999 -9999 -9999 -9999 -9999 -9999 -9999 145 143 148 142 146 152 152 149 151 152 149 150 151 152 151 153 154 153 155 154 153 155 155 153 151 152 152 152 153 152 153 155 156 156 157 157 156 156 158 158 159 159 157 157 156 152 147 146 146 147 147 147 147 152 153 155 154 151 149 148 147 149 150 153 154 157 159 163 161 160 158 161 163 170 190 189 -9999 -9999 -9999 -9999 -9999 -9999 -9999 -9999 -9999 -9999 -9999 -9999 -9999 -9999 -9999 -9999 -9999 -9999 -9999 -9999 -9999 -9999 -9999 -9999 -9999 -9999 -9999 -9999 -9999 -9999 -9999 -9999 -9999 -9999 -9999 -9999 -9999 -9999 -9999 -9999 -9999 -9999 -9999 -9999 -9999 -9999 -9999 -9999 -9999 -9999 -9999 -9999 -9999 
-9999 -9999 -9999 -9999 -9999 -9999 -9999 -9999 -9999 -9999 -9999 -9999 -9999 -9999 -9999 -9999 -9999 -9999 -9999 -9999 -9999 -9999 -9999 -9999 -9999 -9999 -9999 -9999 -9999 -9999 -9999 -9999 -9999 -9999 -9999 -9999 -9999 -9999 -9999 -9999 -9999 146 150 146 145 149 149 149 149 151 151 149 152 152 151 151 154 154 154 157 155 153 154 157 154 152 151 152 151 153 152 152 154 157 157 157 156 156 156 158 157 156 158 158 159 159 155 149 147 150 153 153 152 150 152 156 156 155 152 151 149 150 150 153 157 157 159 165 160 159 160 159 166 166 -9999 -9999 -9999 -9999 -9999 -9999 -9999 -9999 -9999 -9999 -9999 -9999 -9999 -9999 -9999 -9999 -9999 -9999 -9999 -9999 -9999 -9999 -9999 -9999 -9999 -9999 -9999 -9999 -9999 -9999 -9999 -9999 -9999 -9999 -9999 -9999 -9999 -9999 -9999 -9999 -9999 -9999 -9999 -9999 -9999 -9999 -9999 -9999 -9999 -9999 -9999 -9999 -9999 -9999 -9999 -9999 
-9999 -9999 -9999 -9999 -9999 -9999 -9999 -9999 -9999 -9999 -9999 -9999 -9999 -9999 -9999 -9999 -9999 -9999 -9999 -9999 -9999 -9999 -9999 -9999 -9999 -9999 -9999 -9999 -9999 -9999 -9999 -9999 -9999 -9999 -9999 -9999 -9999 -9999 -9999 -9999 -9999 153 149 142 144 148 148 149 149 151 150 149 151 150 152 152 152 154 154 155 155 153 152 154 154 153 151 152 152 153 154 155 153 157 159 158 156 155 156 158 157 155 159 159 160 159 159 154 149 151 153 154 154 155 157 156 155 154 153 154 152 150 151 154 159 161 163 166 160 160 161 162 168 -9999 -9999 -9999 -9999 -9999 -9999 -9999 -9999 -9999 -9999 -9999 -9999 -9999 -9999 -9999 -9999 -9999 -9999 -9999 -9999 -9999 -9999 -9999 -9999 -9999 -9999 -9999 -9999 -9999 -9999 -9999 -9999 -9999 -9999 -9999 -9999 -9999 -9999 -9999 -9999 -9999 -9999 -9999 -9999 -9999 -9999 -9999 -9999 -9999 -9999 -9999 -9999 -9999 -9999 -9999 -9999 -9999 
-9999 -9999 -9999 -9999 -9999 -9999 -9999 -9999 -9999 -9999 -9999 -9999 -9999 -9999 -9999 -9999 -9999 -9999 -9999 -9999 -9999 -9999 -9999 -9999 -9999 -9999 -9999 -9999 -9999 -9999 -9999 -9999 -9999 -9999 -9999 -9999 -9999 -9999 -9999 -9999 -9999 155 144 143 143 144 144 148 149 149 147 151 151 151 150 150 152 152 152 154 154 152 152 152 154 154 153 153 153 154 154 155 154 154 155 157 156 156 156 156 157 157 155 160 162 161 159 154 150 149 154 157 158 156 157 157 154 153 153 155 156 153 154 156 160 161 162 168 166 168 162 161 171 -9999 -9999 -9999 -9999 -9999 -9999 -9999 -9999 -9999 -9999 -9999 -9999 -9999 -9999 -9999 -9999 -9999 -9999 -9999 -9999 -9999 -9999 -9999 -9999 -9999 -9999 -9999 -9999 -9999 -9999 -9999 -9999 -9999 -9999 -9999 -9999 -9999 -9999 -9999 -9999 -9999 -9999 -9999 -9999 -9999 -9999 -9999 -9999 -9999 -9999 -9999 -9999 -9999 -9999 -9999 -9999 -9999 
-9999 -9999 -9999 -9999 -9999 -9999 -9999 -9999 -9999 -9999 -9999 -9999 -9999 -9999 -9999 -9999 -9999 -9999 -9999 -9999 -9999 -9999 -9999 -9999 -9999 -9999 -9999 -9999 -9999 -9999 -9999 -9999 -9999 -9999 -9999 -9999 -9999 -9999 -9999 -9999 -9999 152 145 148 145 145 146 149 150 147 147 150 152 151 151 151 152 152 151 151 149 150 151 152 154 153 154 155 156 154 155 156 155 155 154 154 156 156 156 157 158 158 159 158 159 161 161 159 155 150 151 154 154 155 156 156 153 154 157 158 159 157 156 156 160 165 168 171 170 168 163 165 -9999 -9999 -9999 -9999 -9999 -9999 -9999 -9999 -9999 -9999 -9999 -9999 -9999 -9999 -9999 -9999 -9999 -9999 -9999 -9999 -9999 -9999 -9999 -9999 -9999 -9999 -9999 -9999 -9999 -9999 -9999 -9999 -9999 -9999 -9999 -9999 -9999 -9999 -9999 -9999 -9999 -9999 -9999 -9999 -9999 -9999 -9999 -9999 -9999 -9999 -9999 -9999 -9999 -9999 -9999 -9999 -9999 -9999 
-9999 -9999 -9999 -9999 -9999 -9999 -9999 -9999 -9999 -9999 -9999 -9999 -9999 -9999 -9999 -9999 -9999 -9999 -9999 -9999 -9999 -9999 -9999 -9999 -9999 -9999 -9999 -9999 -9999 -9999 -9999 -9999 -9999 -9999 -9999 -9999 -9999 -9999 -9999 -9999 152 145 145 147 148 148 148 149 151 148 148 151 150 150 150 150 152 152 148 148 148 150 151 152 154 154 155 156 156 155 155 155 155 156 156 156 156 157 157 158 159 160 161 161 158 158 161 161 158 152 152 154 154 155 155 154 154 155 159 162 160 157 157 159 162 167 172 170 168 165 168 -9999 -9999 -9999 -9999 -9999 -9999 -9999 -9999 -9999 -9999 -9999 -9999 -9999 -9999 -9999 -9999 -9999 -9999 -9999 -9999 -9999 -9999 -9999 -9999 -9999 -9999 -9999 -9999 -9999 -9999 -9999 -9999 -9999 -9999 -9999 -9999 -9999 -9999 -9999 -9999 -9999 -9999 -9999 -9999 -9999 -9999 -9999 -9999 -9999 -9999 -9999 -9999 -9999 -9999 -9999 -9999 -9999 -9999 -9999 
-9999 -9999 -9999 -9999 -9999 -9999 -9999 -9999 -9999 -9999 -9999 -9999 -9999 -9999 -9999 -9999 -9999 -9999 -9999 -9999 -9999 -9999 -9999 -9999 -9999 -9999 -9999 -9999 -9999 -9999 -9999 -9999 -9999 -9999 -9999 -9999 -9999 -9999 -9999 -9999 152 143 146 148 148 148 149 147 149 147 149 152 149 150 152 149 149 147 146 145 148 150 152 153 153 153 156 155 156 156 156 156 156 156 157 157 156 157 158 159 159 159 160 161 161 159 157 157 158 154 151 153 155 155 155 155 157 159 161 162 158 159 163 161 163 170 173 173 169 170 169 -9999 -9999 -9999 -9999 -9999 -9999 -9999 -9999 -9999 -9999 -9999 -9999 -9999 -9999 -9999 -9999 -9999 -9999 -9999 -9999 -9999 -9999 -9999 -9999 -9999 -9999 -9999 -9999 -9999 -9999 -9999 -9999 -9999 -9999 -9999 -9999 -9999 -9999 -9999 -9999 -9999 -9999 -9999 -9999 -9999 -9999 -9999 -9999 -9999 -9999 -9999 -9999 -9999 -9999 -9999 -9999 -9999 -9999 -9999 
-9999 -9999 -9999 -9999 -9999 -9999 -9999 -9999 -9999 -9999 -9999 -9999 -9999 -9999 -9999 -9999 -9999 -9999 -9999 -9999 -9999 -9999 -9999 -9999 -9999 -9999 -9999 -9999 -9999 -9999 -9999 -9999 -9999 -9999 -9999 -9999 -9999 -9999 -9999 -9999 153 143 145 148 148 149 149 149 150 147 148 148 147 147 148 147 146 146 145 145 148 150 153 155 154 154 156 156 157 155 156 157 155 153 154 155 156 159 160 160 159 160 161 162 161 159 157 155 156 154 154 155 157 156 156 160 163 163 164 164 159 161 162 163 164 171 173 172 172 -9999 -9999 -9999 -9999 -9999 -9999 -9999 -9999 -9999 -9999 -9999 -9999 -9999 -9999 -9999 -9999 -9999 -9999 -9999 -9999 -9999 -9999 -9999 -9999 -9999 -9999 -9999 -9999 -9999 -9999 -9999 -9999 -9999 -9999 -9999 -9999 -9999 -9999 -9999 -9999 -9999 -9999 -9999 -9999 -9999 -9999 -9999 -9999 -9999 -9999 -9999 -9999 -9999 -9999 -9999 -9999 -9999 -9999 -9999 -9999 -9999 
-9999 -9999 -9999 -9999 -9999 -9999 -9999 -9999 -9999 -9999 -9999 -9999 -9999 -9999 -9999 -9999 -9999 -9999 -9999 -9999 -9999 -9999 -9999 -9999 -9999 -9999 -9999 -9999 -9999 -9999 -9999 -9999 -9999 -9999 -9999 -9999 -9999 -9999 -9999 -9999 149 145 148 150 149 148 147 148 149 148 146 145 146 148 147 147 148 150 150 149 150 152 155 155 155 155 155 155 155 155 155 156 155 153 156 155 155 157 159 161 162 163 164 163 164 164 162 158 156 156 157 157 157 157 159 164 167 164 164 163 161 162 162 165 168 168 174 172 -9999 -9999 -9999 -9999 -9999 -9999 -9999 -9999 -9999 -9999 -9999 -9999 -9999 -9999 -9999 -9999 -9999 -9999 -9999 -9999 -9999 -9999 -9999 -9999 -9999 -9999 -9999 -9999 -9999 -9999 -9999 -9999 -9999 -9999 -9999 -9999 -9999 -9999 -9999 -9999 -9999 -9999 -9999 -9999 -9999 -9999 -9999 -9999 -9999 -9999 -9999 -9999 -9999 -9999 -9999 -9999 -9999 -9999 -9999 -9999 -9999 -9999 
-9999 -9999 -9999 -9999 -9999 -9999 -9999 -9999 -9999 -9999 -9999 -9999 -9999 -9999 -9999 -9999 -9999 -9999 -9999 -9999 -9999 -9999 -9999 -9999 -9999 -9999 -9999 -9999 -9999 -9999 -9999 -9999 -9999 -9999 -9999 -9999 -9999 -9999 -9999 -9999 148 144 147 150 149 151 148 146 147 147 147 148 148 152 152 151 152 153 150 150 151 151 153 154 155 154 155 155 155 155 156 155 155 154 155 156 158 158 157 159 161 162 163 162 162 162 163 162 160 158 157 158 159 163 162 165 165 163 163 162 165 166 165 167 169 168 170 171 -9999 -9999 -9999 -9999 -9999 -9999 -9999 -9999 -9999 -9999 -9999 -9999 -9999 -9999 -9999 -9999 -9999 -9999 -9999 -9999 -9999 -9999 -9999 -9999 -9999 -9999 -9999 -9999 -9999 -9999 -9999 -9999 -9999 -9999 -9999 -9999 -9999 -9999 -9999 -9999 -9999 -9999 -9999 -9999 -9999 -9999 -9999 -9999 -9999 -9999 -9999 -9999 -9999 -9999 -9999 -9999 -9999 -9999 -9999 -9999 -9999 -9999 
-9999 -9999 -9999 -9999 -9999 -9999 -9999 -9999 -9999 -9999 -9999 -9999 -9999 -9999 -9999 -9999 -9999 -9999 -9999 -9999 -9999 -9999 -9999 -9999 -9999 -9999 -9999 -9999 -9999 -9999 -9999 -9999 -9999 -9999 -9999 -9999 -9999 -9999 -9999 -9999 149 145 146 148 149 150 149 146 147 146 147 149 150 152 153 153 154 152 150 149 150 151 153 153 154 153 155 157 156 155 156 156 156 154 155 157 158 159 157 157 159 161 163 163 163 163 164 161 161 158 158 158 163 166 165 166 162 163 162 163 166 165 166 170 170 168 169 171 -9999 -9999 -9999 -9999 -9999 -9999 -9999 -9999 -9999 -9999 -9999 -9999 -9999 -9999 -9999 -9999 -9999 -9999 -9999 -9999 -9999 -9999 -9999 -9999 -9999 -9999 -9999 -9999 -9999 -9999 -9999 -9999 -9999 -9999 -9999 -9999 -9999 -9999 -9999 -9999 -9999 -9999 -9999 -9999 -9999 -9999 -9999 -9999 -9999 -9999 -9999 -9999 -9999 -9999 -9999 -9999 -9999 -9999 -9999 -9999 -9999 -9999 
-9999 -9999 -9999 -9999 -9999 -9999 -9999 -9999 -9999 -9999 -9999 -9999 -9999 -9999 -9999 -9999 -9999 -9999 -9999 -9999 -9999 -9999 -9999 -9999 -9999 -9999 -9999 -9999 -9999 -9999 -9999 -9999 -9999 -9999 -9999 -9999 -9999 -9999 -9999 -9999 156 145 143 145 148 149 149 146 146 147 148 150 151 152 153 154 152 152 151 150 152 152 152 153 153 154 156 158 155 155 155 155 154 155 156 157 158 159 158 156 158 160 161 162 163 163 162 162 162 159 158 160 161 162 165 164 164 163 167 166 167 166 168 172 169 169 171 172 -9999 -9999 -9999 -9999 -9999 -9999 -9999 -9999 -9999 -9999 -9999 -9999 -9999 -9999 -9999 -9999 -9999 -9999 -9999 -9999 -9999 -9999 -9999 -9999 -9999 -9999 -9999 -9999 -9999 -9999 -9999 -9999 -9999 -9999 -9999 -9999 -9999 -9999 -9999 -9999 -9999 -9999 -9999 -9999 -9999 -9999 -9999 -9999 -9999 -9999 -9999 -9999 -9999 -9999 -9999 -9999 -9999 -9999 -9999 -9999 -9999 -9999 
-9999 -9999 -9999 -9999 -9999 -9999 -9999 -9999 -9999 -9999 -9999 -9999 -9999 -9999 -9999 -9999 -9999 -9999 -9999 -9999 -9999 -9999 -9999 -9999 -9999 -9999 -9999 -9999 -9999 -9999 -9999 -9999 -9999 -9999 -9999 -9999 -9999 -9999 -9999 -9999 -9999 152 143 147 150 151 149 146 146 147 149 150 150 150 152 153 151 151 152 151 151 152 153 155 154 154 153 154 156 156 156 156 155 155 157 160 159 160 159 159 159 159 160 162 163 162 164 163 161 159 160 161 161 164 166 165 164 165 168 170 168 168 171 170 169 169 170 171 169 -9999 -9999 -9999 -9999 -9999 -9999 -9999 -9999 -9999 -9999 -9999 -9999 -9999 -9999 -9999 -9999 -9999 -9999 -9999 -9999 -9999 -9999 -9999 -9999 -9999 -9999 -9999 -9999 -9999 -9999 -9999 -9999 -9999 -9999 -9999 -9999 -9999 -9999 -9999 -9999 -9999 -9999 -9999 -9999 -9999 -9999 -9999 -9999 -9999 -9999 -9999 -9999 -9999 -9999 -9999 -9999 -9999 -9999 -9999 -9999 -9999 
-9999 -9999 -9999 -9999 -9999 -9999 -9999 -9999 -9999 -9999 -9999 -9999 -9999 -9999 -9999 -9999 -9999 -9999 -9999 -9999 -9999 -9999 -9999 -9999 -9999 -9999 -9999 -9999 -9999 -9999 -9999 -9999 -9999 -9999 -9999 -9999 -9999 -9999 -9999 -9999 -9999 151 143 147 149 151 150 149 146 147 148 149 150 153 152 151 150 152 151 150 150 151 152 152 152 152 154 155 156 156 156 157 156 157 157 159 159 159 159 159 159 159 160 161 162 163 163 164 165 163 164 164 162 164 165 165 162 163 167 171 171 171 173 170 170 172 171 172 174 172 -9999 -9999 -9999 -9999 -9999 -9999 -9999 -9999 -9999 -9999 -9999 -9999 -9999 -9999 -9999 -9999 -9999 -9999 -9999 -9999 -9999 -9999 -9999 -9999 -9999 -9999 -9999 -9999 -9999 -9999 -9999 -9999 -9999 -9999 -9999 -9999 -9999 -9999 -9999 -9999 -9999 -9999 -9999 -9999 -9999 -9999 -9999 -9999 -9999 -9999 -9999 -9999 -9999 -9999 -9999 -9999 -9999 -9999 -9999 -9999 
-9999 -9999 -9999 -9999 -9999 -9999 -9999 -9999 -9999 -9999 -9999 -9999 -9999 -9999 -9999 -9999 -9999 -9999 -9999 -9999 -9999 -9999 -9999 -9999 -9999 -9999 -9999 -9999 -9999 -9999 -9999 -9999 -9999 -9999 -9999 -9999 -9999 -9999 -9999 -9999 -9999 160 144 145 148 149 149 149 146 146 147 147 149 151 150 150 149 150 151 151 151 150 150 152 151 153 153 154 154 156 158 157 157 158 158 158 159 159 159 160 160 161 161 163 164 163 163 164 167 165 163 165 163 163 163 165 163 167 168 169 169 169 169 168 172 173 170 173 177 174 -9999 -9999 -9999 -9999 -9999 -9999 -9999 -9999 -9999 -9999 -9999 -9999 -9999 -9999 -9999 -9999 -9999 -9999 -9999 -9999 -9999 -9999 -9999 -9999 -9999 -9999 -9999 -9999 -9999 -9999 -9999 -9999 -9999 -9999 -9999 -9999 -9999 -9999 -9999 -9999 -9999 -9999 -9999 -9999 -9999 -9999 -9999 -9999 -9999 -9999 -9999 -9999 -9999 -9999 -9999 -9999 -9999 -9999 -9999 -9999 
-9999 -9999 -9999 -9999 -9999 -9999 -9999 -9999 -9999 -9999 -9999 -9999 -9999 -9999 -9999 -9999 -9999 -9999 -9999 -9999 -9999 -9999 -9999 -9999 -9999 -9999 -9999 -9999 -9999 -9999 -9999 -9999 -9999 -9999 -9999 -9999 -9999 -9999 -9999 -9999 -9999 163 145 146 147 150 151 148 148 146 147 146 147 148 150 149 149 149 150 153 150 150 151 153 152 153 154 154 155 156 157 157 157 157 157 158 159 159 159 160 160 163 164 165 166 165 163 165 165 165 162 167 164 164 167 166 165 167 169 168 167 168 168 170 174 173 173 174 177 181 -9999 -9999 -9999 -9999 -9999 -9999 -9999 -9999 -9999 -9999 -9999 -9999 -9999 -9999 -9999 -9999 -9999 -9999 -9999 -9999 -9999 -9999 -9999 -9999 -9999 -9999 -9999 -9999 -9999 -9999 -9999 -9999 -9999 -9999 -9999 -9999 -9999 -9999 -9999 -9999 -9999 -9999 -9999 -9999 -9999 -9999 -9999 -9999 -9999 -9999 -9999 -9999 -9999 -9999 -9999 -9999 -9999 -9999 -9999 -9999 
-9999 -9999 -9999 -9999 -9999 -9999 -9999 -9999 -9999 -9999 -9999 -9999 -9999 -9999 -9999 -9999 -9999 -9999 -9999 -9999 -9999 -9999 -9999 -9999 -9999 -9999 -9999 -9999 -9999 -9999 -9999 -9999 -9999 -9999 -9999 -9999 -9999 -9999 -9999 -9999 -9999 164 145 148 148 147 147 147 149 146 152 148 146 147 146 146 147 148 150 152 151 153 153 152 153 153 153 154 155 155 156 157 157 156 155 156 158 160 160 160 160 163 165 165 164 166 165 167 168 167 168 165 165 163 162 165 165 167 169 167 168 168 169 172 174 173 174 175 178 181 185 -9999 -9999 -9999 -9999 -9999 -9999 -9999 -9999 -9999 -9999 -9999 -9999 -9999 -9999 -9999 -9999 -9999 -9999 -9999 -9999 -9999 -9999 -9999 -9999 -9999 -9999 -9999 -9999 -9999 -9999 -9999 -9999 -9999 -9999 -9999 -9999 -9999 -9999 -9999 -9999 -9999 -9999 -9999 -9999 -9999 -9999 -9999 -9999 -9999 -9999 -9999 -9999 -9999 -9999 -9999 -9999 -9999 -9999 -9999 
-9999 -9999 -9999 -9999 -9999 -9999 -9999 -9999 -9999 -9999 -9999 -9999 -9999 -9999 -9999 -9999 -9999 -9999 -9999 -9999 -9999 -9999 -9999 -9999 -9999 -9999 -9999 -9999 -9999 -9999 -9999 -9999 -9999 -9999 -9999 -9999 -9999 -9999 -9999 -9999 -9999 162 146 144 146 148 144 147 146 147 154 154 148 146 145 146 146 148 150 152 151 152 154 153 153 153 154 154 156 155 156 156 155 155 154 155 157 158 160 160 160 162 162 162 163 165 166 166 170 169 167 162 163 164 165 165 165 165 167 167 170 170 169 172 172 174 175 177 181 180 178 -9999 -9999 -9999 -9999 -9999 -9999 -9999 -9999 -9999 -9999 -9999 -9999 -9999 -9999 -9999 -9999 -9999 -9999 -9999 -9999 -9999 -9999 -9999 -9999 -9999 -9999 -9999 -9999 -9999 -9999 -9999 -9999 -9999 -9999 -9999 -9999 -9999 -9999 -9999 -9999 -9999 -9999 -9999 -9999 -9999 -9999 -9999 -9999 -9999 -9999 -9999 -9999 -9999 -9999 -9999 -9999 -9999 -9999 -9999 
-9999 -9999 -9999 -9999 -9999 -9999 -9999 -9999 -9999 -9999 -9999 -9999 -9999 -9999 -9999 -9999 -9999 -9999 -9999 -9999 -9999 -9999 -9999 -9999 -9999 -9999 -9999 -9999 -9999 -9999 -9999 -9999 -9999 -9999 -9999 -9999 -9999 -9999 -9999 -9999 -9999 161 144 147 146 144 144 148 144 146 148 151 150 148 147 147 148 150 151 153 152 152 155 152 152 153 154 154 154 155 156 156 156 155 154 154 155 158 160 161 160 161 163 164 165 165 164 167 168 168 165 164 163 164 165 166 165 166 167 169 168 170 171 173 172 173 175 176 177 175 173 -9999 -9999 -9999 -9999 -9999 -9999 -9999 -9999 -9999 -9999 -9999 -9999 -9999 -9999 -9999 -9999 -9999 -9999 -9999 -9999 -9999 -9999 -9999 -9999 -9999 -9999 -9999 -9999 -9999 -9999 -9999 -9999 -9999 -9999 -9999 -9999 -9999 -9999 -9999 -9999 -9999 -9999 -9999 -9999 -9999 -9999 -9999 -9999 -9999 -9999 -9999 -9999 -9999 -9999 -9999 -9999 -9999 -9999 -9999 
-9999 -9999 -9999 -9999 -9999 -9999 -9999 -9999 -9999 -9999 -9999 -9999 -9999 -9999 -9999 -9999 -9999 -9999 -9999 -9999 -9999 -9999 -9999 -9999 -9999 -9999 -9999 -9999 -9999 -9999 -9999 -9999 -9999 -9999 -9999 -9999 -9999 -9999 -9999 -9999 -9999 -9999 158 151 142 145 146 147 143 141 144 147 149 147 147 146 149 149 150 152 150 150 153 151 150 151 153 153 154 156 157 157 156 156 155 154 156 160 160 162 163 163 164 165 165 164 165 164 166 170 165 163 164 165 164 165 166 166 168 169 169 170 171 171 172 173 173 175 176 176 179 181 189 190 -9999 -9999 -9999 -9999 -9999 -9999 -9999 -9999 -9999 -9999 -9999 -9999 -9999 -9999 -9999 -9999 -9999 -9999 -9999 -9999 -9999 -9999 -9999 -9999 -9999 -9999 -9999 -9999 -9999 -9999 -9999 -9999 -9999 -9999 -9999 -9999 -9999 -9999 -9999 -9999 -9999 -9999 -9999 -9999 -9999 -9999 -9999 -9999 -9999 -9999 -9999 -9999 -9999 -9999 -9999 -9999 
-9999 -9999 -9999 -9999 -9999 -9999 -9999 -9999 -9999 -9999 -9999 -9999 -9999 -9999 -9999 -9999 -9999 -9999 -9999 -9999 -9999 -9999 -9999 -9999 -9999 -9999 -9999 -9999 -9999 -9999 -9999 -9999 -9999 -9999 -9999 -9999 -9999 -9999 -9999 -9999 -9999 -9999 161 144 142 145 146 143 140 139 142 145 148 145 147 147 149 149 150 151 152 149 151 151 152 152 151 153 155 155 157 156 157 158 157 156 157 159 161 161 164 165 164 165 165 165 166 166 168 170 165 162 164 164 163 165 167 168 170 169 172 172 170 172 174 173 175 177 180 185 189 190 197 197 205 -9999 -9999 -9999 -9999 -9999 -9999 -9999 -9999 -9999 -9999 -9999 -9999 -9999 -9999 -9999 -9999 -9999 -9999 -9999 -9999 -9999 -9999 -9999 -9999 -9999 -9999 -9999 -9999 -9999 -9999 -9999 -9999 -9999 -9999 -9999 -9999 -9999 -9999 -9999 -9999 -9999 -9999 -9999 -9999 -9999 -9999 -9999 -9999 -9999 -9999 -9999 -9999 -9999 -9999 -9999 
-9999 -9999 -9999 -9999 -9999 -9999 -9999 -9999 -9999 -9999 -9999 -9999 -9999 -9999 -9999 -9999 -9999 -9999 -9999 -9999 -9999 -9999 -9999 -9999 -9999 -9999 -9999 -9999 -9999 -9999 -9999 -9999 -9999 -9999 -9999 -9999 -9999 -9999 -9999 -9999 -9999 -9999 164 149 141 144 145 142 141 139 141 143 146 144 146 147 149 150 153 153 153 149 150 150 154 152 150 152 155 154 156 156 157 159 159 158 157 160 162 160 161 164 163 163 164 164 163 162 164 173 167 165 165 164 165 166 167 169 170 172 174 173 171 172 175 174 176 178 179 178 181 189 190 -9999 -9999 -9999 -9999 -9999 -9999 -9999 -9999 -9999 -9999 -9999 -9999 -9999 -9999 -9999 -9999 -9999 -9999 -9999 -9999 -9999 -9999 -9999 -9999 -9999 -9999 -9999 -9999 -9999 -9999 -9999 -9999 -9999 -9999 -9999 -9999 -9999 -9999 -9999 -9999 -9999 -9999 -9999 -9999 -9999 -9999 -9999 -9999 -9999 -9999 -9999 -9999 -9999 -9999 -9999 -9999 -9999 
-9999 -9999 -9999 -9999 -9999 -9999 -9999 -9999 -9999 -9999 -9999 -9999 -9999 -9999 -9999 -9999 -9999 -9999 -9999 -9999 -9999 -9999 -9999 -9999 -9999 -9999 -9999 -9999 -9999 -9999 -9999 -9999 -9999 -9999 -9999 -9999 -9999 -9999 -9999 -9999 -9999 -9999 165 143 140 146 147 145 143 143 142 143 145 145 144 146 147 150 151 153 151 149 148 151 153 153 151 150 151 151 153 155 157 158 160 160 159 158 161 163 163 161 161 164 165 163 163 165 170 169 173 170 166 167 167 168 170 173 169 174 177 171 173 174 174 175 173 176 177 179 182 186 187 197 204 -9999 -9999 -9999 -9999 -9999 -9999 -9999 -9999 -9999 -9999 -9999 -9999 -9999 -9999 -9999 -9999 -9999 -9999 -9999 -9999 -9999 -9999 -9999 -9999 -9999 -9999 -9999 -9999 -9999 -9999 -9999 -9999 -9999 -9999 -9999 -9999 -9999 -9999 -9999 -9999 -9999 -9999 -9999 -9999 -9999 -9999 -9999 -9999 -9999 -9999 -9999 -9999 -9999 -9999 -9999 
-9999 -9999 -9999 -9999 -9999 -9999 -9999 -9999 -9999 -9999 -9999 -9999 -9999 -9999 -9999 -9999 -9999 -9999 -9999 -9999 -9999 -9999 -9999 -9999 -9999 -9999 -9999 -9999 -9999 -9999 -9999 -9999 -9999 -9999 -9999 -9999 -9999 -9999 -9999 -9999 -9999 -9999 162 147 140 142 147 148 143 142 142 145 147 143 144 147 148 150 151 152 149 148 148 151 151 152 152 151 151 149 149 152 155 157 158 159 158 159 160 161 164 162 162 164 166 164 163 166 165 165 172 170 167 167 168 168 170 175 168 175 176 171 174 176 175 175 176 175 176 179 181 182 189 201 191 -9999 -9999 -9999 -9999 -9999 -9999 -9999 -9999 -9999 -9999 -9999 -9999 -9999 -9999 -9999 -9999 -9999 -9999 -9999 -9999 -9999 -9999 -9999 -9999 -9999 -9999 -9999 -9999 -9999 -9999 -9999 -9999 -9999 -9999 -9999 -9999 -9999 -9999 -9999 -9999 -9999 -9999 -9999 -9999 -9999 -9999 -9999 -9999 -9999 -9999 -9999 -9999 -9999 -9999 -9999 
-9999 -9999 -9999 -9999 -9999 -9999 -9999 -9999 -9999 -9999 -9999 -9999 -9999 -9999 -9999 -9999 -9999 -9999 -9999 -9999 -9999 -9999 -9999 -9999 -9999 -9999 -9999 -9999 -9999 -9999 -9999 -9999 -9999 -9999 -9999 -9999 -9999 -9999 -9999 -9999 -9999 -9999 158 140 141 142 144 145 143 145 147 142 143 143 145 148 149 149 152 153 148 149 148 150 152 153 153 150 150 149 149 150 152 154 156 157 157 159 158 159 162 162 163 166 165 163 163 164 164 170 173 176 167 172 169 167 166 175 174 176 178 173 176 174 175 175 177 177 176 178 182 191 198 199 183 179 -9999 -9999 -9999 -9999 -9999 -9999 -9999 -9999 -9999 -9999 -9999 -9999 -9999 -9999 -9999 -9999 -9999 -9999 -9999 -9999 -9999 -9999 -9999 -9999 -9999 -9999 -9999 -9999 -9999 -9999 -9999 -9999 -9999 -9999 -9999 -9999 -9999 -9999 -9999 -9999 -9999 -9999 -9999 -9999 -9999 -9999 -9999 -9999 -9999 -9999 -9999 -9999 -9999 -9999 
-9999 -9999 -9999 -9999 -9999 -9999 -9999 -9999 -9999 -9999 -9999 -9999 -9999 -9999 -9999 -9999 -9999 -9999 -9999 -9999 -9999 -9999 -9999 -9999 -9999 -9999 -9999 -9999 -9999 -9999 -9999 -9999 -9999 -9999 -9999 -9999 -9999 -9999 -9999 -9999 -9999 -9999 -9999 148 140 144 144 144 145 142 147 141 144 148 147 148 151 148 148 147 147 148 152 151 150 153 154 152 150 149 149 150 152 153 155 156 159 159 159 160 161 163 163 165 167 166 164 166 165 166 169 178 170 171 168 168 167 173 173 180 182 179 176 174 176 177 177 181 178 177 183 188 198 193 182 -9999 -9999 -9999 -9999 -9999 -9999 -9999 -9999 -9999 -9999 -9999 -9999 -9999 -9999 -9999 -9999 -9999 -9999 -9999 -9999 -9999 -9999 -9999 -9999 -9999 -9999 -9999 -9999 -9999 -9999 -9999 -9999 -9999 -9999 -9999 -9999 -9999 -9999 -9999 -9999 -9999 -9999 -9999 -9999 -9999 -9999 -9999 -9999 -9999 -9999 -9999 -9999 -9999 -9999 -9999 
-9999 -9999 -9999 -9999 -9999 -9999 -9999 -9999 -9999 -9999 -9999 -9999 -9999 -9999 -9999 -9999 -9999 -9999 -9999 -9999 -9999 -9999 -9999 -9999 -9999 -9999 -9999 -9999 -9999 -9999 -9999 -9999 -9999 -9999 -9999 -9999 -9999 -9999 -9999 -9999 -9999 -9999 -9999 148 139 145 145 144 142 148 141 140 144 146 146 147 149 147 146 145 146 147 149 151 152 152 156 154 152 150 150 152 154 156 158 159 161 163 161 161 162 164 163 164 167 168 166 165 165 166 169 176 174 169 168 169 168 169 170 174 189 179 176 175 175 177 179 182 177 178 185 194 191 183 -9999 -9999 -9999 -9999 -9999 -9999 -9999 -9999 -9999 -9999 -9999 -9999 -9999 -9999 -9999 -9999 -9999 -9999 -9999 -9999 -9999 -9999 -9999 -9999 -9999 -9999 -9999 -9999 -9999 -9999 -9999 -9999 -9999 -9999 -9999 -9999 -9999 -9999 -9999 -9999 -9999 -9999 -9999 -9999 -9999 -9999 -9999 -9999 -9999 -9999 -9999 -9999 -9999 -9999 -9999 -9999 
-9999 -9999 -9999 -9999 -9999 -9999 -9999 -9999 -9999 -9999 -9999 -9999 -9999 -9999 -9999 -9999 -9999 -9999 -9999 -9999 -9999 -9999 -9999 -9999 -9999 -9999 -9999 -9999 -9999 -9999 -9999 -9999 -9999 -9999 -9999 -9999 -9999 -9999 -9999 -9999 -9999 -9999 -9999 162 140 142 148 143 145 150 143 139 142 144 144 145 145 146 144 149 146 152 154 150 151 154 156 154 154 153 151 153 156 159 159 160 161 161 165 164 166 165 165 167 169 165 167 167 166 168 172 175 179 174 168 168 170 170 172 177 186 181 174 177 177 177 178 181 180 179 187 186 183 -9999 -9999 -9999 -9999 -9999 -9999 -9999 -9999 -9999 -9999 -9999 -9999 -9999 -9999 -9999 -9999 -9999 -9999 -9999 -9999 -9999 -9999 -9999 -9999 -9999 -9999 -9999 -9999 -9999 -9999 -9999 -9999 -9999 -9999 -9999 -9999 -9999 -9999 -9999 -9999 -9999 -9999 -9999 -9999 -9999 -9999 -9999 -9999 -9999 -9999 -9999 -9999 -9999 -9999 -9999 -9999 -9999 
-9999 -9999 -9999 -9999 -9999 -9999 -9999 -9999 -9999 -9999 -9999 -9999 -9999 -9999 -9999 -9999 -9999 -9999 -9999 -9999 -9999 -9999 -9999 -9999 -9999 -9999 -9999 -9999 -9999 -9999 -9999 -9999 -9999 -9999 -9999 -9999 -9999 -9999 -9999 -9999 -9999 -9999 -9999 150 143 146 142 144 150 143 141 141 142 142 145 144 147 152 149 150 147 152 156 154 153 155 154 154 153 155 154 156 158 159 160 161 162 162 164 164 166 164 164 166 169 168 166 169 167 171 169 174 181 176 168 168 174 170 170 171 179 188 180 177 180 177 178 185 181 177 186 180 -9999 -9999 -9999 -9999 -9999 -9999 -9999 -9999 -9999 -9999 -9999 -9999 -9999 -9999 -9999 -9999 -9999 -9999 -9999 -9999 -9999 -9999 -9999 -9999 -9999 -9999 -9999 -9999 -9999 -9999 -9999 -9999 -9999 -9999 -9999 -9999 -9999 -9999 -9999 -9999 -9999 -9999 -9999 -9999 -9999 -9999 -9999 -9999 -9999 -9999 -9999 -9999 -9999 -9999 -9999 -9999 -9999 -9999 
-9999 -9999 -9999 -9999 -9999 -9999 -9999 -9999 -9999 -9999 -9999 -9999 -9999 -9999 -9999 -9999 -9999 -9999 -9999 -9999 -9999 -9999 -9999 -9999 -9999 -9999 -9999 -9999 -9999 -9999 -9999 -9999 -9999 -9999 -9999 -9999 -9999 -9999 -9999 -9999 -9999 -9999 167 143 146 142 147 152 148 142 143 144 142 145 147 145 147 150 148 149 149 149 154 155 154 154 154 154 153 156 154 156 155 154 156 159 160 160 162 164 165 164 164 165 168 170 166 165 167 173 174 177 181 171 168 174 176 170 171 173 177 186 190 186 183 179 178 189 181 177 183 -9999 -9999 -9999 -9999 -9999 -9999 -9999 -9999 -9999 -9999 -9999 -9999 -9999 -9999 -9999 -9999 -9999 -9999 -9999 -9999 -9999 -9999 -9999 -9999 -9999 -9999 -9999 -9999 -9999 -9999 -9999 -9999 -9999 -9999 -9999 -9999 -9999 -9999 -9999 -9999 -9999 -9999 -9999 -9999 -9999 -9999 -9999 -9999 -9999 -9999 -9999 -9999 -9999 -9999 -9999 -9999 -9999 -9999 -9999 
-9999 -9999 -9999 -9999 -9999 -9999 -9999 -9999 -9999 -9999 -9999 -9999 -9999 -9999 -9999 -9999 -9999 -9999 -9999 -9999 -9999 -9999 -9999 -9999 -9999 -9999 -9999 -9999 -9999 -9999 -9999 -9999 -9999 -9999 -9999 -9999 -9999 -9999 -9999 -9999 -9999 -9999 162 142 145 143 150 143 142 141 141 143 145 147 147 148 -9999 151 146 149 148 146 149 149 151 153 153 153 153 153 154 155 157 156 156 157 159 160 162 161 163 164 164 166 167 170 169 168 168 173 178 178 177 166 174 180 169 169 170 172 172 176 185 192 189 180 181 189 183 177 180 -9999 -9999 -9999 -9999 -9999 -9999 -9999 -9999 -9999 -9999 -9999 -9999 -9999 -9999 -9999 -9999 -9999 -9999 -9999 -9999 -9999 -9999 -9999 -9999 -9999 -9999 -9999 -9999 -9999 -9999 -9999 -9999 -9999 -9999 -9999 -9999 -9999 -9999 -9999 -9999 -9999 -9999 -9999 -9999 -9999 -9999 -9999 -9999 -9999 -9999 -9999 -9999 -9999 -9999 -9999 -9999 -9999 -9999 -9999 
-9999 -9999 -9999 -9999 -9999 -9999 -9999 -9999 -9999 -9999 -9999 -9999 -9999 -9999 -9999 -9999 -9999 -9999 -9999 -9999 -9999 -9999 -9999 -9999 -9999 -9999 -9999 -9999 -9999 -9999 -9999 -9999 -9999 -9999 -9999 -9999 -9999 -9999 -9999 -9999 -9999 -9999 165 144 140 141 144 150 145 144 142 143 146 148 -9999 -9999 -9999 145 146 150 147 147 152 153 151 151 152 153 153 153 154 156 160 158 158 158 158 158 163 161 164 164 163 165 168 171 168 170 170 171 173 174 180 174 181 173 168 172 173 176 174 176 176 185 190 178 186 190 182 183 187 -9999 -9999 -9999 -9999 -9999 -9999 -9999 -9999 -9999 -9999 -9999 -9999 -9999 -9999 -9999 -9999 -9999 -9999 -9999 -9999 -9999 -9999 -9999 -9999 -9999 -9999 -9999 -9999 -9999 -9999 -9999 -9999 -9999 -9999 -9999 -9999 -9999 -9999 -9999 -9999 -9999 -9999 -9999 -9999 -9999 -9999 -9999 -9999 -9999 -9999 -9999 -9999 -9999 -9999 -9999 -9999 -9999 -9999 -9999 
-9999 -9999 -9999 -9999 -9999 -9999 -9999 -9999 -9999 -9999 -9999 -9999 -9999 -9999 -9999 -9999 -9999 -9999 -9999 -9999 -9999 -9999 -9999 -9999 -9999 -9999 -9999 -9999 -9999 -9999 -9999 -9999 -9999 -9999 -9999 -9999 -9999 -9999 -9999 -9999 -9999 -9999 -9999 168 136 140 152 146 142 151 140 141 144 151 -9999 -9999 -9999 145 145 144 146 147 155 157 157 153 151 153 152 152 153 157 161 161 158 158 158 160 162 161 162 163 163 164 167 171 167 169 171 168 171 168 182 178 173 169 168 171 172 180 175 174 178 187 190 187 191 180 182 194 198 195 -9999 -9999 -9999 -9999 -9999 -9999 -9999 -9999 -9999 -9999 -9999 -9999 -9999 -9999 -9999 -9999 -9999 -9999 -9999 -9999 -9999 -9999 -9999 -9999 -9999 -9999 -9999 -9999 -9999 -9999 -9999 -9999 -9999 -9999 -9999 -9999 -9999 -9999 -9999 -9999 -9999 -9999 -9999 -9999 -9999 -9999 -9999 -9999 -9999 -9999 -9999 -9999 -9999 -9999 -9999 -9999 -9999 -9999 
-9999 -9999 -9999 -9999 -9999 -9999 -9999 -9999 -9999 -9999 -9999 -9999 -9999 -9999 -9999 -9999 -9999 -9999 -9999 -9999 -9999 -9999 -9999 -9999 -9999 -9999 -9999 -9999 -9999 -9999 -9999 -9999 -9999 -9999 -9999 -9999 -9999 -9999 -9999 -9999 -9999 -9999 -9999 169 141 138 152 140 153 144 145 150 148 -9999 -9999 -9999 -9999 -9999 -9999 145 146 151 150 154 157 158 158 152 153 152 154 158 158 159 159 159 160 162 161 160 162 164 164 164 168 170 171 168 169 165 171 172 180 178 168 169 169 174 176 178 179 186 188 193 187 192 181 182 194 207 200 -9999 -9999 -9999 -9999 -9999 -9999 -9999 -9999 -9999 -9999 -9999 -9999 -9999 -9999 -9999 -9999 -9999 -9999 -9999 -9999 -9999 -9999 -9999 -9999 -9999 -9999 -9999 -9999 -9999 -9999 -9999 -9999 -9999 -9999 -9999 -9999 -9999 -9999 -9999 -9999 -9999 -9999 -9999 -9999 -9999 -9999 -9999 -9999 -9999 -9999 -9999 -9999 -9999 -9999 -9999 -9999 -9999 -9999 -9999 
-9999 -9999 -9999 -9999 -9999 -9999 -9999 -9999 -9999 -9999 -9999 -9999 -9999 -9999 -9999 -9999 -9999 -9999 -9999 -9999 -9999 -9999 -9999 -9999 -9999 -9999 -9999 -9999 -9999 -9999 -9999 -9999 -9999 -9999 -9999 -9999 -9999 -9999 -9999 -9999 -9999 -9999 -9999 170 145 138 152 145 145 140 143 143 145 -9999 -9999 -9999 -9999 -9999 -9999 -9999 151 154 152 154 156 158 161 155 151 151 154 156 157 159 159 159 161 160 161 162 165 165 165 164 168 171 169 165 165 166 172 176 178 178 171 169 170 171 172 171 175 176 186 194 186 192 182 197 195 209 -9999 -9999 -9999 -9999 -9999 -9999 -9999 -9999 -9999 -9999 -9999 -9999 -9999 -9999 -9999 -9999 -9999 -9999 -9999 -9999 -9999 -9999 -9999 -9999 -9999 -9999 -9999 -9999 -9999 -9999 -9999 -9999 -9999 -9999 -9999 -9999 -9999 -9999 -9999 -9999 -9999 -9999 -9999 -9999 -9999 -9999 -9999 -9999 -9999 -9999 -9999 -9999 -9999 -9999 -9999 -9999 -9999 -9999 -9999 -9999 
-9999 -9999 -9999 -9999 -9999 -9999 -9999 -9999 -9999 -9999 -9999 -9999 -9999 -9999 -9999 -9999 -9999 -9999 -9999 -9999 -9999 -9999 -9999 -9999 -9999 -9999 -9999 -9999 -9999 -9999 -9999 -9999 -9999 -9999 -9999 -9999 -9999 -9999 -9999 -9999 -9999 -9999 -9999 -9999 176 139 140 154 141 139 145 146 -9999 -9999 -9999 -9999 -9999 -9999 -9999 -9999 -9999 154 154 155 154 154 153 151 149 152 153 152 155 157 158 159 159 160 160 162 164 165 164 166 169 172 166 164 165 167 172 173 177 180 171 173 170 173 173 175 174 174 180 191 198 196 190 201 -9999 -9999 -9999 -9999 -9999 -9999 -9999 -9999 -9999 -9999 -9999 -9999 -9999 -9999 -9999 -9999 -9999 -9999 -9999 -9999 -9999 -9999 -9999 -9999 -9999 -9999 -9999 -9999 -9999 -9999 -9999 -9999 -9999 -9999 -9999 -9999 -9999 -9999 -9999 -9999 -9999 -9999 -9999 -9999 -9999 -9999 -9999 -9999 -9999 -9999 -9999 -9999 -9999 -9999 -9999 -9999 -9999 -9999 -9999 -9999 -9999 -9999 
-9999 -9999 -9999 -9999 -9999 -9999 -9999 -9999 -9999 -9999 -9999 -9999 -9999 -9999 -9999 -9999 -9999 -9999 -9999 -9999 -9999 -9999 -9999 -9999 -9999 -9999 -9999 -9999 -9999 -9999 -9999 -9999 -9999 -9999 -9999 -9999 -9999 -9999 -9999 -9999 -9999 -9999 -9999 -9999 168 136 154 147 144 149 146 -9999 -9999 -9999 -9999 -9999 -9999 -9999 -9999 -9999 -9999 -9999 -9999 156 157 155 152 150 148 150 153 154 154 156 158 156 157 162 161 162 163 166 164 167 172 172 168 166 166 167 173 175 173 181 178 174 171 171 178 181 181 178 175 183 188 197 200 -9999 -9999 -9999 -9999 -9999 -9999 -9999 -9999 -9999 -9999 -9999 -9999 -9999 -9999 -9999 -9999 -9999 -9999 -9999 -9999 -9999 -9999 -9999 -9999 -9999 -9999 -9999 -9999 -9999 -9999 -9999 -9999 -9999 -9999 -9999 -9999 -9999 -9999 -9999 -9999 -9999 -9999 -9999 -9999 -9999 -9999 -9999 -9999 -9999 -9999 -9999 -9999 -9999 -9999 -9999 -9999 -9999 -9999 -9999 -9999 -9999 -9999 -9999 
-9999 -9999 -9999 -9999 -9999 -9999 -9999 -9999 -9999 -9999 -9999 -9999 -9999 -9999 -9999 -9999 -9999 -9999 -9999 -9999 -9999 -9999 -9999 -9999 -9999 -9999 -9999 -9999 -9999 -9999 -9999 -9999 -9999 -9999 -9999 -9999 -9999 -9999 -9999 -9999 -9999 -9999 -9999 -9999 177 147 157 140 145 -9999 -9999 -9999 -9999 -9999 -9999 -9999 -9999 -9999 -9999 -9999 -9999 -9999 -9999 153 156 156 153 155 151 151 150 152 153 156 158 159 159 161 161 161 162 163 163 165 169 172 169 171 169 169 172 174 175 183 175 172 169 174 175 182 183 185 178 182 190 199 -9999 -9999 -9999 -9999 -9999 -9999 -9999 -9999 -9999 -9999 -9999 -9999 -9999 -9999 -9999 -9999 -9999 -9999 -9999 -9999 -9999 -9999 -9999 -9999 -9999 -9999 -9999 -9999 -9999 -9999 -9999 -9999 -9999 -9999 -9999 -9999 -9999 -9999 -9999 -9999 -9999 -9999 -9999 -9999 -9999 -9999 -9999 -9999 -9999 -9999 -9999 -9999 -9999 -9999 -9999 -9999 -9999 -9999 -9999 -9999 -9999 -9999 -9999 -9999 
-9999 -9999 -9999 -9999 -9999 -9999 -9999 -9999 -9999 -9999 -9999 -9999 -9999 -9999 -9999 -9999 -9999 -9999 -9999 -9999 -9999 -9999 -9999 -9999 -9999 -9999 -9999 -9999 -9999 -9999 -9999 -9999 -9999 -9999 -9999 -9999 -9999 -9999 -9999 -9999 -9999 -9999 -9999 -9999 177 148 154 145 144 -9999 -9999 -9999 -9999 -9999 -9999 -9999 -9999 -9999 -9999 -9999 -9999 -9999 -9999 154 154 151 154 158 152 154 156 160 156 158 160 160 160 161 165 162 163 163 163 167 170 173 173 170 169 171 171 175 174 180 180 175 175 176 172 175 183 189 185 180 188 201 -9999 -9999 -9999 -9999 -9999 -9999 -9999 -9999 -9999 -9999 -9999 -9999 -9999 -9999 -9999 -9999 -9999 -9999 -9999 -9999 -9999 -9999 -9999 -9999 -9999 -9999 -9999 -9999 -9999 -9999 -9999 -9999 -9999 -9999 -9999 -9999 -9999 -9999 -9999 -9999 -9999 -9999 -9999 -9999 -9999 -9999 -9999 -9999 -9999 -9999 -9999 -9999 -9999 -9999 -9999 -9999 -9999 -9999 -9999 -9999 -9999 -9999 -9999 -9999 
-9999 -9999 -9999 -9999 -9999 -9999 -9999 -9999 -9999 -9999 -9999 -9999 -9999 -9999 -9999 -9999 -9999 -9999 -9999 -9999 -9999 -9999 -9999 -9999 -9999 -9999 -9999 -9999 -9999 -9999 -9999 -9999 -9999 -9999 -9999 -9999 -9999 -9999 -9999 -9999 -9999 -9999 -9999 -9999 170 145 168 156 156 -9999 -9999 -9999 -9999 -9999 -9999 -9999 -9999 -9999 -9999 -9999 -9999 -9999 -9999 -9999 -9999 152 152 156 156 154 156 158 156 160 162 161 160 162 165 162 165 164 163 168 173 172 168 169 169 170 171 172 176 178 181 179 179 175 172 176 182 190 191 183 190 -9999 -9999 -9999 -9999 -9999 -9999 -9999 -9999 -9999 -9999 -9999 -9999 -9999 -9999 -9999 -9999 -9999 -9999 -9999 -9999 -9999 -9999 -9999 -9999 -9999 -9999 -9999 -9999 -9999 -9999 -9999 -9999 -9999 -9999 -9999 -9999 -9999 -9999 -9999 -9999 -9999 -9999 -9999 -9999 -9999 -9999 -9999 -9999 -9999 -9999 -9999 -9999 -9999 -9999 -9999 -9999 -9999 -9999 -9999 -9999 -9999 -9999 -9999 -9999 -9999 
-9999 -9999 -9999 -9999 -9999 -9999 -9999 -9999 -9999 -9999 -9999 -9999 -9999 -9999 -9999 -9999 -9999 -9999 -9999 -9999 -9999 -9999 -9999 -9999 -9999 -9999 -9999 -9999 -9999 -9999 -9999 -9999 -9999 -9999 -9999 -9999 -9999 -9999 -9999 -9999 -9999 -9999 -9999 -9999 173 154 153 147 139 147 -9999 -9999 -9999 -9999 -9999 -9999 -9999 -9999 -9999 -9999 -9999 -9999 -9999 -9999 -9999 154 152 153 154 155 153 157 158 159 161 159 160 161 167 163 164 163 162 166 171 172 170 167 170 168 169 174 172 175 182 179 177 177 175 178 185 191 193 187 191 -9999 -9999 -9999 -9999 -9999 -9999 -9999 -9999 -9999 -9999 -9999 -9999 -9999 -9999 -9999 -9999 -9999 -9999 -9999 -9999 -9999 -9999 -9999 -9999 -9999 -9999 -9999 -9999 -9999 -9999 -9999 -9999 -9999 -9999 -9999 -9999 -9999 -9999 -9999 -9999 -9999 -9999 -9999 -9999 -9999 -9999 -9999 -9999 -9999 -9999 -9999 -9999 -9999 -9999 -9999 -9999 -9999 -9999 -9999 -9999 -9999 -9999 -9999 -9999 -9999 
-9999 -9999 -9999 -9999 -9999 -9999 -9999 -9999 -9999 -9999 -9999 -9999 -9999 -9999 -9999 -9999 -9999 -9999 -9999 -9999 -9999 -9999 -9999 -9999 -9999 -9999 -9999 -9999 -9999 -9999 -9999 -9999 -9999 -9999 -9999 -9999 -9999 -9999 -9999 -9999 -9999 -9999 -9999 -9999 -9999 178 143 147 148 -9999 -9999 -9999 -9999 -9999 -9999 -9999 -9999 -9999 -9999 -9999 -9999 -9999 -9999 -9999 -9999 -9999 156 156 154 155 156 159 159 162 162 163 160 160 164 170 162 163 164 166 169 170 169 168 166 168 169 173 175 174 176 181 186 179 176 178 183 185 188 198 -9999 -9999 -9999 -9999 -9999 -9999 -9999 -9999 -9999 -9999 -9999 -9999 -9999 -9999 -9999 -9999 -9999 -9999 -9999 -9999 -9999 -9999 -9999 -9999 -9999 -9999 -9999 -9999 -9999 -9999 -9999 -9999 -9999 -9999 -9999 -9999 -9999 -9999 -9999 -9999 -9999 -9999 -9999 -9999 -9999 -9999 -9999 -9999 -9999 -9999 -9999 -9999 -9999 -9999 -9999 -9999 -9999 -9999 -9999 -9999 -9999 -9999 -9999 -9999 -9999 -9999 
-9999 -9999 -9999 -9999 -9999 -9999 -9999 -9999 -9999 -9999 -9999 -9999 -9999 -9999 -9999 -9999 -9999 -9999 -9999 -9999 -9999 -9999 -9999 -9999 -9999 -9999 -9999 -9999 -9999 -9999 -9999 -9999 -9999 -9999 -9999 -9999 -9999 -9999 -9999 -9999 -9999 -9999 -9999 -9999 -9999 170 170 145 147 -9999 -9999 -9999 -9999 -9999 -9999 -9999 -9999 -9999 -9999 -9999 -9999 -9999 -9999 -9999 -9999 -9999 -9999 -9999 155 154 156 160 158 160 160 162 163 164 164 167 167 162 164 167 172 168 169 170 168 169 169 173 172 172 173 172 186 180 176 175 181 188 194 -9999 -9999 -9999 -9999 -9999 -9999 -9999 -9999 -9999 -9999 -9999 -9999 -9999 -9999 -9999 -9999 -9999 -9999 -9999 -9999 -9999 -9999 -9999 -9999 -9999 -9999 -9999 -9999 -9999 -9999 -9999 -9999 -9999 -9999 -9999 -9999 -9999 -9999 -9999 -9999 -9999 -9999 -9999 -9999 -9999 -9999 -9999 -9999 -9999 -9999 -9999 -9999 -9999 -9999 -9999 -9999 -9999 -9999 -9999 -9999 -9999 -9999 -9999 -9999 -9999 -9999 -9999 
-9999 -9999 -9999 -9999 -9999 -9999 -9999 -9999 -9999 -9999 -9999 -9999 -9999 -9999 -9999 -9999 -9999 -9999 -9999 -9999 -9999 -9999 -9999 -9999 -9999 -9999 -9999 -9999 -9999 -9999 -9999 -9999 -9999 -9999 -9999 -9999 -9999 -9999 -9999 -9999 -9999 -9999 -9999 -9999 -9999 -9999 -9999 162 146 155 -9999 -9999 -9999 -9999 -9999 -9999 -9999 -9999 -9999 -9999 -9999 -9999 -9999 -9999 -9999 -9999 -9999 154 157 155 158 157 158 161 161 160 161 163 164 168 164 163 164 166 173 172 169 171 170 172 171 174 173 172 172 176 183 187 178 178 181 190 192 -9999 -9999 -9999 -9999 -9999 -9999 -9999 -9999 -9999 -9999 -9999 -9999 -9999 -9999 -9999 -9999 -9999 -9999 -9999 -9999 -9999 -9999 -9999 -9999 -9999 -9999 -9999 -9999 -9999 -9999 -9999 -9999 -9999 -9999 -9999 -9999 -9999 -9999 -9999 -9999 -9999 -9999 -9999 -9999 -9999 -9999 -9999 -9999 -9999 -9999 -9999 -9999 -9999 -9999 -9999 -9999 -9999 -9999 -9999 -9999 -9999 -9999 -9999 -9999 -9999 -9999 -9999 
-9999 -9999 -9999 -9999 -9999 -9999 -9999 -9999 -9999 -9999 -9999 -9999 -9999 -9999 -9999 -9999 -9999 -9999 -9999 -9999 -9999 -9999 -9999 -9999 -9999 -9999 -9999 -9999 -9999 -9999 -9999 -9999 -9999 -9999 -9999 -9999 -9999 -9999 -9999 -9999 -9999 -9999 -9999 -9999 -9999 -9999 -9999 182 158 -9999 -9999 -9999 -9999 -9999 -9999 -9999 -9999 -9999 -9999 -9999 -9999 -9999 -9999 -9999 -9999 -9999 -9999 -9999 158 155 156 157 159 157 159 160 160 163 168 166 163 164 164 167 173 169 171 171 173 171 175 173 176 176 174 175 183 186 177 178 182 188 191 -9999 -9999 -9999 -9999 -9999 -9999 -9999 -9999 -9999 -9999 -9999 -9999 -9999 -9999 -9999 -9999 -9999 -9999 -9999 -9999 -9999 -9999 -9999 -9999 -9999 -9999 -9999 -9999 -9999 -9999 -9999 -9999 -9999 -9999 -9999 -9999 -9999 -9999 -9999 -9999 -9999 -9999 -9999 -9999 -9999 -9999 -9999 -9999 -9999 -9999 -9999 -9999 -9999 -9999 -9999 -9999 -9999 -9999 -9999 -9999 -9999 -9999 -9999 -9999 -9999 -9999 -9999 
-9999 -9999 -9999 -9999 -9999 -9999 -9999 -9999 -9999 -9999 -9999 -9999 -9999 -9999 -9999 -9999 -9999 -9999 -9999 -9999 -9999 -9999 -9999 -9999 -9999 -9999 -9999 -9999 -9999 -9999 -9999 -9999 -9999 -9999 -9999 -9999 -9999 -9999 -9999 -9999 -9999 -9999 -9999 -9999 -9999 -9999 -9999 -9999 175 -9999 -9999 -9999 -9999 -9999 -9999 -9999 -9999 -9999 -9999 -9999 -9999 -9999 -9999 -9999 -9999 -9999 159 154 155 161 157 157 159 163 160 160 159 164 166 162 163 164 166 167 174 172 173 172 172 172 172 172 172 177 177 174 188 184 183 183 186 189 192 -9999 -9999 -9999 -9999 -9999 -9999 -9999 -9999 -9999 -9999 -9999 -9999 -9999 -9999 -9999 -9999 -9999 -9999 -9999 -9999 -9999 -9999 -9999 -9999 -9999 -9999 -9999 -9999 -9999 -9999 -9999 -9999 -9999 -9999 -9999 -9999 -9999 -9999 -9999 -9999 -9999 -9999 -9999 -9999 -9999 -9999 -9999 -9999 -9999 -9999 -9999 -9999 -9999 -9999 -9999 -9999 -9999 -9999 -9999 -9999 -9999 -9999 -9999 -9999 -9999 -9999 -9999 
-9999 -9999 -9999 -9999 -9999 -9999 -9999 -9999 -9999 -9999 -9999 -9999 -9999 -9999 -9999 -9999 -9999 -9999 -9999 -9999 -9999 -9999 -9999 -9999 -9999 -9999 -9999 -9999 -9999 -9999 -9999 -9999 -9999 -9999 -9999 -9999 -9999 -9999 -9999 -9999 -9999 -9999 -9999 -9999 -9999 -9999 -9999 -9999 -9999 -9999 -9999 -9999 -9999 -9999 -9999 -9999 -9999 -9999 -9999 -9999 -9999 -9999 -9999 -9999 155 157 157 154 155 158 161 156 159 161 161 161 161 165 161 163 166 166 168 170 174 176 174 171 173 172 171 170 170 173 172 174 183 190 190 183 185 193 -9999 -9999 -9999 -9999 -9999 -9999 -9999 -9999 -9999 -9999 -9999 -9999 -9999 -9999 -9999 -9999 -9999 -9999 -9999 -9999 -9999 -9999 -9999 -9999 -9999 -9999 -9999 -9999 -9999 -9999 -9999 -9999 -9999 -9999 -9999 -9999 -9999 -9999 -9999 -9999 -9999 -9999 -9999 -9999 -9999 -9999 -9999 -9999 -9999 -9999 -9999 -9999 -9999 -9999 -9999 -9999 -9999 -9999 -9999 -9999 -9999 -9999 -9999 -9999 -9999 -9999 -9999 -9999 
-9999 -9999 -9999 -9999 -9999 -9999 -9999 -9999 -9999 -9999 -9999 -9999 -9999 -9999 -9999 -9999 -9999 -9999 -9999 -9999 -9999 -9999 -9999 -9999 -9999 -9999 -9999 -9999 -9999 -9999 -9999 -9999 -9999 -9999 -9999 -9999 -9999 -9999 -9999 -9999 -9999 -9999 -9999 -9999 -9999 -9999 -9999 -9999 -9999 -9999 -9999 -9999 -9999 -9999 -9999 -9999 -9999 -9999 -9999 -9999 -9999 -9999 -9999 -9999 -9999 155 158 154 155 159 163 157 158 158 160 162 165 166 162 163 163 166 166 171 170 171 176 172 174 175 174 175 174 173 172 177 181 183 187 188 184 -9999 -9999 -9999 -9999 -9999 -9999 -9999 -9999 -9999 -9999 -9999 -9999 -9999 -9999 -9999 -9999 -9999 -9999 -9999 -9999 -9999 -9999 -9999 -9999 -9999 -9999 -9999 -9999 -9999 -9999 -9999 -9999 -9999 -9999 -9999 -9999 -9999 -9999 -9999 -9999 -9999 -9999 -9999 -9999 -9999 -9999 -9999 -9999 -9999 -9999 -9999 -9999 -9999 -9999 -9999 -9999 -9999 -9999 -9999 -9999 -9999 -9999 -9999 -9999 -9999 -9999 -9999 -9999 -9999 
-9999 -9999 -9999 -9999 -9999 -9999 -9999 -9999 -9999 -9999 -9999 -9999 -9999 -9999 -9999 -9999 -9999 -9999 -9999 -9999 -9999 -9999 -9999 -9999 -9999 -9999 -9999 -9999 -9999 -9999 -9999 -9999 -9999 -9999 -9999 -9999 -9999 -9999 -9999 -9999 -9999 -9999 -9999 -9999 -9999 -9999 -9999 -9999 -9999 -9999 -9999 -9999 -9999 -9999 -9999 -9999 -9999 -9999 -9999 -9999 -9999 -9999 -9999 -9999 -9999 153 156 157 156 157 163 162 159 159 160 165 167 162 161 163 164 165 167 168 167 169 175 176 174 175 176 175 178 179 178 178 179 184 189 194 -9999 -9999 -9999 -9999 -9999 -9999 -9999 -9999 -9999 -9999 -9999 -9999 -9999 -9999 -9999 -9999 -9999 -9999 -9999 -9999 -9999 -9999 -9999 -9999 -9999 -9999 -9999 -9999 -9999 -9999 -9999 -9999 -9999 -9999 -9999 -9999 -9999 -9999 -9999 -9999 -9999 -9999 -9999 -9999 -9999 -9999 -9999 -9999 -9999 -9999 -9999 -9999 -9999 -9999 -9999 -9999 -9999 -9999 -9999 -9999 -9999 -9999 -9999 -9999 -9999 -9999 -9999 -9999 -9999 -9999 
-9999 -9999 -9999 -9999 -9999 -9999 -9999 -9999 -9999 -9999 -9999 -9999 -9999 -9999 -9999 -9999 -9999 -9999 -9999 -9999 -9999 -9999 -9999 -9999 -9999 -9999 -9999 -9999 -9999 -9999 -9999 -9999 -9999 -9999 -9999 -9999 -9999 -9999 -9999 -9999 -9999 -9999 -9999 -9999 -9999 -9999 -9999 -9999 -9999 -9999 -9999 -9999 -9999 -9999 -9999 -9999 -9999 -9999 -9999 -9999 -9999 -9999 -9999 -9999 -9999 -9999 153 155 155 156 156 159 162 159 161 163 165 162 163 165 166 168 168 169 167 171 172 176 175 173 174 177 178 178 180 178 176 184 183 -9999 -9999 -9999 -9999 -9999 -9999 -9999 -9999 -9999 -9999 -9999 -9999 -9999 -9999 -9999 -9999 -9999 -9999 -9999 -9999 -9999 -9999 -9999 -9999 -9999 -9999 -9999 -9999 -9999 -9999 -9999 -9999 -9999 -9999 -9999 -9999 -9999 -9999 -9999 -9999 -9999 -9999 -9999 -9999 -9999 -9999 -9999 -9999 -9999 -9999 -9999 -9999 -9999 -9999 -9999 -9999 -9999 -9999 -9999 -9999 -9999 -9999 -9999 -9999 -9999 -9999 -9999 -9999 -9999 -9999 -9999 
-9999 -9999 -9999 -9999 -9999 -9999 -9999 -9999 -9999 -9999 -9999 -9999 -9999 -9999 -9999 -9999 -9999 -9999 -9999 -9999 -9999 -9999 -9999 -9999 -9999 -9999 -9999 -9999 -9999 -9999 -9999 -9999 -9999 -9999 -9999 -9999 -9999 -9999 -9999 -9999 -9999 -9999 -9999 -9999 -9999 -9999 -9999 -9999 -9999 -9999 -9999 -9999 -9999 -9999 -9999 -9999 -9999 -9999 -9999 -9999 -9999 -9999 -9999 -9999 -9999 -9999 -9999 154 157 159 160 159 162 161 161 161 164 162 164 164 166 167 168 168 167 171 172 173 175 174 173 174 178 180 181 179 180 180 185 187 -9999 -9999 -9999 -9999 -9999 -9999 -9999 -9999 -9999 -9999 -9999 -9999 -9999 -9999 -9999 -9999 -9999 -9999 -9999 -9999 -9999 -9999 -9999 -9999 -9999 -9999 -9999 -9999 -9999 -9999 -9999 -9999 -9999 -9999 -9999 -9999 -9999 -9999 -9999 -9999 -9999 -9999 -9999 -9999 -9999 -9999 -9999 -9999 -9999 -9999 -9999 -9999 -9999 -9999 -9999 -9999 -9999 -9999 -9999 -9999 -9999 -9999 -9999 -9999 -9999 -9999 -9999 -9999 -9999 -9999 
-9999 -9999 -9999 -9999 -9999 -9999 -9999 -9999 -9999 -9999 -9999 -9999 -9999 -9999 -9999 -9999 -9999 -9999 -9999 -9999 -9999 -9999 -9999 -9999 -9999 -9999 -9999 -9999 -9999 -9999 -9999 -9999 -9999 -9999 -9999 -9999 -9999 -9999 -9999 -9999 -9999 -9999 -9999 -9999 -9999 -9999 -9999 -9999 -9999 -9999 -9999 -9999 -9999 -9999 -9999 -9999 -9999 -9999 -9999 -9999 -9999 -9999 -9999 -9999 -9999 -9999 -9999 -9999 156 157 157 158 159 163 165 162 163 160 161 164 166 167 167 169 170 170 170 170 174 176 178 175 176 176 184 180 183 183 -9999 -9999 -9999 -9999 -9999 -9999 -9999 -9999 -9999 -9999 -9999 -9999 -9999 -9999 -9999 -9999 -9999 -9999 -9999 -9999 -9999 -9999 -9999 -9999 -9999 -9999 -9999 -9999 -9999 -9999 -9999 -9999 -9999 -9999 -9999 -9999 -9999 -9999 -9999 -9999 -9999 -9999 -9999 -9999 -9999 -9999 -9999 -9999 -9999 -9999 -9999 -9999 -9999 -9999 -9999 -9999 -9999 -9999 -9999 -9999 -9999 -9999 -9999 -9999 -9999 -9999 -9999 -9999 -9999 -9999 -9999 -9999 
-9999 -9999 -9999 -9999 -9999 -9999 -9999 -9999 -9999 -9999 -9999 -9999 -9999 -9999 -9999 -9999 -9999 -9999 -9999 -9999 -9999 -9999 -9999 -9999 -9999 -9999 -9999 -9999 -9999 -9999 -9999 -9999 -9999 -9999 -9999 -9999 -9999 -9999 -9999 -9999 -9999 -9999 -9999 -9999 -9999 -9999 -9999 -9999 -9999 -9999 -9999 -9999 -9999 -9999 -9999 -9999 -9999 -9999 -9999 -9999 -9999 -9999 -9999 -9999 -9999 -9999 -9999 -9999 157 157 156 158 158 158 163 165 160 160 162 -9999 165 -9999 166 -9999 168 170 170 169 170 172 179 177 175 179 185 180 184 -9999 -9999 -9999 -9999 -9999 -9999 -9999 -9999 -9999 -9999 -9999 -9999 -9999 -9999 -9999 -9999 -9999 -9999 -9999 -9999 -9999 -9999 -9999 -9999 -9999 -9999 -9999 -9999 -9999 -9999 -9999 -9999 -9999 -9999 -9999 -9999 -9999 -9999 -9999 -9999 -9999 -9999 -9999 -9999 -9999 -9999 -9999 -9999 -9999 -9999 -9999 -9999 -9999 -9999 -9999 -9999 -9999 -9999 -9999 -9999 -9999 -9999 -9999 -9999 -9999 -9999 -9999 -9999 -9999 -9999 -9999 -9999 -9999 
-9999 -9999 -9999 -9999 -9999 -9999 -9999 -9999 -9999 -9999 -9999 -9999 -9999 -9999 -9999 -9999 -9999 -9999 -9999 -9999 -9999 -9999 -9999 -9999 -9999 -9999 -9999 -9999 -9999 -9999 -9999 -9999 -9999 -9999 -9999 -9999 -9999 -9999 -9999 -9999 -9999 -9999 -9999 -9999 -9999 -9999 -9999 -9999 -9999 -9999 -9999 -9999 -9999 -9999 -9999 -9999 -9999 -9999 -9999 -9999 -9999 -9999 -9999 -9999 -9999 -9999 -9999 -9999 -9999 -9999 -9999 159 158 161 -9999 158 159 162 -9999 -9999 -9999 -9999 -9999 -9999 -9999 -9999 171 169 172 173 177 182 179 183 186 179 182 186 -9999 -9999 -9999 -9999 -9999 -9999 -9999 -9999 -9999 -9999 -9999 -9999 -9999 -9999 -9999 -9999 -9999 -9999 -9999 -9999 -9999 -9999 -9999 -9999 -9999 -9999 -9999 -9999 -9999 -9999 -9999 -9999 -9999 -9999 -9999 -9999 -9999 -9999 -9999 -9999 -9999 -9999 -9999 -9999 -9999 -9999 -9999 -9999 -9999 -9999 -9999 -9999 -9999 -9999 -9999 -9999 -9999 -9999 -9999 -9999 -9999 -9999 -9999 -9999 -9999 -9999 -9999 -9999 -9999 -9999 -9999 -9999 
-9999 -9999 -9999 -9999 -9999 -9999 -9999 -9999 -9999 -9999 -9999 -9999 -9999 -9999 -9999 -9999 -9999 -9999 -9999 -9999 -9999 -9999 -9999 -9999 -9999 -9999 -9999 -9999 -9999 -9999 -9999 -9999 -9999 -9999 -9999 -9999 -9999 -9999 -9999 -9999 -9999 -9999 -9999 -9999 -9999 -9999 -9999 -9999 -9999 -9999 -9999 -9999 -9999 -9999 -9999 -9999 -9999 -9999 -9999 -9999 -9999 -9999 -9999 -9999 -9999 -9999 -9999 -9999 -9999 -9999 -9999 159 160 166 -9999 -9999 -9999 -9999 -9999 -9999 -9999 -9999 -9999 -9999 -9999 -9999 -9999 -9999 171 172 176 178 183 175 181 187 182 180 -9999 -9999 -9999 -9999 -9999 -9999 -9999 -9999 -9999 -9999 -9999 -9999 -9999 -9999 -9999 -9999 -9999 -9999 -9999 -9999 -9999 -9999 -9999 -9999 -9999 -9999 -9999 -9999 -9999 -9999 -9999 -9999 -9999 -9999 -9999 -9999 -9999 -9999 -9999 -9999 -9999 -9999 -9999 -9999 -9999 -9999 -9999 -9999 -9999 -9999 -9999 -9999 -9999 -9999 -9999 -9999 -9999 -9999 -9999 -9999 -9999 -9999 -9999 -9999 -9999 -9999 -9999 -9999 -9999 -9999 -9999 -9999 
-9999 -9999 -9999 -9999 -9999 -9999 -9999 -9999 -9999 -9999 -9999 -9999 -9999 -9999 -9999 -9999 -9999 -9999 -9999 -9999 -9999 -9999 -9999 -9999 -9999 -9999 -9999 -9999 -9999 -9999 -9999 -9999 -9999 -9999 -9999 -9999 -9999 -9999 -9999 -9999 -9999 -9999 -9999 -9999 -9999 -9999 -9999 -9999 -9999 -9999 -9999 -9999 -9999 -9999 -9999 -9999 -9999 -9999 -9999 -9999 -9999 -9999 -9999 -9999 -9999 -9999 -9999 -9999 -9999 -9999 -9999 158 168 -9999 -9999 -9999 -9999 -9999 -9999 -9999 -9999 -9999 -9999 -9999 -9999 -9999 -9999 -9999 -9999 -9999 173 176 182 179 176 180 178 182 -9999 -9999 -9999 -9999 -9999 -9999 -9999 -9999 -9999 -9999 -9999 -9999 -9999 -9999 -9999 -9999 -9999 -9999 -9999 -9999 -9999 -9999 -9999 -9999 -9999 -9999 -9999 -9999 -9999 -9999 -9999 -9999 -9999 -9999 -9999 -9999 -9999 -9999 -9999 -9999 -9999 -9999 -9999 -9999 -9999 -9999 -9999 -9999 -9999 -9999 -9999 -9999 -9999 -9999 -9999 -9999 -9999 -9999 -9999 -9999 -9999 -9999 -9999 -9999 -9999 -9999 -9999 -9999 -9999 -9999 -9999 -9999 
-9999 -9999 -9999 -9999 -9999 -9999 -9999 -9999 -9999 -9999 -9999 -9999 -9999 -9999 -9999 -9999 -9999 -9999 -9999 -9999 -9999 -9999 -9999 -9999 -9999 -9999 -9999 -9999 -9999 -9999 -9999 -9999 -9999 -9999 -9999 -9999 -9999 -9999 -9999 -9999 -9999 -9999 -9999 -9999 -9999 -9999 -9999 -9999 -9999 -9999 -9999 -9999 -9999 -9999 -9999 -9999 -9999 -9999 -9999 -9999 -9999 -9999 -9999 -9999 -9999 -9999 -9999 -9999 -9999 -9999 -9999 166 -9999 -9999 -9999 -9999 -9999 -9999 -9999 -9999 -9999 -9999 -9999 -9999 -9999 -9999 -9999 -9999 -9999 -9999 -9999 -9999 180 180 176 -9999 -9999 -9999 -9999 -9999 -9999 -9999 -9999 -9999 -9999 -9999 -9999 -9999 -9999 -9999 -9999 -9999 -9999 -9999 -9999 -9999 -9999 -9999 -9999 -9999 -9999 -9999 -9999 -9999 -9999 -9999 -9999 -9999 -9999 -9999 -9999 -9999 -9999 -9999 -9999 -9999 -9999 -9999 -9999 -9999 -9999 -9999 -9999 -9999 -9999 -9999 -9999 -9999 -9999 -9999 -9999 -9999 -9999 -9999 -9999 -9999 -9999 -9999 -9999 -9999 -9999 -9999 -9999 -9999 -9999 -9999 -9999 -9999 -9999 -9999 
-9999 -9999 -9999 -9999 -9999 -9999 -9999 -9999 -9999 -9999 -9999 -9999 -9999 -9999 -9999 -9999 -9999 -9999 -9999 -9999 -9999 -9999 -9999 -9999 -9999 -9999 -9999 -9999 -9999 -9999 -9999 -9999 -9999 -9999 -9999 -9999 -9999 -9999 -9999 -9999 -9999 -9999 -9999 -9999 -9999 -9999 -9999 -9999 -9999 -9999 -9999 -9999 -9999 -9999 -9999 -9999 -9999 -9999 -9999 -9999 -9999 -9999 -9999 -9999 -9999 -9999 -9999 -9999 -9999 -9999 -9999 -9999 -9999 -9999 -9999 -9999 -9999 -9999 -9999 -9999 -9999 -9999 -9999 -9999 -9999 -9999 -9999 -9999 -9999 -9999 -9999 -9999 178 -9999 -9999 -9999 -9999 -9999 -9999 -9999 -9999 -9999 -9999 -9999 -9999 -9999 -9999 -9999 -9999 -9999 -9999 -9999 -9999 -9999 -9999 -9999 -9999 -9999 -9999 -9999 -9999 -9999 -9999 -9999 -9999 -9999 -9999 -9999 -9999 -9999 -9999 -9999 -9999 -9999 -9999 -9999 -9999 -9999 -9999 -9999 -9999 -9999 -9999 -9999 -9999 -9999 -9999 -9999 -9999 -9999 -9999 -9999 -9999 -9999 -9999 -9999 -9999 -9999 -9999 -9999 -9999 -9999 -9999 -9999 -9999 -9999 -9999 -9999 -9999 -9999 
