# Supplementary material for: Spatiotemporal prediction of alpine wetlands under multi-climate scenarios in the west of Sichuan, China
Source: PeerJ. 2024 Nov 27;12:e18586. doi: 10.7717/peerj.18586 (PMC11608022; doi:10.7717/peerj.18586)
Supplement: Supplemental Information 4 [file peerj-12-18586-s004.zip › GARPP_data/2.5mBIOssp126_2081-2100/2.5mbiossp126_2081-2100_15.asc]

ncols         170
nrows         159
xllcorner     97.34749306
yllcorner     27.673839575
cellsize      0.041666666666667
NODATA_value  -9999
-9999 -9999 -9999 -9999 -9999 -9999 -9999 -9999 -9999 -9999 -9999 -9999 -9999 -9999 -9999 -9999 -9999 -9999 -9999 -9999 -9999 -9999 -9999 -9999 -9999 -9999 -9999 -9999 -9999 -9999 -9999 -9999 -9999 -9999 -9999 -9999 -9999 -9999 -9999 -9999 -9999 -9999 -9999 -9999 -9999 -9999 -9999 -9999 -9999 -9999 -9999 -9999 -9999 -9999 -9999 -9999 -9999 -9999 -9999 -9999 -9999 -9999 -9999 -9999 -9999 -9999 -9999 -9999 -9999 -9999 -9999 -9999 -9999 -9999 -9999 -9999 -9999 -9999 -9999 -9999 -9999 -9999 -9999 -9999 -9999 -9999 -9999 -9999 -9999 -9999 -9999 -9999 -9999 -9999 -9999 -9999 -9999 -9999 -9999 -9999 -9999 -9999 -9999 -9999 -9999 -9999 -9999 -9999 -9999 -9999 -9999 -9999 -9999 -9999 -9999 -9999 -9999 -9999 -9999 -9999 -9999 -9999 -9999 -9999 -9999 -9999 -9999 -9999 -9999 -9999 -9999 -9999 85.90434 86.35599 85.16936 -9999 -9999 -9999 -9999 -9999 -9999 -9999 -9999 -9999 -9999 -9999 -9999 -9999 -9999 -9999 -9999 -9999 -9999 -9999 -9999 -9999 -9999 -9999 -9999 -9999 -9999 -9999 -9999 -9999 -9999 -9999 -9999 -9999 -9999 -9999 
-9999 -9999 -9999 -9999 -9999 -9999 -9999 -9999 -9999 -9999 -9999 -9999 -9999 -9999 -9999 -9999 -9999 -9999 -9999 -9999 -9999 -9999 -9999 -9999 -9999 -9999 -9999 -9999 -9999 -9999 -9999 -9999 -9999 -9999 -9999 -9999 -9999 -9999 -9999 -9999 -9999 -9999 -9999 -9999 -9999 -9999 -9999 -9999 -9999 -9999 -9999 -9999 -9999 -9999 -9999 -9999 -9999 -9999 -9999 -9999 -9999 -9999 -9999 -9999 -9999 -9999 -9999 -9999 -9999 -9999 -9999 -9999 -9999 -9999 -9999 -9999 -9999 -9999 -9999 -9999 -9999 -9999 -9999 -9999 -9999 -9999 -9999 -9999 -9999 -9999 -9999 -9999 -9999 -9999 -9999 -9999 -9999 -9999 -9999 -9999 -9999 -9999 -9999 -9999 -9999 -9999 -9999 -9999 -9999 -9999 -9999 -9999 -9999 -9999 -9999 -9999 -9999 -9999 -9999 -9999 -9999 -9999 -9999 -9999 -9999 -9999 -9999 -9999 -9999 86.29491 86.14265 86.57917 86.62349 86.80772 86.44983 -9999 -9999 -9999 -9999 -9999 -9999 -9999 -9999 -9999 -9999 -9999 -9999 -9999 -9999 -9999 -9999 -9999 -9999 -9999 -9999 -9999 -9999 -9999 -9999 -9999 -9999 -9999 -9999 -9999 -9999 -9999 -9999 -9999 -9999 -9999 
-9999 -9999 -9999 -9999 -9999 -9999 -9999 -9999 -9999 -9999 -9999 93.57835 93.64682 94.2434 -9999 -9999 -9999 -9999 -9999 -9999 -9999 -9999 -9999 -9999 -9999 -9999 -9999 -9999 -9999 -9999 -9999 -9999 -9999 -9999 -9999 -9999 -9999 -9999 -9999 -9999 -9999 -9999 -9999 -9999 -9999 -9999 -9999 -9999 -9999 -9999 -9999 -9999 -9999 -9999 -9999 -9999 -9999 -9999 -9999 -9999 -9999 -9999 -9999 -9999 -9999 -9999 -9999 -9999 -9999 -9999 -9999 -9999 -9999 -9999 -9999 -9999 -9999 -9999 -9999 -9999 -9999 -9999 -9999 -9999 -9999 -9999 -9999 -9999 -9999 -9999 -9999 -9999 -9999 -9999 -9999 -9999 -9999 -9999 -9999 -9999 -9999 -9999 -9999 -9999 -9999 -9999 -9999 -9999 -9999 -9999 -9999 -9999 -9999 -9999 -9999 -9999 -9999 -9999 -9999 -9999 -9999 -9999 -9999 -9999 -9999 -9999 -9999 -9999 86.19588 86.51627 86.68351 86.33366 86.18958 86.00695 85.86168 -9999 -9999 -9999 -9999 -9999 -9999 -9999 -9999 -9999 -9999 -9999 -9999 -9999 -9999 -9999 -9999 -9999 -9999 -9999 -9999 -9999 -9999 -9999 -9999 -9999 -9999 -9999 -9999 -9999 -9999 -9999 -9999 -9999 -9999 -9999 
-9999 -9999 -9999 -9999 -9999 -9999 -9999 -9999 -9999 93.60056 93.79855 93.87335 93.5349 93.48062 93.46347 94.16303 -9999 -9999 -9999 -9999 -9999 -9999 -9999 -9999 -9999 -9999 -9999 -9999 -9999 -9999 -9999 -9999 -9999 -9999 -9999 -9999 -9999 -9999 -9999 -9999 -9999 -9999 -9999 -9999 -9999 -9999 -9999 -9999 -9999 -9999 -9999 -9999 -9999 -9999 -9999 -9999 -9999 -9999 -9999 -9999 -9999 -9999 -9999 -9999 -9999 -9999 -9999 -9999 -9999 -9999 -9999 -9999 -9999 -9999 -9999 -9999 -9999 -9999 -9999 -9999 -9999 -9999 -9999 -9999 -9999 -9999 -9999 -9999 -9999 -9999 -9999 -9999 -9999 -9999 -9999 -9999 -9999 -9999 -9999 -9999 -9999 -9999 -9999 -9999 -9999 -9999 -9999 -9999 -9999 -9999 -9999 -9999 -9999 -9999 -9999 -9999 -9999 -9999 -9999 -9999 -9999 -9999 -9999 -9999 -9999 -9999 86.68677 86.69595 86.59991 86.43578 86.36521 86.71467 86.08743 86.35688 85.86984 85.76836 85.36725 85.09115 84.43623 -9999 -9999 -9999 -9999 -9999 -9999 -9999 -9999 -9999 -9999 -9999 -9999 -9999 -9999 -9999 -9999 -9999 -9999 -9999 -9999 -9999 -9999 -9999 -9999 -9999 -9999 -9999 -9999 -9999 -9999 -9999 
-9999 -9999 -9999 -9999 -9999 -9999 -9999 -9999 92.77477 93.03629 93.05674 93.26673 93.88953 93.81152 94.15335 94.58979 93.61131 93.89336 93.52224 -9999 -9999 -9999 -9999 -9999 -9999 -9999 -9999 -9999 -9999 -9999 -9999 -9999 -9999 -9999 -9999 -9999 -9999 -9999 -9999 -9999 -9999 -9999 -9999 -9999 -9999 -9999 -9999 -9999 -9999 -9999 -9999 -9999 -9999 -9999 -9999 -9999 -9999 -9999 -9999 -9999 -9999 -9999 -9999 -9999 -9999 -9999 -9999 -9999 -9999 -9999 -9999 -9999 -9999 -9999 -9999 -9999 -9999 -9999 -9999 -9999 -9999 -9999 -9999 -9999 -9999 -9999 -9999 -9999 -9999 -9999 -9999 -9999 -9999 -9999 -9999 -9999 -9999 -9999 -9999 -9999 -9999 -9999 -9999 -9999 -9999 -9999 -9999 -9999 -9999 -9999 -9999 -9999 -9999 -9999 -9999 -9999 -9999 -9999 -9999 -9999 -9999 -9999 -9999 -9999 -9999 -9999 -9999 86.67054 86.12435 86.01428 85.88468 86.11685 85.94623 86.08416 85.61683 85.70076 85.33383 84.94772 84.65578 -9999 -9999 -9999 -9999 -9999 -9999 -9999 -9999 -9999 -9999 -9999 -9999 -9999 -9999 -9999 -9999 -9999 -9999 -9999 -9999 -9999 -9999 -9999 -9999 -9999 -9999 -9999 -9999 -9999 -9999 -9999 
-9999 -9999 -9999 -9999 -9999 -9999 -9999 -9999 92.36447 93.07555 93.14526 93.93809 93.85787 93.91183 93.82413 93.33543 93.01139 92.5196 93.02661 93.34675 93.42693 93.4127 93.84293 93.35526 92.80707 -9999 -9999 -9999 -9999 -9999 -9999 -9999 -9999 -9999 -9999 -9999 -9999 -9999 -9999 -9999 -9999 -9999 -9999 -9999 -9999 -9999 -9999 -9999 -9999 -9999 -9999 -9999 -9999 -9999 -9999 -9999 -9999 -9999 -9999 -9999 -9999 -9999 -9999 -9999 -9999 -9999 -9999 -9999 -9999 -9999 -9999 -9999 -9999 -9999 -9999 -9999 -9999 -9999 -9999 -9999 -9999 -9999 -9999 -9999 -9999 -9999 -9999 -9999 -9999 -9999 -9999 -9999 -9999 -9999 -9999 -9999 -9999 -9999 -9999 -9999 -9999 -9999 -9999 -9999 -9999 -9999 -9999 -9999 -9999 -9999 -9999 -9999 -9999 -9999 -9999 -9999 -9999 -9999 -9999 -9999 -9999 -9999 86.7298 86.35619 86.11592 85.83197 86.50784 86.13329 85.77606 85.65973 85.90176 85.70964 85.84989 84.93658 86.02122 85.62299 85.43617 84.89548 84.71676 84.54397 -9999 -9999 -9999 -9999 -9999 -9999 -9999 -9999 -9999 -9999 -9999 -9999 -9999 -9999 -9999 -9999 -9999 -9999 -9999 -9999 -9999 -9999 -9999 -9999 -9999 -9999 -9999 -9999 -9999 -9999 
-9999 -9999 -9999 -9999 -9999 -9999 -9999 -9999 92.27393 92.62031 93.75389 94.06105 94.18169 94.4494 94.02328 93.58556 93.55712 92.72948 92.44566 94.29436 94.00964 93.9026 93.62342 93.1289 92.96646 93.08737 -9999 -9999 -9999 -9999 -9999 -9999 -9999 -9999 -9999 -9999 -9999 -9999 -9999 -9999 -9999 -9999 -9999 -9999 -9999 -9999 -9999 -9999 -9999 -9999 -9999 -9999 -9999 -9999 -9999 -9999 -9999 -9999 -9999 -9999 -9999 -9999 -9999 -9999 -9999 -9999 -9999 -9999 -9999 -9999 -9999 -9999 -9999 -9999 -9999 -9999 -9999 -9999 -9999 -9999 -9999 -9999 -9999 -9999 -9999 -9999 -9999 -9999 -9999 -9999 -9999 -9999 -9999 -9999 -9999 -9999 -9999 -9999 -9999 -9999 -9999 -9999 -9999 -9999 -9999 -9999 -9999 -9999 -9999 -9999 -9999 -9999 -9999 -9999 -9999 -9999 -9999 -9999 -9999 -9999 -9999 87.24657 87.03365 87.10261 87.14967 86.51405 86.60994 86.05486 85.7263 85.82778 85.65941 85.48096 84.81292 83.96958 84.43546 85.049 85.31824 84.78777 84.14429 -9999 -9999 -9999 -9999 -9999 -9999 -9999 -9999 -9999 -9999 -9999 -9999 -9999 -9999 -9999 -9999 -9999 -9999 -9999 -9999 -9999 -9999 -9999 -9999 -9999 -9999 -9999 -9999 -9999 -9999 -9999 
-9999 -9999 -9999 -9999 -9999 -9999 -9999 93.10621 93.53732 93.72699 93.20261 93.82838 94.14382 94.05459 93.76497 93.46153 93.19843 93.18513 92.78815 94.45442 94.16591 94.05112 93.18044 93.39165 93.45712 92.96962 -9999 -9999 -9999 -9999 -9999 -9999 -9999 -9999 -9999 -9999 -9999 -9999 -9999 -9999 -9999 -9999 -9999 -9999 -9999 -9999 -9999 -9999 -9999 -9999 -9999 -9999 -9999 -9999 -9999 -9999 -9999 -9999 -9999 -9999 -9999 -9999 -9999 -9999 -9999 -9999 -9999 -9999 -9999 -9999 -9999 -9999 -9999 -9999 -9999 -9999 -9999 -9999 -9999 -9999 -9999 -9999 -9999 -9999 -9999 -9999 -9999 -9999 -9999 -9999 -9999 -9999 -9999 -9999 -9999 -9999 -9999 -9999 -9999 -9999 -9999 -9999 -9999 -9999 -9999 -9999 -9999 -9999 -9999 -9999 -9999 -9999 -9999 -9999 -9999 -9999 -9999 87.07056 -9999 -9999 -9999 87.52924 87.34616 87.23592 86.58005 86.97 86.87827 86.25072 85.76416 85.74497 85.89759 85.23916 84.87794 84.89164 84.2952 84.48064 84.28432 84.56024 84.27988 -9999 -9999 -9999 -9999 -9999 -9999 -9999 -9999 -9999 -9999 -9999 -9999 -9999 -9999 -9999 -9999 -9999 -9999 -9999 -9999 -9999 -9999 -9999 -9999 -9999 -9999 -9999 -9999 -9999 -9999 -9999 
-9999 -9999 -9999 -9999 -9999 -9999 -9999 92.60876 93.34006 94.1419 94.15778 93.54588 93.37144 93.34977 91.54886 92.3389 93.22968 93.33692 92.96522 92.7907 92.77451 92.574 92.49398 93.00191 93.15345 -9999 -9999 -9999 -9999 -9999 -9999 -9999 -9999 -9999 -9999 -9999 -9999 -9999 -9999 -9999 -9999 -9999 -9999 -9999 -9999 -9999 -9999 -9999 -9999 -9999 -9999 -9999 -9999 -9999 -9999 -9999 -9999 -9999 -9999 -9999 -9999 -9999 -9999 -9999 -9999 -9999 -9999 -9999 -9999 -9999 -9999 -9999 -9999 -9999 -9999 -9999 -9999 -9999 -9999 -9999 -9999 -9999 -9999 -9999 -9999 -9999 -9999 -9999 -9999 -9999 -9999 -9999 -9999 -9999 -9999 -9999 -9999 -9999 -9999 -9999 -9999 -9999 -9999 -9999 -9999 -9999 -9999 -9999 -9999 -9999 -9999 -9999 -9999 -9999 -9999 -9999 85.79959 86.78552 86.85184 86.54503 86.40646 86.36975 86.30726 86.08794 85.93033 85.88822 85.93265 85.97221 85.97756 85.83928 85.75097 85.07085 85.29486 84.90384 84.55104 84.44197 84.27948 84.16973 84.34055 -9999 -9999 -9999 -9999 -9999 -9999 -9999 -9999 -9999 -9999 -9999 -9999 -9999 -9999 -9999 -9999 -9999 -9999 -9999 -9999 -9999 -9999 -9999 -9999 -9999 -9999 -9999 -9999 -9999 -9999 -9999 
-9999 -9999 -9999 93.63649 94.2635 94.1923 93.92272 93.56625 93.77319 93.3213 93.98299 94.12504 92.53143 92.30531 91.68953 92.35933 92.62185 93.34737 94.07963 93.86116 93.87938 93.43208 92.98129 93.07753 92.45663 92.49458 -9999 -9999 -9999 -9999 -9999 -9999 -9999 -9999 -9999 -9999 -9999 -9999 -9999 -9999 -9999 -9999 -9999 -9999 -9999 -9999 -9999 -9999 -9999 -9999 -9999 -9999 -9999 -9999 -9999 -9999 -9999 -9999 -9999 -9999 -9999 -9999 -9999 -9999 -9999 -9999 -9999 -9999 -9999 -9999 -9999 -9999 -9999 -9999 -9999 -9999 -9999 -9999 -9999 -9999 -9999 -9999 -9999 -9999 -9999 -9999 -9999 -9999 -9999 -9999 -9999 -9999 -9999 -9999 -9999 -9999 -9999 -9999 -9999 -9999 -9999 -9999 -9999 -9999 -9999 -9999 -9999 -9999 -9999 -9999 -9999 -9999 -9999 -9999 -9999 -9999 -9999 85.89231 86.50961 86.33054 86.291 86.31843 86.17789 85.87553 85.85394 85.74492 85.74492 85.42168 85.45811 85.42612 85.00623 84.04185 83.81799 84.37194 84.72803 84.20155 83.50012 83.896 84.13348 84.12461 -9999 -9999 -9999 -9999 -9999 -9999 -9999 -9999 -9999 -9999 -9999 -9999 -9999 -9999 -9999 -9999 -9999 -9999 -9999 -9999 -9999 -9999 -9999 -9999 -9999 -9999 -9999 -9999 -9999 -9999 
-9999 94.4009 95.07719 95.53804 95.78357 95.39119 94.37529 93.85536 92.67686 92.48503 92.82487 92.62801 92.96632 92.71019 92.56748 93.08591 92.46463 92.871 93.16261 92.97459 93.6848 92.73164 92.47761 91.94314 91.65089 91.86313 -9999 -9999 -9999 -9999 -9999 -9999 -9999 -9999 -9999 -9999 -9999 -9999 -9999 -9999 -9999 -9999 -9999 -9999 -9999 -9999 -9999 -9999 -9999 -9999 -9999 -9999 -9999 -9999 -9999 -9999 -9999 -9999 -9999 -9999 -9999 -9999 -9999 -9999 -9999 -9999 -9999 -9999 -9999 -9999 -9999 -9999 -9999 -9999 -9999 -9999 -9999 -9999 -9999 -9999 -9999 -9999 -9999 -9999 -9999 -9999 -9999 -9999 -9999 -9999 -9999 -9999 -9999 -9999 -9999 -9999 -9999 -9999 -9999 -9999 -9999 -9999 -9999 -9999 -9999 -9999 -9999 -9999 -9999 -9999 -9999 -9999 -9999 -9999 -9999 -9999 -9999 -9999 86.4872 86.26913 86.21726 86.2962 86.17538 86.04873 85.33151 85.35091 85.423 85.49764 85.28497 84.95721 84.7448 83.69701 84.57458 84.46837 84.63477 84.12341 84.02917 82.62986 84.08281 84.15723 -9999 -9999 -9999 -9999 -9999 -9999 -9999 -9999 -9999 -9999 -9999 -9999 -9999 -9999 -9999 -9999 -9999 -9999 -9999 -9999 -9999 -9999 -9999 -9999 -9999 -9999 -9999 -9999 -9999 -9999 
-9999 93.73516 95.00048 96.10757 95.84652 95.56397 94.00852 93.15181 92.75686 92.44128 93.29158 94.02705 93.29713 93.03516 93.22691 93.46046 92.60876 92.4207 92.67088 93.30055 93.29276 93.0144 92.38242 92.39445 92.00677 92.21239 91.95332 -9999 -9999 -9999 -9999 -9999 -9999 -9999 -9999 -9999 -9999 -9999 -9999 -9999 -9999 -9999 -9999 -9999 -9999 -9999 -9999 -9999 -9999 -9999 -9999 -9999 -9999 -9999 -9999 -9999 -9999 -9999 -9999 -9999 -9999 -9999 -9999 -9999 -9999 -9999 -9999 -9999 -9999 -9999 -9999 -9999 -9999 -9999 -9999 -9999 -9999 -9999 -9999 -9999 -9999 -9999 -9999 -9999 -9999 -9999 -9999 -9999 -9999 -9999 -9999 -9999 -9999 -9999 -9999 -9999 -9999 -9999 -9999 -9999 -9999 -9999 -9999 -9999 -9999 -9999 -9999 -9999 -9999 -9999 -9999 -9999 -9999 -9999 -9999 -9999 -9999 -9999 85.58511 86.0687 86.25905 86.02186 85.46043 85.22852 84.80855 84.77434 84.75657 84.99449 84.96478 84.92957 84.60426 83.474 83.72735 84.18394 84.18394 84.17863 83.92495 83.35375 82.69409 -9999 -9999 -9999 -9999 -9999 -9999 -9999 -9999 -9999 -9999 -9999 -9999 -9999 -9999 -9999 -9999 -9999 -9999 -9999 -9999 -9999 -9999 -9999 -9999 -9999 -9999 -9999 -9999 -9999 -9999 -9999 
-9999 -9999 94.58689 95.9977 95.97645 96.22416 94.78184 94.58279 94.12371 94.40671 94.5481 93.93503 93.93503 93.784 93.24656 93.61174 92.85109 92.60567 93.49154 93.35648 93.55708 94.36141 93.88635 93.03909 92.03846 91.56862 91.48747 -9999 -9999 -9999 -9999 -9999 -9999 -9999 -9999 -9999 -9999 -9999 -9999 -9999 -9999 -9999 -9999 -9999 -9999 -9999 -9999 -9999 -9999 -9999 -9999 -9999 -9999 -9999 -9999 -9999 -9999 -9999 -9999 -9999 -9999 -9999 -9999 -9999 -9999 -9999 -9999 -9999 -9999 -9999 -9999 -9999 -9999 -9999 -9999 -9999 -9999 -9999 -9999 -9999 -9999 -9999 -9999 -9999 -9999 -9999 -9999 -9999 -9999 -9999 -9999 -9999 -9999 -9999 -9999 -9999 -9999 -9999 -9999 -9999 -9999 -9999 -9999 -9999 -9999 -9999 -9999 -9999 -9999 -9999 -9999 -9999 -9999 -9999 -9999 -9999 -9999 -9999 -9999 85.32561 85.91663 85.83141 85.7924 85.3398 84.74716 84.367 84.64513 85.10682 84.10588 84.8196 84.21952 84.26788 83.48717 84.20847 84.07951 83.8399 83.41157 83.29041 82.50542 82.87659 83.29102 83.37777 -9999 -9999 -9999 -9999 81.05771 81.23765 -9999 -9999 -9999 -9999 -9999 -9999 -9999 -9999 -9999 -9999 -9999 -9999 -9999 -9999 -9999 -9999 -9999 -9999 -9999 -9999 -9999 -9999 
-9999 -9999 95.40899 95.29581 96.33884 96.20441 95.89071 95.68547 95.11607 93.69918 94.12652 93.80493 95.0086 94.29314 93.67303 93.2678 93.3203 93.22456 92.7963 92.58781 93.18636 93.09595 93.28967 93.15625 92.51353 91.83314 92.32908 92.0556 91.29047 91.03941 -9999 -9999 -9999 -9999 -9999 -9999 -9999 -9999 -9999 -9999 -9999 -9999 -9999 -9999 -9999 -9999 -9999 -9999 -9999 -9999 -9999 -9999 -9999 -9999 -9999 -9999 -9999 -9999 -9999 -9999 -9999 -9999 -9999 -9999 -9999 -9999 -9999 -9999 -9999 -9999 -9999 -9999 -9999 -9999 -9999 -9999 -9999 -9999 -9999 -9999 -9999 -9999 -9999 -9999 -9999 -9999 -9999 -9999 -9999 -9999 -9999 -9999 -9999 -9999 -9999 -9999 -9999 -9999 -9999 -9999 -9999 -9999 -9999 -9999 -9999 -9999 -9999 -9999 -9999 -9999 -9999 -9999 -9999 -9999 -9999 -9999 -9999 -9999 -9999 -9999 84.96597 85.78812 85.71227 85.71735 85.745 85.11605 84.59867 84.77657 84.71904 84.71904 84.65965 84.11092 83.96626 84.25005 84.25005 83.72735 83.26184 82.79791 82.14817 83.11053 83.01517 82.33252 82.66479 81.97679 81.99576 81.48283 80.73847 79.72594 81.12604 -9999 -9999 -9999 -9999 -9999 -9999 -9999 -9999 -9999 -9999 -9999 -9999 -9999 -9999 -9999 -9999 -9999 -9999 -9999 -9999 -9999 
-9999 -9999 95.50974 95.76776 95.59357 94.9221 96.01981 95.24842 95.51 95.21642 95.12978 94.16412 94.0807 94.91725 94.34312 93.74786 93.21146 93.29078 92.66385 93.03922 92.75878 93.12263 92.77939 92.96322 92.87483 92.67686 91.77406 91.03011 91.11384 91.14878 -9999 -9999 -9999 -9999 -9999 -9999 -9999 -9999 -9999 -9999 -9999 -9999 -9999 -9999 -9999 -9999 -9999 -9999 -9999 -9999 -9999 -9999 -9999 -9999 -9999 -9999 -9999 -9999 -9999 -9999 -9999 -9999 -9999 -9999 -9999 -9999 -9999 -9999 -9999 -9999 -9999 -9999 -9999 -9999 -9999 -9999 -9999 -9999 -9999 -9999 -9999 -9999 -9999 -9999 -9999 -9999 -9999 -9999 -9999 -9999 -9999 -9999 -9999 -9999 -9999 -9999 -9999 -9999 -9999 -9999 -9999 -9999 -9999 -9999 -9999 -9999 -9999 -9999 -9999 -9999 -9999 -9999 -9999 -9999 -9999 -9999 -9999 -9999 -9999 84.85307 84.76427 85.41484 85.29872 85.21648 85.06873 85.24794 84.58472 84.31245 84.29606 84.47052 84.47052 84.0638 84.33669 84.27876 83.62667 83.79357 83.43414 82.65706 82.11572 83.50793 82.32121 82.21297 81.97566 81.74162 81.33018 81.40173 80.84279 80.51142 -9999 80.08047 80.07126 79.59023 -9999 -9999 -9999 -9999 -9999 -9999 -9999 -9999 -9999 -9999 -9999 -9999 -9999 -9999 -9999 -9999 -9999 -9999 
-9999 -9999 93.86848 94.72645 94.3948 95.58958 95.27071 94.88795 95.67127 95.19517 94.992 94.76793 94.41414 94.21918 93.96391 93.9222 94.18149 93.44971 92.66644 92.87891 93.10754 92.92018 93.4428 93.30232 93.26822 92.53912 91.77406 91.69918 91.8418 91.41877 91.44692 -9999 -9999 -9999 -9999 -9999 -9999 -9999 -9999 -9999 -9999 -9999 -9999 -9999 -9999 -9999 -9999 -9999 -9999 -9999 -9999 -9999 -9999 -9999 -9999 -9999 -9999 -9999 -9999 -9999 -9999 -9999 -9999 -9999 -9999 -9999 -9999 -9999 -9999 -9999 -9999 -9999 -9999 -9999 -9999 -9999 -9999 -9999 -9999 -9999 -9999 -9999 -9999 -9999 -9999 -9999 -9999 -9999 -9999 -9999 -9999 -9999 -9999 -9999 -9999 -9999 -9999 -9999 -9999 -9999 -9999 -9999 -9999 -9999 -9999 -9999 -9999 -9999 -9999 -9999 -9999 -9999 -9999 -9999 -9999 -9999 -9999 -9999 -9999 85.02656 85.19461 84.94724 85.0417 84.83201 84.48437 84.37975 84.50674 83.99467 83.83508 84.32688 84.18696 84.41341 83.91306 84.2667 83.93999 83.54622 83.41203 82.75716 82.63858 82.10844 82.8899 82.01797 81.91487 81.71558 81.59936 80.84872 81.51211 80.39462 79.29902 79.76308 79.78416 79.94417 79.6544 79.5165 79.15601 78.97935 78.63985 79.2091 78.56001 78.87706 78.93882 78.50683 -9999 -9999 -9999 -9999 -9999 -9999 -9999 -9999 
-9999 -9999 93.80373 93.52216 93.69128 94.44314 95.65118 95.24028 95.13563 96.30125 94.65664 94.05329 94.01597 94.53738 93.95428 94.00588 94.25718 93.27104 93.32178 93.20337 92.85796 92.93894 93.3147 93.4267 93.59477 92.62756 91.9762 91.57391 91.96089 91.65215 91.28273 -9999 -9999 -9999 -9999 -9999 -9999 -9999 -9999 -9999 -9999 -9999 -9999 -9999 -9999 -9999 -9999 -9999 -9999 -9999 -9999 -9999 -9999 -9999 -9999 -9999 -9999 -9999 -9999 -9999 -9999 -9999 -9999 -9999 -9999 -9999 -9999 -9999 -9999 -9999 -9999 -9999 -9999 -9999 -9999 -9999 -9999 -9999 -9999 -9999 -9999 -9999 -9999 -9999 -9999 -9999 -9999 -9999 -9999 -9999 -9999 -9999 -9999 -9999 -9999 -9999 -9999 -9999 -9999 -9999 -9999 -9999 -9999 -9999 -9999 -9999 -9999 -9999 -9999 -9999 -9999 -9999 -9999 -9999 -9999 -9999 -9999 -9999 -9999 -9999 84.70147 84.60788 84.40127 84.44897 84.286 84.06506 83.75751 83.75102 83.82283 83.73808 84.19309 84.28319 83.95461 83.50027 84.18508 83.7196 83.26436 82.61601 82.57452 82.18466 82.5273 81.92053 82.47497 82.04883 80.87495 81.90555 81.51857 80.58396 80.41326 80.06487 79.72838 79.3964 79.55516 79.63487 79.48679 79.78781 79.94224 79.03441 78.36909 78.33134 78.60459 78.57992 79.11179 78.62089 -9999 -9999 -9999 -9999 -9999 -9999 
-9999 -9999 -9999 -9999 94.53093 95.35538 95.13497 96.2377 95.91611 95.67384 95.86759 95.15756 94.92538 94.21515 94.43256 94.46163 94.12051 93.00672 92.17117 91.98144 93.21098 92.14603 93.02415 92.82714 93.13454 93.29194 92.25353 91.75092 91.3352 91.24998 90.38869 -9999 -9999 -9999 -9999 -9999 -9999 -9999 -9999 -9999 -9999 -9999 -9999 -9999 -9999 -9999 -9999 -9999 -9999 -9999 -9999 -9999 -9999 -9999 -9999 -9999 -9999 -9999 -9999 -9999 -9999 -9999 -9999 -9999 -9999 -9999 -9999 -9999 -9999 -9999 -9999 -9999 -9999 -9999 -9999 -9999 -9999 -9999 -9999 -9999 -9999 -9999 -9999 -9999 -9999 -9999 -9999 -9999 -9999 -9999 -9999 -9999 -9999 -9999 -9999 -9999 -9999 -9999 -9999 -9999 -9999 -9999 -9999 -9999 -9999 -9999 -9999 -9999 85.93579 -9999 -9999 -9999 -9999 -9999 -9999 -9999 -9999 -9999 -9999 -9999 -9999 -9999 84.27604 84.10908 84.21184 84.25037 83.99208 83.93084 83.983 83.95157 83.67623 84.21547 83.32725 83.56261 83.62383 83.45257 82.71102 82.65932 82.50466 82.33835 82.40669 81.61771 81.97488 81.72136 81.15972 81.34851 81.04314 80.41465 80.33096 80.07747 79.87356 79.72337 79.26614 79.26392 79.16561 79.28528 78.56339 79.89902 79.28272 78.60873 78.2731 79.15003 78.94279 78.59731 -9999 -9999 -9999 -9999 -9999 -9999 
-9999 -9999 -9999 -9999 95.24305 95.50321 95.60857 95.9224 95.94342 96.30515 96.22307 96.24109 95.74206 94.2983 93.83401 94.52865 94.37737 93.2003 93.46946 93.09843 92.60035 91.99653 93.43715 93.17218 93.0809 92.88461 93.08485 92.69273 91.86256 91.29699 91.13869 89.93677 -9999 -9999 -9999 -9999 -9999 -9999 -9999 -9999 -9999 -9999 -9999 -9999 -9999 -9999 -9999 -9999 -9999 -9999 -9999 -9999 -9999 -9999 -9999 -9999 -9999 -9999 -9999 -9999 -9999 -9999 -9999 -9999 -9999 -9999 -9999 -9999 -9999 -9999 -9999 -9999 -9999 -9999 -9999 -9999 -9999 -9999 -9999 -9999 -9999 -9999 -9999 -9999 -9999 -9999 -9999 -9999 -9999 -9999 -9999 -9999 -9999 -9999 -9999 -9999 -9999 -9999 -9999 -9999 -9999 -9999 -9999 -9999 -9999 -9999 86.1179 86.35009 86.06009 -9999 -9999 -9999 -9999 -9999 -9999 -9999 -9999 -9999 -9999 -9999 -9999 -9999 84.06398 84.91161 84.71603 84.47723 84.29646 83.93927 83.7622 83.75382 83.69132 83.68649 83.66033 83.75554 83.38776 83.64363 82.73087 81.82245 81.69975 81.5737 81.63132 82.01275 82.0143 81.84609 81.04648 80.63484 79.87686 80.4785 79.99957 79.43549 79.3332 78.87321 79.33767 79.01551 78.28501 78.43021 78.14825 78.55671 78.6139 80.12933 78.98113 79.13936 78.3186 -9999 -9999 -9999 -9999 -9999 -9999 -9999 
-9999 -9999 -9999 -9999 -9999 95.66309 95.47824 95.62904 95.33069 96.02561 95.82585 94.87469 94.34016 94.05329 95.45694 94.33327 94.44841 94.46844 93.49621 93.49176 93.43636 92.26999 92.00114 92.71791 93.25555 93.3573 93.75513 93.45403 92.53952 92.28291 91.71233 91.62816 90.80076 -9999 -9999 -9999 -9999 -9999 -9999 -9999 -9999 -9999 -9999 -9999 -9999 -9999 -9999 -9999 -9999 -9999 -9999 -9999 -9999 -9999 -9999 -9999 -9999 -9999 -9999 -9999 -9999 -9999 -9999 -9999 -9999 -9999 -9999 -9999 -9999 -9999 -9999 -9999 -9999 -9999 -9999 -9999 -9999 -9999 -9999 -9999 -9999 -9999 -9999 -9999 -9999 -9999 -9999 -9999 -9999 -9999 -9999 -9999 -9999 -9999 -9999 -9999 -9999 -9999 -9999 -9999 -9999 -9999 -9999 -9999 -9999 -9999 86.25715 86.14074 85.94678 -9999 -9999 -9999 -9999 -9999 -9999 -9999 -9999 -9999 -9999 -9999 -9999 -9999 84.19195 83.78127 83.96394 84.11733 83.96062 83.71016 83.58935 83.50511 83.54506 82.80379 83.25673 82.99885 82.95937 82.55762 82.87237 81.99158 81.69656 81.4967 81.17719 81.53203 81.38031 80.62153 80.9267 80.83682 79.84253 80.32265 79.88635 79.80923 79.10077 78.96745 78.93394 78.63486 78.41845 78.52637 78.72692 78.23911 78.69868 77.86153 79.42402 79.1789 78.25364 78.36362 -9999 -9999 -9999 -9999 -9999 -9999 
-9999 -9999 -9999 -9999 -9999 -9999 -9999 -9999 95.15077 95.61442 95.76581 96.01086 95.43797 94.23573 95.25435 95.25264 94.95305 95.23328 94.87379 94.85024 93.19659 93.43202 91.50726 91.90886 92.56179 92.6996 93.57264 94.14471 93.59388 92.8458 92.66137 92.15405 91.34158 -9999 -9999 -9999 -9999 -9999 -9999 -9999 -9999 -9999 -9999 -9999 -9999 -9999 -9999 -9999 -9999 -9999 -9999 -9999 -9999 -9999 -9999 -9999 -9999 -9999 -9999 -9999 -9999 -9999 -9999 -9999 -9999 -9999 -9999 -9999 -9999 -9999 -9999 -9999 -9999 -9999 -9999 -9999 -9999 -9999 -9999 -9999 -9999 -9999 -9999 -9999 -9999 -9999 -9999 -9999 -9999 -9999 -9999 -9999 -9999 -9999 -9999 -9999 -9999 -9999 -9999 -9999 -9999 -9999 -9999 -9999 -9999 86.30813 86.12243 86.12946 85.74598 85.50349 -9999 -9999 -9999 -9999 -9999 -9999 -9999 -9999 -9999 -9999 -9999 -9999 83.40374 83.57171 83.708 83.91974 83.40196 83.29711 83.46646 83.41747 82.93462 82.64966 82.78454 83.32924 82.71943 82.41343 81.82571 81.77749 81.44755 81.0546 80.64323 80.56049 81.26107 81.25774 81.20674 80.70568 79.61433 79.82013 79.52792 78.82072 79.36409 79.0205 78.88615 78.10957 78.15792 78.52836 78.69748 78.13636 78.23384 77.69467 78.0069 79.64951 77.79937 78.14065 78.47202 -9999 -9999 -9999 -9999 -9999 
-9999 -9999 -9999 -9999 -9999 -9999 -9999 -9999 -9999 -9999 95.59605 96.18631 95.75198 95.90292 94.61802 95.41624 95.29827 95.17352 95.03098 95.06902 95.22388 93.84943 93.42352 92.83643 93.00797 92.50729 93.35104 93.68536 93.42622 93.19441 92.80163 92.62669 91.89241 90.84806 -9999 -9999 -9999 -9999 -9999 -9999 -9999 -9999 -9999 -9999 -9999 -9999 -9999 -9999 -9999 -9999 -9999 -9999 -9999 -9999 -9999 -9999 -9999 -9999 -9999 -9999 -9999 -9999 -9999 -9999 -9999 -9999 -9999 -9999 -9999 -9999 -9999 -9999 -9999 -9999 -9999 -9999 -9999 -9999 -9999 -9999 -9999 -9999 -9999 -9999 -9999 -9999 -9999 -9999 -9999 -9999 -9999 -9999 -9999 -9999 -9999 -9999 -9999 -9999 -9999 -9999 -9999 -9999 -9999 -9999 86.45499 86.07033 85.63525 85.97494 85.47643 -9999 -9999 -9999 -9999 -9999 -9999 -9999 -9999 -9999 83.96188 -9999 83.4567 83.52292 83.37908 83.47408 83.51297 83.47408 83.22775 83.50991 83.45851 83.55164 82.71185 82.64806 82.24535 81.92214 81.84772 81.67086 81.96046 81.87426 81.42121 80.91956 80.5641 80.64629 81.07479 80.89112 80.44648 80.76988 80.2682 79.3932 78.47202 78.95266 78.97977 78.90812 78.44215 77.6329 78.01511 77.84989 77.90287 77.74857 77.39317 77.85944 77.89681 79.11554 77.93105 77.64205 76.8391 77.18764 -9999 -9999 -9999 -9999 
-9999 -9999 -9999 -9999 -9999 -9999 -9999 -9999 95.78003 95.83689 95.89557 95.81995 96.73434 95.66683 94.24355 94.24355 94.55759 95.15661 94.98609 95.05331 95.1354 95.0217 95.10831 94.33018 93.30128 92.52415 92.44846 92.85287 93.28638 92.6381 91.96306 90.76111 90.57849 91.68623 -9999 -9999 -9999 -9999 -9999 -9999 -9999 -9999 -9999 -9999 -9999 -9999 -9999 -9999 -9999 -9999 -9999 -9999 -9999 -9999 -9999 -9999 -9999 -9999 -9999 -9999 -9999 -9999 -9999 -9999 -9999 -9999 -9999 -9999 -9999 -9999 -9999 -9999 -9999 -9999 -9999 -9999 -9999 -9999 -9999 -9999 -9999 -9999 -9999 -9999 -9999 -9999 -9999 -9999 -9999 -9999 -9999 -9999 -9999 -9999 -9999 -9999 -9999 -9999 -9999 -9999 -9999 -9999 -9999 86.03433 86.26929 86.27071 86.13215 85.62032 85.52486 -9999 -9999 -9999 -9999 -9999 -9999 -9999 -9999 84.24447 84.43878 83.86603 83.4045 83.09302 83.11362 83.13694 83.42891 82.895 83.00946 83.06572 83.29053 83.12788 82.81361 82.37353 82.51922 82.40059 81.61239 81.40764 81.40613 80.93165 80.44701 80.63253 80.29316 80.28365 80.36948 81.02948 80.25468 80.09351 79.55077 78.42403 78.3095 79.08027 79.2457 78.8446 78.11022 77.3698 76.63947 77.29214 77.59765 77.2606 77.02207 76.37289 77.20255 79.59583 77.68768 77.5441 76.57438 77.29817 -9999 -9999 -9999 -9999 
-9999 -9999 -9999 -9999 -9999 -9999 -9999 96.49993 96.51461 96.41521 96.61977 96.06966 95.42283 96.49081 96.1289 95.82784 95.28752 94.48804 95.02966 95.52227 94.98043 94.79882 95.16245 94.88574 94.76418 93.68327 93.29527 93.15485 93.20222 91.91993 90.74265 90.60993 89.73579 90.63535 -9999 -9999 -9999 -9999 -9999 -9999 -9999 -9999 -9999 -9999 -9999 -9999 -9999 -9999 -9999 -9999 -9999 -9999 -9999 -9999 -9999 -9999 -9999 -9999 -9999 -9999 -9999 -9999 -9999 -9999 -9999 -9999 -9999 -9999 -9999 -9999 -9999 -9999 -9999 -9999 -9999 -9999 -9999 -9999 -9999 -9999 -9999 -9999 -9999 -9999 -9999 -9999 -9999 -9999 -9999 -9999 -9999 -9999 -9999 -9999 -9999 -9999 -9999 -9999 -9999 -9999 -9999 -9999 -9999 86.23373 86.07746 85.90272 86.20318 85.80608 85.14395 -9999 -9999 -9999 -9999 -9999 -9999 -9999 -9999 83.92174 83.7432 83.71149 83.32702 82.9676 83.08994 83.02846 83.01916 82.86221 82.96614 83.10838 82.98302 82.55906 82.32601 81.97609 82.44817 82.12011 81.84497 81.47786 81.04648 80.86458 80.54798 80.02732 79.73597 79.71931 79.93144 80.17284 80.71542 80.1204 80.07886 79.47091 78.42023 78.8825 78.89468 78.77792 78.36687 77.57941 77.15525 78.21552 77.69781 77.09486 78.36082 79.29749 78.17664 77.24952 78.78789 79.79772 77.81858 79.35073 76.66738 75.70789 75.996 -9999 
-9999 -9999 -9999 -9999 -9999 -9999 96.52406 96.63383 96.8345 96.11626 95.88873 96.31017 95.84873 95.42131 95.75789 95.79539 95.59548 94.92795 94.74229 94.73782 95.13434 95.20019 94.89915 95.2049 95.09013 94.5275 93.56856 93.0244 93.4518 93.2686 92.84743 91.02647 90.45712 89.32668 89.2461 -9999 -9999 -9999 -9999 -9999 -9999 -9999 -9999 -9999 -9999 -9999 -9999 -9999 -9999 -9999 -9999 -9999 -9999 -9999 -9999 -9999 -9999 -9999 -9999 -9999 -9999 -9999 -9999 -9999 -9999 -9999 -9999 -9999 -9999 -9999 -9999 -9999 -9999 -9999 -9999 -9999 -9999 -9999 -9999 -9999 -9999 -9999 -9999 -9999 -9999 -9999 -9999 -9999 -9999 -9999 -9999 -9999 -9999 -9999 -9999 -9999 -9999 -9999 -9999 -9999 -9999 -9999 -9999 -9999 -9999 86.01516 85.70123 -9999 -9999 -9999 -9999 -9999 -9999 -9999 84.67723 -9999 -9999 83.84759 83.91224 83.68832 83.70126 83.15402 83.04552 83.42484 82.82735 82.6866 82.64143 82.57323 82.50247 82.12412 81.79568 81.69868 81.42652 81.33358 81.04648 81.13102 80.77975 80.87616 80.35547 79.44593 79.74825 79.72492 79.51332 79.60675 80.00626 79.64683 79.2715 78.34664 78.34664 79.01114 78.59344 78.10133 77.96553 76.5467 76.84698 77.13541 77.2597 78.4786 78.92 77.10231 77.31754 76.02622 76.17643 79.07822 77.88844 82.15652 78.00038 -9999 -9999 -9999 
-9999 -9999 -9999 -9999 -9999 -9999 96.78324 96.88625 96.86664 96.94595 96.90645 95.13184 95.29249 95.40823 95.79539 95.80495 96.36693 95.3167 95.39289 95.24057 94.36685 94.59537 94.02522 95.15831 94.93986 94.91645 94.73584 94.38232 93.1912 93.05564 90.73714 91.67087 90.76891 89.77814 91.08749 -9999 -9999 -9999 -9999 -9999 -9999 -9999 -9999 -9999 -9999 -9999 -9999 -9999 -9999 -9999 -9999 -9999 -9999 -9999 -9999 -9999 -9999 -9999 -9999 -9999 -9999 -9999 -9999 -9999 -9999 -9999 -9999 -9999 -9999 -9999 -9999 -9999 -9999 -9999 -9999 -9999 -9999 -9999 -9999 -9999 -9999 -9999 -9999 -9999 -9999 -9999 -9999 -9999 -9999 -9999 -9999 85.94588 86.55449 85.55162 86.19482 86.00035 -9999 -9999 -9999 -9999 -9999 -9999 -9999 -9999 -9999 85.55951 -9999 -9999 -9999 -9999 -9999 -9999 -9999 -9999 84.26914 84.06529 -9999 83.61272 83.66487 83.49516 83.39418 82.92738 83.49007 83.40019 83.35865 82.46823 82.26254 82.04766 81.74606 81.6808 81.76714 81.52634 81.35345 81.05944 80.98593 80.70077 80.59293 80.26218 80.02471 79.38303 79.20885 79.08186 79.21729 79.29571 79.79128 79.41774 78.32595 78.14155 79.03024 78.66936 78.40215 78.30299 77.4637 76.80225 76.95592 76.72243 76.64388 77.29569 77.31107 77.46252 76.86581 76.05433 77.47127 76.78333 74.77456 79.61348 80.26128 -9999 -9999 -9999 
-9999 -9999 -9999 -9999 96.12237 97.50917 97.09407 96.78722 96.78722 96.45796 96.94621 96.50922 96.35391 95.2768 95.41371 95.15742 95.34016 95.79745 96.27001 95.40376 95.05242 94.37624 94.20554 93.89205 93.91743 94.21733 94.54758 94.38232 93.50863 93.48239 91.79213 91.60678 91.52235 90.92652 91.242 90.61423 -9999 -9999 -9999 -9999 -9999 -9999 -9999 -9999 -9999 -9999 -9999 -9999 -9999 -9999 -9999 -9999 -9999 -9999 -9999 -9999 -9999 -9999 -9999 -9999 -9999 -9999 -9999 -9999 -9999 -9999 -9999 -9999 -9999 -9999 -9999 -9999 -9999 -9999 -9999 -9999 -9999 -9999 -9999 -9999 -9999 -9999 -9999 -9999 -9999 -9999 -9999 -9999 -9999 -9999 85.11755 84.96181 86.49045 85.98501 86.63773 87.18903 -9999 86.35843 85.85391 85.98885 -9999 -9999 -9999 -9999 85.59451 85.69711 85.60729 85.3375 -9999 -9999 -9999 84.95989 84.34385 84.58629 84.1702 83.86648 83.68763 83.96717 83.47268 83.50248 83.35437 83.3345 82.99603 82.35411 82.25755 82.06308 81.76297 81.93948 81.69961 81.70582 81.49633 81.38708 81.23013 80.99488 80.71991 80.28139 80.31722 80.20822 79.67392 79.09106 79.12048 78.83675 79.0713 78.97282 79.439 79.02994 78.00657 78.2934 78.50129 78.27341 78.56348 78.04613 77.08208 76.54918 76.49379 76.61161 76.38375 77.08973 76.91579 76.66377 76.63816 74.94624 75.57932 74.64519 76.59428 80.66745 79.65715 76.87507 -9999 -9999 
-9999 -9999 -9999 95.41771 96.72392 97.59618 97.27862 97.15576 97.09407 96.62168 96.88427 97.06609 96.83244 96.04238 95.62782 95.15385 95.05244 95.0091 94.72002 94.72002 95.40863 95.09157 92.99986 93.08153 93.46601 93.2422 93.41519 93.95882 93.60384 93.60635 92.93423 92.03006 91.10329 89.66234 91.64475 91.64751 -9999 -9999 -9999 -9999 -9999 -9999 -9999 -9999 -9999 -9999 -9999 -9999 -9999 -9999 -9999 -9999 -9999 -9999 -9999 -9999 -9999 -9999 -9999 -9999 -9999 -9999 -9999 -9999 -9999 -9999 -9999 -9999 -9999 -9999 -9999 -9999 -9999 -9999 -9999 -9999 -9999 -9999 -9999 -9999 -9999 -9999 -9999 -9999 -9999 -9999 -9999 -9999 -9999 -9999 -9999 84.3069 85.39842 86.286 86.35276 87.28835 86.06055 85.49781 86.0246 85.83588 86.02638 -9999 -9999 85.39177 85.57479 85.63812 85.51953 85.41983 -9999 -9999 84.71397 85.08331 85.01138 84.68777 83.82691 83.76268 83.78426 83.12398 83.39254 83.4481 83.23495 83.09742 82.8793 82.63032 82.2892 82.30785 82.09129 81.75153 81.47834 81.42717 81.39005 81.32694 80.95092 80.52258 80.59125 80.2775 80.09375 80.15453 79.89322 78.79108 79.00521 78.93361 78.5613 78.70942 78.92804 78.58388 78.73631 77.5883 77.90263 78.31239 78.11053 77.73541 77.77742 76.98581 76.50282 76.47421 75.97742 77.07352 76.29073 76.90921 74.77405 74.87959 75.19918 74.89482 78.65616 80.86812 80.32935 81.10764 -9999 -9999 
-9999 -9999 -9999 96.9511 96.13589 97.12891 97.46294 97.37182 97.00906 96.70361 96.14713 96.40961 96.0891 95.9087 95.98777 95.54524 95.60258 94.41649 95.04168 94.82467 94.70748 94.93327 95.11782 94.09496 94.48432 93.58418 93.62794 93.58192 93.41015 93.19762 92.85661 92.45479 92.39948 90.98928 90.86312 91.70089 90.60352 89.94775 90.68383 -9999 -9999 -9999 -9999 -9999 -9999 -9999 -9999 -9999 -9999 -9999 -9999 -9999 -9999 -9999 -9999 -9999 -9999 -9999 -9999 -9999 -9999 -9999 -9999 -9999 -9999 -9999 -9999 -9999 -9999 -9999 -9999 -9999 -9999 -9999 -9999 -9999 -9999 -9999 -9999 -9999 -9999 -9999 -9999 -9999 -9999 -9999 -9999 -9999 -9999 -9999 -9999 -9999 85.27644 86.57597 87.71923 87.30902 87.26413 86.07527 85.97977 85.57088 86.13295 85.95364 85.36855 85.35479 85.66336 85.78593 85.68103 85.70123 -9999 85.1284 84.56481 84.10734 85.0077 84.84692 84.14141 83.59809 83.37301 83.33675 83.37301 83.20435 83.08392 82.92683 82.93338 82.41846 82.33299 81.87605 81.62118 81.56929 81.36636 81.04432 81.33686 80.80998 80.58498 80.68246 80.408 80.15862 79.94187 80.05755 79.28233 78.76055 78.60503 78.50815 78.28242 78.35758 78.27259 78.57062 78.42124 78.1745 77.78751 77.86831 77.4649 77.72971 77.20235 77.96468 77.15845 76.46407 76.75029 76.96349 76.80391 76.05608 75.18037 74.57653 77.73438 77.14275 76.78134 80.48063 76.5006 81.39645 81.19484 -9999 
-9999 -9999 -9999 -9999 96.07417 96.4528 97.65482 97.58977 95.77813 95.86957 96.1865 96.77746 96.65749 96.4736 96.1271 95.70157 95.44196 95.13528 94.34972 95.31059 94.98425 94.86102 94.74385 94.91919 94.55379 93.70969 94.63474 93.91679 93.46806 94.06315 93.59075 93.59075 93.17178 91.4947 91.63995 92.00517 91.72504 90.98105 91.08176 90.2684 90.45052 90.25369 -9999 -9999 -9999 -9999 -9999 -9999 -9999 -9999 -9999 -9999 -9999 -9999 -9999 -9999 -9999 -9999 -9999 -9999 -9999 -9999 -9999 -9999 -9999 -9999 -9999 -9999 -9999 -9999 -9999 -9999 -9999 -9999 -9999 -9999 -9999 -9999 -9999 -9999 -9999 -9999 -9999 -9999 -9999 -9999 -9999 -9999 -9999 -9999 -9999 84.99526 86.00035 87.02777 87.06915 86.86506 87.15429 86.51212 86.35487 85.38579 85.58339 86.16061 85.58339 85.51251 85.38586 84.92872 85.4259 85.34082 85.4147 85.32206 84.62439 84.11201 84.05243 83.89191 83.3172 83.104 83.35511 83.07024 82.85434 82.81253 82.65701 82.89951 82.83791 82.52397 82.14933 81.79408 81.44821 81.31187 81.053 80.95828 81.22628 80.94082 80.73666 79.77744 79.76553 80.12536 79.68842 79.17293 79.32191 78.65478 78.58049 78.52894 78.51379 78.03714 77.8692 77.92727 78.27188 78.20162 78.44028 78.07009 77.43336 77.90429 77.20709 77.42298 76.15237 76.48766 76.98602 76.98612 77.26428 75.71149 75.00924 75.68625 76.86198 78.1608 79.51649 75.40607 75.70967 77.69075 -9999 -9999 
-9999 -9999 -9999 -9999 95.78481 96.37675 96.35242 97.02763 96.14774 96.02532 96.99791 96.96714 96.76492 96.34158 96.3925 95.99191 95.54994 95.23074 95.19943 95.43898 95.08996 94.50962 94.61158 94.29876 95.27031 94.2122 93.57632 94.58474 93.90504 93.93719 94.18018 93.66743 93.55075 92.86165 91.88219 92.16624 92.63647 92.43365 91.62254 91.39748 91.83542 91.51438 91.1684 90.82233 91.49026 -9999 -9999 -9999 -9999 -9999 -9999 -9999 -9999 -9999 -9999 -9999 -9999 -9999 -9999 -9999 -9999 -9999 -9999 -9999 -9999 -9999 -9999 -9999 -9999 -9999 -9999 -9999 -9999 -9999 -9999 -9999 -9999 -9999 -9999 -9999 -9999 -9999 -9999 -9999 -9999 -9999 -9999 -9999 -9999 -9999 -9999 -9999 86.69745 87.17611 86.77171 86.63452 86.63274 86.05238 86.06258 85.52013 84.97868 85.42681 85.38746 85.37392 85.08078 84.91989 85.01107 84.9481 84.85055 84.60377 84.41361 84.07014 83.64375 83.5892 83.2335 83.03973 82.8868 82.55677 82.41898 82.43687 82.51245 82.60038 82.60038 82.56718 82.01476 81.48818 80.96756 80.84188 81.15125 81.13505 81.2139 80.85763 80.77116 79.72359 79.62709 79.95281 79.3052 79.13754 79.14897 78.39134 78.27681 78.46896 78.35443 77.64957 77.96259 78.17462 78.08808 78.12711 77.87542 77.64573 77.62025 76.30853 76.97935 76.69412 76.28091 76.41281 76.54514 76.18534 76.82351 -9999 -9999 75.13519 75.41338 75.28259 77.65628 77.16676 75.07294 74.40881 77.60002 78.62827 
-9999 -9999 -9999 -9999 94.41556 94.60056 96.29848 96.45305 96.82404 96.29989 95.84801 96.61165 96.63031 96.28561 96.42489 95.67731 95.73035 95.57166 95.5742 95.73461 94.81364 94.46426 94.8495 94.54834 95.49927 94.39217 93.77546 94.12817 94.38713 94.78576 93.70341 93.76167 93.17082 93.77739 93.39915 92.00217 91.96671 92.45248 92.95486 92.32069 92.16889 92.13393 91.38558 90.78609 91.15664 -9999 -9999 -9999 -9999 -9999 -9999 -9999 -9999 -9999 -9999 -9999 -9999 -9999 -9999 -9999 91.49829 90.58787 -9999 -9999 -9999 -9999 -9999 -9999 -9999 -9999 -9999 -9999 -9999 -9999 -9999 -9999 -9999 -9999 -9999 -9999 -9999 -9999 -9999 -9999 -9999 -9999 -9999 -9999 -9999 -9999 -9999 -9999 86.3699 86.59007 86.49284 86.52766 86.41496 86.49285 86.15176 86.19114 85.42238 85.39268 85.0078 85.44236 85.445 85.55743 85.36514 84.54034 84.42573 84.96622 85.0121 84.67434 83.70499 83.5168 83.08395 82.88499 82.80395 82.39471 82.28399 82.45422 82.21453 82.18018 82.63911 82.08784 81.71347 80.97994 80.89748 80.86552 81.02392 80.9737 80.85896 80.85517 80.8764 80.48844 80.04764 79.73177 79.30828 78.80381 78.29718 77.85683 78.23772 78.04762 77.88546 77.50353 77.84039 77.90994 78.01104 78.27468 77.46098 77.43528 77.29464 76.90556 76.50326 76.82151 76.96992 74.92446 76.03802 75.91055 76.76051 -9999 -9999 -9999 -9999 75.31852 76.48153 77.63589 75.64594 74.69693 77.02443 -9999 
97.90385 98.22758 98.86864 98.2826 96.17251 95.09726 94.45601 94.90901 96.67572 96.56973 95.75376 96.31707 96.38773 96.44094 95.58305 95.76627 95.60857 95.9665 95.50983 95.38248 95.08788 94.5446 94.4176 95.54559 95.73878 95.07312 94.49698 93.72948 93.95568 94.29424 93.7275 93.74616 93.41047 93.52692 93.87951 93.30197 92.51001 93.11526 92.94702 92.8784 92.76426 92.2918 92.04504 92.10059 92.5594 91.44305 -9999 -9999 -9999 -9999 -9999 -9999 -9999 -9999 -9999 -9999 -9999 -9999 91.17889 91.30652 90.69717 90.48652 90.41453 -9999 -9999 -9999 -9999 -9999 -9999 -9999 -9999 -9999 -9999 -9999 -9999 -9999 -9999 -9999 -9999 -9999 -9999 -9999 -9999 -9999 -9999 -9999 -9999 -9999 -9999 -9999 -9999 86.50435 86.37893 86.32808 86.58695 86.209 85.73452 85.3402 85.3072 84.65308 84.40247 84.69418 84.93552 84.73008 84.77096 84.41179 84.64037 85.29619 84.74092 84.2171 84.06699 83.91776 83.59655 83.7392 83.16223 82.9106 82.85084 82.33635 82.5286 82.17265 82.32689 82.03587 82.1514 82.0172 81.59145 81.43193 80.99633 80.78095 81.03716 80.96912 80.96109 80.54361 80.83033 80.22186 79.8553 79.92966 79.45294 78.9845 78.3132 78.14067 77.85944 78.25941 77.35294 77.57716 77.68677 77.11613 77.27681 77.13388 77.2999 77.95543 77.45186 77.30061 76.94626 76.94437 76.62506 76.2002 75.34772 75.42274 76.14563 -9999 -9999 -9999 -9999 -9999 74.53866 76.06143 75.04227 -9999 -9999 -9999 
99.3908 98.10255 96.49235 96.20804 97.29646 95.17203 94.64906 94.45385 95.53308 94.76267 95.94551 95.87603 96.49486 95.66368 95.80598 95.47662 95.82076 94.97232 95.23807 95.01185 95.18938 94.8716 94.72507 94.74005 95.16198 95.72729 95.25159 95.01112 94.41473 93.67308 94.16249 93.87888 93.53227 93.9245 94.09418 93.38873 93.24947 93.39326 93.46104 92.98135 93.44906 92.05978 92.25278 92.24068 91.83905 91.56793 -9999 -9999 -9999 -9999 -9999 -9999 -9999 -9999 -9999 -9999 -9999 -9999 90.87467 90.91594 90.95066 90.85382 90.68032 90.55694 -9999 -9999 -9999 -9999 -9999 -9999 -9999 -9999 -9999 -9999 -9999 -9999 -9999 -9999 -9999 -9999 -9999 -9999 -9999 -9999 -9999 -9999 -9999 -9999 -9999 -9999 -9999 -9999 87.05157 86.73133 86.32359 86.22193 86.59062 85.96763 85.25313 84.73527 84.83989 84.344 84.08198 84.44057 84.20045 84.44507 84.71032 84.06932 84.12095 83.96142 83.88123 83.78907 83.62304 83.30917 83.40762 83.23775 82.76786 82.49384 82.44746 81.84591 81.90345 82.14375 81.89227 81.68123 81.47528 81.11487 80.5945 80.67844 80.79017 80.76598 80.50739 80.30553 80.58399 80.31324 79.87322 79.38888 79.27359 78.52833 78.46912 78.61911 78.26341 77.30892 77.37132 77.16599 77.26659 77.38452 77.26171 77.01269 76.73482 77.60081 77.33793 76.83601 76.52458 77.05954 77.32217 77.14286 75.57294 73.74228 75.04359 -9999 -9999 -9999 -9999 -9999 -9999 75.24484 -9999 -9999 -9999 -9999 
-9999 98.75255 96.78176 95.82864 96.92254 96.62634 95.92436 95.18575 95.23747 94.43336 95.82706 94.74847 95.25495 96.43065 96.03033 95.86346 95.93645 94.5295 94.1673 95.06429 95.64708 95.29667 95.38326 94.83497 94.67588 95.53489 95.38998 95.22001 95.32421 94.45512 94.20361 93.40447 94.14614 94.02646 94.44596 93.57531 93.80753 93.95012 93.64968 93.67307 93.85768 93.84045 92.25302 91.13119 91.85484 91.94806 91.55778 92.32832 92.40731 92.58769 93.09818 -9999 -9999 -9999 -9999 -9999 -9999 -9999 91.02941 91.06873 90.87233 90.49128 90.42872 90.48337 90.12489 89.68125 -9999 -9999 -9999 -9999 -9999 -9999 -9999 -9999 -9999 -9999 -9999 -9999 -9999 -9999 -9999 -9999 -9999 -9999 -9999 -9999 -9999 -9999 -9999 -9999 -9999 -9999 -9999 86.49426 86.46305 86.63488 86.73893 86.51954 86.59562 85.81725 85.43314 84.90961 84.48662 83.96169 83.75191 83.54146 83.95977 83.95657 83.69402 83.60962 83.42467 83.44147 83.91518 83.26025 83.28281 82.85175 82.50454 82.2736 81.67426 81.99834 82.18859 81.88827 81.75738 81.42432 81.35053 81.12 80.65645 80.8085 80.87074 80.60738 80.42171 79.77908 79.97957 79.56574 79.65268 79.57493 78.97459 78.39109 78.93546 78.3445 78.22232 77.84605 77.61942 76.95216 77.49932 77.51427 77.27779 77.03039 76.98527 76.55724 77.12006 76.12888 76.60123 76.58331 75.69886 75.2217 74.99212 75.03506 75.71947 75.56074 -9999 -9999 -9999 -9999 -9999 -9999 -9999 -9999 -9999 -9999 
-9999 98.98632 96.55962 94.7226 95.19909 96.73175 95.54969 94.21735 93.92679 94.06026 94.60081 94.72241 94.74199 96.47232 95.72102 96.09934 96.08833 94.49915 94.01539 95.20208 95.89915 96.01392 95.48826 95.65952 94.85074 94.92872 95.14068 94.66582 94.62588 94.3483 93.91708 93.6088 93.38004 93.84926 93.83507 94.16085 93.42312 93.60819 93.88853 93.97387 93.67321 92.92118 93.0646 91.34421 91.66714 92.39766 91.80701 92.45804 92.79422 92.6124 92.90185 92.25409 92.12975 -9999 -9999 -9999 -9999 -9999 90.83253 91.14185 90.99529 90.5973 90.64913 90.65851 90.0715 90.42537 -9999 -9999 -9999 -9999 -9999 -9999 -9999 -9999 -9999 -9999 -9999 -9999 -9999 -9999 -9999 -9999 -9999 -9999 -9999 -9999 -9999 -9999 -9999 -9999 -9999 -9999 -9999 86.60061 86.42158 86.22163 86.52843 86.89225 86.41119 86.4782 86.22057 85.33034 84.93243 84.58337 83.90053 83.53298 83.60043 83.39439 84.04605 83.78915 83.31645 83.26025 83.33757 83.08696 83.04211 82.99688 82.48694 82.33686 82.18929 81.64044 82.00814 82.0263 81.57903 81.1566 81.22942 80.86284 80.78333 80.87758 80.68869 80.53458 79.95354 79.94183 79.41967 79.31863 79.32417 79.15414 79.33775 78.97984 79.21399 78.72243 77.9422 77.76826 78.03298 77.47805 77.29173 77.25352 77.08963 77.19781 77.41747 76.52377 75.96822 75.00517 76.03399 77.24149 76.51523 75.86119 75.35447 74.92941 75.28041 -9999 74.95074 74.24834 -9999 -9999 -9999 -9999 -9999 -9999 -9999 -9999 
-9999 98.85995 97.1661 96.12256 94.29845 95.43447 95.18131 95.96415 95.50874 93.93468 94.06917 94.40437 94.58421 96.2756 93.90535 95.2263 96.10016 93.87428 94.18475 95.58054 95.46478 96.26341 95.92966 95.73022 95.37275 95.24764 95.14068 94.7405 94.01391 94.13613 93.80653 93.8653 92.42834 93.69106 92.42673 92.96173 93.53082 93.90566 93.58993 93.41514 93.20837 93.16529 92.65807 92.51353 92.80891 92.78673 92.45471 92.6496 92.27985 92.35728 92.23957 92.23215 92.46456 92.02819 92.0836 91.98811 -9999 -9999 91.06013 90.9575 90.67921 91.08055 90.49488 90.25481 90.31694 89.81161 89.7263 -9999 -9999 -9999 -9999 -9999 -9999 -9999 -9999 -9999 -9999 -9999 -9999 -9999 -9999 -9999 -9999 -9999 -9999 -9999 -9999 -9999 -9999 -9999 -9999 -9999 -9999 86.22298 86.45979 85.63437 85.70028 85.98994 86.61207 86.89668 86.09019 85.43642 84.84837 84.93443 84.51321 83.81422 84.22018 83.72437 83.15751 83.71387 83.44979 83.8733 83.13401 83.44753 83.15472 82.59881 82.54218 82.92175 82.54611 82.38572 82.09547 81.81999 81.43462 81.24435 80.79929 80.76716 80.59692 80.74058 79.48729 79.71966 79.78593 79.66738 78.73776 79.12337 79.11208 79.41534 78.54414 78.42824 78.30377 78.4186 78.15928 78.18263 78.1143 77.56989 77.59025 77.07127 77.1401 76.58479 76.94147 76.75338 75.97897 75.12032 76.55113 77.0275 75.4771 75.25492 74.98225 75.2984 74.59338 73.92174 73.61892 73.07633 73.45564 -9999 -9999 -9999 -9999 -9999 -9999 -9999 
-9999 -9999 98.03331 95.87106 95.07092 95.08884 94.44637 94.54002 94.29921 92.71925 93.62985 93.48511 93.81702 94.6452 94.62064 95.08797 94.77865 94.78855 94.65609 95.09682 95.83582 96.03408 95.48889 95.10688 95.01728 95.07464 94.91106 94.47267 94.34631 94.13041 93.94776 93.98365 92.4351 92.53793 92.68959 93.24113 93.22681 93.23768 92.78873 93.39546 93.6088 93.43316 93.07658 92.11512 91.94478 92.08443 92.68598 92.57187 92.6438 92.05206 92.05463 92.60506 92.5089 92.01421 91.54849 91.52653 91.2645 91.37627 90.87778 90.49759 90.83291 90.82993 90.70951 89.97259 89.83607 89.73301 88.71333 -9999 -9999 -9999 -9999 -9999 88.84499 -9999 -9999 -9999 -9999 -9999 -9999 -9999 -9999 -9999 -9999 -9999 -9999 -9999 -9999 -9999 -9999 -9999 -9999 -9999 -9999 86.41389 86.83321 86.18064 85.45113 86.8718 86.73399 86.56767 86.21806 85.25668 85.05672 84.95672 84.8594 84.52892 83.99119 83.95206 84.45544 83.89973 83.80695 83.82317 83.80267 83.74714 83.08383 82.82792 82.66381 82.57809 82.14277 81.97346 81.85031 81.43874 81.4659 81.3251 80.92029 80.68123 80.26573 79.56452 79.67953 79.42456 79.72214 79.64407 79.11208 79.29039 78.80861 78.49346 78.85715 78.915 78.53458 78.44433 78.0187 78.06062 77.96593 77.82043 77.34596 77.17939 77.1897 76.94244 76.86122 76.44779 75.05742 75.43213 76.07909 75.4948 75.67809 75.99461 76.27948 76.49268 76.10375 74.18385 73.4097 73.18924 73.13639 -9999 -9999 -9999 -9999 -9999 -9999 -9999 
-9999 -9999 98.95526 99.17995 96.91803 95.60021 95.41772 94.30714 94.19025 95.33098 94.78599 93.42552 92.30824 93.61839 93.01086 94.44959 93.81738 94.18129 94.54372 96.06161 96.78897 96.40121 95.65308 95.49704 95.58222 94.90395 94.22095 94.29225 93.63779 93.7654 94.95007 93.96888 93.62244 93.56744 92.58176 92.4 92.26942 92.24876 92.63312 93.33009 92.57259 93.47813 92.8602 93.24198 92.6987 92.76285 92.99318 92.86178 92.61107 92.20702 92.02987 92.148 92.4902 91.89016 91.42847 91.25376 91.44007 91.25326 91.0071 90.53062 90.74729 91.14604 90.94238 90.37211 90.06805 88.82548 -9999 -9999 -9999 89.60625 89.01618 88.67587 88.81059 88.83195 88.44991 -9999 -9999 -9999 -9999 -9999 -9999 -9999 -9999 -9999 -9999 -9999 -9999 -9999 -9999 -9999 -9999 -9999 86.61494 86.47582 86.93676 86.76109 86.37762 86.13982 86.51157 86.05489 85.99742 85.78164 85.73024 85.56123 85.45303 85.02891 84.66867 84.19115 84.29295 84.39595 84.19664 83.77659 83.60616 83.48867 83.31277 82.5031 82.42583 82.2623 82.11979 81.65487 81.35378 81.38031 81.51437 81.51437 81.01482 80.55206 80.15308 79.8714 79.72921 79.98098 79.41696 78.97354 78.68745 79.65271 79.10495 79.19286 79.06728 79.17196 78.87033 78.50778 78.51507 77.94897 77.52008 77.34467 77.20848 77.232 77.19031 77.00433 76.1836 76.13335 74.80671 75.37062 76.32254 75.96654 75.59579 75.16933 76.61699 74.37056 72.86224 72.56391 73.67806 76.14028 75.15722 -9999 -9999 -9999 -9999 -9999 -9999 -9999 
-9999 -9999 -9999 98.63934 99.11064 98.73882 97.69749 96.14066 95.88264 95.91367 94.10262 93.30999 93.32863 93.34768 94.07561 93.87536 94.2727 94.58866 93.95204 95.0411 95.3326 95.5884 96.09872 96.25134 96.30408 95.30673 95.19565 94.57958 94.72426 94.12698 94.20432 93.99844 94.49567 94.10283 93.47105 93.3836 92.74346 92.25341 92.3571 92.59255 92.56135 92.75618 93.73064 93.07008 92.38091 92.65891 92.55286 92.99113 92.88407 92.18649 92.15472 92.06982 91.68933 91.62692 91.69906 91.54992 91.62032 91.45683 91.28876 91.22152 90.76557 91.12221 90.74207 90.3478 89.33969 89.31222 -9999 -9999 -9999 89.13927 89.45508 89.25233 88.8641 89.03827 88.89887 88.28815 -9999 -9999 -9999 -9999 -9999 88.12915 -9999 -9999 -9999 -9999 -9999 -9999 86.87952 86.81296 86.76855 86.59369 86.78845 86.79704 86.74957 86.58186 86.60729 86.32855 86.4542 85.75278 85.78082 85.66051 85.64067 85.44811 85.18372 85.12645 84.93601 84.58974 84.27139 84.08583 84.01523 83.39139 83.41575 82.7338 83.0714 82.53017 82.248 82.02053 81.95593 81.65754 80.97176 81.10105 81.50331 81.4451 80.70052 80.71714 80.49879 80.1124 79.90614 79.3877 78.93332 78.73869 78.56758 79.88543 78.96136 79.11381 79.35035 79.40269 78.23564 78.28705 78.19814 77.84219 78.14554 77.44125 76.57675 77.59465 77.07961 76.89472 76.33904 75.29003 74.28764 75.51256 76.74834 76.4541 76.38011 75.81798 75.57183 76.21283 75.50568 73.98864 72.78082 73.03154 75.72329 74.84038 -9999 -9999 -9999 -9999 -9999 -9999 
-9999 -9999 -9999 -9999 -9999 -9999 99.21611 98.34253 97.9114 96.42796 94.16976 93.94868 93.58521 95.09243 94.65638 94.97567 94.39735 95.06019 94.68808 94.25495 94.0908 95.40266 96.4687 96.11736 96.19029 95.68497 94.83567 94.98324 93.75872 93.70043 94.08616 94.96659 93.48865 93.3699 94.26379 94.37881 94.34197 93.3836 93.47386 93.3464 92.4129 92.94019 93.7791 93.22742 93.32236 92.99323 92.59432 92.466 92.72369 92.69495 92.6231 91.86151 91.64154 91.10513 91.74328 91.83352 91.52097 91.51344 91.31546 90.69867 90.21754 89.81123 91.13234 89.73624 89.18783 89.20291 89.16808 89.30553 89.29852 89.01563 89.17483 89.08226 89.71307 89.47904 88.92866 88.87756 -9999 -9999 -9999 88.63592 88.39872 88.1575 88.48082 87.94594 87.9635 87.21856 87.20368 87.16957 87.03667 86.81712 86.62035 86.85801 86.92233 86.81268 87.11117 86.77032 86.62048 86.74017 86.46803 85.74235 85.81786 85.62673 85.76665 85.49991 85.39922 84.80754 85.15231 84.73429 84.4719 84.44693 84.3042 83.60799 83.40431 83.30685 83.15838 82.30637 81.91805 81.81668 81.41161 81.60156 81.17478 81.38924 81.08327 80.895 80.82983 80.84311 80.51083 80.42213 79.76715 79.38409 79.37463 78.72803 78.95739 78.26775 78.37623 78.22552 78.30572 78.31623 78.66425 78.17482 78.22158 77.48517 77.1207 78.03521 76.95724 76.8978 77.23129 76.60798 76.1133 75.94199 75.08019 76.03287 76.43019 76.39085 76.80041 76.11332 -9999 -9999 -9999 -9999 -9999 71.80964 72.11881 76.87656 -9999 -9999 -9999 -9999 -9999 -9999 
-9999 -9999 -9999 -9999 -9999 -9999 -9999 98.79273 98.23127 96.65543 96.46929 96.05779 95.22485 96.10175 95.20374 96.33999 95.28929 96.21932 95.78184 94.06575 94.16103 95.07907 95.8283 96.31635 96.04813 95.93123 95.71164 95.29645 95.08279 93.82771 93.62221 93.88252 93.83743 93.72285 94.45736 94.743 94.01927 93.45073 94.0729 93.6067 92.88226 93.20918 93.17819 93.06011 93.64063 93.02363 92.94433 92.54478 92.73658 92.89499 92.67741 92.06853 91.43674 90.1244 90.51909 91.29652 91.32524 90.99475 91.46124 91.17284 90.98192 90.62169 90.38047 90.15225 89.84251 89.81699 89.43414 89.32784 89.10501 88.95255 88.33987 88.61128 89.51716 89.8632 89.21786 88.50995 88.62299 -9999 -9999 88.21098 88.29463 88.33532 88.03338 87.77713 88.03659 87.72848 87.19352 87.27378 86.95946 87.27089 87.31037 87.0695 86.50552 86.85123 86.654 86.47523 86.23903 86.28658 86.16664 86.29498 85.70412 85.46301 85.31332 85.30509 85.02628 84.84986 84.51763 84.46522 84.81406 83.82718 84.27544 84.10222 83.45039 83.19434 82.90852 82.95581 81.77139 81.6864 81.32521 81.17049 81.40218 80.82956 80.74918 81.07722 81.06421 80.46854 80.51752 79.90093 79.48721 79.16093 78.63554 78.44444 78.43497 78.10564 78.05952 78.89967 78.46243 78.3661 78.43201 77.62139 77.8724 77.27743 77.20381 77.47405 76.78103 76.61479 76.88184 76.98307 76.20284 75.64906 75.17583 75.67945 75.94208 76.80126 76.59937 74.82471 -9999 -9999 -9999 -9999 -9999 -9999 73.76608 77.45435 -9999 -9999 -9999 -9999 -9999 -9999 
-9999 -9999 -9999 -9999 -9999 -9999 -9999 -9999 -9999 -9999 98.28288 98.30283 98.21851 98.05454 96.8151 96.86642 97.14273 95.93383 94.6603 93.43674 93.60202 94.47129 94.6703 96.01166 95.85799 95.82391 95.80595 95.42628 95.08987 94.17435 93.50366 94.26412 94.3471 94.15594 93.91121 94.66418 93.001 92.46925 94.27271 94.07847 93.59772 93.57571 93.95509 93.33549 92.59278 93.12749 92.94609 93.22931 92.20475 92.45372 92.24431 92.12639 92.18761 91.6964 90.60047 90.8012 90.82025 91.01354 90.88995 91.385 91.15405 90.95229 91.08046 90.57619 90.35438 90.1199 90.07453 89.5766 89.25024 89.00804 88.85388 88.91223 89.56166 89.67915 89.76392 89.64386 88.99811 88.54007 88.46541 -9999 88.15744 88.46361 88.02362 87.77892 87.87954 87.77106 87.46119 87.05909 87.35101 87.01093 87.18358 87.14349 86.42452 86.61201 86.79477 86.42316 86.38891 86.25449 86.25844 85.62986 86.13997 85.56644 85.29508 85.2886 85.3047 85.23905 85.03261 84.51242 84.3227 84.08495 84.09678 83.88911 83.47633 83.07109 82.43512 82.16101 81.86935 81.7307 81.6958 81.25027 80.92321 80.92633 80.97205 80.8866 80.77853 80.33006 80.10049 79.6858 79.59999 79.23015 78.59652 78.54414 77.95574 78.35474 79.09731 79.42036 79.08891 78.28007 78.11338 77.60522 77.7494 77.71188 78.01224 77.6119 76.78656 76.97957 76.36021 77.19135 76.93834 75.89325 75.40965 75.32224 75.61727 77.13483 76.67438 75.95405 73.98358 -9999 -9999 -9999 -9999 -9999 -9999 81.10474 -9999 -9999 -9999 -9999 -9999 -9999 
-9999 -9999 -9999 -9999 -9999 -9999 -9999 -9999 -9999 -9999 -9999 -9999 -9999 -9999 98.22651 98.43822 97.88306 96.07813 94.51999 93.47118 93.75647 93.81763 94.35941 95.55038 94.78659 95.51473 95.74493 95.94358 94.72804 94.83699 94.3484 93.83949 94.82131 94.44165 93.68433 93.76678 94.40171 94.02168 94.49616 94.71013 94.29842 94.12077 93.89654 93.30763 92.71097 92.86797 93.72827 93.1108 92.73287 92.13803 92.42968 92.37051 92.03136 91.21099 91.24761 90.61881 90.85815 91.18083 91.43179 90.74311 90.95394 90.22905 90.54843 90.53854 90.80358 90.05901 89.97816 89.86804 89.329 89.26009 89.01604 88.58516 88.77149 89.08221 89.27898 89.75693 89.96161 89.57262 88.46556 88.34611 88.55101 88.41994 88.13721 87.63885 88.0584 87.79193 87.60626 87.66084 87.09491 87.06448 87.10627 86.95023 87.01976 86.65502 86.44743 86.51086 86.59666 86.42944 86.05202 86.19435 85.64465 85.81718 85.54027 85.15388 84.54861 84.60336 84.44967 84.45471 84.00847 83.94121 83.65564 83.0811 83.04285 82.70968 82.35808 82.6362 81.99234 81.68571 81.55446 81.34285 81.06715 81.06207 80.70568 80.38751 80.37492 80.36695 79.63978 79.4911 78.56966 78.07935 77.14297 78.16961 78.25588 78.95659 79.20469 79.09027 78.72439 79.00478 77.4369 77.38352 78.27846 77.49691 77.84131 77.63815 77.549 76.58382 76.64059 76.39042 76.95638 76.96098 76.73146 75.64076 75.94614 75.91299 76.52098 76.24031 74.49984 -9999 -9999 -9999 -9999 -9999 71.82526 -9999 -9999 -9999 -9999 -9999 -9999 -9999 
-9999 -9999 -9999 -9999 -9999 -9999 -9999 -9999 -9999 -9999 -9999 -9999 -9999 -9999 -9999 -9999 98.23222 97.88306 96.53804 94.77203 94.36098 94.36243 93.883 94.33546 93.78458 93.98636 94.06321 94.25039 95.89606 95.32423 94.19619 94.39341 95.44091 94.13357 93.95538 93.72594 93.93473 94.19994 94.28606 94.32688 94.51113 94.47439 94.46593 93.07438 92.24915 92.53492 93.57413 93.21699 93.45469 92.5124 92.21923 92.34221 91.74891 92.01149 91.37902 91.69078 91.42043 91.40076 91.00784 90.60758 90.88332 90.45021 90.28246 90.46022 90.2859 89.98915 90.13401 90.07178 89.6728 89.39175 89.01604 89.14287 89.30106 88.99511 88.36038 88.912 89.56657 89.28482 89.07185 88.92797 88.65349 88.21918 88.24175 88.28354 87.89731 87.37633 87.00368 87.19507 87.15163 86.99041 86.64408 86.58703 86.67 86.80384 86.77814 86.34393 86.35615 86.40669 86.47531 85.84942 85.99767 85.93203 85.37561 85.30019 85.3359 84.42903 84.40167 84.53355 84.26165 83.92445 83.65842 83.3901 83.15543 82.38013 82.2298 82.46337 81.92957 81.83602 81.49604 80.94337 81.07166 80.6218 80.56367 80.30505 80.53783 80.45857 79.97314 79.38485 78.30636 77.70258 78.92052 78.24411 78.33415 78.55945 78.56933 78.10212 78.05041 77.67715 77.59609 77.47209 77.31232 77.22079 77.25801 77.57578 77.27747 77.02081 76.62081 76.96146 76.92725 76.93221 77.10937 76.44551 75.32164 75.67813 76.45853 76.09887 75.67652 75.97926 -9999 -9999 -9999 -9999 -9999 -9999 -9999 -9999 -9999 -9999 -9999 -9999 
-9999 -9999 -9999 -9999 -9999 -9999 -9999 -9999 -9999 -9999 -9999 -9999 -9999 -9999 -9999 -9999 -9999 -9999 97.61433 97.61433 97.17197 95.88403 95.45299 94.39179 94.17542 95.49202 95.38291 94.32185 94.41333 95.2457 94.98881 94.80624 95.35601 94.28697 95.9527 94.96765 94.77357 94.66564 94.08041 94.0499 94.92423 94.50513 94.621 93.58147 93.3379 92.70328 91.96049 92.86223 93.10936 93.23838 92.58794 92.50056 92.2467 91.60004 91.85123 92.12969 91.89004 92.11324 91.57391 91.13075 91.37 90.51322 90.79931 90.68923 90.3654 90.15987 89.97741 90.17393 90.21659 89.93418 89.47527 89.72456 89.35123 88.88818 89.15578 88.79009 89.29065 89.62962 89.36511 88.93362 88.68736 88.52328 88.54216 88.40092 87.7607 87.66434 87.31494 86.58105 86.85611 87.49548 87.30299 87.01028 86.71876 86.63788 86.75229 86.13007 86.5695 86.21806 85.4404 86.0359 86.3408 86.2831 85.74109 85.38358 85.33502 84.45479 84.44176 84.36642 84.28144 83.94901 84.05132 83.87224 82.81252 82.43295 82.61758 82.6162 82.38654 82.16393 81.584 80.77378 80.51818 80.73933 80.55762 80.56461 80.25994 79.55108 79.54797 79.30991 78.83037 79.03524 77.48672 76.74349 76.98106 77.99111 78.3015 78.19678 78.13973 77.04869 76.79153 76.69887 77.56435 77.75027 77.15634 77.17036 77.0672 77.4669 76.6813 75.8861 76.35346 76.60664 75.71658 76.07989 75.71658 75.33701 76.10034 74.92082 73.72173 -9999 -9999 -9999 -9999 -9999 -9999 -9999 -9999 -9999 -9999 -9999 -9999 -9999 
-9999 -9999 -9999 -9999 -9999 -9999 -9999 -9999 -9999 -9999 -9999 -9999 -9999 -9999 -9999 -9999 -9999 -9999 -9999 -9999 97.28288 97.26389 96.5629 96.47758 96.72888 95.50871 95.61666 96.1188 95.9567 95.27113 95.86343 96.08666 95.20025 94.45413 94.49367 95.34712 94.88627 94.82246 94.5742 95.22748 94.96956 94.20438 93.56676 93.04991 93.22641 93.12829 93.28144 93.41618 93.26906 92.96363 93.10181 92.65109 92.19743 91.99771 91.5042 92.15736 92.25437 91.8841 91.37823 91.45461 91.62825 91.52266 91.17847 90.8829 90.59457 90.20832 90.27727 90.06171 90.2733 89.99158 90.60764 89.56122 88.80341 89.2656 89.3628 89.38531 89.08236 89.46372 89.6383 89.80154 89.70174 89.27673 88.79865 88.36657 88.67138 88.48001 87.54675 86.82842 86.54399 87.48539 87.36366 87.10328 86.87107 86.95065 86.92172 86.50999 86.09652 85.95551 84.83324 85.89872 86.2083 86.14078 86.50166 85.65937 85.71144 85.048 84.97894 84.4444 84.51242 84.90068 84.12495 83.55148 83.19743 82.85178 82.56921 82.52449 82.27377 81.56223 81.14037 80.95587 80.85176 80.94721 80.10371 80.10371 79.89152 79.57493 78.49938 78.69036 78.37589 77.37778 78.49617 77.76314 78.11899 78.2565 77.29281 77.9064 78.43166 77.94815 76.93945 77.0911 77.54256 77.59451 76.22298 77.21629 77.33473 77.1277 76.50903 76.63723 76.23723 75.76755 76.02328 75.63067 75.47394 75.37101 75.88346 75.89126 73.70067 -9999 -9999 -9999 -9999 -9999 -9999 -9999 -9999 -9999 -9999 -9999 -9999 -9999 
-9999 -9999 -9999 -9999 -9999 -9999 -9999 -9999 -9999 -9999 -9999 -9999 -9999 -9999 -9999 -9999 -9999 -9999 -9999 -9999 -9999 96.60217 96.40035 96.73669 96.4203 95.97322 96.31389 96.08 95.90463 95.71661 95.84315 96.02893 96.10567 95.53561 95.18568 95.50264 95.26804 95.02505 95.14821 94.75221 94.59637 94.08346 93.46788 93.73348 93.7411 93.66315 92.93262 92.98065 93.17039 93.10962 92.94247 93.24381 92.88251 92.56635 91.98178 91.95184 91.95332 92.15671 91.95843 91.85381 92.13853 91.32331 91.66225 91.45048 90.9507 90.78792 90.20583 89.91639 90.20206 90.53572 89.85062 90.0882 90.0079 89.51485 89.00076 88.79116 89.16134 89.25593 89.62402 89.757 90.0715 89.383 89.21951 88.85844 88.66741 88.54942 88.25583 88.11013 87.71638 87.0506 87.2102 86.83922 86.51192 86.60731 86.80078 86.95213 86.98486 86.58291 85.93756 85.20123 85.21823 85.13492 85.95271 85.80981 85.00529 84.46 84.10768 84.87407 84.07976 84.17221 84.18719 84.41801 83.45997 83.47283 82.3102 81.82493 81.8509 81.30388 81.00174 80.86887 80.75292 80.92441 80.41949 80.47575 80.28244 79.53968 78.83392 77.29662 77.95646 78.79334 78.37707 78.43471 78.44331 78.15663 78.06177 78.1982 77.70624 76.9927 76.18227 76.76119 76.53312 76.65353 76.35088 76.76404 77.4757 77.4298 76.86089 76.84987 76.29482 76.16292 76.33543 75.98 76.04987 75.65878 75.84061 75.68048 74.89695 74.30828 -9999 -9999 -9999 -9999 -9999 -9999 -9999 -9999 -9999 -9999 -9999 -9999 
-9999 -9999 -9999 -9999 -9999 -9999 -9999 -9999 -9999 -9999 -9999 -9999 -9999 -9999 -9999 -9999 -9999 -9999 -9999 -9999 -9999 96.64439 95.2897 95.2897 96.37421 95.81264 94.92902 94.68556 95.37096 95.90463 95.57363 95.94697 95.55402 95.65058 95.43948 94.53496 95.6163 95.50698 95.43672 95.41589 94.58567 94.12804 93.98132 93.59169 93.79018 93.52002 94.07603 93.22931 93.31335 93.38013 93.09031 92.81341 92.66444 92.99512 92.20865 92.08521 91.56491 91.47834 92.01219 92.26016 91.75323 91.94794 91.60813 90.89551 90.94184 90.7343 90.87997 90.80358 90.79629 90.53392 90.10461 89.58932 90.16699 89.85633 89.2184 89.47489 89.19489 88.76888 89.06986 89.33746 90.09578 89.83979 89.59233 89.11868 88.65842 88.38428 88.30305 88.32277 88.11841 87.41631 86.80575 87.03725 86.6413 86.89928 86.86709 86.74693 86.91373 86.67558 86.06271 85.7821 85.77482 85.41614 85.37453 85.55481 84.39924 84.30309 84.47424 85.21869 84.53688 84.24657 83.68609 83.71532 83.82411 83.52625 83.10799 82.86554 82.83507 82.34063 81.07499 81.66508 81.14831 81.24342 80.73491 80.24619 79.89352 79.64726 78.86654 77.15049 76.84168 77.21043 78.57919 78.95171 78.77022 78.63655 78.25846 77.88374 77.28994 77.37865 76.67142 76.56381 75.98931 75.73804 77.1856 77.3924 77.62173 77.44925 77.30826 77.0882 77.23769 76.94555 76.50329 76.12754 75.6291 76.12188 75.62352 74.27822 72.79112 72.97427 72.53685 72.30723 -9999 -9999 -9999 -9999 73.20181 -9999 -9999 -9999 -9999 -9999 
-9999 -9999 -9999 -9999 -9999 -9999 -9999 -9999 -9999 -9999 -9999 -9999 -9999 -9999 -9999 -9999 -9999 -9999 -9999 -9999 -9999 97.65987 96.58165 94.76707 95.02348 96.23955 95.79568 94.50634 94.08287 95.00399 94.59534 96.22256 95.76032 95.44173 95.50002 95.66703 95.76326 95.47872 95.26311 94.92944 94.66496 93.98393 93.66082 93.17764 92.22734 92.94826 93.62069 93.69514 93.39983 93.02822 93.44804 93.21436 93.15948 92.58129 92.76689 92.16935 91.96496 91.58984 91.52706 91.69906 91.76846 91.79581 91.6672 90.99602 90.89294 90.55623 90.72982 90.65691 91.0369 90.23943 89.76484 89.85633 89.87342 89.70996 89.70538 89.54093 89.05444 88.95449 88.63244 88.73066 89.12641 89.59489 89.73265 89.82074 88.88236 88.40218 87.86658 88.00977 87.72668 87.82787 87.3179 86.94195 87.20012 87.2102 86.90531 87.01601 86.39783 86.51276 86.32055 85.81659 86.21764 85.53764 86.43318 85.34436 85.63696 85.17278 84.11137 85.27276 85.05508 84.52348 84.55395 83.87424 83.89 83.66116 83.4433 83.28567 83.0716 82.10549 81.43095 81.60066 81.0166 81.20406 81.14613 80.63879 80.31982 79.66647 78.65503 77.25938 77.15952 76.30505 77.38865 78.55077 78.27798 78.52026 77.83852 78.06522 77.6812 77.4717 75.72155 76.50135 75.47025 76.58886 77.16953 77.44228 77.92674 77.71919 76.71853 76.3482 76.4449 76.49505 77.07191 76.4666 75.76062 75.47269 76.15073 74.89738 72.40486 72.99135 72.7577 75.691 71.73532 71.95886 -9999 79.81987 77.30049 74.38217 -9999 -9999 -9999 -9999 
-9999 -9999 -9999 -9999 -9999 -9999 -9999 -9999 -9999 -9999 -9999 -9999 -9999 -9999 -9999 -9999 -9999 -9999 -9999 -9999 -9999 -9999 97.92305 95.91822 94.0407 94.12945 94.72626 94.9589 95.87723 94.14421 93.35415 94.2824 94.67335 95.46445 95.72224 95.47368 95.00238 94.43382 95.12346 94.80755 93.92808 94.82239 93.83376 93.14359 92.91473 92.36166 93.02203 93.99966 93.56735 93.02822 93.77885 93.75726 93.86239 93.61159 92.72298 91.62699 91.90474 92.07257 91.61206 91.50098 91.61406 91.90949 91.59337 91.58397 91.83 91.00931 90.80702 90.67455 90.79514 91.0088 90.11891 90.60099 90.52093 90.10451 90.00767 89.67744 89.63901 89.62313 88.95121 88.58779 87.27799 88.10101 89.0604 88.95411 88.94041 88.04185 87.69308 88.15411 88.22136 87.13149 87.16163 87.37054 87.09915 87.11459 87.05626 86.67754 86.32936 86.26814 86.46503 86.28104 85.89875 86.22063 86.45464 86.54913 85.34436 85.0712 85.43314 85.50334 85.08261 85.51179 84.90554 84.31821 83.76971 84.17635 83.76859 83.64639 82.49453 82.71587 82.31544 82.00286 81.42541 81.92665 81.70926 81.26579 80.78916 80.02615 78.84029 79.09408 78.9752 77.85477 76.27064 76.79023 78.07339 78.20472 77.83141 78.15769 77.14688 76.25666 75.78531 76.80765 76.31799 76.27588 77.07934 77.50108 77.3474 77.52985 76.88155 76.91375 75.92654 75.38491 75.864 76.26505 75.56725 75.43024 76.37632 75.07327 73.0043 72.76132 75.20928 74.01894 76.66615 78.27528 84.443 80.14371 -9999 -9999 -9999 -9999 -9999 -9999 
-9999 -9999 -9999 -9999 -9999 -9999 -9999 -9999 -9999 -9999 -9999 -9999 -9999 -9999 -9999 -9999 -9999 -9999 -9999 -9999 -9999 -9999 -9999 96.60936 94.74717 94.0117 95.41903 94.23398 95.13099 96.32905 95.73604 95.38219 94.10309 94.08891 94.63309 96.11488 95.75312 95.04222 94.74922 94.55714 94.13065 94.05138 93.23292 92.89364 94.35082 94.89708 94.33524 93.4615 94.25826 93.55801 93.89793 93.74146 92.83009 92.79161 92.99236 92.36099 92.06363 92.46877 91.97836 91.94923 91.63607 91.38736 91.48536 91.80051 91.90891 91.59403 90.93201 90.65941 90.92127 91.26963 90.35542 90.1058 90.0882 90.11642 90.05929 89.45247 89.50948 90.10976 89.43661 89.03827 87.95674 88.38426 88.79922 89.2536 89.49926 89.00316 88.85658 88.60273 88.81181 87.84917 86.8869 87.06915 87.61022 87.03225 86.6459 86.2493 86.5985 86.68371 86.81765 86.37703 85.71278 86.13526 85.46362 85.69198 86.23197 85.69778 84.92748 85.35017 85.28299 83.81626 84.11374 84.28043 84.06786 83.92801 84.10912 84.11195 83.49308 82.87774 82.46628 82.56403 81.9734 81.19668 81.62971 81.74095 81.28519 79.96568 78.96105 79.37782 78.76518 78.37961 78.17444 77.87108 77.28115 77.47219 77.77067 77.46185 77.94881 77.0546 76.94336 77.12737 77.13228 76.04336 76.2475 77.1226 77.93613 77.48238 77.1229 76.92321 76.6068 76.07938 75.59766 75.58497 75.64461 76.11153 75.91814 76.25345 -9999 72.38039 72.52149 72.65319 72.15224 72.23296 77.45702 -9999 -9999 -9999 -9999 -9999 -9999 -9999 
-9999 -9999 -9999 -9999 -9999 -9999 -9999 -9999 -9999 -9999 -9999 -9999 -9999 -9999 -9999 -9999 -9999 -9999 -9999 -9999 -9999 -9999 -9999 -9999 96.29061 96.28091 96.25687 96.25422 95.09416 95.46159 96.59772 95.92062 95.24105 93.46394 92.59324 94.38029 95.65128 95.65225 95.45692 94.48004 93.63955 94.51568 94.3376 94.18621 94.40418 94.9951 94.48053 94.46733 93.62553 93.61065 93.23883 93.40163 92.6582 92.47852 93.12737 93.08367 92.64079 92.22753 91.74382 92.23584 92.02156 91.37376 91.65086 91.90327 91.70341 91.87259 91.20358 91.5378 91.21912 91.10304 90.23152 89.67694 90.06492 89.4697 89.65034 90.34581 90.19332 89.50251 89.87084 89.45002 88.55888 87.43508 88.81577 88.93861 89.13926 88.71918 88.74516 88.97849 88.49065 88.40642 87.50465 87.18491 87.438 87.04717 86.73678 86.63835 86.15722 86.88344 86.66059 86.2646 86.12818 85.38465 84.66486 85.62309 85.8782 85.3817 85.1265 85.11177 85.37778 84.31821 83.79009 83.83367 84.28301 83.73434 83.42963 83.47222 83.94582 83.42484 82.6696 82.18038 81.82559 81.65652 81.47926 81.17896 81.43697 80.87788 79.78125 78.90498 79.45611 79.08409 78.74162 78.45086 78.30796 78.81002 77.72099 77.4991 77.2645 76.55658 76.46136 76.85754 78.05524 77.08845 76.08624 76.00826 76.55683 77.38778 78.08776 77.36703 77.048 75.81654 75.70042 75.95164 75.1745 77.0838 76.04967 -9999 -9999 -9999 -9999 -9999 -9999 -9999 -9999 -9999 -9999 -9999 -9999 -9999 -9999 -9999 
-9999 -9999 -9999 -9999 -9999 -9999 -9999 -9999 -9999 -9999 -9999 -9999 -9999 -9999 -9999 -9999 -9999 -9999 -9999 -9999 -9999 -9999 -9999 -9999 -9999 97.7816 96.21886 94.96658 94.22794 93.51172 95.40503 96.79266 95.34781 92.9346 91.4211 91.98541 92.29398 93.54356 94.69271 93.77137 94.49693 94.77486 95.34854 94.62567 95.0545 94.90357 94.57535 94.35533 94.3783 93.94129 93.67101 93.46949 93.46367 93.44548 93.93273 93.46114 93.01767 92.49973 92.65854 92.37416 92.10515 91.82996 91.6841 91.93974 92.17092 91.95504 91.91846 91.50546 91.70188 90.63898 90.47504 90.38915 90.02245 89.97407 90.03932 90.40335 90.57162 90.08615 89.50646 89.42703 89.21553 88.66889 87.74715 88.42425 88.83176 88.63396 88.92767 89.42578 88.20979 87.89592 88.04265 87.46894 87.57307 87.38506 86.86372 86.95174 87.25763 87.20212 86.83711 85.48663 85.40263 84.88395 85.99352 85.53764 85.35735 85.42805 85.34042 83.97056 84.73949 84.60149 84.37048 84.29127 84.28173 83.55759 82.25133 82.0627 82.34081 82.70583 82.6007 81.64938 81.03689 80.72716 80.87392 80.81105 81.29746 81.06078 80.60007 79.35015 79.46677 79.39986 79.72462 78.80914 78.83728 78.08128 77.21001 77.61925 77.84341 77.48992 77.5377 77.25282 77.1656 77.18452 76.71711 76.07978 76.46063 77.13821 77.42307 77.4613 77.70288 76.6631 75.94289 76.39474 76.4362 76.45551 76.42595 -9999 -9999 -9999 -9999 -9999 -9999 -9999 -9999 -9999 -9999 -9999 -9999 -9999 -9999 -9999 
-9999 -9999 -9999 -9999 -9999 -9999 -9999 -9999 -9999 -9999 -9999 -9999 -9999 -9999 -9999 -9999 -9999 -9999 -9999 -9999 -9999 -9999 -9999 -9999 -9999 97.54568 96.90626 94.93855 93.56584 94.29917 94.68941 94.66037 96.61501 94.88551 92.35297 90.45319 89.14796 91.89718 93.34959 93.81066 95.57707 95.3306 95.18896 95.06927 94.78106 94.4098 94.6012 94.28947 94.3165 94.18674 93.97125 94.41784 94.02271 93.69018 93.82611 93.37565 92.98697 93.04671 92.72451 92.28714 92.39745 92.39745 91.80297 91.83931 92.18897 92.00647 91.91295 91.07397 91.57032 91.21646 90.77876 91.1028 90.80427 90.56145 90.52225 90.87678 90.8783 90.51482 89.98868 89.78096 89.93483 89.439 88.54621 88.60757 88.77325 88.5839 88.69019 89.53341 88.75598 87.82554 87.56525 87.11007 87.31494 87.27869 86.86372 86.73161 86.83123 87.28302 86.66695 86.25745 86.12749 86.20128 86.12202 85.80604 84.68508 84.51948 84.68422 83.41364 83.66803 83.73117 83.2493 84.57555 84.02408 83.83006 82.52504 82.23021 81.76114 81.92929 81.42623 80.92783 80.40376 79.89827 80.10481 80.48895 80.77863 80.96705 80.65102 79.89505 79.08241 79.77911 79.30939 79.29326 78.81344 77.93597 77.56843 78.19942 78.34214 78.2496 77.19883 77.04296 76.94247 75.85479 77.37323 76.79984 75.88071 75.381 76.46751 78.28223 77.6902 77.02856 76.70185 75.97038 77.51169 76.28639 -9999 -9999 -9999 -9999 -9999 -9999 -9999 -9999 -9999 -9999 -9999 -9999 -9999 -9999 -9999 -9999 
-9999 -9999 -9999 -9999 -9999 -9999 -9999 -9999 -9999 -9999 -9999 -9999 -9999 -9999 -9999 -9999 -9999 -9999 -9999 -9999 -9999 -9999 -9999 -9999 -9999 -9999 97.44061 96.20747 94.66839 94.70576 95.96893 96.29041 96.21528 96.2774 95.08231 93.69261 92.06176 89.75174 91.16671 92.66602 94.06941 95.37389 95.07968 94.67365 94.38855 94.47263 94.18218 93.95898 93.68566 94.51384 94.11804 93.82692 94.55512 93.80511 93.78903 93.60223 93.11956 93.18575 92.94923 92.7899 92.53574 92.71638 92.25848 92.31243 91.93845 91.3243 90.86899 92.1121 91.03376 91.47437 91.36059 90.95258 90.55173 90.06294 90.74863 90.60097 90.94033 90.78175 90.3193 89.80456 90.57442 89.76962 88.7926 88.5382 88.97051 89.53052 89.87347 89.42074 89.33162 88.31062 88.27612 87.4785 87.13046 86.54213 86.2091 86.63588 85.8112 86.64662 87.07664 86.37828 86.11834 86.50091 84.9735 84.57609 83.55135 84.28671 83.89314 83.69129 83.19131 83.62402 83.29254 84.03238 84.11366 84.23816 83.62991 83.32585 82.53107 82.42769 82.3071 81.75981 80.55035 80.88789 80.64983 80.39664 79.90076 80.51327 81.03784 80.56383 79.9544 79.90106 78.90739 78.26772 78.08265 78.28815 78.55683 78.33334 78.73816 78.08368 78.26186 78.15722 76.75219 76.59093 76.68584 77.95229 78.01001 76.6584 75.73967 76.40884 76.0583 77.34956 75.97334 75.64998 77.48844 75.91972 -9999 -9999 -9999 -9999 -9999 -9999 -9999 -9999 -9999 -9999 -9999 -9999 -9999 -9999 -9999 -9999 
-9999 -9999 -9999 -9999 -9999 -9999 -9999 -9999 -9999 -9999 -9999 -9999 -9999 -9999 -9999 -9999 -9999 -9999 -9999 -9999 -9999 -9999 -9999 -9999 -9999 -9999 97.43895 96.2663 95.37446 95.40463 95.7655 95.67796 95.87204 95.59349 95.85395 95.82366 93.76025 92.28723 91.28091 91.53978 92.11695 94.91769 94.30438 94.87093 94.62665 94.35403 94.48036 93.894 93.64263 93.45839 93.8372 93.98965 94.14411 93.90635 93.56425 93.07984 92.83559 93.61462 93.19487 92.90695 93.24413 92.64706 92.39807 92.41016 92.35783 92.19291 91.99971 91.74674 91.80357 92.08789 91.70501 91.34355 90.76236 90.68045 90.38312 90.72353 91.13158 90.91479 90.39835 89.44836 90.25369 90.48539 89.32359 89.29267 89.72253 89.70715 89.82146 88.55759 89.52097 89.69151 89.35942 88.07933 87.98789 87.93291 87.66374 86.99077 87.44375 86.43358 86.53479 86.37466 86.15216 84.88419 84.75901 84.68526 84.74787 84.8364 84.6626 84.04609 84.13734 85.01725 85.16181 84.08698 84.54475 84.40488 83.8348 83.56316 82.93433 83.21304 82.26898 81.95004 80.50459 81.71638 80.77024 80.82715 80.62521 80.14305 80.67104 80.74979 80.077 80.46734 79.3672 78.59983 78.0832 78.77163 78.78778 78.76653 78.25612 76.9231 76.9257 77.12534 76.83496 77.24014 76.93085 75.76843 76.35088 77.71725 78.08063 74.98748 75.44367 75.66348 75.92078 75.92094 76.60996 75.43416 75.298 -9999 -9999 -9999 -9999 -9999 -9999 -9999 -9999 -9999 -9999 -9999 -9999 -9999 -9999 -9999 
-9999 -9999 -9999 -9999 -9999 -9999 -9999 -9999 -9999 -9999 -9999 -9999 -9999 -9999 -9999 -9999 -9999 -9999 -9999 -9999 -9999 -9999 -9999 -9999 -9999 98.063 96.89835 95.54321 95.00477 96.32252 96.79399 95.57126 93.76376 94.1993 94.32834 95.5115 94.28607 92.18915 91.16053 91.71656 93.93459 94.15244 93.98537 94.87931 94.49329 94.38631 93.84288 93.98859 94.28787 94.26939 93.39263 93.50532 93.77015 94.0668 93.26974 93.22686 92.97028 93.19513 93.35324 92.78551 92.77242 93.17797 92.42679 92.37832 92.35918 92.15631 91.87691 91.46203 91.52473 91.96712 92.03608 91.50624 91.39512 91.31316 91.02849 91.95985 91.21833 91.3142 90.60186 89.40133 90.27432 90.35462 90.29975 89.99625 90.3258 89.56647 88.89262 88.85929 88.6385 89.47858 89.55866 89.20429 88.54553 88.22055 87.78436 87.52135 87.51011 86.03651 87.11974 86.12578 86.58752 85.16256 85.4412 86.73142 85.94041 85.50175 85.15899 84.93691 84.13783 84.03875 84.7936 84.78045 84.99602 84.88988 84.38026 83.85506 83.20153 83.4996 82.88914 82.96037 82.02293 81.72031 81.83392 81.79162 81.52763 80.59091 80.59521 80.58217 79.93907 79.8198 79.20588 78.41636 77.25615 78.3866 78.65727 78.53735 78.43172 78.05438 77.92844 77.06801 77.2692 76.39428 76.48886 75.7039 76.90979 77.80736 79.03893 78.56149 78.74445 77.37187 75.37212 75.52895 78.81744 75.3765 74.75409 75.08299 74.49558 73.84972 73.36206 -9999 -9999 -9999 -9999 -9999 -9999 -9999 -9999 -9999 -9999 -9999 
-9999 -9999 -9999 -9999 -9999 -9999 -9999 -9999 -9999 -9999 -9999 -9999 -9999 -9999 -9999 -9999 -9999 -9999 -9999 -9999 -9999 -9999 -9999 -9999 -9999 -9999 97.47681 96.74141 95.46609 96.34847 96.5709 95.91708 94.96957 94.78532 93.90092 94.15404 94.11124 92.13269 91.19125 90.38419 91.44647 93.56492 94.61395 94.75403 94.07158 94.79646 94.55257 94.49554 94.23389 94.23077 94.12225 93.30943 93.43137 94.03253 94.0336 93.7121 93.36227 93.25398 93.31426 92.69327 92.15614 93.31894 92.90677 92.11425 91.73416 92.30489 91.96614 91.72881 91.60529 91.52843 92.33229 92.08118 91.68582 91.46492 91.77917 91.66038 91.78198 91.43709 90.6933 90.64601 90.98814 90.85302 90.40286 90.58341 90.03239 90.1517 88.36199 88.59348 89.35066 88.73999 89.13979 89.61225 88.14537 88.56039 87.87846 87.68436 87.57505 86.17244 87.23472 87.2795 87.00991 86.53342 85.32228 86.31647 86.66673 86.73883 86.32707 86.08375 84.84614 84.57586 84.99722 85.03149 84.95493 84.61438 84.48659 84.81 83.54438 83.67228 83.1848 82.79124 82.68614 82.86594 82.55773 82.30963 81.77916 81.40242 81.1089 80.69257 79.69831 79.82962 79.07684 78.84963 79.00347 78.38281 77.6695 77.02223 77.57339 78.26118 77.08654 77.89204 77.51989 76.72469 76.89081 77.58819 76.95177 76.57883 77.08336 76.73768 76.36203 76.94067 78.7 75.84811 79.39784 76.52163 74.73248 75.60358 75.64479 73.82666 75.68862 73.12524 -9999 -9999 -9999 -9999 -9999 -9999 -9999 -9999 -9999 -9999 
-9999 -9999 -9999 -9999 -9999 -9999 -9999 -9999 -9999 -9999 -9999 -9999 -9999 -9999 -9999 -9999 -9999 -9999 -9999 -9999 -9999 -9999 -9999 -9999 -9999 -9999 97.79713 97.3603 95.61041 96.53445 96.1658 96.12569 95.52937 93.72871 94.52173 93.9909 93.43425 92.13934 91.35223 92.60916 89.3488 90.20914 92.88275 94.18403 94.36217 94.66817 93.98148 94.18587 94.61869 94.45531 94.31287 94.40549 94.16599 93.99993 93.81804 93.86314 93.08596 93.1998 93.08994 92.80309 92.20488 92.4218 92.24347 91.8814 91.71034 92.64204 92.009 92.02234 91.6588 92.29069 91.16827 91.42203 91.59902 92.33798 91.58266 91.32109 91.92638 91.2715 91.28185 90.28876 90.80698 90.50909 90.05057 90.21053 88.86946 89.2617 88.67934 88.64017 89.36461 89.28233 88.67692 89.68129 90.37759 89.41133 88.20515 88.40273 87.75321 86.11861 87.14384 88.28767 87.90559 87.80859 87.48929 87.2005 87.25645 87.05541 86.76488 86.24046 85.78598 85.53427 85.56945 84.90025 83.42204 82.69479 82.62893 84.01615 84.25037 84.12659 83.521 83.52283 83.1297 82.14693 81.9286 82.11109 82.29893 81.51041 81.27871 80.15685 79.636 79.40532 79.27547 79.52701 79.64687 78.57282 77.9316 77.9824 77.6885 78.36217 78.60987 78.15581 77.97989 77.73679 77.48537 77.46384 77.17997 77.07087 77.20753 76.59217 75.37111 76.43397 78.74403 78.82782 76.64674 80.03938 75.18729 77.24471 77.35603 74.88766 77.4727 78.19657 79.38372 79.62113 85.22747 -9999 -9999 -9999 -9999 -9999 -9999 -9999 
-9999 -9999 -9999 -9999 -9999 -9999 -9999 -9999 -9999 -9999 -9999 -9999 -9999 -9999 -9999 -9999 -9999 -9999 -9999 -9999 -9999 -9999 -9999 -9999 -9999 -9999 -9999 97.44691 96.46854 96.48458 95.69115 94.41456 94.74617 95.04567 94.90603 95.29331 93.71337 93.7409 92.62856 91.68339 90.07742 89.01994 89.42987 91.99679 93.1396 94.4618 93.92675 92.33642 92.48866 93.22977 92.99622 94.24408 93.94955 93.94698 93.94064 93.69778 93.69396 93.5563 93.1655 92.65445 92.63764 92.6916 92.5687 92.58154 92.36472 92.00513 92.78892 92.52043 92.26275 91.82626 91.84819 91.72565 92.07565 92.33833 92.33719 92.07976 91.67849 91.14252 92.1312 91.92388 91.25196 90.5492 90.40034 90.51475 90.15683 90.55447 90.33759 90.00111 90.19753 89.30704 89.8081 89.68996 89.4277 89.2762 89.88774 89.54455 88.83475 88.07519 88.4286 87.97428 88.24827 88.05235 87.82374 87.49548 87.0467 86.52736 86.6958 86.53139 85.94608 85.73401 85.44906 85.02339 84.47633 83.6031 83.19884 82.53301 82.63945 83.88313 84.03853 82.82698 82.31059 81.76712 82.17472 82.21897 81.65128 81.13785 80.7973 79.60647 79.66917 79.68592 79.51585 78.67723 79.73026 78.72587 78.26144 77.94273 77.18866 77.17434 76.80984 77.54817 77.4204 77.54585 77.95968 78.16698 78.23976 78.20015 77.65976 76.15234 76.2393 76.93029 76.27998 76.00907 75.6936 77.77332 80.08863 80.28115 78.09016 73.77918 76.3857 83.28894 86.4782 87.4396 88.96376 84.53986 -9999 -9999 -9999 -9999 -9999 -9999 
-9999 -9999 -9999 -9999 -9999 -9999 -9999 -9999 -9999 -9999 -9999 -9999 -9999 -9999 -9999 -9999 -9999 -9999 -9999 -9999 -9999 -9999 -9999 -9999 -9999 -9999 -9999 -9999 96.8739 96.86989 96.33884 95.46957 94.86304 95.04728 95.39848 95.39075 95.32104 94.71293 94.19395 92.56778 91.96968 92.12099 91.08865 92.08781 92.03477 92.17827 93.12424 93.34435 92.00623 93.31351 92.7725 91.72321 93.57081 94.15686 94.19509 93.4012 93.52444 93.52186 93.30386 93.37309 93.25058 92.67842 93.21244 93.02046 92.9567 91.77853 92.51387 92.94254 92.49254 92.35895 91.91905 91.77212 92.93545 92.54707 92.28619 91.98408 91.44308 91.32368 91.96095 91.89366 91.91564 91.44607 91.03661 91.18458 90.72516 90.70409 90.3844 90.19734 89.84346 89.36445 89.59103 88.53936 87.95034 88.09585 89.11338 88.45656 88.39381 88.51151 88.2192 87.96806 88.12922 87.85493 87.30988 86.58579 87.17691 86.90102 86.04105 84.94065 85.20885 85.75598 85.0751 85.31824 85.22036 84.24121 84.30141 84.04922 83.24954 83.81243 84.08519 82.49002 82.4539 82.02129 82.07538 81.54549 81.71695 80.56057 80.85691 79.62872 79.44858 79.55486 79.37025 79.19999 79.12719 78.01246 78.13219 77.88282 77.37218 77.11035 75.4491 76.43028 77.54041 76.92612 76.6825 77.15476 76.72341 76.8746 77.66853 77.32475 76.92157 76.81597 76.45406 76.24161 76.88173 75.58804 74.99061 75.97724 78.21579 75.37536 81.52653 81.71893 80.05789 79.15345 78.82711 75.93298 -9999 -9999 -9999 -9999 -9999 -9999 
-9999 -9999 -9999 -9999 -9999 -9999 -9999 -9999 -9999 -9999 -9999 -9999 -9999 -9999 -9999 -9999 -9999 -9999 -9999 -9999 -9999 -9999 -9999 -9999 -9999 -9999 -9999 -9999 -9999 97.21756 96.96539 97.00075 96.39936 95.57159 95.95501 95.87196 95.29556 95.86566 95.40719 94.25915 94.27827 93.75982 92.20219 91.7173 92.87144 92.71706 92.33704 92.45383 92.64948 92.19251 92.66434 91.92657 91.7961 93.00935 93.71505 93.89144 93.83697 93.40632 93.19441 93.86849 93.70415 93.31045 93.09907 92.4568 92.77351 92.84277 93.03452 93.19138 93.04029 92.82592 92.79193 92.64497 92.93307 92.58826 92.47079 92.46282 91.91893 91.68543 92.00216 92.02704 91.79302 91.6452 91.56379 91.18162 90.65103 90.89616 90.58466 90.01366 90.20033 90.12933 90.25227 87.87042 87.77106 89.06407 88.60549 87.91663 87.3973 86.93733 87.60048 88.10883 88.50391 88.1319 86.86134 86.58441 87.18488 87.2594 86.06783 85.57294 85.44812 84.88679 84.04964 84.42641 84.58193 84.35757 84.21793 83.2653 82.52498 82.88412 82.76624 82.24087 81.35529 81.65952 81.44341 81.43369 82.01793 80.75494 79.70476 79.97875 79.79495 79.58627 78.94077 79.20697 79.18559 78.31015 78.06857 78.29729 78.27607 78.14626 76.86017 76.13209 75.93558 76.42869 76.08031 77.14566 76.99794 75.44456 77.41638 77.54325 76.07685 76.02409 76.69189 76.2103 75.83552 74.81656 75.72393 76.87035 82.98809 77.69415 75.77789 73.89566 -9999 73.33412 -9999 -9999 -9999 -9999 -9999 -9999 -9999 -9999 
-9999 -9999 -9999 -9999 -9999 -9999 -9999 -9999 -9999 -9999 -9999 -9999 -9999 -9999 -9999 -9999 -9999 -9999 -9999 -9999 -9999 -9999 -9999 -9999 -9999 -9999 -9999 -9999 -9999 96.86698 96.86698 96.38437 95.65254 95.13804 96.06395 96.22697 95.7304 94.62261 95.40466 95.89828 95.45449 94.19608 93.93766 93.42539 93.48428 92.02454 92.02454 93.13973 92.03444 92.70255 92.74208 91.89036 91.18678 91.06284 91.17908 92.1627 93.55489 93.15628 93.32762 93.12716 92.91344 92.87206 92.53839 92.38042 92.41713 92.66724 92.95387 93.43324 93.07628 92.77785 92.61887 92.86027 92.14764 92.5438 92.83337 92.62543 92.59157 92.09367 91.81816 91.38893 91.98863 91.6771 91.62761 91.31569 90.80824 90.78532 90.78532 90.41215 89.85979 89.77425 89.82679 88.49429 89.15575 88.71124 87.34878 87.1569 86.73215 87.6241 88.84631 88.75943 87.22903 87.23646 86.97721 86.0639 86.91696 87.37127 85.936 85.47907 85.28783 85.02201 85.0017 84.80663 85.13441 84.76143 84.63497 83.4424 82.73954 82.21564 82.84214 83.49432 83.16859 81.58643 81.54728 81.18992 81.73655 81.15512 80.24819 80.17603 80.20415 79.99007 79.53642 79.18772 79.12504 79.21947 78.66306 78.91511 78.38337 77.36102 77.07667 76.70178 76.51503 76.23461 76.53994 76.26358 75.44779 75.72558 76.01513 76.48583 76.01394 76.09474 76.1824 75.82188 74.91669 74.04998 76.31091 82.13892 78.42565 75.84658 -9999 -9999 -9999 -9999 -9999 -9999 -9999 -9999 -9999 -9999 -9999 -9999 
-9999 -9999 -9999 -9999 -9999 -9999 -9999 -9999 -9999 -9999 -9999 -9999 -9999 -9999 -9999 -9999 -9999 -9999 -9999 -9999 -9999 -9999 -9999 -9999 -9999 -9999 -9999 -9999 -9999 -9999 96.86065 96.59209 95.73243 95.61917 96.22092 96.39843 95.05996 94.95847 96.23911 95.66798 95.32249 95.24001 94.71904 93.98973 93.9715 93.46468 93.04942 93.51452 92.50511 92.47717 93.08398 94.0004 93.01481 91.56197 91.81554 90.59565 93.04573 92.2331 91.71348 92.86555 93.14795 92.85497 92.57388 92.22902 92.18935 92.17734 92.28162 92.61256 92.46658 92.48309 92.53451 92.48521 92.65034 91.94906 92.29507 92.68571 92.42052 92.21094 92.9072 91.88142 91.85564 92.16286 92.18166 91.45625 91.35504 91.28764 91.02337 90.42928 89.47858 89.71658 89.13919 89.46069 89.68563 88.4146 87.23434 86.66151 87.70235 88.9471 89.11825 88.30542 87.32394 86.7957 86.63628 86.90494 88.1771 86.93098 85.20871 85.80113 86.23112 86.03952 85.66018 85.91444 85.66179 85.27513 84.70981 84.29192 83.16421 82.55863 82.62594 83.14641 83.16859 82.41111 81.90685 80.91 80.73631 79.96753 79.98176 80.14316 80.24447 80.37749 79.40711 79.09408 79.53556 79.04296 78.29533 78.7072 77.63483 77.76564 77.8066 76.91676 77.48769 76.86753 76.66752 75.44745 75.03441 76.72925 74.99767 74.76633 75.04006 75.80387 75.98746 74.5386 74.01438 77.74496 81.63432 76.7707 75.90379 77.30541 -9999 -9999 -9999 -9999 -9999 -9999 -9999 -9999 -9999 -9999 -9999 -9999 
-9999 -9999 -9999 -9999 -9999 -9999 -9999 -9999 -9999 -9999 -9999 -9999 -9999 -9999 -9999 -9999 -9999 -9999 -9999 -9999 -9999 -9999 -9999 -9999 -9999 -9999 -9999 -9999 -9999 -9999 -9999 97.31486 97.35831 95.90578 95.42797 96.88107 96.38582 94.6833 94.54015 95.58409 96.28753 95.87751 94.66959 95.36828 94.72794 94.55276 95.00996 95.01138 93.67886 92.47437 92.12959 92.20422 93.70779 94.10345 92.87229 92.34677 92.59496 92.95107 92.08858 90.77696 90.54694 91.84509 92.16542 92.42658 92.69466 92.38997 92.38997 92.52366 92.47116 92.66664 93.00436 92.4711 92.95687 93.19373 93.19909 92.86555 92.74368 92.74567 93.27859 92.31375 92.27747 92.63223 92.37918 91.88709 91.86225 91.10265 90.36185 90.14249 90.01921 89.29674 89.61416 90.57973 89.64852 88.18127 88.23769 87.53655 88.01227 89.22516 88.54728 88.64355 86.87564 86.47751 86.98875 87.21852 87.51835 86.68233 85.61922 85.9622 86.16576 86.47932 86.39191 85.85838 85.33829 84.87799 84.57372 84.75581 84.02531 83.65744 83.09361 83.42719 82.94213 83.59064 82.89162 82.14082 81.27512 80.71935 79.89204 79.77151 79.98128 79.57362 79.91514 79.64329 79.10554 78.41 77.67513 78.40578 79.13161 78.65776 78.52759 78.32185 76.47649 77.52994 77.88576 78.98985 78.31608 79.91335 80.38515 78.85179 78.5792 77.23293 74.87476 75.22598 79.00326 81.77033 77.93011 76.33772 77.68767 -9999 -9999 -9999 -9999 -9999 -9999 -9999 -9999 -9999 -9999 -9999 -9999 -9999 
-9999 -9999 -9999 -9999 -9999 -9999 -9999 -9999 -9999 -9999 -9999 -9999 -9999 -9999 -9999 -9999 -9999 -9999 -9999 -9999 -9999 -9999 -9999 -9999 -9999 -9999 -9999 -9999 -9999 -9999 -9999 -9999 -9999 97.2073 96.55714 95.71982 96.69598 94.78074 94.79134 95.92278 96.80449 95.75652 95.20526 95.20165 95.10789 95.06769 95.01495 94.66707 94.57373 93.48563 93.25608 91.99493 92.13919 92.96111 94.65115 94.09927 93.31718 91.3215 92.53783 90.76389 89.51484 90.30512 90.79757 92.07845 91.91259 92.87509 92.72359 92.81856 92.79133 92.98393 92.34222 93.26001 92.88311 93.0559 93.27195 93.38782 93.35529 93.00932 93.04269 93.25557 93.04922 92.73577 92.6402 91.97594 91.94465 92.29781 90.97952 90.37386 90.39664 90.20089 89.23726 90.07256 88.67722 88.28056 88.58469 89.42799 89.32182 89.018 87.65105 88.24533 87.8288 86.66045 87.4612 87.49342 87.60526 86.05449 86.391 86.83898 87.13747 87.0352 85.8774 85.34242 85.19779 84.62048 84.58804 84.29826 84.94308 84.01343 83.01543 82.34927 83.16412 83.17371 83.39217 82.72659 82.45367 82.26295 81.69434 80.84286 79.46628 80.72115 80.77232 79.40092 79.80891 79.40216 79.02093 78.14043 79.13676 80.31848 78.82063 76.98606 76.05162 78.12508 78.40074 77.41438 76.3311 76.84282 77.17733 76.66154 79.00383 78.93533 75.79208 78.74246 81.17027 76.0749 76.1315 76.78471 -9999 -9999 -9999 -9999 -9999 -9999 -9999 -9999 -9999 -9999 -9999 -9999 -9999 -9999 
-9999 -9999 -9999 -9999 -9999 -9999 -9999 -9999 -9999 -9999 -9999 -9999 -9999 -9999 -9999 -9999 -9999 -9999 -9999 -9999 -9999 -9999 -9999 -9999 -9999 -9999 -9999 -9999 -9999 -9999 -9999 -9999 -9999 -9999 97.88123 97.06026 96.8936 95.9592 95.47176 96.60668 96.06994 95.87688 96.04797 95.53306 95.56155 94.90241 94.69952 95.09325 95.16036 95.14187 94.40409 93.4013 92.71579 92.09873 93.62637 93.75141 94.61488 93.52715 92.06161 92.07224 90.39025 89.90131 89.98625 91.66982 91.26357 92.96693 93.28739 92.24377 91.4236 92.37613 92.20038 92.32292 92.9361 92.71949 93.03683 92.85889 93.57865 93.08257 92.62408 92.59926 92.94455 93.13457 92.48977 92.12033 92.13301 92.45493 92.03809 90.93697 90.48907 90.23087 89.59304 89.9922 89.99438 89.85928 89.06536 89.45493 89.66026 88.21307 87.52716 87.42426 86.33739 87.02402 87.65391 86.9629 86.83033 86.40615 86.30294 86.31464 86.78562 85.47465 85.23077 84.98854 85.17634 84.75233 84.25587 84.59803 84.71841 84.3848 83.15906 82.21759 82.37617 82.67024 82.88399 83.1691 82.81129 81.16305 80.56551 80.26597 80.08808 80.16505 80.20493 80.7205 80.13013 79.84189 79.73294 78.80965 78.55518 78.30527 77.21486 76.41571 78.00955 77.51309 77.7494 77.23263 78.03985 78.35274 77.82746 75.53043 75.34879 80.40035 83.32824 80.37573 75.85092 76.09306 77.36301 -9999 -9999 -9999 -9999 -9999 -9999 -9999 -9999 -9999 -9999 -9999 -9999 -9999 -9999 -9999 
-9999 -9999 -9999 -9999 -9999 -9999 -9999 -9999 -9999 -9999 -9999 -9999 -9999 -9999 -9999 -9999 -9999 -9999 -9999 -9999 -9999 -9999 -9999 -9999 -9999 -9999 -9999 -9999 -9999 -9999 -9999 -9999 -9999 -9999 -9999 97.18625 97.18625 97.24132 97.09888 96.60785 96.06128 96.13663 95.8203 95.81142 95.50237 95.81691 95.31904 95.227 95.36151 95.06072 95.02323 94.62578 93.96826 92.54723 93.22623 93.22071 93.32227 94.07187 92.62207 91.96351 91.64961 91.34845 90.42234 90.5875 91.77411 92.76693 93.91451 93.55695 91.86196 89.94148 91.56194 92.70523 91.20833 92.77238 92.33766 93.78796 92.83091 93.58934 93.34534 93.18468 93.83335 93.43999 92.71844 92.32467 91.43012 92.80424 92.28131 91.30756 90.68815 90.70383 90.6693 90.38719 90.02753 90.04104 90.35166 89.75634 89.4682 87.68098 86.89803 87.2127 86.31693 87.13827 86.7851 87.08625 87.11869 86.67191 86.27902 86.37997 86.51841 85.21436 85.89889 84.75298 85.3028 85.24176 84.52425 84.88364 84.32306 83.60625 82.68503 82.7289 82.83155 82.18467 81.9544 83.10761 82.67148 81.59963 80.96492 80.66031 80.00249 80.57672 81.02364 80.75261 80.33408 79.91872 79.36181 77.84393 78.0854 77.43472 76.63511 77.61184 78.14979 77.32275 77.81913 78.18684 79.14388 79.59994 76.13308 74.55435 78.0271 82.32279 76.37468 77.41571 76.20593 76.36008 78.80527 -9999 -9999 -9999 -9999 -9999 -9999 -9999 -9999 -9999 -9999 -9999 -9999 -9999 -9999 -9999 
-9999 -9999 -9999 -9999 -9999 -9999 -9999 -9999 -9999 -9999 -9999 -9999 -9999 -9999 -9999 -9999 -9999 -9999 -9999 -9999 -9999 -9999 -9999 -9999 -9999 -9999 -9999 -9999 -9999 -9999 -9999 -9999 -9999 -9999 -9999 -9999 96.96998 97.0721 96.70438 96.42315 96.64285 96.83186 96.4113 96.24471 95.78676 96.66165 95.40446 94.24543 95.27274 95.44099 95.05294 94.43122 94.60746 93.03498 93.15179 93.54044 93.55541 93.56805 93.39267 93.01577 93.05301 92.64308 92.5415 91.19967 91.52615 91.6777 92.52512 93.90097 93.63673 92.7449 92.47425 93.07322 92.73327 90.80906 91.59151 92.40053 92.90116 93.86216 93.63032 93.31851 94.4309 93.16856 92.79527 91.55551 92.4078 92.03326 93.16148 91.69481 91.67479 90.9669 91.38877 90.73726 89.93471 88.53121 88.66821 88.55845 88.26798 88.11307 88.03394 87.4807 86.78238 86.86205 87.25628 87.05662 87.32817 87.9382 86.63562 86.35806 85.47755 85.27995 85.82846 85.6549 85.64182 85.30361 85.56931 84.59739 84.47963 83.48461 82.3945 82.82712 83.87325 83.07782 82.55682 82.41484 82.81415 82.88973 82.23932 81.0406 80.10786 79.59156 80.28858 79.63978 79.02554 78.63666 78.44069 79.04285 78.60813 78.65897 78.55526 78.43173 78.72337 78.94509 77.93883 76.4485 76.78656 76.9031 75.18266 75.62319 81.80258 76.26241 76.35468 76.87472 76.59196 -9999 -9999 -9999 -9999 -9999 -9999 -9999 -9999 -9999 -9999 -9999 -9999 -9999 -9999 -9999 -9999 -9999 
-9999 -9999 -9999 -9999 -9999 -9999 -9999 -9999 -9999 -9999 -9999 -9999 -9999 -9999 -9999 -9999 -9999 -9999 -9999 -9999 -9999 -9999 -9999 -9999 -9999 -9999 -9999 -9999 -9999 -9999 -9999 -9999 -9999 -9999 -9999 -9999 -9999 96.78738 96.79867 96.79867 96.71518 96.5933 97.17887 96.994 95.58701 95.75036 95.88838 94.7227 94.47172 94.18787 94.22147 94.41253 94.53568 94.62486 93.21992 94.3582 93.94884 93.62799 94.49071 94.23602 93.95549 93.83008 93.46696 92.48547 91.19161 90.8426 92.28934 93.52308 93.13583 92.94067 92.91026 92.52101 93.60341 93.06182 91.63758 91.3846 92.08434 93.11391 93.54938 93.34807 94.21491 94.61126 93.42896 92.86064 93.38763 92.99236 93.40477 92.32974 92.2785 91.43838 91.03741 91.14983 90.28339 90.0828 88.41084 88.45266 88.4352 87.82327 88.22539 88.55331 86.6676 86.46298 87.20279 87.11251 87.46238 88.23405 86.93634 86.35484 85.73901 86.84011 86.03207 86.22765 86.2925 85.88744 85.64963 85.43246 85.77447 83.8909 83.7397 84.08894 83.87583 83.75047 83.07946 83.46011 82.78338 82.93901 83.00137 81.30409 79.87692 79.82182 80.02689 80.2509 79.9714 80.02601 79.98403 79.49004 79.03794 78.67626 79.24906 79.40546 78.73661 77.29116 76.0643 76.04095 74.48558 74.49674 74.31453 80.78695 77.88102 76.12824 77.47506 77.7212 -9999 -9999 -9999 -9999 -9999 -9999 -9999 -9999 -9999 -9999 -9999 -9999 -9999 -9999 -9999 -9999 -9999 -9999 
-9999 -9999 -9999 -9999 -9999 -9999 -9999 -9999 -9999 -9999 -9999 -9999 -9999 -9999 -9999 -9999 -9999 -9999 -9999 -9999 -9999 -9999 -9999 -9999 -9999 -9999 -9999 -9999 -9999 -9999 -9999 96.71169 97.02067 -9999 -9999 96.85262 96.98499 96.72174 96.13483 96.64021 96.4415 96.48306 95.88397 95.32884 95.94062 95.53091 95.24911 95.54641 95.37666 94.60284 94.29704 94.92931 94.08957 94.64125 94.45448 94.18575 93.19419 94.18409 94.68071 94.29704 94.06163 93.98744 93.34548 92.89852 93.28753 92.30354 93.32596 93.74561 93.87198 94.31535 93.75579 92.39896 93.17182 93.98757 92.8507 92.69489 92.75035 92.09071 92.59692 92.34714 93.70243 94.41078 94.50291 93.26482 93.40681 93.85744 92.3867 92.42401 92.1149 91.24451 92.05003 91.56936 90.36205 89.41246 88.34444 88.47525 89.25327 89.35666 88.28257 89.50827 87.97189 86.6226 87.60843 87.37633 87.44255 88.20857 86.79768 86.46993 86.62544 87.1592 86.88631 86.08889 85.55978 85.79324 85.62424 85.25057 84.62374 84.04801 83.8987 84.21482 84.33235 84.30692 83.97998 83.24503 83.50355 82.87489 82.73405 81.6403 81.27185 80.11413 80.01035 80.36201 80.68802 80.72117 79.54269 80.61785 80.11292 79.39555 79.9964 80.38138 79.45583 77.71233 77.18914 76.5385 76.56849 76.88623 77.50085 81.30776 74.56179 -9999 -9999 -9999 -9999 -9999 -9999 -9999 -9999 -9999 -9999 -9999 -9999 -9999 -9999 -9999 -9999 -9999 -9999 -9999 -9999 -9999 
-9999 -9999 -9999 -9999 -9999 -9999 -9999 -9999 -9999 -9999 -9999 -9999 -9999 -9999 -9999 -9999 -9999 -9999 -9999 -9999 -9999 -9999 -9999 -9999 -9999 -9999 -9999 -9999 -9999 -9999 97.11784 95.59673 95.84955 -9999 -9999 96.69204 96.53954 95.28239 96.50174 96.57205 96.46962 96.51404 95.97631 96.57184 96.20268 95.04594 94.22592 94.36382 94.53099 94.38409 94.3814 94.0779 94.41354 95.16959 94.58461 94.96243 94.15553 93.50923 94.2001 95.05396 94.50944 94.26334 92.86186 92.65028 92.5099 92.97988 93.838 92.5863 92.86906 94.65997 94.71162 93.8205 92.68132 93.27349 93.74026 92.72828 92.68224 91.85141 92.56993 93.64808 94.04423 94.01425 94.56209 94.24914 93.66376 94.25141 92.86924 92.44003 92.9033 90.82216 91.47701 91.09106 92.16167 89.84849 88.68408 88.22832 88.81596 88.87343 89.31996 89.93832 88.94102 87.40376 87.86886 88.42261 88.30791 88.06445 87.01971 86.212 85.38039 85.72626 86.45022 86.60872 85.80343 85.98325 85.24706 85.34494 85.26172 84.67923 84.32576 85.27779 84.16676 84.13157 83.66001 83.45567 83.95665 82.92925 82.64983 82.07103 81.13033 80.664 80.31483 80.33578 80.55787 80.69911 80.69153 80.90826 80.58667 80.4495 80.21031 79.99923 80.16772 79.6021 77.10242 76.46497 75.19392 74.90087 81.02257 82.03683 77.69798 -9999 -9999 -9999 -9999 -9999 -9999 -9999 -9999 -9999 -9999 -9999 -9999 -9999 -9999 -9999 -9999 -9999 -9999 -9999 -9999 -9999 
-9999 -9999 -9999 -9999 -9999 -9999 -9999 -9999 -9999 -9999 -9999 -9999 -9999 -9999 -9999 -9999 -9999 -9999 -9999 -9999 -9999 -9999 -9999 -9999 -9999 -9999 -9999 -9999 -9999 -9999 97.32997 95.8063 95.11549 95.9389 97.07039 97.20254 96.43121 95.47148 95.31107 96.51283 95.0901 95.01205 95.37964 96.48928 96.41286 95.90074 95.01148 94.78049 94.90743 95.06805 95.07475 94.67574 95.1728 95.51133 94.68864 94.60748 94.92171 94.1572 93.9199 94.30927 94.49686 94.41386 93.50625 93.00777 93.10307 92.63564 93.4249 93.59645 93.96725 93.64101 94.97861 94.11688 93.38416 93.18677 93.77443 93.41129 92.32805 92.94933 92.82872 94.33374 94.60812 93.48549 93.90714 94.87216 94.33205 94.49361 94.0668 93.34927 92.31954 90.17331 90.29012 90.63969 91.7085 91.42612 89.50446 87.9706 87.75538 88.37982 89.04004 89.55429 90.38106 87.65216 87.87367 88.6281 89.18542 87.48457 86.95637 87.67727 86.13329 86.19606 86.05573 86.10915 85.93763 86.08416 85.79166 85.69285 85.42983 85.60353 84.65057 84.57548 85.08069 84.8555 84.35951 83.99343 84.30165 83.58597 83.79548 82.40681 81.87251 81.50597 80.89876 80.20113 80.47019 80.6476 80.9034 80.60052 79.69219 80.25764 80.25239 79.6021 79.42529 79.90635 79.29731 75.84902 75.05066 77.92556 77.05077 81.29826 78.24422 74.46571 -9999 -9999 -9999 -9999 -9999 -9999 -9999 -9999 -9999 -9999 -9999 -9999 -9999 -9999 -9999 -9999 -9999 -9999 -9999 -9999 
-9999 -9999 -9999 -9999 -9999 -9999 -9999 -9999 -9999 -9999 -9999 -9999 -9999 -9999 -9999 -9999 -9999 -9999 -9999 -9999 -9999 -9999 -9999 -9999 -9999 -9999 -9999 -9999 -9999 -9999 97.37617 96.87202 95.62243 94.26106 96.02256 96.90366 97.23457 96.11531 94.78049 95.14539 96.50411 95.63028 94.94593 94.84415 96.18167 96.58292 94.27708 95.22633 95.97299 95.44707 95.4235 95.45222 95.02953 96.32111 94.68073 94.65007 94.59551 94.77962 94.77962 93.97597 93.35494 93.32229 93.67784 93.69035 93.3346 93.31161 93.44601 93.66609 95.03229 94.39333 94.24448 95.20032 93.87821 93.3442 93.98767 94.43985 93.37123 92.77975 93.76221 95.05222 95.51874 94.36815 94.26049 94.80172 94.95989 94.44703 94.66692 94.17686 93.42046 91.25843 90.36609 91.68525 91.25969 90.72591 91.05852 88.71991 87.74995 89.54037 88.1973 89.80493 89.92775 87.95916 88.06366 89.07317 88.94276 87.1871 87.31219 87.4166 87.24004 87.1749 86.82877 86.55421 86.12538 86.16884 86.32167 86.24374 86.39636 85.05836 84.52269 84.48653 84.91365 84.5155 84.57182 84.51149 84.40784 83.7478 83.61279 83.35101 82.24409 81.36972 81.1709 80.63528 80.52761 79.43947 80.54974 80.36629 79.13323 78.86283 78.38072 78.22023 77.134 76.93264 78.03264 75.75618 75.26841 76.44897 73.99506 80.43839 79.13627 73.99518 -9999 -9999 -9999 -9999 -9999 -9999 -9999 -9999 -9999 -9999 -9999 -9999 -9999 -9999 -9999 -9999 -9999 -9999 -9999 -9999 
-9999 -9999 -9999 -9999 -9999 -9999 -9999 -9999 -9999 -9999 -9999 -9999 -9999 -9999 -9999 -9999 -9999 -9999 -9999 -9999 -9999 -9999 -9999 -9999 -9999 -9999 -9999 -9999 -9999 -9999 -9999 -9999 96.97626 96.10711 95.9814 96.18296 96.96359 96.64402 96.66855 96.08267 96.67722 96.37679 96.08552 96.16571 95.76348 95.23235 94.16891 94.61758 95.89304 95.84327 94.77772 94.61008 94.71967 96.28146 96.02155 94.33924 94.31252 94.75751 95.12872 94.97446 94.22414 92.78777 94.53896 95.35299 94.91199 94.7178 94.55789 93.27383 94.15059 93.68214 94.95527 95.11662 95.27581 94.63702 93.85479 94.42918 93.97872 93.06775 93.7411 94.80643 94.74624 95.20951 94.85855 94.43488 94.3856 95.12096 94.69274 94.37151 93.31417 92.38115 91.42155 89.71346 91.32938 89.10078 89.87018 89.91871 88.63701 89.53256 88.79279 90.11878 90.60796 87.96366 88.75954 88.8139 89.18569 87.56958 87.02199 87.68738 88.00479 87.18611 87.58268 87.03786 86.68052 87.05341 86.50493 85.12643 85.11958 84.98792 84.28362 85.02252 85.47733 84.57546 84.5887 84.79239 84.63654 84.26782 83.30518 82.57727 81.77769 81.71217 82.28683 81.20243 81.31257 81.15215 81.42529 80.86504 81.38356 80.4107 79.22775 77.59415 76.0326 75.20658 74.45373 75.41626 75.2289 75.66154 74.43762 82.4892 77.91603 -9999 -9999 -9999 -9999 -9999 -9999 -9999 -9999 -9999 -9999 -9999 -9999 -9999 -9999 -9999 -9999 -9999 -9999 -9999 -9999 -9999 
-9999 -9999 -9999 -9999 -9999 -9999 -9999 -9999 -9999 -9999 -9999 -9999 -9999 -9999 -9999 -9999 -9999 -9999 -9999 -9999 -9999 -9999 -9999 -9999 -9999 -9999 -9999 -9999 -9999 -9999 -9999 -9999 -9999 96.57381 95.68137 95.37157 96.63073 97.46311 96.78116 97.04919 97.3801 97.34663 96.75161 96.10075 95.70177 94.47733 94.76652 95.82137 96.27417 95.8976 95.07748 94.40883 95.09357 95.99023 96.05981 95.59898 94.98363 95.59221 95.54738 95.17031 93.90558 91.42043 94.35217 94.10667 94.38272 94.57769 95.11752 94.09432 93.25037 94.33556 95.65588 95.2225 95.34183 94.48798 94.46393 94.83034 93.85355 93.37895 93.90582 94.06776 93.49283 94.44358 93.91116 94.3512 93.67907 93.99654 94.35444 94.69274 94.05152 93.74741 93.26878 91.23078 90.4852 89.60832 87.47366 89.9197 91.43705 90.8352 89.49394 90.36415 90.90424 89.92775 89.50661 89.45042 89.22233 87.28734 86.83642 87.8921 87.49809 87.62363 87.87186 87.52615 87.06189 86.83833 86.43324 85.62277 85.37834 85.41585 84.83385 85.09599 84.81927 84.96973 84.7674 84.87302 85.01057 84.65133 83.77596 82.8392 82.66826 82.59014 82.95358 81.54945 81.77662 80.78159 81.19505 81.42439 81.75933 81.03555 81.09359 80.09465 77.35954 76.4031 77.34077 79.09147 74.89548 74.61446 74.41963 83.85085 -9999 -9999 -9999 -9999 -9999 -9999 -9999 -9999 -9999 -9999 -9999 -9999 -9999 -9999 -9999 -9999 -9999 -9999 -9999 -9999 -9999 -9999 
-9999 -9999 -9999 -9999 -9999 -9999 -9999 -9999 -9999 -9999 -9999 -9999 -9999 -9999 -9999 -9999 -9999 -9999 -9999 -9999 -9999 -9999 -9999 -9999 -9999 -9999 -9999 -9999 -9999 -9999 -9999 -9999 -9999 97.12403 96.50353 96.21004 96.2195 97.05922 96.31572 96.79987 97.06041 96.15836 96.51547 96.50072 96.68458 96.28768 96.57392 96.13445 94.77772 95.90704 95.79469 95.48457 95.95747 95.80803 95.67236 95.71828 95.62323 96.13733 96.03437 95.14565 94.28223 91.17558 91.3399 93.39668 94.65594 94.27021 94.84496 96.51273 94.9769 94.87576 95.88618 95.24592 95.47758 95.57273 94.80962 95.35339 94.5274 94.15652 93.16477 94.93944 94.76066 92.6171 94.19438 93.52135 91.82076 92.61181 94.17668 94.29697 94.9065 94.5588 93.72819 92.92659 90.94621 89.9303 87.68497 88.53334 90.9026 91.79289 91.0164 90.8064 91.17058 91.49309 90.3864 90.26205 89.4143 87.40519 86.97288 88.35651 87.29646 88.18378 87.72192 87.31219 86.38834 86.3214 86.15951 86.62403 86.64323 86.10854 85.13115 84.75796 84.98223 84.95401 85.82323 85.09544 84.66179 84.72314 84.27286 83.16554 83.38516 83.14143 82.77705 82.43697 82.25639 81.61469 81.24848 80.62203 80.0107 80.19472 78.92101 77.14311 76.19122 76.4853 75.76308 77.56643 77.56829 78.73793 79.72766 86.23701 -9999 -9999 -9999 -9999 -9999 -9999 -9999 -9999 -9999 -9999 -9999 -9999 -9999 -9999 -9999 -9999 -9999 -9999 -9999 -9999 -9999 -9999 
-9999 -9999 -9999 -9999 -9999 -9999 -9999 -9999 -9999 -9999 -9999 -9999 -9999 -9999 -9999 -9999 -9999 -9999 -9999 -9999 -9999 -9999 -9999 -9999 -9999 -9999 -9999 -9999 -9999 -9999 -9999 -9999 -9999 -9999 97.10983 96.92445 96.41768 97.00734 96.19661 96.42165 97.25413 96.30407 95.96437 96.67807 96.52748 96.99094 96.56483 96.75468 95.03568 95.58712 96.33832 95.43153 96.2485 96.28654 95.99316 95.82571 96.03069 95.93237 95.83325 95.19456 94.9308 93.74561 91.71761 92.45492 93.6062 96.01398 95.28996 94.9875 96.37895 95.72858 96.24602 96.85319 96.43689 96.23379 94.14691 95.65574 95.35902 94.12383 93.6204 94.14703 94.76057 94.78263 92.65348 91.90308 90.54492 92.41556 92.93469 92.29284 94.14822 94.80591 94.0467 93.63074 93.19576 90.51983 89.30058 87.56072 89.90112 91.28068 90.17639 89.77792 90.24917 91.73859 90.84261 90.61338 89.63438 88.80193 88.45541 88.93814 87.6143 89.06024 88.28379 87.30663 87.50848 86.60641 86.42418 86.15539 86.20377 85.91329 85.81596 84.70418 84.98814 85.00876 84.86844 84.6442 84.4316 84.29334 84.61579 83.83014 84.08502 83.4651 83.04891 82.90117 82.54734 82.87708 82.03446 80.78878 79.83595 78.65086 77.76099 76.80353 77.6489 76.59698 75.22782 76.87512 75.64493 74.46164 79.71387 88.08955 -9999 -9999 -9999 -9999 -9999 -9999 -9999 -9999 -9999 -9999 -9999 -9999 -9999 -9999 -9999 -9999 -9999 -9999 -9999 -9999 -9999 -9999 
-9999 -9999 -9999 -9999 -9999 -9999 -9999 -9999 -9999 -9999 -9999 -9999 -9999 -9999 -9999 -9999 -9999 -9999 -9999 -9999 -9999 -9999 -9999 -9999 -9999 -9999 -9999 -9999 -9999 -9999 -9999 -9999 -9999 -9999 -9999 97.45335 96.93115 96.0665 96.47958 95.14462 96.5744 97.04192 95.3546 95.83377 95.87537 96.24229 95.87155 95.85344 96.68626 95.92236 96.44942 95.71532 96.15507 96.3014 96.16833 96.43414 96.20665 96.33067 95.98582 96.07455 95.98405 94.93949 93.24806 94.3223 95.92114 95.71432 96.83945 96.75562 96.40973 96.58215 96.44903 97.0425 96.80076 96.13828 94.26559 95.39848 96.00137 95.81436 94.73189 93.57999 94.96417 95.25939 95.00173 94.11377 92.31339 93.60924 93.73392 93.02103 92.55635 94.11902 94.98788 94.06134 93.46372 92.08352 91.46893 88.24154 89.28194 89.66489 90.54762 88.86441 90.28386 89.58961 90.11897 90.32582 90.15372 89.64311 88.57396 88.52422 88.57531 88.4738 88.35908 87.8477 86.97758 87.77673 87.53824 87.29718 87.22626 86.97169 86.79725 86.55505 86.02796 85.89244 86.11461 86.01586 86.16842 85.66605 84.24015 84.19503 84.03276 84.18338 83.92074 83.91924 83.35056 82.93851 82.42133 82.59074 81.66293 79.37239 77.32163 77.63081 76.25447 74.47384 75.24418 74.1358 73.87487 78.25149 85.80885 87.23005 -9999 -9999 -9999 -9999 -9999 -9999 -9999 -9999 -9999 -9999 -9999 -9999 -9999 -9999 -9999 -9999 -9999 -9999 -9999 -9999 -9999 -9999 
-9999 -9999 -9999 -9999 -9999 -9999 -9999 -9999 -9999 -9999 -9999 -9999 -9999 -9999 -9999 -9999 -9999 -9999 -9999 -9999 -9999 -9999 -9999 -9999 -9999 -9999 -9999 -9999 -9999 -9999 -9999 -9999 -9999 -9999 -9999 96.50101 96.55513 95.13724 94.29507 96.06308 95.65025 97.18188 96.83749 95.64681 95.3656 96.91373 97.33421 95.21812 94.84718 96.35609 95.78236 95.34634 96.15446 96.62102 96.55955 96.69592 96.09767 96.52412 96.33511 96.19592 95.54437 95.51865 94.1325 94.4962 96.50217 96.25402 95.5011 97.28899 96.95253 96.595 96.94467 96.94442 97.36036 96.87229 94.54974 95.45478 95.17037 94.77154 94.01962 94.5946 93.52509 95.57607 95.14275 95.63 94.4496 92.76956 94.70911 94.04692 93.1993 94.37265 94.59618 94.2124 94.1314 93.81799 91.11367 89.81911 89.81944 87.90457 89.54815 90.56587 88.55997 86.66365 89.23457 90.40139 91.10037 90.46906 89.8661 89.05258 88.15353 88.07351 87.58443 87.50863 88.40605 88.14015 87.69516 87.76275 86.50481 86.28072 87.21236 86.83485 86.55781 85.8987 85.9103 85.18191 84.75742 85.20194 85.78268 85.09084 85.055 84.08884 84.58359 83.38697 83.38592 83.07201 81.66262 81.02894 79.13801 78.57581 79.28693 77.61359 75.61296 74.65394 74.5948 78.33149 81.74206 85.40306 87.30413 -9999 -9999 -9999 -9999 -9999 -9999 -9999 -9999 -9999 -9999 -9999 -9999 -9999 -9999 -9999 -9999 -9999 -9999 -9999 -9999 -9999 -9999 -9999 
-9999 -9999 -9999 -9999 -9999 -9999 -9999 -9999 -9999 -9999 -9999 -9999 -9999 -9999 -9999 -9999 -9999 -9999 -9999 -9999 -9999 -9999 -9999 -9999 -9999 -9999 -9999 -9999 -9999 -9999 -9999 -9999 -9999 -9999 96.38331 96.5571 95.08937 94.72297 95.48349 95.63007 95.57247 96.87386 96.99416 96.73901 95.37534 95.4348 97.19241 96.56549 95.13005 95.52949 95.74886 95.68398 96.31164 96.10171 96.79462 96.65642 96.45468 96.58189 96.28493 96.28493 95.99008 95.73339 94.55193 94.3865 96.57906 98.51229 97.30894 97.00729 97.73987 97.45197 97.71488 97.79565 97.76499 97.16899 95.6927 95.75661 96.65272 96.31456 96.35963 95.57442 93.68346 94.00166 94.29517 95.17747 95.30961 94.63419 94.85535 93.38379 93.72842 94.64152 94.73795 94.69738 94.10004 94.1813 92.26968 92.26156 89.11479 88.90129 88.87921 91.24053 89.90468 87.92233 86.86819 89.75202 89.48032 89.93484 90.18001 89.09097 88.53314 87.9216 87.41837 89.36295 88.21147 87.621 86.36417 86.71068 85.93422 85.58358 86.00644 87.02149 85.92252 86.56699 86.20836 85.8629 85.03175 84.12215 84.32538 84.58207 -9999 -9999 -9999 -9999 -9999 83.19594 82.05502 80.77529 80.77773 80.50762 77.33477 74.74276 75.00098 76.58357 79.26681 82.09827 85.70148 85.54517 -9999 -9999 -9999 -9999 -9999 -9999 -9999 -9999 -9999 -9999 -9999 -9999 -9999 -9999 -9999 -9999 -9999 -9999 -9999 -9999 -9999 -9999 -9999 -9999 
-9999 -9999 -9999 -9999 -9999 -9999 -9999 -9999 -9999 -9999 -9999 -9999 -9999 -9999 -9999 -9999 -9999 -9999 -9999 -9999 -9999 -9999 -9999 -9999 -9999 -9999 -9999 -9999 -9999 -9999 -9999 -9999 -9999 -9999 -9999 -9999 97.27749 95.13445 96.27754 96.8382 96.4306 96.10566 95.72806 96.77065 95.76936 95.26575 96.45295 97.25006 96.33909 95.6796 95.80724 95.33506 96.33287 96.67434 97.05756 96.94208 95.98676 96.24004 96.2375 97.07079 96.959 96.04353 95.05528 96.02335 98.18943 98.09198 97.1875 97.6076 97.95805 96.99311 97.46626 97.57598 97.88362 97.23206 95.62589 96.95293 96.40337 96.79803 96.39566 95.9404 96.09012 95.02322 93.5584 94.51709 94.97927 96.3809 95.99934 93.98207 92.7261 94.04817 94.88885 94.62806 93.83647 93.8065 93.8548 91.2664 89.38849 90.66347 89.40655 91.46468 92.16814 89.14677 88.36398 87.70159 89.06615 89.83581 90.8064 89.7254 89.30489 89.45724 87.85741 88.83504 88.15098 86.21906 87.01945 86.86608 86.57249 86.18069 86.24013 85.32058 86.06728 86.82081 86.87116 86.11805 85.66901 84.38792 83.98245 83.45224 -9999 -9999 -9999 -9999 -9999 83.37608 81.7193 81.95121 82.18742 78.59466 75.70317 76.67928 76.241 75.48504 76.93697 79.46622 77.07841 -9999 -9999 -9999 -9999 -9999 -9999 -9999 -9999 -9999 -9999 -9999 -9999 -9999 -9999 -9999 -9999 -9999 -9999 -9999 -9999 -9999 -9999 -9999 -9999 -9999 
-9999 -9999 -9999 -9999 -9999 -9999 -9999 -9999 -9999 -9999 -9999 -9999 -9999 -9999 -9999 -9999 -9999 -9999 -9999 -9999 -9999 -9999 -9999 -9999 -9999 -9999 -9999 -9999 -9999 -9999 -9999 -9999 -9999 -9999 -9999 -9999 -9999 96.84164 95.03872 96.63416 96.97318 96.83775 95.45255 95.59444 94.86024 95.55712 94.90504 97.50484 95.83546 94.81917 94.62654 96.35643 95.79072 97.0871 96.95045 97.01729 96.23911 96.75515 96.67791 97.09179 96.83453 96.14813 94.86683 96.08598 98.60609 98.53175 98.33122 98.31281 98.55821 95.1879 95.13993 96.68718 97.50178 96.43572 95.23577 95.14114 95.94276 96.50581 96.90504 96.44442 96.68076 96.17822 94.75728 94.60938 94.00632 94.61999 95.61922 96.15954 95.20268 94.75479 95.58868 94.94483 93.55968 91.53066 93.78254 92.67519 90.5135 90.96626 89.62122 91.1487 92.06958 90.67281 90.10762 89.77515 89.82074 89.62196 89.67281 90.72918 90.34662 90.18147 88.06296 88.9129 88.47954 87.26919 86.92039 87.09732 86.79933 86.37375 85.90581 85.84897 86.28293 85.69847 85.6254 85.77129 85.08772 -9999 -9999 -9999 -9999 -9999 -9999 -9999 -9999 83.91225 83.47802 84.02917 84.41798 80.4857 78.58221 -9999 -9999 -9999 -9999 -9999 -9999 -9999 -9999 -9999 -9999 -9999 -9999 -9999 -9999 -9999 -9999 -9999 -9999 -9999 -9999 -9999 -9999 -9999 -9999 -9999 -9999 -9999 -9999 -9999 -9999 -9999 
-9999 -9999 -9999 -9999 -9999 -9999 -9999 -9999 -9999 -9999 -9999 -9999 -9999 -9999 -9999 -9999 -9999 -9999 -9999 -9999 -9999 -9999 -9999 -9999 -9999 -9999 -9999 -9999 -9999 -9999 -9999 -9999 -9999 -9999 -9999 -9999 -9999 -9999 97.16745 96.95899 97.0639 97.11755 96.91077 95.40366 94.38747 92.91203 93.9698 95.297 97.23268 96.12083 94.67853 95.37252 95.62135 96.68369 97.44019 97.30116 97.23456 97.07755 96.83057 96.47805 96.31708 95.31879 94.67326 96.76154 98.83521 99.01836 98.19074 98.86458 99.57156 97.16196 96.40789 95.86139 95.1347 94.82992 95.69498 96.42188 94.88892 95.27261 96.30376 96.84877 96.6993 96.40087 97.22115 95.78224 95.73703 94.10291 94.11939 95.68505 96.56084 96.22282 96.06349 95.7066 94.68781 92.7805 92.63105 92.99523 92.29093 91.09396 90.73804 91.71313 92.67065 92.53416 91.94297 92.19219 91.87339 90.83473 91.31677 90.89551 89.44702 89.17494 87.35611 87.50166 88.29722 87.10022 86.62991 87.00227 87.47991 87.62811 87.02448 85.84886 85.68237 85.70216 85.43822 -9999 -9999 -9999 -9999 -9999 -9999 -9999 -9999 -9999 -9999 84.80946 84.6614 -9999 -9999 -9999 -9999 -9999 -9999 -9999 -9999 -9999 -9999 -9999 -9999 -9999 -9999 -9999 -9999 -9999 -9999 -9999 -9999 -9999 -9999 -9999 -9999 -9999 -9999 -9999 -9999 -9999 -9999 -9999 -9999 -9999 -9999 -9999 
-9999 -9999 -9999 -9999 -9999 -9999 -9999 -9999 -9999 -9999 -9999 -9999 -9999 -9999 -9999 -9999 -9999 -9999 -9999 -9999 -9999 -9999 -9999 -9999 -9999 -9999 -9999 -9999 -9999 -9999 -9999 -9999 -9999 -9999 -9999 -9999 -9999 -9999 -9999 97.01508 96.56483 97.04518 97.39805 97.17522 94.61516 94.14176 94.08842 94.00462 95.91797 96.25187 96.5193 95.16112 96.16969 97.78748 97.71364 96.59499 97.25715 97.96204 97.14614 97.12054 96.48978 95.969 95.4585 96.62855 98.04387 99.2463 97.85434 98.74571 99.13789 99.26842 97.6515 95.90728 95.86139 95.70791 95.80636 96.91457 96.60869 96.36827 96.26761 96.26807 96.3576 96.90064 96.25662 96.41035 96.489 94.89208 95.19195 96.10375 97.02467 95.39311 94.59461 94.70731 95.53761 94.46777 91.77343 93.1133 92.6696 91.72718 92.13647 91.21362 92.6882 92.7103 92.02547 91.23002 90.66045 91.25849 91.00065 88.24694 89.811 89.26078 89.30181 88.69766 86.52931 86.80199 87.22538 88.32183 88.10569 88.17736 87.19557 86.21819 86.68238 86.29061 86.61745 -9999 -9999 -9999 -9999 -9999 -9999 -9999 -9999 -9999 -9999 -9999 -9999 -9999 -9999 -9999 -9999 -9999 -9999 -9999 -9999 -9999 -9999 -9999 -9999 -9999 -9999 -9999 -9999 -9999 -9999 -9999 -9999 -9999 -9999 -9999 -9999 -9999 -9999 -9999 -9999 -9999 -9999 -9999 -9999 -9999 -9999 -9999 
-9999 -9999 -9999 -9999 -9999 -9999 -9999 -9999 -9999 -9999 -9999 -9999 -9999 -9999 -9999 -9999 -9999 -9999 -9999 -9999 -9999 -9999 -9999 -9999 -9999 -9999 -9999 -9999 -9999 -9999 -9999 -9999 -9999 -9999 -9999 -9999 -9999 96.53081 96.83229 95.69626 95.70878 95.60455 97.36989 96.35117 95.33648 95.75781 94.05654 94.04085 94.40703 94.20648 95.30452 94.7769 95.69429 97.8691 96.5256 97.68777 97.40742 97.7708 97.64954 97.56888 96.27136 96.28448 97.27247 97.09441 97.64273 98.20905 97.32211 98.8 99.14586 99.51588 98.20756 98.38713 95.64594 97.92031 95.92117 95.55488 98.23883 97.14733 97.29174 96.46017 96.15704 96.97918 96.71909 95.75652 95.70238 96.31568 95.23006 95.20306 97.21623 95.30313 93.2776 93.64485 94.71343 94.98211 92.97961 92.81061 92.13771 92.69994 91.55228 92.02674 92.08211 92.77702 90.72694 90.10264 89.29062 91.31593 90.99232 88.98161 88.27281 89.67805 88.50997 88.9808 88.34911 86.56824 87.62772 88.42667 88.21801 88.17036 87.96982 86.66968 86.54983 86.69196 86.36953 -9999 -9999 -9999 -9999 -9999 -9999 -9999 -9999 -9999 -9999 -9999 -9999 -9999 -9999 -9999 -9999 -9999 -9999 -9999 -9999 -9999 -9999 -9999 -9999 -9999 -9999 -9999 -9999 -9999 -9999 -9999 -9999 -9999 -9999 -9999 -9999 -9999 -9999 -9999 -9999 -9999 -9999 -9999 -9999 -9999 -9999 -9999 
-9999 -9999 -9999 -9999 -9999 -9999 -9999 -9999 -9999 -9999 -9999 -9999 -9999 -9999 -9999 -9999 -9999 -9999 -9999 -9999 -9999 -9999 -9999 -9999 -9999 -9999 -9999 -9999 -9999 -9999 -9999 -9999 -9999 -9999 -9999 -9999 -9999 -9999 96.75771 95.7822 94.61854 94.88953 97.26939 97.25493 97.20959 97.1431 95.716 93.92387 93.74358 92.97005 90.80238 91.95589 95.91458 97.88139 95.75153 97.05444 95.42393 97.33253 98.02412 97.37614 96.73081 96.6688 98.48434 97.28257 97.04587 98.71231 96.66093 99.08563 99.68623 99.62949 100.3192 99.64854 97.38406 98.80704 96.29848 95.9755 96.64665 98.74135 96.78001 97.96844 97.4548 97.21218 97.57193 96.99016 95.49693 95.03401 96.9542 95.08382 96.60805 97.15367 93.86205 94.00352 93.52983 91.94803 93.03207 93.72497 92.29243 93.21169 92.70665 92.41248 91.00903 92.04021 90.39873 91.60652 90.15577 91.64762 91.20866 90.65739 89.21148 86.78157 87.16864 88.04485 87.95968 86.6937 87.97356 87.73417 86.46797 86.94189 86.34674 86.74777 87.00875 86.86143 86.34864 -9999 -9999 -9999 -9999 -9999 -9999 -9999 -9999 -9999 -9999 -9999 -9999 -9999 -9999 -9999 -9999 -9999 -9999 -9999 -9999 -9999 -9999 -9999 -9999 -9999 -9999 -9999 -9999 -9999 -9999 -9999 -9999 -9999 -9999 -9999 -9999 -9999 -9999 -9999 -9999 -9999 -9999 -9999 -9999 -9999 -9999 -9999 
-9999 -9999 -9999 -9999 -9999 -9999 -9999 -9999 -9999 -9999 -9999 -9999 -9999 -9999 -9999 -9999 -9999 -9999 -9999 -9999 -9999 -9999 -9999 -9999 -9999 -9999 -9999 -9999 -9999 -9999 -9999 -9999 -9999 -9999 -9999 -9999 -9999 -9999 97.4229 97.0858 95.50426 96.00351 95.42188 96.7702 97.25733 95.90357 96.64819 95.7742 92.89222 92.5752 92.62565 91.40105 92.34229 95.4481 97.53913 95.1759 96.17679 96.56065 97.79058 97.99443 96.35669 95.25603 99.09175 98.97214 96.03821 99.13825 99.40889 100.2439 99.9146 99.94639 100.4539 101.0282 99.20441 99.57227 98.39236 97.93843 96.23158 97.78967 98.7957 97.80306 97.33066 97.36509 96.82095 96.62855 96.92209 97.18429 97.13348 98.08666 97.69509 97.2251 95.85935 93.54023 92.41911 93.58994 93.47635 93.43187 93.46311 94.00146 94.07366 93.17263 91.99136 90.51858 91.03563 93.12621 92.79651 92.36617 91.53941 89.55845 88.02129 86.69879 88.68557 88.12157 88.03587 86.31846 87.4396 87.98363 86.4562 86.56881 86.79514 86.85048 86.73711 86.61297 -9999 -9999 -9999 -9999 -9999 -9999 -9999 -9999 -9999 -9999 -9999 -9999 -9999 -9999 -9999 -9999 -9999 -9999 -9999 -9999 -9999 -9999 -9999 -9999 -9999 -9999 -9999 -9999 -9999 -9999 -9999 -9999 -9999 -9999 -9999 -9999 -9999 -9999 -9999 -9999 -9999 -9999 -9999 -9999 -9999 -9999 -9999 -9999 
-9999 -9999 -9999 -9999 -9999 -9999 -9999 -9999 -9999 -9999 -9999 -9999 -9999 -9999 -9999 -9999 -9999 -9999 -9999 -9999 -9999 -9999 -9999 -9999 -9999 -9999 -9999 -9999 -9999 -9999 -9999 -9999 -9999 -9999 -9999 -9999 -9999 -9999 97.04659 95.94517 94.1572 94.20716 95.07824 95.4952 97.1665 97.29118 95.69312 95.77506 93.65559 93.20244 94.46693 93.19193 89.55355 91.67868 95.50438 94.49843 96.81353 97.24039 97.72468 98.57486 97.73185 95.75032 97.6586 98.97613 100.3986 99.88139 100.3293 100.4556 100.7937 99.9328 101.3507 100.325 100.6966 100.4772 100.4714 98.92786 99.03481 96.90434 98.67738 99.64375 98.8321 96.60059 97.90503 97.71392 97.58723 96.93063 95.87592 95.14352 97.3294 97.73947 96.23662 94.23798 93.42861 93.84593 93.95074 94.75193 93.62025 93.96784 94.38752 93.99822 93.43989 92.08122 91.98199 91.81968 91.88781 92.30424 92.57257 89.46854 88.18452 88.41525 87.93872 87.80622 87.06347 86.20856 87.59631 87.20937 87.56615 86.83799 87.07599 87.01096 86.28547 86.62073 -9999 -9999 -9999 -9999 -9999 -9999 -9999 -9999 -9999 -9999 -9999 -9999 -9999 -9999 -9999 -9999 -9999 -9999 -9999 -9999 -9999 -9999 -9999 -9999 -9999 -9999 -9999 -9999 -9999 -9999 -9999 -9999 -9999 -9999 -9999 -9999 -9999 -9999 -9999 -9999 -9999 -9999 -9999 -9999 -9999 -9999 -9999 -9999 
-9999 -9999 -9999 -9999 -9999 -9999 -9999 -9999 -9999 -9999 -9999 -9999 -9999 -9999 -9999 -9999 -9999 -9999 -9999 -9999 -9999 -9999 -9999 -9999 -9999 -9999 -9999 -9999 -9999 -9999 -9999 -9999 -9999 -9999 -9999 -9999 -9999 -9999 96.64046 96.24728 95.14859 94.32864 94.38865 94.05608 93.79911 97.08561 95.24157 95.57723 93.98447 94.36071 96.19162 96.50967 94.52351 92.40546 93.01469 94.21799 95.19646 97.55127 98.71351 99.2661 97.92075 96.60781 96.92183 97.25306 100.3011 101.4822 101.1248 99.83173 97.83952 98.40438 100.5184 100.7691 101.0136 100.9878 101.3006 101.2487 101.3351 99.9026 99.17928 98.90706 99.79667 98.44927 97.06291 97.81152 96.92997 97.13576 97.84894 96.23832 96.76244 97.77721 97.17645 95.04998 94.20608 94.20935 93.937 94.60899 93.93732 93.69227 94.42463 94.43979 93.51907 92.27728 93.03254 91.21632 88.60306 91.56662 91.85647 89.93943 88.83879 88.70032 88.93719 87.57308 86.70518 86.55383 86.55112 87.63274 88.42535 87.30865 86.44576 85.62231 86.67601 87.11296 -9999 -9999 -9999 -9999 -9999 -9999 -9999 -9999 -9999 -9999 -9999 -9999 -9999 -9999 -9999 -9999 -9999 -9999 -9999 -9999 -9999 -9999 -9999 -9999 -9999 -9999 -9999 -9999 -9999 -9999 -9999 -9999 -9999 -9999 -9999 -9999 -9999 -9999 -9999 -9999 -9999 -9999 -9999 -9999 -9999 -9999 -9999 -9999 
-9999 -9999 -9999 -9999 -9999 -9999 -9999 -9999 -9999 -9999 -9999 -9999 -9999 -9999 -9999 -9999 -9999 -9999 -9999 -9999 -9999 -9999 -9999 -9999 -9999 -9999 -9999 -9999 -9999 -9999 -9999 -9999 -9999 -9999 -9999 -9999 -9999 -9999 96.32614 96.91441 96.17255 94.62907 93.4379 91.80592 92.1795 93.98103 97.01755 94.70425 93.23509 93.11796 94.43325 96.4144 97.72591 97.41483 96.08267 95.62482 93.23509 96.08063 97.9403 99.2661 98.08129 97.67822 97.46455 97.99736 99.78077 101.1251 101.6365 100.8067 98.24002 101.5118 101.4871 101.5448 100.9913 101.7751 100.7732 100.9805 101.8752 100.9464 101.4772 100.7305 100.0612 100.6318 97.6721 97.91565 98.13861 96.15217 96.17999 98.22143 97.83812 96.60718 94.35567 93.8734 95.53841 94.9369 95.4482 95.78814 95.18021 94.69132 94.5802 94.74606 94.07064 92.45111 91.43008 92.33868 88.90652 89.75826 91.81229 89.66706 90.80903 89.85729 88.07722 89.07436 88.60302 88.33026 86.73345 87.71123 88.73977 87.26062 85.95235 86.2467 86.66594 87.39379 -9999 -9999 -9999 -9999 -9999 -9999 -9999 -9999 -9999 -9999 -9999 -9999 -9999 -9999 -9999 -9999 -9999 -9999 -9999 -9999 -9999 -9999 -9999 -9999 -9999 -9999 -9999 -9999 -9999 -9999 -9999 -9999 -9999 -9999 -9999 -9999 -9999 -9999 -9999 -9999 -9999 -9999 -9999 -9999 -9999 -9999 -9999 -9999 
-9999 -9999 -9999 -9999 -9999 -9999 -9999 -9999 -9999 -9999 -9999 -9999 -9999 -9999 -9999 -9999 -9999 -9999 -9999 -9999 -9999 -9999 -9999 -9999 -9999 -9999 -9999 -9999 -9999 -9999 -9999 -9999 -9999 -9999 -9999 -9999 -9999 -9999 -9999 96.73248 95.67815 94.61536 93.06707 93.3269 94.35757 93.03967 97.19136 95.7918 94.88058 94.80122 95.64324 96.66467 96.24208 95.65767 97.88797 97.73034 95.21941 95.4532 97.6586 99.01582 98.79401 98.21871 97.34695 97.84595 101.0291 101.1477 101.5403 101.3863 98.5925 101.6547 100.6976 102.2252 99.65602 100.3279 101.4065 101.1048 101.0383 100.5423 100.3824 100.872 100.5964 100.8488 97.98588 98.17561 98.46167 98.05351 97.746 97.30727 97.36013 95.81311 94.76968 94.91081 96.62167 95.19217 94.60497 94.61926 94.60896 94.38219 94.52508 94.39019 94.14305 93.46439 90.82567 91.38444 91.19804 89.2568 90.49586 89.9501 90.69798 90.83055 89.72165 88.71081 87.76917 86.81194 86.92159 86.80299 88.19997 87.4687 85.57447 86.23307 87.39654 87.33102 -9999 -9999 -9999 -9999 -9999 -9999 -9999 -9999 -9999 -9999 -9999 -9999 -9999 -9999 -9999 -9999 -9999 -9999 -9999 -9999 -9999 -9999 -9999 -9999 -9999 -9999 -9999 -9999 -9999 -9999 -9999 -9999 -9999 -9999 -9999 -9999 -9999 -9999 -9999 -9999 -9999 -9999 -9999 -9999 -9999 -9999 -9999 -9999 
-9999 -9999 -9999 -9999 -9999 -9999 -9999 -9999 -9999 -9999 -9999 -9999 -9999 -9999 -9999 -9999 -9999 -9999 -9999 -9999 -9999 -9999 -9999 -9999 -9999 -9999 -9999 -9999 -9999 -9999 -9999 -9999 -9999 -9999 -9999 -9999 -9999 -9999 -9999 96.75493 96.29533 94.37047 91.41119 93.41005 95.44561 94.71694 96.43541 96.67373 96.70963 97.31536 95.43195 94.06543 93.33211 91.90041 95.67531 95.98775 97.79913 97.57635 97.80495 99.67324 100.4106 99.5015 97.814 97.78604 100.8353 103.0501 102.0114 99.75138 98.1963 99.71844 102.2123 102.8723 99.40641 100.8546 102.4281 101.5868 101.8569 101.9356 100.7289 100.9938 100.3979 100.6224 100.2931 96.7687 97.15527 98.24691 98.08941 98.77312 98.13452 96.25439 96.89184 97.1361 95.00156 94.10919 94.48275 94.5815 94.38367 94.46687 94.80637 94.37653 94.01723 93.82195 92.40057 91.50051 89.68968 90.05812 90.906 91.50761 91.77032 91.43114 90.46494 89.75549 89.791 88.42425 87.18344 87.14341 88.2336 87.73569 85.98727 85.92487 86.83831 87.69828 -9999 -9999 -9999 -9999 -9999 -9999 -9999 -9999 -9999 -9999 -9999 -9999 -9999 -9999 -9999 -9999 -9999 -9999 -9999 -9999 -9999 -9999 -9999 -9999 -9999 -9999 -9999 -9999 -9999 -9999 -9999 -9999 -9999 -9999 -9999 -9999 -9999 -9999 -9999 -9999 -9999 -9999 -9999 -9999 -9999 -9999 -9999 -9999 
-9999 -9999 -9999 -9999 -9999 -9999 -9999 -9999 -9999 -9999 -9999 -9999 -9999 -9999 -9999 -9999 -9999 -9999 -9999 -9999 -9999 -9999 -9999 -9999 -9999 -9999 -9999 -9999 -9999 -9999 -9999 -9999 -9999 -9999 -9999 -9999 -9999 -9999 -9999 96.87461 95.9117 96.0362 93.85892 93.52721 96.11858 95.19671 96.5553 96.7841 97.31248 96.81287 94.84377 93.42742 94.01995 92.31622 93.42725 93.90691 96.15955 97.80886 98.9406 100.0735 98.77777 98.93527 97.35197 96.88795 101.2201 100.1939 98.1128 99.40866 97.3907 100.1923 102.9354 103.4317 98.97863 101.1352 101.0424 99.20117 100.1136 101.3925 101.7913 100.3731 100.0195 100.6285 100.4694 98.73452 98.47111 97.106 97.35495 98.47935 98.2966 96.44657 95.96765 97.36941 95.29821 94.81371 94.66777 94.89162 94.99786 94.81411 94.09606 94.54514 94.32202 94.52543 92.95111 90.97751 88.85954 88.59739 91.63583 91.0171 91.05677 91.73567 91.12507 90.30971 89.63334 88.71726 87.60294 86.87833 87.51479 86.78187 85.56351 86.93304 87.83521 88.2281 -9999 -9999 -9999 -9999 -9999 -9999 -9999 -9999 -9999 -9999 -9999 -9999 -9999 -9999 -9999 -9999 -9999 -9999 -9999 -9999 -9999 -9999 -9999 -9999 -9999 -9999 -9999 -9999 -9999 -9999 -9999 -9999 -9999 -9999 -9999 -9999 -9999 -9999 -9999 -9999 -9999 -9999 -9999 -9999 -9999 -9999 -9999 -9999 
-9999 -9999 -9999 -9999 -9999 -9999 -9999 -9999 -9999 -9999 -9999 -9999 -9999 -9999 -9999 -9999 -9999 -9999 -9999 -9999 -9999 -9999 -9999 -9999 -9999 -9999 -9999 -9999 -9999 -9999 -9999 -9999 -9999 -9999 -9999 -9999 -9999 -9999 -9999 96.67365 95.86552 94.43394 93.24674 94.00632 95.59196 96.42165 97.14314 96.80821 97.6944 97.92052 96.06325 96.34586 96.19077 95.61197 96.48162 97.50478 97.48865 97.25612 97.91627 99.6016 98.56407 98.97181 100.7213 100.4191 99.91513 97.66003 98.22484 99.32352 97.45924 100.3418 102.9637 102.5209 98.79234 98.59656 98.53783 100.4659 100.9206 101.3262 100.3869 100.2136 100.8476 100.5258 100.6862 99.89996 99.10265 98.85083 98.32397 98.19445 98.28803 96.72566 98.01111 96.66961 94.90458 95.46146 94.91657 95.17407 95.13424 95.44358 94.21492 94.4226 94.52806 94.72491 93.658 92.57774 87.62331 89.88868 91.20247 92.29913 90.84901 89.86924 89.8544 89.07047 89.58385 88.84927 88.36147 87.39955 86.71874 87.05193 87.18198 86.55827 87.45911 87.89009 -9999 -9999 -9999 -9999 -9999 -9999 -9999 -9999 -9999 -9999 -9999 -9999 -9999 -9999 -9999 -9999 -9999 -9999 -9999 -9999 -9999 -9999 -9999 -9999 -9999 -9999 -9999 -9999 -9999 -9999 -9999 -9999 -9999 -9999 -9999 -9999 -9999 -9999 -9999 -9999 -9999 -9999 -9999 -9999 -9999 -9999 -9999 -9999 
-9999 -9999 -9999 -9999 -9999 -9999 -9999 -9999 -9999 -9999 -9999 -9999 -9999 -9999 -9999 -9999 -9999 -9999 -9999 -9999 -9999 -9999 -9999 -9999 -9999 -9999 -9999 -9999 -9999 -9999 -9999 -9999 -9999 -9999 -9999 -9999 -9999 -9999 -9999 96.28061 95.87934 95.6657 93.40794 95.17571 96.14639 96.85831 96.76461 97.24989 97.56107 97.98983 97.40252 96.80788 94.99794 95.17622 96.65331 97.84531 98.95404 99.01582 98.29971 97.39893 97.94063 97.00418 97.70209 100.9689 97.02544 97.56197 97.40848 98.42333 97.83745 101.273 103.6737 101.1441 99.44627 99.20434 101.1567 100.9764 100.6708 102.0821 101.881 100.3396 101.0129 100.2492 100.2298 100.6608 98.75709 98.90356 98.99923 98.75786 98.05681 98.54065 97.78102 96.53281 94.94183 94.56844 94.83704 95.04603 94.79069 94.63769 94.394 94.23759 94.76572 93.45432 93.25655 93.21199 92.32232 90.63555 91.56593 92.08694 91.99561 91.40042 87.61365 88.08547 90.11133 89.98715 89.15412 86.7198 86.89958 87.21352 87.19157 87.80649 88.25701 -9999 -9999 -9999 -9999 -9999 -9999 -9999 -9999 -9999 -9999 -9999 -9999 -9999 -9999 -9999 -9999 -9999 -9999 -9999 -9999 -9999 -9999 -9999 -9999 -9999 -9999 -9999 -9999 -9999 -9999 -9999 -9999 -9999 -9999 -9999 -9999 -9999 -9999 -9999 -9999 -9999 -9999 -9999 -9999 -9999 -9999 -9999 -9999 -9999 
-9999 -9999 -9999 -9999 -9999 -9999 -9999 -9999 -9999 -9999 -9999 -9999 -9999 -9999 -9999 -9999 -9999 -9999 -9999 -9999 -9999 -9999 -9999 -9999 -9999 -9999 -9999 -9999 -9999 -9999 -9999 -9999 -9999 -9999 -9999 -9999 -9999 -9999 -9999 95.90844 95.20963 93.70943 94.17686 95.38452 95.84996 96.75414 96.80116 96.9653 96.98941 95.31862 95.34724 94.30952 93.35935 93.37481 95.32262 97.52044 98.22502 99.93114 100.1216 99.69045 100.0626 99.40748 96.16652 96.54949 98.06422 98.17402 97.89906 98.3647 99.64581 99.68148 101.4816 99.86718 101.5775 100.4066 99.51194 99.79814 99.26713 100.4863 102.963 101.6099 101.1687 100.6083 99.75491 100.4071 100.617 100.108 99.46272 98.55755 98.45021 98.618 97.8595 96.91819 96.30126 95.70419 95.80754 95.87521 95.54943 94.59021 94.31169 95.62004 94.99098 93.79942 93.47874 93.74533 93.11082 92.44569 91.47541 90.70429 91.12959 91.96442 89.77443 88.5089 89.72837 89.01469 89.04823 87.51387 86.97998 86.2739 87.41028 89.04264 88.94749 -9999 -9999 -9999 -9999 -9999 -9999 -9999 -9999 -9999 -9999 -9999 -9999 -9999 -9999 -9999 -9999 -9999 -9999 -9999 -9999 -9999 -9999 -9999 -9999 -9999 -9999 -9999 -9999 -9999 -9999 -9999 -9999 -9999 -9999 -9999 -9999 -9999 -9999 -9999 -9999 -9999 -9999 -9999 -9999 -9999 -9999 -9999 -9999 -9999 
-9999 -9999 -9999 -9999 -9999 -9999 -9999 -9999 -9999 -9999 -9999 -9999 -9999 -9999 -9999 -9999 -9999 -9999 -9999 -9999 -9999 -9999 -9999 -9999 -9999 -9999 -9999 -9999 -9999 -9999 -9999 -9999 -9999 -9999 -9999 -9999 -9999 -9999 -9999 95.38349 95.20511 94.43371 93.47008 94.39066 95.52271 96.6098 97.01978 96.5683 97.29543 97.5391 95.55647 96.19688 95.85876 94.22924 93.48652 95.94942 96.3542 98.74954 100.5645 100.2774 101.0856 101.467 102.3927 99.80186 98.33708 100.1336 98.57789 98.58719 99.82492 100.0132 100.7054 103.4489 103.4023 101.4401 100.1215 100.3376 101.0561 102.2126 103.0277 102.5125 102.1061 101.5957 100.3695 99.92397 99.72812 99.27222 99.17133 99.23505 98.36545 99.0363 97.72362 98.26109 96.66109 96.73978 97.43037 97.32536 96.85256 95.39894 94.92659 95.5627 95.25317 94.172 94.85191 94.53659 93.45101 92.89371 91.65247 91.53524 91.08421 91.64929 91.3482 88.4255 88.50437 89.74033 89.21602 87.69312 87.60075 85.79029 88.22003 88.92759 -9999 -9999 -9999 -9999 -9999 -9999 -9999 -9999 -9999 -9999 -9999 -9999 -9999 -9999 -9999 -9999 -9999 -9999 -9999 -9999 -9999 -9999 -9999 -9999 -9999 -9999 -9999 -9999 -9999 -9999 -9999 -9999 -9999 -9999 -9999 -9999 -9999 -9999 -9999 -9999 -9999 -9999 -9999 -9999 -9999 -9999 -9999 -9999 -9999 -9999 
-9999 -9999 -9999 -9999 -9999 -9999 -9999 -9999 -9999 -9999 -9999 -9999 -9999 -9999 -9999 -9999 -9999 -9999 -9999 -9999 -9999 -9999 -9999 -9999 -9999 -9999 -9999 -9999 -9999 -9999 -9999 -9999 -9999 -9999 -9999 -9999 -9999 -9999 -9999 94.97557 95.32652 95.02666 93.70805 95.6265 96.02985 96.39115 96.06573 96.8129 95.00455 96.73574 95.37777 90.24096 90.65612 93.25352 92.97504 94.6014 96.01726 98.01942 99.57843 99.82555 100.8813 101.2633 100.2482 100.9582 102.3343 102.4997 101.1206 99.53333 99.92661 100.6177 101.5712 103.7443 102.5284 101.7285 100.45 101.7617 102.2985 102.4969 101.0733 100.4926 101.2754 101.6272 101.4759 100.8298 101.0913 100.7295 100.3732 99.27449 98.73311 98.72016 98.52888 98.25259 98.09615 97.85104 97.40167 96.26261 95.26855 95.09045 95.68947 95.70157 95.646 95.31696 95.04643 94.68587 93.529 92.83867 90.27428 92.77429 92.73587 91.78085 91.35794 90.34512 90.1627 89.46431 88.6712 86.72351 87.74813 87.33968 88.53662 -9999 -9999 -9999 -9999 -9999 -9999 -9999 -9999 -9999 -9999 -9999 -9999 -9999 -9999 -9999 -9999 -9999 -9999 -9999 -9999 -9999 -9999 -9999 -9999 -9999 -9999 -9999 -9999 -9999 -9999 -9999 -9999 -9999 -9999 -9999 -9999 -9999 -9999 -9999 -9999 -9999 -9999 -9999 -9999 -9999 -9999 -9999 -9999 -9999 -9999 -9999 
-9999 -9999 -9999 -9999 -9999 -9999 -9999 -9999 -9999 -9999 -9999 -9999 -9999 -9999 -9999 -9999 -9999 -9999 -9999 -9999 -9999 -9999 -9999 -9999 -9999 -9999 -9999 -9999 -9999 -9999 -9999 -9999 -9999 -9999 -9999 -9999 -9999 -9999 -9999 -9999 94.94745 95.2002 95.43513 95.81213 95.99979 95.89618 93.38396 95.87045 96.25601 94.98296 94.10377 91.61738 91.93768 91.72237 92.73386 94.49856 97.78958 98.61551 99.0088 98.67367 97.80153 99.19251 97.10324 96.66777 98.08359 101.1415 103.3489 101.8386 101.4944 101.8307 102.7454 103.0702 103.8753 101.3619 102.9576 101.5105 102.6687 102.793 102.052 101.7839 102.7887 100.3275 101.1903 101.254 101.4682 99.68428 100.0762 99.12234 98.47059 98.8427 98.42647 98.42636 98.03226 97.52831 96.9356 96.75634 95.52245 95.58742 96.4153 95.87313 95.5911 95.40292 95.02625 94.3092 94.03123 92.98492 91.60553 89.96044 91.19441 91.72401 91.76138 90.41115 89.03408 88.32837 88.4311 86.72108 87.71462 88.89114 89.63229 -9999 -9999 -9999 -9999 -9999 -9999 -9999 -9999 -9999 -9999 -9999 -9999 -9999 -9999 -9999 -9999 -9999 -9999 -9999 -9999 -9999 -9999 -9999 -9999 -9999 -9999 -9999 -9999 -9999 -9999 -9999 -9999 -9999 -9999 -9999 -9999 -9999 -9999 -9999 -9999 -9999 -9999 -9999 -9999 -9999 -9999 -9999 -9999 -9999 -9999 -9999 
-9999 -9999 -9999 -9999 -9999 -9999 -9999 -9999 -9999 -9999 -9999 -9999 -9999 -9999 -9999 -9999 -9999 -9999 -9999 -9999 -9999 -9999 -9999 -9999 -9999 -9999 -9999 -9999 -9999 -9999 -9999 -9999 -9999 -9999 -9999 -9999 -9999 -9999 -9999 -9999 -9999 94.63309 95.22678 96.20313 95.52673 94.92347 90.11517 90.71847 94.92854 94.16209 94.10038 93.88688 94.03905 93.22152 93.79792 95.07535 95.84019 94.67039 97.53828 96.65353 97.23945 97.45624 97.79426 97.3404 98.95729 101.3704 104.0565 104.3095 103.1501 102.8861 101.3515 101.8182 103.881 103.1071 100.492 100.563 99.81188 101.7624 102.3217 103.1136 103.3076 101.1955 100.1416 100.8817 99.37204 100.1939 99.89965 99.60107 99.00471 98.76266 98.49295 98.42213 98.35291 97.92088 97.64231 96.49638 95.4827 96.10564 96.3693 96.26182 95.74998 95.65419 95.18061 94.10864 93.20541 93.13627 93.26764 91.79204 90.91354 91.10149 91.72621 90.67143 90.08504 89.44014 87.61281 87.9074 88.28171 -9999 -9999 -9999 -9999 -9999 -9999 -9999 -9999 -9999 -9999 -9999 -9999 -9999 -9999 -9999 -9999 -9999 -9999 -9999 -9999 -9999 -9999 -9999 -9999 -9999 -9999 -9999 -9999 -9999 -9999 -9999 -9999 -9999 -9999 -9999 -9999 -9999 -9999 -9999 -9999 -9999 -9999 -9999 -9999 -9999 -9999 -9999 -9999 -9999 -9999 -9999 -9999 -9999 
-9999 -9999 -9999 -9999 -9999 -9999 -9999 -9999 -9999 -9999 -9999 -9999 -9999 -9999 -9999 -9999 -9999 -9999 -9999 -9999 -9999 -9999 -9999 -9999 -9999 -9999 -9999 -9999 -9999 -9999 -9999 -9999 -9999 -9999 -9999 -9999 -9999 -9999 -9999 -9999 -9999 94.36687 95.56035 95.67494 94.63665 92.4828 90.88258 91.57456 92.60535 92.30512 93.2925 93.59757 91.53015 91.05511 93.11673 95.29839 91.56256 92.9102 95.95217 95.44965 96.70403 99.46279 97.1306 96.36401 97.96707 102.0723 104.7438 105.7871 104.4213 105.0956 103.288 102.4718 102.9156 103.7666 100.829 100.1481 100.6732 101.8137 102.8506 103.1481 102.8904 102.6052 101.2327 99.81345 98.75577 100.1534 100.0461 99.4855 98.96 99.24527 99.03992 97.80676 97.30339 98.11189 97.54144 95.60381 94.80221 95.48151 95.70189 96.17239 95.84508 95.60284 95.41242 94.8416 93.24288 93.269 92.06559 91.54102 92.68928 92.04066 91.92519 91.526 88.36423 87.88465 -9999 -9999 -9999 -9999 -9999 -9999 -9999 -9999 -9999 -9999 -9999 -9999 -9999 -9999 -9999 -9999 -9999 -9999 -9999 -9999 -9999 -9999 -9999 -9999 -9999 -9999 -9999 -9999 -9999 -9999 -9999 -9999 -9999 -9999 -9999 -9999 -9999 -9999 -9999 -9999 -9999 -9999 -9999 -9999 -9999 -9999 -9999 -9999 -9999 -9999 -9999 -9999 -9999 -9999 -9999 -9999 
-9999 -9999 -9999 -9999 -9999 -9999 -9999 -9999 -9999 -9999 -9999 -9999 -9999 -9999 -9999 -9999 -9999 -9999 -9999 -9999 -9999 -9999 -9999 -9999 -9999 -9999 -9999 -9999 -9999 -9999 -9999 -9999 -9999 -9999 -9999 -9999 -9999 -9999 -9999 -9999 -9999 94.66212 95.40804 95.0213 94.88754 92.45761 92.4087 90.7564 90.2718 92.46668 94.4434 93.68896 90.81774 88.97782 89.64223 90.32201 90.71891 91.07399 93.99371 93.41702 97.5622 99.69752 98.54508 96.69256 97.49887 99.46474 100.6455 105.1099 106.5395 107.2111 107.282 105.149 101.8064 103.4015 104.2954 102.2235 101.8881 102.9735 101.916 103.1582 102.233 102.1844 102.0018 99.42967 97.46847 99.96553 100.3527 100.0271 98.81741 99.38264 98.87813 99.04284 97.03365 96.7709 94.99361 95.06074 96.42617 95.87056 95.79614 96.04666 95.80465 95.62832 95.60281 94.69371 93.50539 92.98028 92.24824 91.71484 92.57187 92.52222 92.39298 91.92457 88.28516 -9999 -9999 -9999 -9999 -9999 -9999 -9999 -9999 -9999 -9999 -9999 -9999 -9999 -9999 -9999 -9999 -9999 -9999 -9999 -9999 -9999 -9999 -9999 -9999 -9999 -9999 -9999 -9999 -9999 -9999 -9999 -9999 -9999 -9999 -9999 -9999 -9999 -9999 -9999 -9999 -9999 -9999 -9999 -9999 -9999 -9999 -9999 -9999 -9999 -9999 -9999 -9999 -9999 -9999 -9999 -9999 -9999 
-9999 -9999 -9999 -9999 -9999 -9999 -9999 -9999 -9999 -9999 -9999 -9999 -9999 -9999 -9999 -9999 -9999 -9999 -9999 -9999 -9999 -9999 -9999 -9999 -9999 -9999 -9999 -9999 -9999 -9999 -9999 -9999 -9999 -9999 -9999 -9999 -9999 -9999 -9999 -9999 -9999 95.18472 94.5621 94.19594 94.26771 94.54025 93.04752 91.11134 91.02602 93.19909 94.86726 91.3522 90.52238 88.40655 88.29136 89.10186 91.50711 93.61433 93.49125 95.92252 100.2637 100.3689 99.62119 97.01945 97.04238 99.13387 100.6963 101.5839 103.9135 106.3466 106.8479 106.7997 103.3366 101.078 101.714 104.2688 103.4747 103.8699 102.8565 101.4852 102.6945 101.6029 101.6215 101.4588 100.6434 97.79317 100.3622 100.2149 99.14413 98.89449 98.28129 97.41843 95.84846 94.92165 95.77501 95.1254 96.83024 96.58584 96.34446 95.88603 95.46774 95.75134 95.57536 94.64204 94.0694 92.51427 93.13504 91.74547 91.9585 91.37376 92.05981 91.88837 89.08836 -9999 -9999 -9999 -9999 -9999 -9999 -9999 -9999 -9999 -9999 -9999 -9999 -9999 -9999 -9999 -9999 -9999 -9999 -9999 -9999 -9999 -9999 -9999 -9999 -9999 -9999 -9999 -9999 -9999 -9999 -9999 -9999 -9999 -9999 -9999 -9999 -9999 -9999 -9999 -9999 -9999 -9999 -9999 -9999 -9999 -9999 -9999 -9999 -9999 -9999 -9999 -9999 -9999 -9999 -9999 -9999 -9999 
-9999 -9999 -9999 -9999 -9999 -9999 -9999 -9999 -9999 -9999 -9999 -9999 -9999 -9999 -9999 -9999 -9999 -9999 -9999 -9999 -9999 -9999 -9999 -9999 -9999 -9999 -9999 -9999 -9999 -9999 -9999 -9999 -9999 -9999 -9999 -9999 -9999 -9999 -9999 -9999 -9999 94.73955 94.18821 92.88732 93.54799 94.38622 91.92828 90.67746 91.77419 93.93005 94.62581 92.28116 89.0953 90.71255 89.13421 88.35703 91.98549 95.2462 97.14791 97.17412 98.98482 99.27471 100.7051 99.35435 97.09611 97.15336 99.12684 97.58415 97.66376 99.80389 105.6781 106.2958 104.4478 103.1266 101.104 101.864 103.5821 103.584 101.9576 100.9636 101.2614 98.11704 99.74746 101.4259 101.3486 100.2019 98.40484 98.78809 99.38775 98.5394 98.40568 98.6626 96.26684 95.69736 96.3749 96.53611 96.75113 96.67957 95.72915 94.43259 93.94816 95.33346 95.34336 95.05426 94.2673 92.67425 92.66689 90.33978 89.83688 91.36673 92.23339 90.92809 -9999 -9999 -9999 -9999 -9999 -9999 -9999 -9999 -9999 -9999 -9999 -9999 -9999 -9999 -9999 -9999 -9999 -9999 -9999 -9999 -9999 -9999 -9999 -9999 -9999 -9999 -9999 -9999 -9999 -9999 -9999 -9999 -9999 -9999 -9999 -9999 -9999 -9999 -9999 -9999 -9999 -9999 -9999 -9999 -9999 -9999 -9999 -9999 -9999 -9999 -9999 -9999 -9999 -9999 -9999 -9999 -9999 -9999 
-9999 -9999 -9999 -9999 -9999 -9999 -9999 -9999 -9999 -9999 -9999 -9999 -9999 -9999 -9999 -9999 -9999 -9999 -9999 -9999 -9999 -9999 -9999 -9999 -9999 -9999 -9999 -9999 -9999 -9999 -9999 -9999 -9999 -9999 -9999 -9999 -9999 -9999 -9999 -9999 93.89642 93.63548 93.65768 92.90937 91.85513 92.70621 92.40645 90.47764 91.19804 93.01357 93.10823 90.84795 90.71699 89.48878 92.81497 89.62543 91.71436 97.64106 99.66697 99.21949 101.0438 100.2742 99.77792 98.90381 96.6502 95.99924 97.22044 97.28266 96.54094 98.07661 102.4293 103.3213 104.3785 104.7457 104.1867 102.3283 102.4938 102.8101 101.4718 97.94027 97.62605 97.24725 97.30428 100.4218 100.0581 100.1725 99.83688 98.2183 98.44825 98.96928 98.545 98.67083 96.5922 96.90931 96.80628 96.72147 96.42475 96.50549 96.28218 95.57271 95.62999 95.97414 95.97873 95.31078 94.50863 92.8015 91.97511 90.72737 90.88808 91.32798 88.43789 -9999 -9999 -9999 -9999 -9999 -9999 -9999 -9999 -9999 -9999 -9999 -9999 -9999 -9999 -9999 -9999 -9999 -9999 -9999 -9999 -9999 -9999 -9999 -9999 -9999 -9999 -9999 -9999 -9999 -9999 -9999 -9999 -9999 -9999 -9999 -9999 -9999 -9999 -9999 -9999 -9999 -9999 -9999 -9999 -9999 -9999 -9999 -9999 -9999 -9999 -9999 -9999 -9999 -9999 -9999 -9999 -9999 -9999 -9999 
-9999 -9999 -9999 -9999 -9999 -9999 -9999 -9999 -9999 -9999 -9999 -9999 -9999 -9999 -9999 -9999 -9999 -9999 -9999 -9999 -9999 -9999 -9999 -9999 -9999 -9999 -9999 -9999 -9999 -9999 -9999 -9999 -9999 -9999 -9999 -9999 -9999 -9999 -9999 -9999 93.79911 93.0663 92.54549 91.70888 90.72923 90.47394 91.07889 91.25051 90.66482 93.25034 93.44129 91.52973 93.17523 89.96767 87.90641 93.63067 97.32136 98.93933 99.43336 99.25272 99.37639 98.26153 98.42752 98.50885 95.28457 96.25754 98.06655 96.58291 98.55988 100.1171 103.5226 101.5291 103.8724 105.0019 103.7099 102.3682 101.4395 98.64777 99.73996 101.0415 97.3781 97.46219 97.53384 96.97881 99.27901 100.4298 100.0369 99.42789 98.03173 98.92441 98.00945 98.36862 96.70941 96.79839 96.81239 96.25963 96.04516 96.19971 96.63961 95.8013 96.28612 96.43384 94.6741 95.60355 93.83659 92.25714 91.59719 89.89734 90.43985 86.58593 86.5668 -9999 -9999 -9999 -9999 -9999 -9999 -9999 -9999 -9999 -9999 -9999 -9999 -9999 -9999 -9999 -9999 -9999 -9999 -9999 -9999 -9999 -9999 -9999 -9999 -9999 -9999 -9999 -9999 -9999 -9999 -9999 -9999 -9999 -9999 -9999 -9999 -9999 -9999 -9999 -9999 -9999 -9999 -9999 -9999 -9999 -9999 -9999 -9999 -9999 -9999 -9999 -9999 -9999 -9999 -9999 -9999 -9999 -9999 -9999 
-9999 -9999 -9999 -9999 -9999 -9999 -9999 -9999 -9999 -9999 -9999 -9999 -9999 -9999 -9999 -9999 -9999 -9999 -9999 -9999 -9999 -9999 -9999 -9999 -9999 -9999 -9999 -9999 -9999 -9999 -9999 -9999 -9999 -9999 -9999 -9999 -9999 -9999 -9999 -9999 93.56634 92.74485 92.82881 91.60694 90.5975 91.02133 90.92648 91.72512 90.42448 93.32388 93.33161 92.96517 95.01223 94.84216 93.17754 95.87879 97.46117 97.38814 98.45896 99.09946 97.38628 96.51404 95.51766 95.22001 94.32941 95.32111 97.27421 99.4571 103.1124 103.9679 104.0111 102.4071 103.7277 103.7881 103.622 102.5379 101.0341 99.78289 97.90914 99.88733 99.88831 97.95381 96.31853 96.51962 97.32916 99.24841 99.63401 99.17731 98.8064 98.45343 98.1755 98.33332 96.94348 96.42442 96.57465 94.91087 94.41329 94.55682 96.21655 95.54984 96.56165 95.58035 95.86544 94.86344 92.82806 92.46015 91.27637 88.72434 85.93758 -9999 -9999 -9999 -9999 -9999 -9999 -9999 -9999 -9999 -9999 -9999 -9999 -9999 -9999 -9999 -9999 -9999 -9999 -9999 -9999 -9999 -9999 -9999 -9999 -9999 -9999 -9999 -9999 -9999 -9999 -9999 -9999 -9999 -9999 -9999 -9999 -9999 -9999 -9999 -9999 -9999 -9999 -9999 -9999 -9999 -9999 -9999 -9999 -9999 -9999 -9999 -9999 -9999 -9999 -9999 -9999 -9999 -9999 -9999 -9999 -9999 
-9999 -9999 -9999 -9999 -9999 -9999 -9999 -9999 -9999 -9999 -9999 -9999 -9999 -9999 -9999 -9999 -9999 -9999 -9999 -9999 -9999 -9999 -9999 -9999 -9999 -9999 -9999 -9999 -9999 -9999 -9999 -9999 -9999 -9999 -9999 -9999 -9999 -9999 -9999 -9999 92.52239 92.48119 91.97321 90.22688 90.30334 91.24852 91.38879 91.87252 90.01874 91.64748 94.09253 93.36333 93.87894 94.04369 95.19994 96.14408 95.04779 94.21634 97.65356 99.18453 98.29358 95.98953 96.64047 95.6927 95.36066 97.33593 98.8728 97.75878 101.3023 103.2076 103.7678 103.4172 103.2782 102.8617 102.6948 101.9718 102.2503 99.72318 97.72958 98.87505 101.3749 99.84123 97.97186 95.67581 95.17919 94.74854 97.33544 99.21062 98.0901 97.81564 98.39836 97.53407 95.15481 95.24341 95.42651 93.59169 94.02467 94.61456 95.89927 96.3457 96.54298 95.87675 95.39877 94.48051 92.19054 92.65834 91.47926 88.79506 -9999 -9999 -9999 -9999 -9999 -9999 -9999 -9999 -9999 -9999 -9999 -9999 -9999 -9999 -9999 -9999 -9999 -9999 -9999 -9999 -9999 -9999 -9999 -9999 -9999 -9999 -9999 -9999 -9999 -9999 -9999 -9999 -9999 -9999 -9999 -9999 -9999 -9999 -9999 -9999 -9999 -9999 -9999 -9999 -9999 -9999 -9999 -9999 -9999 -9999 -9999 -9999 -9999 -9999 -9999 -9999 -9999 -9999 -9999 -9999 -9999 -9999 
-9999 -9999 -9999 -9999 -9999 -9999 -9999 -9999 -9999 -9999 -9999 -9999 -9999 -9999 -9999 -9999 -9999 -9999 -9999 -9999 -9999 -9999 -9999 -9999 -9999 -9999 -9999 -9999 -9999 -9999 -9999 -9999 -9999 -9999 -9999 -9999 -9999 -9999 -9999 -9999 91.97321 92.02051 91.10062 90.04753 89.93689 90.28782 91.61052 92.21323 91.66769 90.10683 93.23894 93.28446 91.83922 91.77849 93.09808 93.76829 94.62531 94.98849 96.61587 97.94098 97.3868 97.55431 98.47006 97.5348 96.08357 97.0228 99.17596 100.0207 99.277 100.8561 102.3262 103.2958 102.7955 102.6664 102.514 99.61733 100.7555 101.6736 100.2579 97.81822 98.33779 101.1162 99.05719 95.87806 95.2785 96.34993 97.87098 97.75531 97.19633 97.82422 98.20055 97.93616 94.93204 94.07865 94.96873 93.99464 95.56091 95.99319 97.12668 96.34645 93.90137 94.15105 94.78944 93.06522 91.97568 92.82976 92.54067 87.53478 -9999 -9999 -9999 -9999 -9999 -9999 -9999 -9999 -9999 -9999 -9999 -9999 -9999 -9999 -9999 -9999 -9999 -9999 -9999 -9999 -9999 -9999 -9999 -9999 -9999 -9999 -9999 -9999 -9999 -9999 -9999 -9999 -9999 -9999 -9999 -9999 -9999 -9999 -9999 -9999 -9999 -9999 -9999 -9999 -9999 -9999 -9999 -9999 -9999 -9999 -9999 -9999 -9999 -9999 -9999 -9999 -9999 -9999 -9999 -9999 -9999 -9999 
-9999 -9999 -9999 -9999 -9999 -9999 -9999 -9999 -9999 -9999 -9999 -9999 -9999 -9999 -9999 -9999 -9999 -9999 -9999 -9999 -9999 -9999 -9999 -9999 -9999 -9999 -9999 -9999 -9999 -9999 -9999 -9999 -9999 -9999 -9999 -9999 -9999 -9999 -9999 -9999 92.11804 91.73833 91.72318 92.12763 90.74753 90.18674 91.18137 91.79782 92.29707 91.66558 92.3779 91.8677 91.96626 91.67139 91.57536 92.15488 93.79817 95.02773 96.57036 97.35722 98.15326 96.25882 95.17323 96.3904 95.73577 95.93761 96.00468 96.49885 96.09098 98.62231 100.506 99.43806 102.271 102.0538 102.3897 99.62911 97.85311 100.0071 100.831 100.6313 97.57246 97.49119 99.25812 98.92104 96.88595 96.46437 98.84927 96.6497 96.73131 97.7543 97.66734 95.74111 93.38301 93.76955 92.97245 93.00293 95.81902 97.17825 95.79393 96.54156 96.06369 95.82277 94.09485 92.5154 92.77917 92.84612 91.99158 85.46708 -9999 -9999 -9999 -9999 -9999 -9999 -9999 -9999 -9999 -9999 -9999 -9999 -9999 -9999 -9999 -9999 -9999 -9999 -9999 -9999 -9999 -9999 -9999 -9999 -9999 -9999 -9999 -9999 -9999 -9999 -9999 -9999 -9999 -9999 -9999 -9999 -9999 -9999 -9999 -9999 -9999 -9999 -9999 -9999 -9999 -9999 -9999 -9999 -9999 -9999 -9999 -9999 -9999 -9999 -9999 -9999 -9999 -9999 -9999 -9999 -9999 -9999 
-9999 -9999 -9999 -9999 -9999 -9999 -9999 -9999 -9999 -9999 -9999 -9999 -9999 -9999 -9999 -9999 -9999 -9999 -9999 -9999 -9999 -9999 -9999 -9999 -9999 -9999 -9999 -9999 -9999 -9999 -9999 -9999 -9999 -9999 -9999 -9999 -9999 -9999 -9999 -9999 91.92332 91.2754 91.1928 91.05589 91.30313 90.00711 90.45156 91.65786 91.8342 91.75674 92.29881 91.26012 90.92113 91.56861 92.11049 92.73234 92.41953 94.68639 96.86628 97.13995 96.64569 96.3861 94.64552 96.02731 95.75829 96.26167 96.04931 95.50226 97.7057 96.93675 95.16469 97.81379 99.24837 100.3471 101.7522 100.5192 96.70454 98.69151 99.91117 100.0616 100.144 96.70331 97.126 99.22866 98.87619 98.69718 97.89661 96.89429 98.05646 97.45807 97.51111 96.13764 92.51328 91.62632 92.14347 95.06512 97.48955 95.313 93.96896 94.55616 95.88415 94.23665 92.96741 92.23173 93.94889 92.74738 91.91351 88.5172 -9999 -9999 -9999 -9999 -9999 -9999 -9999 -9999 -9999 -9999 -9999 -9999 -9999 -9999 -9999 -9999 -9999 -9999 -9999 -9999 -9999 -9999 -9999 -9999 -9999 -9999 -9999 -9999 -9999 -9999 -9999 -9999 -9999 -9999 -9999 -9999 -9999 -9999 -9999 -9999 -9999 -9999 -9999 -9999 -9999 -9999 -9999 -9999 -9999 -9999 -9999 -9999 -9999 -9999 -9999 -9999 -9999 -9999 -9999 -9999 -9999 -9999 
-9999 -9999 -9999 -9999 -9999 -9999 -9999 -9999 -9999 -9999 -9999 -9999 -9999 -9999 -9999 -9999 -9999 -9999 -9999 -9999 -9999 -9999 -9999 -9999 -9999 -9999 -9999 -9999 -9999 -9999 -9999 -9999 -9999 -9999 -9999 -9999 -9999 -9999 -9999 -9999 -9999 91.62032 90.9298 91.23491 89.93689 89.49801 90.79678 91.19395 91.89303 91.73478 92.95039 91.61108 90.99129 92.31888 92.31325 92.33775 93.87807 93.60703 96.12479 96.57029 96.9231 96.49455 95.40594 96.33051 96.28836 96.39262 96.08519 94.90977 95.24701 95.27304 95.32887 97.44762 97.05901 97.70909 97.63651 97.79535 97.35697 97.72247 99.02768 99.66122 99.74403 98.83334 95.55225 96.90218 98.08521 95.66485 94.41995 98.11806 96.94643 94.67365 97.67446 96.9002 94.77209 91.93506 93.71091 96.45639 96.93524 95.39519 92.76914 92.2471 94.41278 93.93663 92.34258 92.47569 92.95351 93.35233 93.70719 88.919 84.0389 -9999 -9999 -9999 -9999 -9999 -9999 -9999 -9999 -9999 -9999 -9999 -9999 -9999 -9999 -9999 -9999 -9999 -9999 -9999 -9999 -9999 -9999 -9999 -9999 -9999 -9999 -9999 -9999 -9999 -9999 -9999 -9999 -9999 -9999 -9999 -9999 -9999 -9999 -9999 -9999 -9999 -9999 -9999 -9999 -9999 -9999 -9999 -9999 -9999 -9999 -9999 -9999 -9999 -9999 -9999 -9999 -9999 -9999 -9999 -9999 -9999 
-9999 -9999 -9999 -9999 -9999 -9999 -9999 -9999 -9999 -9999 -9999 -9999 -9999 -9999 -9999 -9999 -9999 -9999 -9999 -9999 -9999 -9999 -9999 -9999 -9999 -9999 -9999 -9999 -9999 -9999 -9999 -9999 -9999 -9999 -9999 -9999 -9999 -9999 -9999 -9999 -9999 90.75463 90.58748 90.4007 90.11223 89.84771 89.42876 90.60475 91.4946 91.12799 92.33968 92.59917 92.04433 92.01958 91.45567 92.54587 93.11681 92.812 94.33316 96.4789 96.4789 96.47429 94.97498 95.91181 95.61207 95.75388 95.79023 95.45577 95.72144 96.1375 95.37399 95.04555 95.80873 97.00883 95.1906 94.29554 97.39243 98.14834 98.15966 99.29301 97.80859 96.64851 95.16472 95.43759 94.60475 93.19437 95.47915 97.86311 94.72134 93.22158 97.10841 97.07407 93.41483 90.31144 92.66752 96.62504 94.3631 95.52142 95.38224 92.59853 94.47283 93.25809 91.79023 93.90071 92.29253 92.32899 94.27921 91.63342 87.2693 86.88734 -9999 -9999 -9999 -9999 -9999 -9999 -9999 -9999 -9999 -9999 -9999 -9999 -9999 -9999 -9999 -9999 -9999 -9999 -9999 -9999 -9999 -9999 -9999 -9999 -9999 -9999 -9999 -9999 -9999 -9999 -9999 -9999 -9999 -9999 -9999 -9999 -9999 -9999 -9999 -9999 -9999 -9999 -9999 -9999 -9999 -9999 -9999 -9999 -9999 -9999 -9999 -9999 -9999 -9999 -9999 -9999 -9999 -9999 -9999 -9999 
-9999 -9999 -9999 -9999 -9999 -9999 -9999 -9999 -9999 -9999 -9999 -9999 -9999 -9999 -9999 -9999 -9999 -9999 -9999 -9999 -9999 -9999 -9999 -9999 -9999 -9999 -9999 -9999 -9999 -9999 -9999 -9999 -9999 -9999 -9999 -9999 -9999 -9999 -9999 -9999 -9999 91.5583 90.38095 90.01601 90.26846 89.67359 88.60727 89.75227 90.43775 91.16064 91.21138 91.91051 92.52314 91.54837 92.1923 92.0876 93.35229 92.64159 93.34961 95.92281 96.09342 95.63677 96.32427 96.88461 95.65788 95.25832 95.29893 95.47948 94.44066 95.49427 95.36562 94.51014 95.6193 96.87082 96.22844 94.48425 96.04334 99.46105 98.74509 98.6242 98.03725 95.8454 94.4349 96.40762 94.84899 94.48451 94.88702 95.57771 93.17819 93.31905 95.11833 96.83218 95.51326 92.18277 92.30336 96.63963 93.60206 92.13905 96.22988 94.76186 94.79984 94.67257 93.26553 94.08262 91.97882 92.28991 90.99785 92.64857 92.74314 90.01565 -9999 -9999 -9999 -9999 -9999 -9999 -9999 -9999 -9999 -9999 -9999 -9999 -9999 -9999 -9999 -9999 -9999 -9999 -9999 -9999 -9999 -9999 -9999 -9999 -9999 -9999 -9999 -9999 -9999 -9999 -9999 -9999 -9999 -9999 -9999 -9999 -9999 -9999 -9999 -9999 -9999 -9999 -9999 -9999 -9999 -9999 -9999 -9999 -9999 -9999 -9999 -9999 -9999 -9999 -9999 -9999 -9999 -9999 -9999 -9999 
-9999 -9999 -9999 -9999 -9999 -9999 -9999 -9999 -9999 -9999 -9999 -9999 -9999 -9999 -9999 -9999 -9999 -9999 -9999 -9999 -9999 -9999 -9999 -9999 -9999 -9999 -9999 -9999 -9999 -9999 -9999 -9999 -9999 -9999 -9999 -9999 -9999 -9999 -9999 -9999 -9999 91.1352 89.77532 89.41558 89.11975 88.99702 89.00104 89.84431 90.2246 90.60251 90.91901 91.53915 91.5444 92.34467 92.41074 92.38033 93.66312 93.43554 92.17406 94.72716 95.38545 95.87376 95.48799 94.89493 95.09206 94.96676 94.89619 94.88555 94.08107 95.63858 97.15293 93.69255 95.26772 96.82656 97.15468 96.21498 94.49055 98.79533 98.87243 97.38866 97.72574 96.9403 95.1497 96.29951 97.39365 96.69807 93.39421 93.53394 93.50851 94.01309 94.31474 96.89138 95.9835 95.64566 96.66148 97.07426 92.09862 92.26173 95.15186 94.97123 93.51067 92.35934 94.44624 91.60143 90.75423 90.97983 88.06435 90.02376 91.75198 92.46591 -9999 -9999 -9999 -9999 -9999 -9999 -9999 -9999 -9999 -9999 -9999 -9999 -9999 -9999 -9999 -9999 -9999 -9999 -9999 -9999 -9999 -9999 -9999 -9999 -9999 -9999 -9999 -9999 -9999 -9999 -9999 -9999 -9999 -9999 -9999 -9999 -9999 -9999 -9999 -9999 -9999 -9999 -9999 -9999 -9999 -9999 -9999 -9999 -9999 -9999 -9999 -9999 -9999 -9999 -9999 -9999 -9999 -9999 -9999 -9999 
-9999 -9999 -9999 -9999 -9999 -9999 -9999 -9999 -9999 -9999 -9999 -9999 -9999 -9999 -9999 -9999 -9999 -9999 -9999 -9999 -9999 -9999 -9999 -9999 -9999 -9999 -9999 -9999 -9999 -9999 -9999 -9999 -9999 -9999 -9999 -9999 -9999 -9999 -9999 -9999 -9999 90.68603 89.32971 88.96481 89.25707 89.44608 89.7496 89.43968 89.87854 90.79883 89.54161 90.66761 90.80926 91.86735 91.36034 92.40464 92.83726 93.11977 92.43291 94.27038 94.46226 94.14321 93.55614 93.54156 95.05722 94.65185 94.93308 94.99452 94.08107 93.11427 95.57568 96.73677 95.30292 96.28856 97.19514 95.8902 94.08034 96.36669 96.00378 95.57879 96.86364 97.08163 97.01328 96.35223 96.1906 96.98066 95.19743 95.94168 96.61097 96.36532 96.5397 96.75185 96.91302 96.80672 95.26429 96.65462 93.74426 90.98804 94.10532 92.41913 91.74092 93.17782 92.27145 90.9798 90.00385 90.06818 89.3887 90.38659 90.49665 91.81384 90.65174 -9999 -9999 -9999 -9999 -9999 -9999 -9999 -9999 -9999 -9999 -9999 -9999 -9999 -9999 -9999 -9999 -9999 -9999 -9999 -9999 -9999 -9999 -9999 -9999 -9999 -9999 -9999 -9999 -9999 -9999 -9999 -9999 -9999 -9999 -9999 -9999 -9999 -9999 -9999 -9999 -9999 -9999 -9999 -9999 -9999 -9999 -9999 -9999 -9999 -9999 -9999 -9999 -9999 -9999 -9999 -9999 -9999 -9999 -9999 
-9999 -9999 -9999 -9999 -9999 -9999 -9999 -9999 -9999 -9999 -9999 -9999 -9999 -9999 -9999 -9999 -9999 -9999 -9999 -9999 -9999 -9999 -9999 -9999 -9999 -9999 -9999 -9999 -9999 -9999 -9999 -9999 -9999 -9999 -9999 -9999 -9999 -9999 -9999 -9999 -9999 89.96436 88.95341 88.79295 88.52715 89.14204 89.14723 89.54283 89.88638 90.41327 89.67078 89.69031 90.10559 90.45372 91.22218 91.91673 92.25291 92.4985 91.9095 92.583 93.68705 94.08778 91.58026 93.69128 93.98367 94.90801 94.85915 94.84831 93.90558 93.29169 93.03558 95.72287 96.13535 96.20202 96.17607 95.96709 94.81489 94.01945 93.66161 93.69613 95.77351 97.1687 96.54147 94.88772 95.49335 96.71441 96.91893 96.40984 96.59142 96.90347 97.25381 93.89338 93.71216 94.22029 91.04342 93.95336 92.54826 90.72954 92.56117 91.58026 92.6096 92.36954 92.19577 91.12913 90.32977 89.26595 91.04691 91.35216 92.78922 91.95959 90.82302 -9999 -9999 -9999 -9999 -9999 -9999 -9999 -9999 -9999 -9999 -9999 -9999 -9999 -9999 -9999 -9999 -9999 -9999 -9999 -9999 -9999 -9999 -9999 -9999 -9999 -9999 -9999 -9999 -9999 -9999 -9999 -9999 -9999 -9999 -9999 -9999 -9999 -9999 -9999 -9999 -9999 -9999 -9999 -9999 -9999 -9999 -9999 -9999 -9999 -9999 -9999 -9999 -9999 -9999 -9999 -9999 -9999 -9999 -9999 
-9999 -9999 -9999 -9999 -9999 -9999 -9999 -9999 -9999 -9999 -9999 -9999 -9999 -9999 -9999 -9999 -9999 -9999 -9999 -9999 -9999 -9999 -9999 -9999 -9999 -9999 -9999 -9999 -9999 -9999 -9999 -9999 -9999 -9999 -9999 -9999 -9999 -9999 -9999 -9999 -9999 88.86438 87.69205 88.42218 88.00657 88.6172 88.74779 89.22218 89.19238 89.86492 89.00557 89.35855 89.96456 89.33978 91.201 91.48333 91.77514 91.9494 91.88435 92.69276 93.20201 93.04937 91.81039 92.31581 93.16094 94.03253 94.786 94.58082 93.17599 92.919 92.89289 94.77129 95.39353 95.48901 95.77804 95.75014 95.45921 94.13245 93.1947 93.67976 93.94763 95.88342 96.5047 95.67069 94.39211 95.79215 95.94769 96.08038 96.30719 96.51711 95.06227 93.79652 89.81535 91.8494 88.96397 92.3255 91.9097 90.45433 91.05619 92.2484 92.24226 90.76523 90.54038 89.70959 89.07521 90.24462 90.93017 92.01196 91.47527 88.23629 87.67505 -9999 -9999 -9999 -9999 -9999 -9999 -9999 -9999 -9999 -9999 -9999 -9999 -9999 -9999 -9999 -9999 -9999 -9999 -9999 -9999 -9999 -9999 -9999 -9999 -9999 -9999 -9999 -9999 -9999 -9999 -9999 -9999 -9999 -9999 -9999 -9999 -9999 -9999 -9999 -9999 -9999 -9999 -9999 -9999 -9999 -9999 -9999 -9999 -9999 -9999 -9999 -9999 -9999 -9999 -9999 -9999 -9999 -9999 -9999 
-9999 -9999 -9999 -9999 -9999 -9999 -9999 -9999 -9999 -9999 -9999 -9999 -9999 -9999 -9999 -9999 -9999 -9999 -9999 -9999 -9999 -9999 -9999 -9999 -9999 -9999 -9999 -9999 -9999 -9999 -9999 -9999 -9999 -9999 -9999 -9999 -9999 -9999 -9999 -9999 -9999 -9999 87.91275 88.03721 87.90652 88.14371 88.19345 88.14931 88.38966 88.0981 88.52228 88.31252 88.17989 89.1234 90.47383 90.66367 91.43448 91.72202 91.18038 92.84528 92.55902 92.35837 93.09538 91.22501 93.1338 93.39472 93.71926 93.23573 93.13828 92.94439 92.94395 92.84247 94.61053 93.68089 94.78589 95.24181 95.78635 95.13056 93.47884 95.63777 94.66588 93.87318 95.23023 96.34335 95.50043 93.24599 93.99119 94.65161 95.54733 96.49678 94.45129 92.0773 90.02029 89.59773 88.45997 91.31773 90.46427 89.11819 92.12959 92.75059 91.94298 90.79153 91.22303 90.54992 88.52917 90.09168 91.62406 91.98252 88.34628 87.61805 89.21474 90.806 90.05014 89.80724 -9999 -9999 -9999 -9999 -9999 -9999 -9999 -9999 -9999 -9999 -9999 -9999 -9999 -9999 -9999 -9999 -9999 -9999 -9999 -9999 -9999 -9999 -9999 -9999 -9999 -9999 -9999 -9999 -9999 -9999 -9999 -9999 -9999 -9999 -9999 -9999 -9999 -9999 -9999 -9999 -9999 -9999 -9999 -9999 -9999 -9999 -9999 -9999 -9999 -9999 -9999 -9999 -9999 -9999 -9999 -9999 
-9999 -9999 -9999 -9999 -9999 -9999 -9999 -9999 -9999 -9999 -9999 -9999 -9999 -9999 -9999 -9999 -9999 -9999 -9999 -9999 -9999 -9999 -9999 -9999 -9999 -9999 -9999 -9999 -9999 -9999 -9999 -9999 -9999 -9999 -9999 -9999 -9999 -9999 -9999 -9999 -9999 -9999 88.10641 86.64886 87.08427 87.89258 87.77138 87.6448 87.30647 87.48742 87.54417 87.52536 88.30303 88.81642 90.47383 90.18222 91.053 91.27638 90.42628 91.41659 91.56563 91.77116 92.64575 91.91062 92.67748 93.45602 92.7067 92.18096 92.51582 92.17935 92.83804 92.68636 93.11032 92.41641 93.79089 94.61248 95.46976 94.92722 93.36248 95.16644 95.80592 95.92442 95.67545 95.80669 95.60218 93.28247 94.61681 95.21983 95.66378 95.93012 94.09459 90.66387 90.27226 86.68884 88.20486 89.90311 88.62274 90.56275 93.56481 91.82541 92.37908 92.65443 90.96337 89.27415 88.92957 90.47457 90.58009 90.5945 90.98962 92.16726 91.41004 90.41414 89.535 89.49792 88.41529 -9999 -9999 -9999 -9999 -9999 -9999 -9999 -9999 -9999 -9999 -9999 -9999 -9999 -9999 -9999 -9999 -9999 -9999 -9999 -9999 -9999 -9999 -9999 -9999 -9999 -9999 -9999 -9999 -9999 -9999 -9999 -9999 -9999 -9999 -9999 -9999 -9999 -9999 -9999 -9999 -9999 -9999 -9999 -9999 -9999 -9999 -9999 -9999 -9999 -9999 -9999 -9999 -9999 -9999 -9999 
-9999 -9999 -9999 -9999 -9999 -9999 -9999 -9999 -9999 -9999 -9999 -9999 -9999 -9999 -9999 -9999 -9999 -9999 -9999 -9999 -9999 -9999 -9999 -9999 -9999 -9999 -9999 -9999 -9999 -9999 -9999 -9999 -9999 -9999 -9999 -9999 -9999 -9999 -9999 -9999 -9999 -9999 87.93182 86.83139 86.00978 87.32448 87.60302 87.11264 87.07462 86.48632 87.08186 88.31548 87.89709 88.40636 89.58945 89.71113 89.99255 90.60844 89.9346 90.61101 90.15115 90.67631 91.37801 91.65769 90.99475 92.80212 94.11577 92.52539 91.65374 92.1585 92.22141 92.63125 93.16196 91.87411 92.55259 93.6256 94.08179 95.05727 94.71104 93.5071 94.93256 95.54098 93.96661 94.61689 95.08866 93.44804 93.22623 92.89681 94.3474 95.49667 94.70323 92.37782 89.81411 87.06708 90.38141 86.66334 89.77728 91.91194 92.81318 92.94418 91.99944 92.06756 89.52866 88.32868 89.35976 89.12057 90.38168 91.46239 92.16429 90.21825 91.04111 91.08543 90.7977 -9999 -9999 -9999 -9999 -9999 -9999 -9999 -9999 -9999 -9999 -9999 -9999 -9999 -9999 -9999 -9999 -9999 -9999 -9999 -9999 -9999 -9999 -9999 -9999 -9999 -9999 -9999 -9999 -9999 -9999 -9999 -9999 -9999 -9999 -9999 -9999 -9999 -9999 -9999 -9999 -9999 -9999 -9999 -9999 -9999 -9999 -9999 -9999 -9999 -9999 -9999 -9999 -9999 -9999 -9999 -9999 -9999 
-9999 -9999 -9999 -9999 -9999 -9999 -9999 -9999 -9999 -9999 -9999 -9999 -9999 -9999 -9999 -9999 -9999 -9999 -9999 -9999 -9999 -9999 -9999 -9999 -9999 -9999 -9999 -9999 -9999 -9999 -9999 -9999 -9999 -9999 -9999 -9999 -9999 -9999 -9999 -9999 -9999 -9999 87.64051 85.24503 86.04264 86.73413 86.07635 86.08675 86.08138 86.00035 86.84161 87.30379 87.8959 87.82539 88.58323 89.19811 89.58696 89.9875 89.17827 89.40228 89.96481 89.67485 90.73169 91.41801 90.09798 91.41791 91.93136 93.31071 93.7337 92.62965 91.79278 92.05566 92.09619 92.61425 91.71313 91.8624 93.29434 94.56356 95.12227 93.69255 93.92911 93.49474 92.98665 93.99361 94.35676 92.06262 91.64557 92.69594 94.80541 94.95821 95.20345 94.49657 91.07041 91.36987 89.80287 89.05972 92.40467 94.16267 90.99528 93.81702 94.59949 91.44839 89.64767 88.4842 90.99809 90.65517 90.99656 90.44452 91.61306 89.20362 91.32552 91.17746 90.18702 88.93145 88.39979 -9999 -9999 -9999 -9999 -9999 -9999 -9999 -9999 -9999 -9999 -9999 -9999 -9999 -9999 -9999 -9999 -9999 -9999 -9999 -9999 -9999 -9999 -9999 -9999 -9999 -9999 -9999 -9999 -9999 -9999 -9999 -9999 -9999 -9999 -9999 -9999 -9999 -9999 -9999 -9999 -9999 -9999 -9999 -9999 -9999 -9999 -9999 -9999 -9999 -9999 -9999 -9999 -9999 -9999 -9999 
-9999 -9999 -9999 -9999 -9999 -9999 -9999 -9999 -9999 -9999 -9999 -9999 -9999 -9999 -9999 -9999 -9999 -9999 -9999 -9999 -9999 -9999 -9999 -9999 -9999 -9999 -9999 -9999 -9999 -9999 -9999 -9999 -9999 -9999 -9999 -9999 -9999 -9999 -9999 -9999 -9999 -9999 86.70809 85.32365 85.15485 85.88842 85.88756 85.94614 84.42975 85.47002 86.38033 86.8745 87.29037 87.53202 88.06542 87.95143 88.5525 88.46741 88.65956 88.21001 88.7739 89.01686 90.72734 90.2996 90.21908 90.13396 91.61028 92.02332 92.42837 92.93037 92.78988 92.27909 91.12096 92.15337 91.4591 92.57339 93.54223 93.4481 94.81664 94.52458 93.90479 93.31624 92.65262 93.20025 94.51141 91.51213 90.62343 93.50412 93.18312 93.20083 95.13481 94.71424 93.14431 90.88339 90.53718 89.29658 92.51444 94.08507 90.40394 93.25609 93.95145 90.94019 90.29247 90.02439 89.46228 90.88839 92.40296 88.44234 89.26994 91.09194 91.75462 90.81327 89.79399 88.84588 89.67375 -9999 -9999 -9999 -9999 -9999 -9999 -9999 -9999 -9999 -9999 -9999 -9999 -9999 -9999 -9999 -9999 -9999 -9999 -9999 -9999 -9999 -9999 -9999 -9999 -9999 -9999 -9999 -9999 -9999 -9999 -9999 -9999 -9999 -9999 -9999 -9999 -9999 -9999 -9999 -9999 -9999 -9999 -9999 -9999 -9999 -9999 -9999 -9999 -9999 -9999 -9999 -9999 -9999 -9999 -9999 
-9999 -9999 -9999 -9999 -9999 -9999 -9999 -9999 -9999 -9999 -9999 -9999 -9999 -9999 -9999 -9999 -9999 -9999 -9999 -9999 -9999 -9999 -9999 -9999 -9999 -9999 -9999 -9999 -9999 -9999 -9999 -9999 -9999 -9999 -9999 -9999 -9999 -9999 -9999 -9999 -9999 -9999 85.71419 84.23661 85.4352 85.40257 85.27856 84.81331 84.17818 84.60114 85.88132 86.06224 87.05673 86.82355 86.85759 87.57115 87.30473 87.32727 87.57767 87.20457 88.24751 89.13774 89.78694 90.83473 89.75266 88.88504 90.89174 91.2711 91.75024 91.77371 92.72578 92.94556 93.15537 93.5603 91.53596 92.55981 93.17269 93.32026 93.65983 94.09606 94.51466 92.26237 91.75655 94.17525 93.85427 91.17616 90.5757 91.35131 91.65073 94.08372 95.08678 95.40595 92.51571 92.709 91.54105 90.9242 91.04217 94.31727 93.00592 93.15993 94.03373 90.61499 91.2386 89.93805 88.85683 90.33558 91.58455 89.91225 89.2439 90.12339 90.91331 90.04308 89.55489 89.88965 90.6902 89.42155 -9999 -9999 -9999 -9999 -9999 -9999 -9999 -9999 -9999 -9999 -9999 -9999 -9999 -9999 -9999 -9999 -9999 -9999 -9999 -9999 -9999 -9999 -9999 -9999 -9999 -9999 -9999 -9999 -9999 -9999 -9999 -9999 -9999 -9999 -9999 -9999 -9999 -9999 -9999 -9999 -9999 -9999 -9999 -9999 -9999 -9999 -9999 -9999 -9999 -9999 -9999 -9999 -9999 -9999 
-9999 -9999 -9999 -9999 -9999 -9999 -9999 -9999 -9999 -9999 -9999 -9999 -9999 -9999 -9999 -9999 -9999 -9999 -9999 -9999 -9999 -9999 -9999 -9999 -9999 -9999 -9999 -9999 -9999 -9999 -9999 -9999 -9999 -9999 -9999 -9999 -9999 -9999 -9999 -9999 -9999 -9999 -9999 83.88828 84.04148 84.85677 83.95248 83.95248 83.18408 84.78898 85.83286 85.628 86.17281 87.13797 86.17885 86.71754 87.10315 86.90209 87.18411 87.10018 87.63694 88.27903 89.17207 89.94629 89.65936 88.42544 88.41143 90.07142 91.15141 91.62419 91.7419 92.33354 91.30405 92.6099 92.01807 91.46948 91.77536 91.86645 92.86806 93.4854 93.93257 92.89568 90.71349 92.94815 94.05309 92.92799 91.09219 90.96043 91.91702 92.72368 93.10557 95.07074 93.75896 93.53155 91.45833 91.11322 90.51202 92.89571 93.67567 94.92101 94.70376 92.91375 90.73529 88.66824 89.25317 89.37762 90.60838 92.76768 91.11663 89.20396 90.57488 89.85829 90.03574 90.43581 89.97881 -9999 -9999 -9999 -9999 -9999 -9999 -9999 -9999 -9999 -9999 -9999 -9999 -9999 -9999 -9999 -9999 -9999 -9999 -9999 -9999 -9999 -9999 -9999 -9999 -9999 -9999 -9999 -9999 -9999 -9999 -9999 -9999 -9999 -9999 -9999 -9999 -9999 -9999 -9999 -9999 -9999 -9999 -9999 -9999 -9999 -9999 -9999 -9999 -9999 -9999 -9999 -9999 -9999 -9999 -9999 
-9999 -9999 -9999 -9999 -9999 -9999 -9999 -9999 -9999 -9999 -9999 -9999 -9999 -9999 -9999 -9999 -9999 -9999 -9999 -9999 -9999 -9999 -9999 -9999 -9999 -9999 -9999 -9999 -9999 -9999 -9999 -9999 -9999 -9999 -9999 -9999 -9999 -9999 -9999 -9999 -9999 -9999 -9999 82.83201 83.03702 84.4132 83.7392 82.37566 82.75427 84.1175 83.8941 84.54038 85.95641 86.16742 86.02972 86.15584 86.10604 87.02623 86.73903 86.28802 86.89273 88.01427 88.35963 88.01337 88.63017 87.54601 88.03587 88.83858 89.14884 90.91134 91.67807 91.10079 90.6218 90.07296 89.98129 90.145 89.2348 90.17574 90.50169 91.59462 93.05533 93.38348 91.21166 91.24387 92.50549 93.39776 92.31183 90.94459 90.91552 90.66969 92.20076 94.86934 94.42728 92.91866 91.17954 88.65726 88.79113 91.20092 90.67708 92.52608 95.87733 93.94497 90.7258 88.55782 89.38381 91.01627 91.63832 93.22774 90.46442 88.89183 90.69199 90.67631 90.45135 90.05534 -9999 -9999 -9999 -9999 -9999 -9999 -9999 -9999 -9999 -9999 -9999 -9999 -9999 -9999 -9999 -9999 -9999 -9999 -9999 -9999 -9999 -9999 -9999 -9999 -9999 -9999 -9999 -9999 -9999 -9999 -9999 -9999 -9999 -9999 -9999 -9999 -9999 -9999 -9999 -9999 -9999 -9999 -9999 -9999 -9999 -9999 -9999 -9999 -9999 -9999 -9999 -9999 -9999 -9999 -9999 -9999 
-9999 -9999 -9999 -9999 -9999 -9999 -9999 -9999 -9999 -9999 -9999 -9999 -9999 -9999 -9999 -9999 -9999 -9999 -9999 -9999 -9999 -9999 -9999 -9999 -9999 -9999 -9999 -9999 -9999 -9999 -9999 -9999 -9999 -9999 -9999 -9999 -9999 -9999 -9999 -9999 -9999 -9999 -9999 84.19819 81.83531 82.97879 83.28205 82.02919 82.30094 83.43462 83.92459 83.97746 84.87824 85.31239 84.77682 85.44559 85.69438 86.11979 85.41694 85.68325 86.84322 87.30433 86.62637 87.60225 87.17181 87.46016 87.88034 87.62367 88.92213 88.51279 89.59908 90.43232 89.53761 89.5177 88.86239 88.9192 88.58345 89.13108 89.78999 91.33804 92.75809 93.31067 92.42924 92.56151 93.44376 92.40456 92.08831 90.88343 90.12101 90.43548 92.67446 94.25639 94.90643 93.73801 91.15374 88.65065 90.18685 90.97887 90.629 92.61943 95.04478 93.8139 90.4987 90.03267 89.69616 88.84599 90.07362 92.68937 91.73273 90.00839 90.67636 90.87835 90.53266 -9999 -9999 -9999 -9999 -9999 -9999 -9999 -9999 -9999 -9999 -9999 -9999 -9999 -9999 -9999 -9999 -9999 -9999 -9999 -9999 -9999 -9999 -9999 -9999 -9999 -9999 -9999 -9999 -9999 -9999 -9999 -9999 -9999 -9999 -9999 -9999 -9999 -9999 -9999 -9999 -9999 -9999 -9999 -9999 -9999 -9999 -9999 -9999 -9999 -9999 -9999 -9999 -9999 -9999 -9999 -9999 -9999 
-9999 -9999 -9999 -9999 -9999 -9999 -9999 -9999 -9999 -9999 -9999 -9999 -9999 -9999 -9999 -9999 -9999 -9999 -9999 -9999 -9999 -9999 -9999 -9999 -9999 -9999 -9999 -9999 -9999 -9999 -9999 -9999 -9999 -9999 -9999 -9999 -9999 -9999 -9999 -9999 -9999 -9999 -9999 81.97807 82.58144 82.19717 80.91911 80.65815 82.68518 82.82386 84.10612 83.17715 83.52977 84.33262 85.21127 84.2196 85.47156 84.99686 85.07229 85.18491 86.59325 86.75319 86.01555 86.42031 86.62791 87.71199 87.43734 88.10181 88.74315 87.97395 88.6321 89.51325 90.0929 90.09178 89.90529 89.80042 90.29636 90.24257 90.98883 92.4273 92.54231 92.82059 92.32776 92.32999 93.29498 92.7252 92.18299 92.26994 90.48739 91.53812 91.11803 93.24801 94.97507 93.95268 89.2926 89.17804 91.93906 91.72638 89.76928 90.1977 93.0984 94.99988 92.88029 89.99648 89.48373 89.1172 89.3674 92.78191 92.01065 88.87554 91.97587 89.92471 -9999 -9999 -9999 -9999 -9999 -9999 -9999 -9999 -9999 -9999 -9999 -9999 -9999 -9999 -9999 -9999 -9999 -9999 -9999 -9999 -9999 -9999 -9999 -9999 -9999 -9999 -9999 -9999 -9999 -9999 -9999 -9999 -9999 -9999 -9999 -9999 -9999 -9999 -9999 -9999 -9999 -9999 -9999 -9999 -9999 -9999 -9999 -9999 -9999 -9999 -9999 -9999 -9999 -9999 -9999 -9999 -9999 -9999 
-9999 -9999 -9999 -9999 -9999 -9999 -9999 -9999 -9999 -9999 -9999 -9999 -9999 -9999 -9999 -9999 -9999 -9999 -9999 -9999 -9999 -9999 -9999 -9999 -9999 -9999 -9999 -9999 -9999 -9999 -9999 -9999 -9999 -9999 -9999 -9999 -9999 -9999 -9999 -9999 -9999 -9999 82.86311 80.63801 82.16826 80.06953 80.14236 81.63374 81.97118 83.31499 83.45549 82.66882 84.02816 84.88403 84.58502 83.26489 83.76841 83.94908 84.10118 84.26028 85.52773 86.24284 86.65572 85.92041 86.55676 87.11044 87.29955 87.88454 87.98244 88.07353 87.83548 88.50925 89.33323 89.85736 90.47343 90.40881 90.3697 91.13237 91.39391 91.47546 92.51468 92.16055 90.10376 90.9596 91.9236 93.09805 92.37288 90.27959 90.24341 92.72285 93.05006 93.63201 94.51663 92.78323 89.49473 91.79866 93.37437 90.05873 89.59751 90.49219 91.90611 94.99452 95.31564 93.77699 92.06711 89.07516 89.42546 93.69553 91.69595 88.54237 90.56138 -9999 -9999 -9999 -9999 -9999 -9999 -9999 -9999 -9999 -9999 -9999 -9999 -9999 -9999 -9999 -9999 -9999 -9999 -9999 -9999 -9999 -9999 -9999 -9999 -9999 -9999 -9999 -9999 -9999 -9999 -9999 -9999 -9999 -9999 -9999 -9999 -9999 -9999 -9999 -9999 -9999 -9999 -9999 -9999 -9999 -9999 -9999 -9999 -9999 -9999 -9999 -9999 -9999 -9999 -9999 -9999 -9999 -9999 -9999 
-9999 -9999 -9999 -9999 -9999 -9999 -9999 -9999 -9999 -9999 -9999 -9999 -9999 -9999 -9999 -9999 -9999 -9999 -9999 -9999 -9999 -9999 -9999 -9999 -9999 -9999 -9999 -9999 -9999 -9999 -9999 -9999 -9999 -9999 -9999 -9999 -9999 -9999 -9999 -9999 -9999 -9999 81.4949 79.99377 80.2896 80.16713 80.12744 80.8951 81.54593 81.09011 81.21201 82.27209 84.26361 84.43001 83.71069 83.51565 -9999 83.44152 82.96835 83.98675 85.11121 86.0642 86.00721 86.04996 85.98689 86.26801 86.81989 87.29942 87.26182 87.72303 87.5948 87.91576 88.77769 88.70766 89.75146 89.96831 90.13212 90.20328 90.87939 91.19337 91.81705 91.74959 89.54887 90.34737 90.85023 92.09374 92.40369 90.55619 89.69226 91.68996 93.57146 93.85236 93.75886 89.88307 91.93908 94.4316 90.68343 89.47756 89.27719 89.55539 89.44788 90.76556 94.13787 95.28424 94.70418 91.31939 89.87064 93.7358 92.15651 86.99059 86.28407 -9999 -9999 -9999 -9999 -9999 -9999 -9999 -9999 -9999 -9999 -9999 -9999 -9999 -9999 -9999 -9999 -9999 -9999 -9999 -9999 -9999 -9999 -9999 -9999 -9999 -9999 -9999 -9999 -9999 -9999 -9999 -9999 -9999 -9999 -9999 -9999 -9999 -9999 -9999 -9999 -9999 -9999 -9999 -9999 -9999 -9999 -9999 -9999 -9999 -9999 -9999 -9999 -9999 -9999 -9999 -9999 -9999 -9999 -9999 
-9999 -9999 -9999 -9999 -9999 -9999 -9999 -9999 -9999 -9999 -9999 -9999 -9999 -9999 -9999 -9999 -9999 -9999 -9999 -9999 -9999 -9999 -9999 -9999 -9999 -9999 -9999 -9999 -9999 -9999 -9999 -9999 -9999 -9999 -9999 -9999 -9999 -9999 -9999 -9999 -9999 -9999 81.08262 78.72121 78.15352 79.6815 79.23861 79.95915 81.42588 79.36945 81.27566 82.37685 83.42855 83.72203 -9999 -9999 -9999 82.31902 82.83148 84.09496 84.80611 85.26861 85.64045 85.77769 85.73532 86.44585 86.17284 86.80302 87.1089 87.39172 87.5545 87.13226 87.48911 88.07673 88.71384 88.65283 89.16636 89.50787 90.93845 90.63647 90.91044 90.66314 88.81024 89.50349 90.9003 91.50843 90.88953 91.70539 91.08183 91.02451 92.01727 93.01928 93.72399 92.30669 93.7207 92.19486 89.09433 90.45883 90.23026 90.71379 88.31573 88.12769 89.94236 93.10896 94.41062 90.53869 92.15401 94.55311 91.97332 87.03256 87.69146 -9999 -9999 -9999 -9999 -9999 -9999 -9999 -9999 -9999 -9999 -9999 -9999 -9999 -9999 -9999 -9999 -9999 -9999 -9999 -9999 -9999 -9999 -9999 -9999 -9999 -9999 -9999 -9999 -9999 -9999 -9999 -9999 -9999 -9999 -9999 -9999 -9999 -9999 -9999 -9999 -9999 -9999 -9999 -9999 -9999 -9999 -9999 -9999 -9999 -9999 -9999 -9999 -9999 -9999 -9999 -9999 -9999 -9999 -9999 
-9999 -9999 -9999 -9999 -9999 -9999 -9999 -9999 -9999 -9999 -9999 -9999 -9999 -9999 -9999 -9999 -9999 -9999 -9999 -9999 -9999 -9999 -9999 -9999 -9999 -9999 -9999 -9999 -9999 -9999 -9999 -9999 -9999 -9999 -9999 -9999 -9999 -9999 -9999 -9999 -9999 -9999 -9999 81.14465 77.35525 79.16845 79.54002 79.5061 79.62963 80.39532 80.30615 81.46601 82.69484 82.27876 -9999 -9999 -9999 81.11781 81.80034 82.71594 83.90481 84.4341 84.73547 84.59647 85.65971 86.48961 86.64891 85.97599 85.99791 87.02573 87.0183 86.15255 86.46149 86.56362 87.58318 87.31183 87.58348 88.85796 90.0196 89.30044 88.92391 88.43588 88.68748 88.59608 89.56305 91.13508 90.69543 91.83093 91.88529 90.16822 91.18159 89.56068 93.65855 93.77917 92.00594 89.28079 88.47117 89.42155 89.92516 92.54179 89.52355 88.84307 91.1056 93.769 94.1748 93.55601 94.72393 91.45876 88.56854 89.69635 91.44809 91.30198 -9999 -9999 -9999 -9999 -9999 -9999 -9999 -9999 -9999 -9999 -9999 -9999 -9999 -9999 -9999 -9999 -9999 -9999 -9999 -9999 -9999 -9999 -9999 -9999 -9999 -9999 -9999 -9999 -9999 -9999 -9999 -9999 -9999 -9999 -9999 -9999 -9999 -9999 -9999 -9999 -9999 -9999 -9999 -9999 -9999 -9999 -9999 -9999 -9999 -9999 -9999 -9999 -9999 -9999 -9999 -9999 -9999 -9999 
-9999 -9999 -9999 -9999 -9999 -9999 -9999 -9999 -9999 -9999 -9999 -9999 -9999 -9999 -9999 -9999 -9999 -9999 -9999 -9999 -9999 -9999 -9999 -9999 -9999 -9999 -9999 -9999 -9999 -9999 -9999 -9999 -9999 -9999 -9999 -9999 -9999 -9999 -9999 -9999 -9999 -9999 -9999 81.01546 77.08195 78.19311 78.96127 78.38369 79.90552 79.3179 81.81741 81.65151 81.49989 -9999 -9999 -9999 -9999 -9999 -9999 83.38034 84.00198 84.2224 84.4497 84.49136 84.60745 85.38447 86.13657 86.16129 85.64248 85.96896 86.24625 85.66546 86.00317 86.08762 86.29754 87.53394 88.24871 88.73589 88.99448 88.45573 88.1738 87.76 87.83452 88.43687 89.83892 90.70332 91.18834 89.86533 90.30824 88.47343 90.15018 90.32465 93.03616 92.97066 90.26464 88.06356 87.88719 90.18546 91.47642 91.83308 92.6086 93.27959 92.9633 94.41191 93.81417 94.87857 92.26097 89.83002 91.02301 93.59582 93.79986 -9999 -9999 -9999 -9999 -9999 -9999 -9999 -9999 -9999 -9999 -9999 -9999 -9999 -9999 -9999 -9999 -9999 -9999 -9999 -9999 -9999 -9999 -9999 -9999 -9999 -9999 -9999 -9999 -9999 -9999 -9999 -9999 -9999 -9999 -9999 -9999 -9999 -9999 -9999 -9999 -9999 -9999 -9999 -9999 -9999 -9999 -9999 -9999 -9999 -9999 -9999 -9999 -9999 -9999 -9999 -9999 -9999 -9999 -9999 
-9999 -9999 -9999 -9999 -9999 -9999 -9999 -9999 -9999 -9999 -9999 -9999 -9999 -9999 -9999 -9999 -9999 -9999 -9999 -9999 -9999 -9999 -9999 -9999 -9999 -9999 -9999 -9999 -9999 -9999 -9999 -9999 -9999 -9999 -9999 -9999 -9999 -9999 -9999 -9999 -9999 -9999 -9999 79.67791 77.17924 77.10587 78.58189 78.14959 78.73119 78.90942 79.88554 79.71397 80.40491 -9999 -9999 -9999 -9999 -9999 -9999 -9999 83.57846 83.28853 83.60185 83.55386 84.09851 84.53281 85.17004 85.49532 85.08939 85.55479 85.57772 85.68184 85.76758 85.76427 86.44073 87.34878 88.10073 88.51362 88.40906 88.18221 89.0284 88.30776 87.06659 86.79203 88.92495 90.42501 90.33224 88.59881 88.52751 88.32211 90.10725 91.29285 92.50993 92.78662 90.37874 87.14854 87.52289 89.58545 89.4618 88.51862 89.89726 90.67458 92.97644 95.21658 93.59257 94.91686 91.29677 92.77807 92.48163 94.94323 -9999 -9999 -9999 -9999 -9999 -9999 -9999 -9999 -9999 -9999 -9999 -9999 -9999 -9999 -9999 -9999 -9999 -9999 -9999 -9999 -9999 -9999 -9999 -9999 -9999 -9999 -9999 -9999 -9999 -9999 -9999 -9999 -9999 -9999 -9999 -9999 -9999 -9999 -9999 -9999 -9999 -9999 -9999 -9999 -9999 -9999 -9999 -9999 -9999 -9999 -9999 -9999 -9999 -9999 -9999 -9999 -9999 -9999 -9999 -9999 
-9999 -9999 -9999 -9999 -9999 -9999 -9999 -9999 -9999 -9999 -9999 -9999 -9999 -9999 -9999 -9999 -9999 -9999 -9999 -9999 -9999 -9999 -9999 -9999 -9999 -9999 -9999 -9999 -9999 -9999 -9999 -9999 -9999 -9999 -9999 -9999 -9999 -9999 -9999 -9999 -9999 -9999 -9999 -9999 80.4771 76.52446 76.6405 78.91122 77.6156 78.17866 79.93961 80.25803 -9999 -9999 -9999 -9999 -9999 -9999 -9999 -9999 -9999 81.6374 82.61546 82.25436 83.77634 84.02309 84.70018 84.19643 84.67883 85.05433 85.65759 85.26892 86.12563 86.00708 86.21918 86.87947 87.23466 87.58088 88.15664 88.11922 88.75777 87.74059 86.44777 87.32598 88.90835 90.18392 88.61564 87.17818 88.0167 88.39161 89.68436 90.51433 91.73832 92.45303 90.53091 89.46477 87.10851 90.12844 88.89756 89.05044 87.75142 88.29966 91.02259 94.85561 95.62476 94.74789 93.12762 94.67863 -9999 -9999 -9999 -9999 -9999 -9999 -9999 -9999 -9999 -9999 -9999 -9999 -9999 -9999 -9999 -9999 -9999 -9999 -9999 -9999 -9999 -9999 -9999 -9999 -9999 -9999 -9999 -9999 -9999 -9999 -9999 -9999 -9999 -9999 -9999 -9999 -9999 -9999 -9999 -9999 -9999 -9999 -9999 -9999 -9999 -9999 -9999 -9999 -9999 -9999 -9999 -9999 -9999 -9999 -9999 -9999 -9999 -9999 -9999 -9999 -9999 -9999 
-9999 -9999 -9999 -9999 -9999 -9999 -9999 -9999 -9999 -9999 -9999 -9999 -9999 -9999 -9999 -9999 -9999 -9999 -9999 -9999 -9999 -9999 -9999 -9999 -9999 -9999 -9999 -9999 -9999 -9999 -9999 -9999 -9999 -9999 -9999 -9999 -9999 -9999 -9999 -9999 -9999 -9999 -9999 -9999 78.97727 75.6689 77.90568 77.64666 79.0613 79.46793 79.31068 -9999 -9999 -9999 -9999 -9999 -9999 -9999 -9999 -9999 -9999 -9999 -9999 82.20879 82.92503 83.76174 83.98946 83.83367 84.07906 84.24471 85.03928 85.00504 85.04745 85.70905 86.42912 86.67487 86.536 87.36204 87.20257 88.10638 88.5287 88.33521 86.43494 87.27589 89.44933 89.73722 89.06044 87.5386 87.89455 88.13259 89.50326 90.67802 90.7401 92.42789 92.17519 90.4966 86.99585 87.90178 90.69798 91.22988 89.79423 88.24569 86.99146 90.67343 92.64854 94.47893 95.23942 -9999 -9999 -9999 -9999 -9999 -9999 -9999 -9999 -9999 -9999 -9999 -9999 -9999 -9999 -9999 -9999 -9999 -9999 -9999 -9999 -9999 -9999 -9999 -9999 -9999 -9999 -9999 -9999 -9999 -9999 -9999 -9999 -9999 -9999 -9999 -9999 -9999 -9999 -9999 -9999 -9999 -9999 -9999 -9999 -9999 -9999 -9999 -9999 -9999 -9999 -9999 -9999 -9999 -9999 -9999 -9999 -9999 -9999 -9999 -9999 -9999 -9999 -9999 
-9999 -9999 -9999 -9999 -9999 -9999 -9999 -9999 -9999 -9999 -9999 -9999 -9999 -9999 -9999 -9999 -9999 -9999 -9999 -9999 -9999 -9999 -9999 -9999 -9999 -9999 -9999 -9999 -9999 -9999 -9999 -9999 -9999 -9999 -9999 -9999 -9999 -9999 -9999 -9999 -9999 -9999 -9999 -9999 79.60644 76.15755 77.96879 76.64783 78.29559 -9999 -9999 -9999 -9999 -9999 -9999 -9999 -9999 -9999 -9999 -9999 -9999 -9999 -9999 81.2026 81.89739 82.49564 82.43987 83.00635 83.30392 83.88632 84.28654 84.64212 84.83862 85.60966 85.44766 85.59203 85.2216 86.18132 86.82052 87.1093 87.37377 87.15992 86.22688 87.32291 88.43112 89.53568 88.92144 88.87175 87.89446 88.55674 88.53768 89.30196 89.99642 92.44201 90.95396 87.92638 86.23222 88.00772 88.33175 91.74637 91.48412 90.78757 87.60044 89.3903 91.98705 94.44432 -9999 -9999 -9999 -9999 -9999 -9999 -9999 -9999 -9999 -9999 -9999 -9999 -9999 -9999 -9999 -9999 -9999 -9999 -9999 -9999 -9999 -9999 -9999 -9999 -9999 -9999 -9999 -9999 -9999 -9999 -9999 -9999 -9999 -9999 -9999 -9999 -9999 -9999 -9999 -9999 -9999 -9999 -9999 -9999 -9999 -9999 -9999 -9999 -9999 -9999 -9999 -9999 -9999 -9999 -9999 -9999 -9999 -9999 -9999 -9999 -9999 -9999 -9999 -9999 
-9999 -9999 -9999 -9999 -9999 -9999 -9999 -9999 -9999 -9999 -9999 -9999 -9999 -9999 -9999 -9999 -9999 -9999 -9999 -9999 -9999 -9999 -9999 -9999 -9999 -9999 -9999 -9999 -9999 -9999 -9999 -9999 -9999 -9999 -9999 -9999 -9999 -9999 -9999 -9999 -9999 -9999 -9999 -9999 79.04822 75.8479 76.99854 78.04075 76.17619 -9999 -9999 -9999 -9999 -9999 -9999 -9999 -9999 -9999 -9999 -9999 -9999 -9999 -9999 80.96645 81.59704 81.52194 81.91988 82.17207 82.47133 83.14972 83.2106 83.80263 84.84657 84.78717 84.88728 84.86689 84.73862 84.95859 86.68915 87.14331 86.99535 86.49049 86.15131 86.29319 87.59949 89.45262 89.67274 88.97849 88.62364 88.86937 88.52798 89.34296 89.20876 91.60419 91.55003 89.59032 88.37055 88.58177 87.43254 89.1744 91.33337 92.84827 90.96313 88.17673 90.42955 94.45766 -9999 -9999 -9999 -9999 -9999 -9999 -9999 -9999 -9999 -9999 -9999 -9999 -9999 -9999 -9999 -9999 -9999 -9999 -9999 -9999 -9999 -9999 -9999 -9999 -9999 -9999 -9999 -9999 -9999 -9999 -9999 -9999 -9999 -9999 -9999 -9999 -9999 -9999 -9999 -9999 -9999 -9999 -9999 -9999 -9999 -9999 -9999 -9999 -9999 -9999 -9999 -9999 -9999 -9999 -9999 -9999 -9999 -9999 -9999 -9999 -9999 -9999 -9999 -9999 
-9999 -9999 -9999 -9999 -9999 -9999 -9999 -9999 -9999 -9999 -9999 -9999 -9999 -9999 -9999 -9999 -9999 -9999 -9999 -9999 -9999 -9999 -9999 -9999 -9999 -9999 -9999 -9999 -9999 -9999 -9999 -9999 -9999 -9999 -9999 -9999 -9999 -9999 -9999 -9999 -9999 -9999 -9999 -9999 77.84023 75.10401 78.30004 76.91679 76.95763 -9999 -9999 -9999 -9999 -9999 -9999 -9999 -9999 -9999 -9999 -9999 -9999 -9999 -9999 -9999 -9999 81.00506 81.05002 81.5276 81.50202 81.81454 82.57382 82.94773 83.99359 83.52161 82.34397 83.15255 84.40024 84.83392 86.07787 86.11662 86.46208 86.33711 86.06393 87.15924 88.11373 89.03522 88.20792 87.99906 87.34914 87.65928 87.80914 88.47698 89.45259 91.00812 91.94214 90.85928 90.24932 88.69076 86.64527 88.32129 89.67674 92.22646 92.99677 89.8484 91.89228 -9999 -9999 -9999 -9999 -9999 -9999 -9999 -9999 -9999 -9999 -9999 -9999 -9999 -9999 -9999 -9999 -9999 -9999 -9999 -9999 -9999 -9999 -9999 -9999 -9999 -9999 -9999 -9999 -9999 -9999 -9999 -9999 -9999 -9999 -9999 -9999 -9999 -9999 -9999 -9999 -9999 -9999 -9999 -9999 -9999 -9999 -9999 -9999 -9999 -9999 -9999 -9999 -9999 -9999 -9999 -9999 -9999 -9999 -9999 -9999 -9999 -9999 -9999 -9999 -9999 
-9999 -9999 -9999 -9999 -9999 -9999 -9999 -9999 -9999 -9999 -9999 -9999 -9999 -9999 -9999 -9999 -9999 -9999 -9999 -9999 -9999 -9999 -9999 -9999 -9999 -9999 -9999 -9999 -9999 -9999 -9999 -9999 -9999 -9999 -9999 -9999 -9999 -9999 -9999 -9999 -9999 -9999 -9999 -9999 77.14699 75.50989 75.91086 75.80913 74.34361 76.31159 -9999 -9999 -9999 -9999 -9999 -9999 -9999 -9999 -9999 -9999 -9999 -9999 -9999 -9999 -9999 79.83076 80.23945 80.68748 81.18303 81.24752 82.15597 81.73859 81.39685 82.76469 82.61276 83.96983 83.73777 84.37885 85.70708 85.34029 85.8072 85.94846 85.47175 85.59184 87.00814 88.49471 87.30448 86.37151 87.02946 86.11208 86.30747 87.79189 88.3131 89.21237 91.27066 91.32303 89.79753 88.71418 87.18399 87.75446 89.72508 92.09517 93.35271 91.72611 92.8536 -9999 -9999 -9999 -9999 -9999 -9999 -9999 -9999 -9999 -9999 -9999 -9999 -9999 -9999 -9999 -9999 -9999 -9999 -9999 -9999 -9999 -9999 -9999 -9999 -9999 -9999 -9999 -9999 -9999 -9999 -9999 -9999 -9999 -9999 -9999 -9999 -9999 -9999 -9999 -9999 -9999 -9999 -9999 -9999 -9999 -9999 -9999 -9999 -9999 -9999 -9999 -9999 -9999 -9999 -9999 -9999 -9999 -9999 -9999 -9999 -9999 -9999 -9999 -9999 -9999 
-9999 -9999 -9999 -9999 -9999 -9999 -9999 -9999 -9999 -9999 -9999 -9999 -9999 -9999 -9999 -9999 -9999 -9999 -9999 -9999 -9999 -9999 -9999 -9999 -9999 -9999 -9999 -9999 -9999 -9999 -9999 -9999 -9999 -9999 -9999 -9999 -9999 -9999 -9999 -9999 -9999 -9999 -9999 -9999 -9999 77.26665 74.35961 75.51199 75.68795 -9999 -9999 -9999 -9999 -9999 -9999 -9999 -9999 -9999 -9999 -9999 -9999 -9999 -9999 -9999 -9999 -9999 80.11679 80.32544 80.02897 80.44024 81.51888 81.43839 80.30912 81.25018 82.45158 82.95996 83.3845 83.89688 84.59509 85.96371 84.94562 85.11617 85.66438 85.40649 86.85821 87.25609 87.27589 86.21593 85.79105 86.28265 86.09996 87.24649 88.25561 88.87006 89.42419 90.94713 91.8536 90.23578 88.26725 88.2915 90.72632 91.07034 91.89325 94.4428 -9999 -9999 -9999 -9999 -9999 -9999 -9999 -9999 -9999 -9999 -9999 -9999 -9999 -9999 -9999 -9999 -9999 -9999 -9999 -9999 -9999 -9999 -9999 -9999 -9999 -9999 -9999 -9999 -9999 -9999 -9999 -9999 -9999 -9999 -9999 -9999 -9999 -9999 -9999 -9999 -9999 -9999 -9999 -9999 -9999 -9999 -9999 -9999 -9999 -9999 -9999 -9999 -9999 -9999 -9999 -9999 -9999 -9999 -9999 -9999 -9999 -9999 -9999 -9999 -9999 -9999 
-9999 -9999 -9999 -9999 -9999 -9999 -9999 -9999 -9999 -9999 -9999 -9999 -9999 -9999 -9999 -9999 -9999 -9999 -9999 -9999 -9999 -9999 -9999 -9999 -9999 -9999 -9999 -9999 -9999 -9999 -9999 -9999 -9999 -9999 -9999 -9999 -9999 -9999 -9999 -9999 -9999 -9999 -9999 -9999 -9999 75.11677 75.3576 72.81143 74.38229 -9999 -9999 -9999 -9999 -9999 -9999 -9999 -9999 -9999 -9999 -9999 -9999 -9999 -9999 -9999 -9999 -9999 -9999 -9999 79.32798 79.83192 81.26299 80.82716 81.25958 81.15321 81.6798 82.08212 82.15022 82.32906 83.35402 84.79034 85.27316 84.6861 84.61258 85.38396 86.92365 86.90621 86.90842 86.22732 85.8008 86.2775 86.0771 86.7869 86.69636 86.99413 87.85748 87.49289 91.15193 90.16847 88.0578 86.87615 88.29778 89.59406 92.07256 -9999 -9999 -9999 -9999 -9999 -9999 -9999 -9999 -9999 -9999 -9999 -9999 -9999 -9999 -9999 -9999 -9999 -9999 -9999 -9999 -9999 -9999 -9999 -9999 -9999 -9999 -9999 -9999 -9999 -9999 -9999 -9999 -9999 -9999 -9999 -9999 -9999 -9999 -9999 -9999 -9999 -9999 -9999 -9999 -9999 -9999 -9999 -9999 -9999 -9999 -9999 -9999 -9999 -9999 -9999 -9999 -9999 -9999 -9999 -9999 -9999 -9999 -9999 -9999 -9999 -9999 -9999 
-9999 -9999 -9999 -9999 -9999 -9999 -9999 -9999 -9999 -9999 -9999 -9999 -9999 -9999 -9999 -9999 -9999 -9999 -9999 -9999 -9999 -9999 -9999 -9999 -9999 -9999 -9999 -9999 -9999 -9999 -9999 -9999 -9999 -9999 -9999 -9999 -9999 -9999 -9999 -9999 -9999 -9999 -9999 -9999 -9999 -9999 -9999 74.10914 73.06096 71.63869 -9999 -9999 -9999 -9999 -9999 -9999 -9999 -9999 -9999 -9999 -9999 -9999 -9999 -9999 -9999 -9999 -9999 78.25748 78.58743 80.18623 81.05964 80.45057 81.07239 81.33646 81.10181 81.92509 81.20629 81.25957 82.01357 84.44384 84.48335 84.75612 84.58138 84.84183 86.59785 86.62204 85.84005 85.82209 85.48282 86.34737 86.08788 87.09622 86.69722 85.80355 86.16142 87.50478 90.2718 91.22791 88.38486 88.24152 88.40459 91.06917 92.01053 -9999 -9999 -9999 -9999 -9999 -9999 -9999 -9999 -9999 -9999 -9999 -9999 -9999 -9999 -9999 -9999 -9999 -9999 -9999 -9999 -9999 -9999 -9999 -9999 -9999 -9999 -9999 -9999 -9999 -9999 -9999 -9999 -9999 -9999 -9999 -9999 -9999 -9999 -9999 -9999 -9999 -9999 -9999 -9999 -9999 -9999 -9999 -9999 -9999 -9999 -9999 -9999 -9999 -9999 -9999 -9999 -9999 -9999 -9999 -9999 -9999 -9999 -9999 -9999 -9999 -9999 -9999 
-9999 -9999 -9999 -9999 -9999 -9999 -9999 -9999 -9999 -9999 -9999 -9999 -9999 -9999 -9999 -9999 -9999 -9999 -9999 -9999 -9999 -9999 -9999 -9999 -9999 -9999 -9999 -9999 -9999 -9999 -9999 -9999 -9999 -9999 -9999 -9999 -9999 -9999 -9999 -9999 -9999 -9999 -9999 -9999 -9999 -9999 -9999 75.5882 72.82117 -9999 -9999 -9999 -9999 -9999 -9999 -9999 -9999 -9999 -9999 -9999 -9999 -9999 -9999 -9999 -9999 -9999 -9999 -9999 78.3356 78.97742 79.81691 80.71067 80.32942 81.00639 81.28078 81.36761 81.23861 81.47487 82.69222 83.67516 84.04778 85.09679 84.60748 84.6953 86.4856 85.51953 85.46566 85.86588 86.39562 86.06445 86.71988 86.00107 86.728 86.06014 84.83783 86.00827 88.93291 90.32296 87.75534 87.50976 88.19569 89.63561 91.01186 -9999 -9999 -9999 -9999 -9999 -9999 -9999 -9999 -9999 -9999 -9999 -9999 -9999 -9999 -9999 -9999 -9999 -9999 -9999 -9999 -9999 -9999 -9999 -9999 -9999 -9999 -9999 -9999 -9999 -9999 -9999 -9999 -9999 -9999 -9999 -9999 -9999 -9999 -9999 -9999 -9999 -9999 -9999 -9999 -9999 -9999 -9999 -9999 -9999 -9999 -9999 -9999 -9999 -9999 -9999 -9999 -9999 -9999 -9999 -9999 -9999 -9999 -9999 -9999 -9999 -9999 -9999 
-9999 -9999 -9999 -9999 -9999 -9999 -9999 -9999 -9999 -9999 -9999 -9999 -9999 -9999 -9999 -9999 -9999 -9999 -9999 -9999 -9999 -9999 -9999 -9999 -9999 -9999 -9999 -9999 -9999 -9999 -9999 -9999 -9999 -9999 -9999 -9999 -9999 -9999 -9999 -9999 -9999 -9999 -9999 -9999 -9999 -9999 -9999 -9999 74.1469 -9999 -9999 -9999 -9999 -9999 -9999 -9999 -9999 -9999 -9999 -9999 -9999 -9999 -9999 -9999 -9999 -9999 79.00191 78.10275 77.8167 77.90427 78.9483 80.37271 79.70699 80.32051 80.75779 80.65386 81.01266 81.38993 82.78973 83.07431 83.63452 84.19682 83.8636 83.36411 85.33683 85.54482 86.01961 85.88739 86.11771 85.82117 86.49311 86.5689 86.28686 87.11546 86.61657 86.29916 90.25462 89.63746 87.71497 86.99274 88.88759 90.62022 92.30563 -9999 -9999 -9999 -9999 -9999 -9999 -9999 -9999 -9999 -9999 -9999 -9999 -9999 -9999 -9999 -9999 -9999 -9999 -9999 -9999 -9999 -9999 -9999 -9999 -9999 -9999 -9999 -9999 -9999 -9999 -9999 -9999 -9999 -9999 -9999 -9999 -9999 -9999 -9999 -9999 -9999 -9999 -9999 -9999 -9999 -9999 -9999 -9999 -9999 -9999 -9999 -9999 -9999 -9999 -9999 -9999 -9999 -9999 -9999 -9999 -9999 -9999 -9999 -9999 -9999 -9999 -9999 
-9999 -9999 -9999 -9999 -9999 -9999 -9999 -9999 -9999 -9999 -9999 -9999 -9999 -9999 -9999 -9999 -9999 -9999 -9999 -9999 -9999 -9999 -9999 -9999 -9999 -9999 -9999 -9999 -9999 -9999 -9999 -9999 -9999 -9999 -9999 -9999 -9999 -9999 -9999 -9999 -9999 -9999 -9999 -9999 -9999 -9999 -9999 -9999 -9999 -9999 -9999 -9999 -9999 -9999 -9999 -9999 -9999 -9999 -9999 -9999 -9999 -9999 -9999 -9999 77.07119 77.70373 78.05088 77.57971 76.89401 77.08202 78.32912 79.32944 79.55441 79.70978 80.0852 80.19039 80.58676 81.38715 81.73888 82.80309 82.79744 82.69354 82.89783 83.22607 84.5864 85.82666 85.96745 85.06434 86.09214 85.55218 85.22373 85.60744 85.75928 85.79253 86.07355 86.62357 88.84543 90.95401 90.5513 88.50906 89.43719 91.71268 -9999 -9999 -9999 -9999 -9999 -9999 -9999 -9999 -9999 -9999 -9999 -9999 -9999 -9999 -9999 -9999 -9999 -9999 -9999 -9999 -9999 -9999 -9999 -9999 -9999 -9999 -9999 -9999 -9999 -9999 -9999 -9999 -9999 -9999 -9999 -9999 -9999 -9999 -9999 -9999 -9999 -9999 -9999 -9999 -9999 -9999 -9999 -9999 -9999 -9999 -9999 -9999 -9999 -9999 -9999 -9999 -9999 -9999 -9999 -9999 -9999 -9999 -9999 -9999 -9999 -9999 -9999 -9999 
-9999 -9999 -9999 -9999 -9999 -9999 -9999 -9999 -9999 -9999 -9999 -9999 -9999 -9999 -9999 -9999 -9999 -9999 -9999 -9999 -9999 -9999 -9999 -9999 -9999 -9999 -9999 -9999 -9999 -9999 -9999 -9999 -9999 -9999 -9999 -9999 -9999 -9999 -9999 -9999 -9999 -9999 -9999 -9999 -9999 -9999 -9999 -9999 -9999 -9999 -9999 -9999 -9999 -9999 -9999 -9999 -9999 -9999 -9999 -9999 -9999 -9999 -9999 -9999 -9999 76.59645 77.4882 76.99124 77.09678 76.49956 77.21274 78.5486 78.40817 78.59955 79.1991 79.04531 79.72798 81.17658 81.33932 82.01633 81.49265 81.58028 82.70457 83.60262 84.01553 85.03139 85.82447 85.4916 85.96905 86.62623 86.13487 86.21973 85.13189 84.66146 84.95676 85.66332 86.93753 88.91717 90.19809 91.16508 89.70984 -9999 -9999 -9999 -9999 -9999 -9999 -9999 -9999 -9999 -9999 -9999 -9999 -9999 -9999 -9999 -9999 -9999 -9999 -9999 -9999 -9999 -9999 -9999 -9999 -9999 -9999 -9999 -9999 -9999 -9999 -9999 -9999 -9999 -9999 -9999 -9999 -9999 -9999 -9999 -9999 -9999 -9999 -9999 -9999 -9999 -9999 -9999 -9999 -9999 -9999 -9999 -9999 -9999 -9999 -9999 -9999 -9999 -9999 -9999 -9999 -9999 -9999 -9999 -9999 -9999 -9999 -9999 -9999 -9999 
-9999 -9999 -9999 -9999 -9999 -9999 -9999 -9999 -9999 -9999 -9999 -9999 -9999 -9999 -9999 -9999 -9999 -9999 -9999 -9999 -9999 -9999 -9999 -9999 -9999 -9999 -9999 -9999 -9999 -9999 -9999 -9999 -9999 -9999 -9999 -9999 -9999 -9999 -9999 -9999 -9999 -9999 -9999 -9999 -9999 -9999 -9999 -9999 -9999 -9999 -9999 -9999 -9999 -9999 -9999 -9999 -9999 -9999 -9999 -9999 -9999 -9999 -9999 -9999 -9999 75.97764 76.58945 76.89741 76.40659 76.08469 76.73698 77.19048 77.45158 78.71307 78.6539 78.6359 79.67051 80.64931 81.3113 81.75368 81.57763 81.08139 81.93402 83.08411 83.19028 83.12774 84.90931 85.60313 85.79692 86.54082 86.47901 85.69155 86.28537 85.81664 84.8731 85.44586 86.12296 88.42992 91.06812 92.10508 -9999 -9999 -9999 -9999 -9999 -9999 -9999 -9999 -9999 -9999 -9999 -9999 -9999 -9999 -9999 -9999 -9999 -9999 -9999 -9999 -9999 -9999 -9999 -9999 -9999 -9999 -9999 -9999 -9999 -9999 -9999 -9999 -9999 -9999 -9999 -9999 -9999 -9999 -9999 -9999 -9999 -9999 -9999 -9999 -9999 -9999 -9999 -9999 -9999 -9999 -9999 -9999 -9999 -9999 -9999 -9999 -9999 -9999 -9999 -9999 -9999 -9999 -9999 -9999 -9999 -9999 -9999 -9999 -9999 -9999 
-9999 -9999 -9999 -9999 -9999 -9999 -9999 -9999 -9999 -9999 -9999 -9999 -9999 -9999 -9999 -9999 -9999 -9999 -9999 -9999 -9999 -9999 -9999 -9999 -9999 -9999 -9999 -9999 -9999 -9999 -9999 -9999 -9999 -9999 -9999 -9999 -9999 -9999 -9999 -9999 -9999 -9999 -9999 -9999 -9999 -9999 -9999 -9999 -9999 -9999 -9999 -9999 -9999 -9999 -9999 -9999 -9999 -9999 -9999 -9999 -9999 -9999 -9999 -9999 -9999 -9999 75.54572 75.93366 75.61285 76.30672 76.48649 76.43553 77.08213 78.15885 78.27141 78.21574 78.82034 79.72566 80.28252 80.50163 80.65697 80.44634 80.75562 81.5424 81.88062 83.00854 83.79715 85.21609 85.72598 85.05205 85.29044 86.06493 86.51186 86.04676 85.98866 84.91158 84.94487 88.17339 88.71608 -9999 -9999 -9999 -9999 -9999 -9999 -9999 -9999 -9999 -9999 -9999 -9999 -9999 -9999 -9999 -9999 -9999 -9999 -9999 -9999 -9999 -9999 -9999 -9999 -9999 -9999 -9999 -9999 -9999 -9999 -9999 -9999 -9999 -9999 -9999 -9999 -9999 -9999 -9999 -9999 -9999 -9999 -9999 -9999 -9999 -9999 -9999 -9999 -9999 -9999 -9999 -9999 -9999 -9999 -9999 -9999 -9999 -9999 -9999 -9999 -9999 -9999 -9999 -9999 -9999 -9999 -9999 -9999 -9999 -9999 -9999 
-9999 -9999 -9999 -9999 -9999 -9999 -9999 -9999 -9999 -9999 -9999 -9999 -9999 -9999 -9999 -9999 -9999 -9999 -9999 -9999 -9999 -9999 -9999 -9999 -9999 -9999 -9999 -9999 -9999 -9999 -9999 -9999 -9999 -9999 -9999 -9999 -9999 -9999 -9999 -9999 -9999 -9999 -9999 -9999 -9999 -9999 -9999 -9999 -9999 -9999 -9999 -9999 -9999 -9999 -9999 -9999 -9999 -9999 -9999 -9999 -9999 -9999 -9999 -9999 -9999 -9999 -9999 75.11462 76.01466 76.61622 76.77065 76.2741 75.65967 76.62046 76.48729 77.80244 78.42699 78.90888 79.58982 79.31113 80.58064 80.33353 80.89986 81.1748 81.06664 82.1956 83.46452 84.39931 85.12435 85.16504 85.09607 84.93193 86.11231 86.97174 87.1012 85.9196 85.14805 85.33716 87.48686 89.16781 -9999 -9999 -9999 -9999 -9999 -9999 -9999 -9999 -9999 -9999 -9999 -9999 -9999 -9999 -9999 -9999 -9999 -9999 -9999 -9999 -9999 -9999 -9999 -9999 -9999 -9999 -9999 -9999 -9999 -9999 -9999 -9999 -9999 -9999 -9999 -9999 -9999 -9999 -9999 -9999 -9999 -9999 -9999 -9999 -9999 -9999 -9999 -9999 -9999 -9999 -9999 -9999 -9999 -9999 -9999 -9999 -9999 -9999 -9999 -9999 -9999 -9999 -9999 -9999 -9999 -9999 -9999 -9999 -9999 -9999 
-9999 -9999 -9999 -9999 -9999 -9999 -9999 -9999 -9999 -9999 -9999 -9999 -9999 -9999 -9999 -9999 -9999 -9999 -9999 -9999 -9999 -9999 -9999 -9999 -9999 -9999 -9999 -9999 -9999 -9999 -9999 -9999 -9999 -9999 -9999 -9999 -9999 -9999 -9999 -9999 -9999 -9999 -9999 -9999 -9999 -9999 -9999 -9999 -9999 -9999 -9999 -9999 -9999 -9999 -9999 -9999 -9999 -9999 -9999 -9999 -9999 -9999 -9999 -9999 -9999 -9999 -9999 -9999 74.80832 74.56271 74.35456 74.94758 75.17347 75.52151 76.52262 76.96413 77.82275 78.41392 78.67565 79.8739 80.04716 79.71655 80.66955 81.1116 81.43039 81.66107 82.09862 83.35184 84.8838 85.37958 85.84597 85.21935 85.05314 85.56155 87.53646 86.76341 87.54914 86.7497 -9999 -9999 -9999 -9999 -9999 -9999 -9999 -9999 -9999 -9999 -9999 -9999 -9999 -9999 -9999 -9999 -9999 -9999 -9999 -9999 -9999 -9999 -9999 -9999 -9999 -9999 -9999 -9999 -9999 -9999 -9999 -9999 -9999 -9999 -9999 -9999 -9999 -9999 -9999 -9999 -9999 -9999 -9999 -9999 -9999 -9999 -9999 -9999 -9999 -9999 -9999 -9999 -9999 -9999 -9999 -9999 -9999 -9999 -9999 -9999 -9999 -9999 -9999 -9999 -9999 -9999 -9999 -9999 -9999 -9999 -9999 -9999 
-9999 -9999 -9999 -9999 -9999 -9999 -9999 -9999 -9999 -9999 -9999 -9999 -9999 -9999 -9999 -9999 -9999 -9999 -9999 -9999 -9999 -9999 -9999 -9999 -9999 -9999 -9999 -9999 -9999 -9999 -9999 -9999 -9999 -9999 -9999 -9999 -9999 -9999 -9999 -9999 -9999 -9999 -9999 -9999 -9999 -9999 -9999 -9999 -9999 -9999 -9999 -9999 -9999 -9999 -9999 -9999 -9999 -9999 -9999 -9999 -9999 -9999 -9999 -9999 -9999 -9999 -9999 -9999 74.83834 74.27758 74.20062 74.90808 75.66584 75.91584 75.85759 76.8197 77.65659 78.13712 78.45966 -9999 79.23358 -9999 79.93823 -9999 80.79731 81.5509 82.35784 83.06325 82.57283 83.51492 85.19083 85.21996 84.55162 86.11121 88.06016 87.59423 88.25012 -9999 -9999 -9999 -9999 -9999 -9999 -9999 -9999 -9999 -9999 -9999 -9999 -9999 -9999 -9999 -9999 -9999 -9999 -9999 -9999 -9999 -9999 -9999 -9999 -9999 -9999 -9999 -9999 -9999 -9999 -9999 -9999 -9999 -9999 -9999 -9999 -9999 -9999 -9999 -9999 -9999 -9999 -9999 -9999 -9999 -9999 -9999 -9999 -9999 -9999 -9999 -9999 -9999 -9999 -9999 -9999 -9999 -9999 -9999 -9999 -9999 -9999 -9999 -9999 -9999 -9999 -9999 -9999 -9999 -9999 -9999 -9999 -9999 
-9999 -9999 -9999 -9999 -9999 -9999 -9999 -9999 -9999 -9999 -9999 -9999 -9999 -9999 -9999 -9999 -9999 -9999 -9999 -9999 -9999 -9999 -9999 -9999 -9999 -9999 -9999 -9999 -9999 -9999 -9999 -9999 -9999 -9999 -9999 -9999 -9999 -9999 -9999 -9999 -9999 -9999 -9999 -9999 -9999 -9999 -9999 -9999 -9999 -9999 -9999 -9999 -9999 -9999 -9999 -9999 -9999 -9999 -9999 -9999 -9999 -9999 -9999 -9999 -9999 -9999 -9999 -9999 -9999 -9999 -9999 75.11476 74.18197 74.68772 -9999 76.59974 77.73914 78.17464 -9999 -9999 -9999 -9999 -9999 -9999 -9999 -9999 81.8225 82.20389 82.73714 82.37618 83.68303 85.37279 85.27981 86.42355 88.076 85.92183 86.96453 88.41223 -9999 -9999 -9999 -9999 -9999 -9999 -9999 -9999 -9999 -9999 -9999 -9999 -9999 -9999 -9999 -9999 -9999 -9999 -9999 -9999 -9999 -9999 -9999 -9999 -9999 -9999 -9999 -9999 -9999 -9999 -9999 -9999 -9999 -9999 -9999 -9999 -9999 -9999 -9999 -9999 -9999 -9999 -9999 -9999 -9999 -9999 -9999 -9999 -9999 -9999 -9999 -9999 -9999 -9999 -9999 -9999 -9999 -9999 -9999 -9999 -9999 -9999 -9999 -9999 -9999 -9999 -9999 -9999 -9999 -9999 -9999 -9999 
-9999 -9999 -9999 -9999 -9999 -9999 -9999 -9999 -9999 -9999 -9999 -9999 -9999 -9999 -9999 -9999 -9999 -9999 -9999 -9999 -9999 -9999 -9999 -9999 -9999 -9999 -9999 -9999 -9999 -9999 -9999 -9999 -9999 -9999 -9999 -9999 -9999 -9999 -9999 -9999 -9999 -9999 -9999 -9999 -9999 -9999 -9999 -9999 -9999 -9999 -9999 -9999 -9999 -9999 -9999 -9999 -9999 -9999 -9999 -9999 -9999 -9999 -9999 -9999 -9999 -9999 -9999 -9999 -9999 -9999 -9999 73.39349 73.43721 74.26434 -9999 -9999 -9999 -9999 -9999 -9999 -9999 -9999 -9999 -9999 -9999 -9999 -9999 -9999 81.09586 81.96275 83.081 83.9241 86.00382 84.66321 85.85666 88.26527 86.89162 86.30479 -9999 -9999 -9999 -9999 -9999 -9999 -9999 -9999 -9999 -9999 -9999 -9999 -9999 -9999 -9999 -9999 -9999 -9999 -9999 -9999 -9999 -9999 -9999 -9999 -9999 -9999 -9999 -9999 -9999 -9999 -9999 -9999 -9999 -9999 -9999 -9999 -9999 -9999 -9999 -9999 -9999 -9999 -9999 -9999 -9999 -9999 -9999 -9999 -9999 -9999 -9999 -9999 -9999 -9999 -9999 -9999 -9999 -9999 -9999 -9999 -9999 -9999 -9999 -9999 -9999 -9999 -9999 -9999 -9999 -9999 -9999 -9999 
-9999 -9999 -9999 -9999 -9999 -9999 -9999 -9999 -9999 -9999 -9999 -9999 -9999 -9999 -9999 -9999 -9999 -9999 -9999 -9999 -9999 -9999 -9999 -9999 -9999 -9999 -9999 -9999 -9999 -9999 -9999 -9999 -9999 -9999 -9999 -9999 -9999 -9999 -9999 -9999 -9999 -9999 -9999 -9999 -9999 -9999 -9999 -9999 -9999 -9999 -9999 -9999 -9999 -9999 -9999 -9999 -9999 -9999 -9999 -9999 -9999 -9999 -9999 -9999 -9999 -9999 -9999 -9999 -9999 -9999 -9999 73.26691 72.96495 -9999 -9999 -9999 -9999 -9999 -9999 -9999 -9999 -9999 -9999 -9999 -9999 -9999 -9999 -9999 -9999 -9999 81.38176 82.88829 85.20802 84.77319 84.24247 85.53669 83.84668 84.36337 -9999 -9999 -9999 -9999 -9999 -9999 -9999 -9999 -9999 -9999 -9999 -9999 -9999 -9999 -9999 -9999 -9999 -9999 -9999 -9999 -9999 -9999 -9999 -9999 -9999 -9999 -9999 -9999 -9999 -9999 -9999 -9999 -9999 -9999 -9999 -9999 -9999 -9999 -9999 -9999 -9999 -9999 -9999 -9999 -9999 -9999 -9999 -9999 -9999 -9999 -9999 -9999 -9999 -9999 -9999 -9999 -9999 -9999 -9999 -9999 -9999 -9999 -9999 -9999 -9999 -9999 -9999 -9999 -9999 -9999 -9999 -9999 
-9999 -9999 -9999 -9999 -9999 -9999 -9999 -9999 -9999 -9999 -9999 -9999 -9999 -9999 -9999 -9999 -9999 -9999 -9999 -9999 -9999 -9999 -9999 -9999 -9999 -9999 -9999 -9999 -9999 -9999 -9999 -9999 -9999 -9999 -9999 -9999 -9999 -9999 -9999 -9999 -9999 -9999 -9999 -9999 -9999 -9999 -9999 -9999 -9999 -9999 -9999 -9999 -9999 -9999 -9999 -9999 -9999 -9999 -9999 -9999 -9999 -9999 -9999 -9999 -9999 -9999 -9999 -9999 -9999 -9999 -9999 71.43627 -9999 -9999 -9999 -9999 -9999 -9999 -9999 -9999 -9999 -9999 -9999 -9999 -9999 -9999 -9999 -9999 -9999 -9999 -9999 -9999 83.20497 84.31178 82.99957 -9999 -9999 -9999 -9999 -9999 -9999 -9999 -9999 -9999 -9999 -9999 -9999 -9999 -9999 -9999 -9999 -9999 -9999 -9999 -9999 -9999 -9999 -9999 -9999 -9999 -9999 -9999 -9999 -9999 -9999 -9999 -9999 -9999 -9999 -9999 -9999 -9999 -9999 -9999 -9999 -9999 -9999 -9999 -9999 -9999 -9999 -9999 -9999 -9999 -9999 -9999 -9999 -9999 -9999 -9999 -9999 -9999 -9999 -9999 -9999 -9999 -9999 -9999 -9999 -9999 -9999 -9999 -9999 -9999 -9999 -9999 -9999 -9999 -9999 -9999 
-9999 -9999 -9999 -9999 -9999 -9999 -9999 -9999 -9999 -9999 -9999 -9999 -9999 -9999 -9999 -9999 -9999 -9999 -9999 -9999 -9999 -9999 -9999 -9999 -9999 -9999 -9999 -9999 -9999 -9999 -9999 -9999 -9999 -9999 -9999 -9999 -9999 -9999 -9999 -9999 -9999 -9999 -9999 -9999 -9999 -9999 -9999 -9999 -9999 -9999 -9999 -9999 -9999 -9999 -9999 -9999 -9999 -9999 -9999 -9999 -9999 -9999 -9999 -9999 -9999 -9999 -9999 -9999 -9999 -9999 -9999 -9999 -9999 -9999 -9999 -9999 -9999 -9999 -9999 -9999 -9999 -9999 -9999 -9999 -9999 -9999 -9999 -9999 -9999 -9999 -9999 -9999 83.30339 -9999 -9999 -9999 -9999 -9999 -9999 -9999 -9999 -9999 -9999 -9999 -9999 -9999 -9999 -9999 -9999 -9999 -9999 -9999 -9999 -9999 -9999 -9999 -9999 -9999 -9999 -9999 -9999 -9999 -9999 -9999 -9999 -9999 -9999 -9999 -9999 -9999 -9999 -9999 -9999 -9999 -9999 -9999 -9999 -9999 -9999 -9999 -9999 -9999 -9999 -9999 -9999 -9999 -9999 -9999 -9999 -9999 -9999 -9999 -9999 -9999 -9999 -9999 -9999 -9999 -9999 -9999 -9999 -9999 -9999 -9999 -9999 -9999 -9999 -9999 -9999 -9999 
