# Supplementary material for: Spatiotemporal prediction of alpine wetlands under multi-climate scenarios in the west of Sichuan, China
Source: PeerJ. 2024 Nov 27;12:e18586. doi: 10.7717/peerj.18586 (PMC11608022; doi:10.7717/peerj.18586)
Supplement: Supplemental Information 4 [file peerj-12-18586-s004.zip › GARPP_data/2.5mBIOssp126_2081-2100/2.5mbiossp126_2081-2100_18.asc]

ncols         170
nrows         159
xllcorner     97.34749306
yllcorner     27.673839575
cellsize      0.041666666666667
NODATA_value  -9999
-9999 -9999 -9999 -9999 -9999 -9999 -9999 -9999 -9999 -9999 -9999 -9999 -9999 -9999 -9999 -9999 -9999 -9999 -9999 -9999 -9999 -9999 -9999 -9999 -9999 -9999 -9999 -9999 -9999 -9999 -9999 -9999 -9999 -9999 -9999 -9999 -9999 -9999 -9999 -9999 -9999 -9999 -9999 -9999 -9999 -9999 -9999 -9999 -9999 -9999 -9999 -9999 -9999 -9999 -9999 -9999 -9999 -9999 -9999 -9999 -9999 -9999 -9999 -9999 -9999 -9999 -9999 -9999 -9999 -9999 -9999 -9999 -9999 -9999 -9999 -9999 -9999 -9999 -9999 -9999 -9999 -9999 -9999 -9999 -9999 -9999 -9999 -9999 -9999 -9999 -9999 -9999 -9999 -9999 -9999 -9999 -9999 -9999 -9999 -9999 -9999 -9999 -9999 -9999 -9999 -9999 -9999 -9999 -9999 -9999 -9999 -9999 -9999 -9999 -9999 -9999 -9999 -9999 -9999 -9999 -9999 -9999 -9999 -9999 -9999 -9999 -9999 -9999 -9999 -9999 -9999 -9999 350 341 355 -9999 -9999 -9999 -9999 -9999 -9999 -9999 -9999 -9999 -9999 -9999 -9999 -9999 -9999 -9999 -9999 -9999 -9999 -9999 -9999 -9999 -9999 -9999 -9999 -9999 -9999 -9999 -9999 -9999 -9999 -9999 -9999 -9999 -9999 -9999 
-9999 -9999 -9999 -9999 -9999 -9999 -9999 -9999 -9999 -9999 -9999 -9999 -9999 -9999 -9999 -9999 -9999 -9999 -9999 -9999 -9999 -9999 -9999 -9999 -9999 -9999 -9999 -9999 -9999 -9999 -9999 -9999 -9999 -9999 -9999 -9999 -9999 -9999 -9999 -9999 -9999 -9999 -9999 -9999 -9999 -9999 -9999 -9999 -9999 -9999 -9999 -9999 -9999 -9999 -9999 -9999 -9999 -9999 -9999 -9999 -9999 -9999 -9999 -9999 -9999 -9999 -9999 -9999 -9999 -9999 -9999 -9999 -9999 -9999 -9999 -9999 -9999 -9999 -9999 -9999 -9999 -9999 -9999 -9999 -9999 -9999 -9999 -9999 -9999 -9999 -9999 -9999 -9999 -9999 -9999 -9999 -9999 -9999 -9999 -9999 -9999 -9999 -9999 -9999 -9999 -9999 -9999 -9999 -9999 -9999 -9999 -9999 -9999 -9999 -9999 -9999 -9999 -9999 -9999 -9999 -9999 -9999 -9999 -9999 -9999 -9999 -9999 -9999 -9999 349 348 348 342 334 332 -9999 -9999 -9999 -9999 -9999 -9999 -9999 -9999 -9999 -9999 -9999 -9999 -9999 -9999 -9999 -9999 -9999 -9999 -9999 -9999 -9999 -9999 -9999 -9999 -9999 -9999 -9999 -9999 -9999 -9999 -9999 -9999 -9999 -9999 -9999 
-9999 -9999 -9999 -9999 -9999 -9999 -9999 -9999 -9999 -9999 -9999 280 281 278 -9999 -9999 -9999 -9999 -9999 -9999 -9999 -9999 -9999 -9999 -9999 -9999 -9999 -9999 -9999 -9999 -9999 -9999 -9999 -9999 -9999 -9999 -9999 -9999 -9999 -9999 -9999 -9999 -9999 -9999 -9999 -9999 -9999 -9999 -9999 -9999 -9999 -9999 -9999 -9999 -9999 -9999 -9999 -9999 -9999 -9999 -9999 -9999 -9999 -9999 -9999 -9999 -9999 -9999 -9999 -9999 -9999 -9999 -9999 -9999 -9999 -9999 -9999 -9999 -9999 -9999 -9999 -9999 -9999 -9999 -9999 -9999 -9999 -9999 -9999 -9999 -9999 -9999 -9999 -9999 -9999 -9999 -9999 -9999 -9999 -9999 -9999 -9999 -9999 -9999 -9999 -9999 -9999 -9999 -9999 -9999 -9999 -9999 -9999 -9999 -9999 -9999 -9999 -9999 -9999 -9999 -9999 -9999 -9999 -9999 -9999 -9999 -9999 -9999 343 342 341 340 337 337 337 -9999 -9999 -9999 -9999 -9999 -9999 -9999 -9999 -9999 -9999 -9999 -9999 -9999 -9999 -9999 -9999 -9999 -9999 -9999 -9999 -9999 -9999 -9999 -9999 -9999 -9999 -9999 -9999 -9999 -9999 -9999 -9999 -9999 -9999 -9999 
-9999 -9999 -9999 -9999 -9999 -9999 -9999 -9999 -9999 286 289 290 290 286 286 279 -9999 -9999 -9999 -9999 -9999 -9999 -9999 -9999 -9999 -9999 -9999 -9999 -9999 -9999 -9999 -9999 -9999 -9999 -9999 -9999 -9999 -9999 -9999 -9999 -9999 -9999 -9999 -9999 -9999 -9999 -9999 -9999 -9999 -9999 -9999 -9999 -9999 -9999 -9999 -9999 -9999 -9999 -9999 -9999 -9999 -9999 -9999 -9999 -9999 -9999 -9999 -9999 -9999 -9999 -9999 -9999 -9999 -9999 -9999 -9999 -9999 -9999 -9999 -9999 -9999 -9999 -9999 -9999 -9999 -9999 -9999 -9999 -9999 -9999 -9999 -9999 -9999 -9999 -9999 -9999 -9999 -9999 -9999 -9999 -9999 -9999 -9999 -9999 -9999 -9999 -9999 -9999 -9999 -9999 -9999 -9999 -9999 -9999 -9999 -9999 -9999 -9999 -9999 -9999 -9999 -9999 -9999 -9999 -9999 -9999 345 342 341 342 337 333 336 328 323 318 319 316 321 -9999 -9999 -9999 -9999 -9999 -9999 -9999 -9999 -9999 -9999 -9999 -9999 -9999 -9999 -9999 -9999 -9999 -9999 -9999 -9999 -9999 -9999 -9999 -9999 -9999 -9999 -9999 -9999 -9999 -9999 -9999 
-9999 -9999 -9999 -9999 -9999 -9999 -9999 -9999 299 299 295 299 290 286 285 281 280 278 275 -9999 -9999 -9999 -9999 -9999 -9999 -9999 -9999 -9999 -9999 -9999 -9999 -9999 -9999 -9999 -9999 -9999 -9999 -9999 -9999 -9999 -9999 -9999 -9999 -9999 -9999 -9999 -9999 -9999 -9999 -9999 -9999 -9999 -9999 -9999 -9999 -9999 -9999 -9999 -9999 -9999 -9999 -9999 -9999 -9999 -9999 -9999 -9999 -9999 -9999 -9999 -9999 -9999 -9999 -9999 -9999 -9999 -9999 -9999 -9999 -9999 -9999 -9999 -9999 -9999 -9999 -9999 -9999 -9999 -9999 -9999 -9999 -9999 -9999 -9999 -9999 -9999 -9999 -9999 -9999 -9999 -9999 -9999 -9999 -9999 -9999 -9999 -9999 -9999 -9999 -9999 -9999 -9999 -9999 -9999 -9999 -9999 -9999 -9999 -9999 -9999 -9999 -9999 -9999 -9999 -9999 -9999 -9999 341 335 333 333 339 342 340 333 322 322 317 306 -9999 -9999 -9999 -9999 -9999 -9999 -9999 -9999 -9999 -9999 -9999 -9999 -9999 -9999 -9999 -9999 -9999 -9999 -9999 -9999 -9999 -9999 -9999 -9999 -9999 -9999 -9999 -9999 -9999 -9999 -9999 
-9999 -9999 -9999 -9999 -9999 -9999 -9999 -9999 304 301 296 291 288 289 288 285 288 290 285 282 280 278 276 275 272 -9999 -9999 -9999 -9999 -9999 -9999 -9999 -9999 -9999 -9999 -9999 -9999 -9999 -9999 -9999 -9999 -9999 -9999 -9999 -9999 -9999 -9999 -9999 -9999 -9999 -9999 -9999 -9999 -9999 -9999 -9999 -9999 -9999 -9999 -9999 -9999 -9999 -9999 -9999 -9999 -9999 -9999 -9999 -9999 -9999 -9999 -9999 -9999 -9999 -9999 -9999 -9999 -9999 -9999 -9999 -9999 -9999 -9999 -9999 -9999 -9999 -9999 -9999 -9999 -9999 -9999 -9999 -9999 -9999 -9999 -9999 -9999 -9999 -9999 -9999 -9999 -9999 -9999 -9999 -9999 -9999 -9999 -9999 -9999 -9999 -9999 -9999 -9999 -9999 -9999 -9999 -9999 -9999 -9999 -9999 -9999 -9999 357 357 357 362 359 348 338 331 334 340 345 353 351 336 325 317 312 311 -9999 -9999 -9999 -9999 -9999 -9999 -9999 -9999 -9999 -9999 -9999 -9999 -9999 -9999 -9999 -9999 -9999 -9999 -9999 -9999 -9999 -9999 -9999 -9999 -9999 -9999 -9999 -9999 -9999 -9999 
-9999 -9999 -9999 -9999 -9999 -9999 -9999 -9999 310 306 299 298 295 291 289 292 289 291 289 286 284 285 283 280 280 278 -9999 -9999 -9999 -9999 -9999 -9999 -9999 -9999 -9999 -9999 -9999 -9999 -9999 -9999 -9999 -9999 -9999 -9999 -9999 -9999 -9999 -9999 -9999 -9999 -9999 -9999 -9999 -9999 -9999 -9999 -9999 -9999 -9999 -9999 -9999 -9999 -9999 -9999 -9999 -9999 -9999 -9999 -9999 -9999 -9999 -9999 -9999 -9999 -9999 -9999 -9999 -9999 -9999 -9999 -9999 -9999 -9999 -9999 -9999 -9999 -9999 -9999 -9999 -9999 -9999 -9999 -9999 -9999 -9999 -9999 -9999 -9999 -9999 -9999 -9999 -9999 -9999 -9999 -9999 -9999 -9999 -9999 -9999 -9999 -9999 -9999 -9999 -9999 -9999 -9999 -9999 -9999 -9999 -9999 -9999 349 350 347 347 352 356 349 340 337 341 347 357 360 362 354 337 321 322 -9999 -9999 -9999 -9999 -9999 -9999 -9999 -9999 -9999 -9999 -9999 -9999 -9999 -9999 -9999 -9999 -9999 -9999 -9999 -9999 -9999 -9999 -9999 -9999 -9999 -9999 -9999 -9999 -9999 -9999 -9999 
-9999 -9999 -9999 -9999 -9999 -9999 -9999 309 308 305 305 301 296 293 295 296 296 296 295 291 290 289 289 291 288 284 -9999 -9999 -9999 -9999 -9999 -9999 -9999 -9999 -9999 -9999 -9999 -9999 -9999 -9999 -9999 -9999 -9999 -9999 -9999 -9999 -9999 -9999 -9999 -9999 -9999 -9999 -9999 -9999 -9999 -9999 -9999 -9999 -9999 -9999 -9999 -9999 -9999 -9999 -9999 -9999 -9999 -9999 -9999 -9999 -9999 -9999 -9999 -9999 -9999 -9999 -9999 -9999 -9999 -9999 -9999 -9999 -9999 -9999 -9999 -9999 -9999 -9999 -9999 -9999 -9999 -9999 -9999 -9999 -9999 -9999 -9999 -9999 -9999 -9999 -9999 -9999 -9999 -9999 -9999 -9999 -9999 -9999 -9999 -9999 -9999 -9999 -9999 -9999 -9999 -9999 -9999 355 -9999 -9999 -9999 348 346 346 344 346 348 345 340 336 335 335 339 343 349 354 354 350 345 -9999 -9999 -9999 -9999 -9999 -9999 -9999 -9999 -9999 -9999 -9999 -9999 -9999 -9999 -9999 -9999 -9999 -9999 -9999 -9999 -9999 -9999 -9999 -9999 -9999 -9999 -9999 -9999 -9999 -9999 -9999 
-9999 -9999 -9999 -9999 -9999 -9999 -9999 311 308 306 306 301 297 300 306 306 304 300 304 298 296 295 294 291 293 -9999 -9999 -9999 -9999 -9999 -9999 -9999 -9999 -9999 -9999 -9999 -9999 -9999 -9999 -9999 -9999 -9999 -9999 -9999 -9999 -9999 -9999 -9999 -9999 -9999 -9999 -9999 -9999 -9999 -9999 -9999 -9999 -9999 -9999 -9999 -9999 -9999 -9999 -9999 -9999 -9999 -9999 -9999 -9999 -9999 -9999 -9999 -9999 -9999 -9999 -9999 -9999 -9999 -9999 -9999 -9999 -9999 -9999 -9999 -9999 -9999 -9999 -9999 -9999 -9999 -9999 -9999 -9999 -9999 -9999 -9999 -9999 -9999 -9999 -9999 -9999 -9999 -9999 -9999 -9999 -9999 -9999 -9999 -9999 -9999 -9999 -9999 -9999 -9999 -9999 -9999 355 353 350 349 348 347 346 343 342 342 342 341 339 336 334 333 333 336 340 346 351 350 348 -9999 -9999 -9999 -9999 -9999 -9999 -9999 -9999 -9999 -9999 -9999 -9999 -9999 -9999 -9999 -9999 -9999 -9999 -9999 -9999 -9999 -9999 -9999 -9999 -9999 -9999 -9999 -9999 -9999 -9999 -9999 
-9999 -9999 -9999 315 317 316 314 314 303 309 311 308 310 313 311 307 306 302 298 294 294 295 294 294 294 295 -9999 -9999 -9999 -9999 -9999 -9999 -9999 -9999 -9999 -9999 -9999 -9999 -9999 -9999 -9999 -9999 -9999 -9999 -9999 -9999 -9999 -9999 -9999 -9999 -9999 -9999 -9999 -9999 -9999 -9999 -9999 -9999 -9999 -9999 -9999 -9999 -9999 -9999 -9999 -9999 -9999 -9999 -9999 -9999 -9999 -9999 -9999 -9999 -9999 -9999 -9999 -9999 -9999 -9999 -9999 -9999 -9999 -9999 -9999 -9999 -9999 -9999 -9999 -9999 -9999 -9999 -9999 -9999 -9999 -9999 -9999 -9999 -9999 -9999 -9999 -9999 -9999 -9999 -9999 -9999 -9999 -9999 -9999 -9999 -9999 -9999 -9999 -9999 -9999 -9999 -9999 353 352 349 348 352 347 343 341 340 340 338 338 336 335 333 330 330 335 338 343 345 341 339 -9999 -9999 -9999 -9999 -9999 -9999 -9999 -9999 -9999 -9999 -9999 -9999 -9999 -9999 -9999 -9999 -9999 -9999 -9999 -9999 -9999 -9999 -9999 -9999 -9999 -9999 -9999 -9999 -9999 -9999 
-9999 312 312 317 309 307 307 306 310 319 319 318 321 310 314 304 308 308 305 301 295 296 298 301 302 302 -9999 -9999 -9999 -9999 -9999 -9999 -9999 -9999 -9999 -9999 -9999 -9999 -9999 -9999 -9999 -9999 -9999 -9999 -9999 -9999 -9999 -9999 -9999 -9999 -9999 -9999 -9999 -9999 -9999 -9999 -9999 -9999 -9999 -9999 -9999 -9999 -9999 -9999 -9999 -9999 -9999 -9999 -9999 -9999 -9999 -9999 -9999 -9999 -9999 -9999 -9999 -9999 -9999 -9999 -9999 -9999 -9999 -9999 -9999 -9999 -9999 -9999 -9999 -9999 -9999 -9999 -9999 -9999 -9999 -9999 -9999 -9999 -9999 -9999 -9999 -9999 -9999 -9999 -9999 -9999 -9999 -9999 -9999 -9999 -9999 -9999 -9999 -9999 -9999 -9999 -9999 -9999 350 348 348 349 348 349 352 347 340 338 335 334 334 333 330 329 331 334 339 346 348 345 -9999 -9999 -9999 -9999 -9999 -9999 -9999 -9999 -9999 -9999 -9999 -9999 -9999 -9999 -9999 -9999 -9999 -9999 -9999 -9999 -9999 -9999 -9999 -9999 -9999 -9999 -9999 -9999 -9999 -9999 
-9999 319 312 308 306 308 312 316 318 320 316 314 318 316 308 306 310 309 306 306 302 296 300 297 295 298 300 -9999 -9999 -9999 -9999 -9999 -9999 -9999 -9999 -9999 -9999 -9999 -9999 -9999 -9999 -9999 -9999 -9999 -9999 -9999 -9999 -9999 -9999 -9999 -9999 -9999 -9999 -9999 -9999 -9999 -9999 -9999 -9999 -9999 -9999 -9999 -9999 -9999 -9999 -9999 -9999 -9999 -9999 -9999 -9999 -9999 -9999 -9999 -9999 -9999 -9999 -9999 -9999 -9999 -9999 -9999 -9999 -9999 -9999 -9999 -9999 -9999 -9999 -9999 -9999 -9999 -9999 -9999 -9999 -9999 -9999 -9999 -9999 -9999 -9999 -9999 -9999 -9999 -9999 -9999 -9999 -9999 -9999 -9999 -9999 -9999 -9999 -9999 -9999 -9999 -9999 -9999 351 348 349 346 352 353 352 349 341 336 335 335 334 333 329 329 329 333 333 337 343 -9999 -9999 -9999 -9999 -9999 -9999 -9999 -9999 -9999 -9999 -9999 -9999 -9999 -9999 -9999 -9999 -9999 -9999 -9999 -9999 -9999 -9999 -9999 -9999 -9999 -9999 -9999 -9999 -9999 -9999 -9999 
-9999 -9999 320 314 306 310 313 312 316 318 316 311 311 309 311 305 309 307 305 305 300 298 295 299 306 311 315 -9999 -9999 -9999 -9999 -9999 -9999 -9999 -9999 -9999 -9999 -9999 -9999 -9999 -9999 -9999 -9999 -9999 -9999 -9999 -9999 -9999 -9999 -9999 -9999 -9999 -9999 -9999 -9999 -9999 -9999 -9999 -9999 -9999 -9999 -9999 -9999 -9999 -9999 -9999 -9999 -9999 -9999 -9999 -9999 -9999 -9999 -9999 -9999 -9999 -9999 -9999 -9999 -9999 -9999 -9999 -9999 -9999 -9999 -9999 -9999 -9999 -9999 -9999 -9999 -9999 -9999 -9999 -9999 -9999 -9999 -9999 -9999 -9999 -9999 -9999 -9999 -9999 -9999 -9999 -9999 -9999 -9999 -9999 -9999 -9999 -9999 -9999 -9999 -9999 -9999 -9999 -9999 351 350 348 347 347 351 344 342 338 336 335 334 333 330 330 327 329 330 335 339 343 346 346 -9999 -9999 -9999 -9999 339 335 -9999 -9999 -9999 -9999 -9999 -9999 -9999 -9999 -9999 -9999 -9999 -9999 -9999 -9999 -9999 -9999 -9999 -9999 -9999 -9999 -9999 -9999 
-9999 -9999 324 318 314 310 307 308 311 313 314 311 310 308 306 305 306 309 302 301 304 303 299 301 306 310 309 310 319 319 -9999 -9999 -9999 -9999 -9999 -9999 -9999 -9999 -9999 -9999 -9999 -9999 -9999 -9999 -9999 -9999 -9999 -9999 -9999 -9999 -9999 -9999 -9999 -9999 -9999 -9999 -9999 -9999 -9999 -9999 -9999 -9999 -9999 -9999 -9999 -9999 -9999 -9999 -9999 -9999 -9999 -9999 -9999 -9999 -9999 -9999 -9999 -9999 -9999 -9999 -9999 -9999 -9999 -9999 -9999 -9999 -9999 -9999 -9999 -9999 -9999 -9999 -9999 -9999 -9999 -9999 -9999 -9999 -9999 -9999 -9999 -9999 -9999 -9999 -9999 -9999 -9999 -9999 -9999 -9999 -9999 -9999 -9999 -9999 -9999 -9999 -9999 -9999 -9999 -9999 353 350 348 350 348 346 343 338 336 336 335 332 329 329 329 327 333 335 336 331 334 334 337 327 315 320 337 356 344 -9999 -9999 -9999 -9999 -9999 -9999 -9999 -9999 -9999 -9999 -9999 -9999 -9999 -9999 -9999 -9999 -9999 -9999 -9999 -9999 -9999 
-9999 -9999 332 324 323 317 311 305 302 304 310 315 313 308 303 302 303 301 302 308 309 309 306 305 304 308 316 324 325 329 -9999 -9999 -9999 -9999 -9999 -9999 -9999 -9999 -9999 -9999 -9999 -9999 -9999 -9999 -9999 -9999 -9999 -9999 -9999 -9999 -9999 -9999 -9999 -9999 -9999 -9999 -9999 -9999 -9999 -9999 -9999 -9999 -9999 -9999 -9999 -9999 -9999 -9999 -9999 -9999 -9999 -9999 -9999 -9999 -9999 -9999 -9999 -9999 -9999 -9999 -9999 -9999 -9999 -9999 -9999 -9999 -9999 -9999 -9999 -9999 -9999 -9999 -9999 -9999 -9999 -9999 -9999 -9999 -9999 -9999 -9999 -9999 -9999 -9999 -9999 -9999 -9999 -9999 -9999 -9999 -9999 -9999 -9999 -9999 -9999 -9999 -9999 -9999 -9999 351 350 351 351 350 349 342 340 338 336 335 335 332 331 331 329 330 329 333 334 331 324 322 321 324 313 315 318 340 -9999 355 349 358 -9999 -9999 -9999 -9999 -9999 -9999 -9999 -9999 -9999 -9999 -9999 -9999 -9999 -9999 -9999 -9999 -9999 -9999 
-9999 -9999 338 334 331 327 321 317 310 304 309 310 313 312 307 303 301 300 308 313 317 314 312 308 308 312 316 320 320 330 335 -9999 -9999 -9999 -9999 -9999 -9999 -9999 -9999 -9999 -9999 -9999 -9999 -9999 -9999 -9999 -9999 -9999 -9999 -9999 -9999 -9999 -9999 -9999 -9999 -9999 -9999 -9999 -9999 -9999 -9999 -9999 -9999 -9999 -9999 -9999 -9999 -9999 -9999 -9999 -9999 -9999 -9999 -9999 -9999 -9999 -9999 -9999 -9999 -9999 -9999 -9999 -9999 -9999 -9999 -9999 -9999 -9999 -9999 -9999 -9999 -9999 -9999 -9999 -9999 -9999 -9999 -9999 -9999 -9999 -9999 -9999 -9999 -9999 -9999 -9999 -9999 -9999 -9999 -9999 -9999 -9999 -9999 -9999 -9999 -9999 -9999 -9999 -9999 353 347 348 351 348 345 341 339 339 337 335 334 334 336 333 332 331 328 330 332 337 335 327 323 323 315 317 328 338 353 355 349 345 336 335 330 327 323 323 347 353 341 328 -9999 -9999 -9999 -9999 -9999 -9999 -9999 -9999 
-9999 -9999 343 338 338 339 335 331 320 310 318 319 314 310 310 302 302 307 308 314 317 314 312 310 311 315 317 322 326 325 330 -9999 -9999 -9999 -9999 -9999 -9999 -9999 -9999 -9999 -9999 -9999 -9999 -9999 -9999 -9999 -9999 -9999 -9999 -9999 -9999 -9999 -9999 -9999 -9999 -9999 -9999 -9999 -9999 -9999 -9999 -9999 -9999 -9999 -9999 -9999 -9999 -9999 -9999 -9999 -9999 -9999 -9999 -9999 -9999 -9999 -9999 -9999 -9999 -9999 -9999 -9999 -9999 -9999 -9999 -9999 -9999 -9999 -9999 -9999 -9999 -9999 -9999 -9999 -9999 -9999 -9999 -9999 -9999 -9999 -9999 -9999 -9999 -9999 -9999 -9999 -9999 -9999 -9999 -9999 -9999 -9999 -9999 -9999 -9999 -9999 -9999 -9999 -9999 -9999 348 348 350 347 349 345 340 339 336 335 335 334 335 331 332 331 331 334 330 334 331 325 336 335 321 335 329 340 340 335 325 331 317 313 315 311 307 312 328 337 345 327 325 345 -9999 -9999 -9999 -9999 -9999 -9999 
-9999 -9999 -9999 -9999 341 341 336 330 334 319 318 325 319 322 317 301 302 313 320 320 318 321 317 312 315 316 320 323 325 334 334 -9999 -9999 -9999 -9999 -9999 -9999 -9999 -9999 -9999 -9999 -9999 -9999 -9999 -9999 -9999 -9999 -9999 -9999 -9999 -9999 -9999 -9999 -9999 -9999 -9999 -9999 -9999 -9999 -9999 -9999 -9999 -9999 -9999 -9999 -9999 -9999 -9999 -9999 -9999 -9999 -9999 -9999 -9999 -9999 -9999 -9999 -9999 -9999 -9999 -9999 -9999 -9999 -9999 -9999 -9999 -9999 -9999 -9999 -9999 -9999 -9999 -9999 -9999 -9999 -9999 -9999 -9999 -9999 -9999 -9999 -9999 -9999 -9999 -9999 -9999 -9999 -9999 383 -9999 -9999 -9999 -9999 -9999 -9999 -9999 -9999 -9999 -9999 -9999 -9999 -9999 343 346 352 346 341 339 338 336 339 339 339 337 335 334 334 334 331 334 333 326 335 337 327 333 344 343 339 326 321 318 316 335 331 339 328 308 308 312 324 314 324 346 -9999 -9999 -9999 -9999 -9999 -9999 
-9999 -9999 -9999 -9999 337 335 335 332 328 319 311 318 314 320 314 306 300 308 317 319 328 326 320 318 318 321 320 323 330 328 337 335 -9999 -9999 -9999 -9999 -9999 -9999 -9999 -9999 -9999 -9999 -9999 -9999 -9999 -9999 -9999 -9999 -9999 -9999 -9999 -9999 -9999 -9999 -9999 -9999 -9999 -9999 -9999 -9999 -9999 -9999 -9999 -9999 -9999 -9999 -9999 -9999 -9999 -9999 -9999 -9999 -9999 -9999 -9999 -9999 -9999 -9999 -9999 -9999 -9999 -9999 -9999 -9999 -9999 -9999 -9999 -9999 -9999 -9999 -9999 -9999 -9999 -9999 -9999 -9999 -9999 -9999 -9999 -9999 -9999 -9999 -9999 -9999 -9999 -9999 396 393 390 -9999 -9999 -9999 -9999 -9999 -9999 -9999 -9999 -9999 -9999 -9999 -9999 -9999 345 345 346 347 344 343 341 342 343 339 334 334 332 332 336 339 335 336 337 328 335 339 328 339 345 342 336 331 333 336 319 345 349 340 328 318 315 303 308 311 329 -9999 -9999 -9999 -9999 -9999 -9999 -9999 
-9999 -9999 -9999 -9999 -9999 336 335 331 326 322 310 319 320 318 314 311 309 301 315 313 318 327 330 325 326 323 323 322 328 326 329 328 332 -9999 -9999 -9999 -9999 -9999 -9999 -9999 -9999 -9999 -9999 -9999 -9999 -9999 -9999 -9999 -9999 -9999 -9999 -9999 -9999 -9999 -9999 -9999 -9999 -9999 -9999 -9999 -9999 -9999 -9999 -9999 -9999 -9999 -9999 -9999 -9999 -9999 -9999 -9999 -9999 -9999 -9999 -9999 -9999 -9999 -9999 -9999 -9999 -9999 -9999 -9999 -9999 -9999 -9999 -9999 -9999 -9999 -9999 -9999 -9999 -9999 -9999 -9999 -9999 -9999 -9999 -9999 -9999 -9999 -9999 -9999 -9999 -9999 394 394 390 -9999 -9999 -9999 -9999 -9999 -9999 -9999 -9999 -9999 -9999 -9999 -9999 -9999 347 346 345 347 346 343 341 339 340 336 333 335 334 334 333 335 337 335 338 339 348 355 329 335 345 335 334 348 348 327 330 345 344 342 337 329 317 324 308 312 318 337 -9999 -9999 -9999 -9999 -9999 -9999 
-9999 -9999 -9999 -9999 -9999 -9999 -9999 -9999 331 323 313 316 317 320 311 305 307 307 303 308 318 320 327 335 333 328 326 323 319 322 322 323 329 -9999 -9999 -9999 -9999 -9999 -9999 -9999 -9999 -9999 -9999 -9999 -9999 -9999 -9999 -9999 -9999 -9999 -9999 -9999 -9999 -9999 -9999 -9999 -9999 -9999 -9999 -9999 -9999 -9999 -9999 -9999 -9999 -9999 -9999 -9999 -9999 -9999 -9999 -9999 -9999 -9999 -9999 -9999 -9999 -9999 -9999 -9999 -9999 -9999 -9999 -9999 -9999 -9999 -9999 -9999 -9999 -9999 -9999 -9999 -9999 -9999 -9999 -9999 -9999 -9999 -9999 -9999 -9999 -9999 -9999 -9999 -9999 393 393 391 385 382 -9999 -9999 -9999 -9999 -9999 -9999 -9999 -9999 -9999 -9999 -9999 -9999 347 343 346 350 347 347 342 339 336 336 335 332 331 330 332 331 334 336 338 341 339 344 333 341 348 348 349 362 352 336 324 357 358 339 335 351 353 338 317 309 323 339 351 -9999 -9999 -9999 -9999 -9999 
-9999 -9999 -9999 -9999 -9999 -9999 -9999 -9999 -9999 -9999 314 307 317 320 320 314 308 305 303 306 311 318 323 327 335 341 334 327 321 321 322 329 337 349 -9999 -9999 -9999 -9999 -9999 -9999 -9999 -9999 -9999 -9999 -9999 -9999 -9999 -9999 -9999 -9999 -9999 -9999 -9999 -9999 -9999 -9999 -9999 -9999 -9999 -9999 -9999 -9999 -9999 -9999 -9999 -9999 -9999 -9999 -9999 -9999 -9999 -9999 -9999 -9999 -9999 -9999 -9999 -9999 -9999 -9999 -9999 -9999 -9999 -9999 -9999 -9999 -9999 -9999 -9999 -9999 -9999 -9999 -9999 -9999 -9999 -9999 -9999 -9999 -9999 -9999 -9999 -9999 -9999 -9999 395 391 390 390 382 -9999 -9999 -9999 -9999 -9999 -9999 -9999 -9999 -9999 352 -9999 348 347 345 346 347 346 346 346 345 340 337 338 339 336 335 330 330 330 330 334 337 346 344 350 334 338 345 360 358 354 334 340 324 342 358 363 365 345 336 330 323 310 321 330 341 351 -9999 -9999 -9999 -9999 
-9999 -9999 -9999 -9999 -9999 -9999 -9999 -9999 313 313 315 310 305 313 326 326 315 314 309 308 309 310 314 320 327 331 333 328 322 325 329 339 348 347 -9999 -9999 -9999 -9999 -9999 -9999 -9999 -9999 -9999 -9999 -9999 -9999 -9999 -9999 -9999 -9999 -9999 -9999 -9999 -9999 -9999 -9999 -9999 -9999 -9999 -9999 -9999 -9999 -9999 -9999 -9999 -9999 -9999 -9999 -9999 -9999 -9999 -9999 -9999 -9999 -9999 -9999 -9999 -9999 -9999 -9999 -9999 -9999 -9999 -9999 -9999 -9999 -9999 -9999 -9999 -9999 -9999 -9999 -9999 -9999 -9999 -9999 -9999 -9999 -9999 -9999 -9999 -9999 -9999 397 396 392 390 386 381 -9999 -9999 -9999 -9999 -9999 -9999 -9999 -9999 356 353 354 352 347 344 344 343 344 347 348 342 338 338 336 333 331 331 329 328 329 328 333 338 345 346 349 339 348 355 357 358 350 352 348 326 332 332 332 347 346 346 336 319 312 314 318 328 327 -9999 -9999 -9999 -9999 
-9999 -9999 -9999 -9999 -9999 -9999 -9999 320 321 320 318 318 321 307 319 321 316 322 318 314 309 308 312 315 320 325 328 326 323 332 337 345 352 352 -9999 -9999 -9999 -9999 -9999 -9999 -9999 -9999 -9999 -9999 -9999 -9999 -9999 -9999 -9999 -9999 -9999 -9999 -9999 -9999 -9999 -9999 -9999 -9999 -9999 -9999 -9999 -9999 -9999 -9999 -9999 -9999 -9999 -9999 -9999 -9999 -9999 -9999 -9999 -9999 -9999 -9999 -9999 -9999 -9999 -9999 -9999 -9999 -9999 -9999 -9999 -9999 -9999 -9999 -9999 -9999 -9999 -9999 -9999 -9999 -9999 -9999 -9999 -9999 -9999 -9999 -9999 -9999 -9999 400 400 394 391 385 380 -9999 -9999 -9999 -9999 -9999 -9999 -9999 -9999 363 359 360 355 348 346 345 344 346 346 345 342 339 338 335 333 332 331 329 331 328 330 334 337 342 349 355 345 342 348 356 366 356 346 332 332 340 315 312 316 320 314 314 323 327 319 316 319 317 331 345 334 -9999 
-9999 -9999 -9999 -9999 -9999 -9999 323 325 330 334 328 323 325 307 304 307 313 313 321 321 317 311 309 311 316 320 326 325 323 324 330 338 352 358 357 -9999 -9999 -9999 -9999 -9999 -9999 -9999 -9999 -9999 -9999 -9999 -9999 -9999 -9999 -9999 -9999 -9999 -9999 -9999 -9999 -9999 -9999 -9999 -9999 -9999 -9999 -9999 -9999 -9999 -9999 -9999 -9999 -9999 -9999 -9999 -9999 -9999 -9999 -9999 -9999 -9999 -9999 -9999 -9999 -9999 -9999 -9999 -9999 -9999 -9999 -9999 -9999 -9999 -9999 -9999 -9999 -9999 -9999 -9999 -9999 -9999 -9999 -9999 -9999 -9999 -9999 -9999 -9999 -9999 -9999 397 395 -9999 -9999 -9999 -9999 -9999 -9999 -9999 357 -9999 -9999 359 362 363 361 353 350 346 342 343 344 344 343 341 337 335 334 332 331 331 331 331 330 337 341 340 350 356 345 352 360 359 359 348 343 340 341 340 319 320 320 311 310 324 341 343 340 323 321 316 322 -9999 -9999 -9999 
-9999 -9999 -9999 -9999 -9999 -9999 325 325 325 329 333 334 327 315 307 303 302 306 316 318 322 316 321 320 318 320 323 323 327 326 338 345 349 354 354 -9999 -9999 -9999 -9999 -9999 -9999 -9999 -9999 -9999 -9999 -9999 -9999 -9999 -9999 -9999 -9999 -9999 -9999 -9999 -9999 -9999 -9999 -9999 -9999 -9999 -9999 -9999 -9999 -9999 -9999 -9999 -9999 -9999 -9999 -9999 -9999 -9999 -9999 -9999 -9999 -9999 -9999 -9999 -9999 -9999 -9999 -9999 -9999 -9999 -9999 -9999 -9999 -9999 -9999 -9999 -9999 408 408 407 409 410 -9999 -9999 -9999 -9999 -9999 -9999 -9999 -9999 -9999 393 -9999 -9999 -9999 -9999 -9999 -9999 -9999 -9999 359 361 -9999 361 366 367 367 359 348 345 343 343 342 345 342 339 341 337 333 331 331 333 331 332 331 342 343 339 347 355 346 352 363 361 352 348 353 346 355 327 334 351 344 314 317 322 348 356 332 332 331 321 321 -9999 -9999 -9999 
-9999 -9999 -9999 -9999 341 341 330 327 327 321 323 325 328 326 318 307 306 304 304 308 318 321 332 329 329 330 326 323 322 325 340 349 351 356 355 356 -9999 -9999 -9999 -9999 -9999 -9999 -9999 -9999 -9999 -9999 -9999 -9999 -9999 -9999 -9999 -9999 -9999 -9999 -9999 -9999 -9999 -9999 -9999 -9999 -9999 -9999 -9999 -9999 -9999 -9999 -9999 -9999 -9999 -9999 -9999 -9999 -9999 -9999 -9999 -9999 -9999 -9999 -9999 -9999 -9999 -9999 -9999 -9999 -9999 -9999 -9999 -9999 -9999 -9999 415 411 411 413 411 407 -9999 407 401 400 -9999 -9999 -9999 -9999 391 390 391 390 -9999 -9999 -9999 375 370 365 362 362 361 364 367 369 366 359 355 349 348 343 340 345 341 341 339 337 334 333 333 332 333 334 332 342 344 340 347 351 351 346 353 363 360 357 347 352 347 327 357 356 331 316 334 348 334 351 360 345 330 326 325 328 -9999 -9999 
-9999 -9999 -9999 343 340 337 331 328 330 328 321 317 316 319 316 310 311 310 310 310 307 319 333 334 337 342 339 327 321 323 333 340 349 357 355 353 -9999 -9999 -9999 -9999 -9999 -9999 -9999 -9999 -9999 -9999 -9999 -9999 -9999 -9999 -9999 -9999 -9999 -9999 -9999 -9999 -9999 -9999 -9999 -9999 -9999 -9999 -9999 -9999 -9999 -9999 -9999 -9999 -9999 -9999 -9999 -9999 -9999 -9999 -9999 -9999 -9999 -9999 -9999 -9999 -9999 -9999 -9999 -9999 -9999 -9999 -9999 -9999 -9999 -9999 -9999 414 413 413 411 408 408 408 403 400 401 -9999 -9999 393 392 391 392 390 -9999 -9999 379 371 366 365 361 361 362 363 367 370 366 364 360 353 348 343 342 341 338 338 337 336 335 335 336 332 333 334 337 334 338 336 343 347 352 356 353 365 360 362 354 356 345 332 359 349 337 323 332 361 346 341 337 344 333 328 326 327 -9999 -9999 
-9999 -9999 -9999 340 346 337 334 332 333 330 332 324 319 315 313 317 320 322 318 316 313 308 321 330 330 336 341 338 334 327 335 334 342 357 357 348 355 364 359 -9999 -9999 -9999 -9999 -9999 -9999 -9999 -9999 -9999 -9999 -9999 -9999 -9999 -9999 -9999 -9999 -9999 -9999 -9999 -9999 -9999 -9999 -9999 -9999 -9999 -9999 -9999 -9999 -9999 -9999 -9999 -9999 -9999 -9999 -9999 -9999 -9999 -9999 -9999 -9999 -9999 -9999 -9999 -9999 -9999 -9999 -9999 -9999 -9999 -9999 -9999 -9999 -9999 411 412 411 408 409 407 406 399 398 399 398 396 396 394 395 395 -9999 385 378 372 367 363 360 361 361 360 361 365 363 365 363 355 348 342 342 342 340 340 339 339 336 338 334 332 330 332 333 338 337 335 337 340 346 357 358 360 363 356 363 357 349 343 362 363 335 339 335 367 356 344 331 332 332 330 329 332 332 -9999 
-9999 -9999 -9999 -9999 345 345 339 339 344 345 340 331 323 322 322 321 326 331 328 320 315 317 314 319 328 343 337 344 344 331 335 335 337 349 359 354 351 361 357 362 360 360 -9999 -9999 -9999 -9999 -9999 -9999 -9999 -9999 -9999 -9999 -9999 -9999 -9999 -9999 -9999 -9999 -9999 -9999 -9999 -9999 -9999 -9999 -9999 -9999 -9999 -9999 -9999 -9999 -9999 -9999 -9999 -9999 -9999 -9999 -9999 -9999 -9999 -9999 -9999 -9999 -9999 -9999 -9999 -9999 -9999 -9999 -9999 -9999 -9999 413 411 411 409 405 406 405 402 398 392 391 393 395 396 397 398 395 390 388 380 374 368 365 359 357 357 356 357 357 363 365 361 358 349 344 341 343 349 349 346 344 341 342 338 333 329 329 332 336 337 339 340 343 349 354 358 352 349 349 350 366 356 344 372 365 341 358 345 365 356 337 334 330 329 334 340 336 -9999 -9999 
-9999 -9999 -9999 -9999 361 350 348 348 347 351 342 333 328 334 327 327 331 335 334 321 316 321 319 319 319 332 342 338 337 333 334 339 335 343 356 357 352 344 354 361 356 359 362 362 362 -9999 -9999 -9999 -9999 -9999 -9999 -9999 -9999 -9999 -9999 -9999 -9999 -9999 -9999 -9999 -9999 -9999 -9999 -9999 -9999 -9999 -9999 -9999 -9999 -9999 -9999 -9999 -9999 -9999 -9999 -9999 -9999 -9999 -9999 -9999 -9999 -9999 -9999 -9999 -9999 -9999 -9999 -9999 -9999 -9999 -9999 -9999 413 407 403 401 401 401 400 393 389 386 387 388 390 396 398 398 398 392 383 376 368 366 358 359 357 354 354 357 364 361 361 357 348 343 339 341 346 351 348 347 349 348 343 335 331 328 329 332 337 342 341 344 350 350 354 359 355 341 355 373 351 344 363 369 365 369 351 -9999 -9999 346 336 338 330 337 347 346 340 340 
-9999 -9999 -9999 -9999 357 356 354 355 350 354 350 341 342 337 334 336 335 332 325 323 328 328 320 324 315 329 338 337 334 330 335 340 334 340 347 356 355 350 346 356 351 354 362 369 359 -9999 -9999 -9999 -9999 -9999 -9999 -9999 -9999 -9999 -9999 -9999 -9999 -9999 -9999 -9999 373 375 -9999 -9999 -9999 -9999 -9999 -9999 -9999 -9999 -9999 -9999 -9999 -9999 -9999 -9999 -9999 -9999 -9999 -9999 -9999 -9999 -9999 -9999 -9999 -9999 -9999 -9999 -9999 -9999 -9999 -9999 398 400 400 400 396 396 394 393 389 384 382 380 381 385 388 392 392 390 387 382 370 366 361 361 360 355 353 357 363 363 367 352 346 345 339 342 348 350 350 355 358 355 345 342 336 333 329 328 337 338 342 346 351 347 354 346 351 340 355 361 341 341 358 376 375 382 361 -9999 -9999 -9999 -9999 337 334 334 342 345 344 -9999 
339 326 324 328 345 352 358 362 355 357 357 350 345 343 344 343 333 331 333 333 335 327 329 322 314 326 329 339 340 327 343 338 338 343 340 349 350 343 340 349 354 354 358 362 361 367 -9999 -9999 -9999 -9999 -9999 -9999 -9999 -9999 -9999 -9999 -9999 -9999 376 374 375 373 378 -9999 -9999 -9999 -9999 -9999 -9999 -9999 -9999 -9999 -9999 -9999 -9999 -9999 -9999 -9999 -9999 -9999 -9999 -9999 -9999 -9999 -9999 -9999 -9999 -9999 -9999 -9999 -9999 401 399 399 401 403 400 401 398 395 389 385 377 376 376 375 373 375 381 388 388 382 377 371 363 361 360 354 356 356 361 365 363 353 347 345 339 340 345 350 348 352 363 362 351 348 340 332 335 333 332 338 343 347 345 338 342 344 338 350 352 345 339 337 356 372 384 381 376 -9999 -9999 -9999 -9999 -9999 346 341 348 -9999 -9999 -9999 
308 325 348 361 339 348 364 358 352 361 355 352 357 350 349 349 339 346 355 345 345 335 335 324 321 316 317 322 329 325 327 329 340 343 338 340 342 336 344 348 342 349 355 361 371 368 -9999 -9999 -9999 -9999 -9999 -9999 -9999 -9999 -9999 -9999 -9999 -9999 378 376 372 372 375 377 -9999 -9999 -9999 -9999 -9999 -9999 -9999 -9999 -9999 -9999 -9999 -9999 -9999 -9999 -9999 -9999 -9999 -9999 -9999 -9999 -9999 -9999 -9999 -9999 -9999 -9999 -9999 -9999 401 400 399 400 401 403 405 399 395 390 385 377 370 368 369 372 376 375 374 373 372 372 367 364 358 355 356 356 358 362 356 351 346 344 337 337 342 346 349 348 358 358 356 354 346 342 341 343 339 337 347 347 340 337 341 333 330 344 342 334 329 354 364 365 379 387 378 -9999 -9999 -9999 -9999 -9999 -9999 360 -9999 -9999 -9999 -9999 
-9999 313 335 362 348 343 350 349 352 359 356 364 360 354 353 354 344 356 364 355 349 347 342 327 329 324 319 316 317 324 324 334 329 337 336 339 335 334 344 339 344 345 350 366 368 369 368 365 367 362 359 -9999 -9999 -9999 -9999 -9999 -9999 -9999 376 378 378 376 378 383 377 387 -9999 -9999 -9999 -9999 -9999 -9999 -9999 -9999 -9999 -9999 -9999 -9999 -9999 -9999 -9999 -9999 -9999 -9999 -9999 -9999 -9999 -9999 -9999 -9999 -9999 -9999 -9999 404 403 402 399 398 400 399 398 395 389 388 378 376 371 366 372 373 370 367 366 368 369 362 359 356 357 356 361 361 350 347 345 342 337 342 343 349 348 346 342 352 358 361 345 340 342 348 353 347 344 336 336 338 343 347 336 327 339 325 331 351 381 381 375 378 368 382 -9999 -9999 -9999 -9999 -9999 -9999 -9999 -9999 -9999 -9999 
-9999 322 341 366 366 355 353 362 366 365 361 367 362 352 360 360 350 361 367 358 351 349 341 329 329 327 323 321 319 322 328 342 343 334 332 333 338 337 337 342 342 353 355 363 366 367 367 369 365 364 359 356 358 -9999 -9999 -9999 -9999 -9999 376 378 380 377 377 380 377 381 -9999 -9999 -9999 -9999 -9999 -9999 -9999 -9999 -9999 -9999 -9999 -9999 -9999 -9999 -9999 -9999 -9999 -9999 -9999 -9999 -9999 -9999 -9999 -9999 -9999 -9999 -9999 401 401 404 405 401 393 394 395 396 389 385 380 378 376 369 361 364 367 368 364 362 368 366 364 363 363 359 356 353 346 341 341 338 337 341 345 348 350 348 341 351 354 351 350 347 341 342 353 356 342 336 332 339 347 351 344 331 336 320 327 352 363 370 361 350 357 -9999 383 376 -9999 -9999 -9999 -9999 -9999 -9999 -9999 -9999 
-9999 320 343 355 371 373 367 355 361 364 363 366 361 359 365 365 354 364 368 361 359 349 341 336 333 327 323 325 323 329 333 346 353 350 354 342 339 343 334 336 335 346 356 360 363 364 367 367 365 364 365 359 361 365 369 369 -9999 -9999 374 379 379 377 379 380 380 384 386 -9999 -9999 -9999 -9999 -9999 -9999 -9999 -9999 -9999 -9999 -9999 -9999 -9999 -9999 -9999 -9999 -9999 -9999 -9999 -9999 -9999 -9999 -9999 -9999 -9999 -9999 402 400 407 410 404 395 391 391 394 386 379 379 377 376 373 365 356 360 360 361 357 364 368 370 365 360 357 353 348 343 342 340 338 340 342 343 350 352 350 340 346 349 357 360 360 350 340 344 346 345 336 338 342 358 354 355 340 322 322 344 362 377 364 340 336 340 351 364 364 361 -9999 -9999 -9999 -9999 -9999 -9999 -9999 
-9999 -9999 325 364 372 368 368 369 371 370 367 364 364 362 364 361 367 367 368 366 360 352 343 340 333 328 327 327 334 341 343 341 357 362 363 353 342 342 345 342 338 339 350 359 365 369 365 365 369 366 367 367 365 368 375 369 369 368 375 382 383 381 383 380 386 389 392 -9999 -9999 -9999 -9999 -9999 392 -9999 -9999 -9999 -9999 -9999 -9999 -9999 -9999 -9999 -9999 -9999 -9999 -9999 -9999 -9999 -9999 -9999 -9999 -9999 -9999 405 400 408 407 402 397 386 394 396 392 380 381 378 373 370 363 355 354 353 352 353 362 364 361 358 352 351 346 342 344 342 341 341 343 345 348 351 350 344 349 351 356 363 356 360 351 341 340 336 343 343 335 345 357 355 348 348 324 326 340 360 363 363 368 380 367 351 345 351 360 -9999 -9999 -9999 -9999 -9999 -9999 -9999 
-9999 -9999 321 326 350 367 355 366 370 359 353 367 368 367 368 363 368 368 365 362 356 349 344 341 332 335 336 339 345 351 349 346 349 357 365 365 363 364 363 356 357 343 348 354 363 365 367 369 372 369 369 368 370 372 376 374 368 369 373 382 389 388 386 385 389 396 -9999 -9999 -9999 396 396 395 394 396 390 -9999 -9999 -9999 -9999 -9999 -9999 -9999 -9999 -9999 -9999 -9999 -9999 -9999 -9999 -9999 -9999 -9999 401 405 394 399 405 405 396 385 387 386 381 378 377 379 378 372 360 364 361 358 355 357 355 361 362 354 350 347 340 344 349 349 343 347 345 351 344 341 343 351 360 359 355 357 356 349 344 340 343 341 335 332 334 349 355 355 340 338 320 328 345 370 387 400 403 373 362 357 358 360 362 -9999 -9999 -9999 -9999 -9999 -9999 -9999 
-9999 -9999 -9999 327 315 330 336 356 359 347 369 371 369 366 364 368 366 363 364 360 355 356 348 343 336 336 338 342 347 355 355 359 351 354 359 356 362 368 366 368 363 351 345 355 360 368 368 367 372 377 371 373 371 376 377 381 374 371 375 383 386 391 390 391 394 398 -9999 -9999 -9999 403 400 400 399 395 395 390 -9999 -9999 -9999 -9999 -9999 395 -9999 -9999 -9999 -9999 -9999 -9999 382 388 382 380 389 398 390 390 392 398 393 387 379 379 379 385 385 380 368 363 360 368 363 362 358 360 353 359 353 351 349 341 340 344 348 348 348 359 353 346 343 345 354 366 365 358 355 354 348 350 337 339 356 355 348 335 325 342 356 354 341 326 315 329 349 349 365 381 407 407 385 370 364 360 364 367 -9999 -9999 -9999 -9999 -9999 -9999 
-9999 -9999 -9999 -9999 -9999 -9999 314 333 331 350 370 362 371 360 365 358 365 358 357 354 363 365 359 350 341 342 344 348 353 358 359 357 359 362 359 353 350 356 357 361 370 352 346 357 363 364 371 373 371 374 374 373 372 379 387 391 385 379 373 376 387 395 397 395 395 401 402 405 405 403 401 405 403 403 402 397 -9999 -9999 -9999 398 399 400 396 391 392 393 391 387 387 389 385 382 378 376 375 373 373 377 375 379 372 374 386 380 374 364 371 367 363 361 362 365 357 356 352 355 352 350 346 340 339 342 349 348 357 358 350 346 351 364 367 370 365 368 364 362 346 335 343 350 355 360 364 351 330 332 357 347 331 327 315 342 354 346 371 381 -9999 -9999 -9999 -9999 -9999 363 360 376 -9999 -9999 -9999 -9999 -9999 -9999 
-9999 -9999 -9999 -9999 -9999 -9999 -9999 318 319 338 340 339 360 343 360 339 358 342 350 363 366 364 359 352 345 341 343 349 353 360 360 363 365 366 362 360 356 359 349 355 357 348 358 361 361 363 366 373 375 376 374 371 371 384 390 399 394 388 380 375 383 389 389 395 394 396 400 400 396 400 401 405 407 401 396 394 392 -9999 -9999 391 391 395 397 397 394 387 386 390 392 381 381 385 393 390 385 385 388 381 372 372 368 380 377 364 367 374 381 380 370 369 361 357 354 349 349 350 351 349 342 340 337 338 345 353 355 347 349 351 359 373 380 378 370 373 362 346 333 346 357 356 351 358 362 359 346 328 338 348 332 327 324 337 341 352 381 368 -9999 -9999 -9999 -9999 -9999 -9999 366 380 -9999 -9999 -9999 -9999 -9999 -9999 
-9999 -9999 -9999 -9999 -9999 -9999 -9999 -9999 -9999 -9999 312 310 314 319 332 330 333 345 360 366 367 362 360 355 348 351 353 354 356 362 367 366 367 368 370 365 372 375 361 346 355 347 355 363 369 372 365 368 377 382 378 371 378 384 389 391 395 395 391 381 375 382 388 388 388 394 397 396 393 398 398 400 402 402 399 400 399 395 389 -9999 385 390 391 393 394 389 386 386 379 376 384 388 392 394 391 397 389 382 385 378 367 372 361 366 366 366 369 374 371 367 363 357 351 348 344 348 352 348 343 340 337 339 345 344 344 344 349 361 365 373 378 376 381 369 347 348 337 345 355 355 348 360 350 363 345 339 331 351 345 331 322 327 335 373 383 381 358 -9999 -9999 -9999 -9999 -9999 -9999 394 -9999 -9999 -9999 -9999 -9999 -9999 
-9999 -9999 -9999 -9999 -9999 -9999 -9999 -9999 -9999 -9999 -9999 -9999 -9999 -9999 307 312 317 340 367 370 362 362 360 358 357 356 358 356 360 358 365 369 370 366 370 371 366 364 355 351 354 346 350 366 377 375 370 365 369 379 380 380 373 382 388 390 393 395 395 394 381 379 383 387 386 393 396 395 392 397 398 405 405 400 400 402 404 401 398 399 392 387 381 386 392 392 387 385 374 374 379 383 387 391 394 395 386 392 384 379 373 359 365 378 381 381 375 367 370 367 361 356 351 347 341 347 352 345 344 346 339 338 338 345 343 347 359 368 376 375 381 376 362 354 358 367 353 344 332 346 343 356 344 358 352 335 330 338 350 345 342 326 327 343 371 401 370 -9999 -9999 -9999 -9999 -9999 365 -9999 -9999 -9999 -9999 -9999 -9999 -9999 
-9999 -9999 -9999 -9999 -9999 -9999 -9999 -9999 -9999 -9999 -9999 -9999 -9999 -9999 -9999 -9999 317 317 334 358 364 354 364 363 363 363 364 360 355 360 364 365 363 366 373 370 369 364 356 350 349 349 351 366 379 383 374 373 367 371 380 379 372 377 385 388 395 395 393 399 390 379 380 383 386 386 395 396 394 396 398 403 403 398 400 404 403 403 406 405 403 399 388 380 386 391 388 378 372 370 370 375 379 385 388 391 391 391 389 389 370 371 377 374 377 384 379 368 366 368 361 355 354 348 344 343 347 348 342 344 337 334 337 348 347 348 358 371 375 375 365 367 377 373 371 381 371 362 335 330 332 350 343 340 358 339 324 341 352 352 363 342 325 334 377 399 387 387 -9999 -9999 -9999 -9999 -9999 -9999 -9999 -9999 -9999 -9999 -9999 -9999 
-9999 -9999 -9999 -9999 -9999 -9999 -9999 -9999 -9999 -9999 -9999 -9999 -9999 -9999 -9999 -9999 -9999 -9999 322 322 333 338 349 359 357 356 355 358 362 356 358 362 361 370 366 363 366 359 353 350 344 350 355 364 364 373 381 379 369 367 373 377 375 371 379 384 395 391 395 397 391 383 379 382 385 384 389 396 398 392 389 393 394 399 400 402 403 405 405 403 403 403 394 385 394 392 393 384 374 368 364 367 372 378 385 393 396 395 397 387 368 369 372 376 380 380 376 370 362 359 355 352 353 350 344 345 346 346 343 343 338 338 336 343 345 352 364 369 370 371 374 375 375 379 384 374 362 351 343 326 337 355 337 330 352 346 324 326 334 341 341 348 343 330 359 377 371 -9999 -9999 -9999 -9999 -9999 -9999 -9999 -9999 -9999 -9999 -9999 -9999 -9999 
-9999 -9999 -9999 -9999 -9999 -9999 -9999 -9999 -9999 -9999 -9999 -9999 -9999 -9999 -9999 -9999 -9999 -9999 -9999 -9999 329 326 333 335 340 345 348 348 352 356 359 359 360 372 372 364 360 365 349 347 348 359 363 371 364 365 374 379 377 373 372 375 377 375 370 378 386 382 389 393 390 387 384 380 381 384 385 391 393 387 384 384 387 396 397 400 404 403 402 402 400 395 392 385 382 389 391 388 380 374 369 367 365 370 374 387 396 397 398 392 386 376 360 367 379 378 369 375 373 366 357 350 356 352 354 352 350 354 350 345 342 344 344 343 347 356 374 379 377 377 364 367 372 367 385 381 355 356 332 322 337 354 335 340 348 356 332 330 330 327 327 323 327 327 339 369 365 -9999 -9999 -9999 -9999 -9999 -9999 -9999 -9999 -9999 -9999 -9999 -9999 -9999 
-9999 -9999 -9999 -9999 -9999 -9999 -9999 -9999 -9999 -9999 -9999 -9999 -9999 -9999 -9999 -9999 -9999 -9999 -9999 -9999 -9999 336 339 333 335 334 339 345 353 351 351 351 351 364 367 363 357 354 346 351 359 362 367 359 359 363 364 377 379 372 370 373 379 376 369 370 374 378 381 389 386 388 386 386 380 384 381 387 388 385 382 380 380 387 391 393 398 402 400 400 403 400 393 382 378 376 383 385 380 378 371 374 368 370 368 373 382 383 390 390 392 386 361 374 379 379 371 365 376 374 363 353 347 350 361 362 358 359 353 351 349 350 348 344 350 361 372 381 375 368 376 358 367 350 368 376 367 363 336 325 344 352 329 332 342 344 329 337 334 329 337 331 333 328 349 380 373 373 -9999 -9999 -9999 -9999 -9999 -9999 -9999 -9999 -9999 -9999 -9999 -9999 
-9999 -9999 -9999 -9999 -9999 -9999 -9999 -9999 -9999 -9999 -9999 -9999 -9999 -9999 -9999 -9999 -9999 -9999 -9999 -9999 -9999 331 353 353 344 351 356 358 354 353 353 355 354 355 355 366 365 354 356 352 351 352 358 364 358 355 357 368 377 370 372 383 386 380 373 372 369 369 376 382 380 384 389 388 380 378 381 385 388 386 383 380 377 380 389 392 397 398 400 404 406 403 399 395 389 386 375 373 384 386 376 373 369 376 373 365 371 376 383 381 378 367 355 379 384 382 369 356 373 362 365 361 341 353 358 365 352 354 361 357 356 352 352 345 353 361 367 378 385 386 370 358 342 339 369 378 362 339 329 322 330 329 327 335 359 355 341 352 347 347 344 351 338 333 341 365 369 377 372 375 -9999 -9999 -9999 -9999 388 -9999 -9999 -9999 -9999 -9999 
-9999 -9999 -9999 -9999 -9999 -9999 -9999 -9999 -9999 -9999 -9999 -9999 -9999 -9999 -9999 -9999 -9999 -9999 -9999 -9999 -9999 333 346 360 363 353 358 370 371 372 367 360 357 355 359 356 357 357 366 367 364 363 367 382 386 379 368 360 372 382 369 376 382 386 386 380 374 369 369 374 376 382 384 389 386 379 377 379 385 385 383 382 380 378 384 389 395 396 399 401 403 405 403 401 395 396 392 373 379 379 380 379 370 371 372 369 375 382 385 379 365 355 341 352 373 369 372 344 340 341 343 345 340 340 342 349 342 361 363 367 363 360 356 346 351 362 369 383 378 387 379 378 356 338 347 370 378 362 331 322 322 321 335 356 365 353 349 341 361 368 376 380 368 347 341 361 365 368 373 386 378 380 -9999 407 399 395 -9999 -9999 -9999 -9999 
-9999 -9999 -9999 -9999 -9999 -9999 -9999 -9999 -9999 -9999 -9999 -9999 -9999 -9999 -9999 -9999 -9999 -9999 -9999 -9999 -9999 -9999 332 346 367 362 365 366 364 378 379 368 366 360 360 359 361 374 372 375 382 376 381 391 390 392 383 362 368 382 376 370 376 386 389 385 381 374 373 372 371 378 381 387 388 387 382 379 387 386 381 383 381 378 380 383 387 389 390 397 403 404 405 401 397 398 397 378 371 393 397 394 385 375 372 380 379 381 381 363 351 352 353 342 352 352 342 334 345 347 330 323 334 330 329 324 333 332 356 361 372 371 364 350 352 369 375 356 355 365 389 381 359 334 328 359 350 341 329 322 318 319 334 361 366 369 351 337 338 342 359 359 365 347 342 354 362 365 376 378 394 403 430 413 -9999 -9999 -9999 -9999 -9999 -9999 
-9999 -9999 -9999 -9999 -9999 -9999 -9999 -9999 -9999 -9999 -9999 -9999 -9999 -9999 -9999 -9999 -9999 -9999 -9999 -9999 -9999 -9999 -9999 340 362 366 359 370 368 364 374 366 377 380 369 353 352 364 384 389 388 386 391 390 387 378 373 372 363 377 377 369 384 398 394 387 394 385 378 377 374 374 379 382 386 389 386 379 383 384 381 379 381 377 375 377 384 388 385 391 402 407 406 402 397 389 382 377 371 381 397 406 398 384 378 386 388 375 360 356 359 363 375 356 338 333 346 340 339 366 357 347 322 320 325 329 320 325 337 345 360 375 378 362 345 362 372 361 346 333 350 347 343 333 322 334 357 343 326 323 320 324 338 340 367 380 370 359 343 339 343 357 366 348 349 358 -9999 374 377 381 383 386 406 -9999 -9999 -9999 -9999 -9999 -9999 -9999 
-9999 -9999 -9999 -9999 -9999 -9999 -9999 -9999 -9999 -9999 -9999 -9999 -9999 -9999 -9999 -9999 -9999 -9999 -9999 -9999 -9999 -9999 -9999 -9999 341 348 347 359 371 371 363 361 367 382 389 371 359 360 367 381 388 383 387 385 387 382 381 377 374 371 368 365 383 396 391 385 391 388 387 382 380 378 377 380 384 387 393 384 382 383 383 379 380 380 379 379 388 388 379 384 398 405 405 403 402 406 389 370 382 380 393 397 391 385 389 388 390 372 359 371 368 377 372 350 353 346 351 356 338 343 355 342 323 342 348 349 344 332 347 356 364 365 373 376 355 346 364 365 340 329 321 321 322 328 317 319 341 344 327 322 324 318 332 334 347 358 380 366 360 352 341 346 358 350 351 -9999 -9999 -9999 -9999 -9999 -9999 -9999 -9999 -9999 -9999 -9999 -9999 -9999 -9999 -9999 
-9999 -9999 -9999 -9999 -9999 -9999 -9999 -9999 -9999 -9999 -9999 -9999 -9999 -9999 -9999 -9999 -9999 -9999 -9999 -9999 -9999 -9999 -9999 -9999 -9999 336 359 373 378 383 376 360 364 387 389 386 383 382 374 382 380 375 373 378 377 382 381 380 386 381 371 363 373 385 384 385 386 389 397 391 385 383 384 380 381 383 393 393 389 382 389 384 387 385 384 381 394 390 379 378 388 397 403 407 406 401 392 372 384 389 390 394 391 387 389 387 379 369 365 380 379 381 362 353 361 357 355 370 365 351 351 331 323 348 366 362 357 355 349 361 371 380 379 381 365 347 346 372 363 333 335 344 347 342 323 316 316 320 323 319 319 321 322 325 326 357 369 375 369 354 348 342 346 350 361 -9999 -9999 -9999 -9999 -9999 -9999 -9999 -9999 -9999 -9999 -9999 -9999 -9999 -9999 -9999 
-9999 -9999 -9999 -9999 -9999 -9999 -9999 -9999 -9999 -9999 -9999 -9999 -9999 -9999 -9999 -9999 -9999 -9999 -9999 -9999 -9999 -9999 -9999 -9999 -9999 342 343 361 383 379 375 377 358 371 380 393 391 389 386 387 373 365 364 367 370 375 379 384 388 380 374 367 373 377 380 380 384 387 391 394 390 390 384 386 391 386 386 396 394 387 391 386 395 394 395 387 384 389 380 373 377 384 399 400 403 403 391 369 375 392 392 393 393 391 389 389 385 382 370 381 376 364 366 370 377 374 368 374 373 360 363 335 320 344 369 360 365 356 365 360 372 380 387 382 377 365 338 352 360 332 350 364 356 330 322 324 322 342 328 330 332 322 327 325 326 332 342 378 389 373 356 344 350 361 -9999 -9999 -9999 -9999 -9999 -9999 -9999 -9999 -9999 -9999 -9999 -9999 -9999 -9999 -9999 -9999 
-9999 -9999 -9999 -9999 -9999 -9999 -9999 -9999 -9999 -9999 -9999 -9999 -9999 -9999 -9999 -9999 -9999 -9999 -9999 -9999 -9999 -9999 -9999 -9999 -9999 -9999 340 359 376 382 370 363 356 362 367 376 384 393 388 388 387 375 365 361 362 367 374 382 387 384 376 372 368 372 381 389 389 395 386 388 393 393 391 392 397 395 386 393 396 388 383 385 395 401 406 399 388 382 382 386 371 379 394 401 394 384 370 361 366 382 388 390 390 390 392 389 387 384 376 384 380 375 378 386 390 381 381 380 380 370 366 353 323 328 356 343 350 351 347 358 374 362 382 376 378 376 354 338 358 335 352 387 373 335 345 340 335 358 352 362 350 327 324 328 330 328 329 350 367 387 370 349 352 370 -9999 -9999 -9999 -9999 -9999 -9999 -9999 -9999 -9999 -9999 -9999 -9999 -9999 -9999 -9999 -9999 
-9999 -9999 -9999 -9999 -9999 -9999 -9999 -9999 -9999 -9999 -9999 -9999 -9999 -9999 -9999 -9999 -9999 -9999 -9999 -9999 -9999 -9999 -9999 -9999 -9999 -9999 337 355 372 371 360 365 365 375 368 369 379 387 390 395 397 393 383 370 361 362 364 372 386 391 390 389 378 370 379 383 388 391 389 388 389 394 399 398 399 396 390 390 393 395 384 381 398 398 405 398 398 389 390 393 375 381 387 387 384 377 362 375 362 363 371 381 384 389 391 392 379 384 384 386 380 382 377 373 373 383 380 372 376 372 352 351 324 322 319 315 319 339 334 368 374 357 367 360 353 372 362 337 353 346 362 373 372 375 349 377 368 348 344 355 371 359 343 329 327 337 341 331 337 354 367 354 360 371 387 -9999 -9999 -9999 -9999 -9999 -9999 -9999 -9999 -9999 -9999 -9999 -9999 -9999 -9999 -9999 
-9999 -9999 -9999 -9999 -9999 -9999 -9999 -9999 -9999 -9999 -9999 -9999 -9999 -9999 -9999 -9999 -9999 -9999 -9999 -9999 -9999 -9999 -9999 -9999 -9999 335 337 358 371 359 351 363 379 379 386 376 384 390 394 387 388 395 394 375 373 370 365 362 376 392 393 390 388 381 372 370 383 393 383 392 399 397 400 403 405 399 393 383 393 399 390 383 382 391 402 396 398 393 391 392 374 371 373 375 367 366 378 385 385 374 356 370 383 387 378 390 372 387 375 380 371 378 376 358 357 375 363 361 373 378 366 336 318 321 312 317 321 312 317 335 354 348 346 348 340 370 361 335 363 365 371 384 389 379 368 368 365 368 364 333 337 341 349 332 334 336 342 341 352 354 350 355 370 361 379 377 376 387 390 -9999 -9999 -9999 -9999 -9999 -9999 -9999 -9999 -9999 -9999 -9999 
-9999 -9999 -9999 -9999 -9999 -9999 -9999 -9999 -9999 -9999 -9999 -9999 -9999 -9999 -9999 -9999 -9999 -9999 -9999 -9999 -9999 -9999 -9999 -9999 -9999 -9999 335 350 366 352 350 362 368 376 387 385 390 395 397 394 394 385 380 380 386 383 382 373 371 379 384 393 388 387 383 376 384 383 391 399 403 404 403 404 406 402 397 385 387 402 397 390 378 382 393 392 399 397 394 385 373 370 372 369 379 375 395 399 388 383 365 358 380 368 376 376 375 390 383 365 365 372 381 361 332 330 330 333 336 344 326 321 347 349 340 323 330 342 321 318 325 328 325 326 328 345 346 345 355 362 374 386 367 378 382 385 385 386 348 344 341 328 331 335 333 331 333 335 339 347 366 353 381 364 367 371 372 383 398 392 -9999 -9999 -9999 -9999 -9999 -9999 -9999 -9999 -9999 -9999 
-9999 -9999 -9999 -9999 -9999 -9999 -9999 -9999 -9999 -9999 -9999 -9999 -9999 -9999 -9999 -9999 -9999 -9999 -9999 -9999 -9999 -9999 -9999 -9999 -9999 -9999 338 344 356 347 349 362 371 384 378 384 394 397 400 387 397 396 388 392 394 390 391 395 385 372 370 375 379 376 376 373 379 384 388 395 403 408 409 404 405 401 400 393 381 395 399 398 384 377 386 388 395 400 392 388 381 379 379 378 386 386 389 392 379 365 373 357 350 351 367 361 379 389 379 350 337 342 342 332 333 331 343 337 319 316 327 344 357 360 361 354 340 348 332 341 343 346 350 335 338 343 338 363 339 370 390 374 361 375 364 381 376 383 384 386 357 343 340 343 355 352 348 355 346 351 366 372 353 383 363 378 378 376 408 419 428 435 461 -9999 -9999 -9999 -9999 -9999 -9999 -9999 
-9999 -9999 -9999 -9999 -9999 -9999 -9999 -9999 -9999 -9999 -9999 -9999 -9999 -9999 -9999 -9999 -9999 -9999 -9999 -9999 -9999 -9999 -9999 -9999 -9999 -9999 -9999 338 350 345 363 377 382 383 380 383 392 392 399 391 399 400 397 397 401 391 392 405 399 386 388 381 370 371 377 379 373 371 382 399 402 402 410 402 399 405 394 386 377 381 392 394 390 380 379 380 388 397 388 389 385 384 382 378 388 385 378 367 366 373 361 358 369 364 348 343 346 354 349 363 340 346 335 341 361 340 352 350 351 333 322 316 327 351 344 362 363 356 339 358 349 360 367 348 339 366 351 373 351 340 368 383 359 381 357 349 349 371 373 386 395 381 380 371 378 378 365 347 347 350 352 355 360 373 393 401 390 373 409 445 458 464 475 453 -9999 -9999 -9999 -9999 -9999 -9999 
-9999 -9999 -9999 -9999 -9999 -9999 -9999 -9999 -9999 -9999 -9999 -9999 -9999 -9999 -9999 -9999 -9999 -9999 -9999 -9999 -9999 -9999 -9999 -9999 -9999 -9999 -9999 -9999 338 340 353 366 372 377 374 379 383 378 381 397 401 396 396 396 403 403 395 394 400 392 396 397 383 375 367 366 370 374 372 389 390 396 398 389 388 399 393 382 373 374 379 396 389 380 376 375 381 392 382 390 382 379 381 377 376 378 370 375 385 386 371 379 395 388 359 361 363 362 367 360 342 347 356 365 355 344 369 375 363 347 352 327 309 314 329 353 366 360 344 356 362 369 357 370 345 375 369 385 375 335 347 344 381 387 384 373 338 339 343 361 387 384 382 388 368 370 387 372 369 364 366 358 363 367 369 377 392 392 432 433 422 422 423 414 -9999 -9999 -9999 -9999 -9999 -9999 
-9999 -9999 -9999 -9999 -9999 -9999 -9999 -9999 -9999 -9999 -9999 -9999 -9999 -9999 -9999 -9999 -9999 -9999 -9999 -9999 -9999 -9999 -9999 -9999 -9999 -9999 -9999 -9999 -9999 341 345 347 357 367 374 374 381 375 377 388 385 385 397 399 392 394 398 392 395 401 396 396 401 393 379 368 364 366 367 376 378 383 381 374 376 387 397 390 374 367 371 385 391 380 382 373 377 378 377 388 383 379 381 375 367 364 366 382 386 377 372 390 387 374 372 379 385 388 375 364 343 350 364 381 367 350 380 375 365 369 369 344 311 323 348 363 373 368 362 355 368 377 373 376 350 368 385 386 354 334 324 347 387 390 398 368 375 372 340 343 357 366 359 382 376 354 379 398 374 372 378 377 375 377 385 395 424 397 394 390 -9999 395 -9999 -9999 -9999 -9999 -9999 -9999 -9999 -9999 
-9999 -9999 -9999 -9999 -9999 -9999 -9999 -9999 -9999 -9999 -9999 -9999 -9999 -9999 -9999 -9999 -9999 -9999 -9999 -9999 -9999 -9999 -9999 -9999 -9999 -9999 -9999 -9999 -9999 344 344 354 364 373 368 370 379 382 372 368 373 385 389 387 385 395 395 388 392 401 401 404 404 405 401 387 369 367 366 364 365 369 367 366 367 375 381 379 374 367 365 367 379 381 388 387 375 370 375 391 384 377 378 373 366 363 363 374 382 387 383 393 376 375 385 393 395 376 352 348 366 367 378 387 370 357 372 375 372 352 343 323 310 308 335 365 372 371 366 354 347 369 375 380 370 373 383 374 354 353 341 328 359 370 369 395 401 378 348 343 345 342 346 361 361 361 374 384 381 363 376 387 375 372 388 424 395 385 -9999 -9999 -9999 -9999 -9999 -9999 -9999 -9999 -9999 -9999 -9999 -9999 
-9999 -9999 -9999 -9999 -9999 -9999 -9999 -9999 -9999 -9999 -9999 -9999 -9999 -9999 -9999 -9999 -9999 -9999 -9999 -9999 -9999 -9999 -9999 -9999 -9999 -9999 -9999 -9999 -9999 -9999 346 348 365 377 374 377 390 390 381 378 367 376 377 388 387 388 387 383 391 398 402 396 402 400 399 402 383 385 387 374 368 368 365 362 360 361 365 369 372 378 376 369 364 373 373 387 388 380 372 389 383 372 372 375 372 371 366 366 379 387 389 391 378 382 395 396 387 364 358 356 374 385 394 381 360 369 379 359 341 336 323 322 318 307 317 345 364 376 382 373 347 354 359 377 381 392 388 371 369 359 330 328 345 372 341 391 398 371 391 353 346 351 345 350 353 361 349 359 364 368 369 379 375 399 421 384 380 400 -9999 -9999 -9999 -9999 -9999 -9999 -9999 -9999 -9999 -9999 -9999 -9999 
-9999 -9999 -9999 -9999 -9999 -9999 -9999 -9999 -9999 -9999 -9999 -9999 -9999 -9999 -9999 -9999 -9999 -9999 -9999 -9999 -9999 -9999 -9999 -9999 -9999 -9999 -9999 -9999 -9999 -9999 -9999 351 351 362 378 370 379 393 394 391 372 376 376 373 376 375 374 374 388 397 400 400 396 393 390 388 384 390 394 403 401 386 386 374 371 365 365 370 377 389 406 394 374 366 360 364 378 374 366 378 374 365 372 380 380 376 375 370 375 382 385 383 380 387 385 387 377 355 369 366 383 388 387 380 367 377 382 363 355 329 330 340 335 308 311 325 361 366 382 379 368 343 344 358 367 379 391 393 396 364 336 331 329 340 334 367 395 396 403 385 357 354 362 378 372 390 398 393 392 372 364 375 409 419 392 390 406 -9999 -9999 -9999 -9999 -9999 -9999 -9999 -9999 -9999 -9999 -9999 -9999 -9999 
-9999 -9999 -9999 -9999 -9999 -9999 -9999 -9999 -9999 -9999 -9999 -9999 -9999 -9999 -9999 -9999 -9999 -9999 -9999 -9999 -9999 -9999 -9999 -9999 -9999 -9999 -9999 -9999 -9999 -9999 -9999 -9999 -9999 352 361 373 368 385 387 380 372 387 384 370 369 369 365 364 373 383 387 398 399 396 391 385 391 402 397 411 413 406 407 394 403 387 376 388 392 395 408 407 398 384 369 363 362 371 369 365 360 366 377 389 394 382 381 376 375 377 384 382 386 389 381 375 369 358 383 370 381 390 385 377 371 382 375 356 340 344 355 350 319 310 305 313 342 364 378 384 376 361 338 337 343 354 366 381 394 350 381 355 336 329 326 329 357 398 392 371 353 369 367 352 349 358 359 357 392 401 376 406 416 377 378 392 -9999 -9999 -9999 -9999 -9999 -9999 -9999 -9999 -9999 -9999 -9999 -9999 -9999 -9999 
-9999 -9999 -9999 -9999 -9999 -9999 -9999 -9999 -9999 -9999 -9999 -9999 -9999 -9999 -9999 -9999 -9999 -9999 -9999 -9999 -9999 -9999 -9999 -9999 -9999 -9999 -9999 -9999 -9999 -9999 -9999 -9999 -9999 -9999 352 358 359 371 369 366 371 370 372 379 383 378 365 363 368 375 375 390 396 402 401 395 394 396 401 404 412 409 411 402 413 396 379 397 410 404 405 406 407 404 388 377 362 358 366 372 363 362 374 386 392 384 381 380 377 373 381 377 373 374 382 373 355 367 384 385 388 391 383 390 385 387 384 361 349 365 359 350 318 307 299 308 325 353 368 379 389 384 364 332 349 379 398 399 391 380 380 356 380 373 372 341 349 367 368 350 363 352 348 351 373 376 386 372 368 413 434 411 374 376 393 -9999 -9999 -9999 -9999 -9999 -9999 -9999 -9999 -9999 -9999 -9999 -9999 -9999 -9999 -9999 
-9999 -9999 -9999 -9999 -9999 -9999 -9999 -9999 -9999 -9999 -9999 -9999 -9999 -9999 -9999 -9999 -9999 -9999 -9999 -9999 -9999 -9999 -9999 -9999 -9999 -9999 -9999 -9999 -9999 -9999 -9999 -9999 -9999 -9999 -9999 355 355 358 358 370 373 374 380 371 370 367 371 378 374 382 381 377 384 400 407 407 402 398 395 401 405 406 407 409 406 401 386 379 397 411 400 399 410 405 402 387 379 366 358 361 356 361 374 384 393 389 376 381 381 376 373 365 368 365 361 362 362 374 386 382 390 392 390 390 386 383 381 377 366 371 340 344 316 302 305 325 362 372 380 375 370 387 383 351 334 371 381 380 399 391 375 390 402 401 386 352 334 342 337 350 354 352 360 353 372 410 385 376 405 426 375 385 380 385 399 -9999 -9999 -9999 -9999 -9999 -9999 -9999 -9999 -9999 -9999 -9999 -9999 -9999 -9999 -9999 
-9999 -9999 -9999 -9999 -9999 -9999 -9999 -9999 -9999 -9999 -9999 -9999 -9999 -9999 -9999 -9999 -9999 -9999 -9999 -9999 -9999 -9999 -9999 -9999 -9999 -9999 -9999 -9999 -9999 -9999 -9999 -9999 -9999 -9999 -9999 -9999 354 354 356 360 359 359 362 361 366 363 373 387 390 389 388 379 380 392 405 398 401 395 394 396 394 397 399 409 411 412 405 391 374 382 386 388 397 407 405 399 396 387 366 355 352 367 377 386 386 389 374 379 378 388 374 362 375 385 388 390 391 381 378 377 391 395 389 387 382 373 381 387 384 363 326 318 307 304 318 319 363 383 384 389 363 379 376 357 329 351 355 383 397 378 363 348 345 346 338 336 333 336 345 345 349 358 372 377 388 393 380 394 435 381 375 380 385 -9999 -9999 -9999 -9999 -9999 -9999 -9999 -9999 -9999 -9999 -9999 -9999 -9999 -9999 -9999 -9999 -9999 
-9999 -9999 -9999 -9999 -9999 -9999 -9999 -9999 -9999 -9999 -9999 -9999 -9999 -9999 -9999 -9999 -9999 -9999 -9999 -9999 -9999 -9999 -9999 -9999 -9999 -9999 -9999 -9999 -9999 -9999 -9999 -9999 -9999 -9999 -9999 -9999 -9999 359 357 357 364 370 363 362 373 382 378 390 399 403 390 380 380 383 388 386 391 394 392 393 392 394 395 396 408 412 405 394 382 368 385 399 391 398 405 405 399 390 381 374 359 352 369 382 377 378 373 383 383 385 383 369 372 376 386 393 391 394 384 373 384 396 392 386 385 368 381 390 363 338 328 311 316 325 343 343 349 381 377 364 356 344 362 340 326 344 360 392 405 392 394 384 349 355 359 349 387 366 353 365 368 383 380 377 370 380 382 444 408 383 388 395 -9999 -9999 -9999 -9999 -9999 -9999 -9999 -9999 -9999 -9999 -9999 -9999 -9999 -9999 -9999 -9999 -9999 -9999 
-9999 -9999 -9999 -9999 -9999 -9999 -9999 -9999 -9999 -9999 -9999 -9999 -9999 -9999 -9999 -9999 -9999 -9999 -9999 -9999 -9999 -9999 -9999 -9999 -9999 -9999 -9999 -9999 -9999 -9999 -9999 359 357 -9999 -9999 356 361 372 378 372 386 383 378 378 370 380 388 388 390 396 395 387 387 379 380 386 391 393 392 393 394 396 399 404 398 400 394 394 386 374 379 400 399 392 398 396 394 397 390 391 377 353 351 366 370 361 382 385 380 386 379 370 370 386 392 396 386 378 383 363 381 399 389 381 382 369 385 380 378 364 342 316 308 309 330 354 371 380 384 378 379 360 329 320 343 385 379 388 389 401 399 373 387 401 360 385 420 377 400 405 403 378 371 379 385 391 408 443 385 -9999 -9999 -9999 -9999 -9999 -9999 -9999 -9999 -9999 -9999 -9999 -9999 -9999 -9999 -9999 -9999 -9999 -9999 -9999 -9999 -9999 
-9999 -9999 -9999 -9999 -9999 -9999 -9999 -9999 -9999 -9999 -9999 -9999 -9999 -9999 -9999 -9999 -9999 -9999 -9999 -9999 -9999 -9999 -9999 -9999 -9999 -9999 -9999 -9999 -9999 -9999 357 367 366 -9999 -9999 359 368 395 391 378 389 389 391 382 373 385 394 395 388 393 395 392 389 378 378 382 390 393 395 397 396 399 401 405 406 401 393 404 405 390 372 386 398 394 386 396 393 397 396 392 383 366 352 350 358 356 374 379 377 390 385 385 368 383 395 402 399 391 377 363 375 393 391 378 373 376 387 388 392 383 363 332 307 306 309 340 352 360 373 353 344 343 343 319 353 382 376 376 399 402 407 402 403 388 380 411 405 409 420 415 405 399 383 378 378 384 444 453 423 -9999 -9999 -9999 -9999 -9999 -9999 -9999 -9999 -9999 -9999 -9999 -9999 -9999 -9999 -9999 -9999 -9999 -9999 -9999 -9999 -9999 
-9999 -9999 -9999 -9999 -9999 -9999 -9999 -9999 -9999 -9999 -9999 -9999 -9999 -9999 -9999 -9999 -9999 -9999 -9999 -9999 -9999 -9999 -9999 -9999 -9999 -9999 -9999 -9999 -9999 -9999 356 363 375 372 361 358 371 393 396 385 394 397 395 389 386 384 391 391 389 391 388 393 388 379 386 392 384 390 397 401 398 400 403 404 408 405 403 403 398 398 375 377 394 399 387 388 392 394 398 389 381 378 363 349 349 354 363 369 379 388 399 396 376 372 387 398 400 399 393 375 359 388 397 384 364 390 392 378 385 362 359 314 314 328 311 311 328 357 378 374 372 351 318 333 363 359 350 374 392 401 391 406 396 399 406 397 382 401 403 401 395 407 404 390 392 418 406 459 432 402 -9999 -9999 -9999 -9999 -9999 -9999 -9999 -9999 -9999 -9999 -9999 -9999 -9999 -9999 -9999 -9999 -9999 -9999 -9999 -9999 
-9999 -9999 -9999 -9999 -9999 -9999 -9999 -9999 -9999 -9999 -9999 -9999 -9999 -9999 -9999 -9999 -9999 -9999 -9999 -9999 -9999 -9999 -9999 -9999 -9999 -9999 -9999 -9999 -9999 -9999 357 361 367 376 370 359 361 379 393 393 385 391 395 393 389 386 401 394 386 382 383 386 388 380 385 388 388 394 394 395 396 400 403 401 402 399 399 406 395 388 379 370 383 389 385 384 391 399 399 390 376 372 365 353 348 347 351 356 372 386 391 388 382 389 383 395 404 392 396 380 365 393 394 374 368 393 385 369 355 336 320 315 312 324 350 348 347 375 393 382 372 356 320 347 363 342 370 380 404 398 389 404 397 417 401 383 371 372 371 383 382 383 406 393 387 396 394 463 444 399 -9999 -9999 -9999 -9999 -9999 -9999 -9999 -9999 -9999 -9999 -9999 -9999 -9999 -9999 -9999 -9999 -9999 -9999 -9999 -9999 
-9999 -9999 -9999 -9999 -9999 -9999 -9999 -9999 -9999 -9999 -9999 -9999 -9999 -9999 -9999 -9999 -9999 -9999 -9999 -9999 -9999 -9999 -9999 -9999 -9999 -9999 -9999 -9999 -9999 -9999 -9999 -9999 361 367 376 372 362 372 380 383 378 383 382 383 386 387 393 398 386 378 384 389 389 383 379 383 387 394 391 393 397 400 398 399 400 397 396 415 406 407 388 365 373 383 383 382 390 399 402 396 389 373 368 368 366 350 345 356 368 377 382 389 386 402 400 385 397 388 393 376 357 389 385 371 363 390 391 374 332 324 324 327 348 324 361 379 386 386 393 379 354 358 319 348 348 346 376 401 403 402 383 410 395 411 409 393 412 384 377 368 372 384 389 399 387 401 407 497 453 -9999 -9999 -9999 -9999 -9999 -9999 -9999 -9999 -9999 -9999 -9999 -9999 -9999 -9999 -9999 -9999 -9999 -9999 -9999 -9999 -9999 
-9999 -9999 -9999 -9999 -9999 -9999 -9999 -9999 -9999 -9999 -9999 -9999 -9999 -9999 -9999 -9999 -9999 -9999 -9999 -9999 -9999 -9999 -9999 -9999 -9999 -9999 -9999 -9999 -9999 -9999 -9999 -9999 -9999 359 372 378 369 368 375 374 370 368 370 382 386 392 389 386 380 381 383 389 389 383 373 377 383 389 390 395 399 400 400 402 405 401 391 403 408 399 380 365 370 380 380 382 390 396 393 396 398 392 392 381 383 372 360 345 359 359 366 383 385 395 408 390 374 376 390 375 349 365 380 364 355 392 389 367 331 326 363 360 371 350 355 352 365 374 373 345 346 333 319 350 340 352 395 398 392 402 382 415 391 418 408 416 415 415 415 402 390 397 414 437 396 408 420 521 -9999 -9999 -9999 -9999 -9999 -9999 -9999 -9999 -9999 -9999 -9999 -9999 -9999 -9999 -9999 -9999 -9999 -9999 -9999 -9999 -9999 -9999 
-9999 -9999 -9999 -9999 -9999 -9999 -9999 -9999 -9999 -9999 -9999 -9999 -9999 -9999 -9999 -9999 -9999 -9999 -9999 -9999 -9999 -9999 -9999 -9999 -9999 -9999 -9999 -9999 -9999 -9999 -9999 -9999 -9999 362 361 373 375 375 381 380 381 377 371 372 371 376 375 376 385 384 382 386 382 374 369 374 382 382 387 393 399 403 403 401 405 404 398 389 397 394 380 362 369 375 382 379 385 393 398 399 394 397 391 389 397 392 374 364 345 349 352 363 380 388 399 403 385 365 368 365 358 338 353 337 368 397 391 355 330 334 373 379 380 367 341 320 329 330 343 319 328 316 336 351 330 345 372 393 393 394 388 397 407 403 404 409 392 405 390 394 398 398 390 423 436 468 491 557 -9999 -9999 -9999 -9999 -9999 -9999 -9999 -9999 -9999 -9999 -9999 -9999 -9999 -9999 -9999 -9999 -9999 -9999 -9999 -9999 -9999 -9999 
-9999 -9999 -9999 -9999 -9999 -9999 -9999 -9999 -9999 -9999 -9999 -9999 -9999 -9999 -9999 -9999 -9999 -9999 -9999 -9999 -9999 -9999 -9999 -9999 -9999 -9999 -9999 -9999 -9999 -9999 -9999 -9999 -9999 -9999 362 363 372 373 379 384 382 378 383 382 373 373 370 372 384 387 380 385 379 369 366 375 374 378 383 391 398 401 407 406 411 402 400 394 381 382 380 363 366 378 385 384 382 394 397 398 399 389 393 397 401 395 385 388 368 346 345 350 362 383 390 399 394 381 387 387 376 353 356 335 355 375 373 343 330 336 371 362 347 329 317 310 310 307 306 300 307 305 312 314 311 324 350 399 370 387 380 382 376 383 408 397 384 377 390 394 395 383 391 398 397 428 504 581 -9999 -9999 -9999 -9999 -9999 -9999 -9999 -9999 -9999 -9999 -9999 -9999 -9999 -9999 -9999 -9999 -9999 -9999 -9999 -9999 -9999 -9999 
-9999 -9999 -9999 -9999 -9999 -9999 -9999 -9999 -9999 -9999 -9999 -9999 -9999 -9999 -9999 -9999 -9999 -9999 -9999 -9999 -9999 -9999 -9999 -9999 -9999 -9999 -9999 -9999 -9999 -9999 -9999 -9999 -9999 -9999 -9999 364 368 381 378 383 381 375 382 391 391 382 381 384 379 383 382 385 374 368 365 371 375 380 381 389 393 397 404 404 399 400 394 385 376 380 378 360 371 381 386 386 385 388 392 397 403 390 384 396 401 397 380 384 383 362 339 339 352 369 373 396 401 400 389 398 381 391 379 355 331 349 384 371 328 335 362 346 317 327 322 333 357 355 348 321 316 323 346 359 358 334 323 342 342 345 347 362 368 402 409 414 415 390 378 385 388 405 432 417 426 494 562 565 -9999 -9999 -9999 -9999 -9999 -9999 -9999 -9999 -9999 -9999 -9999 -9999 -9999 -9999 -9999 -9999 -9999 -9999 -9999 -9999 -9999 -9999 
-9999 -9999 -9999 -9999 -9999 -9999 -9999 -9999 -9999 -9999 -9999 -9999 -9999 -9999 -9999 -9999 -9999 -9999 -9999 -9999 -9999 -9999 -9999 -9999 -9999 -9999 -9999 -9999 -9999 -9999 -9999 -9999 -9999 -9999 -9999 366 370 384 387 381 382 376 378 391 389 383 381 392 392 383 384 384 376 371 369 374 377 378 378 384 390 397 400 403 400 401 399 383 369 375 370 360 365 371 386 387 393 393 393 387 396 397 395 384 391 400 386 381 386 367 344 344 341 357 383 395 395 408 397 387 395 402 386 367 349 335 344 365 329 339 325 325 337 352 365 363 386 393 361 344 358 320 357 390 398 378 362 342 365 376 389 398 410 410 398 398 388 380 384 390 393 411 421 480 520 564 579 -9999 -9999 -9999 -9999 -9999 -9999 -9999 -9999 -9999 -9999 -9999 -9999 -9999 -9999 -9999 -9999 -9999 -9999 -9999 -9999 -9999 -9999 -9999 
-9999 -9999 -9999 -9999 -9999 -9999 -9999 -9999 -9999 -9999 -9999 -9999 -9999 -9999 -9999 -9999 -9999 -9999 -9999 -9999 -9999 -9999 -9999 -9999 -9999 -9999 -9999 -9999 -9999 -9999 -9999 -9999 -9999 -9999 366 366 381 378 380 378 381 379 377 379 387 388 380 380 392 389 385 387 383 375 370 372 375 378 380 380 384 391 398 405 401 391 388 379 364 364 362 364 373 374 389 391 388 387 384 379 391 399 400 394 381 390 386 391 391 376 348 351 361 353 380 385 403 402 404 383 387 399 408 383 381 353 334 333 333 339 325 349 380 384 394 386 393 397 389 371 388 346 336 366 401 410 389 365 -9999 -9999 -9999 -9999 -9999 408 405 378 369 389 393 405 434 457 493 523 563 555 -9999 -9999 -9999 -9999 -9999 -9999 -9999 -9999 -9999 -9999 -9999 -9999 -9999 -9999 -9999 -9999 -9999 -9999 -9999 -9999 -9999 -9999 -9999 -9999 
-9999 -9999 -9999 -9999 -9999 -9999 -9999 -9999 -9999 -9999 -9999 -9999 -9999 -9999 -9999 -9999 -9999 -9999 -9999 -9999 -9999 -9999 -9999 -9999 -9999 -9999 -9999 -9999 -9999 -9999 -9999 -9999 -9999 -9999 -9999 -9999 375 378 376 375 377 378 380 377 385 390 391 383 388 395 396 395 386 379 374 370 379 382 382 380 383 387 395 403 397 387 383 370 368 381 384 382 380 382 397 398 394 393 390 383 379 393 399 401 391 375 373 390 397 380 347 356 376 373 363 387 403 401 406 382 371 391 401 401 392 375 359 335 329 330 335 338 369 396 382 364 381 391 387 407 393 373 365 353 368 391 382 383 -9999 -9999 -9999 -9999 -9999 410 391 376 387 396 409 424 425 434 460 493 461 -9999 -9999 -9999 -9999 -9999 -9999 -9999 -9999 -9999 -9999 -9999 -9999 -9999 -9999 -9999 -9999 -9999 -9999 -9999 -9999 -9999 -9999 -9999 -9999 -9999 
-9999 -9999 -9999 -9999 -9999 -9999 -9999 -9999 -9999 -9999 -9999 -9999 -9999 -9999 -9999 -9999 -9999 -9999 -9999 -9999 -9999 -9999 -9999 -9999 -9999 -9999 -9999 -9999 -9999 -9999 -9999 -9999 -9999 -9999 -9999 -9999 -9999 373 372 366 370 369 379 380 390 392 400 389 391 401 401 394 392 384 378 373 380 387 387 383 382 387 401 405 396 385 375 367 373 393 401 398 394 399 410 411 405 402 394 389 378 379 391 394 396 393 379 369 379 374 353 352 381 397 374 377 395 393 406 392 366 383 381 384 388 361 347 346 341 342 339 348 358 386 354 354 363 358 390 405 396 404 397 384 387 -9999 -9999 -9999 -9999 -9999 -9999 -9999 -9999 409 394 400 419 412 403 -9999 -9999 -9999 -9999 -9999 -9999 -9999 -9999 -9999 -9999 -9999 -9999 -9999 -9999 -9999 -9999 -9999 -9999 -9999 -9999 -9999 -9999 -9999 -9999 -9999 -9999 -9999 -9999 -9999 -9999 -9999 
-9999 -9999 -9999 -9999 -9999 -9999 -9999 -9999 -9999 -9999 -9999 -9999 -9999 -9999 -9999 -9999 -9999 -9999 -9999 -9999 -9999 -9999 -9999 -9999 -9999 -9999 -9999 -9999 -9999 -9999 -9999 -9999 -9999 -9999 -9999 -9999 -9999 -9999 370 367 368 369 373 382 393 398 395 394 388 392 398 400 398 388 382 381 380 389 394 394 390 394 402 400 389 386 382 370 371 389 399 402 408 404 411 402 407 406 405 395 389 382 378 385 387 396 401 385 361 357 356 353 373 398 391 376 378 395 401 387 365 357 352 355 347 342 350 360 372 352 337 343 347 349 335 336 332 346 372 398 406 405 404 -9999 -9999 -9999 -9999 -9999 -9999 -9999 -9999 -9999 -9999 420 421 -9999 -9999 -9999 -9999 -9999 -9999 -9999 -9999 -9999 -9999 -9999 -9999 -9999 -9999 -9999 -9999 -9999 -9999 -9999 -9999 -9999 -9999 -9999 -9999 -9999 -9999 -9999 -9999 -9999 -9999 -9999 -9999 -9999 -9999 -9999 
-9999 -9999 -9999 -9999 -9999 -9999 -9999 -9999 -9999 -9999 -9999 -9999 -9999 -9999 -9999 -9999 -9999 -9999 -9999 -9999 -9999 -9999 -9999 -9999 -9999 -9999 -9999 -9999 -9999 -9999 -9999 -9999 -9999 -9999 -9999 -9999 -9999 -9999 -9999 368 374 372 372 377 388 392 393 397 391 390 390 396 395 389 384 385 384 387 393 394 399 408 410 411 403 397 396 383 368 379 390 399 402 403 409 404 403 407 404 400 396 385 380 380 377 391 397 387 363 375 380 380 365 379 397 386 378 389 389 396 380 369 373 385 384 353 370 399 370 348 344 338 346 338 337 362 345 362 392 406 398 400 402 -9999 -9999 -9999 -9999 -9999 -9999 -9999 -9999 -9999 -9999 -9999 -9999 -9999 -9999 -9999 -9999 -9999 -9999 -9999 -9999 -9999 -9999 -9999 -9999 -9999 -9999 -9999 -9999 -9999 -9999 -9999 -9999 -9999 -9999 -9999 -9999 -9999 -9999 -9999 -9999 -9999 -9999 -9999 -9999 -9999 -9999 -9999 
-9999 -9999 -9999 -9999 -9999 -9999 -9999 -9999 -9999 -9999 -9999 -9999 -9999 -9999 -9999 -9999 -9999 -9999 -9999 -9999 -9999 -9999 -9999 -9999 -9999 -9999 -9999 -9999 -9999 -9999 -9999 -9999 -9999 -9999 -9999 -9999 -9999 377 371 378 382 386 380 385 392 390 396 399 397 395 395 398 395 388 393 390 389 390 391 397 408 412 404 409 406 405 404 395 374 376 388 392 401 401 408 407 400 404 404 401 398 390 388 388 394 388 395 394 363 378 390 397 384 379 391 391 388 377 390 386 397 378 396 400 404 367 362 401 405 380 386 350 343 348 350 370 383 375 390 408 404 400 391 -9999 -9999 -9999 -9999 -9999 -9999 -9999 -9999 -9999 -9999 -9999 -9999 -9999 -9999 -9999 -9999 -9999 -9999 -9999 -9999 -9999 -9999 -9999 -9999 -9999 -9999 -9999 -9999 -9999 -9999 -9999 -9999 -9999 -9999 -9999 -9999 -9999 -9999 -9999 -9999 -9999 -9999 -9999 -9999 -9999 -9999 -9999 
-9999 -9999 -9999 -9999 -9999 -9999 -9999 -9999 -9999 -9999 -9999 -9999 -9999 -9999 -9999 -9999 -9999 -9999 -9999 -9999 -9999 -9999 -9999 -9999 -9999 -9999 -9999 -9999 -9999 -9999 -9999 -9999 -9999 -9999 -9999 -9999 -9999 -9999 376 377 386 393 382 379 381 384 384 392 394 395 396 395 393 388 398 394 396 392 388 397 407 406 403 410 408 399 405 397 373 365 373 393 400 403 408 409 406 401 403 400 394 393 386 386 397 397 382 392 376 364 394 397 399 400 393 384 391 375 381 388 398 394 405 395 395 364 378 385 399 417 405 375 351 361 355 389 416 413 418 397 391 393 394 -9999 -9999 -9999 -9999 -9999 -9999 -9999 -9999 -9999 -9999 -9999 -9999 -9999 -9999 -9999 -9999 -9999 -9999 -9999 -9999 -9999 -9999 -9999 -9999 -9999 -9999 -9999 -9999 -9999 -9999 -9999 -9999 -9999 -9999 -9999 -9999 -9999 -9999 -9999 -9999 -9999 -9999 -9999 -9999 -9999 -9999 -9999 
-9999 -9999 -9999 -9999 -9999 -9999 -9999 -9999 -9999 -9999 -9999 -9999 -9999 -9999 -9999 -9999 -9999 -9999 -9999 -9999 -9999 -9999 -9999 -9999 -9999 -9999 -9999 -9999 -9999 -9999 -9999 -9999 -9999 -9999 -9999 -9999 -9999 -9999 379 371 382 392 387 386 375 384 389 393 396 399 401 401 398 395 394 399 396 395 388 399 405 405 402 397 413 404 399 390 379 379 367 377 396 398 403 404 409 405 398 401 396 397 399 398 392 387 383 370 362 357 373 395 402 399 393 384 384 373 370 375 384 403 402 382 368 358 370 397 412 418 390 372 357 374 368 402 416 412 416 414 401 380 -9999 -9999 -9999 -9999 -9999 -9999 -9999 -9999 -9999 -9999 -9999 -9999 -9999 -9999 -9999 -9999 -9999 -9999 -9999 -9999 -9999 -9999 -9999 -9999 -9999 -9999 -9999 -9999 -9999 -9999 -9999 -9999 -9999 -9999 -9999 -9999 -9999 -9999 -9999 -9999 -9999 -9999 -9999 -9999 -9999 -9999 -9999 -9999 
-9999 -9999 -9999 -9999 -9999 -9999 -9999 -9999 -9999 -9999 -9999 -9999 -9999 -9999 -9999 -9999 -9999 -9999 -9999 -9999 -9999 -9999 -9999 -9999 -9999 -9999 -9999 -9999 -9999 -9999 -9999 -9999 -9999 -9999 -9999 -9999 -9999 -9999 381 374 390 393 389 393 383 379 384 391 397 399 395 399 402 396 394 398 396 398 389 390 401 409 416 403 398 405 390 392 394 395 382 369 388 396 397 401 406 411 401 394 402 404 401 399 393 397 398 397 374 363 378 389 404 403 399 387 387 374 367 366 369 386 395 387 391 378 371 401 412 411 414 384 359 371 366 412 404 408 395 407 391 385 -9999 -9999 -9999 -9999 -9999 -9999 -9999 -9999 -9999 -9999 -9999 -9999 -9999 -9999 -9999 -9999 -9999 -9999 -9999 -9999 -9999 -9999 -9999 -9999 -9999 -9999 -9999 -9999 -9999 -9999 -9999 -9999 -9999 -9999 -9999 -9999 -9999 -9999 -9999 -9999 -9999 -9999 -9999 -9999 -9999 -9999 -9999 -9999 
-9999 -9999 -9999 -9999 -9999 -9999 -9999 -9999 -9999 -9999 -9999 -9999 -9999 -9999 -9999 -9999 -9999 -9999 -9999 -9999 -9999 -9999 -9999 -9999 -9999 -9999 -9999 -9999 -9999 -9999 -9999 -9999 -9999 -9999 -9999 -9999 -9999 -9999 381 374 380 395 395 391 392 378 379 388 399 400 390 385 390 393 394 395 400 393 385 388 398 408 414 413 397 386 385 399 411 413 399 373 368 370 381 400 400 406 410 401 402 403 403 405 400 390 386 389 377 367 374 389 394 398 397 387 386 382 367 366 372 390 386 397 411 396 386 404 413 412 395 375 370 384 370 385 392 403 385 378 385 398 -9999 -9999 -9999 -9999 -9999 -9999 -9999 -9999 -9999 -9999 -9999 -9999 -9999 -9999 -9999 -9999 -9999 -9999 -9999 -9999 -9999 -9999 -9999 -9999 -9999 -9999 -9999 -9999 -9999 -9999 -9999 -9999 -9999 -9999 -9999 -9999 -9999 -9999 -9999 -9999 -9999 -9999 -9999 -9999 -9999 -9999 -9999 -9999 
-9999 -9999 -9999 -9999 -9999 -9999 -9999 -9999 -9999 -9999 -9999 -9999 -9999 -9999 -9999 -9999 -9999 -9999 -9999 -9999 -9999 -9999 -9999 -9999 -9999 -9999 -9999 -9999 -9999 -9999 -9999 -9999 -9999 -9999 -9999 -9999 -9999 -9999 380 378 376 381 391 394 394 387 376 384 397 403 392 384 376 379 383 387 395 393 388 388 394 403 412 412 403 391 383 395 405 400 390 382 392 381 367 374 391 386 395 390 404 399 406 410 407 405 398 381 373 382 398 404 396 389 386 383 383 381 373 373 373 384 400 395 414 413 401 415 403 403 425 399 388 370 389 372 383 385 371 369 391 416 -9999 -9999 -9999 -9999 -9999 -9999 -9999 -9999 -9999 -9999 -9999 -9999 -9999 -9999 -9999 -9999 -9999 -9999 -9999 -9999 -9999 -9999 -9999 -9999 -9999 -9999 -9999 -9999 -9999 -9999 -9999 -9999 -9999 -9999 -9999 -9999 -9999 -9999 -9999 -9999 -9999 -9999 -9999 -9999 -9999 -9999 -9999 -9999 
-9999 -9999 -9999 -9999 -9999 -9999 -9999 -9999 -9999 -9999 -9999 -9999 -9999 -9999 -9999 -9999 -9999 -9999 -9999 -9999 -9999 -9999 -9999 -9999 -9999 -9999 -9999 -9999 -9999 -9999 -9999 -9999 -9999 -9999 -9999 -9999 -9999 -9999 -9999 382 374 377 393 394 389 394 380 387 393 395 381 381 382 385 382 383 388 391 391 389 392 399 408 409 404 393 388 394 409 407 401 388 409 404 383 375 373 371 373 384 400 402 409 407 406 404 405 391 376 395 402 400 384 389 393 398 397 391 386 382 375 380 401 407 406 417 411 418 408 394 404 392 386 378 400 372 397 396 381 378 399 415 -9999 -9999 -9999 -9999 -9999 -9999 -9999 -9999 -9999 -9999 -9999 -9999 -9999 -9999 -9999 -9999 -9999 -9999 -9999 -9999 -9999 -9999 -9999 -9999 -9999 -9999 -9999 -9999 -9999 -9999 -9999 -9999 -9999 -9999 -9999 -9999 -9999 -9999 -9999 -9999 -9999 -9999 -9999 -9999 -9999 -9999 -9999 -9999 
-9999 -9999 -9999 -9999 -9999 -9999 -9999 -9999 -9999 -9999 -9999 -9999 -9999 -9999 -9999 -9999 -9999 -9999 -9999 -9999 -9999 -9999 -9999 -9999 -9999 -9999 -9999 -9999 -9999 -9999 -9999 -9999 -9999 -9999 -9999 -9999 -9999 -9999 -9999 384 376 385 393 390 383 386 382 380 380 382 392 391 395 400 393 392 387 388 392 392 393 396 407 418 403 389 394 401 414 419 402 399 411 406 392 402 393 392 379 386 406 404 403 406 410 410 401 385 379 393 391 383 390 395 399 397 395 392 391 385 379 380 399 415 416 411 411 409 401 386 387 380 382 382 394 394 392 408 394 380 383 397 -9999 -9999 -9999 -9999 -9999 -9999 -9999 -9999 -9999 -9999 -9999 -9999 -9999 -9999 -9999 -9999 -9999 -9999 -9999 -9999 -9999 -9999 -9999 -9999 -9999 -9999 -9999 -9999 -9999 -9999 -9999 -9999 -9999 -9999 -9999 -9999 -9999 -9999 -9999 -9999 -9999 -9999 -9999 -9999 -9999 -9999 -9999 -9999 
-9999 -9999 -9999 -9999 -9999 -9999 -9999 -9999 -9999 -9999 -9999 -9999 -9999 -9999 -9999 -9999 -9999 -9999 -9999 -9999 -9999 -9999 -9999 -9999 -9999 -9999 -9999 -9999 -9999 -9999 -9999 -9999 -9999 -9999 -9999 -9999 -9999 -9999 -9999 383 374 376 388 388 382 383 379 373 373 381 384 387 389 392 391 398 400 394 392 394 397 400 404 413 403 401 407 408 419 417 407 401 418 414 407 419 414 408 395 381 384 406 401 408 411 410 410 390 384 399 401 384 391 397 398 400 401 400 394 388 382 383 395 413 419 420 405 410 414 401 401 407 411 409 391 419 396 389 400 383 396 411 -9999 -9999 -9999 -9999 -9999 -9999 -9999 -9999 -9999 -9999 -9999 -9999 -9999 -9999 -9999 -9999 -9999 -9999 -9999 -9999 -9999 -9999 -9999 -9999 -9999 -9999 -9999 -9999 -9999 -9999 -9999 -9999 -9999 -9999 -9999 -9999 -9999 -9999 -9999 -9999 -9999 -9999 -9999 -9999 -9999 -9999 -9999 -9999 
-9999 -9999 -9999 -9999 -9999 -9999 -9999 -9999 -9999 -9999 -9999 -9999 -9999 -9999 -9999 -9999 -9999 -9999 -9999 -9999 -9999 -9999 -9999 -9999 -9999 -9999 -9999 -9999 -9999 -9999 -9999 -9999 -9999 -9999 -9999 -9999 -9999 -9999 -9999 381 377 388 389 385 386 385 379 370 366 369 373 377 383 389 388 385 385 389 390 390 397 401 399 398 399 402 408 409 419 422 412 405 414 410 414 415 412 414 418 412 393 395 396 404 411 406 406 386 385 400 390 389 397 401 403 403 402 400 399 391 386 386 392 403 424 419 415 402 413 417 415 425 411 401 395 403 422 403 395 385 389 419 -9999 -9999 -9999 -9999 -9999 -9999 -9999 -9999 -9999 -9999 -9999 -9999 -9999 -9999 -9999 -9999 -9999 -9999 -9999 -9999 -9999 -9999 -9999 -9999 -9999 -9999 -9999 -9999 -9999 -9999 -9999 -9999 -9999 -9999 -9999 -9999 -9999 -9999 -9999 -9999 -9999 -9999 -9999 -9999 -9999 -9999 -9999 -9999 
-9999 -9999 -9999 -9999 -9999 -9999 -9999 -9999 -9999 -9999 -9999 -9999 -9999 -9999 -9999 -9999 -9999 -9999 -9999 -9999 -9999 -9999 -9999 -9999 -9999 -9999 -9999 -9999 -9999 -9999 -9999 -9999 -9999 -9999 -9999 -9999 -9999 -9999 -9999 377 369 378 388 385 385 376 371 365 366 369 372 377 383 387 388 382 380 381 384 389 393 398 397 396 401 406 410 407 414 415 414 405 407 410 413 419 419 412 408 414 407 387 386 402 417 412 396 384 392 388 389 395 402 402 406 405 400 401 401 393 390 392 398 397 411 418 414 405 401 407 429 431 411 406 406 402 437 387 393 396 398 -9999 -9999 -9999 -9999 -9999 -9999 -9999 -9999 -9999 -9999 -9999 -9999 -9999 -9999 -9999 -9999 -9999 -9999 -9999 -9999 -9999 -9999 -9999 -9999 -9999 -9999 -9999 -9999 -9999 -9999 -9999 -9999 -9999 -9999 -9999 -9999 -9999 -9999 -9999 -9999 -9999 -9999 -9999 -9999 -9999 -9999 -9999 -9999 -9999 
-9999 -9999 -9999 -9999 -9999 -9999 -9999 -9999 -9999 -9999 -9999 -9999 -9999 -9999 -9999 -9999 -9999 -9999 -9999 -9999 -9999 -9999 -9999 -9999 -9999 -9999 -9999 -9999 -9999 -9999 -9999 -9999 -9999 -9999 -9999 -9999 -9999 -9999 -9999 374 372 385 386 382 375 378 369 370 370 384 388 397 396 397 401 397 388 384 381 380 383 387 392 394 398 402 404 407 409 408 409 402 404 406 413 418 418 416 412 401 399 392 382 392 401 401 395 379 379 385 388 399 407 407 407 403 401 402 403 395 391 396 400 396 400 408 416 422 422 402 419 432 423 428 421 412 460 421 406 422 425 -9999 -9999 -9999 -9999 -9999 -9999 -9999 -9999 -9999 -9999 -9999 -9999 -9999 -9999 -9999 -9999 -9999 -9999 -9999 -9999 -9999 -9999 -9999 -9999 -9999 -9999 -9999 -9999 -9999 -9999 -9999 -9999 -9999 -9999 -9999 -9999 -9999 -9999 -9999 -9999 -9999 -9999 -9999 -9999 -9999 -9999 -9999 -9999 -9999 
-9999 -9999 -9999 -9999 -9999 -9999 -9999 -9999 -9999 -9999 -9999 -9999 -9999 -9999 -9999 -9999 -9999 -9999 -9999 -9999 -9999 -9999 -9999 -9999 -9999 -9999 -9999 -9999 -9999 -9999 -9999 -9999 -9999 -9999 -9999 -9999 -9999 -9999 -9999 381 366 377 386 386 375 369 365 369 372 376 386 389 389 387 393 400 398 393 385 380 378 379 383 389 392 394 399 403 406 406 405 403 402 405 409 409 410 411 410 414 412 402 390 383 380 382 384 383 377 389 398 400 407 408 402 403 408 407 404 396 394 396 396 394 396 406 422 427 423 407 410 435 431 427 426 423 482 427 411 423 -9999 -9999 -9999 -9999 -9999 -9999 -9999 -9999 -9999 -9999 -9999 -9999 -9999 -9999 -9999 -9999 -9999 -9999 -9999 -9999 -9999 -9999 -9999 -9999 -9999 -9999 -9999 -9999 -9999 -9999 -9999 -9999 -9999 -9999 -9999 -9999 -9999 -9999 -9999 -9999 -9999 -9999 -9999 -9999 -9999 -9999 -9999 -9999 -9999 -9999 
-9999 -9999 -9999 -9999 -9999 -9999 -9999 -9999 -9999 -9999 -9999 -9999 -9999 -9999 -9999 -9999 -9999 -9999 -9999 -9999 -9999 -9999 -9999 -9999 -9999 -9999 -9999 -9999 -9999 -9999 -9999 -9999 -9999 -9999 -9999 -9999 -9999 -9999 -9999 377 376 373 380 378 379 365 370 375 392 382 388 398 393 390 392 399 399 395 386 385 384 383 386 387 389 389 391 398 403 403 399 399 401 404 407 404 407 409 411 411 411 413 408 398 404 406 408 393 383 386 390 390 392 398 404 407 411 410 407 397 397 394 394 395 399 408 424 425 419 415 409 424 432 436 424 437 473 420 419 -9999 -9999 -9999 -9999 -9999 -9999 -9999 -9999 -9999 -9999 -9999 -9999 -9999 -9999 -9999 -9999 -9999 -9999 -9999 -9999 -9999 -9999 -9999 -9999 -9999 -9999 -9999 -9999 -9999 -9999 -9999 -9999 -9999 -9999 -9999 -9999 -9999 -9999 -9999 -9999 -9999 -9999 -9999 -9999 -9999 -9999 -9999 -9999 -9999 -9999 -9999 
-9999 -9999 -9999 -9999 -9999 -9999 -9999 -9999 -9999 -9999 -9999 -9999 -9999 -9999 -9999 -9999 -9999 -9999 -9999 -9999 -9999 -9999 -9999 -9999 -9999 -9999 -9999 -9999 -9999 -9999 -9999 -9999 -9999 -9999 -9999 -9999 -9999 -9999 -9999 -9999 382 374 376 378 374 371 389 380 384 393 391 394 392 394 393 395 391 395 390 391 390 393 402 404 405 396 394 396 398 396 397 399 402 402 403 404 408 409 411 412 418 413 417 406 414 412 411 394 387 388 388 391 397 405 404 408 412 416 410 398 398 395 395 397 402 404 418 431 432 419 409 411 428 436 431 434 483 415 422 -9999 -9999 -9999 -9999 -9999 -9999 -9999 -9999 -9999 -9999 -9999 -9999 -9999 -9999 -9999 -9999 -9999 -9999 -9999 -9999 -9999 -9999 -9999 -9999 -9999 -9999 -9999 -9999 -9999 -9999 -9999 -9999 -9999 -9999 -9999 -9999 -9999 -9999 -9999 -9999 -9999 -9999 -9999 -9999 -9999 -9999 -9999 -9999 -9999 -9999 -9999 
-9999 -9999 -9999 -9999 -9999 -9999 -9999 -9999 -9999 -9999 -9999 -9999 -9999 -9999 -9999 -9999 -9999 -9999 -9999 -9999 -9999 -9999 -9999 -9999 -9999 -9999 -9999 -9999 -9999 -9999 -9999 -9999 -9999 -9999 -9999 -9999 -9999 -9999 -9999 -9999 -9999 374 369 383 363 376 395 393 384 391 397 390 391 394 394 393 400 403 398 405 400 401 407 409 403 399 397 396 396 396 394 396 400 403 404 409 410 411 411 415 419 418 417 416 417 420 412 400 393 393 392 392 393 397 404 406 412 414 409 400 398 394 396 399 407 410 417 425 431 427 416 413 422 430 453 490 487 -9999 -9999 -9999 -9999 -9999 -9999 -9999 -9999 -9999 -9999 -9999 -9999 -9999 -9999 -9999 -9999 -9999 -9999 -9999 -9999 -9999 -9999 -9999 -9999 -9999 -9999 -9999 -9999 -9999 -9999 -9999 -9999 -9999 -9999 -9999 -9999 -9999 -9999 -9999 -9999 -9999 -9999 -9999 -9999 -9999 -9999 -9999 -9999 -9999 -9999 -9999 -9999 -9999 
-9999 -9999 -9999 -9999 -9999 -9999 -9999 -9999 -9999 -9999 -9999 -9999 -9999 -9999 -9999 -9999 -9999 -9999 -9999 -9999 -9999 -9999 -9999 -9999 -9999 -9999 -9999 -9999 -9999 -9999 -9999 -9999 -9999 -9999 -9999 -9999 -9999 -9999 -9999 -9999 -9999 376 389 374 371 387 385 385 384 390 394 387 392 394 392 391 400 400 399 408 404 398 403 413 402 397 394 394 393 395 394 396 399 406 407 407 408 408 407 413 411 411 415 414 421 426 419 403 397 400 407 405 402 401 405 412 416 416 411 406 401 399 400 405 415 419 424 439 428 424 419 419 435 438 -9999 -9999 -9999 -9999 -9999 -9999 -9999 -9999 -9999 -9999 -9999 -9999 -9999 -9999 -9999 -9999 -9999 -9999 -9999 -9999 -9999 -9999 -9999 -9999 -9999 -9999 -9999 -9999 -9999 -9999 -9999 -9999 -9999 -9999 -9999 -9999 -9999 -9999 -9999 -9999 -9999 -9999 -9999 -9999 -9999 -9999 -9999 -9999 -9999 -9999 -9999 -9999 -9999 -9999 -9999 -9999 
-9999 -9999 -9999 -9999 -9999 -9999 -9999 -9999 -9999 -9999 -9999 -9999 -9999 -9999 -9999 -9999 -9999 -9999 -9999 -9999 -9999 -9999 -9999 -9999 -9999 -9999 -9999 -9999 -9999 -9999 -9999 -9999 -9999 -9999 -9999 -9999 -9999 -9999 -9999 -9999 -9999 396 384 366 373 383 380 385 385 390 387 387 390 389 393 394 395 398 397 403 401 396 395 402 396 397 394 394 394 396 396 398 396 404 411 411 407 404 404 410 408 409 418 418 421 422 425 412 401 401 407 409 406 412 418 416 416 413 408 410 406 402 402 408 419 425 431 439 427 421 421 426 438 -9999 -9999 -9999 -9999 -9999 -9999 -9999 -9999 -9999 -9999 -9999 -9999 -9999 -9999 -9999 -9999 -9999 -9999 -9999 -9999 -9999 -9999 -9999 -9999 -9999 -9999 -9999 -9999 -9999 -9999 -9999 -9999 -9999 -9999 -9999 -9999 -9999 -9999 -9999 -9999 -9999 -9999 -9999 -9999 -9999 -9999 -9999 -9999 -9999 -9999 -9999 -9999 -9999 -9999 -9999 -9999 -9999 
-9999 -9999 -9999 -9999 -9999 -9999 -9999 -9999 -9999 -9999 -9999 -9999 -9999 -9999 -9999 -9999 -9999 -9999 -9999 -9999 -9999 -9999 -9999 -9999 -9999 -9999 -9999 -9999 -9999 -9999 -9999 -9999 -9999 -9999 -9999 -9999 -9999 -9999 -9999 -9999 -9999 403 369 368 371 371 371 383 385 384 380 392 393 391 388 389 395 393 393 398 394 391 392 392 393 395 396 397 396 397 396 399 398 401 403 410 407 406 405 405 409 412 411 423 426 425 425 414 404 399 408 416 413 411 413 416 412 408 408 412 414 409 410 414 420 423 429 444 441 442 432 426 441 -9999 -9999 -9999 -9999 -9999 -9999 -9999 -9999 -9999 -9999 -9999 -9999 -9999 -9999 -9999 -9999 -9999 -9999 -9999 -9999 -9999 -9999 -9999 -9999 -9999 -9999 -9999 -9999 -9999 -9999 -9999 -9999 -9999 -9999 -9999 -9999 -9999 -9999 -9999 -9999 -9999 -9999 -9999 -9999 -9999 -9999 -9999 -9999 -9999 -9999 -9999 -9999 -9999 -9999 -9999 -9999 -9999 
-9999 -9999 -9999 -9999 -9999 -9999 -9999 -9999 -9999 -9999 -9999 -9999 -9999 -9999 -9999 -9999 -9999 -9999 -9999 -9999 -9999 -9999 -9999 -9999 -9999 -9999 -9999 -9999 -9999 -9999 -9999 -9999 -9999 -9999 -9999 -9999 -9999 -9999 -9999 -9999 -9999 393 371 382 374 376 378 385 387 382 381 389 396 392 389 390 393 394 390 391 383 381 384 390 394 393 397 403 406 400 402 402 401 404 402 403 405 405 405 408 411 416 417 417 421 424 425 422 415 403 403 409 406 405 408 409 407 409 416 420 420 416 413 414 421 432 443 447 443 441 435 436 -9999 -9999 -9999 -9999 -9999 -9999 -9999 -9999 -9999 -9999 -9999 -9999 -9999 -9999 -9999 -9999 -9999 -9999 -9999 -9999 -9999 -9999 -9999 -9999 -9999 -9999 -9999 -9999 -9999 -9999 -9999 -9999 -9999 -9999 -9999 -9999 -9999 -9999 -9999 -9999 -9999 -9999 -9999 -9999 -9999 -9999 -9999 -9999 -9999 -9999 -9999 -9999 -9999 -9999 -9999 -9999 -9999 -9999 
-9999 -9999 -9999 -9999 -9999 -9999 -9999 -9999 -9999 -9999 -9999 -9999 -9999 -9999 -9999 -9999 -9999 -9999 -9999 -9999 -9999 -9999 -9999 -9999 -9999 -9999 -9999 -9999 -9999 -9999 -9999 -9999 -9999 -9999 -9999 -9999 -9999 -9999 -9999 -9999 395 372 369 376 382 382 383 385 389 384 383 394 391 392 385 389 395 391 380 378 376 379 385 390 396 399 402 405 408 404 403 401 404 406 406 406 403 405 408 411 418 418 423 423 418 421 426 424 420 408 404 407 404 407 407 408 409 413 422 429 423 417 416 418 426 437 449 447 441 437 436 -9999 -9999 -9999 -9999 -9999 -9999 -9999 -9999 -9999 -9999 -9999 -9999 -9999 -9999 -9999 -9999 -9999 -9999 -9999 -9999 -9999 -9999 -9999 -9999 -9999 -9999 -9999 -9999 -9999 -9999 -9999 -9999 -9999 -9999 -9999 -9999 -9999 -9999 -9999 -9999 -9999 -9999 -9999 -9999 -9999 -9999 -9999 -9999 -9999 -9999 -9999 -9999 -9999 -9999 -9999 -9999 -9999 -9999 -9999 
-9999 -9999 -9999 -9999 -9999 -9999 -9999 -9999 -9999 -9999 -9999 -9999 -9999 -9999 -9999 -9999 -9999 -9999 -9999 -9999 -9999 -9999 -9999 -9999 -9999 -9999 -9999 -9999 -9999 -9999 -9999 -9999 -9999 -9999 -9999 -9999 -9999 -9999 -9999 -9999 393 363 373 379 385 383 385 381 384 379 384 393 386 390 396 386 384 377 372 370 376 383 390 393 398 400 403 404 406 405 406 405 403 404 405 405 404 404 409 415 416 417 419 422 426 424 421 419 419 412 402 405 402 406 406 409 415 421 429 431 422 421 428 426 430 445 454 450 442 441 434 -9999 -9999 -9999 -9999 -9999 -9999 -9999 -9999 -9999 -9999 -9999 -9999 -9999 -9999 -9999 -9999 -9999 -9999 -9999 -9999 -9999 -9999 -9999 -9999 -9999 -9999 -9999 -9999 -9999 -9999 -9999 -9999 -9999 -9999 -9999 -9999 -9999 -9999 -9999 -9999 -9999 -9999 -9999 -9999 -9999 -9999 -9999 -9999 -9999 -9999 -9999 -9999 -9999 -9999 -9999 -9999 -9999 -9999 -9999 
-9999 -9999 -9999 -9999 -9999 -9999 -9999 -9999 -9999 -9999 -9999 -9999 -9999 -9999 -9999 -9999 -9999 -9999 -9999 -9999 -9999 -9999 -9999 -9999 -9999 -9999 -9999 -9999 -9999 -9999 -9999 -9999 -9999 -9999 -9999 -9999 -9999 -9999 -9999 -9999 394 365 372 381 383 383 384 383 388 380 381 380 376 380 384 379 376 376 373 375 380 388 396 401 398 402 406 408 405 405 404 406 402 397 399 401 401 405 412 415 416 416 422 426 423 420 416 412 414 409 410 408 409 410 410 419 429 429 436 434 425 423 426 428 430 447 451 446 445 -9999 -9999 -9999 -9999 -9999 -9999 -9999 -9999 -9999 -9999 -9999 -9999 -9999 -9999 -9999 -9999 -9999 -9999 -9999 -9999 -9999 -9999 -9999 -9999 -9999 -9999 -9999 -9999 -9999 -9999 -9999 -9999 -9999 -9999 -9999 -9999 -9999 -9999 -9999 -9999 -9999 -9999 -9999 -9999 -9999 -9999 -9999 -9999 -9999 -9999 -9999 -9999 -9999 -9999 -9999 -9999 -9999 -9999 -9999 -9999 -9999 
-9999 -9999 -9999 -9999 -9999 -9999 -9999 -9999 -9999 -9999 -9999 -9999 -9999 -9999 -9999 -9999 -9999 -9999 -9999 -9999 -9999 -9999 -9999 -9999 -9999 -9999 -9999 -9999 -9999 -9999 -9999 -9999 -9999 -9999 -9999 -9999 -9999 -9999 -9999 -9999 384 370 378 386 386 384 380 379 384 381 375 370 374 380 378 377 384 391 387 383 387 391 398 398 398 399 403 403 401 399 400 401 400 397 402 400 401 404 410 414 423 425 424 428 429 430 425 420 413 412 413 409 407 412 418 427 436 433 436 433 427 427 428 433 437 441 453 449 -9999 -9999 -9999 -9999 -9999 -9999 -9999 -9999 -9999 -9999 -9999 -9999 -9999 -9999 -9999 -9999 -9999 -9999 -9999 -9999 -9999 -9999 -9999 -9999 -9999 -9999 -9999 -9999 -9999 -9999 -9999 -9999 -9999 -9999 -9999 -9999 -9999 -9999 -9999 -9999 -9999 -9999 -9999 -9999 -9999 -9999 -9999 -9999 -9999 -9999 -9999 -9999 -9999 -9999 -9999 -9999 -9999 -9999 -9999 -9999 -9999 -9999 
-9999 -9999 -9999 -9999 -9999 -9999 -9999 -9999 -9999 -9999 -9999 -9999 -9999 -9999 -9999 -9999 -9999 -9999 -9999 -9999 -9999 -9999 -9999 -9999 -9999 -9999 -9999 -9999 -9999 -9999 -9999 -9999 -9999 -9999 -9999 -9999 -9999 -9999 -9999 -9999 379 368 378 385 385 388 379 376 377 379 377 377 382 391 392 389 392 397 389 387 390 390 392 394 401 398 399 400 401 400 401 399 398 397 400 403 407 409 409 411 418 423 424 422 423 424 427 424 418 416 414 415 414 426 425 432 436 435 434 428 431 436 435 438 442 441 446 445 -9999 -9999 -9999 -9999 -9999 -9999 -9999 -9999 -9999 -9999 -9999 -9999 -9999 -9999 -9999 -9999 -9999 -9999 -9999 -9999 -9999 -9999 -9999 -9999 -9999 -9999 -9999 -9999 -9999 -9999 -9999 -9999 -9999 -9999 -9999 -9999 -9999 -9999 -9999 -9999 -9999 -9999 -9999 -9999 -9999 -9999 -9999 -9999 -9999 -9999 -9999 -9999 -9999 -9999 -9999 -9999 -9999 -9999 -9999 -9999 -9999 -9999 
-9999 -9999 -9999 -9999 -9999 -9999 -9999 -9999 -9999 -9999 -9999 -9999 -9999 -9999 -9999 -9999 -9999 -9999 -9999 -9999 -9999 -9999 -9999 -9999 -9999 -9999 -9999 -9999 -9999 -9999 -9999 -9999 -9999 -9999 -9999 -9999 -9999 -9999 -9999 -9999 383 371 372 378 382 384 381 375 375 377 379 384 384 395 394 394 398 391 388 385 385 389 395 395 399 396 400 403 401 399 401 399 400 399 402 405 411 413 410 409 412 416 422 425 425 427 433 424 423 414 417 412 427 433 431 435 430 432 424 431 438 439 435 445 446 440 443 445 -9999 -9999 -9999 -9999 -9999 -9999 -9999 -9999 -9999 -9999 -9999 -9999 -9999 -9999 -9999 -9999 -9999 -9999 -9999 -9999 -9999 -9999 -9999 -9999 -9999 -9999 -9999 -9999 -9999 -9999 -9999 -9999 -9999 -9999 -9999 -9999 -9999 -9999 -9999 -9999 -9999 -9999 -9999 -9999 -9999 -9999 -9999 -9999 -9999 -9999 -9999 -9999 -9999 -9999 -9999 -9999 -9999 -9999 -9999 -9999 -9999 -9999 
-9999 -9999 -9999 -9999 -9999 -9999 -9999 -9999 -9999 -9999 -9999 -9999 -9999 -9999 -9999 -9999 -9999 -9999 -9999 -9999 -9999 -9999 -9999 -9999 -9999 -9999 -9999 -9999 -9999 -9999 -9999 -9999 -9999 -9999 -9999 -9999 -9999 -9999 -9999 -9999 401 368 365 372 378 383 381 376 373 376 379 387 388 390 393 394 393 389 388 389 393 393 392 394 395 397 403 411 399 400 400 397 399 401 405 408 413 414 412 409 412 414 417 423 426 428 424 425 428 418 419 419 420 421 430 435 441 428 439 436 440 437 442 451 443 445 448 446 -9999 -9999 -9999 -9999 -9999 -9999 -9999 -9999 -9999 -9999 -9999 -9999 -9999 -9999 -9999 -9999 -9999 -9999 -9999 -9999 -9999 -9999 -9999 -9999 -9999 -9999 -9999 -9999 -9999 -9999 -9999 -9999 -9999 -9999 -9999 -9999 -9999 -9999 -9999 -9999 -9999 -9999 -9999 -9999 -9999 -9999 -9999 -9999 -9999 -9999 -9999 -9999 -9999 -9999 -9999 -9999 -9999 -9999 -9999 -9999 -9999 -9999 
-9999 -9999 -9999 -9999 -9999 -9999 -9999 -9999 -9999 -9999 -9999 -9999 -9999 -9999 -9999 -9999 -9999 -9999 -9999 -9999 -9999 -9999 -9999 -9999 -9999 -9999 -9999 -9999 -9999 -9999 -9999 -9999 -9999 -9999 -9999 -9999 -9999 -9999 -9999 -9999 -9999 389 364 377 385 386 382 375 370 375 379 385 384 384 390 392 387 385 387 386 388 393 393 396 395 397 396 399 401 402 403 401 401 402 407 414 416 417 414 414 414 413 414 421 426 423 428 432 424 418 422 426 421 429 435 439 436 437 440 442 440 441 449 445 444 449 451 447 438 -9999 -9999 -9999 -9999 -9999 -9999 -9999 -9999 -9999 -9999 -9999 -9999 -9999 -9999 -9999 -9999 -9999 -9999 -9999 -9999 -9999 -9999 -9999 -9999 -9999 -9999 -9999 -9999 -9999 -9999 -9999 -9999 -9999 -9999 -9999 -9999 -9999 -9999 -9999 -9999 -9999 -9999 -9999 -9999 -9999 -9999 -9999 -9999 -9999 -9999 -9999 -9999 -9999 -9999 -9999 -9999 -9999 -9999 -9999 -9999 -9999 
-9999 -9999 -9999 -9999 -9999 -9999 -9999 -9999 -9999 -9999 -9999 -9999 -9999 -9999 -9999 -9999 -9999 -9999 -9999 -9999 -9999 -9999 -9999 -9999 -9999 -9999 -9999 -9999 -9999 -9999 -9999 -9999 -9999 -9999 -9999 -9999 -9999 -9999 -9999 -9999 -9999 385 363 373 382 388 387 381 373 374 375 381 384 393 391 387 383 389 385 386 386 388 390 388 389 392 396 398 401 402 404 405 404 405 408 413 414 416 413 412 410 412 416 418 422 426 427 433 430 429 433 433 424 427 429 439 425 430 440 444 447 446 451 447 448 454 455 453 454 447 -9999 -9999 -9999 -9999 -9999 -9999 -9999 -9999 -9999 -9999 -9999 -9999 -9999 -9999 -9999 -9999 -9999 -9999 -9999 -9999 -9999 -9999 -9999 -9999 -9999 -9999 -9999 -9999 -9999 -9999 -9999 -9999 -9999 -9999 -9999 -9999 -9999 -9999 -9999 -9999 -9999 -9999 -9999 -9999 -9999 -9999 -9999 -9999 -9999 -9999 -9999 -9999 -9999 -9999 -9999 -9999 -9999 -9999 -9999 -9999 
-9999 -9999 -9999 -9999 -9999 -9999 -9999 -9999 -9999 -9999 -9999 -9999 -9999 -9999 -9999 -9999 -9999 -9999 -9999 -9999 -9999 -9999 -9999 -9999 -9999 -9999 -9999 -9999 -9999 -9999 -9999 -9999 -9999 -9999 -9999 -9999 -9999 -9999 -9999 -9999 -9999 411 365 369 378 382 385 381 372 370 376 376 380 388 383 381 381 383 385 386 387 386 384 388 389 395 395 397 400 400 407 407 404 406 410 409 413 414 412 413 414 419 419 426 429 427 426 427 436 432 427 437 429 425 427 442 429 435 441 444 444 441 441 443 450 455 448 458 468 454 -9999 -9999 -9999 -9999 -9999 -9999 -9999 -9999 -9999 -9999 -9999 -9999 -9999 -9999 -9999 -9999 -9999 -9999 -9999 -9999 -9999 -9999 -9999 -9999 -9999 -9999 -9999 -9999 -9999 -9999 -9999 -9999 -9999 -9999 -9999 -9999 -9999 -9999 -9999 -9999 -9999 -9999 -9999 -9999 -9999 -9999 -9999 -9999 -9999 -9999 -9999 -9999 -9999 -9999 -9999 -9999 -9999 -9999 -9999 -9999 
-9999 -9999 -9999 -9999 -9999 -9999 -9999 -9999 -9999 -9999 -9999 -9999 -9999 -9999 -9999 -9999 -9999 -9999 -9999 -9999 -9999 -9999 -9999 -9999 -9999 -9999 -9999 -9999 -9999 -9999 -9999 -9999 -9999 -9999 -9999 -9999 -9999 -9999 -9999 -9999 -9999 417 367 374 377 385 388 379 377 370 375 373 374 378 383 379 380 379 384 388 384 381 384 392 392 394 394 397 400 400 404 407 407 407 408 410 411 413 414 413 416 425 426 433 438 433 424 430 432 432 424 439 429 435 439 439 428 432 441 442 436 439 444 447 458 455 451 454 467 480 -9999 -9999 -9999 -9999 -9999 -9999 -9999 -9999 -9999 -9999 -9999 -9999 -9999 -9999 -9999 -9999 -9999 -9999 -9999 -9999 -9999 -9999 -9999 -9999 -9999 -9999 -9999 -9999 -9999 -9999 -9999 -9999 -9999 -9999 -9999 -9999 -9999 -9999 -9999 -9999 -9999 -9999 -9999 -9999 -9999 -9999 -9999 -9999 -9999 -9999 -9999 -9999 -9999 -9999 -9999 -9999 -9999 -9999 -9999 -9999 
-9999 -9999 -9999 -9999 -9999 -9999 -9999 -9999 -9999 -9999 -9999 -9999 -9999 -9999 -9999 -9999 -9999 -9999 -9999 -9999 -9999 -9999 -9999 -9999 -9999 -9999 -9999 -9999 -9999 -9999 -9999 -9999 -9999 -9999 -9999 -9999 -9999 -9999 -9999 -9999 -9999 420 366 374 377 374 375 373 377 371 388 376 371 375 372 370 373 375 383 385 385 391 391 387 393 394 394 396 400 398 399 404 405 403 403 407 411 414 415 416 419 427 433 432 430 438 433 442 442 440 441 428 433 428 423 432 429 428 442 439 441 443 446 453 455 453 453 456 465 481 493 -9999 -9999 -9999 -9999 -9999 -9999 -9999 -9999 -9999 -9999 -9999 -9999 -9999 -9999 -9999 -9999 -9999 -9999 -9999 -9999 -9999 -9999 -9999 -9999 -9999 -9999 -9999 -9999 -9999 -9999 -9999 -9999 -9999 -9999 -9999 -9999 -9999 -9999 -9999 -9999 -9999 -9999 -9999 -9999 -9999 -9999 -9999 -9999 -9999 -9999 -9999 -9999 -9999 -9999 -9999 -9999 -9999 -9999 -9999 
-9999 -9999 -9999 -9999 -9999 -9999 -9999 -9999 -9999 -9999 -9999 -9999 -9999 -9999 -9999 -9999 -9999 -9999 -9999 -9999 -9999 -9999 -9999 -9999 -9999 -9999 -9999 -9999 -9999 -9999 -9999 -9999 -9999 -9999 -9999 -9999 -9999 -9999 -9999 -9999 -9999 413 368 365 368 373 364 369 366 370 392 393 376 371 368 370 371 378 383 388 385 389 395 389 392 394 394 397 398 399 401 400 401 403 400 403 406 409 414 417 417 426 426 423 429 436 437 437 441 439 435 416 423 431 432 436 432 431 437 439 447 447 446 449 450 456 459 462 483 479 468 -9999 -9999 -9999 -9999 -9999 -9999 -9999 -9999 -9999 -9999 -9999 -9999 -9999 -9999 -9999 -9999 -9999 -9999 -9999 -9999 -9999 -9999 -9999 -9999 -9999 -9999 -9999 -9999 -9999 -9999 -9999 -9999 -9999 -9999 -9999 -9999 -9999 -9999 -9999 -9999 -9999 -9999 -9999 -9999 -9999 -9999 -9999 -9999 -9999 -9999 -9999 -9999 -9999 -9999 -9999 -9999 -9999 -9999 -9999 
-9999 -9999 -9999 -9999 -9999 -9999 -9999 -9999 -9999 -9999 -9999 -9999 -9999 -9999 -9999 -9999 -9999 -9999 -9999 -9999 -9999 -9999 -9999 -9999 -9999 -9999 -9999 -9999 -9999 -9999 -9999 -9999 -9999 -9999 -9999 -9999 -9999 -9999 -9999 -9999 -9999 409 358 369 365 359 361 372 361 368 375 385 381 377 371 372 375 381 384 390 389 389 395 387 389 391 393 395 396 398 402 402 403 404 402 401 403 409 414 418 418 422 428 427 430 432 433 437 437 437 427 427 423 428 431 438 433 433 438 444 442 446 449 452 451 455 460 465 467 456 448 -9999 -9999 -9999 -9999 -9999 -9999 -9999 -9999 -9999 -9999 -9999 -9999 -9999 -9999 -9999 -9999 -9999 -9999 -9999 -9999 -9999 -9999 -9999 -9999 -9999 -9999 -9999 -9999 -9999 -9999 -9999 -9999 -9999 -9999 -9999 -9999 -9999 -9999 -9999 -9999 -9999 -9999 -9999 -9999 -9999 -9999 -9999 -9999 -9999 -9999 -9999 -9999 -9999 -9999 -9999 -9999 -9999 -9999 -9999 
-9999 -9999 -9999 -9999 -9999 -9999 -9999 -9999 -9999 -9999 -9999 -9999 -9999 -9999 -9999 -9999 -9999 -9999 -9999 -9999 -9999 -9999 -9999 -9999 -9999 -9999 -9999 -9999 -9999 -9999 -9999 -9999 -9999 -9999 -9999 -9999 -9999 -9999 -9999 -9999 -9999 -9999 400 379 356 364 366 372 361 358 365 372 376 374 372 369 378 377 381 387 383 386 389 385 382 386 391 393 395 400 404 405 402 404 402 401 405 411 414 422 424 424 429 432 429 426 430 430 434 442 426 423 424 428 428 435 434 436 443 444 445 448 447 450 450 454 457 459 458 461 467 478 505 504 -9999 -9999 -9999 -9999 -9999 -9999 -9999 -9999 -9999 -9999 -9999 -9999 -9999 -9999 -9999 -9999 -9999 -9999 -9999 -9999 -9999 -9999 -9999 -9999 -9999 -9999 -9999 -9999 -9999 -9999 -9999 -9999 -9999 -9999 -9999 -9999 -9999 -9999 -9999 -9999 -9999 -9999 -9999 -9999 -9999 -9999 -9999 -9999 -9999 -9999 -9999 -9999 -9999 -9999 -9999 -9999 
-9999 -9999 -9999 -9999 -9999 -9999 -9999 -9999 -9999 -9999 -9999 -9999 -9999 -9999 -9999 -9999 -9999 -9999 -9999 -9999 -9999 -9999 -9999 -9999 -9999 -9999 -9999 -9999 -9999 -9999 -9999 -9999 -9999 -9999 -9999 -9999 -9999 -9999 -9999 -9999 -9999 -9999 409 359 355 362 365 363 356 355 360 368 376 369 372 373 379 378 382 383 386 380 384 385 386 387 389 396 398 401 405 401 402 406 404 405 407 411 415 417 428 433 430 432 428 429 434 438 440 444 427 422 426 426 427 431 435 439 450 442 454 449 447 452 453 456 460 461 470 487 503 507 520 521 536 -9999 -9999 -9999 -9999 -9999 -9999 -9999 -9999 -9999 -9999 -9999 -9999 -9999 -9999 -9999 -9999 -9999 -9999 -9999 -9999 -9999 -9999 -9999 -9999 -9999 -9999 -9999 -9999 -9999 -9999 -9999 -9999 -9999 -9999 -9999 -9999 -9999 -9999 -9999 -9999 -9999 -9999 -9999 -9999 -9999 -9999 -9999 -9999 -9999 -9999 -9999 -9999 -9999 -9999 -9999 
-9999 -9999 -9999 -9999 -9999 -9999 -9999 -9999 -9999 -9999 -9999 -9999 -9999 -9999 -9999 -9999 -9999 -9999 -9999 -9999 -9999 -9999 -9999 -9999 -9999 -9999 -9999 -9999 -9999 -9999 -9999 -9999 -9999 -9999 -9999 -9999 -9999 -9999 -9999 -9999 -9999 -9999 418 375 349 360 365 361 356 353 356 361 370 363 369 371 377 381 388 391 391 381 381 384 394 386 385 390 398 397 400 400 403 408 407 408 409 415 420 413 417 428 425 427 425 425 427 427 429 451 433 430 427 426 430 432 439 444 446 455 459 452 448 452 456 456 462 469 473 464 471 503 505 -9999 -9999 -9999 -9999 -9999 -9999 -9999 -9999 -9999 -9999 -9999 -9999 -9999 -9999 -9999 -9999 -9999 -9999 -9999 -9999 -9999 -9999 -9999 -9999 -9999 -9999 -9999 -9999 -9999 -9999 -9999 -9999 -9999 -9999 -9999 -9999 -9999 -9999 -9999 -9999 -9999 -9999 -9999 -9999 -9999 -9999 -9999 -9999 -9999 -9999 -9999 -9999 -9999 -9999 -9999 -9999 -9999 
-9999 -9999 -9999 -9999 -9999 -9999 -9999 -9999 -9999 -9999 -9999 -9999 -9999 -9999 -9999 -9999 -9999 -9999 -9999 -9999 -9999 -9999 -9999 -9999 -9999 -9999 -9999 -9999 -9999 -9999 -9999 -9999 -9999 -9999 -9999 -9999 -9999 -9999 -9999 -9999 -9999 -9999 419 358 349 368 372 365 358 360 358 361 366 366 361 367 371 378 383 392 386 381 375 383 389 388 388 387 387 389 392 396 401 405 411 411 410 412 418 422 421 418 417 429 430 423 424 433 449 444 451 446 432 436 436 439 447 461 443 461 468 448 452 455 457 458 457 461 463 465 480 496 497 524 535 -9999 -9999 -9999 -9999 -9999 -9999 -9999 -9999 -9999 -9999 -9999 -9999 -9999 -9999 -9999 -9999 -9999 -9999 -9999 -9999 -9999 -9999 -9999 -9999 -9999 -9999 -9999 -9999 -9999 -9999 -9999 -9999 -9999 -9999 -9999 -9999 -9999 -9999 -9999 -9999 -9999 -9999 -9999 -9999 -9999 -9999 -9999 -9999 -9999 -9999 -9999 -9999 -9999 -9999 -9999 
-9999 -9999 -9999 -9999 -9999 -9999 -9999 -9999 -9999 -9999 -9999 -9999 -9999 -9999 -9999 -9999 -9999 -9999 -9999 -9999 -9999 -9999 -9999 -9999 -9999 -9999 -9999 -9999 -9999 -9999 -9999 -9999 -9999 -9999 -9999 -9999 -9999 -9999 -9999 -9999 -9999 -9999 410 368 347 353 371 373 360 357 358 365 369 360 361 368 375 380 383 390 381 377 376 383 387 389 389 388 388 385 382 389 397 400 404 408 408 411 418 418 423 420 419 426 432 422 424 436 432 435 451 446 434 434 436 438 448 464 444 465 467 451 456 460 458 459 464 458 461 473 478 477 507 532 511 -9999 -9999 -9999 -9999 -9999 -9999 -9999 -9999 -9999 -9999 -9999 -9999 -9999 -9999 -9999 -9999 -9999 -9999 -9999 -9999 -9999 -9999 -9999 -9999 -9999 -9999 -9999 -9999 -9999 -9999 -9999 -9999 -9999 -9999 -9999 -9999 -9999 -9999 -9999 -9999 -9999 -9999 -9999 -9999 -9999 -9999 -9999 -9999 -9999 -9999 -9999 -9999 -9999 -9999 -9999 
-9999 -9999 -9999 -9999 -9999 -9999 -9999 -9999 -9999 -9999 -9999 -9999 -9999 -9999 -9999 -9999 -9999 -9999 -9999 -9999 -9999 -9999 -9999 -9999 -9999 -9999 -9999 -9999 -9999 -9999 -9999 -9999 -9999 -9999 -9999 -9999 -9999 -9999 -9999 -9999 -9999 -9999 395 347 349 355 363 366 359 365 369 356 357 360 365 373 377 381 387 391 378 378 375 381 389 390 390 385 385 383 381 383 386 391 398 400 404 411 411 412 418 418 424 437 430 421 423 427 431 450 455 459 435 451 442 439 436 463 462 468 470 457 465 458 457 459 469 468 467 469 479 513 528 526 486 463 -9999 -9999 -9999 -9999 -9999 -9999 -9999 -9999 -9999 -9999 -9999 -9999 -9999 -9999 -9999 -9999 -9999 -9999 -9999 -9999 -9999 -9999 -9999 -9999 -9999 -9999 -9999 -9999 -9999 -9999 -9999 -9999 -9999 -9999 -9999 -9999 -9999 -9999 -9999 -9999 -9999 -9999 -9999 -9999 -9999 -9999 -9999 -9999 -9999 -9999 -9999 -9999 -9999 -9999 
-9999 -9999 -9999 -9999 -9999 -9999 -9999 -9999 -9999 -9999 -9999 -9999 -9999 -9999 -9999 -9999 -9999 -9999 -9999 -9999 -9999 -9999 -9999 -9999 -9999 -9999 -9999 -9999 -9999 -9999 -9999 -9999 -9999 -9999 -9999 -9999 -9999 -9999 -9999 -9999 -9999 -9999 -9999 367 346 359 362 362 362 355 368 351 359 371 372 375 383 377 375 371 371 374 388 388 384 393 393 391 386 382 382 384 388 392 396 399 407 411 412 414 416 420 421 429 435 428 424 430 432 436 446 465 444 449 440 440 437 458 461 481 482 472 463 458 461 464 468 484 474 467 489 504 527 516 482 -9999 -9999 -9999 -9999 -9999 -9999 -9999 -9999 -9999 -9999 -9999 -9999 -9999 -9999 -9999 -9999 -9999 -9999 -9999 -9999 -9999 -9999 -9999 -9999 -9999 -9999 -9999 -9999 -9999 -9999 -9999 -9999 -9999 -9999 -9999 -9999 -9999 -9999 -9999 -9999 -9999 -9999 -9999 -9999 -9999 -9999 -9999 -9999 -9999 -9999 -9999 -9999 -9999 -9999 -9999 
-9999 -9999 -9999 -9999 -9999 -9999 -9999 -9999 -9999 -9999 -9999 -9999 -9999 -9999 -9999 -9999 -9999 -9999 -9999 -9999 -9999 -9999 -9999 -9999 -9999 -9999 -9999 -9999 -9999 -9999 -9999 -9999 -9999 -9999 -9999 -9999 -9999 -9999 -9999 -9999 -9999 -9999 -9999 367 344 359 363 360 355 372 352 348 358 365 368 373 378 374 369 366 369 371 379 384 387 392 399 393 391 386 385 389 395 402 406 410 417 425 419 420 421 424 420 425 431 434 430 429 430 436 446 465 456 444 440 444 442 447 447 459 502 473 464 462 466 469 475 489 469 472 496 520 509 486 -9999 -9999 -9999 -9999 -9999 -9999 -9999 -9999 -9999 -9999 -9999 -9999 -9999 -9999 -9999 -9999 -9999 -9999 -9999 -9999 -9999 -9999 -9999 -9999 -9999 -9999 -9999 -9999 -9999 -9999 -9999 -9999 -9999 -9999 -9999 -9999 -9999 -9999 -9999 -9999 -9999 -9999 -9999 -9999 -9999 -9999 -9999 -9999 -9999 -9999 -9999 -9999 -9999 -9999 -9999 -9999 
-9999 -9999 -9999 -9999 -9999 -9999 -9999 -9999 -9999 -9999 -9999 -9999 -9999 -9999 -9999 -9999 -9999 -9999 -9999 -9999 -9999 -9999 -9999 -9999 -9999 -9999 -9999 -9999 -9999 -9999 -9999 -9999 -9999 -9999 -9999 -9999 -9999 -9999 -9999 -9999 -9999 -9999 -9999 407 346 353 371 356 360 376 356 347 355 361 363 364 365 371 362 377 367 384 393 384 387 394 399 392 392 394 389 393 401 408 410 414 417 421 428 428 431 426 427 434 438 424 433 434 432 437 453 462 467 453 438 439 447 446 452 467 496 479 459 467 468 467 472 485 477 476 504 500 486 -9999 -9999 -9999 -9999 -9999 -9999 -9999 -9999 -9999 -9999 -9999 -9999 -9999 -9999 -9999 -9999 -9999 -9999 -9999 -9999 -9999 -9999 -9999 -9999 -9999 -9999 -9999 -9999 -9999 -9999 -9999 -9999 -9999 -9999 -9999 -9999 -9999 -9999 -9999 -9999 -9999 -9999 -9999 -9999 -9999 -9999 -9999 -9999 -9999 -9999 -9999 -9999 -9999 -9999 -9999 -9999 -9999 
-9999 -9999 -9999 -9999 -9999 -9999 -9999 -9999 -9999 -9999 -9999 -9999 -9999 -9999 -9999 -9999 -9999 -9999 -9999 -9999 -9999 -9999 -9999 -9999 -9999 -9999 -9999 -9999 -9999 -9999 -9999 -9999 -9999 -9999 -9999 -9999 -9999 -9999 -9999 -9999 -9999 -9999 -9999 373 354 367 354 359 373 355 352 353 355 356 364 363 373 387 378 381 374 386 400 394 390 395 394 391 391 396 397 403 408 411 413 414 418 421 424 423 429 422 425 431 440 434 429 439 436 447 441 458 469 459 437 441 461 448 446 449 475 499 478 469 477 469 473 497 484 473 501 475 -9999 -9999 -9999 -9999 -9999 -9999 -9999 -9999 -9999 -9999 -9999 -9999 -9999 -9999 -9999 -9999 -9999 -9999 -9999 -9999 -9999 -9999 -9999 -9999 -9999 -9999 -9999 -9999 -9999 -9999 -9999 -9999 -9999 -9999 -9999 -9999 -9999 -9999 -9999 -9999 -9999 -9999 -9999 -9999 -9999 -9999 -9999 -9999 -9999 -9999 -9999 -9999 -9999 -9999 -9999 -9999 -9999 -9999 
-9999 -9999 -9999 -9999 -9999 -9999 -9999 -9999 -9999 -9999 -9999 -9999 -9999 -9999 -9999 -9999 -9999 -9999 -9999 -9999 -9999 -9999 -9999 -9999 -9999 -9999 -9999 -9999 -9999 -9999 -9999 -9999 -9999 -9999 -9999 -9999 -9999 -9999 -9999 -9999 -9999 -9999 417 351 366 352 366 380 369 353 357 357 352 362 370 366 374 384 376 377 379 376 390 394 391 392 391 393 394 398 397 402 400 398 402 408 410 413 414 422 424 420 424 431 438 441 429 427 436 455 456 461 469 448 439 461 464 445 445 454 467 496 505 492 483 473 474 508 485 475 490 -9999 -9999 -9999 -9999 -9999 -9999 -9999 -9999 -9999 -9999 -9999 -9999 -9999 -9999 -9999 -9999 -9999 -9999 -9999 -9999 -9999 -9999 -9999 -9999 -9999 -9999 -9999 -9999 -9999 -9999 -9999 -9999 -9999 -9999 -9999 -9999 -9999 -9999 -9999 -9999 -9999 -9999 -9999 -9999 -9999 -9999 -9999 -9999 -9999 -9999 -9999 -9999 -9999 -9999 -9999 -9999 -9999 -9999 -9999 
-9999 -9999 -9999 -9999 -9999 -9999 -9999 -9999 -9999 -9999 -9999 -9999 -9999 -9999 -9999 -9999 -9999 -9999 -9999 -9999 -9999 -9999 -9999 -9999 -9999 -9999 -9999 -9999 -9999 -9999 -9999 -9999 -9999 -9999 -9999 -9999 -9999 -9999 -9999 -9999 -9999 -9999 405 350 361 354 374 354 352 350 349 351 359 369 372 371 -9999 384 368 375 370 365 373 377 380 389 389 388 392 392 395 396 405 404 403 405 409 410 414 413 418 423 424 434 434 441 438 434 435 453 467 463 458 432 458 477 442 443 445 451 455 466 494 508 503 481 481 505 491 472 483 -9999 -9999 -9999 -9999 -9999 -9999 -9999 -9999 -9999 -9999 -9999 -9999 -9999 -9999 -9999 -9999 -9999 -9999 -9999 -9999 -9999 -9999 -9999 -9999 -9999 -9999 -9999 -9999 -9999 -9999 -9999 -9999 -9999 -9999 -9999 -9999 -9999 -9999 -9999 -9999 -9999 -9999 -9999 -9999 -9999 -9999 -9999 -9999 -9999 -9999 -9999 -9999 -9999 -9999 -9999 -9999 -9999 -9999 -9999 
-9999 -9999 -9999 -9999 -9999 -9999 -9999 -9999 -9999 -9999 -9999 -9999 -9999 -9999 -9999 -9999 -9999 -9999 -9999 -9999 -9999 -9999 -9999 -9999 -9999 -9999 -9999 -9999 -9999 -9999 -9999 -9999 -9999 -9999 -9999 -9999 -9999 -9999 -9999 -9999 -9999 -9999 413 356 346 350 357 375 362 355 351 354 360 366 -9999 -9999 -9999 365 367 377 370 369 386 389 383 384 388 391 390 390 392 398 412 409 409 407 406 406 417 414 422 425 424 430 438 444 438 443 440 447 453 455 465 454 474 452 439 452 457 463 458 465 472 494 504 474 498 507 486 491 506 -9999 -9999 -9999 -9999 -9999 -9999 -9999 -9999 -9999 -9999 -9999 -9999 -9999 -9999 -9999 -9999 -9999 -9999 -9999 -9999 -9999 -9999 -9999 -9999 -9999 -9999 -9999 -9999 -9999 -9999 -9999 -9999 -9999 -9999 -9999 -9999 -9999 -9999 -9999 -9999 -9999 -9999 -9999 -9999 -9999 -9999 -9999 -9999 -9999 -9999 -9999 -9999 -9999 -9999 -9999 -9999 -9999 -9999 -9999 
-9999 -9999 -9999 -9999 -9999 -9999 -9999 -9999 -9999 -9999 -9999 -9999 -9999 -9999 -9999 -9999 -9999 -9999 -9999 -9999 -9999 -9999 -9999 -9999 -9999 -9999 -9999 -9999 -9999 -9999 -9999 -9999 -9999 -9999 -9999 -9999 -9999 -9999 -9999 -9999 -9999 -9999 -9999 422 335 346 378 362 351 374 347 349 358 383 -9999 -9999 -9999 360 361 361 366 370 395 402 400 388 384 390 388 388 391 401 414 418 409 408 408 410 416 414 416 421 422 428 435 445 432 437 442 438 447 440 471 466 455 443 440 448 455 477 463 464 477 499 504 497 506 481 488 522 532 525 -9999 -9999 -9999 -9999 -9999 -9999 -9999 -9999 -9999 -9999 -9999 -9999 -9999 -9999 -9999 -9999 -9999 -9999 -9999 -9999 -9999 -9999 -9999 -9999 -9999 -9999 -9999 -9999 -9999 -9999 -9999 -9999 -9999 -9999 -9999 -9999 -9999 -9999 -9999 -9999 -9999 -9999 -9999 -9999 -9999 -9999 -9999 -9999 -9999 -9999 -9999 -9999 -9999 -9999 -9999 -9999 -9999 -9999 
-9999 -9999 -9999 -9999 -9999 -9999 -9999 -9999 -9999 -9999 -9999 -9999 -9999 -9999 -9999 -9999 -9999 -9999 -9999 -9999 -9999 -9999 -9999 -9999 -9999 -9999 -9999 -9999 -9999 -9999 -9999 -9999 -9999 -9999 -9999 -9999 -9999 -9999 -9999 -9999 -9999 -9999 -9999 425 346 339 377 346 380 354 360 377 374 -9999 -9999 -9999 -9999 -9999 -9999 362 368 382 381 392 401 403 408 390 394 390 396 406 406 410 409 408 409 413 410 411 416 421 425 424 437 442 445 435 438 431 449 451 469 467 442 439 442 459 469 473 478 494 499 509 498 506 481 488 525 545 533 -9999 -9999 -9999 -9999 -9999 -9999 -9999 -9999 -9999 -9999 -9999 -9999 -9999 -9999 -9999 -9999 -9999 -9999 -9999 -9999 -9999 -9999 -9999 -9999 -9999 -9999 -9999 -9999 -9999 -9999 -9999 -9999 -9999 -9999 -9999 -9999 -9999 -9999 -9999 -9999 -9999 -9999 -9999 -9999 -9999 -9999 -9999 -9999 -9999 -9999 -9999 -9999 -9999 -9999 -9999 -9999 -9999 -9999 -9999 
-9999 -9999 -9999 -9999 -9999 -9999 -9999 -9999 -9999 -9999 -9999 -9999 -9999 -9999 -9999 -9999 -9999 -9999 -9999 -9999 -9999 -9999 -9999 -9999 -9999 -9999 -9999 -9999 -9999 -9999 -9999 -9999 -9999 -9999 -9999 -9999 -9999 -9999 -9999 -9999 -9999 -9999 -9999 430 360 338 376 357 355 343 354 357 365 -9999 -9999 -9999 -9999 -9999 -9999 -9999 384 393 388 395 398 407 414 401 387 388 395 401 405 408 409 406 412 408 408 414 424 425 426 425 436 442 439 427 428 434 452 462 463 467 449 443 448 452 454 455 465 471 497 509 494 505 487 523 518 540 -9999 -9999 -9999 -9999 -9999 -9999 -9999 -9999 -9999 -9999 -9999 -9999 -9999 -9999 -9999 -9999 -9999 -9999 -9999 -9999 -9999 -9999 -9999 -9999 -9999 -9999 -9999 -9999 -9999 -9999 -9999 -9999 -9999 -9999 -9999 -9999 -9999 -9999 -9999 -9999 -9999 -9999 -9999 -9999 -9999 -9999 -9999 -9999 -9999 -9999 -9999 -9999 -9999 -9999 -9999 -9999 -9999 -9999 -9999 -9999 
-9999 -9999 -9999 -9999 -9999 -9999 -9999 -9999 -9999 -9999 -9999 -9999 -9999 -9999 -9999 -9999 -9999 -9999 -9999 -9999 -9999 -9999 -9999 -9999 -9999 -9999 -9999 -9999 -9999 -9999 -9999 -9999 -9999 -9999 -9999 -9999 -9999 -9999 -9999 -9999 -9999 -9999 -9999 -9999 443 341 342 380 345 341 361 366 -9999 -9999 -9999 -9999 -9999 -9999 -9999 -9999 -9999 393 390 397 393 396 394 388 382 389 390 389 398 402 405 405 406 407 406 413 420 425 426 433 441 444 428 423 429 436 452 457 462 466 450 452 447 457 456 464 463 465 484 507 513 513 508 524 -9999 -9999 -9999 -9999 -9999 -9999 -9999 -9999 -9999 -9999 -9999 -9999 -9999 -9999 -9999 -9999 -9999 -9999 -9999 -9999 -9999 -9999 -9999 -9999 -9999 -9999 -9999 -9999 -9999 -9999 -9999 -9999 -9999 -9999 -9999 -9999 -9999 -9999 -9999 -9999 -9999 -9999 -9999 -9999 -9999 -9999 -9999 -9999 -9999 -9999 -9999 -9999 -9999 -9999 -9999 -9999 -9999 -9999 -9999 -9999 -9999 -9999 
-9999 -9999 -9999 -9999 -9999 -9999 -9999 -9999 -9999 -9999 -9999 -9999 -9999 -9999 -9999 -9999 -9999 -9999 -9999 -9999 -9999 -9999 -9999 -9999 -9999 -9999 -9999 -9999 -9999 -9999 -9999 -9999 -9999 -9999 -9999 -9999 -9999 -9999 -9999 -9999 -9999 -9999 -9999 -9999 422 334 382 359 355 373 369 -9999 -9999 -9999 -9999 -9999 -9999 -9999 -9999 -9999 -9999 -9999 -9999 397 403 398 389 384 378 382 391 393 392 396 400 397 401 413 410 413 415 424 424 436 447 445 433 428 428 435 455 462 455 468 465 455 449 452 473 482 480 471 467 491 504 516 518 -9999 -9999 -9999 -9999 -9999 -9999 -9999 -9999 -9999 -9999 -9999 -9999 -9999 -9999 -9999 -9999 -9999 -9999 -9999 -9999 -9999 -9999 -9999 -9999 -9999 -9999 -9999 -9999 -9999 -9999 -9999 -9999 -9999 -9999 -9999 -9999 -9999 -9999 -9999 -9999 -9999 -9999 -9999 -9999 -9999 -9999 -9999 -9999 -9999 -9999 -9999 -9999 -9999 -9999 -9999 -9999 -9999 -9999 -9999 -9999 -9999 -9999 -9999 
-9999 -9999 -9999 -9999 -9999 -9999 -9999 -9999 -9999 -9999 -9999 -9999 -9999 -9999 -9999 -9999 -9999 -9999 -9999 -9999 -9999 -9999 -9999 -9999 -9999 -9999 -9999 -9999 -9999 -9999 -9999 -9999 -9999 -9999 -9999 -9999 -9999 -9999 -9999 -9999 -9999 -9999 -9999 -9999 446 361 390 342 360 -9999 -9999 -9999 -9999 -9999 -9999 -9999 -9999 -9999 -9999 -9999 -9999 -9999 -9999 390 400 398 394 399 383 382 381 385 389 396 403 408 408 412 407 411 416 420 421 431 439 445 437 443 437 441 449 456 458 471 459 452 448 459 464 485 487 491 475 488 507 519 -9999 -9999 -9999 -9999 -9999 -9999 -9999 -9999 -9999 -9999 -9999 -9999 -9999 -9999 -9999 -9999 -9999 -9999 -9999 -9999 -9999 -9999 -9999 -9999 -9999 -9999 -9999 -9999 -9999 -9999 -9999 -9999 -9999 -9999 -9999 -9999 -9999 -9999 -9999 -9999 -9999 -9999 -9999 -9999 -9999 -9999 -9999 -9999 -9999 -9999 -9999 -9999 -9999 -9999 -9999 -9999 -9999 -9999 -9999 -9999 -9999 -9999 -9999 -9999 
-9999 -9999 -9999 -9999 -9999 -9999 -9999 -9999 -9999 -9999 -9999 -9999 -9999 -9999 -9999 -9999 -9999 -9999 -9999 -9999 -9999 -9999 -9999 -9999 -9999 -9999 -9999 -9999 -9999 -9999 -9999 -9999 -9999 -9999 -9999 -9999 -9999 -9999 -9999 -9999 -9999 -9999 -9999 -9999 444 363 380 357 357 -9999 -9999 -9999 -9999 -9999 -9999 -9999 -9999 -9999 -9999 -9999 -9999 -9999 -9999 393 393 384 391 404 385 389 397 409 395 406 412 411 411 410 416 412 418 417 423 435 441 446 445 438 436 443 448 459 454 464 467 459 462 464 454 464 486 500 491 477 501 522 -9999 -9999 -9999 -9999 -9999 -9999 -9999 -9999 -9999 -9999 -9999 -9999 -9999 -9999 -9999 -9999 -9999 -9999 -9999 -9999 -9999 -9999 -9999 -9999 -9999 -9999 -9999 -9999 -9999 -9999 -9999 -9999 -9999 -9999 -9999 -9999 -9999 -9999 -9999 -9999 -9999 -9999 -9999 -9999 -9999 -9999 -9999 -9999 -9999 -9999 -9999 -9999 -9999 -9999 -9999 -9999 -9999 -9999 -9999 -9999 -9999 -9999 -9999 -9999 
-9999 -9999 -9999 -9999 -9999 -9999 -9999 -9999 -9999 -9999 -9999 -9999 -9999 -9999 -9999 -9999 -9999 -9999 -9999 -9999 -9999 -9999 -9999 -9999 -9999 -9999 -9999 -9999 -9999 -9999 -9999 -9999 -9999 -9999 -9999 -9999 -9999 -9999 -9999 -9999 -9999 -9999 -9999 -9999 425 355 419 386 385 -9999 -9999 -9999 -9999 -9999 -9999 -9999 -9999 -9999 -9999 -9999 -9999 -9999 -9999 -9999 -9999 386 384 397 399 388 397 402 394 412 419 416 410 411 418 412 422 421 421 434 445 441 433 437 437 442 448 452 460 463 466 467 468 460 453 466 484 500 502 487 503 -9999 -9999 -9999 -9999 -9999 -9999 -9999 -9999 -9999 -9999 -9999 -9999 -9999 -9999 -9999 -9999 -9999 -9999 -9999 -9999 -9999 -9999 -9999 -9999 -9999 -9999 -9999 -9999 -9999 -9999 -9999 -9999 -9999 -9999 -9999 -9999 -9999 -9999 -9999 -9999 -9999 -9999 -9999 -9999 -9999 -9999 -9999 -9999 -9999 -9999 -9999 -9999 -9999 -9999 -9999 -9999 -9999 -9999 -9999 -9999 -9999 -9999 -9999 -9999 -9999 
-9999 -9999 -9999 -9999 -9999 -9999 -9999 -9999 -9999 -9999 -9999 -9999 -9999 -9999 -9999 -9999 -9999 -9999 -9999 -9999 -9999 -9999 -9999 -9999 -9999 -9999 -9999 -9999 -9999 -9999 -9999 -9999 -9999 -9999 -9999 -9999 -9999 -9999 -9999 -9999 -9999 -9999 -9999 -9999 435 381 376 364 345 369 -9999 -9999 -9999 -9999 -9999 -9999 -9999 -9999 -9999 -9999 -9999 -9999 -9999 -9999 -9999 392 383 384 388 392 387 401 406 410 414 406 410 411 423 413 418 417 417 430 438 439 435 430 440 436 438 457 452 458 468 465 463 466 462 472 492 502 502 492 500 -9999 -9999 -9999 -9999 -9999 -9999 -9999 -9999 -9999 -9999 -9999 -9999 -9999 -9999 -9999 -9999 -9999 -9999 -9999 -9999 -9999 -9999 -9999 -9999 -9999 -9999 -9999 -9999 -9999 -9999 -9999 -9999 -9999 -9999 -9999 -9999 -9999 -9999 -9999 -9999 -9999 -9999 -9999 -9999 -9999 -9999 -9999 -9999 -9999 -9999 -9999 -9999 -9999 -9999 -9999 -9999 -9999 -9999 -9999 -9999 -9999 -9999 -9999 -9999 -9999 
-9999 -9999 -9999 -9999 -9999 -9999 -9999 -9999 -9999 -9999 -9999 -9999 -9999 -9999 -9999 -9999 -9999 -9999 -9999 -9999 -9999 -9999 -9999 -9999 -9999 -9999 -9999 -9999 -9999 -9999 -9999 -9999 -9999 -9999 -9999 -9999 -9999 -9999 -9999 -9999 -9999 -9999 -9999 -9999 -9999 447 348 367 367 -9999 -9999 -9999 -9999 -9999 -9999 -9999 -9999 -9999 -9999 -9999 -9999 -9999 -9999 -9999 -9999 -9999 395 394 388 390 394 407 407 415 417 421 410 409 418 431 413 415 419 429 433 433 431 430 429 435 439 453 459 457 462 471 480 468 464 470 486 490 494 508 -9999 -9999 -9999 -9999 -9999 -9999 -9999 -9999 -9999 -9999 -9999 -9999 -9999 -9999 -9999 -9999 -9999 -9999 -9999 -9999 -9999 -9999 -9999 -9999 -9999 -9999 -9999 -9999 -9999 -9999 -9999 -9999 -9999 -9999 -9999 -9999 -9999 -9999 -9999 -9999 -9999 -9999 -9999 -9999 -9999 -9999 -9999 -9999 -9999 -9999 -9999 -9999 -9999 -9999 -9999 -9999 -9999 -9999 -9999 -9999 -9999 -9999 -9999 -9999 -9999 -9999 
-9999 -9999 -9999 -9999 -9999 -9999 -9999 -9999 -9999 -9999 -9999 -9999 -9999 -9999 -9999 -9999 -9999 -9999 -9999 -9999 -9999 -9999 -9999 -9999 -9999 -9999 -9999 -9999 -9999 -9999 -9999 -9999 -9999 -9999 -9999 -9999 -9999 -9999 -9999 -9999 -9999 -9999 -9999 -9999 -9999 421 423 354 362 -9999 -9999 -9999 -9999 -9999 -9999 -9999 -9999 -9999 -9999 -9999 -9999 -9999 -9999 -9999 -9999 -9999 -9999 -9999 389 386 392 410 402 410 409 416 421 424 420 425 426 414 423 428 439 430 433 437 434 436 437 451 447 452 458 451 482 473 462 461 481 499 507 -9999 -9999 -9999 -9999 -9999 -9999 -9999 -9999 -9999 -9999 -9999 -9999 -9999 -9999 -9999 -9999 -9999 -9999 -9999 -9999 -9999 -9999 -9999 -9999 -9999 -9999 -9999 -9999 -9999 -9999 -9999 -9999 -9999 -9999 -9999 -9999 -9999 -9999 -9999 -9999 -9999 -9999 -9999 -9999 -9999 -9999 -9999 -9999 -9999 -9999 -9999 -9999 -9999 -9999 -9999 -9999 -9999 -9999 -9999 -9999 -9999 -9999 -9999 -9999 -9999 -9999 -9999 
-9999 -9999 -9999 -9999 -9999 -9999 -9999 -9999 -9999 -9999 -9999 -9999 -9999 -9999 -9999 -9999 -9999 -9999 -9999 -9999 -9999 -9999 -9999 -9999 -9999 -9999 -9999 -9999 -9999 -9999 -9999 -9999 -9999 -9999 -9999 -9999 -9999 -9999 -9999 -9999 -9999 -9999 -9999 -9999 -9999 -9999 -9999 401 357 382 -9999 -9999 -9999 -9999 -9999 -9999 -9999 -9999 -9999 -9999 -9999 -9999 -9999 -9999 -9999 -9999 -9999 387 393 388 400 397 400 412 413 409 415 419 419 427 419 416 423 426 441 438 434 442 440 446 441 453 448 446 448 461 476 482 465 468 480 500 499 -9999 -9999 -9999 -9999 -9999 -9999 -9999 -9999 -9999 -9999 -9999 -9999 -9999 -9999 -9999 -9999 -9999 -9999 -9999 -9999 -9999 -9999 -9999 -9999 -9999 -9999 -9999 -9999 -9999 -9999 -9999 -9999 -9999 -9999 -9999 -9999 -9999 -9999 -9999 -9999 -9999 -9999 -9999 -9999 -9999 -9999 -9999 -9999 -9999 -9999 -9999 -9999 -9999 -9999 -9999 -9999 -9999 -9999 -9999 -9999 -9999 -9999 -9999 -9999 -9999 -9999 -9999 
-9999 -9999 -9999 -9999 -9999 -9999 -9999 -9999 -9999 -9999 -9999 -9999 -9999 -9999 -9999 -9999 -9999 -9999 -9999 -9999 -9999 -9999 -9999 -9999 -9999 -9999 -9999 -9999 -9999 -9999 -9999 -9999 -9999 -9999 -9999 -9999 -9999 -9999 -9999 -9999 -9999 -9999 -9999 -9999 -9999 -9999 -9999 458 387 -9999 -9999 -9999 -9999 -9999 -9999 -9999 -9999 -9999 -9999 -9999 -9999 -9999 -9999 -9999 -9999 -9999 -9999 -9999 397 389 392 395 406 400 403 408 405 413 424 421 413 416 421 430 442 434 438 441 447 442 452 450 456 458 453 457 475 479 462 470 483 495 499 -9999 -9999 -9999 -9999 -9999 -9999 -9999 -9999 -9999 -9999 -9999 -9999 -9999 -9999 -9999 -9999 -9999 -9999 -9999 -9999 -9999 -9999 -9999 -9999 -9999 -9999 -9999 -9999 -9999 -9999 -9999 -9999 -9999 -9999 -9999 -9999 -9999 -9999 -9999 -9999 -9999 -9999 -9999 -9999 -9999 -9999 -9999 -9999 -9999 -9999 -9999 -9999 -9999 -9999 -9999 -9999 -9999 -9999 -9999 -9999 -9999 -9999 -9999 -9999 -9999 -9999 -9999 
-9999 -9999 -9999 -9999 -9999 -9999 -9999 -9999 -9999 -9999 -9999 -9999 -9999 -9999 -9999 -9999 -9999 -9999 -9999 -9999 -9999 -9999 -9999 -9999 -9999 -9999 -9999 -9999 -9999 -9999 -9999 -9999 -9999 -9999 -9999 -9999 -9999 -9999 -9999 -9999 -9999 -9999 -9999 -9999 -9999 -9999 -9999 -9999 436 -9999 -9999 -9999 -9999 -9999 -9999 -9999 -9999 -9999 -9999 -9999 -9999 -9999 -9999 -9999 -9999 -9999 407 389 388 403 393 397 406 417 407 405 404 415 419 410 416 420 427 432 444 438 440 441 444 444 443 443 445 458 460 453 482 477 479 484 490 496 499 -9999 -9999 -9999 -9999 -9999 -9999 -9999 -9999 -9999 -9999 -9999 -9999 -9999 -9999 -9999 -9999 -9999 -9999 -9999 -9999 -9999 -9999 -9999 -9999 -9999 -9999 -9999 -9999 -9999 -9999 -9999 -9999 -9999 -9999 -9999 -9999 -9999 -9999 -9999 -9999 -9999 -9999 -9999 -9999 -9999 -9999 -9999 -9999 -9999 -9999 -9999 -9999 -9999 -9999 -9999 -9999 -9999 -9999 -9999 -9999 -9999 -9999 -9999 -9999 -9999 -9999 -9999 
-9999 -9999 -9999 -9999 -9999 -9999 -9999 -9999 -9999 -9999 -9999 -9999 -9999 -9999 -9999 -9999 -9999 -9999 -9999 -9999 -9999 -9999 -9999 -9999 -9999 -9999 -9999 -9999 -9999 -9999 -9999 -9999 -9999 -9999 -9999 -9999 -9999 -9999 -9999 -9999 -9999 -9999 -9999 -9999 -9999 -9999 -9999 -9999 -9999 -9999 -9999 -9999 -9999 -9999 -9999 -9999 -9999 -9999 -9999 -9999 -9999 -9999 -9999 -9999 392 398 396 389 389 394 402 395 405 411 411 407 409 416 405 412 423 429 433 438 441 444 442 439 443 442 441 436 438 448 446 453 474 488 490 479 485 500 -9999 -9999 -9999 -9999 -9999 -9999 -9999 -9999 -9999 -9999 -9999 -9999 -9999 -9999 -9999 -9999 -9999 -9999 -9999 -9999 -9999 -9999 -9999 -9999 -9999 -9999 -9999 -9999 -9999 -9999 -9999 -9999 -9999 -9999 -9999 -9999 -9999 -9999 -9999 -9999 -9999 -9999 -9999 -9999 -9999 -9999 -9999 -9999 -9999 -9999 -9999 -9999 -9999 -9999 -9999 -9999 -9999 -9999 -9999 -9999 -9999 -9999 -9999 -9999 -9999 -9999 -9999 -9999 
-9999 -9999 -9999 -9999 -9999 -9999 -9999 -9999 -9999 -9999 -9999 -9999 -9999 -9999 -9999 -9999 -9999 -9999 -9999 -9999 -9999 -9999 -9999 -9999 -9999 -9999 -9999 -9999 -9999 -9999 -9999 -9999 -9999 -9999 -9999 -9999 -9999 -9999 -9999 -9999 -9999 -9999 -9999 -9999 -9999 -9999 -9999 -9999 -9999 -9999 -9999 -9999 -9999 -9999 -9999 -9999 -9999 -9999 -9999 -9999 -9999 -9999 -9999 -9999 -9999 391 398 390 390 400 410 393 400 401 406 410 416 417 409 413 416 427 428 437 433 433 443 437 442 446 447 453 451 449 447 459 472 478 481 484 479 -9999 -9999 -9999 -9999 -9999 -9999 -9999 -9999 -9999 -9999 -9999 -9999 -9999 -9999 -9999 -9999 -9999 -9999 -9999 -9999 -9999 -9999 -9999 -9999 -9999 -9999 -9999 -9999 -9999 -9999 -9999 -9999 -9999 -9999 -9999 -9999 -9999 -9999 -9999 -9999 -9999 -9999 -9999 -9999 -9999 -9999 -9999 -9999 -9999 -9999 -9999 -9999 -9999 -9999 -9999 -9999 -9999 -9999 -9999 -9999 -9999 -9999 -9999 -9999 -9999 -9999 -9999 -9999 -9999 
-9999 -9999 -9999 -9999 -9999 -9999 -9999 -9999 -9999 -9999 -9999 -9999 -9999 -9999 -9999 -9999 -9999 -9999 -9999 -9999 -9999 -9999 -9999 -9999 -9999 -9999 -9999 -9999 -9999 -9999 -9999 -9999 -9999 -9999 -9999 -9999 -9999 -9999 -9999 -9999 -9999 -9999 -9999 -9999 -9999 -9999 -9999 -9999 -9999 -9999 -9999 -9999 -9999 -9999 -9999 -9999 -9999 -9999 -9999 -9999 -9999 -9999 -9999 -9999 -9999 384 393 399 391 394 407 407 400 401 406 417 421 406 408 414 420 423 426 428 427 434 443 445 442 444 449 451 461 462 463 463 467 478 485 495 -9999 -9999 -9999 -9999 -9999 -9999 -9999 -9999 -9999 -9999 -9999 -9999 -9999 -9999 -9999 -9999 -9999 -9999 -9999 -9999 -9999 -9999 -9999 -9999 -9999 -9999 -9999 -9999 -9999 -9999 -9999 -9999 -9999 -9999 -9999 -9999 -9999 -9999 -9999 -9999 -9999 -9999 -9999 -9999 -9999 -9999 -9999 -9999 -9999 -9999 -9999 -9999 -9999 -9999 -9999 -9999 -9999 -9999 -9999 -9999 -9999 -9999 -9999 -9999 -9999 -9999 -9999 -9999 -9999 -9999 
-9999 -9999 -9999 -9999 -9999 -9999 -9999 -9999 -9999 -9999 -9999 -9999 -9999 -9999 -9999 -9999 -9999 -9999 -9999 -9999 -9999 -9999 -9999 -9999 -9999 -9999 -9999 -9999 -9999 -9999 -9999 -9999 -9999 -9999 -9999 -9999 -9999 -9999 -9999 -9999 -9999 -9999 -9999 -9999 -9999 -9999 -9999 -9999 -9999 -9999 -9999 -9999 -9999 -9999 -9999 -9999 -9999 -9999 -9999 -9999 -9999 -9999 -9999 -9999 -9999 -9999 384 389 389 391 392 399 409 399 405 409 415 407 413 418 426 428 430 432 429 437 439 445 444 441 448 454 459 458 465 464 459 479 478 -9999 -9999 -9999 -9999 -9999 -9999 -9999 -9999 -9999 -9999 -9999 -9999 -9999 -9999 -9999 -9999 -9999 -9999 -9999 -9999 -9999 -9999 -9999 -9999 -9999 -9999 -9999 -9999 -9999 -9999 -9999 -9999 -9999 -9999 -9999 -9999 -9999 -9999 -9999 -9999 -9999 -9999 -9999 -9999 -9999 -9999 -9999 -9999 -9999 -9999 -9999 -9999 -9999 -9999 -9999 -9999 -9999 -9999 -9999 -9999 -9999 -9999 -9999 -9999 -9999 -9999 -9999 -9999 -9999 -9999 -9999 
-9999 -9999 -9999 -9999 -9999 -9999 -9999 -9999 -9999 -9999 -9999 -9999 -9999 -9999 -9999 -9999 -9999 -9999 -9999 -9999 -9999 -9999 -9999 -9999 -9999 -9999 -9999 -9999 -9999 -9999 -9999 -9999 -9999 -9999 -9999 -9999 -9999 -9999 -9999 -9999 -9999 -9999 -9999 -9999 -9999 -9999 -9999 -9999 -9999 -9999 -9999 -9999 -9999 -9999 -9999 -9999 -9999 -9999 -9999 -9999 -9999 -9999 -9999 -9999 -9999 -9999 -9999 386 393 400 403 400 408 406 403 402 410 406 413 415 421 425 426 428 427 437 439 438 443 442 443 447 458 462 463 464 471 470 481 484 -9999 -9999 -9999 -9999 -9999 -9999 -9999 -9999 -9999 -9999 -9999 -9999 -9999 -9999 -9999 -9999 -9999 -9999 -9999 -9999 -9999 -9999 -9999 -9999 -9999 -9999 -9999 -9999 -9999 -9999 -9999 -9999 -9999 -9999 -9999 -9999 -9999 -9999 -9999 -9999 -9999 -9999 -9999 -9999 -9999 -9999 -9999 -9999 -9999 -9999 -9999 -9999 -9999 -9999 -9999 -9999 -9999 -9999 -9999 -9999 -9999 -9999 -9999 -9999 -9999 -9999 -9999 -9999 -9999 -9999 
-9999 -9999 -9999 -9999 -9999 -9999 -9999 -9999 -9999 -9999 -9999 -9999 -9999 -9999 -9999 -9999 -9999 -9999 -9999 -9999 -9999 -9999 -9999 -9999 -9999 -9999 -9999 -9999 -9999 -9999 -9999 -9999 -9999 -9999 -9999 -9999 -9999 -9999 -9999 -9999 -9999 -9999 -9999 -9999 -9999 -9999 -9999 -9999 -9999 -9999 -9999 -9999 -9999 -9999 -9999 -9999 -9999 -9999 -9999 -9999 -9999 -9999 -9999 -9999 -9999 -9999 -9999 -9999 389 393 395 398 399 410 415 408 407 400 404 412 419 422 424 428 433 435 436 435 442 447 451 445 449 455 471 463 470 475 -9999 -9999 -9999 -9999 -9999 -9999 -9999 -9999 -9999 -9999 -9999 -9999 -9999 -9999 -9999 -9999 -9999 -9999 -9999 -9999 -9999 -9999 -9999 -9999 -9999 -9999 -9999 -9999 -9999 -9999 -9999 -9999 -9999 -9999 -9999 -9999 -9999 -9999 -9999 -9999 -9999 -9999 -9999 -9999 -9999 -9999 -9999 -9999 -9999 -9999 -9999 -9999 -9999 -9999 -9999 -9999 -9999 -9999 -9999 -9999 -9999 -9999 -9999 -9999 -9999 -9999 -9999 -9999 -9999 -9999 -9999 -9999 
-9999 -9999 -9999 -9999 -9999 -9999 -9999 -9999 -9999 -9999 -9999 -9999 -9999 -9999 -9999 -9999 -9999 -9999 -9999 -9999 -9999 -9999 -9999 -9999 -9999 -9999 -9999 -9999 -9999 -9999 -9999 -9999 -9999 -9999 -9999 -9999 -9999 -9999 -9999 -9999 -9999 -9999 -9999 -9999 -9999 -9999 -9999 -9999 -9999 -9999 -9999 -9999 -9999 -9999 -9999 -9999 -9999 -9999 -9999 -9999 -9999 -9999 -9999 -9999 -9999 -9999 -9999 -9999 395 391 391 396 393 393 411 416 400 401 407 -9999 417 -9999 420 -9999 427 432 432 433 436 442 454 451 450 456 469 461 469 -9999 -9999 -9999 -9999 -9999 -9999 -9999 -9999 -9999 -9999 -9999 -9999 -9999 -9999 -9999 -9999 -9999 -9999 -9999 -9999 -9999 -9999 -9999 -9999 -9999 -9999 -9999 -9999 -9999 -9999 -9999 -9999 -9999 -9999 -9999 -9999 -9999 -9999 -9999 -9999 -9999 -9999 -9999 -9999 -9999 -9999 -9999 -9999 -9999 -9999 -9999 -9999 -9999 -9999 -9999 -9999 -9999 -9999 -9999 -9999 -9999 -9999 -9999 -9999 -9999 -9999 -9999 -9999 -9999 -9999 -9999 -9999 -9999 
-9999 -9999 -9999 -9999 -9999 -9999 -9999 -9999 -9999 -9999 -9999 -9999 -9999 -9999 -9999 -9999 -9999 -9999 -9999 -9999 -9999 -9999 -9999 -9999 -9999 -9999 -9999 -9999 -9999 -9999 -9999 -9999 -9999 -9999 -9999 -9999 -9999 -9999 -9999 -9999 -9999 -9999 -9999 -9999 -9999 -9999 -9999 -9999 -9999 -9999 -9999 -9999 -9999 -9999 -9999 -9999 -9999 -9999 -9999 -9999 -9999 -9999 -9999 -9999 -9999 -9999 -9999 -9999 -9999 -9999 -9999 398 393 403 -9999 395 397 408 -9999 -9999 -9999 -9999 -9999 -9999 -9999 -9999 433 434 441 444 454 461 457 463 470 459 469 476 -9999 -9999 -9999 -9999 -9999 -9999 -9999 -9999 -9999 -9999 -9999 -9999 -9999 -9999 -9999 -9999 -9999 -9999 -9999 -9999 -9999 -9999 -9999 -9999 -9999 -9999 -9999 -9999 -9999 -9999 -9999 -9999 -9999 -9999 -9999 -9999 -9999 -9999 -9999 -9999 -9999 -9999 -9999 -9999 -9999 -9999 -9999 -9999 -9999 -9999 -9999 -9999 -9999 -9999 -9999 -9999 -9999 -9999 -9999 -9999 -9999 -9999 -9999 -9999 -9999 -9999 -9999 -9999 -9999 -9999 -9999 -9999 
-9999 -9999 -9999 -9999 -9999 -9999 -9999 -9999 -9999 -9999 -9999 -9999 -9999 -9999 -9999 -9999 -9999 -9999 -9999 -9999 -9999 -9999 -9999 -9999 -9999 -9999 -9999 -9999 -9999 -9999 -9999 -9999 -9999 -9999 -9999 -9999 -9999 -9999 -9999 -9999 -9999 -9999 -9999 -9999 -9999 -9999 -9999 -9999 -9999 -9999 -9999 -9999 -9999 -9999 -9999 -9999 -9999 -9999 -9999 -9999 -9999 -9999 -9999 -9999 -9999 -9999 -9999 -9999 -9999 -9999 -9999 398 399 416 -9999 -9999 -9999 -9999 -9999 -9999 -9999 -9999 -9999 -9999 -9999 -9999 -9999 -9999 439 441 448 453 464 448 461 474 466 463 -9999 -9999 -9999 -9999 -9999 -9999 -9999 -9999 -9999 -9999 -9999 -9999 -9999 -9999 -9999 -9999 -9999 -9999 -9999 -9999 -9999 -9999 -9999 -9999 -9999 -9999 -9999 -9999 -9999 -9999 -9999 -9999 -9999 -9999 -9999 -9999 -9999 -9999 -9999 -9999 -9999 -9999 -9999 -9999 -9999 -9999 -9999 -9999 -9999 -9999 -9999 -9999 -9999 -9999 -9999 -9999 -9999 -9999 -9999 -9999 -9999 -9999 -9999 -9999 -9999 -9999 -9999 -9999 -9999 -9999 -9999 -9999 
-9999 -9999 -9999 -9999 -9999 -9999 -9999 -9999 -9999 -9999 -9999 -9999 -9999 -9999 -9999 -9999 -9999 -9999 -9999 -9999 -9999 -9999 -9999 -9999 -9999 -9999 -9999 -9999 -9999 -9999 -9999 -9999 -9999 -9999 -9999 -9999 -9999 -9999 -9999 -9999 -9999 -9999 -9999 -9999 -9999 -9999 -9999 -9999 -9999 -9999 -9999 -9999 -9999 -9999 -9999 -9999 -9999 -9999 -9999 -9999 -9999 -9999 -9999 -9999 -9999 -9999 -9999 -9999 -9999 -9999 -9999 395 426 -9999 -9999 -9999 -9999 -9999 -9999 -9999 -9999 -9999 -9999 -9999 -9999 -9999 -9999 -9999 -9999 -9999 446 450 461 454 450 461 462 473 -9999 -9999 -9999 -9999 -9999 -9999 -9999 -9999 -9999 -9999 -9999 -9999 -9999 -9999 -9999 -9999 -9999 -9999 -9999 -9999 -9999 -9999 -9999 -9999 -9999 -9999 -9999 -9999 -9999 -9999 -9999 -9999 -9999 -9999 -9999 -9999 -9999 -9999 -9999 -9999 -9999 -9999 -9999 -9999 -9999 -9999 -9999 -9999 -9999 -9999 -9999 -9999 -9999 -9999 -9999 -9999 -9999 -9999 -9999 -9999 -9999 -9999 -9999 -9999 -9999 -9999 -9999 -9999 -9999 -9999 -9999 -9999 
-9999 -9999 -9999 -9999 -9999 -9999 -9999 -9999 -9999 -9999 -9999 -9999 -9999 -9999 -9999 -9999 -9999 -9999 -9999 -9999 -9999 -9999 -9999 -9999 -9999 -9999 -9999 -9999 -9999 -9999 -9999 -9999 -9999 -9999 -9999 -9999 -9999 -9999 -9999 -9999 -9999 -9999 -9999 -9999 -9999 -9999 -9999 -9999 -9999 -9999 -9999 -9999 -9999 -9999 -9999 -9999 -9999 -9999 -9999 -9999 -9999 -9999 -9999 -9999 -9999 -9999 -9999 -9999 -9999 -9999 -9999 422 -9999 -9999 -9999 -9999 -9999 -9999 -9999 -9999 -9999 -9999 -9999 -9999 -9999 -9999 -9999 -9999 -9999 -9999 -9999 -9999 457 457 453 -9999 -9999 -9999 -9999 -9999 -9999 -9999 -9999 -9999 -9999 -9999 -9999 -9999 -9999 -9999 -9999 -9999 -9999 -9999 -9999 -9999 -9999 -9999 -9999 -9999 -9999 -9999 -9999 -9999 -9999 -9999 -9999 -9999 -9999 -9999 -9999 -9999 -9999 -9999 -9999 -9999 -9999 -9999 -9999 -9999 -9999 -9999 -9999 -9999 -9999 -9999 -9999 -9999 -9999 -9999 -9999 -9999 -9999 -9999 -9999 -9999 -9999 -9999 -9999 -9999 -9999 -9999 -9999 -9999 -9999 -9999 -9999 -9999 -9999 -9999 
-9999 -9999 -9999 -9999 -9999 -9999 -9999 -9999 -9999 -9999 -9999 -9999 -9999 -9999 -9999 -9999 -9999 -9999 -9999 -9999 -9999 -9999 -9999 -9999 -9999 -9999 -9999 -9999 -9999 -9999 -9999 -9999 -9999 -9999 -9999 -9999 -9999 -9999 -9999 -9999 -9999 -9999 -9999 -9999 -9999 -9999 -9999 -9999 -9999 -9999 -9999 -9999 -9999 -9999 -9999 -9999 -9999 -9999 -9999 -9999 -9999 -9999 -9999 -9999 -9999 -9999 -9999 -9999 -9999 -9999 -9999 -9999 -9999 -9999 -9999 -9999 -9999 -9999 -9999 -9999 -9999 -9999 -9999 -9999 -9999 -9999 -9999 -9999 -9999 -9999 -9999 -9999 452 -9999 -9999 -9999 -9999 -9999 -9999 -9999 -9999 -9999 -9999 -9999 -9999 -9999 -9999 -9999 -9999 -9999 -9999 -9999 -9999 -9999 -9999 -9999 -9999 -9999 -9999 -9999 -9999 -9999 -9999 -9999 -9999 -9999 -9999 -9999 -9999 -9999 -9999 -9999 -9999 -9999 -9999 -9999 -9999 -9999 -9999 -9999 -9999 -9999 -9999 -9999 -9999 -9999 -9999 -9999 -9999 -9999 -9999 -9999 -9999 -9999 -9999 -9999 -9999 -9999 -9999 -9999 -9999 -9999 -9999 -9999 -9999 -9999 -9999 -9999 -9999 -9999 
