# Supplementary material for: Spatiotemporal prediction of alpine wetlands under multi-climate scenarios in the west of Sichuan, China
Source: PeerJ. 2024 Nov 27;12:e18586. doi: 10.7717/peerj.18586 (PMC11608022; doi:10.7717/peerj.18586)
Supplement: Supplemental Information 4 [file peerj-12-18586-s004.zip › GARPP_data/2.5mBIOssp126_2081-2100/2.5mbiossp126_2081-2100_2.asc]

ncols         170
nrows         159
xllcorner     97.34749306
yllcorner     27.673839575
cellsize      0.041666666666667
NODATA_value  -9999
-9999 -9999 -9999 -9999 -9999 -9999 -9999 -9999 -9999 -9999 -9999 -9999 -9999 -9999 -9999 -9999 -9999 -9999 -9999 -9999 -9999 -9999 -9999 -9999 -9999 -9999 -9999 -9999 -9999 -9999 -9999 -9999 -9999 -9999 -9999 -9999 -9999 -9999 -9999 -9999 -9999 -9999 -9999 -9999 -9999 -9999 -9999 -9999 -9999 -9999 -9999 -9999 -9999 -9999 -9999 -9999 -9999 -9999 -9999 -9999 -9999 -9999 -9999 -9999 -9999 -9999 -9999 -9999 -9999 -9999 -9999 -9999 -9999 -9999 -9999 -9999 -9999 -9999 -9999 -9999 -9999 -9999 -9999 -9999 -9999 -9999 -9999 -9999 -9999 -9999 -9999 -9999 -9999 -9999 -9999 -9999 -9999 -9999 -9999 -9999 -9999 -9999 -9999 -9999 -9999 -9999 -9999 -9999 -9999 -9999 -9999 -9999 -9999 -9999 -9999 -9999 -9999 -9999 -9999 -9999 -9999 -9999 -9999 -9999 -9999 -9999 -9999 -9999 -9999 -9999 -9999 -9999 11.975 12 11.45 -9999 -9999 -9999 -9999 -9999 -9999 -9999 -9999 -9999 -9999 -9999 -9999 -9999 -9999 -9999 -9999 -9999 -9999 -9999 -9999 -9999 -9999 -9999 -9999 -9999 -9999 -9999 -9999 -9999 -9999 -9999 -9999 -9999 -9999 -9999 
-9999 -9999 -9999 -9999 -9999 -9999 -9999 -9999 -9999 -9999 -9999 -9999 -9999 -9999 -9999 -9999 -9999 -9999 -9999 -9999 -9999 -9999 -9999 -9999 -9999 -9999 -9999 -9999 -9999 -9999 -9999 -9999 -9999 -9999 -9999 -9999 -9999 -9999 -9999 -9999 -9999 -9999 -9999 -9999 -9999 -9999 -9999 -9999 -9999 -9999 -9999 -9999 -9999 -9999 -9999 -9999 -9999 -9999 -9999 -9999 -9999 -9999 -9999 -9999 -9999 -9999 -9999 -9999 -9999 -9999 -9999 -9999 -9999 -9999 -9999 -9999 -9999 -9999 -9999 -9999 -9999 -9999 -9999 -9999 -9999 -9999 -9999 -9999 -9999 -9999 -9999 -9999 -9999 -9999 -9999 -9999 -9999 -9999 -9999 -9999 -9999 -9999 -9999 -9999 -9999 -9999 -9999 -9999 -9999 -9999 -9999 -9999 -9999 -9999 -9999 -9999 -9999 -9999 -9999 -9999 -9999 -9999 -9999 -9999 -9999 -9999 -9999 -9999 -9999 13.5 13.325 12.61667 12.11667 12.26667 12.225 -9999 -9999 -9999 -9999 -9999 -9999 -9999 -9999 -9999 -9999 -9999 -9999 -9999 -9999 -9999 -9999 -9999 -9999 -9999 -9999 -9999 -9999 -9999 -9999 -9999 -9999 -9999 -9999 -9999 -9999 -9999 -9999 -9999 -9999 -9999 
-9999 -9999 -9999 -9999 -9999 -9999 -9999 -9999 -9999 -9999 -9999 12.875 12.85833 12.975 -9999 -9999 -9999 -9999 -9999 -9999 -9999 -9999 -9999 -9999 -9999 -9999 -9999 -9999 -9999 -9999 -9999 -9999 -9999 -9999 -9999 -9999 -9999 -9999 -9999 -9999 -9999 -9999 -9999 -9999 -9999 -9999 -9999 -9999 -9999 -9999 -9999 -9999 -9999 -9999 -9999 -9999 -9999 -9999 -9999 -9999 -9999 -9999 -9999 -9999 -9999 -9999 -9999 -9999 -9999 -9999 -9999 -9999 -9999 -9999 -9999 -9999 -9999 -9999 -9999 -9999 -9999 -9999 -9999 -9999 -9999 -9999 -9999 -9999 -9999 -9999 -9999 -9999 -9999 -9999 -9999 -9999 -9999 -9999 -9999 -9999 -9999 -9999 -9999 -9999 -9999 -9999 -9999 -9999 -9999 -9999 -9999 -9999 -9999 -9999 -9999 -9999 -9999 -9999 -9999 -9999 -9999 -9999 -9999 -9999 -9999 -9999 -9999 -9999 13.74167 13.65 13.28333 12.60833 12.275 12.11667 11.94167 -9999 -9999 -9999 -9999 -9999 -9999 -9999 -9999 -9999 -9999 -9999 -9999 -9999 -9999 -9999 -9999 -9999 -9999 -9999 -9999 -9999 -9999 -9999 -9999 -9999 -9999 -9999 -9999 -9999 -9999 -9999 -9999 -9999 -9999 -9999 
-9999 -9999 -9999 -9999 -9999 -9999 -9999 -9999 -9999 12.90833 12.88333 12.85 12.86667 13.06667 13.09167 13.4 -9999 -9999 -9999 -9999 -9999 -9999 -9999 -9999 -9999 -9999 -9999 -9999 -9999 -9999 -9999 -9999 -9999 -9999 -9999 -9999 -9999 -9999 -9999 -9999 -9999 -9999 -9999 -9999 -9999 -9999 -9999 -9999 -9999 -9999 -9999 -9999 -9999 -9999 -9999 -9999 -9999 -9999 -9999 -9999 -9999 -9999 -9999 -9999 -9999 -9999 -9999 -9999 -9999 -9999 -9999 -9999 -9999 -9999 -9999 -9999 -9999 -9999 -9999 -9999 -9999 -9999 -9999 -9999 -9999 -9999 -9999 -9999 -9999 -9999 -9999 -9999 -9999 -9999 -9999 -9999 -9999 -9999 -9999 -9999 -9999 -9999 -9999 -9999 -9999 -9999 -9999 -9999 -9999 -9999 -9999 -9999 -9999 -9999 -9999 -9999 -9999 -9999 -9999 -9999 -9999 -9999 -9999 -9999 -9999 -9999 13.68333 13.825 13.88333 13.71667 13.425 12.7 11.99167 12.05833 12.10833 12.24167 12.25 12.375 12.19167 -9999 -9999 -9999 -9999 -9999 -9999 -9999 -9999 -9999 -9999 -9999 -9999 -9999 -9999 -9999 -9999 -9999 -9999 -9999 -9999 -9999 -9999 -9999 -9999 -9999 -9999 -9999 -9999 -9999 -9999 -9999 
-9999 -9999 -9999 -9999 -9999 -9999 -9999 -9999 12.59167 12.64167 12.8 12.83333 13.16667 13.31667 13.39167 13.51667 13.425 13.31667 13.4 -9999 -9999 -9999 -9999 -9999 -9999 -9999 -9999 -9999 -9999 -9999 -9999 -9999 -9999 -9999 -9999 -9999 -9999 -9999 -9999 -9999 -9999 -9999 -9999 -9999 -9999 -9999 -9999 -9999 -9999 -9999 -9999 -9999 -9999 -9999 -9999 -9999 -9999 -9999 -9999 -9999 -9999 -9999 -9999 -9999 -9999 -9999 -9999 -9999 -9999 -9999 -9999 -9999 -9999 -9999 -9999 -9999 -9999 -9999 -9999 -9999 -9999 -9999 -9999 -9999 -9999 -9999 -9999 -9999 -9999 -9999 -9999 -9999 -9999 -9999 -9999 -9999 -9999 -9999 -9999 -9999 -9999 -9999 -9999 -9999 -9999 -9999 -9999 -9999 -9999 -9999 -9999 -9999 -9999 -9999 -9999 -9999 -9999 -9999 -9999 -9999 -9999 -9999 -9999 -9999 -9999 -9999 -9999 13.60833 13.96667 14.08333 13.78333 12.79167 11.96667 11.74167 11.55833 11.60833 11.625 11.94167 12.50833 -9999 -9999 -9999 -9999 -9999 -9999 -9999 -9999 -9999 -9999 -9999 -9999 -9999 -9999 -9999 -9999 -9999 -9999 -9999 -9999 -9999 -9999 -9999 -9999 -9999 -9999 -9999 -9999 -9999 -9999 -9999 
-9999 -9999 -9999 -9999 -9999 -9999 -9999 -9999 12.61667 12.7 12.91667 13.08333 13.25833 13.31667 13.425 13.46667 13.25 12.96667 12.93333 13.15833 13.41667 13.66667 13.86667 13.95 13.88333 -9999 -9999 -9999 -9999 -9999 -9999 -9999 -9999 -9999 -9999 -9999 -9999 -9999 -9999 -9999 -9999 -9999 -9999 -9999 -9999 -9999 -9999 -9999 -9999 -9999 -9999 -9999 -9999 -9999 -9999 -9999 -9999 -9999 -9999 -9999 -9999 -9999 -9999 -9999 -9999 -9999 -9999 -9999 -9999 -9999 -9999 -9999 -9999 -9999 -9999 -9999 -9999 -9999 -9999 -9999 -9999 -9999 -9999 -9999 -9999 -9999 -9999 -9999 -9999 -9999 -9999 -9999 -9999 -9999 -9999 -9999 -9999 -9999 -9999 -9999 -9999 -9999 -9999 -9999 -9999 -9999 -9999 -9999 -9999 -9999 -9999 -9999 -9999 -9999 -9999 -9999 -9999 -9999 -9999 -9999 -9999 -9999 14.23333 14.15 13.84167 13.3 12.96667 13.25833 13.70833 14.05833 13.775 13.025 12.09167 11.475 11.2 11.40833 11.825 12.175 12.08333 11.70833 -9999 -9999 -9999 -9999 -9999 -9999 -9999 -9999 -9999 -9999 -9999 -9999 -9999 -9999 -9999 -9999 -9999 -9999 -9999 -9999 -9999 -9999 -9999 -9999 -9999 -9999 -9999 -9999 -9999 -9999 
-9999 -9999 -9999 -9999 -9999 -9999 -9999 -9999 12.625 12.69167 12.91667 13.05 13.25833 13.41667 13.41667 13.275 13.30833 13.11667 13.01667 13.2 13.45 13.50833 13.56667 13.70833 13.71667 13.675 -9999 -9999 -9999 -9999 -9999 -9999 -9999 -9999 -9999 -9999 -9999 -9999 -9999 -9999 -9999 -9999 -9999 -9999 -9999 -9999 -9999 -9999 -9999 -9999 -9999 -9999 -9999 -9999 -9999 -9999 -9999 -9999 -9999 -9999 -9999 -9999 -9999 -9999 -9999 -9999 -9999 -9999 -9999 -9999 -9999 -9999 -9999 -9999 -9999 -9999 -9999 -9999 -9999 -9999 -9999 -9999 -9999 -9999 -9999 -9999 -9999 -9999 -9999 -9999 -9999 -9999 -9999 -9999 -9999 -9999 -9999 -9999 -9999 -9999 -9999 -9999 -9999 -9999 -9999 -9999 -9999 -9999 -9999 -9999 -9999 -9999 -9999 -9999 -9999 -9999 -9999 -9999 -9999 -9999 -9999 15.20833 15.14167 14.98333 14.925 14.5 14.05 13.775 13.75 13.64167 13.48333 13.35833 12.96667 12.5 11.875 11.325 11.35 11.64167 11.60833 -9999 -9999 -9999 -9999 -9999 -9999 -9999 -9999 -9999 -9999 -9999 -9999 -9999 -9999 -9999 -9999 -9999 -9999 -9999 -9999 -9999 -9999 -9999 -9999 -9999 -9999 -9999 -9999 -9999 -9999 -9999 
-9999 -9999 -9999 -9999 -9999 -9999 -9999 13.09167 13.075 12.975 12.86667 13.075 13.26667 13.20833 12.98333 12.86667 12.975 13.05 12.94167 13.05833 13.20833 13.31667 13.30833 13.275 13.34167 13.425 -9999 -9999 -9999 -9999 -9999 -9999 -9999 -9999 -9999 -9999 -9999 -9999 -9999 -9999 -9999 -9999 -9999 -9999 -9999 -9999 -9999 -9999 -9999 -9999 -9999 -9999 -9999 -9999 -9999 -9999 -9999 -9999 -9999 -9999 -9999 -9999 -9999 -9999 -9999 -9999 -9999 -9999 -9999 -9999 -9999 -9999 -9999 -9999 -9999 -9999 -9999 -9999 -9999 -9999 -9999 -9999 -9999 -9999 -9999 -9999 -9999 -9999 -9999 -9999 -9999 -9999 -9999 -9999 -9999 -9999 -9999 -9999 -9999 -9999 -9999 -9999 -9999 -9999 -9999 -9999 -9999 -9999 -9999 -9999 -9999 -9999 -9999 -9999 -9999 -9999 -9999 15.44167 -9999 -9999 -9999 15.65 15.775 15.5 15.08333 15.075 14.99167 14.68333 14.425 14.11667 14.025 14.30833 14.30833 13.75 12.85833 12.06667 11.60833 11.35833 11.35 -9999 -9999 -9999 -9999 -9999 -9999 -9999 -9999 -9999 -9999 -9999 -9999 -9999 -9999 -9999 -9999 -9999 -9999 -9999 -9999 -9999 -9999 -9999 -9999 -9999 -9999 -9999 -9999 -9999 -9999 -9999 
-9999 -9999 -9999 -9999 -9999 -9999 -9999 13.00833 13.2 13.28333 13.225 13.20833 13.16667 12.8 12.225 12.025 12.46667 12.86667 12.79167 12.75 12.90833 13.01667 13.075 13.23333 13.20833 -9999 -9999 -9999 -9999 -9999 -9999 -9999 -9999 -9999 -9999 -9999 -9999 -9999 -9999 -9999 -9999 -9999 -9999 -9999 -9999 -9999 -9999 -9999 -9999 -9999 -9999 -9999 -9999 -9999 -9999 -9999 -9999 -9999 -9999 -9999 -9999 -9999 -9999 -9999 -9999 -9999 -9999 -9999 -9999 -9999 -9999 -9999 -9999 -9999 -9999 -9999 -9999 -9999 -9999 -9999 -9999 -9999 -9999 -9999 -9999 -9999 -9999 -9999 -9999 -9999 -9999 -9999 -9999 -9999 -9999 -9999 -9999 -9999 -9999 -9999 -9999 -9999 -9999 -9999 -9999 -9999 -9999 -9999 -9999 -9999 -9999 -9999 -9999 -9999 -9999 -9999 15.28333 15.29167 15.44167 15.54167 15.475 15.525 15.56667 15.45833 15.28333 15.18333 15.11667 15.025 14.925 14.73333 14.44167 14.38333 14.5 14.425 13.99167 13.45 12.95 12.54167 12.075 -9999 -9999 -9999 -9999 -9999 -9999 -9999 -9999 -9999 -9999 -9999 -9999 -9999 -9999 -9999 -9999 -9999 -9999 -9999 -9999 -9999 -9999 -9999 -9999 -9999 -9999 -9999 -9999 -9999 -9999 -9999 
-9999 -9999 -9999 13.14167 13.11667 13.15833 13.23333 13.26667 13.31667 13.09167 12.98333 12.93333 12.70833 12.35833 12.11667 12.25 12.5 12.84167 13.125 13.31667 13.49167 13.5 13.39167 13.38333 13.2 13.05 -9999 -9999 -9999 -9999 -9999 -9999 -9999 -9999 -9999 -9999 -9999 -9999 -9999 -9999 -9999 -9999 -9999 -9999 -9999 -9999 -9999 -9999 -9999 -9999 -9999 -9999 -9999 -9999 -9999 -9999 -9999 -9999 -9999 -9999 -9999 -9999 -9999 -9999 -9999 -9999 -9999 -9999 -9999 -9999 -9999 -9999 -9999 -9999 -9999 -9999 -9999 -9999 -9999 -9999 -9999 -9999 -9999 -9999 -9999 -9999 -9999 -9999 -9999 -9999 -9999 -9999 -9999 -9999 -9999 -9999 -9999 -9999 -9999 -9999 -9999 -9999 -9999 -9999 -9999 -9999 -9999 -9999 -9999 -9999 -9999 -9999 -9999 -9999 -9999 -9999 -9999 15.35 15.5 15.50833 15.4 15.43333 15.38333 15.30833 15.21667 15.125 15.05833 15.13333 15.14167 14.86667 14.30833 13.575 13.75 14.575 14.60833 14.14167 13.33333 12.55 12.275 12.31667 -9999 -9999 -9999 -9999 -9999 -9999 -9999 -9999 -9999 -9999 -9999 -9999 -9999 -9999 -9999 -9999 -9999 -9999 -9999 -9999 -9999 -9999 -9999 -9999 -9999 -9999 -9999 -9999 -9999 -9999 
-9999 13.525 13.61667 13.55833 13.85 14.05833 14 13.69167 13.15833 12.8 12.78333 12.74167 12.56667 12.76667 12.63333 12.975 12.86667 12.75 12.9 13.15 13.43333 13.46667 13.20833 12.96667 12.84167 12.85833 -9999 -9999 -9999 -9999 -9999 -9999 -9999 -9999 -9999 -9999 -9999 -9999 -9999 -9999 -9999 -9999 -9999 -9999 -9999 -9999 -9999 -9999 -9999 -9999 -9999 -9999 -9999 -9999 -9999 -9999 -9999 -9999 -9999 -9999 -9999 -9999 -9999 -9999 -9999 -9999 -9999 -9999 -9999 -9999 -9999 -9999 -9999 -9999 -9999 -9999 -9999 -9999 -9999 -9999 -9999 -9999 -9999 -9999 -9999 -9999 -9999 -9999 -9999 -9999 -9999 -9999 -9999 -9999 -9999 -9999 -9999 -9999 -9999 -9999 -9999 -9999 -9999 -9999 -9999 -9999 -9999 -9999 -9999 -9999 -9999 -9999 -9999 -9999 -9999 -9999 -9999 -9999 15.38333 15.49167 15.26667 15.25833 15.26667 15.19167 15.075 15.09167 15.04167 14.98333 14.90833 14.675 14.24167 13.63333 13.60833 14.35833 14.84167 14.65 14 12.925 12.025 11.75 -9999 -9999 -9999 -9999 -9999 -9999 -9999 -9999 -9999 -9999 -9999 -9999 -9999 -9999 -9999 -9999 -9999 -9999 -9999 -9999 -9999 -9999 -9999 -9999 -9999 -9999 -9999 -9999 -9999 -9999 
-9999 13.36667 13.70833 14.18333 14.5 14.55833 14.25 13.56667 12.93333 12.79167 12.96667 13.1 12.925 13.01667 13.2 13.49167 13.24167 13.00833 13.08333 13.16667 13.275 13.45 13.50833 13.54167 13.50833 13.45 13.28333 -9999 -9999 -9999 -9999 -9999 -9999 -9999 -9999 -9999 -9999 -9999 -9999 -9999 -9999 -9999 -9999 -9999 -9999 -9999 -9999 -9999 -9999 -9999 -9999 -9999 -9999 -9999 -9999 -9999 -9999 -9999 -9999 -9999 -9999 -9999 -9999 -9999 -9999 -9999 -9999 -9999 -9999 -9999 -9999 -9999 -9999 -9999 -9999 -9999 -9999 -9999 -9999 -9999 -9999 -9999 -9999 -9999 -9999 -9999 -9999 -9999 -9999 -9999 -9999 -9999 -9999 -9999 -9999 -9999 -9999 -9999 -9999 -9999 -9999 -9999 -9999 -9999 -9999 -9999 -9999 -9999 -9999 -9999 -9999 -9999 -9999 -9999 -9999 -9999 -9999 -9999 15.30833 15.59167 15.48333 15.36667 15.26667 15.21667 15.13333 15.15 15.05833 14.85 14.7 14.49167 14.30833 13.8 13.74167 14.35833 14.65 14.66667 14.45833 13.80833 12.86667 -9999 -9999 -9999 -9999 -9999 -9999 -9999 -9999 -9999 -9999 -9999 -9999 -9999 -9999 -9999 -9999 -9999 -9999 -9999 -9999 -9999 -9999 -9999 -9999 -9999 -9999 -9999 -9999 -9999 -9999 -9999 
-9999 -9999 13.50833 14.01667 14.46667 14.56667 14.375 13.9 13.41667 13.33333 13.46667 13.7 13.55 13.60833 13.5 13.74167 13.59167 13.35 13.39167 13.43333 13.63333 13.91667 14.125 13.91667 13.46667 13.13333 12.94167 -9999 -9999 -9999 -9999 -9999 -9999 -9999 -9999 -9999 -9999 -9999 -9999 -9999 -9999 -9999 -9999 -9999 -9999 -9999 -9999 -9999 -9999 -9999 -9999 -9999 -9999 -9999 -9999 -9999 -9999 -9999 -9999 -9999 -9999 -9999 -9999 -9999 -9999 -9999 -9999 -9999 -9999 -9999 -9999 -9999 -9999 -9999 -9999 -9999 -9999 -9999 -9999 -9999 -9999 -9999 -9999 -9999 -9999 -9999 -9999 -9999 -9999 -9999 -9999 -9999 -9999 -9999 -9999 -9999 -9999 -9999 -9999 -9999 -9999 -9999 -9999 -9999 -9999 -9999 -9999 -9999 -9999 -9999 -9999 -9999 -9999 -9999 -9999 -9999 -9999 -9999 -9999 15.41667 15.70833 15.64167 15.31667 15.16667 15.04167 14.89167 14.89167 14.825 14.71667 14.6 14.40833 13.70833 13.525 14.03333 14.3 14.55833 14.48333 14.06667 13.55 13.03333 12.51667 12.15 -9999 -9999 -9999 -9999 11.09167 11.08333 -9999 -9999 -9999 -9999 -9999 -9999 -9999 -9999 -9999 -9999 -9999 -9999 -9999 -9999 -9999 -9999 -9999 -9999 -9999 -9999 -9999 -9999 
-9999 -9999 13.50833 13.86667 14.19167 14.46667 14.55833 14.4 14.18333 13.95 13.875 14.075 14.14167 14.26667 14.13333 14.06667 13.96667 13.68333 13.8 13.825 13.81667 13.98333 14.20833 14 13.48333 13.10833 13.09167 13.05833 12.78333 12.55833 -9999 -9999 -9999 -9999 -9999 -9999 -9999 -9999 -9999 -9999 -9999 -9999 -9999 -9999 -9999 -9999 -9999 -9999 -9999 -9999 -9999 -9999 -9999 -9999 -9999 -9999 -9999 -9999 -9999 -9999 -9999 -9999 -9999 -9999 -9999 -9999 -9999 -9999 -9999 -9999 -9999 -9999 -9999 -9999 -9999 -9999 -9999 -9999 -9999 -9999 -9999 -9999 -9999 -9999 -9999 -9999 -9999 -9999 -9999 -9999 -9999 -9999 -9999 -9999 -9999 -9999 -9999 -9999 -9999 -9999 -9999 -9999 -9999 -9999 -9999 -9999 -9999 -9999 -9999 -9999 -9999 -9999 -9999 -9999 -9999 -9999 -9999 -9999 -9999 -9999 15.65 15.78333 15.35833 15.1 14.90833 14.68333 14.69167 14.75 14.75833 14.7 14.50833 14.04167 13.85833 14.10833 14.275 14.58333 14.51667 14.125 13.55833 13.51667 13.15 13 12.43333 11.96667 11.8 11.71667 11.53333 10.93333 10.85 -9999 -9999 -9999 -9999 -9999 -9999 -9999 -9999 -9999 -9999 -9999 -9999 -9999 -9999 -9999 -9999 -9999 -9999 -9999 -9999 -9999 
-9999 -9999 13.09167 13.30833 13.525 13.85 14.1 14.35 14.46667 14.33333 14.2 14.19167 14.20833 14.23333 14.36667 14.33333 14.25 14.15833 14.05833 13.775 13.48333 13.53333 13.825 13.975 13.725 13.325 13.21667 13.2 12.91667 12.55833 -9999 -9999 -9999 -9999 -9999 -9999 -9999 -9999 -9999 -9999 -9999 -9999 -9999 -9999 -9999 -9999 -9999 -9999 -9999 -9999 -9999 -9999 -9999 -9999 -9999 -9999 -9999 -9999 -9999 -9999 -9999 -9999 -9999 -9999 -9999 -9999 -9999 -9999 -9999 -9999 -9999 -9999 -9999 -9999 -9999 -9999 -9999 -9999 -9999 -9999 -9999 -9999 -9999 -9999 -9999 -9999 -9999 -9999 -9999 -9999 -9999 -9999 -9999 -9999 -9999 -9999 -9999 -9999 -9999 -9999 -9999 -9999 -9999 -9999 -9999 -9999 -9999 -9999 -9999 -9999 -9999 -9999 -9999 -9999 -9999 -9999 -9999 -9999 -9999 15.01667 15.49167 15.71667 15.6 15.28333 14.94167 14.68333 14.6 14.66667 14.54167 14.525 14.55 14.49167 14.45 14.39167 14.375 14.5 14.475 14.13333 13.64167 13.275 12.875 12.75 12.325 11.725 11.70833 11.675 11.53333 11.2 -9999 11 11.01667 10.725 -9999 -9999 -9999 -9999 -9999 -9999 -9999 -9999 -9999 -9999 -9999 -9999 -9999 -9999 -9999 -9999 -9999 -9999 
-9999 -9999 12.65 12.625 12.74167 13.00833 13.325 13.75 14.2 14.425 14.23333 14.04167 13.88333 13.85833 14.13333 14.35 14.35 14.275 13.99167 13.65 13.28333 13.26667 13.55833 13.81667 13.74167 13.40833 13.14167 13.03333 12.88333 12.71667 12.45 -9999 -9999 -9999 -9999 -9999 -9999 -9999 -9999 -9999 -9999 -9999 -9999 -9999 -9999 -9999 -9999 -9999 -9999 -9999 -9999 -9999 -9999 -9999 -9999 -9999 -9999 -9999 -9999 -9999 -9999 -9999 -9999 -9999 -9999 -9999 -9999 -9999 -9999 -9999 -9999 -9999 -9999 -9999 -9999 -9999 -9999 -9999 -9999 -9999 -9999 -9999 -9999 -9999 -9999 -9999 -9999 -9999 -9999 -9999 -9999 -9999 -9999 -9999 -9999 -9999 -9999 -9999 -9999 -9999 -9999 -9999 -9999 -9999 -9999 -9999 -9999 -9999 -9999 -9999 -9999 -9999 -9999 -9999 -9999 -9999 -9999 -9999 -9999 15.25 15.35 15.56667 15.70833 15.39167 14.83333 14.64167 14.575 14.475 14.11667 14.09167 14.35 14.55833 14.525 14.45 14.375 14.35833 14.28333 14.10833 13.9 13.01667 12.275 12 11.65833 11.38333 11.425 11.2 11.05833 11.29167 11.38333 11.35 11.31667 11.175 11.025 10.78333 10.60833 10.54167 10.66667 10.875 10.68333 10.525 10.46667 10.64167 -9999 -9999 -9999 -9999 -9999 -9999 -9999 -9999 
-9999 -9999 12.78333 12.925 12.80833 12.75833 13.06667 13.325 13.8 14.29167 14.05 13.74167 13.75833 13.8 13.925 14.35833 14.43333 14.11667 13.81667 13.575 13.41667 13.31667 13.45 13.65833 13.625 13.46667 13.28333 12.96667 12.86667 12.85 12.68333 -9999 -9999 -9999 -9999 -9999 -9999 -9999 -9999 -9999 -9999 -9999 -9999 -9999 -9999 -9999 -9999 -9999 -9999 -9999 -9999 -9999 -9999 -9999 -9999 -9999 -9999 -9999 -9999 -9999 -9999 -9999 -9999 -9999 -9999 -9999 -9999 -9999 -9999 -9999 -9999 -9999 -9999 -9999 -9999 -9999 -9999 -9999 -9999 -9999 -9999 -9999 -9999 -9999 -9999 -9999 -9999 -9999 -9999 -9999 -9999 -9999 -9999 -9999 -9999 -9999 -9999 -9999 -9999 -9999 -9999 -9999 -9999 -9999 -9999 -9999 -9999 -9999 -9999 -9999 -9999 -9999 -9999 -9999 -9999 -9999 -9999 -9999 -9999 -9999 15.25833 15.375 15.41667 15.21667 14.74167 14.70833 14.575 14.275 13.91667 13.90833 14.16667 14.50833 14.60833 14.49167 14.425 14.33333 14.13333 14.01667 13.95 13.20833 12.54167 12.20833 11.53333 11.16667 11.31667 11.03333 11.28333 11.325 11.30833 11.28333 11.30833 11.08333 11.14167 10.86667 10.525 10.475 10.55 10.71667 10.725 10.71667 10.64167 10.8 10.68333 10.3 -9999 -9999 -9999 -9999 -9999 -9999 
-9999 -9999 -9999 -9999 13.29167 13.225 13.35833 13.5 13.65833 14.225 14.25 14.06667 14.05 13.63333 13.775 14.34167 14.55 14.125 13.55 13.29167 13.2 13.01667 13.10833 13.30833 13.45833 13.4 13.275 13.10833 12.94167 12.66667 12.58333 -9999 -9999 -9999 -9999 -9999 -9999 -9999 -9999 -9999 -9999 -9999 -9999 -9999 -9999 -9999 -9999 -9999 -9999 -9999 -9999 -9999 -9999 -9999 -9999 -9999 -9999 -9999 -9999 -9999 -9999 -9999 -9999 -9999 -9999 -9999 -9999 -9999 -9999 -9999 -9999 -9999 -9999 -9999 -9999 -9999 -9999 -9999 -9999 -9999 -9999 -9999 -9999 -9999 -9999 -9999 -9999 -9999 -9999 -9999 -9999 -9999 -9999 -9999 -9999 -9999 -9999 -9999 -9999 -9999 -9999 -9999 -9999 -9999 -9999 -9999 -9999 -9999 14.4 -9999 -9999 -9999 -9999 -9999 -9999 -9999 -9999 -9999 -9999 -9999 -9999 -9999 15.19167 15.125 14.875 14.71667 14.51667 14.29167 14.03333 14.13333 14.35833 14.5 14.51667 14.59167 14.45 14.35833 14.03333 13.875 13.86667 13.225 12.40833 12.10833 11.64167 11.36667 11.3 11.29167 11.40833 11.28333 11.125 11.125 10.96667 10.76667 10.875 10.54167 10.51667 10.275 10.06667 10.33333 10.66667 10.91667 10.83333 10.875 10.63333 10.39167 -9999 -9999 -9999 -9999 -9999 -9999 
-9999 -9999 -9999 -9999 13.775 13.65833 13.6 13.875 14.28333 14.58333 14.71667 14.5 14.36667 13.95833 14.03333 14.33333 14.6 14.425 14.08333 13.76667 13.31667 12.95 12.88333 13.00833 13.14167 13.18333 13.475 13.50833 13.10833 13.05833 12.75 12.6 -9999 -9999 -9999 -9999 -9999 -9999 -9999 -9999 -9999 -9999 -9999 -9999 -9999 -9999 -9999 -9999 -9999 -9999 -9999 -9999 -9999 -9999 -9999 -9999 -9999 -9999 -9999 -9999 -9999 -9999 -9999 -9999 -9999 -9999 -9999 -9999 -9999 -9999 -9999 -9999 -9999 -9999 -9999 -9999 -9999 -9999 -9999 -9999 -9999 -9999 -9999 -9999 -9999 -9999 -9999 -9999 -9999 -9999 -9999 -9999 -9999 -9999 -9999 -9999 -9999 -9999 -9999 -9999 -9999 -9999 -9999 -9999 -9999 -9999 14.23333 14.40833 14.5 -9999 -9999 -9999 -9999 -9999 -9999 -9999 -9999 -9999 -9999 -9999 -9999 -9999 15.275 15.18333 14.95 14.7 14.56667 14.38333 14.25 14.4 14.56667 14.40833 14.41667 14.59167 14.39167 14.26667 14.13333 13.74167 13.8 13.51667 12.65 12.10833 11.725 11.49167 11.38333 11.29167 11.55 11.45833 11.29167 11.15 10.98333 10.825 10.975 10.825 10.86667 10.75833 10.575 10.41667 10.45 10.89167 11.00833 11.025 10.79167 -9999 -9999 -9999 -9999 -9999 -9999 -9999 
-9999 -9999 -9999 -9999 -9999 14.20833 13.8 13.875 14.225 14.49167 14.8 14.44167 14.24167 14.18333 14.425 14.50833 14.48333 14.76667 14.55833 14.4 14.10833 13.425 12.73333 12.76667 12.875 13.2 13.5 13.86667 13.86667 13.75 13.49167 13.375 13.14167 -9999 -9999 -9999 -9999 -9999 -9999 -9999 -9999 -9999 -9999 -9999 -9999 -9999 -9999 -9999 -9999 -9999 -9999 -9999 -9999 -9999 -9999 -9999 -9999 -9999 -9999 -9999 -9999 -9999 -9999 -9999 -9999 -9999 -9999 -9999 -9999 -9999 -9999 -9999 -9999 -9999 -9999 -9999 -9999 -9999 -9999 -9999 -9999 -9999 -9999 -9999 -9999 -9999 -9999 -9999 -9999 -9999 -9999 -9999 -9999 -9999 -9999 -9999 -9999 -9999 -9999 -9999 -9999 -9999 -9999 -9999 -9999 -9999 15.01667 14.91667 14.85833 -9999 -9999 -9999 -9999 -9999 -9999 -9999 -9999 -9999 -9999 -9999 -9999 -9999 15.28333 14.99167 14.98333 14.64167 14.59167 14.40833 14.39167 14.425 14.375 14.25833 14.375 14.53333 14.225 14.10833 14.2 14.04167 13.8 13.71667 13.175 12.4 11.94167 11.55833 11.46667 11.3 11.36667 11.44167 11.36667 11.03333 10.90833 10.89167 10.90833 10.86667 10.59167 10.38333 10.39167 10.51667 10.44167 10.225 10.725 10.90833 10.85833 10.58333 -9999 -9999 -9999 -9999 -9999 -9999 
-9999 -9999 -9999 -9999 -9999 -9999 -9999 -9999 14.33333 14.54167 14.99167 14.98333 14.625 14.35833 14.65833 14.95833 15.01667 14.975 15.2 15.14167 14.65 13.975 13.25833 12.89167 12.79167 13 13.31667 13.83333 14.18333 14.18333 14.08333 13.875 13.43333 -9999 -9999 -9999 -9999 -9999 -9999 -9999 -9999 -9999 -9999 -9999 -9999 -9999 -9999 -9999 -9999 -9999 -9999 -9999 -9999 -9999 -9999 -9999 -9999 -9999 -9999 -9999 -9999 -9999 -9999 -9999 -9999 -9999 -9999 -9999 -9999 -9999 -9999 -9999 -9999 -9999 -9999 -9999 -9999 -9999 -9999 -9999 -9999 -9999 -9999 -9999 -9999 -9999 -9999 -9999 -9999 -9999 -9999 -9999 -9999 -9999 -9999 -9999 -9999 -9999 -9999 -9999 -9999 -9999 -9999 -9999 -9999 15.14167 15.1 15.13333 15.05833 14.98333 -9999 -9999 -9999 -9999 -9999 -9999 -9999 -9999 -9999 -9999 -9999 -9999 15.26667 15.04167 14.90833 14.79167 14.68333 14.575 14.48333 14.35 14.00833 13.98333 14.45 14.625 14.23333 14.01667 14.19167 14.18333 14.01667 13.71667 13.39167 12.68333 12.21667 11.79167 11.51667 11.50833 11.65 11.43333 11.425 11.25833 11.24167 10.93333 11.01667 11.05833 10.91667 10.7 10.39167 10.06667 10.175 10.29167 10.45 10.81667 10.73333 10.68333 10.375 -9999 -9999 -9999 -9999 -9999 
-9999 -9999 -9999 -9999 -9999 -9999 -9999 -9999 -9999 -9999 15.025 15.11667 14.83333 14.66667 14.375 14.60833 14.80833 15.03333 15.14167 15.225 15.23333 14.74167 14.06667 13.56667 13.06667 12.88333 13.08333 13.525 14 14.16667 14.1 13.825 13.40833 13.03333 -9999 -9999 -9999 -9999 -9999 -9999 -9999 -9999 -9999 -9999 -9999 -9999 -9999 -9999 -9999 -9999 -9999 -9999 -9999 -9999 -9999 -9999 -9999 -9999 -9999 -9999 -9999 -9999 -9999 -9999 -9999 -9999 -9999 -9999 -9999 -9999 -9999 -9999 -9999 -9999 -9999 -9999 -9999 -9999 -9999 -9999 -9999 -9999 -9999 -9999 -9999 -9999 -9999 -9999 -9999 -9999 -9999 -9999 -9999 -9999 -9999 -9999 -9999 -9999 -9999 -9999 -9999 -9999 -9999 -9999 14.925 15.075 15.15833 15.09167 15.23333 -9999 -9999 -9999 -9999 -9999 -9999 -9999 -9999 -9999 15.15833 -9999 15.11667 15.13333 15.28333 15.225 15.28333 14.94167 14.86667 14.86667 14.90833 14.76667 14.325 14.23333 14.51667 14.575 14.28333 14.19167 14.26667 14.30833 14.16667 13.95833 13.6 12.88333 12.39167 11.91667 11.775 11.63333 11.825 11.55833 11.45833 11.425 11.29167 10.86667 11.03333 11.25 11.06667 10.775 10.525 10.56667 10.55833 10.25 9.925 10.30833 10.325 10.25833 10.01667 9.808333 -9999 -9999 -9999 -9999 
-9999 -9999 -9999 -9999 -9999 -9999 -9999 -9999 15.25 15.26667 15.20833 15.15833 15.16667 15 14.375 14.14167 14.51667 14.65 14.91667 15.1 15.28333 15.325 15.075 14.53333 14.01667 13.58333 13.18333 13.35833 13.80833 13.76667 13.49167 13.08333 12.58333 12.625 -9999 -9999 -9999 -9999 -9999 -9999 -9999 -9999 -9999 -9999 -9999 -9999 -9999 -9999 -9999 -9999 -9999 -9999 -9999 -9999 -9999 -9999 -9999 -9999 -9999 -9999 -9999 -9999 -9999 -9999 -9999 -9999 -9999 -9999 -9999 -9999 -9999 -9999 -9999 -9999 -9999 -9999 -9999 -9999 -9999 -9999 -9999 -9999 -9999 -9999 -9999 -9999 -9999 -9999 -9999 -9999 -9999 -9999 -9999 -9999 -9999 -9999 -9999 -9999 -9999 -9999 -9999 -9999 -9999 14.575 14.85 14.98333 15.10833 15.16667 15.33333 -9999 -9999 -9999 -9999 -9999 -9999 -9999 -9999 15.025 15.01667 14.95833 14.75833 14.675 15.08333 15.30833 15.45833 15.14167 14.98333 15.10833 14.95833 14.675 14.33333 14.39167 14.56667 14.56667 14.425 14.26667 14.38333 14.45833 14.275 14.01667 13.7 13.175 12.68333 12.1 11.78333 11.66667 11.81667 11.66667 11.35833 11.26667 11.15833 11.09167 11.075 10.9 10.88333 10.89167 10.84167 10.7 10.51667 10.375 10.325 10.59167 10.81667 10.64167 10.075 10.1 -9999 -9999 -9999 -9999 
-9999 -9999 -9999 -9999 -9999 -9999 -9999 15.11667 14.85 14.84167 14.91667 14.7 14.44167 15.03333 14.9 14.775 14.71667 14.46667 14.58333 14.85833 15.15 15.45833 15.6 15.36667 14.89167 14.35 13.88333 13.81667 14 13.61667 13.28333 12.9 12.44167 12.225 -9999 -9999 -9999 -9999 -9999 -9999 -9999 -9999 -9999 -9999 -9999 -9999 -9999 -9999 -9999 -9999 -9999 -9999 -9999 -9999 -9999 -9999 -9999 -9999 -9999 -9999 -9999 -9999 -9999 -9999 -9999 -9999 -9999 -9999 -9999 -9999 -9999 -9999 -9999 -9999 -9999 -9999 -9999 -9999 -9999 -9999 -9999 -9999 -9999 -9999 -9999 -9999 -9999 -9999 -9999 -9999 -9999 -9999 -9999 -9999 -9999 -9999 -9999 -9999 -9999 -9999 -9999 -9999 -9999 14.50833 14.36667 14.61667 15.00833 15.2 15.30833 -9999 -9999 -9999 -9999 -9999 -9999 -9999 -9999 14.88333 14.53333 14.45833 14.7 14.90833 15.175 15.36667 15.49167 15.35833 15.15833 15.175 14.86667 14.60833 14.43333 14.48333 14.56667 14.575 14.50833 14.39167 14.4 14.30833 14.075 13.79167 13.60833 13.30833 12.74167 12.1 11.80833 11.96667 12.20833 11.95 11.51667 11.49167 11.55833 11.51667 11.06667 10.59167 10.675 10.94167 11.025 10.71667 10.64167 10.33333 9.875 9.733334 10.04167 10.54167 10.63333 10.5 9.95 9.766666 10.19167 -9999 
-9999 -9999 -9999 -9999 -9999 -9999 15.11667 14.88333 14.4 14.14167 14.30833 14.55 14.65 15.36667 15.55 15.48333 15.19167 15.025 14.73333 14.61667 14.78333 15.20833 15.55 15.56667 15.38333 15.04167 14.45833 14.175 14.26667 14.225 13.91667 13.54167 12.85833 12.20833 11.975 -9999 -9999 -9999 -9999 -9999 -9999 -9999 -9999 -9999 -9999 -9999 -9999 -9999 -9999 -9999 -9999 -9999 -9999 -9999 -9999 -9999 -9999 -9999 -9999 -9999 -9999 -9999 -9999 -9999 -9999 -9999 -9999 -9999 -9999 -9999 -9999 -9999 -9999 -9999 -9999 -9999 -9999 -9999 -9999 -9999 -9999 -9999 -9999 -9999 -9999 -9999 -9999 -9999 -9999 -9999 -9999 -9999 -9999 -9999 -9999 -9999 -9999 -9999 -9999 -9999 -9999 -9999 -9999 -9999 -9999 14.3 14.53333 -9999 -9999 -9999 -9999 -9999 -9999 -9999 15.25 -9999 -9999 14.86667 14.38333 14.225 14.49167 14.85 15.13333 15.28333 15.35833 15.41667 15.125 14.98333 14.79167 14.69167 14.46667 14.46667 14.50833 14.43333 14.4 14.375 14.31667 14.125 14.01667 13.56667 13.38333 13.45833 13.025 12.43333 12.25 12 11.88333 11.81667 11.775 11.78333 11.675 11.46667 11.175 10.775 10.46667 10.35 10.23333 10.40833 10.41667 10.10833 9.941667 9.758333 9.658334 10.025 10.10833 10.5 10.25 -9999 -9999 -9999 
-9999 -9999 -9999 -9999 -9999 -9999 14.74167 14.95833 14.81667 14.63333 14.46667 14.45 14.74167 15.20833 15.40833 15.60833 15.775 15.575 15.225 15.025 14.78333 14.825 14.775 14.975 15.1 15.10833 14.95833 14.68333 14.40833 14.26667 13.66667 13.25 12.99167 12.6 12.28333 -9999 -9999 -9999 -9999 -9999 -9999 -9999 -9999 -9999 -9999 -9999 -9999 -9999 -9999 -9999 -9999 -9999 -9999 -9999 -9999 -9999 -9999 -9999 -9999 -9999 -9999 -9999 -9999 -9999 -9999 -9999 -9999 -9999 -9999 -9999 -9999 -9999 -9999 -9999 -9999 -9999 -9999 -9999 -9999 -9999 -9999 -9999 -9999 -9999 -9999 -9999 -9999 -9999 -9999 -9999 -9999 12.44167 12.66667 12.85 13.425 13.70833 -9999 -9999 -9999 -9999 -9999 -9999 -9999 -9999 -9999 14.76667 -9999 -9999 -9999 -9999 -9999 -9999 -9999 -9999 15.36667 15.31667 -9999 14.81667 14.38333 14.25 14.2 14.56667 14.95833 15.15833 15.28333 15.35 15.08333 14.86667 14.76667 14.60833 14.34167 14.46667 14.525 14.40833 14.30833 14.3 14.23333 13.99167 13.825 13.40833 13.25 13.4 13.10833 12.61667 12.55 12.25833 11.94167 11.86667 11.96667 11.8 11.66667 11.525 11 10.76667 10.25833 10.00833 9.941667 10.275 10.15 10.25 10.24167 9.833333 9.666667 9.683333 9.95 10.48333 10.425 -9999 -9999 -9999 
-9999 -9999 -9999 -9999 14.16667 14.175 14.69167 15.025 15.1 15.225 15.28333 15.15833 14.96667 14.9 15.13333 15.575 15.73333 15.75 15.56667 15.45 15.15 14.59167 13.96667 14.08333 14.21667 14.35 14.63333 14.83333 14.775 14.525 13.825 13.23333 13.125 12.85833 12.70833 12.625 -9999 -9999 -9999 -9999 -9999 -9999 -9999 -9999 -9999 -9999 -9999 -9999 -9999 -9999 -9999 -9999 -9999 -9999 -9999 -9999 -9999 -9999 -9999 -9999 -9999 -9999 -9999 -9999 -9999 -9999 -9999 -9999 -9999 -9999 -9999 -9999 -9999 -9999 -9999 -9999 -9999 -9999 -9999 -9999 -9999 -9999 -9999 -9999 -9999 -9999 -9999 -9999 -9999 -9999 12.41667 12.3 12.51667 12.54167 13.56667 14.25 -9999 13.81667 14.51667 14.86667 -9999 -9999 -9999 -9999 15.31667 15.18333 14.875 14.70833 -9999 -9999 -9999 15.50833 15.64167 15.69167 15.45833 15.23333 15.11667 14.76667 14.49167 14.30833 14.325 14.65833 14.94167 15.15 15.2 15.175 15.15 15 14.89167 14.49167 14.475 14.575 14.53333 14.31667 14.16667 14.225 14.05833 13.88333 13.70833 13.33333 13.24167 13.35833 13.08333 12.725 12.60833 12.55833 12.175 11.8 11.76667 11.75 11.85 11.55833 11.3 10.75 10.3 10.275 10.19167 10.15833 9.883333 9.95 10.15 9.925 9.625 9.825 10.34167 10.64167 10.50833 10.075 -9999 -9999 
-9999 -9999 -9999 14.1 14.05 14.325 14.80833 15.05 15 15.14167 15.5 15.675 15.59167 15.36667 15.39167 15.61667 15.575 15.66667 15.475 15.36667 15.45 14.79167 13.9 13.74167 13.7 13.53333 13.91667 14.59167 14.95833 14.85833 14.30833 13.84167 13.46667 13.025 13.00833 12.95 -9999 -9999 -9999 -9999 -9999 -9999 -9999 -9999 -9999 -9999 -9999 -9999 -9999 -9999 -9999 -9999 -9999 -9999 -9999 -9999 -9999 -9999 -9999 -9999 -9999 -9999 -9999 -9999 -9999 -9999 -9999 -9999 -9999 -9999 -9999 -9999 -9999 -9999 -9999 -9999 -9999 -9999 -9999 -9999 -9999 -9999 -9999 -9999 -9999 -9999 -9999 -9999 -9999 -9999 -9999 12.26667 12.43333 12.9 13.91667 14.66667 14.2 13.925 14.325 14.86667 14.65 -9999 -9999 14.80833 15.00833 14.9 14.84167 14.64167 -9999 -9999 15.26667 15.675 15.88333 15.725 15.54167 15.25 15.05 14.875 14.525 14.375 14.46667 14.60833 14.93333 15.11667 15.03333 15 15.04167 15.11667 14.95833 14.66667 14.425 14.41667 14.43333 14.20833 14.14167 14.16667 13.95 13.81667 13.475 13.50833 13.43333 13.50833 13.38333 13.08333 12.68333 12.41667 12.225 11.73333 11.7 11.63333 11.66667 11.45833 11.24167 10.75 10.43333 10.35 10.14167 9.925 9.95 9.808333 9.875 9.941667 9.866667 9.866667 10.375 10.425 10.25 10.23333 -9999 -9999 
-9999 -9999 -9999 13.65833 13.75833 14.125 14.50833 14.66667 14.49167 14.525 14.75833 15.16667 15.45 15.40833 15.41667 15.46667 15.29167 15.15 15.04167 15.05833 15.3 15.125 14.5 14.36667 14.25 13.85 13.90833 14.225 14.38333 14.53333 14.30833 14.25 14.025 13.475 13.23333 13.31667 12.90833 12.575 12.725 -9999 -9999 -9999 -9999 -9999 -9999 -9999 -9999 -9999 -9999 -9999 -9999 -9999 -9999 -9999 -9999 -9999 -9999 -9999 -9999 -9999 -9999 -9999 -9999 -9999 -9999 -9999 -9999 -9999 -9999 -9999 -9999 -9999 -9999 -9999 -9999 -9999 -9999 -9999 -9999 -9999 -9999 -9999 -9999 -9999 -9999 -9999 -9999 -9999 -9999 -9999 -9999 -9999 12.66667 13.34167 14.35 14.83333 14.69167 14.34167 14.56667 14.975 15.075 14.85833 14.75833 14.65833 14.525 14.425 14.39167 14.375 -9999 14.95 15.225 15.45 15.60833 15.50833 15.51667 15.34167 15.13333 15.11667 15 14.61667 14.51667 14.4 14.65833 14.9 14.89167 14.90833 14.85833 14.8 14.65 14.33333 14.04167 14.1 14.28333 14.16667 14.175 14.175 14.06667 13.83333 13.56667 13.50833 13.51667 13.45 13.35 13.19167 12.825 12.40833 12.24167 12.025 11.85833 11.925 11.7 11.475 11.14167 10.85 10.59167 10.25 10.11667 9.891666 10.04167 9.808333 9.725 9.725 9.933333 9.883333 9.941667 9.85 9.566667 9.808333 9.825 -9999 
-9999 -9999 -9999 -9999 13.33333 13.55 13.925 14.09167 13.89167 13.75833 14.14167 14.54167 14.85833 14.86667 15.08333 15.225 14.99167 14.63333 14.60833 14.975 15.33333 15.06667 14.975 15.19167 14.975 14.425 14.39167 14.10833 14.025 14.36667 14.36667 14.35833 14.45833 14.15833 13.525 13.425 13.55 13.29167 13.25833 12.8 12.83333 12.79167 -9999 -9999 -9999 -9999 -9999 -9999 -9999 -9999 -9999 -9999 -9999 -9999 -9999 -9999 -9999 -9999 -9999 -9999 -9999 -9999 -9999 -9999 -9999 -9999 -9999 -9999 -9999 -9999 -9999 -9999 -9999 -9999 -9999 -9999 -9999 -9999 -9999 -9999 -9999 -9999 -9999 -9999 -9999 -9999 -9999 -9999 -9999 -9999 -9999 12.95833 13.25 14.05833 14.76667 15.18333 15.1 14.79167 14.93333 14.95833 15.44167 15.66667 15.68333 15.21667 14.65 14.24167 13.975 14.23333 14.56667 14.73333 14.93333 15.075 15.16667 15.1 15.28333 15.33333 15.36667 15.39167 15.23333 14.975 14.43333 14.275 14.50833 14.60833 14.775 14.81667 14.79167 14.48333 14.13333 13.86667 13.79167 13.76667 13.85833 13.98333 14.03333 14.18333 14.23333 14.00833 13.80833 13.66667 13.475 13.24167 13.11667 12.96667 12.68333 12.4 12.25 12.25833 12.19167 12.15833 12 11.425 11.375 11.425 11.025 10.51667 10.19167 10.00833 10.04167 9.9 9.8 9.641666 9.725 9.725 9.816667 9.658334 9.333333 9.291666 -9999 -9999 
-9999 -9999 -9999 -9999 12.95833 13.24167 13.45833 13.75 13.79167 13.56667 13.9 14.325 14.54167 14.48333 14.85 14.95 14.86667 14.70833 14.76667 15.11667 15.25 15.11667 15.125 15.18333 15.325 14.825 14.28333 14.45 14.51667 14.625 14.50833 14.31667 14.45833 14.4 13.81667 13.525 13.79167 14.01667 13.74167 13.35833 13.575 13.46667 13.21667 13.04167 13.275 -9999 -9999 -9999 -9999 -9999 -9999 -9999 -9999 -9999 -9999 -9999 -9999 -9999 -9999 -9999 -9999 -9999 -9999 -9999 -9999 -9999 -9999 -9999 -9999 -9999 -9999 -9999 -9999 -9999 -9999 -9999 -9999 -9999 -9999 -9999 -9999 -9999 -9999 -9999 -9999 -9999 -9999 -9999 -9999 -9999 -9999 -9999 14.44167 15.01667 15.24167 15.25 15.25833 14.90833 15.025 15.19167 15.35 15.675 15.90833 15.875 15.53333 14.84167 14.4 14.28333 14.08333 14.175 14.51667 14.64167 14.89167 14.89167 15.23333 15.125 15.14167 15.275 15.2 14.83333 14.44167 14.38333 14.20833 14.55833 14.84167 14.88333 14.76667 14.40833 14.14167 13.90833 13.93333 13.66667 13.33333 13.46667 13.78333 14.09167 14.25 14.15833 13.95833 13.86667 13.51667 13.275 13.16667 12.94167 12.60833 12.43333 12.225 12.05 11.98333 12.05833 11.7 11.35 11.74167 11.94167 11.525 10.78333 10.31667 10.08333 10.025 -9999 -9999 9.666667 9.516666 9.466666 9.85 10.04167 9.575 9.216667 9.375 9.391666 
-9999 -9999 -9999 -9999 13.13333 13.23333 13.19167 13.29167 13.58333 13.33333 13.475 14 14.125 14.40833 14.575 14.45833 14.74167 14.925 15 15.01667 14.83333 14.85 15.20833 15.18333 15.36667 14.95 14.65833 14.49167 14.425 14.725 14.525 14.325 14.50833 14.43333 14.19167 13.875 13.94167 14.225 14.40833 14.09167 14.05833 14.06667 13.69167 13.38333 13.65 -9999 -9999 -9999 -9999 -9999 -9999 -9999 -9999 -9999 -9999 -9999 -9999 -9999 -9999 -9999 14.31667 14.61667 -9999 -9999 -9999 -9999 -9999 -9999 -9999 -9999 -9999 -9999 -9999 -9999 -9999 -9999 -9999 -9999 -9999 -9999 -9999 -9999 -9999 -9999 -9999 -9999 -9999 -9999 -9999 -9999 -9999 -9999 15.13333 15.08333 15.125 14.825 15.05 15.15 15.14167 15.10833 15.025 15.41667 15.89167 16.08333 16.125 15.875 15.41667 14.70833 14.24167 14.34167 14.375 14.29167 14.66667 14.84167 15.00833 14.95 14.975 15.1 15.00833 14.80833 14.45 14.19167 14.025 14.64167 14.775 14.71667 14.65 14.34167 14.00833 13.95833 14.05 13.51667 13.06667 13.20833 13.48333 13.65833 14.00833 14.04167 13.96667 13.85833 13.56667 13.41667 13.11667 12.85 12.575 12.45833 12.225 12.23333 11.925 11.925 11.59167 11.56667 11.86667 11.88333 11.45 10.81667 10.46667 10.15 10.08333 -9999 -9999 -9999 -9999 9.633333 9.633333 9.833333 9.558333 9.175 9.141666 -9999 
14.00833 14.3 14.20833 13.7 13.525 13.625 13.19167 13.03333 13.31667 13.23333 13.41667 13.9 14.05833 14.19167 14.175 14.19167 14.85833 14.825 14.44167 14.4 14.40833 14.65833 14.9 15.3 15.4 15.29167 15.33333 14.91667 14.675 14.99167 14.675 14.675 14.5 14.38333 14.55833 14.48333 14.41667 14.71667 14.83333 14.51667 14.375 14.26667 14.14167 13.96667 14.025 13.59167 -9999 -9999 -9999 -9999 -9999 -9999 -9999 -9999 -9999 -9999 -9999 -9999 13.70833 13.975 14.24167 14.49167 14.45 -9999 -9999 -9999 -9999 -9999 -9999 -9999 -9999 -9999 -9999 -9999 -9999 -9999 -9999 -9999 -9999 -9999 -9999 -9999 -9999 -9999 -9999 -9999 -9999 -9999 -9999 -9999 -9999 14.675 14.825 14.96667 14.83333 14.55 14.68333 14.7 14.74167 14.775 15.04167 15.30833 15.725 15.99167 16.08333 16.125 16.04167 15.85833 15.35 14.78333 14.4 14.44167 14.36667 14.56667 14.84167 15.05833 15.06667 15.11667 14.9 14.8 14.55833 14.225 14.31667 14.61667 14.70833 14.64167 14.625 14.475 14.4 14.375 14.325 13.94167 13.38333 13.31667 13.51667 13.40833 13.68333 13.80833 13.55 13.46667 13.38333 13.14167 12.91667 12.65833 12.60833 12.625 12.45833 12.275 12.075 11.575 11.45 11.58333 11.63333 11.55833 11.175 10.88333 10.53333 10.24167 10.15 -9999 -9999 -9999 -9999 -9999 9.733334 9.675 9.45 -9999 -9999 -9999 
14.20833 14.225 13.625 13.05833 13.45 13.55 13.20833 13.35833 13.58333 13.26667 13.56667 13.58333 13.55 13.85833 14.08333 14.09167 14.48333 14.08333 13.49167 13.71667 13.99167 14.425 14.8 15.275 15.225 15.475 15.74167 15.825 15.50833 15.39167 15.29167 15.06667 14.66667 14.55833 14.84167 14.99167 15.04167 15.125 14.75833 14.80833 14.95 14.59167 14.325 13.98333 13.74167 13.55833 -9999 -9999 -9999 -9999 -9999 -9999 -9999 -9999 -9999 -9999 -9999 -9999 13.93333 14 14.40833 14.78333 14.70833 14.55 -9999 -9999 -9999 -9999 -9999 -9999 -9999 -9999 -9999 -9999 -9999 -9999 -9999 -9999 -9999 -9999 -9999 -9999 -9999 -9999 -9999 -9999 -9999 -9999 -9999 -9999 -9999 -9999 14.725 14.825 14.84167 14.9 15.1 15 14.625 14.54167 14.70833 14.73333 15.04167 15.34167 15.625 15.84167 15.89167 15.675 15.575 15.75833 15.69167 15.50833 15.125 14.85833 14.78333 14.875 15.06667 15.10833 15.06667 14.90833 14.68333 14.45 14.8 14.84167 14.80833 14.74167 14.8 14.575 14.49167 14.275 14.14167 14.18333 13.925 13.675 13.375 13.24167 13.425 13.46667 13.225 12.875 12.80833 12.85833 12.63333 12.55833 12.75833 12.71667 12.46667 12.29167 11.975 11.46667 11.15833 11.36667 11.5 11.10833 10.71667 10.65 10.63333 10.38333 10.58333 -9999 -9999 -9999 -9999 -9999 -9999 9.758333 -9999 -9999 -9999 -9999 
-9999 14.15 13.88333 13.275 13.55 13.74167 13.65 13.775 13.65833 13.3 13.15833 12.94167 13.275 13.8 13.9 13.80833 14.18333 13.71667 13.15 13.35 13.90833 14.25833 14.74167 15.425 15.425 15.65 15.90833 15.99167 15.85 15.55833 15.34167 14.64167 14.69167 14.85 15.03333 15.05833 15.29167 15.275 15 15.125 14.88333 14.75 14.55833 14.04167 13.78333 13.6 13.43333 13.55 13.89167 14.41667 14.84167 -9999 -9999 -9999 -9999 -9999 -9999 -9999 14.16667 14.09167 14.45 14.66667 14.525 14.48333 14.825 14.34167 -9999 -9999 -9999 -9999 -9999 -9999 -9999 -9999 -9999 -9999 -9999 -9999 -9999 -9999 -9999 -9999 -9999 -9999 -9999 -9999 -9999 -9999 -9999 -9999 -9999 -9999 -9999 14.34167 14.33333 14.49167 14.925 15.18333 15 15.1 14.85 14.70833 14.95 15.01667 15.20833 15.075 15.31667 15.74167 15.65 15.53333 15.49167 15.55 15.525 15.05 14.84167 14.83333 14.83333 14.83333 14.64167 14.65833 14.44167 14.56667 15.01667 14.94167 14.90833 15.11667 15.05833 14.61667 14.41667 14.10833 14.24167 14.39167 14.35 13.94167 13.375 13.20833 13.55833 13.45 13.11667 12.85833 12.51667 12.50833 12.60833 12.83333 12.85833 12.60833 12.18333 11.85833 11.66667 11.44167 11.275 11.85833 11.73333 11.20833 10.5 10.4 10.45833 10.375 10.55 10.26667 -9999 -9999 -9999 -9999 -9999 -9999 -9999 -9999 -9999 -9999 
-9999 14.025 13.81667 13.25 13.08333 13.325 13.49167 13.325 13.01667 13.05 13.01667 12.83333 13.21667 13.79167 13.475 13.59167 14.01667 13.54167 13.14167 13.51667 13.925 14.25 14.86667 15.5 15.625 15.725 15.84167 15.81667 15.83333 15.64167 15.3 14.68333 14.34167 14.58333 14.95 15.14167 14.98333 15.05 15.43333 15.25833 15.15 14.59167 14.45 14.2 13.93333 13.86667 13.78333 13.775 14.04167 14.4 14.79167 14.91667 14.9 -9999 -9999 -9999 -9999 -9999 14.39167 14.39167 14.575 14.73333 14.9 14.975 14.99167 14.83333 -9999 -9999 -9999 -9999 -9999 -9999 -9999 -9999 -9999 -9999 -9999 -9999 -9999 -9999 -9999 -9999 -9999 -9999 -9999 -9999 -9999 -9999 -9999 -9999 -9999 -9999 -9999 14.58333 14.56667 14.16667 13.81667 14.225 15.00833 15.14167 14.93333 14.78333 15.11667 15.18333 15.28333 15.05833 14.96667 15.25833 15.825 15.93333 15.625 15.45 15.35 15.19167 14.71667 14.58333 14.375 14.35 14.33333 14.45 14.61667 14.9 15.16667 15.31667 15.225 15.25 15.125 14.73333 14.475 14.275 14.11667 14.18333 14.21667 13.78333 13.55 13.4 13.16667 13.03333 13.09167 13.06667 12.85 12.53333 12.53333 12.70833 12.86667 12.59167 12.11667 11.7 11.46667 11.38333 11.74167 12.275 11.94167 11.225 10.78333 10.70833 10.61667 10.59167 10.65 -9999 10.01667 9.95 -9999 -9999 -9999 -9999 -9999 -9999 -9999 -9999 
-9999 14.325 13.88333 13.49167 12.89167 12.81667 12.95 13.25 13.21667 12.95 12.86667 12.9 13.08333 13.39167 13.15 13.39167 13.76667 13.43333 13.125 13.39167 13.65833 14.36667 15.16667 15.35833 15.6 15.90833 16.03333 15.84167 15.55 15.29167 15.075 14.6 14.01667 13.99167 13.96667 14.41667 14.81667 14.93333 15.45 15.51667 15.475 14.98333 14.575 14.45833 14.25 14.175 14.11667 14.15833 14.16667 14.175 14.46667 14.94167 15.05833 14.94167 14.65833 14.75833 -9999 -9999 14.58333 14.375 14.325 14.7 14.975 14.98333 14.825 14.68333 14.63333 -9999 -9999 -9999 -9999 -9999 -9999 -9999 -9999 -9999 -9999 -9999 -9999 -9999 -9999 -9999 -9999 -9999 -9999 -9999 -9999 -9999 -9999 -9999 -9999 -9999 -9999 14.01667 14.38333 13.775 13.225 13.71667 14.54167 14.98333 14.93333 14.50833 14.86667 15.3 15.375 15.33333 15.30833 15.35833 15.51667 15.81667 15.83333 15.73333 15.45833 15.475 14.84167 14.525 14.33333 14.625 14.88333 14.975 15.1 15.15 15.19167 15.175 15.13333 15.04167 14.84167 14.61667 14.41667 14.06667 13.94167 13.99167 14.25 13.89167 13.48333 13.025 12.69167 12.54167 12.975 13.20833 13.08333 12.9 12.55833 12.46667 12.40833 12.29167 11.925 11.74167 11.33333 11.14167 11.49167 11.86667 11.63333 11.08333 10.75833 10.84167 10.76667 10.59167 10.50833 10.34167 10.075 9.991667 9.941667 -9999 -9999 -9999 -9999 -9999 -9999 -9999 
-9999 -9999 14.7 13.81667 13.20833 13.125 12.96667 12.94167 12.85 12.70833 12.675 12.71667 12.625 12.95833 12.95 13.35833 13.25 13.18333 13.10833 13.325 13.65833 14.35833 15.2 15.375 15.61667 15.69167 15.76667 15.53333 15.15 14.76667 14.64167 14.71667 14.23333 13.71667 13.60833 14.00833 14.36667 14.5 14.53333 14.75 15.025 15.10833 14.68333 14.375 14.03333 13.95833 14.10833 14.33333 14.325 14.275 14.35833 14.68333 14.88333 14.79167 14.375 14.7 14.91667 14.99167 14.75 14.325 14.23333 14.525 14.74167 14.7 14.41667 14.225 14.01667 -9999 -9999 -9999 -9999 -9999 14.15 -9999 -9999 -9999 -9999 -9999 -9999 -9999 -9999 -9999 -9999 -9999 -9999 -9999 -9999 -9999 -9999 -9999 -9999 -9999 -9999 13.75 14.4 14.05 13.69167 13.9 14.18333 14.70833 14.425 14.38333 14.53333 15.125 15.10833 15.25 15.33333 15.1 15.26667 15.31667 15.53333 15.73333 15.73333 15.45833 14.85833 14.81667 15.05 15.25 15.34167 15.25 15.31667 15.10833 14.775 14.775 14.79167 14.65833 14.55833 14.26667 14.08333 13.975 14.05 14.125 13.75833 13.44167 13.03333 12.78333 12.94167 12.91667 12.96667 13.08333 13.16667 13.01667 12.61667 12.35833 12.34167 12.24167 11.93333 11.625 11.35 11.34167 11.775 12.025 11.88333 11.48333 11.09167 10.70833 10.53333 10.3 10.08333 9.85 9.825 9.958333 9.9 -9999 -9999 -9999 -9999 -9999 -9999 -9999 
-9999 -9999 14.31667 14.80833 14.36667 13.85 13.8 13.25 12.9 13.075 13.13333 12.68333 12.53333 12.56667 12.55 13 12.90833 12.90833 13.15833 13.625 14.075 14.66667 15.15833 15.36667 15.675 15.4 15.13333 14.85833 14.51667 14.38333 14.575 14.68333 14.675 14.33333 13.73333 13.45833 13.51667 13.5 13.61667 14.03333 14.225 14.725 14.65 14.60833 14.33333 14.25833 14.33333 14.51667 14.36667 14.25833 14.34167 14.625 14.725 14.66667 14.3 14.40833 14.93333 15.18333 15.01667 14.49167 14.09167 14.25833 14.51667 14.56667 14.3 13.90833 -9999 -9999 -9999 13.96667 14.10833 14.10833 14.175 14.15 14.40833 -9999 -9999 -9999 -9999 -9999 -9999 -9999 -9999 -9999 -9999 -9999 -9999 -9999 -9999 -9999 -9999 -9999 13.84167 13.925 14.51667 14.26667 14.06667 13.88333 14.16667 14.41667 14.55 14.7 15.025 15.04167 14.84167 14.64167 14.65 14.63333 14.64167 14.10833 14.45 14.775 14.94167 14.725 14.85 14.825 15.14167 15.56667 15.625 15.425 15.28333 14.98333 14.43333 14.24167 14.25833 14 14.09167 13.96667 14.25833 14.375 14.23333 13.60833 13.10833 13.18333 13.3 13.28333 13.2 13.2 13 12.975 12.70833 12.48333 12.4 12.36667 12.28333 12.21667 11.975 11.46667 11.40833 11.63333 11.98333 12.075 11.76667 11.6 11.13333 10.5 9.95 10.19167 10.24167 10.05 9.966666 10.125 10.175 -9999 -9999 -9999 -9999 -9999 -9999 -9999 
-9999 -9999 -9999 14.16667 14.93333 15.075 14.75 13.79167 13.3 13.2 12.575 12.46667 12.53333 12.65 12.8 12.73333 12.80833 13.19167 13.29167 13.56667 14.00833 14.34167 14.91667 15.28333 15.6 15.46667 15.31667 14.96667 14.61667 14.25833 14.24167 14.19167 14.51667 14.50833 14.25833 14.11667 13.85 13.63333 13.76667 13.725 13.96667 14.48333 14.8 14.53333 14.54167 14.375 14.325 14.53333 14.43333 14.21667 14.4 14.56667 14.68333 14.46667 14.40833 14.25 14.65833 15.075 15.075 14.69167 14.325 14.25 14.38333 14.24167 14.05833 13.81667 -9999 -9999 -9999 13.775 13.89167 13.90833 13.81667 14.15833 14.23333 14.4 -9999 -9999 -9999 -9999 -9999 14.325 -9999 -9999 -9999 -9999 -9999 -9999 14.16667 13.80833 14.13333 14.44167 14.59167 14.15 14.6 14.58333 14.58333 14.24167 14.43333 14.25 14.725 14.825 14.725 14.21667 14.35 14.70833 15.125 14.95833 14.73333 14.40833 14.63333 14.75 14.89167 14.625 14.74167 14.80833 15.26667 15.53333 15.63333 15.55 15.15833 14.85 14.50833 14.35 14.05 13.53333 13.81667 14.25 14.35 14.11667 13.66667 13.1 13.01667 13.28333 13.24167 13.16667 13.2 13.13333 13.08333 12.80833 12.45 12.3 12.00833 11.875 12.04167 12.20833 12.04167 11.48333 11.34167 11.88333 12.13333 12.03333 11.60833 11.56667 11.44167 11.08333 10.38333 10.01667 9.958333 9.908334 9.791667 9.766666 9.875 9.891666 -9999 -9999 -9999 -9999 -9999 -9999 
-9999 -9999 -9999 -9999 -9999 -9999 14.74167 14.175 13.84167 13.2 12.71667 12.73333 12.50833 12.8 12.76667 13.05 12.975 13.38333 13.50833 13.6 13.6 13.88333 14.4 14.95 15.325 15.35 15.24167 14.89167 14.46667 14.01667 13.925 14.2 14.20833 14.05833 14.34167 14.73333 14.80833 14.65833 14.6 14.35833 14.06667 14.69167 14.875 14.60833 14.66667 14.65833 14.34167 14.26667 14.49167 14.6 14.66667 14.73333 14.825 14.39167 14.18333 14.1 14.18333 14.55 15.05833 15.14167 14.48333 14.09167 14.2 14.15 13.90833 13.75833 13.6 13.54167 13.71667 13.63333 13.70833 13.70833 13.825 13.95833 14.03333 14.08333 -9999 -9999 -9999 14.56667 14.54167 14.425 14.45 14.85833 14.93333 14.56667 14.2 14.275 13.98333 13.95833 14.20833 13.95 14.13333 14.33333 14.50833 14.74167 14.825 15.01667 15.03333 14.70833 14.85833 14.65 14.01667 14.41667 14.90833 14.875 14.19167 14.23333 14.45833 14.90833 15.03333 15.075 15.40833 15.375 15.075 14.91667 15.2 15.39167 15.525 15.48333 15.325 14.94167 14.56667 14.35 13.83333 13.73333 14.175 14.25833 13.95 13.18333 12.83333 12.8 12.925 12.76667 12.875 12.99167 13.43333 13.35833 12.74167 12.425 12.64167 12.50833 12.01667 11.7 11.74167 12.01667 11.84167 11.40833 11.23333 11.7 12.05 11.9 11.63333 11.38333 11.15833 11.225 -9999 -9999 -9999 -9999 -9999 9.766666 9.791667 9.833333 -9999 -9999 -9999 -9999 -9999 -9999 
-9999 -9999 -9999 -9999 -9999 -9999 -9999 13.88333 13.75 13.625 13.975 14.26667 13.96667 14.39167 13.925 14.13333 13.5 13.71667 13.55833 13.325 13.26667 13.53333 14.09167 14.59167 14.975 15.09167 14.89167 14.64167 14.45833 14.06667 13.825 14 14.025 13.99167 14.225 14.30833 14.25 14.29167 14.84167 14.90833 14.65833 14.975 14.675 14.53333 14.43333 14.43333 14.45833 14.425 14.49167 14.53333 14.75 14.83333 14.725 14.28333 13.94167 13.95833 13.93333 13.975 14.44167 14.925 14.75 14.50833 14.46667 14.51667 14.45833 14.28333 14.05833 13.99167 14.16667 13.93333 13.81667 13.73333 13.91667 14.075 14.16667 14.175 14.15833 -9999 -9999 14.34167 14.43333 14.36667 14.55833 14.83333 15.075 15.18333 15.16667 14.85833 14.56667 14.875 14.46667 14.11667 13.775 13.86667 14.03333 14.025 13.975 14.35833 14.64167 14.81667 14.60833 13.9 14.2 14.73333 14.50833 14.175 14 14.15 14.55 14.70833 15.23333 15.475 15.60833 15.825 15.54167 15.25 15.08333 15.21667 15.35833 15.325 15.35 15.13333 14.75833 14.45833 14.24167 14.39167 14.175 13.74167 13.08333 12.44167 12.14167 12.16667 12.53333 12.61667 12.73333 12.90833 13.225 12.8 12.30833 12.35 12.59167 12.4 11.975 11.66667 11.54167 11.675 11.6 11.20833 11.09167 11.34167 11.73333 11.73333 11.59167 11.34167 11.15833 11.11667 -9999 -9999 -9999 -9999 -9999 -9999 9.783334 9.725 -9999 -9999 -9999 -9999 -9999 -9999 
-9999 -9999 -9999 -9999 -9999 -9999 -9999 -9999 -9999 -9999 14.66667 15.38333 15.575 15.575 15.21667 14.96667 14.58333 14.11667 13.525 13.11667 13.16667 13.55 13.84167 14.13333 14.44167 14.55833 14.49167 14.48333 14.43333 14.24167 13.91667 13.89167 14.06667 14.25833 14.04167 13.88333 13.59167 13.76667 14.60833 15.175 14.95833 15.15833 14.83333 14.43333 13.94167 13.95 14.46667 14.825 14.525 14.325 14.51667 14.76667 14.61667 14.36667 14.025 13.96667 13.85833 13.84167 14.01667 14.41667 14.88333 14.99167 14.975 15.08333 15.05833 14.84167 14.58333 14.55833 14.625 14.35 14.11667 13.825 13.725 13.9 14 13.99167 13.925 13.76667 13.84167 -9999 14.01667 14.2 14.65833 14.84167 14.7 14.90833 15.175 15.34167 15.59167 15.5 15.06667 15.01667 14.51667 14.15 14.15833 13.75833 14.05 14.21667 13.99167 14.25833 14.38333 13.85833 14.25833 14.01667 14.18333 14.54167 14.85833 14.94167 14.90833 15.00833 15.3 15.45833 15.70833 15.75833 15.8 15.375 15.01667 15.16667 15.23333 15.20833 15.28333 15.13333 14.89167 14.85 14.81667 14.48333 13.88333 13.04167 12.34167 11.95833 11.74167 11.93333 12.225 12.6 12.86667 12.39167 12.36667 12.125 11.99167 12.11667 12.20833 11.99167 11.81667 11.50833 11.51667 11.34167 11.45833 11.225 11.04167 11.06667 11.275 11.44167 11.45833 11.31667 11.20833 10.83333 10.55833 -9999 -9999 -9999 -9999 -9999 -9999 9.474999 -9999 -9999 -9999 -9999 -9999 -9999 
-9999 -9999 -9999 -9999 -9999 -9999 -9999 -9999 -9999 -9999 -9999 -9999 -9999 -9999 15.20833 15.43333 15.16667 14.73333 14.06667 13.63333 13.66667 13.66667 13.775 13.89167 13.88333 14.025 14.11667 14.29167 14.30833 14.48333 14.18333 14.00833 14.29167 14.41667 14.03333 13.90833 14.24167 14.54167 14.90833 15.09167 14.99167 15.25 14.925 14.35 13.78333 13.85 14.30833 14.75 14.84167 14.59167 14.49167 14.64167 14.88333 14.55 14.25 14.05 14.04167 14.1 14.325 14.09167 14.55833 14.91667 15.06667 15.13333 15.20833 14.925 14.775 14.85 14.85833 14.49167 14.33333 13.90833 13.79167 13.99167 13.95833 13.875 13.875 13.91667 13.875 13.64167 13.63333 13.88333 14.5 14.48333 14.43333 14.56667 14.95833 15.24167 15.76667 15.80833 15.78333 15.84167 15.3 14.775 14.21667 13.90833 14.19167 13.85833 14.175 14.18333 14.075 14.1 13.79167 13.74167 13.96667 13.98333 14.46667 15.10833 15.05833 15.125 15.225 15.40833 15.45833 15.58333 15.725 15.45 15.19167 15.31667 15.25833 15.05 15.25833 15.175 15.1 14.65833 14.63333 14.26667 13.55833 12.65833 12.04167 11.94167 11.79167 12.05 12.48333 12.7 12.51667 12.21667 12.18333 11.80833 11.85 11.68333 11.73333 11.625 11.63333 11.41667 11.43333 11.44167 11.50833 11.39167 11.21667 11.15833 11.04167 11.11667 11.39167 11.55833 11.325 10.85 10.80833 -9999 -9999 -9999 -9999 -9999 9.358334 -9999 -9999 -9999 -9999 -9999 -9999 -9999 
-9999 -9999 -9999 -9999 -9999 -9999 -9999 -9999 -9999 -9999 -9999 -9999 -9999 -9999 -9999 -9999 14.50833 14.88333 14.925 14.48333 14.25 14.30833 13.99167 14.075 13.99167 14 14.1 14.10833 14.40833 14.55 14.48333 14.49167 14.80833 14.53333 14.19167 14.3 14.30833 14.55 14.86667 15.14167 15.19167 15.10833 14.825 14.23333 13.91667 13.875 13.98333 14.1 14.83333 15.05 14.75 14.83333 14.96667 14.84167 14.53333 14.45 14.21667 14.25 14.35 14.025 14.3 14.85833 15.16667 15.275 15.23333 15.3 15.025 14.88333 14.99167 14.90833 14.76667 14.5 14.38333 14.36667 14.225 14.00833 13.94167 13.975 13.76667 13.7 13.64167 13.65833 13.825 14.18333 14.19167 14.21667 14.49167 15.04167 15.575 15.95 16.08333 16.10833 15.85833 15.4 14.80833 14.075 13.83333 13.84167 13.69167 13.49167 13.86667 13.375 13.3 14.23333 14.63333 14.40833 14.48333 15.25 15.45 15.225 15.14167 15.125 14.96667 15.30833 15.54167 15.525 15.35833 15.24167 15.36667 15.24167 15.31667 15.15833 14.95 14.65833 14.53333 14.20833 13.55 12.85 12.40833 12.3 12.43333 12.20833 11.99167 12.20833 12.30833 12.20833 12.225 11.90833 11.725 11.61667 11.61667 11.5 11.375 11.40833 11.30833 11.45833 11.475 11.425 11.31667 11.28333 10.99167 10.89167 11.11667 11.525 11.58333 11.275 10.83333 10.36667 -9999 -9999 -9999 -9999 -9999 -9999 -9999 -9999 -9999 -9999 -9999 -9999 
-9999 -9999 -9999 -9999 -9999 -9999 -9999 -9999 -9999 -9999 -9999 -9999 -9999 -9999 -9999 -9999 -9999 -9999 14.00833 14.325 14.65 15.025 14.93333 14.65833 14.79167 15.025 15.125 14.9 14.45833 14.58333 14.825 14.84167 14.91667 14.3 14.46667 14.8 14.63333 14.79167 15.08333 15.05 15.14167 14.79167 14.575 14.325 14.43333 14.33333 13.975 13.9 14.6 15.2 15.09167 14.96667 15.06667 15.19167 15 14.79167 14.48333 14.66667 14.45 14.31667 14.575 14.89167 15.25 15.35 15.34167 15.475 15.34167 15.025 15.075 15.53333 15.575 15.46667 15.28333 14.66667 14.49167 14.3 14.06667 13.90833 13.875 13.66667 13.74167 13.63333 13.61667 14.05833 14.15833 14.34167 14.31667 14.63333 15.25 15.81667 16.03333 15.95 15.775 15.45 15.05 14.25833 13.65833 13.50833 13.10833 12.99167 13.19167 13.00833 13.16667 13.83333 14.575 14.675 14.63333 14.925 15.19167 15.13333 15.04167 14.93333 14.63333 14.925 15.15833 15.13333 15.06667 15.09167 15.26667 15.225 15.125 14.925 14.81667 14.71667 14.5 13.96667 13.14167 12.675 12.60833 12.41667 12.1 12 12.125 12.075 11.78333 12.125 12.40833 12.175 11.625 11.6 11.45 11.5 11.43333 11.3 11.16667 11.25833 11.45833 11.49167 11.09167 10.94167 10.96667 10.98333 11 11.41667 11.60833 11.34167 10.83333 -9999 -9999 -9999 -9999 -9999 -9999 -9999 -9999 -9999 -9999 -9999 -9999 -9999 
-9999 -9999 -9999 -9999 -9999 -9999 -9999 -9999 -9999 -9999 -9999 -9999 -9999 -9999 -9999 -9999 -9999 -9999 -9999 -9999 13.46667 14.3 15.18333 15.64167 15.74167 15.51667 15.40833 15.51667 15.36667 15.025 14.84167 14.88333 14.83333 14.4 14.31667 14.675 14.95 14.81667 15.21667 15.05 14.85 14.51667 14.2 14.11667 14.425 14.5 14.3 14.175 14.35833 14.75833 15.05833 15.075 15.00833 14.95833 15.21667 15.125 14.99167 15.025 14.80833 14.65833 14.875 15.03333 15.16667 15.41667 15.43333 15.48333 15.53333 15.41667 15.50833 15.78333 16.025 16.00833 15.8 15.1 14.80833 14.73333 14.28333 13.93333 13.875 13.71667 13.625 13.70833 13.94167 14.13333 14.41667 14.25 14.23333 14.44167 15.09167 15.5 15.69167 15.90833 16 15.94167 15.73333 15.10833 14.45 14.125 13.55 13.20833 13.00833 12.95833 13.4 13.85 14.30833 14.6 14.625 14.21667 14.2 14.225 14.15833 14.33333 14.1 14.14167 14.1 14.24167 14.33333 14.425 14.68333 14.71667 14.64167 14.425 14.39167 14.625 14.175 13.55 12.73333 12.16667 12.025 11.94167 12.30833 12.225 12.28333 12.44167 11.825 11.94167 12.23333 11.73333 11.575 11.675 11.49167 11.49167 11.60833 11.275 11.31667 11.25833 11.20833 10.99167 10.80833 10.85833 10.84167 10.925 11.08333 11.375 10.93333 10.6 10.39167 -9999 -9999 -9999 -9999 -9999 -9999 -9999 -9999 -9999 -9999 -9999 -9999 -9999 
-9999 -9999 -9999 -9999 -9999 -9999 -9999 -9999 -9999 -9999 -9999 -9999 -9999 -9999 -9999 -9999 -9999 -9999 -9999 -9999 -9999 13.45 13.9 14.93333 15.26667 15.325 15.30833 15.31667 15.08333 15.2 15.35833 15.46667 15.48333 14.99167 14.55 14.49167 14.65833 14.80833 15.13333 14.88333 14.50833 14.30833 14.1 14.525 14.525 14.5 14.65833 14.35 14.38333 14.78333 15.00833 14.90833 14.85 15.025 15.375 15.50833 15.5 15.275 15.13333 14.84167 15.05 14.99167 15.01667 15.075 15.45833 15.46667 15.59167 15.49167 15.60833 15.75 16 16.23333 16.23333 15.85 15.35833 15.06667 14.6 14.09167 13.96667 13.74167 13.575 13.53333 13.625 13.89167 13.7 13.925 13.91667 14.25833 14.76667 14.91667 15.48333 15.825 15.86667 15.66667 15.99167 15.975 15.86667 15.61667 14.975 14.4 14.04167 13.775 13.95833 13.20833 13.86667 14.21667 14.38333 14.51667 14 13.80833 13.8 13.86667 14.25 14.05 13.71667 13.79167 13.8 13.775 14.00833 14.16667 14.21667 14.21667 14.24167 14.49167 13.875 13.275 12.83333 12.025 11.89167 12.025 11.725 12.13333 12.11667 12.65 12.43333 12.29167 12.25833 12.125 11.89167 11.99167 12.31667 12.09167 11.75833 11.35 11.30833 11.39167 11.33333 11.01667 10.74167 10.46667 10.25 10.28333 10.45 11.10833 10.99167 10.74167 10.36667 10.08333 -9999 -9999 -9999 -9999 -9999 -9999 -9999 -9999 -9999 -9999 -9999 -9999 
-9999 -9999 -9999 -9999 -9999 -9999 -9999 -9999 -9999 -9999 -9999 -9999 -9999 -9999 -9999 -9999 -9999 -9999 -9999 -9999 -9999 13.75 13.4 13.725 14.15833 14.13333 14.05 13.99167 14.325 14.65 14.85 15.06667 15.125 15.24167 15.05 14.35833 14.06667 14.11667 13.975 14.10833 14.3 14.56667 14.325 13.85 13.99167 14.475 14.80833 14.75 14.50833 14.725 14.61667 14.1 14.11667 14.71667 15.31667 15.43333 15.525 15.71667 15.60833 15.33333 15.3 15.31667 15.075 14.975 15.39167 15.66667 15.70833 15.73333 15.65833 15.74167 15.825 15.73333 16.00833 15.95833 15.44167 15.15 14.63333 14.175 13.98333 13.75 13.63333 13.475 13.34167 13.275 13.30833 13.375 13.61667 13.89167 14.01667 14.48333 15.225 15.8 16.075 15.71667 15.74167 16.09167 15.95 15.60833 14.98333 14.65 14.55 14.75833 14.625 13.525 13.425 13.53333 13.98333 14.45 13.825 14.03333 13.71667 13.63333 14.125 13.775 13.86667 13.675 13.95 13.725 13.6 13.73333 13.73333 13.85833 13.90833 14.28333 13.75833 13.325 12.96667 12.1 11.69167 11.5 11.775 12.06667 12.41667 12.6 12.125 12.16667 12.05 11.94167 11.9 12.09167 12.15 12.15 11.61667 11.34167 11.38333 11.54167 11.43333 11.075 10.71667 10.46667 10.41667 10.4 10.5 10.79167 11.13333 10.90833 10.48333 10.125 9.783334 9.5 -9999 -9999 -9999 -9999 9.5 -9999 -9999 -9999 -9999 -9999 
-9999 -9999 -9999 -9999 -9999 -9999 -9999 -9999 -9999 -9999 -9999 -9999 -9999 -9999 -9999 -9999 -9999 -9999 -9999 -9999 -9999 13.48333 13.61667 13.325 13.15833 13.61667 13.79167 13.675 13.59167 13.45833 13.64167 14.36667 14.9 15.15833 14.94167 14.70833 14.54167 14.35833 14.025 13.58333 13.68333 14.14167 14.175 13.575 13.075 13.09167 13.74167 14.56667 14.36667 14.06667 14.69167 14.65 14.50833 14.48333 14.60833 14.91667 15.31667 15.54167 15.55833 15.51667 15.56667 15.40833 15.15 14.85 14.975 15.28333 15.575 15.64167 15.49167 15.58333 15.65833 15.625 15.70833 15.85 15.525 15.225 14.86667 14.575 14.10833 13.80833 13.68333 13.44167 13.25 13.225 13.33333 13.50833 13.36667 13.925 14.04167 14.48333 14.85 15.375 15.80833 16 15.95 15.83333 15.4 14.89167 14.6 14.75833 14.59167 14.73333 15.25 14.70833 13.75833 13.86667 13.575 14.55 14.35 14.15833 14.10833 13.9 13.625 13.85833 13.69167 13.575 13.74167 13.28333 13.525 13.34167 13.4 13.48333 13.6 13.95833 13.75833 13.25833 12.9 12.19167 12.075 11.55 11.39167 11.4 12.01667 12.43333 12.50833 12.25 12.05 11.85833 12.175 12.41667 12.58333 12.13333 11.70833 11.5 11.525 11.775 11.86667 11.85 11.60833 11.475 11.2 11.06667 10.80833 10.83333 11.16667 10.84167 10.25 9.95 9.816667 9.616667 9.591666 9.65 -9999 9.666667 9.533333 9.3 -9999 -9999 -9999 -9999 
-9999 -9999 -9999 -9999 -9999 -9999 -9999 -9999 -9999 -9999 -9999 -9999 -9999 -9999 -9999 -9999 -9999 -9999 -9999 -9999 -9999 -9999 13.28333 13.225 12.94167 13.23333 13.34167 13.61667 14.06667 13.65 13.5 13.74167 13.85833 14.44167 14.91667 15.11667 14.75833 14.04167 13.8 13.65833 13.43333 13.79167 13.78333 13.50833 13.35833 13.23333 13.6 14.55833 14.525 14.00833 14.21667 14.51667 14.33333 14.225 14.375 14.54167 14.90833 15.41667 15.50833 15.38333 15.51667 15.48333 15.34167 15.16667 15.125 14.95833 15.19167 15.36667 15.14167 15.34167 15.55833 15.65 15.65 15.64167 15.66667 15.53333 15.16667 14.90833 14.6 13.96667 13.225 12.80833 12.94167 13.05833 13.45833 13.60833 13.55833 13.56667 13.75 13.44167 14 14.63333 15.24167 15.68333 15.78333 15.05 14.99167 14.74167 14.725 15.125 14.90833 14.16667 13.74167 14.575 14.275 13.98333 14.04167 14.25833 13.34167 12.75833 13.45833 14.13333 13.71667 13.81667 13.91667 14.3 14.025 14.475 13.80833 13.59167 13.06667 13.10833 13.225 13.61667 13.475 12.91667 12.51667 12.79167 12.69167 12.29167 11.56667 11.61667 11.8 12.16667 12.53333 12.225 12.03333 12.19167 12.41667 12.53333 12.58333 12.09167 11.70833 11.85 12.08333 11.88333 11.73333 11.725 11.825 11.91667 11.675 11.425 11.03333 11.11667 11.03333 10.73333 10.09167 9.758333 9.675 9.599999 9.475 9.533333 9.533333 9.65 -9999 -9999 -9999 -9999 -9999 -9999 
-9999 -9999 -9999 -9999 -9999 -9999 -9999 -9999 -9999 -9999 -9999 -9999 -9999 -9999 -9999 -9999 -9999 -9999 -9999 -9999 -9999 -9999 -9999 13.11667 13.00833 13.15 13.35 13.23333 13.625 14.025 13.775 13.975 13.70833 13.49167 14.15833 15.25833 15.43333 14.74167 13.83333 13.525 13.59167 13.63333 13.55 13.35833 13.48333 13.81667 14.09167 14.175 14.475 14.10833 14.05833 14.36667 14.075 13.59167 14.14167 14.45 14.56667 15 15.325 15.4 15.43333 15.44167 15.40833 15.36667 15.21667 15.025 15.075 15.34167 15.20833 15.375 15.55 15.70833 15.675 15.73333 15.8 15.66667 15.25 15.00833 14.99167 14.49167 13.60833 13.225 13.26667 13.425 13.26667 13.44167 13.55 13.575 13.85 13.78333 13.74167 14.24167 14.78333 15.09167 15.05 14.59167 14.175 14.50833 14.99167 14.66667 14.2 13.85833 13.25 13.83333 14.275 14.13333 13.33333 13.44167 13.6 12.58333 12.33333 12.49167 13.76667 13.91667 13.65833 13.44167 13.93333 14 13.8 13.71667 13.44167 12.95833 12.675 12.89167 13.425 13.10833 12.56667 12.59167 12.59167 12.875 12.825 12.84167 12.44167 12.30833 12.45833 12.31667 11.60833 11.51667 11.85 12.24167 12.38333 12.13333 11.90833 12.05 11.90833 11.68333 11.51667 11.34167 11.2 11.175 11.29167 11.25833 11.31667 11.05833 10.54167 10.25833 -9999 9.883333 9.7 9.558333 9.416667 9.441667 9.466666 -9999 -9999 -9999 -9999 -9999 -9999 -9999 
-9999 -9999 -9999 -9999 -9999 -9999 -9999 -9999 -9999 -9999 -9999 -9999 -9999 -9999 -9999 -9999 -9999 -9999 -9999 -9999 -9999 -9999 -9999 -9999 13.275 13.16667 13.175 13.14167 13.16667 13.44167 13.75833 13.825 13.76667 13.26667 13.15833 13.71667 14.34167 14.65833 14.44167 13.925 13.64167 13.95 13.825 13.89167 13.9 14.18333 14.325 14.35 13.975 14 14.34167 14.74167 14.26667 13.79167 14.31667 14.675 14.6 14.75 14.75833 15.05833 15.25 15.275 15.38333 15.35833 15.14167 14.975 14.85 15.15 15.13333 15.275 15.325 15.46667 15.45833 15.54167 15.55833 15.49167 14.96667 14.70833 15.05 14.91667 14.025 13.53333 13.35 13.425 13.21667 13.01667 13.40833 14 13.5 13.75833 13.725 14.09167 14.50833 14.70833 14.30833 14.28333 14.23333 14.93333 14.99167 13.95 13.925 13.36667 13.5 13.78333 12.95833 13.225 12.90833 12.70833 13.425 13.49167 13.13333 13.38333 13.98333 12.88333 12.7 12.66667 12.64167 13.25833 12.94167 12.91667 12.83333 12.95 12.83333 12.525 12.925 13.39167 13.05833 12.49167 12.575 12.75833 13.15833 12.91667 12.375 11.96667 12.34167 12.625 12.25833 11.725 12.04167 12.325 12.13333 12.00833 11.74167 11.78333 12.14167 12.1 11.60833 11.7 11.58333 11.275 10.90833 10.8 10.875 10.65 10.26667 -9999 -9999 -9999 -9999 -9999 -9999 -9999 -9999 -9999 -9999 -9999 -9999 -9999 -9999 -9999 
-9999 -9999 -9999 -9999 -9999 -9999 -9999 -9999 -9999 -9999 -9999 -9999 -9999 -9999 -9999 -9999 -9999 -9999 -9999 -9999 -9999 -9999 -9999 -9999 -9999 13.61667 12.7 12.625 12.75833 12.71667 12.95 13.73333 13.85 13.18333 12.45833 11.99167 12.30833 13.05 13.85833 13.88333 13.95833 14.475 14.65833 14.56667 14.7 14.66667 14.53333 14.36667 13.93333 14.08333 14.68333 15.18333 14.975 14.51667 14.55 14.61667 14.775 14.675 14.35833 14.55833 14.99167 15.20833 15.09167 15.08333 15.14167 15.075 14.66667 14.64167 14.58333 14.70833 14.575 14.9 14.93333 15.14167 15.28333 15.15833 14.55833 14.45 14.74167 15.09167 14.68333 14.175 13.66667 13.325 13.21667 13.21667 13.15833 13.85 13.725 13.8 13.85 14.025 14.33333 14.475 14.15833 14.20833 14.41667 14.6 14.50833 13.84167 13.76667 13.575 13.93333 13.45833 12.54167 12.66667 12.95833 12.60833 12.64167 13.04167 13.08333 13.74167 14.10833 12.9 12.525 12.575 12.40833 12.31667 12.725 12.8 12.75 12.71667 12.875 12.50833 12.69167 13.05833 13.375 12.54167 12.15833 12.71667 12.5 12.24167 11.88333 11.80833 12.21667 12.61667 12.51667 12.04167 11.96667 11.95 11.76667 11.58333 11.65833 11.58333 11.79167 11.95 12.025 11.55833 11.16667 10.95 10.65833 10.63333 10.59167 10.3 10.15833 -9999 -9999 -9999 -9999 -9999 -9999 -9999 -9999 -9999 -9999 -9999 -9999 -9999 -9999 -9999 
-9999 -9999 -9999 -9999 -9999 -9999 -9999 -9999 -9999 -9999 -9999 -9999 -9999 -9999 -9999 -9999 -9999 -9999 -9999 -9999 -9999 -9999 -9999 -9999 -9999 13.21667 13.375 13.04167 12.75 13.03333 13.175 13.19167 14.08333 13.80833 12.99167 11.85833 11.51667 11.99167 12.73333 13.16667 14.21667 15.05 15.575 15.53333 15.45833 15.2 14.825 14.4 14.2 14.625 15.03333 15.275 15.20833 14.875 14.575 14.50833 14.55 14.54167 14.50833 14.3 14.66667 14.825 14.925 14.75833 14.46667 14.625 14.79167 14.34167 14.15 14.30833 14.3 14.41667 14.3 14.475 14.60833 14.675 14.55 14.25 14.70833 15.28333 15.325 14.84167 14.05 13.84167 13.81667 13.60833 13.65 14.25833 14.40833 14.11667 14.08333 14.06667 14.08333 14.13333 14.025 13.91667 13.89167 13.675 13.925 13.81667 13.98333 14.14167 13.45 12.81667 12.46667 12.525 12.9 12.85833 12.75833 12.85 12.45833 13.425 14.375 13.26667 12.63333 13.01667 12.63333 12.80833 12.69167 13.1 12.90833 12.86667 12.725 12.55 12.48333 12.625 13.33333 13.04167 12.575 12.96667 12.41667 12 11.825 12.14167 12.125 11.90833 11.9 11.30833 11.39167 11.125 11.11667 11.51667 11.60833 11.74167 11.76667 11.80833 11.875 11.43333 11 10.75833 10.425 10.45 10.58333 10.40833 -9999 -9999 -9999 -9999 -9999 -9999 -9999 -9999 -9999 -9999 -9999 -9999 -9999 -9999 -9999 -9999 
-9999 -9999 -9999 -9999 -9999 -9999 -9999 -9999 -9999 -9999 -9999 -9999 -9999 -9999 -9999 -9999 -9999 -9999 -9999 -9999 -9999 -9999 -9999 -9999 -9999 -9999 14.2 13.73333 13.475 13.43333 13.56667 13.36667 13.69167 13.85833 13.675 13.04167 12.40833 12.03333 12.30833 12.48333 12.94167 14.1 15.00833 15.43333 15.64167 15.55 15.35833 15.01667 14.36667 14.19167 14.53333 14.66667 14.85833 14.825 14.81667 14.64167 14.45833 14.3 14.50833 14.24167 14.29167 14.59167 14.56667 14.33333 14.03333 14.18333 14.70833 14.54167 14.24167 14.21667 14.325 14.125 14.10833 14.08333 14.06667 14.19167 14.20833 14.13333 14.38333 14.64167 15.49167 15.19167 14.35 14.23333 14.64167 14.63333 14.54167 14.51667 14.21667 13.88333 14 13.95833 13.99167 14 13.88333 13.73333 13.825 13.89167 14.11667 13.925 14.025 13.95 13.4 13.1 12.95833 13.125 13.14167 13.25 13.13333 12.90833 12.625 12.88333 14.25 13.70833 13.06667 13.93333 13.575 13.21667 13.30833 13 12.58333 12.85833 12.53333 12.575 12.41667 12.44167 12.86667 13.18333 12.55833 12.875 12.475 11.63333 11.40833 11.96667 11.60833 11.71667 11.9 11.55 11.45 10.98333 11.075 11.31667 11.28333 11.35833 11.40833 11.56667 11.7 11.5 11.30833 10.80833 10.40833 10.41667 10.63333 10.65833 -9999 -9999 -9999 -9999 -9999 -9999 -9999 -9999 -9999 -9999 -9999 -9999 -9999 -9999 -9999 -9999 
-9999 -9999 -9999 -9999 -9999 -9999 -9999 -9999 -9999 -9999 -9999 -9999 -9999 -9999 -9999 -9999 -9999 -9999 -9999 -9999 -9999 -9999 -9999 -9999 -9999 -9999 15.10833 14.35833 13.88333 13.98333 13.93333 13.475 13.46667 13.425 13.68333 13.61667 13.24167 12.575 12.10833 12.1 12.26667 12.95 13.675 14.51667 15.06667 15.2 15.45833 15.48333 14.59167 13.75 13.75 13.85 14.10833 14.475 14.69167 14.61667 14.21667 14.01667 14.15 14.04167 14.08333 14.25 14.11667 13.93333 13.9 14.18333 14.48333 14.66667 14.46667 14.08333 14.26667 14.14167 14.09167 14.40833 14.09167 14.19167 13.96667 13.775 13.93333 14.2 15.25 15.18333 14.78333 14.85 14.79167 14.53333 14.35833 13.71667 13.85 13.7 13.95 13.94167 14.00833 13.98333 13.9 13.65833 14.19167 14.01667 14.03333 14.00833 14.15833 13.95 13.83333 13.70833 13.79167 13.41667 13.29167 13.46667 13.33333 13.06667 13.11667 12.825 13.58333 13.50833 14.10833 14.7 14.48333 13.375 13.55833 12.40833 12.23333 12.58333 12.46667 12.675 12.80833 12.38333 12.55833 12.93333 12.525 12.65 12.39167 11.95 11.48333 11.30833 11.83333 11.51667 11.525 11.85 11.75833 11.33333 11.14167 11.025 10.91667 11.03333 11.225 11.50833 11.53333 11.425 11.40833 11.28333 10.74167 10.48333 10.725 10.79167 10.425 -9999 -9999 -9999 -9999 -9999 -9999 -9999 -9999 -9999 -9999 -9999 -9999 -9999 -9999 -9999 
-9999 -9999 -9999 -9999 -9999 -9999 -9999 -9999 -9999 -9999 -9999 -9999 -9999 -9999 -9999 -9999 -9999 -9999 -9999 -9999 -9999 -9999 -9999 -9999 -9999 15.3 15.25833 14.50833 13.91667 14.3 14.75 14.39167 13.7 13.65833 13.35833 13.54167 13.18333 12.59167 11.90833 12.18333 12.5 12.675 13.03333 14.04167 14.05 14.03333 14.38333 14.89167 14.79167 14.2 13.825 13.74167 13.84167 14.08333 14.33333 14.34167 13.73333 13.68333 14.06667 13.86667 13.69167 13.81667 13.9 13.78333 13.65833 13.975 14.24167 14.71667 14.475 14.13333 14.15 14.20833 14.375 14.63333 14.40833 14.275 13.83333 13.83333 13.875 13.925 14.75 15.05 14.80833 14.55833 14.38333 14.125 13.71667 13.7 13.7 13.74167 14.18333 13.98333 13.75 13.75833 13.9 13.575 14.00833 13.60833 13.89167 13.775 14 13.75 13.79167 14.26667 14.35833 13.575 13.28333 13.20833 12.90833 12.78333 12.73333 13.43333 13.71667 13.29167 13.80833 13.83333 13.63333 13.98333 13.65 13.06667 12.31667 12.475 12.60833 12.70833 12.9 12.19167 12.43333 12.825 12.29167 12.425 12.525 12.40833 11.95833 11.75833 11.66667 11.48333 11.425 11.10833 10.90833 11.19167 11.33333 11.35833 11.18333 11.075 11.05 11.23333 11.125 10.95833 11.01667 11.30833 11.30833 11.03333 11.13333 10.95833 10.33333 10.05833 10.13333 9.866667 9.641666 -9999 -9999 -9999 -9999 -9999 -9999 -9999 -9999 -9999 -9999 -9999 
-9999 -9999 -9999 -9999 -9999 -9999 -9999 -9999 -9999 -9999 -9999 -9999 -9999 -9999 -9999 -9999 -9999 -9999 -9999 -9999 -9999 -9999 -9999 -9999 -9999 -9999 15.525 15.13333 14.275 14.61667 14.7 14.3 14.06667 13.65833 13.48333 13.45 12.99167 12.675 12.16667 12.05 11.56667 12.04167 12.90833 13.48333 13.55 13.50833 13.50833 13.76667 14.39167 14.7 14.425 14.00833 14.14167 14.19167 14.075 13.99167 13.725 14.025 13.95 13.875 13.73333 13.68333 13.74167 13.725 13.6 13.775 14 14.55 14.71667 14.10833 13.9 13.89167 13.975 14.325 14.3 14.16667 13.85 13.85 13.79167 13.81667 14.01667 14.325 14.23333 14.05 13.75 14 13.83333 14.075 14.53333 14.51667 14.225 13.975 13.575 13.99167 13.53333 13.48333 13.575 13.24167 13.4 13.88333 13.875 13.68333 13.65833 14.25833 14.89167 14.46667 13.78333 13.50833 13.50833 13.39167 14 13.75833 12.70833 12.69167 12.71667 13.125 12.75 12.19167 12.975 13.13333 12.76667 12.675 12.80833 12.8 12.84167 12.53333 12.46667 12.48333 12.64167 12.61667 12.35 12.525 12.94167 12.25 11.65833 11.31667 11.31667 11.06667 11.24167 11.09167 10.96667 11.06667 10.99167 10.71667 10.50833 10.64167 10.73333 10.56667 10.58333 11.00833 11.51667 11.59167 11.16667 11.1 10.525 10.38333 10.39167 10 9.625 9.6 -9999 -9999 -9999 -9999 -9999 -9999 -9999 -9999 -9999 -9999 
-9999 -9999 -9999 -9999 -9999 -9999 -9999 -9999 -9999 -9999 -9999 -9999 -9999 -9999 -9999 -9999 -9999 -9999 -9999 -9999 -9999 -9999 -9999 -9999 -9999 -9999 15.35833 15.275 14.59167 14.98333 14.5 13.625 13.45 13.48333 14.14167 14.125 13.49167 12.8 12.19167 12.5 11.70833 11.21667 11.975 12.9 13.18333 13.45833 13.58333 13.18333 13.44167 14.15 14.325 14.39167 14.425 14.49167 14.14167 14.1 14.05833 14 14.2 13.975 13.70833 13.61667 13.65 13.80833 13.83333 13.875 14.14167 14.53333 14.70833 14.38333 14.09167 13.78333 13.70833 13.875 14.06667 14.05833 13.83333 13.625 13.71667 13.85 14.03333 14.28333 14.46667 14.34167 14.18333 14.19167 14.45 14.55 14.78333 14.98333 13.93333 13.71667 14.03333 13.99167 13.36667 13.58333 13.175 13.08333 13.28333 14.15833 14.58333 14.39167 14.31667 14.325 13.675 13.4 12.65 12.70833 13.46667 13.63333 13.31667 12.83333 12.91667 13.03333 12.68333 12.45833 12.575 12.25 12.76667 12.35833 12.38333 12.41667 12.20833 12.40833 12.35 12.225 12.39167 12.04167 12.86667 12.575 12.13333 12.39167 12.50833 11.95 11.86667 11.55 11.525 11.18333 11.06667 10.96667 10.93333 10.73333 10.63333 10.48333 10.43333 10.475 10.45833 10.5 10.76667 11.06667 11.01667 10.675 10.60833 10.76667 10.80833 10.80833 10.74167 10.25833 9.666667 9.599999 9.566667 9.333334 9.083334 -9999 -9999 -9999 -9999 -9999 -9999 -9999 
-9999 -9999 -9999 -9999 -9999 -9999 -9999 -9999 -9999 -9999 -9999 -9999 -9999 -9999 -9999 -9999 -9999 -9999 -9999 -9999 -9999 -9999 -9999 -9999 -9999 -9999 -9999 15.35 14.575 14.725 14.14167 13.70833 13.675 13.94167 14.38333 14.40833 13.88333 13.40833 12.68333 12.50833 12.1 12.04167 11.875 12.54167 12.6 13.075 13.40833 12.925 12.89167 13.15 12.94167 13.44167 14.275 14.8 15 14.84167 14.425 14.39167 14.25833 14.05 13.88333 13.86667 13.99167 14.39167 14.24167 13.76667 14.26667 14.75833 14.98333 15.05 14.60833 14.00833 13.59167 13.75833 14.10833 14.35833 14.10833 13.59167 13.71667 13.85833 14.45 14.70833 14.91667 15.14167 15.175 15.2 15.25833 15.26667 14.8 14 13.83333 13.575 13.01667 12.8 13.175 13.48333 13.325 13.3 13.51667 12.89167 13.66667 13.31667 13.525 13.26667 12.64167 13.15 12.7 12.51667 12.2 12.46667 12.81667 13.61667 13.88333 13.29167 13.13333 12.5 12.50833 12.39167 12.81667 12.3 12.53333 12.38333 12.26667 12.4 12.54167 12.10833 12.35 11.95833 12.475 12.8 12.50833 12.06667 12.13333 11.51667 11.83333 11.93333 11.9 11.63333 11.58333 11.225 10.84167 10.86667 10.83333 10.80833 10.75 10.71667 10.525 10.39167 10.36667 10.25 10.175 10.34167 10.50833 10.375 10.25833 10.59167 10.74167 10.24167 9.783333 9.533333 9.283334 9.025 8.724999 8.641666 -9999 -9999 -9999 -9999 -9999 -9999 
-9999 -9999 -9999 -9999 -9999 -9999 -9999 -9999 -9999 -9999 -9999 -9999 -9999 -9999 -9999 -9999 -9999 -9999 -9999 -9999 -9999 -9999 -9999 -9999 -9999 -9999 -9999 -9999 15.1 14.825 14.65833 14.61667 14.45 14.33333 14.475 14.41667 14.21667 13.99167 13.61667 13.01667 12.75833 12.875 12.80833 12.89167 12.65833 12.49167 12.88333 13.35 13.30833 13.4 13.14167 12.6 13.33333 14.39167 15.2 15.55833 15.56667 15.225 14.86667 14.61667 14.65 14.40833 14.64167 15.1 14.93333 14.225 14.09167 14.76667 15.325 15.38333 15.1 13.95833 13.56667 13.53333 14.09167 14.59167 14.625 14.30833 14.275 13.825 14.34167 15.06667 15.525 16 16.35833 16.175 15.88333 15.04167 14.3 14.16667 14.2 13.475 13.11667 12.75 12.925 12.875 12.825 12.73333 12.68333 13.00833 13.35 13.24167 12.925 12.575 12.80833 13.15 12.89167 12.7 12.61667 12.43333 12.11667 12.725 13.85833 14.00833 13.2 12.50833 12.5 12.54167 12.85833 12.76667 12.69167 12.51667 12.74167 12.29167 12.94167 12.33333 12.26667 12.025 12.36667 12.825 12.575 12.55 11.48333 11.325 11.40833 11.50833 11.83333 11.70833 11.79167 11.64167 11.25 11.28333 11.36667 11.2 11.175 11.08333 10.75833 10.48333 10.34167 10.25833 10.24167 10.25833 10.15833 9.916667 9.766666 9.933333 10.30833 10.20833 9.716667 9.308333 8.933333 8.808333 8.691667 8.691667 -9999 -9999 -9999 -9999 -9999 -9999 
-9999 -9999 -9999 -9999 -9999 -9999 -9999 -9999 -9999 -9999 -9999 -9999 -9999 -9999 -9999 -9999 -9999 -9999 -9999 -9999 -9999 -9999 -9999 -9999 -9999 -9999 -9999 -9999 -9999 14.26667 14.36667 14.68333 14.36667 14.15833 14.125 14.33333 14.00833 14.075 14.15 13.775 13.58333 13.35833 13.14167 13.125 13.64167 13.69167 13.55 13.775 13.69167 13.21667 13.025 12.70833 12.275 12.975 13.91667 14.78333 15.43333 15.58333 15.25 15.10833 15.15833 15.09167 15.275 15.48333 15.49167 15.04167 14.375 14.71667 15.26667 15.53333 15.55 14.96667 13.90833 13.56667 13.38333 13.90833 14.525 14.86667 14.575 13.95833 14.075 14.34167 15.11667 16.05833 16.69167 16.70833 16.25833 15.31667 14.825 14.31667 14.06667 13.46667 13.21667 13.25833 12.98333 12.96667 13.075 12.63333 13.01667 13.375 13.71667 13.01667 12.78333 12.475 12.7 13.41667 13.09167 12.95 12.75833 12.51667 12.39167 12.46667 13.64167 13.675 12.8 12.46667 12.50833 12.75833 13.00833 13.3 13.11667 12.85833 12.80833 12.51667 13.075 12.85 12.09167 12.05833 12.63333 12.79167 12.83333 12.525 11.8 11.49167 11.2 11.55833 11.23333 11.14167 11.425 11.60833 11.55 11.30833 11.35833 11.34167 11.10833 11.075 10.98333 10.74167 10.725 10.66667 10.4 10.21667 10.08333 9.991667 9.875 10.25 10.33333 10.20833 9.733334 9.325 -9999 8.933333 -9999 -9999 -9999 -9999 -9999 -9999 -9999 -9999 
-9999 -9999 -9999 -9999 -9999 -9999 -9999 -9999 -9999 -9999 -9999 -9999 -9999 -9999 -9999 -9999 -9999 -9999 -9999 -9999 -9999 -9999 -9999 -9999 -9999 -9999 -9999 -9999 -9999 14.05 14.29167 14.025 13.85 13.875 14.3 14.41667 14.13333 13.78333 14.34167 14.84167 14.11667 13.375 13.69167 13.99167 14.30833 13.74167 13.45833 13.68333 13.61667 13.475 13.25 12.675 12.35 12.15 12.125 13.175 14.41667 14.73333 14.975 15.175 15.3 15.36667 15.45833 15.60833 15.75 15.75 15.51667 15.46667 15.53333 15.51667 15.40833 15.35 14.775 13.88333 13.475 13.475 13.95833 14.43333 14.38333 13.85 13.875 14.30833 14.525 15.475 16.26667 16.55 16.525 16.11667 15.38333 14.525 14.13333 13.425 13.475 13.55833 13.45 13.18333 12.98333 13.23333 14.10833 13.99167 13.03333 12.95833 12.86667 12.59167 12.9 13.25833 13.275 13.18333 12.8 12.99167 13.08333 13.23333 13.61667 14.11667 13.38333 12.54167 12.64167 12.78333 12.81667 13.18333 13.5 13.15833 13 12.63333 12.34167 12.23333 12.175 12.525 12.59167 12.26667 12.26667 12.71667 12.28333 12 11.98333 11.2 10.74167 11.125 11.09167 11.125 11.175 11.23333 11.09167 11.00833 10.86667 10.875 11.13333 10.99167 10.65 10.54167 10.54167 10.34167 9.966666 10.01667 10.15833 10.16667 10.3 10.23333 -9999 -9999 -9999 -9999 -9999 -9999 -9999 -9999 -9999 -9999 -9999 -9999 
-9999 -9999 -9999 -9999 -9999 -9999 -9999 -9999 -9999 -9999 -9999 -9999 -9999 -9999 -9999 -9999 -9999 -9999 -9999 -9999 -9999 -9999 -9999 -9999 -9999 -9999 -9999 -9999 -9999 -9999 14.00833 14.60833 14.49167 14.175 14.09167 13.86667 13.58333 13.48333 13.66667 13.70833 14.03333 13.88333 14.25 14.075 14.19167 14.26667 14.25 14.2 13.525 13.175 13.21667 13.55833 13.48333 12.94167 12.825 12.56667 13.325 13.59167 13.56667 14.025 14.51667 14.75833 14.95 15.10833 15.3 15.575 15.63333 15.5 15.2 14.79167 14.68333 14.65833 14.7 14.38333 14.23333 14.225 14 13.80833 14.1 13.93333 14.13333 14.46667 14.54167 14.80833 15.51667 15.85833 16.075 16.15833 15.71667 14.875 14.28333 13.825 13.81667 13.675 13.70833 13.48333 13.375 13.3 13.23333 13.41667 13.15 13 12.94167 13.05833 13.51667 13.4 13 13.05833 13.13333 13.025 13.10833 12.93333 12.95833 13.84167 13.83333 13.01667 12.63333 12.50833 12.53333 12.575 13.15 13.20833 13.2 12.69167 12.36667 11.70833 11.9 12.275 12.25 12.125 12.40833 12.49167 12.3 11.91667 12.1 11.18333 10.875 11.225 10.81667 10.98333 10.91667 11.06667 11.1 11.05 11.05 11.01667 11.25833 11.14167 10.95833 10.61667 10.35833 10.23333 10.09167 10.15 10.24167 10.24167 10.10833 10.28333 -9999 -9999 -9999 -9999 -9999 -9999 -9999 -9999 -9999 -9999 -9999 -9999 
-9999 -9999 -9999 -9999 -9999 -9999 -9999 -9999 -9999 -9999 -9999 -9999 -9999 -9999 -9999 -9999 -9999 -9999 -9999 -9999 -9999 -9999 -9999 -9999 -9999 -9999 -9999 -9999 -9999 -9999 -9999 13.7 14.63333 14.53333 13.675 13.66667 13.55 13.2 12.94167 12.96667 13.5 13.59167 14.29167 15.075 15.125 15.1 15.125 14.96667 13.84167 13.125 13.18333 13.35 13.68333 13.90833 13.90833 13.71667 13.66667 13.4 13.425 12.84167 12.79167 13.49167 14.03333 14.5 14.6 14.73333 14.84167 14.79167 14.61667 14.00833 13.64167 13.83333 14.01667 14.15833 14.68333 15.16667 14.59167 14.10833 14.55 14.61667 14.6 14.49167 14.025 13.93333 14.35 14.78333 15.18333 15.65833 15.84167 15.475 14.73333 14.14167 14.01667 13.84167 14.00833 13.85 13.66667 13.625 12.925 13.25833 13.13333 13.26667 13.40833 13.34167 13.5 13.23333 13.09167 12.90833 12.69167 13.35833 12.825 12.40833 12.725 13.775 13.75833 13.30833 12.575 12.68333 12.475 12.425 12.425 12.89167 13.075 13 12.85 12.475 12.025 11.75833 11.6 12.20833 12.325 12.175 12.33333 12.19167 12.16667 11.85833 11.20833 11.01667 10.79167 10.95833 11 11.10833 11.30833 11.34167 11.20833 11.1 11.3 11.375 11.16667 10.74167 10.55 10.28333 10.15 10.20833 10.41667 10.29167 10.08333 -9999 -9999 -9999 -9999 -9999 -9999 -9999 -9999 -9999 -9999 -9999 -9999 -9999 
-9999 -9999 -9999 -9999 -9999 -9999 -9999 -9999 -9999 -9999 -9999 -9999 -9999 -9999 -9999 -9999 -9999 -9999 -9999 -9999 -9999 -9999 -9999 -9999 -9999 -9999 -9999 -9999 -9999 -9999 -9999 -9999 -9999 14.64167 14.28333 13.33333 13.625 13.18333 13.09167 13.06667 13.25 13.24167 14.025 14.825 15.10833 15.26667 15.49167 15.65 14.70833 13.65 13.325 13.01667 13.15 13.44167 13.925 14.20833 13.83333 13.25 13.54167 13.18333 12.60833 12.5 12.75833 13.50833 13.45 13.53333 13.625 13.725 13.65 13.61667 13.26667 13.34167 13.24167 13.33333 13.84167 14.55833 14.76667 14.2 14.08333 14.575 14.76667 14.35 14.125 13.84167 13.78333 13.93333 14.23333 14.91667 15.55833 15.75 14.99167 14.375 14.09167 13.80833 13.7 13.51667 13.23333 13.33333 12.88333 13.15 13.075 13.24167 13.625 13.46667 13.39167 13.2 13.13333 12.875 12.875 12.61667 12.29167 12.49167 13.58333 13.98333 14.025 13.49167 12.74167 12.6 12.61667 12.25 12.175 12.25833 12.88333 13.04167 12.9 12.65 12.35 12.05 11.81667 12.26667 11.675 11.76667 11.75 11.83333 11.89167 12.04167 11.71667 11.14167 11.25 11.29167 11.30833 11.45 11.475 11.26667 10.86667 10.575 10.60833 10.775 10.85 10.94167 10.9 10.45 10.225 10.31667 10.19167 10.23333 -9999 -9999 -9999 -9999 -9999 -9999 -9999 -9999 -9999 -9999 -9999 -9999 -9999 -9999 
-9999 -9999 -9999 -9999 -9999 -9999 -9999 -9999 -9999 -9999 -9999 -9999 -9999 -9999 -9999 -9999 -9999 -9999 -9999 -9999 -9999 -9999 -9999 -9999 -9999 -9999 -9999 -9999 -9999 -9999 -9999 -9999 -9999 -9999 14.66667 14.225 13.74167 13.55833 13.44167 13.39167 13.65833 13.89167 13.725 13.76667 14.03333 14.24167 14.85833 15.21667 14.30833 13.3 13.41667 13.275 13.18333 13.25833 13.59167 13.9 14.03333 13.89167 13.48333 13.66667 13.34167 12.81667 12.55833 12.9 12.575 12.75833 13.225 13.15833 12.55 12.94167 13.11667 13.23333 13.04167 12.95833 13.10833 13.39167 14.175 14.29167 13.8 14.03333 14.41667 14.425 14.15 13.875 13.59167 13.5 13.76667 14.125 15.06667 15.7 15.06667 14.73333 14.625 14.35 13.83333 13.71667 13.75833 13.3 13.24167 13.10833 13.10833 13.45 13.55833 13.15833 13.40833 13.36667 13.11667 12.90833 12.83333 12.58333 12.775 12.56667 13.35 13.9 13.9 13.375 12.61667 12.29167 12.45 12.25833 12.03333 11.88333 12.14167 12.88333 12.53333 12.20833 12 11.8 11.80833 11.79167 11.89167 11.95833 11.26667 11.3 11.2 11.63333 11.85833 11.80833 11.55 11.175 11.14167 11.33333 11.15 10.95 10.70833 10.4 10.10833 10.31667 10.675 10.83333 10.59167 10.425 10.275 10.00833 10.35 -9999 -9999 -9999 -9999 -9999 -9999 -9999 -9999 -9999 -9999 -9999 -9999 -9999 -9999 -9999 
-9999 -9999 -9999 -9999 -9999 -9999 -9999 -9999 -9999 -9999 -9999 -9999 -9999 -9999 -9999 -9999 -9999 -9999 -9999 -9999 -9999 -9999 -9999 -9999 -9999 -9999 -9999 -9999 -9999 -9999 -9999 -9999 -9999 -9999 -9999 14.43333 14.45833 14.34167 13.875 13.21667 13.7 13.93333 13.66667 14.11667 13.96667 13.81667 13.50833 13.38333 13.30833 12.83333 13.11667 13.575 13.58333 13.31667 13.44167 13.625 13.73333 13.94167 13.91667 13.925 13.95 13.65833 13.00833 12.59167 12.50833 12.43333 12.80833 13.31667 13.11667 12.59167 13.13333 13.20833 12.80833 12.83333 12.74167 12.95833 13.2 13.95833 14.51667 14.75 14.825 14.25833 13.975 13.66667 13.475 13.175 13.46667 13.71667 14.475 15.075 14.95 14.675 14.15 13.95833 13.86667 13.675 13.55833 13.5 13.56667 13.925 13.63333 13.65833 13.4 13.625 13.98333 13.91667 13.50833 12.975 12.775 12.93333 13.10833 12.58333 13.075 13.51667 13.46667 12.775 11.84167 11.88333 12.1 12.40833 12.65833 12.175 11.98333 12.36667 12.75833 12.36667 12.26667 12.18333 11.575 11.75 11.95833 11.69167 11.4 11.35833 11.38333 11.55 11.75833 11.75833 11.54167 11.09167 11.24167 11.19167 10.88333 10.84167 10.79167 10.38333 10.275 10.175 10.24167 10.2 10.48333 10.11667 10.00833 10.01667 10.18333 -9999 -9999 -9999 -9999 -9999 -9999 -9999 -9999 -9999 -9999 -9999 -9999 -9999 -9999 -9999 
-9999 -9999 -9999 -9999 -9999 -9999 -9999 -9999 -9999 -9999 -9999 -9999 -9999 -9999 -9999 -9999 -9999 -9999 -9999 -9999 -9999 -9999 -9999 -9999 -9999 -9999 -9999 -9999 -9999 -9999 -9999 -9999 -9999 -9999 -9999 -9999 14.675 14.13333 13.875 13.63333 13.35 13.56667 13.76667 13.95833 13.66667 13.48333 12.96667 12.84167 13.15 13.39167 13.45 13.78333 13.725 13.48333 13.775 13.81667 13.89167 14.1 14.15 14.28333 14.38333 14.3 13.65 13 12.89167 12.675 12.61667 13.00833 13.30833 13.08333 13.19167 13.33333 13.15 13.11667 13.31667 13.29167 13.125 13.41667 14.20833 14.90833 15.25 14.65833 14.56667 14.23333 13.95833 13.53333 13.65833 13.56667 14.04167 14.04167 14.40833 14.375 13.65833 13.4 13.5 13.48333 13.59167 13.84167 14.10833 14.31667 13.9 13.675 13.74167 13.96667 14.30833 14.425 13.64167 12.875 12.375 12.45 12.60833 12.88333 12.84167 13.075 12.79167 12.59167 11.88333 11.9 12.21667 12.20833 12.83333 12.44167 12.41667 12.23333 12.70833 12.24167 12.31667 12.06667 11.56667 11.75 11.94167 12.05 11.95 11.84167 11.775 11.51667 11.375 11.26667 10.99167 11.06667 11.25833 11.34167 11.00833 10.71667 10.6 10.475 10.45 10.275 9.833333 10.10833 10.13333 10.14167 10 -9999 -9999 -9999 -9999 -9999 -9999 -9999 -9999 -9999 -9999 -9999 -9999 -9999 -9999 -9999 -9999 -9999 
-9999 -9999 -9999 -9999 -9999 -9999 -9999 -9999 -9999 -9999 -9999 -9999 -9999 -9999 -9999 -9999 -9999 -9999 -9999 -9999 -9999 -9999 -9999 -9999 -9999 -9999 -9999 -9999 -9999 -9999 -9999 -9999 -9999 -9999 -9999 -9999 -9999 13.24167 13.525 13.41667 12.79167 12.48333 12.88333 13.14167 13.10833 13.00833 13.10833 13.325 13.675 13.81667 13.98333 14.05833 13.83333 13.98333 14.375 14.28333 14.14167 14.19167 14.19167 14.29167 14.35833 14.25833 13.98333 13.55833 13.15 13 12.9 12.875 12.69167 13.09167 13.11667 13.2 13.59167 13.875 14.01667 13.93333 13.64167 13.39167 13.45833 14.1 15.09167 15.625 15.65833 15.375 14.88333 14.25833 13.975 13.45833 13.61667 13.8 13.90833 14.20833 13.975 14.05833 14.075 13.91667 14.075 14.075 14.05833 14.15833 13.86667 13.65833 13.775 13.90833 13.9 14.23333 13.5 12.66667 12.45 12.25833 12.08333 12.41667 13.025 13.00833 12.6 12.38333 12.39167 12.2 12.63333 12.79167 12.64167 12.70833 12.55 12.69167 12.61667 12.19167 12.06667 11.86667 11.66667 11.55 11.49167 11.44167 11.6 11.5 11.425 11.3 10.84167 11.00833 10.89167 10.875 11.04167 11.13333 10.85 10.61667 10.55 10.475 10.63333 10.075 9.925 10.09167 10.01667 10.00833 -9999 -9999 -9999 -9999 -9999 -9999 -9999 -9999 -9999 -9999 -9999 -9999 -9999 -9999 -9999 -9999 -9999 -9999 
-9999 -9999 -9999 -9999 -9999 -9999 -9999 -9999 -9999 -9999 -9999 -9999 -9999 -9999 -9999 -9999 -9999 -9999 -9999 -9999 -9999 -9999 -9999 -9999 -9999 -9999 -9999 -9999 -9999 -9999 -9999 13.56667 13.53333 -9999 -9999 14.46667 13.49167 13.14167 12.95833 13.025 12.725 12.7 12.69167 12.60833 12.975 12.9 13.23333 13.60833 14.14167 14.3 13.98333 14.14167 14.125 14.3 14.625 14.44167 14.2 13.96667 13.93333 13.98333 14.025 14.03333 13.79167 13.35 13.25833 12.925 13.03333 12.96667 12.85 12.91667 13.1 13.275 13.725 14.10833 14.25833 14.35 14.08333 13.66667 13.51667 13.55 14.325 15.325 15.84167 15.85833 15.6 14.975 13.85 13.53333 13.7 13.675 13.85833 14.15 14.45833 14.13333 14.09167 13.71667 14.00833 14.26667 13.91667 14.05833 13.66667 13.60833 13.89167 13.83333 13.56667 13.775 13.25 12.925 12.3 11.925 12.025 12.31667 12.94167 13.60833 13.44167 12.71667 12.31667 12.425 12.525 12.48333 12.2 12.30833 12.85833 13.05 12.41667 11.98333 12.18333 12.15 12.025 11.6 11.38333 11.48333 11.26667 11.2 11.51667 11.05 10.575 11.10833 10.7 10.80833 10.96667 10.9 10.58333 10.3 10.33333 10.48333 10.36667 9.916667 10.19167 -9999 -9999 -9999 -9999 -9999 -9999 -9999 -9999 -9999 -9999 -9999 -9999 -9999 -9999 -9999 -9999 -9999 -9999 -9999 -9999 -9999 
-9999 -9999 -9999 -9999 -9999 -9999 -9999 -9999 -9999 -9999 -9999 -9999 -9999 -9999 -9999 -9999 -9999 -9999 -9999 -9999 -9999 -9999 -9999 -9999 -9999 -9999 -9999 -9999 -9999 -9999 14.40833 13.1 13.19167 -9999 -9999 13.89167 13.43333 13.06667 12.81667 12.75 12.83333 12.88333 12.8 12.91667 12.89167 12.86667 13.36667 13.88333 14.45833 14.66667 14.43333 14.26667 14.28333 14.425 14.35 14.64167 14.7 14.03333 13.70833 13.71667 13.80833 13.89167 13.70833 13.475 13.20833 12.98333 13.225 13.2 13.05833 12.84167 13.15 13.43333 13.725 14.10833 14.50833 14.29167 14.25833 13.925 13.56667 13.575 13.75 14.10833 14.825 15.45 15.75 15.50833 14.41667 13.86667 13.73333 13.375 13.60833 13.61667 14.49167 14.45833 13.975 13.5 13.40833 13.65833 13.75833 13.69167 13.475 13.41667 13.59167 13.7 13.39167 13.31667 13.1 12.925 12.38333 11.95833 11.825 12.39167 12.925 12.95 13.275 12.91667 12.55 12.5 12.33333 12.54167 12.54167 12.58333 12.775 12.90833 12.28333 12.175 12.28333 12.24167 11.65 11.50833 11.25 11.075 11.15 11.33333 11.34167 11.2 11.25833 10.90833 10.58333 10.925 11.16667 11.01667 10.85 10.475 10.3 10.3 9.866667 9.691667 9.8 -9999 -9999 -9999 -9999 -9999 -9999 -9999 -9999 -9999 -9999 -9999 -9999 -9999 -9999 -9999 -9999 -9999 -9999 -9999 -9999 -9999 
-9999 -9999 -9999 -9999 -9999 -9999 -9999 -9999 -9999 -9999 -9999 -9999 -9999 -9999 -9999 -9999 -9999 -9999 -9999 -9999 -9999 -9999 -9999 -9999 -9999 -9999 -9999 -9999 -9999 -9999 13.99167 13.01667 12.60833 13.025 13.68333 13.78333 13.40833 13.1 12.98333 13.00833 13.08333 13.175 13.09167 12.975 12.85 13.04167 13.30833 13.99167 14.74167 15.08333 15.10833 14.63333 14.35833 14.46667 14.21667 14.30833 14.70833 14.25 13.75833 13.58333 13.60833 13.56667 13.575 13.575 13.60833 13.61667 13.675 13.36667 13.33333 13.01667 13.04167 13.30833 13.54167 13.93333 14.6 14.73333 14.35 13.975 13.58333 13.65 13.79167 13.44167 13.79167 14.53333 15.20833 15.36667 14.68333 14.04167 13.51667 13.325 13.51667 13.51667 13.85 14.125 13.74167 13.10833 13.14167 13.39167 13.26667 13.05833 13.46667 13.04167 13.20833 13.06667 13.325 12.93333 12.75833 12.79167 12.30833 12.21667 12.025 12.46667 12.7 12.625 12.51667 12.64167 12.44167 12.325 12.4 12.45 12.08333 12.075 12.7 12.55 12.06667 12.15833 12.2 11.925 11.8 11.64167 11.81667 11.475 11.33333 11.16667 11.35833 11.73333 11.65833 11.23333 11.14167 11.09167 11.06667 10.975 10.94167 10.68333 10.275 9.766667 9.766666 9.474999 9.6 9.666667 -9999 -9999 -9999 -9999 -9999 -9999 -9999 -9999 -9999 -9999 -9999 -9999 -9999 -9999 -9999 -9999 -9999 -9999 -9999 -9999 
-9999 -9999 -9999 -9999 -9999 -9999 -9999 -9999 -9999 -9999 -9999 -9999 -9999 -9999 -9999 -9999 -9999 -9999 -9999 -9999 -9999 -9999 -9999 -9999 -9999 -9999 -9999 -9999 -9999 -9999 13.325 13.375 13.025 12.76667 13.05 13.49167 13.40833 12.96667 13.025 13.09167 13.08333 13.21667 13.38333 13.30833 13.25 13.24167 13.11667 13.74167 14.75 15.28333 15.18333 14.86667 14.575 14.65833 14.65833 14.68333 14.64167 14.11667 13.80833 13.55 13.28333 13.11667 13.34167 13.60833 13.675 13.95833 14.06667 13.26667 13.04167 12.89167 12.875 13.41667 13.56667 13.95833 14.73333 15.10833 14.5 13.725 13.46667 13.575 14.06667 14.10833 13.84167 13.94167 14.25833 15.10833 14.95 14.24167 13.6 13.44167 13.575 13.70833 13.625 13.55 13.90833 13.34167 13 13.71667 13.225 13.10833 13.15 12.60833 13.10833 13.26667 13.23333 12.86667 12.64167 12.35833 12.23333 12.28333 12.24167 12.225 12.43333 12.78333 12.325 12.1 12 11.975 12.13333 12.49167 12.475 12.39167 12.725 12.35833 12.10833 12.23333 11.94167 11.775 11.43333 11.55833 11.73333 11.55833 11.425 11.09167 11.45833 11.54167 11.44167 11.225 11.16667 10.93333 10.80833 10.83333 11.075 10.8 10.23333 9.833333 9.841666 9.441667 9.475 9.575 -9999 -9999 -9999 -9999 -9999 -9999 -9999 -9999 -9999 -9999 -9999 -9999 -9999 -9999 -9999 -9999 -9999 -9999 -9999 -9999 
-9999 -9999 -9999 -9999 -9999 -9999 -9999 -9999 -9999 -9999 -9999 -9999 -9999 -9999 -9999 -9999 -9999 -9999 -9999 -9999 -9999 -9999 -9999 -9999 -9999 -9999 -9999 -9999 -9999 -9999 -9999 -9999 13.99167 13.54167 12.66667 12.69167 13.35833 13.13333 13.23333 13.18333 13.43333 13.31667 13.45 13.59167 13.55 13.5 13.425 13.55833 14.45833 15.14167 14.75 14.28333 14.3 14.74167 15.18333 15.03333 14.63333 14.275 14.03333 13.49167 13.125 12.81667 13.18333 13.45833 13.375 13.70833 14.05 13.29167 13.25833 13.23333 13.24167 13.64167 13.73333 13.74167 14.625 15.24167 14.86667 14.30833 13.88333 13.325 13.05 13.20833 13.175 13.025 12.91667 13.76667 14.51667 14.24167 13.68333 13.80833 14 13.71667 13.68333 12.99167 13.30833 13.68333 13.26667 13.58333 13.1 12.95833 13.05 12.5 12.96667 13.00833 13.1 12.625 12.025 11.825 12.2 12.23333 12.1 12.05 11.96667 12.5 12.43333 12.4 12.34167 12.24167 12.40833 12.59167 12.63333 12.48333 12.80833 12.43333 12.19167 12.275 12.225 11.95 11.925 11.79167 11.89167 11.40833 11.375 11.1 11.18333 11.25833 11.00833 11.08333 10.83333 10.56667 10.39167 10.41667 10.71667 10.6 10.44167 10.125 9.849999 9.283333 9.525 -9999 -9999 -9999 -9999 -9999 -9999 -9999 -9999 -9999 -9999 -9999 -9999 -9999 -9999 -9999 -9999 -9999 -9999 -9999 -9999 -9999 
-9999 -9999 -9999 -9999 -9999 -9999 -9999 -9999 -9999 -9999 -9999 -9999 -9999 -9999 -9999 -9999 -9999 -9999 -9999 -9999 -9999 -9999 -9999 -9999 -9999 -9999 -9999 -9999 -9999 -9999 -9999 -9999 -9999 14 13.075 12.55 12.675 13.05 12.45 12.78333 13.2 13.60833 13.59167 13.23333 13.275 13.50833 13.9 14.00833 14.525 14.99167 14.825 14.38333 14.575 15.05833 15.675 15.55 15.15 14.89167 14.43333 13.56667 13.01667 12.5 12.725 12.80833 12.95 13.38333 13.79167 13.45 13.45 13.44167 13.53333 13.91667 13.99167 14.125 14.79167 15.33333 15.00833 14.53333 14.43333 14.05833 13.35833 12.94167 12.75 12.85 12.6 12.75 13.2 13.90833 14.125 14.6 14.625 14.15 13.85 13.23333 12.55 13.275 13.86667 13.74167 12.86667 12.8 12.91667 12.89167 12.73333 12.81667 12.975 12.28333 11.96667 12.05833 12.18333 12.25 11.94167 11.93333 11.94167 12.19167 12.48333 12.90833 12.9 12.725 12.73333 13.01667 12.84167 12.9 12.69167 12.275 12.20833 12.25833 12.10833 12.33333 12.30833 12.025 11.94167 11.30833 11.325 10.86667 11.025 11.05833 11.31667 11.325 11.13333 11.075 10.81667 10.4 10.35 10.38333 10.525 9.983334 9.616667 9.033334 -9999 -9999 -9999 -9999 -9999 -9999 -9999 -9999 -9999 -9999 -9999 -9999 -9999 -9999 -9999 -9999 -9999 -9999 -9999 -9999 -9999 -9999 
-9999 -9999 -9999 -9999 -9999 -9999 -9999 -9999 -9999 -9999 -9999 -9999 -9999 -9999 -9999 -9999 -9999 -9999 -9999 -9999 -9999 -9999 -9999 -9999 -9999 -9999 -9999 -9999 -9999 -9999 -9999 -9999 -9999 13.9 13.38333 12.88333 12.6 12.875 12.50833 12.54167 12.95833 12.91667 13 12.81667 13.125 13.69167 14.44167 14.45 14.34167 14.85833 14.96667 14.7 15.10833 15.66667 16.025 15.69167 15.45 15.40833 14.71667 13.78333 13.13333 12.6 12.475 12.59167 12.85 13.29167 13.53333 13.35833 13.58333 13.60833 13.65 13.91667 13.65833 13.78333 14.375 15.325 15.325 14.68333 14.15 13.975 13.90833 13.33333 13.06667 12.9 12.51667 12.55833 12.93333 13.10833 14.20833 14.9 15.13333 15.11667 14.51667 13.60833 12.69167 12.49167 13.06667 13.46667 12.9 12.68333 12.61667 13.06667 12.9 12.89167 12.64167 12.1 11.96667 12 12.05833 12.225 12.09167 12.18333 12.41667 12.60833 12.83333 13.18333 13.29167 13.13333 13.18333 13.31667 13.06667 12.89167 12.61667 12.49167 12.55 12.55 12.35833 12.28333 12.24167 12.025 11.86667 11.70833 11.63333 11.7 11.80833 11.60833 11.66667 11.475 11.2 11.125 10.81667 10.58333 10.35 9.991667 9.675 9.258333 9.166667 8.891667 -9999 -9999 -9999 -9999 -9999 -9999 -9999 -9999 -9999 -9999 -9999 -9999 -9999 -9999 -9999 -9999 -9999 -9999 -9999 -9999 -9999 -9999 
-9999 -9999 -9999 -9999 -9999 -9999 -9999 -9999 -9999 -9999 -9999 -9999 -9999 -9999 -9999 -9999 -9999 -9999 -9999 -9999 -9999 -9999 -9999 -9999 -9999 -9999 -9999 -9999 -9999 -9999 -9999 -9999 -9999 -9999 13.18333 13.225 12.69167 12.96667 12.94167 12.825 13.05833 13.25833 13.04167 13.15 13.10833 13.46667 14.09167 14.49167 14.4 14.75 15.05 14.73333 15.4 16 16.175 15.55 15.6 15.34167 14.7 13.875 13.35833 12.975 12.55833 12.34167 12.49167 13.375 13.54167 13.23333 13.5 13.65 13.75 14.24167 13.83333 13.69167 14.05 15.03333 15.275 14.54167 14.21667 14.1 13.89167 13.99167 13.525 13.05833 12.70833 13.13333 13.5 13.25 13.48333 14.23333 15.375 15.98333 15.5 14.175 13.28333 12.675 12.725 13 12.71667 12.625 12.54167 12.60833 12.30833 12.69167 13.05 12.58333 11.98333 11.85833 11.79167 12.25833 12.1 12.24167 12.50833 12.61667 12.74167 12.73333 12.60833 12.60833 12.925 13.15833 13.15 12.93333 12.725 12.61667 12.63333 12.875 12.65 12.48333 12.33333 12.10833 12.15 12.31667 12.45833 12.1 11.58333 11.40833 11.33333 11.29167 11.125 10.93333 10.79167 10.49167 10.14167 10.15833 9.858334 9.5 9.208333 8.708333 -9999 -9999 -9999 -9999 -9999 -9999 -9999 -9999 -9999 -9999 -9999 -9999 -9999 -9999 -9999 -9999 -9999 -9999 -9999 -9999 -9999 -9999 
-9999 -9999 -9999 -9999 -9999 -9999 -9999 -9999 -9999 -9999 -9999 -9999 -9999 -9999 -9999 -9999 -9999 -9999 -9999 -9999 -9999 -9999 -9999 -9999 -9999 -9999 -9999 -9999 -9999 -9999 -9999 -9999 -9999 -9999 -9999 13.43333 13.125 12.80833 13.08333 13.1 13.09167 13.63333 13.59167 13.44167 13.19167 13.675 13.86667 13.81667 14.35833 14.7 14.93333 14.625 15.36667 15.94167 16.06667 15.63333 15.50833 15.39167 15.14167 14.6 13.925 13.425 12.86667 12.55 12.68333 12.88333 13.11667 13.35833 13.68333 13.64167 13.46667 14.075 13.85833 13.825 14.08333 14.89167 15.13333 14.9 14.65833 14.375 13.98333 13.99167 13.925 13.775 13.55 13.61667 14.15 13.85833 13.38333 13.88333 15.25 16.20833 15.85 14.85 13.91667 12.70833 12.60833 12.65833 13.175 12.85 12.80833 12.08333 12.28333 12.61667 12.6 12.89167 12.15833 11.85 12.025 12.24167 12.28333 12.225 12 12.05833 12.11667 12.30833 12.175 12.14167 12.48333 12.61667 12.525 12.68333 12.375 11.95 11.81667 12.09167 12.59167 12.94167 12.65 12.35833 12.075 11.93333 11.99167 11.775 11.53333 11.40833 11.36667 11.08333 10.70833 10.58333 10.475 10.05 9.825 9.925 9.725 9.258333 8.849999 8.608334 -9999 -9999 -9999 -9999 -9999 -9999 -9999 -9999 -9999 -9999 -9999 -9999 -9999 -9999 -9999 -9999 -9999 -9999 -9999 -9999 -9999 -9999 
-9999 -9999 -9999 -9999 -9999 -9999 -9999 -9999 -9999 -9999 -9999 -9999 -9999 -9999 -9999 -9999 -9999 -9999 -9999 -9999 -9999 -9999 -9999 -9999 -9999 -9999 -9999 -9999 -9999 -9999 -9999 -9999 -9999 -9999 -9999 12.69167 12.90833 12.91667 12.64167 13.01667 13.00833 13.36667 13.7 13.65 13.61667 13.48333 13.76667 13.66667 13.96667 14.50833 14.71667 14.65833 15.24167 15.8 15.95 15.6 15.46667 15.56667 15.525 15.175 14.58333 14.13333 13.41667 12.7 12.80833 13.05 13.025 13.31667 14.075 14.14167 14.11667 14.30833 14.11667 14.03333 14.01667 14.64167 14.59167 14.3 14.06667 14.34167 14.11667 13.9 13.51667 13.81667 13.8 13.5 13.74167 13.79167 13.5 13.76667 14.8 15.65833 15.625 14.98333 13.775 13.025 12.825 12.45833 13.025 13.45 12.88333 12.10833 12.33333 12.24167 12.26667 12.475 12.75833 12.46667 12.26667 12.26667 12.36667 11.95833 11.925 11.83333 11.70833 11.925 11.86667 11.825 12.225 12.175 12.06667 12.275 12.45833 12.08333 11.60833 11.66667 11.91667 12.2 12.04167 11.90833 11.85 11.86667 11.79167 11.7 11.66667 11.58333 11.275 10.70833 10.54167 10.36667 10.125 9.766666 9.683333 9.383333 9.225 9 8.725 -9999 -9999 -9999 -9999 -9999 -9999 -9999 -9999 -9999 -9999 -9999 -9999 -9999 -9999 -9999 -9999 -9999 -9999 -9999 -9999 -9999 -9999 -9999 
-9999 -9999 -9999 -9999 -9999 -9999 -9999 -9999 -9999 -9999 -9999 -9999 -9999 -9999 -9999 -9999 -9999 -9999 -9999 -9999 -9999 -9999 -9999 -9999 -9999 -9999 -9999 -9999 -9999 -9999 -9999 -9999 -9999 -9999 12.975 13.14167 12.74167 12.875 12.88333 12.89167 13.01667 13.06667 13.38333 14.09167 13.86667 13.31667 13.38333 13.75833 13.80833 14.225 14.525 14.46667 15.05 15.675 15.94167 15.64167 15.43333 15.45833 15.38333 15.45 15.21667 14.79167 13.76667 12.88333 13.1 13.775 13.6 13.575 14.25 14.44167 14.25833 13.85 13.53333 13.875 14.05833 14.45 14.925 14.89167 14.64167 14.81667 14.46667 14.05833 13.65 13.55 13.475 13.45 13.33333 13.25833 13.31667 13.325 14.24167 14.78333 14.225 14.38333 13.48333 13.30833 12.64167 12.83333 12.71667 13.275 13.11667 12.55833 11.94167 12.21667 12.00833 12.25833 12.125 12.18333 12.225 12.13333 12.23333 12.225 11.725 11.64167 11.725 12.19167 12.33333 12.125 11.91667 12.00833 11.76667 12 12.325 12.63333 12.45833 12.125 12.14167 12.05833 -9999 -9999 -9999 -9999 -9999 12 11.875 11.4 11.01667 10.96667 10.61667 10.13333 9.758333 9.541666 9.225 9.075 8.941667 8.85 -9999 -9999 -9999 -9999 -9999 -9999 -9999 -9999 -9999 -9999 -9999 -9999 -9999 -9999 -9999 -9999 -9999 -9999 -9999 -9999 -9999 -9999 -9999 -9999 
-9999 -9999 -9999 -9999 -9999 -9999 -9999 -9999 -9999 -9999 -9999 -9999 -9999 -9999 -9999 -9999 -9999 -9999 -9999 -9999 -9999 -9999 -9999 -9999 -9999 -9999 -9999 -9999 -9999 -9999 -9999 -9999 -9999 -9999 -9999 -9999 13.5 12.625 12.76667 13.08333 13.10833 13.18333 13.39167 14.19167 14.08333 13.59167 13.21667 13.475 13.725 13.91667 14.05 14.10833 14.7 15.41667 15.875 15.83333 15.31667 15.14167 15.18333 15.38333 15.46667 15.225 14.14167 13.21667 13.44167 13.9 13.875 14.05833 13.74167 13.3 13.14167 13.05 13.15833 13.49167 13.75 14.23333 14.525 14.50833 14.31667 14.56667 14.83333 14.36667 13.95833 13.6 13.175 13.15833 13.2 13.275 13.30833 13.36667 13.74167 13.875 13.15833 13.45833 13.70833 13.14167 12.95833 13.25 12.60833 12.93333 13.39167 12.9 12.51667 12.16667 12.075 11.9 11.91667 12.00833 12.05833 12.26667 12.10833 12.28333 12.11667 11.75833 12.21667 12.5 12.54167 12.44167 12.20833 11.79167 11.975 11.80833 11.86667 12.24167 12.76667 12.79167 12.625 12.34167 -9999 -9999 -9999 -9999 -9999 12.125 11.90833 11.225 11.01667 10.875 10.15 9.8 9.7 9.583333 9.375 9.133333 9.258333 -9999 -9999 -9999 -9999 -9999 -9999 -9999 -9999 -9999 -9999 -9999 -9999 -9999 -9999 -9999 -9999 -9999 -9999 -9999 -9999 -9999 -9999 -9999 -9999 -9999 
-9999 -9999 -9999 -9999 -9999 -9999 -9999 -9999 -9999 -9999 -9999 -9999 -9999 -9999 -9999 -9999 -9999 -9999 -9999 -9999 -9999 -9999 -9999 -9999 -9999 -9999 -9999 -9999 -9999 -9999 -9999 -9999 -9999 -9999 -9999 -9999 -9999 13.1 12.44167 13.05 13.34167 13.60833 13.58333 13.9 13.525 13.26667 12.91667 13.11667 13.50833 13.66667 13.65833 13.85833 14.05833 14.8 15.35833 15.43333 15.13333 14.91667 14.8 14.94167 15.1 14.825 13.83333 13.13333 13.20833 13.21667 13.51667 13.88333 13.41667 12.96667 13.05 13.225 13.40833 13.4 13.66667 14.00833 14.03333 13.78333 13.875 13.98333 14.45833 14.63333 14.38333 14.15833 13.78333 13.35833 13.34167 13.39167 13.325 13.275 13.44167 13.55 13.16667 13.04167 13.66667 13.90833 13.81667 13.64167 12.85 12.79167 13.15 12.71667 12.66667 12.31667 11.96667 11.84167 11.49167 11.89167 12.19167 12.00833 11.63333 12.13333 12.10833 12.03333 12.25 12.325 12.43333 12.44167 12.24167 12.1 12.30833 12.075 11.975 12.10833 12.53333 -9999 -9999 -9999 -9999 -9999 -9999 -9999 -9999 11.83333 11.60833 11.24167 11.06667 10.80833 10.30833 -9999 -9999 -9999 -9999 -9999 -9999 -9999 -9999 -9999 -9999 -9999 -9999 -9999 -9999 -9999 -9999 -9999 -9999 -9999 -9999 -9999 -9999 -9999 -9999 -9999 -9999 -9999 -9999 -9999 -9999 -9999 
-9999 -9999 -9999 -9999 -9999 -9999 -9999 -9999 -9999 -9999 -9999 -9999 -9999 -9999 -9999 -9999 -9999 -9999 -9999 -9999 -9999 -9999 -9999 -9999 -9999 -9999 -9999 -9999 -9999 -9999 -9999 -9999 -9999 -9999 -9999 -9999 -9999 -9999 13.13333 13.04167 13.10833 13.425 13.51667 13.35833 13.125 12.725 12.85833 12.89167 13.43333 13.59167 13.475 13.575 13.73333 14.21667 14.66667 14.775 14.91667 14.75 14.45833 14.5 14.525 14.01667 13.35 13.06667 13.01667 12.85 12.86667 13.20833 13.41667 13.23333 13.56667 13.78333 13.83333 13.74167 13.94167 14.13333 13.95833 13.89167 13.75833 13.9 14.04167 14.38333 14.775 14.60833 14.45833 14.05 13.44167 12.89167 12.93333 13.08333 13.325 13.625 13.65833 13.35833 13.65 14.20833 14.45833 13.65833 13.21667 13.16667 13.03333 12.69167 12.475 12.10833 11.825 11.55 11.95 12.06667 11.80833 11.56667 11.00833 11.09167 11.91667 12.00833 11.625 11.79167 11.775 12.05833 12.41667 12.5 12.70833 12.81667 12.675 -9999 -9999 -9999 -9999 -9999 -9999 -9999 -9999 -9999 -9999 11.525 11.35833 -9999 -9999 -9999 -9999 -9999 -9999 -9999 -9999 -9999 -9999 -9999 -9999 -9999 -9999 -9999 -9999 -9999 -9999 -9999 -9999 -9999 -9999 -9999 -9999 -9999 -9999 -9999 -9999 -9999 -9999 -9999 -9999 -9999 -9999 -9999 
-9999 -9999 -9999 -9999 -9999 -9999 -9999 -9999 -9999 -9999 -9999 -9999 -9999 -9999 -9999 -9999 -9999 -9999 -9999 -9999 -9999 -9999 -9999 -9999 -9999 -9999 -9999 -9999 -9999 -9999 -9999 -9999 -9999 -9999 -9999 -9999 -9999 -9999 -9999 12.86667 12.65 12.80833 13.29167 13.09167 13.05833 13 12.98333 12.94167 12.925 12.95833 13.34167 13.33333 13.73333 14 14.125 14.325 14.54167 14.525 14.50833 14.575 14.3 13.775 13.53333 13.3 12.95 13.09167 12.91667 12.89167 13.40833 13.26667 13.41667 13.825 14.01667 13.91667 13.90833 13.94167 13.95833 14 14.08333 13.99167 13.98333 14.38333 14.56667 14.34167 14.10833 13.63333 13.40833 12.96667 12.99167 12.75833 12.81667 13.09167 13.70833 13.68333 13.45 13.98333 14.16667 13.75 13.58333 13.08333 13.175 12.94167 12.7 12.30833 11.90833 11.80833 12.24167 11.99167 11.96667 11.34167 11.31667 11.03333 10.99167 11.3 11.49167 11.63333 11.5 11.94167 12.275 12.50833 12.925 13.05 12.93333 -9999 -9999 -9999 -9999 -9999 -9999 -9999 -9999 -9999 -9999 -9999 -9999 -9999 -9999 -9999 -9999 -9999 -9999 -9999 -9999 -9999 -9999 -9999 -9999 -9999 -9999 -9999 -9999 -9999 -9999 -9999 -9999 -9999 -9999 -9999 -9999 -9999 -9999 -9999 -9999 -9999 -9999 -9999 -9999 -9999 -9999 -9999 
-9999 -9999 -9999 -9999 -9999 -9999 -9999 -9999 -9999 -9999 -9999 -9999 -9999 -9999 -9999 -9999 -9999 -9999 -9999 -9999 -9999 -9999 -9999 -9999 -9999 -9999 -9999 -9999 -9999 -9999 -9999 -9999 -9999 -9999 -9999 -9999 -9999 13.99167 13.09167 12.775 12.99167 12.49167 12.6 12.65 12.85833 12.81667 12.64167 12.95 12.69167 12.21667 12.4 12.75 13.35833 13.925 13.64167 13.95 13.96667 14.09167 14.475 14.46667 14.075 13.58333 13.79167 13.71667 13.19167 13.2 13.09167 12.95833 13.725 13.89167 13.925 13.93333 13.75 13.73333 13.725 13.775 14.05833 14.09167 14.1 14.01667 14.19167 14.48333 14.625 14.125 13.675 13.475 13.025 12.775 13.18333 13.1 12.85833 12.75833 13.05 13.35 13.625 14.14167 13.84167 14.325 13.94167 13.66667 13.23333 13.44167 12.70833 12.4 11.98333 12.125 12.31667 12.1 12 11.91667 11.55833 11.175 11.05833 10.93333 11.55 11.8 11.69167 11.74167 11.925 12.09167 12.38333 12.54167 12.65 -9999 -9999 -9999 -9999 -9999 -9999 -9999 -9999 -9999 -9999 -9999 -9999 -9999 -9999 -9999 -9999 -9999 -9999 -9999 -9999 -9999 -9999 -9999 -9999 -9999 -9999 -9999 -9999 -9999 -9999 -9999 -9999 -9999 -9999 -9999 -9999 -9999 -9999 -9999 -9999 -9999 -9999 -9999 -9999 -9999 -9999 -9999 
-9999 -9999 -9999 -9999 -9999 -9999 -9999 -9999 -9999 -9999 -9999 -9999 -9999 -9999 -9999 -9999 -9999 -9999 -9999 -9999 -9999 -9999 -9999 -9999 -9999 -9999 -9999 -9999 -9999 -9999 -9999 -9999 -9999 -9999 -9999 -9999 -9999 -9999 13.975 13.58333 13.41667 12.65 12.34167 12.56667 12.68333 12.66667 12.86667 13.05833 12.69167 12.075 11.76667 12.175 13.03333 13.66667 13.575 13.66667 13.53333 13.93333 14.475 14.51667 14.025 13.39167 13.5 13.475 13.39167 13.48333 13.175 13.01667 13.76667 13.95833 14.03333 13.675 13.49167 13.425 13.4 13.75833 13.85833 14.2 14.05833 14.16667 14.4 14.525 14.575 14.39167 13.91667 13.40833 13.5 13.19167 13.51667 13.725 13.03333 12.90833 12.80833 12.725 13.40833 14.25 14.05 14.85 14.85833 14.46667 14.05833 13.65 12.73333 12.725 12.30833 12.375 12.46667 12.275 12.14167 11.69167 11.75 11.48333 10.9 10.7 11.46667 11.675 11.38333 11.5 11.70833 12.24167 12.25833 12 11.88333 -9999 -9999 -9999 -9999 -9999 -9999 -9999 -9999 -9999 -9999 -9999 -9999 -9999 -9999 -9999 -9999 -9999 -9999 -9999 -9999 -9999 -9999 -9999 -9999 -9999 -9999 -9999 -9999 -9999 -9999 -9999 -9999 -9999 -9999 -9999 -9999 -9999 -9999 -9999 -9999 -9999 -9999 -9999 -9999 -9999 -9999 -9999 
-9999 -9999 -9999 -9999 -9999 -9999 -9999 -9999 -9999 -9999 -9999 -9999 -9999 -9999 -9999 -9999 -9999 -9999 -9999 -9999 -9999 -9999 -9999 -9999 -9999 -9999 -9999 -9999 -9999 -9999 -9999 -9999 -9999 -9999 -9999 -9999 -9999 -9999 14.16667 13.375 13.15 12.79167 12.075 12.06667 12.6 12.46667 12.78333 12.81667 12.51667 12.38333 12.575 12.3 12.16667 12.75 13.30833 13.41667 13.79167 14.01667 14.66667 14.675 13.96667 13.175 13.09167 13.15833 12.775 13.10833 13.16667 12.90833 13.14167 12.825 13.325 13.8 13.35833 13.175 13.06667 13.54167 13.49167 13.66667 14.16667 14.05 13.79167 13.79167 13.55 13.56667 13.60833 13.43333 13.30833 13.525 13.85 14.14167 13.80833 12.96667 12.93333 13.125 13.4 14.05 14.575 15.14167 15.525 15.575 15.15 14.14167 13.06667 12.56667 12.25 12.33333 12.8 12.53333 12.075 11.63333 11.83333 11.40833 10.975 10.525 11.36667 11.6 11.73333 11.925 11.79167 11.68333 11.71667 11.5 -9999 -9999 -9999 -9999 -9999 -9999 -9999 -9999 -9999 -9999 -9999 -9999 -9999 -9999 -9999 -9999 -9999 -9999 -9999 -9999 -9999 -9999 -9999 -9999 -9999 -9999 -9999 -9999 -9999 -9999 -9999 -9999 -9999 -9999 -9999 -9999 -9999 -9999 -9999 -9999 -9999 -9999 -9999 -9999 -9999 -9999 -9999 -9999 
-9999 -9999 -9999 -9999 -9999 -9999 -9999 -9999 -9999 -9999 -9999 -9999 -9999 -9999 -9999 -9999 -9999 -9999 -9999 -9999 -9999 -9999 -9999 -9999 -9999 -9999 -9999 -9999 -9999 -9999 -9999 -9999 -9999 -9999 -9999 -9999 -9999 -9999 14.10833 13 13.09167 12.90833 12.425 11.95833 12.00833 12.19167 12.50833 12.81667 12.8 13.1 13.45833 12.875 11.88333 11.98333 12.75833 13.13333 13.80833 14.225 14.925 14.93333 14.38333 13.64167 13.025 12.775 13.325 13.575 13.45833 12.73333 12.71667 12.58333 12.69167 13.6 13.5 13.23333 13.15833 13.13333 13.39167 13.14167 13.475 13.74167 13.38333 13.18333 13.10833 12.975 13.20833 13.16667 12.88333 12.75 13.43333 13.95 13.83333 13.39167 13.20833 13.29167 13.375 13.8 14.58333 14.825 15.39167 15.69167 15.69167 14.96667 13.775 12.725 11.96667 12.06667 12.4 12.375 12.41667 12.30833 11.74167 11.575 11.1 10.625 11.44167 11.40833 11.86667 11.85833 11.75833 11.65 11.54167 11.325 -9999 -9999 -9999 -9999 -9999 -9999 -9999 -9999 -9999 -9999 -9999 -9999 -9999 -9999 -9999 -9999 -9999 -9999 -9999 -9999 -9999 -9999 -9999 -9999 -9999 -9999 -9999 -9999 -9999 -9999 -9999 -9999 -9999 -9999 -9999 -9999 -9999 -9999 -9999 -9999 -9999 -9999 -9999 -9999 -9999 -9999 -9999 -9999 
-9999 -9999 -9999 -9999 -9999 -9999 -9999 -9999 -9999 -9999 -9999 -9999 -9999 -9999 -9999 -9999 -9999 -9999 -9999 -9999 -9999 -9999 -9999 -9999 -9999 -9999 -9999 -9999 -9999 -9999 -9999 -9999 -9999 -9999 -9999 -9999 -9999 -9999 13.90833 12.725 12.94167 12.875 12.7 12.11667 11.825 12.13333 12.325 12.7 12.78333 13.25 14.13333 14.43333 13.56667 12.74167 13.15833 13.5 13.39167 14.11667 14.88333 15.00833 14.70833 14.025 13.15 12.85833 13.8 14.50833 14.075 13.06667 12.99167 12.95 12.81667 13.44167 13.59167 13.8 13.90833 13.50833 13.26667 12.85 12.775 12.81667 12.89167 13.15 13.29167 13.03333 12.91667 12.95 12.73333 12.80833 13.45 13.65833 13.55833 13.30833 13.45 13.59167 13.625 13.7 14.38333 14.64167 15.2 15.51667 15.375 14.64167 13.825 12.63333 11.725 11.98333 12.28333 12.50833 12.69167 12.23333 11.75 10.975 10.46667 10.55833 11.24167 11.64167 11.83333 11.75 11.39167 11.1 11.225 11.55 -9999 -9999 -9999 -9999 -9999 -9999 -9999 -9999 -9999 -9999 -9999 -9999 -9999 -9999 -9999 -9999 -9999 -9999 -9999 -9999 -9999 -9999 -9999 -9999 -9999 -9999 -9999 -9999 -9999 -9999 -9999 -9999 -9999 -9999 -9999 -9999 -9999 -9999 -9999 -9999 -9999 -9999 -9999 -9999 -9999 -9999 -9999 -9999 
-9999 -9999 -9999 -9999 -9999 -9999 -9999 -9999 -9999 -9999 -9999 -9999 -9999 -9999 -9999 -9999 -9999 -9999 -9999 -9999 -9999 -9999 -9999 -9999 -9999 -9999 -9999 -9999 -9999 -9999 -9999 -9999 -9999 -9999 -9999 -9999 -9999 -9999 13.49167 13.08333 12.975 13.10833 12.73333 12.29167 11.95 11.98333 12.39167 12.54167 12.56667 12.75 13.40833 14.075 14.575 14.575 14.55 14.19167 13.35 13.75833 14.45833 14.96667 14.78333 14.45833 13.65 13.31667 14.01667 14.48333 14.43333 13.725 13.15 12.85833 12.775 13.15833 12.69167 12.875 13.65 14.04167 13.55833 13.09167 12.78333 12.83333 12.575 12.91667 13.175 13.18333 13.175 13.15833 12.7 12.63333 12.975 12.975 12.55 12.675 13.05 13.46667 13.58333 13.50833 13.76667 14.10833 14.58333 14.94167 15.18333 14.84167 13.88333 13.225 12.25833 12.075 12.53333 12.53333 12.95 12.50833 11.825 11.69167 11.39167 10.9 10.36667 11.01667 11.575 11.48333 10.775 11.08333 11.74167 11.475 -9999 -9999 -9999 -9999 -9999 -9999 -9999 -9999 -9999 -9999 -9999 -9999 -9999 -9999 -9999 -9999 -9999 -9999 -9999 -9999 -9999 -9999 -9999 -9999 -9999 -9999 -9999 -9999 -9999 -9999 -9999 -9999 -9999 -9999 -9999 -9999 -9999 -9999 -9999 -9999 -9999 -9999 -9999 -9999 -9999 -9999 -9999 -9999 
-9999 -9999 -9999 -9999 -9999 -9999 -9999 -9999 -9999 -9999 -9999 -9999 -9999 -9999 -9999 -9999 -9999 -9999 -9999 -9999 -9999 -9999 -9999 -9999 -9999 -9999 -9999 -9999 -9999 -9999 -9999 -9999 -9999 -9999 -9999 -9999 -9999 -9999 -9999 13.00833 12.51667 12.91667 12.56667 12.35 12.33333 12.25833 12.575 12.31667 12.44167 12.60833 13.08333 13.26667 13.33333 13.625 14.325 14.46667 14.00833 13.79167 14.24167 14.81667 14.94167 14.68333 13.96667 13.475 13.925 14.36667 14.06667 13.40833 12.95 12.70833 12.475 12.79167 12.75833 12.63333 12.85833 13.19167 13.45 13.61667 13.43333 12.95833 12.44167 12.75833 13.06667 13.18333 13.16667 13.175 12.65 12.36667 12.8 12.64167 12.48333 12.56667 13.03333 13.26667 13.53333 13.94167 14.275 14.44167 14.68333 14.86667 15.10833 15.09167 14.15 13.23333 12.88333 12.65 12.7 12.46667 12.55 12.275 12.10833 11.63333 11.06667 10.4 10.16667 10.65 11.48333 11.54167 10.75833 11.175 11.80833 11.70833 -9999 -9999 -9999 -9999 -9999 -9999 -9999 -9999 -9999 -9999 -9999 -9999 -9999 -9999 -9999 -9999 -9999 -9999 -9999 -9999 -9999 -9999 -9999 -9999 -9999 -9999 -9999 -9999 -9999 -9999 -9999 -9999 -9999 -9999 -9999 -9999 -9999 -9999 -9999 -9999 -9999 -9999 -9999 -9999 -9999 -9999 -9999 -9999 
-9999 -9999 -9999 -9999 -9999 -9999 -9999 -9999 -9999 -9999 -9999 -9999 -9999 -9999 -9999 -9999 -9999 -9999 -9999 -9999 -9999 -9999 -9999 -9999 -9999 -9999 -9999 -9999 -9999 -9999 -9999 -9999 -9999 -9999 -9999 -9999 -9999 -9999 -9999 13.2 12.75 12.725 12.33333 12.11667 12.20833 12.76667 12.91667 12.40833 12.71667 12.64167 12.21667 12.075 12.075 11.94167 12.75 13.44167 14.13333 14.35833 14.49167 14.89167 15.06667 14.88333 14.08333 13.15833 13.04167 13.25833 13.30833 13.18333 13 12.875 12.65 12.575 12.875 12.96667 12.63333 12.26667 12.525 12.50833 12.99167 13.05833 12.56667 12.56667 13.05833 13.125 13.16667 13.025 12.69167 12.49167 12.64167 12.575 12.66667 13 13.175 13.61667 13.975 14.475 14.8 14.93333 15 15.1 15.26667 15.16667 14.45833 13.125 12.3 12.74167 13.01667 12.79167 12.40833 11.79167 11.56667 11.04167 11.01667 10.93333 10.26667 10.6 11.4 11.58333 10.69167 10.96667 11.20833 11.63333 -9999 -9999 -9999 -9999 -9999 -9999 -9999 -9999 -9999 -9999 -9999 -9999 -9999 -9999 -9999 -9999 -9999 -9999 -9999 -9999 -9999 -9999 -9999 -9999 -9999 -9999 -9999 -9999 -9999 -9999 -9999 -9999 -9999 -9999 -9999 -9999 -9999 -9999 -9999 -9999 -9999 -9999 -9999 -9999 -9999 -9999 -9999 -9999 
-9999 -9999 -9999 -9999 -9999 -9999 -9999 -9999 -9999 -9999 -9999 -9999 -9999 -9999 -9999 -9999 -9999 -9999 -9999 -9999 -9999 -9999 -9999 -9999 -9999 -9999 -9999 -9999 -9999 -9999 -9999 -9999 -9999 -9999 -9999 -9999 -9999 -9999 -9999 12.96667 12.39167 12.71667 12.43333 11.99167 11.99167 12.55833 13.025 12.60833 13.24167 13.23333 12.85833 12.40833 12.26667 11.94167 12.15 12.58333 13.44167 14.16667 14.55833 14.85833 14.60833 14.3 13.53333 12.775 12.84167 12.85833 13.16667 13.35833 13.08333 13.04167 12.71667 12.81667 13.11667 13.15 12.6 12.46667 12.3 11.96667 12.3 12.64167 12.79167 12.46667 12.73333 12.91667 13.125 12.95833 12.61667 12.64167 12.71667 12.53333 12.45 13 13.38333 13.94167 14.2 14.55 14.825 14.94167 15 15.175 15.35833 15.30833 14.925 13.275 12.05 12.34167 13.225 13.01667 12.56667 12.3 12.01667 11.59167 11.55833 11.2 10.28333 10.175 11.28333 11.06667 10.325 10.75833 11.41667 11.6 -9999 -9999 -9999 -9999 -9999 -9999 -9999 -9999 -9999 -9999 -9999 -9999 -9999 -9999 -9999 -9999 -9999 -9999 -9999 -9999 -9999 -9999 -9999 -9999 -9999 -9999 -9999 -9999 -9999 -9999 -9999 -9999 -9999 -9999 -9999 -9999 -9999 -9999 -9999 -9999 -9999 -9999 -9999 -9999 -9999 -9999 -9999 -9999 
-9999 -9999 -9999 -9999 -9999 -9999 -9999 -9999 -9999 -9999 -9999 -9999 -9999 -9999 -9999 -9999 -9999 -9999 -9999 -9999 -9999 -9999 -9999 -9999 -9999 -9999 -9999 -9999 -9999 -9999 -9999 -9999 -9999 -9999 -9999 -9999 -9999 -9999 -9999 12.99167 12.575 12.43333 12.325 11.95833 11.80833 12.65833 13.33333 12.86667 13.65833 14.03333 13.66667 13.675 13.46667 13.08333 13.225 13.675 14.35 14.41667 14.45 14.69167 14.41667 13.9 13.625 13.28333 13.13333 13.36667 13.68333 13.75833 13.3 13.25 13.025 13.03333 13.40833 13.525 13.33333 13.375 12.90833 12.40833 12.075 11.98333 12.30833 12.6 12.74167 12.925 12.75 12.875 12.63333 12.625 12.50833 12.30833 12.64167 12.6 12.96667 13.75 14.15 14.375 14.69167 14.88333 14.84167 15.13333 15.21667 15.28333 15.20833 13.78333 12.2 12.45 12.8 13.21667 13.01667 12.475 12.06667 11.825 12.01667 10.99167 10.30833 10.24167 10.21667 10.21667 10.45 10.575 11.24167 11.58333 -9999 -9999 -9999 -9999 -9999 -9999 -9999 -9999 -9999 -9999 -9999 -9999 -9999 -9999 -9999 -9999 -9999 -9999 -9999 -9999 -9999 -9999 -9999 -9999 -9999 -9999 -9999 -9999 -9999 -9999 -9999 -9999 -9999 -9999 -9999 -9999 -9999 -9999 -9999 -9999 -9999 -9999 -9999 -9999 -9999 -9999 -9999 -9999 
-9999 -9999 -9999 -9999 -9999 -9999 -9999 -9999 -9999 -9999 -9999 -9999 -9999 -9999 -9999 -9999 -9999 -9999 -9999 -9999 -9999 -9999 -9999 -9999 -9999 -9999 -9999 -9999 -9999 -9999 -9999 -9999 -9999 -9999 -9999 -9999 -9999 -9999 -9999 13.00833 12.69167 12.39167 12.16667 12.00833 12.30833 12.68333 13.19167 12.86667 13.31667 13.675 13.68333 13.69167 13.58333 13.69167 14.05 14.64167 15.35 15.4 14.89167 14.475 14.31667 13.74167 13.44167 13.63333 13.45833 13.74167 13.925 14.06667 13.725 13.65 13.39167 13.275 13.975 14.325 14.25833 13.71667 12.88333 12.54167 12.68333 12.24167 12.13333 12.7 12.84167 12.73333 12.53333 12.49167 12.51667 12.39167 12.26667 12.45 12.625 12.70833 12.89167 13.36667 13.81667 14.16667 14.40833 14.53333 14.6 14.775 14.70833 14.75833 14.675 14.24167 13.25833 12.675 12.85 13.00833 13.10833 12.95 11.98333 11.7 11.775 11.45833 11.26667 10.075 9.825 10.48333 10.68333 10.975 11.2 -9999 -9999 -9999 -9999 -9999 -9999 -9999 -9999 -9999 -9999 -9999 -9999 -9999 -9999 -9999 -9999 -9999 -9999 -9999 -9999 -9999 -9999 -9999 -9999 -9999 -9999 -9999 -9999 -9999 -9999 -9999 -9999 -9999 -9999 -9999 -9999 -9999 -9999 -9999 -9999 -9999 -9999 -9999 -9999 -9999 -9999 -9999 -9999 -9999 
-9999 -9999 -9999 -9999 -9999 -9999 -9999 -9999 -9999 -9999 -9999 -9999 -9999 -9999 -9999 -9999 -9999 -9999 -9999 -9999 -9999 -9999 -9999 -9999 -9999 -9999 -9999 -9999 -9999 -9999 -9999 -9999 -9999 -9999 -9999 -9999 -9999 -9999 -9999 12.96667 12.33333 12.36667 12.50833 11.98333 12.275 13.13333 13.04167 12.80833 12.75833 12.8 12.81667 12.59167 12.71667 13.05 13.45 13.975 14.725 15.275 15.625 15.6 15.63333 15.08333 14.30833 14.05833 14.175 14.275 14.3 14.30833 14.23333 14.15 14.14167 14.33333 15 15.05 14.74167 14.40833 13.50833 12.75833 12.81667 12.76667 12.275 12.33333 12.50833 12.56667 12.78333 12.625 12.38333 12.25 12.43333 12.525 12.73333 12.91667 13.13333 13.13333 13.375 13.78333 14.10833 14.275 14.35 14.625 14.55 14.55 14.69167 14.90833 14.41667 13.53333 13.13333 12.85 12.75833 12.65 12.45833 11.75 11.63333 11.60833 11.55833 10.40833 9.658334 9.95 10.85 11.21667 11.23333 -9999 -9999 -9999 -9999 -9999 -9999 -9999 -9999 -9999 -9999 -9999 -9999 -9999 -9999 -9999 -9999 -9999 -9999 -9999 -9999 -9999 -9999 -9999 -9999 -9999 -9999 -9999 -9999 -9999 -9999 -9999 -9999 -9999 -9999 -9999 -9999 -9999 -9999 -9999 -9999 -9999 -9999 -9999 -9999 -9999 -9999 -9999 -9999 -9999 
-9999 -9999 -9999 -9999 -9999 -9999 -9999 -9999 -9999 -9999 -9999 -9999 -9999 -9999 -9999 -9999 -9999 -9999 -9999 -9999 -9999 -9999 -9999 -9999 -9999 -9999 -9999 -9999 -9999 -9999 -9999 -9999 -9999 -9999 -9999 -9999 -9999 -9999 -9999 13.09167 12.81667 12.71667 12.53333 12.23333 13.025 13.19167 12.80833 12.325 12.58333 12.64167 12.275 12.03333 12.075 12.35833 12.51667 13 13.575 14.45833 15.59167 16.225 16.45 16.175 15.45 14.78333 14.66667 14.95833 14.85833 14.65 14.58333 14.64167 15.01667 15.55833 15.46667 15.225 15.11667 15.24167 14.88333 14.16667 13.76667 13.26667 12.61667 12.23333 12.1 12.18333 12.31667 12.26667 12.21667 12.29167 12.53333 12.81667 12.65833 12.85833 12.75 12.925 13.1 13.51667 13.80833 13.90833 14.16667 14.58333 14.76667 14.94167 15.18333 15.28333 14.875 13.93333 13.175 12.925 12.64167 12.19167 12.675 12.19167 11.95 11.89167 11.43333 10.46667 9.658334 9.866667 10.9 11.225 -9999 -9999 -9999 -9999 -9999 -9999 -9999 -9999 -9999 -9999 -9999 -9999 -9999 -9999 -9999 -9999 -9999 -9999 -9999 -9999 -9999 -9999 -9999 -9999 -9999 -9999 -9999 -9999 -9999 -9999 -9999 -9999 -9999 -9999 -9999 -9999 -9999 -9999 -9999 -9999 -9999 -9999 -9999 -9999 -9999 -9999 -9999 -9999 -9999 -9999 
-9999 -9999 -9999 -9999 -9999 -9999 -9999 -9999 -9999 -9999 -9999 -9999 -9999 -9999 -9999 -9999 -9999 -9999 -9999 -9999 -9999 -9999 -9999 -9999 -9999 -9999 -9999 -9999 -9999 -9999 -9999 -9999 -9999 -9999 -9999 -9999 -9999 -9999 -9999 12.81667 13.09167 12.68333 12.525 12.95 13.8 12.86667 12.1 12.15833 11.96667 12.50833 12.275 11.61667 11.725 12.125 12.375 12.65833 13.325 14.05 14.875 15.20833 15.3 15.25 14.56667 14.2 14.54167 14.975 15.225 15.08333 14.98333 15 15.28333 15.45833 15.26667 15.11667 15.075 15.25 15.3 15.09167 14.65833 14.225 13.56667 12.74167 12.08333 12 11.96667 11.875 11.86667 12.08333 12.56667 12.71667 12.73333 12.825 12.89167 12.86667 12.99167 13.525 13.725 13.76667 14.05833 14.64167 14.91667 15.18333 15.20833 15.05 14.7 13.85 12.88333 12.86667 12.76667 12.44167 12.16667 12.60833 12.225 11.71667 10.95 10.025 9.766666 9.858334 10.76667 -9999 -9999 -9999 -9999 -9999 -9999 -9999 -9999 -9999 -9999 -9999 -9999 -9999 -9999 -9999 -9999 -9999 -9999 -9999 -9999 -9999 -9999 -9999 -9999 -9999 -9999 -9999 -9999 -9999 -9999 -9999 -9999 -9999 -9999 -9999 -9999 -9999 -9999 -9999 -9999 -9999 -9999 -9999 -9999 -9999 -9999 -9999 -9999 -9999 -9999 -9999 
-9999 -9999 -9999 -9999 -9999 -9999 -9999 -9999 -9999 -9999 -9999 -9999 -9999 -9999 -9999 -9999 -9999 -9999 -9999 -9999 -9999 -9999 -9999 -9999 -9999 -9999 -9999 -9999 -9999 -9999 -9999 -9999 -9999 -9999 -9999 -9999 -9999 -9999 -9999 -9999 12.95833 12.99167 12.93333 13.69167 13.80833 12.875 12.04167 11.86667 12.30833 12.9 12.91667 12.59167 12.575 12.46667 12.575 12.84167 13.6 13.8 14.25 14.425 14.15833 14.08333 13.55 13.23333 13.54167 14.44167 15.35833 15.525 15.59167 15.54167 15.43333 15.4 15.49167 15.325 15.3 15.05 15 14.925 14.69167 14.10833 13.66667 13.375 12.68333 12.13333 12.08333 11.99167 11.975 11.975 12.14167 12.45833 12.41667 12.58333 12.70833 12.81667 13.09167 13.75833 14.01667 13.81667 13.95 14.6 15.1 15.25 15.08333 14.80833 14.55833 14.14167 13.29167 12.48333 12.525 12.55833 11.79167 12.38333 11.05 10.45833 10.85 10.03333 9.841666 10.95833 11.19167 -9999 -9999 -9999 -9999 -9999 -9999 -9999 -9999 -9999 -9999 -9999 -9999 -9999 -9999 -9999 -9999 -9999 -9999 -9999 -9999 -9999 -9999 -9999 -9999 -9999 -9999 -9999 -9999 -9999 -9999 -9999 -9999 -9999 -9999 -9999 -9999 -9999 -9999 -9999 -9999 -9999 -9999 -9999 -9999 -9999 -9999 -9999 -9999 -9999 -9999 -9999 
-9999 -9999 -9999 -9999 -9999 -9999 -9999 -9999 -9999 -9999 -9999 -9999 -9999 -9999 -9999 -9999 -9999 -9999 -9999 -9999 -9999 -9999 -9999 -9999 -9999 -9999 -9999 -9999 -9999 -9999 -9999 -9999 -9999 -9999 -9999 -9999 -9999 -9999 -9999 -9999 -9999 13.25 13.63333 14 13.10833 12.5 11.65833 11.325 12.50833 13.19167 13.1 12.99167 12.95 12.96667 12.89167 12.99167 13.20833 13.11667 13.65 13.55833 13.65 13.74167 13.65833 13.39167 13.675 14.41667 15.30833 15.625 15.775 15.75833 15.6 15.5 15.46667 15.275 14.975 14.78333 14.51667 14.61667 14.4 13.79167 13.70833 13.64167 13.35833 12.76667 12.41667 12.24167 12.00833 11.90833 12.03333 12.33333 12.41667 12.45833 12.725 13.13333 13.25833 13.63333 13.94167 13.89167 13.90833 14.475 14.85 15.03333 14.85833 14.425 14.01667 13.96667 13.56667 13.03333 12.64167 12.63333 12.15 11.225 10.75833 10.225 9.308333 9.525001 9.925 -9999 -9999 -9999 -9999 -9999 -9999 -9999 -9999 -9999 -9999 -9999 -9999 -9999 -9999 -9999 -9999 -9999 -9999 -9999 -9999 -9999 -9999 -9999 -9999 -9999 -9999 -9999 -9999 -9999 -9999 -9999 -9999 -9999 -9999 -9999 -9999 -9999 -9999 -9999 -9999 -9999 -9999 -9999 -9999 -9999 -9999 -9999 -9999 -9999 -9999 -9999 -9999 -9999 
-9999 -9999 -9999 -9999 -9999 -9999 -9999 -9999 -9999 -9999 -9999 -9999 -9999 -9999 -9999 -9999 -9999 -9999 -9999 -9999 -9999 -9999 -9999 -9999 -9999 -9999 -9999 -9999 -9999 -9999 -9999 -9999 -9999 -9999 -9999 -9999 -9999 -9999 -9999 -9999 -9999 13.825 14.36667 13.45833 12.60833 12.375 12.06667 11.94167 12.54167 13.025 12.95 12.525 12.14167 11.98333 12.125 12.43333 12.23333 12.35 12.875 13.13333 13.29167 13.65 13.475 13.23333 13.44167 14.25 15.10833 15.725 15.90833 16.00833 16 15.73333 15.38333 15.125 14.99167 14.94167 14.96667 14.80833 14.20833 13.625 13.675 13.76667 13.475 13.375 13.05833 12.38333 12.025 11.85833 12 12.41667 12.48333 12.29167 12.4 12.725 12.94167 13.325 13.80833 14.2 14.43333 14.53333 14.54167 14.7 14.89167 14.475 13.80833 13.56667 13.31667 12.78333 12.84167 12.90833 12.28333 11.91667 11.29167 10.7 -9999 -9999 -9999 -9999 -9999 -9999 -9999 -9999 -9999 -9999 -9999 -9999 -9999 -9999 -9999 -9999 -9999 -9999 -9999 -9999 -9999 -9999 -9999 -9999 -9999 -9999 -9999 -9999 -9999 -9999 -9999 -9999 -9999 -9999 -9999 -9999 -9999 -9999 -9999 -9999 -9999 -9999 -9999 -9999 -9999 -9999 -9999 -9999 -9999 -9999 -9999 -9999 -9999 -9999 -9999 -9999 
-9999 -9999 -9999 -9999 -9999 -9999 -9999 -9999 -9999 -9999 -9999 -9999 -9999 -9999 -9999 -9999 -9999 -9999 -9999 -9999 -9999 -9999 -9999 -9999 -9999 -9999 -9999 -9999 -9999 -9999 -9999 -9999 -9999 -9999 -9999 -9999 -9999 -9999 -9999 -9999 -9999 14.05 13.76667 12.9 12.75833 12.50833 12.54167 12.24167 12.475 13.025 13.04167 12.36667 12.025 11.575 11.5 11.68333 11.90833 11.875 12.275 12.475 13.075 13.56667 13.525 13.15 13.15 13.7 14.29167 15.075 15.63333 16.01667 16.075 16.08333 15.61667 15.15833 15.075 14.94167 15.09167 15.28333 14.625 13.85833 13.58333 13.475 13.35 13.45833 13.325 12.95 12.30833 11.94167 11.95 12.39167 12.59167 12.73333 12.66667 12.80833 12.99167 13.55833 14.4 14.53333 14.56667 14.3 14.175 14.325 14.50833 14.26667 13.775 13.575 13.3 12.8 12.5 12.325 12.01667 12.175 11.475 -9999 -9999 -9999 -9999 -9999 -9999 -9999 -9999 -9999 -9999 -9999 -9999 -9999 -9999 -9999 -9999 -9999 -9999 -9999 -9999 -9999 -9999 -9999 -9999 -9999 -9999 -9999 -9999 -9999 -9999 -9999 -9999 -9999 -9999 -9999 -9999 -9999 -9999 -9999 -9999 -9999 -9999 -9999 -9999 -9999 -9999 -9999 -9999 -9999 -9999 -9999 -9999 -9999 -9999 -9999 -9999 -9999 
-9999 -9999 -9999 -9999 -9999 -9999 -9999 -9999 -9999 -9999 -9999 -9999 -9999 -9999 -9999 -9999 -9999 -9999 -9999 -9999 -9999 -9999 -9999 -9999 -9999 -9999 -9999 -9999 -9999 -9999 -9999 -9999 -9999 -9999 -9999 -9999 -9999 -9999 -9999 -9999 -9999 13.74167 12.95 12.40833 12.25833 12.25833 12.55833 12.51667 12.65833 13.10833 13.125 12.10833 11.79167 11.65833 11.4 11.3 11.46667 11.825 12.18333 12.425 13.08333 13.71667 13.88333 13.475 13.24167 13.55833 13.89167 14.1 14.34167 14.91667 15.49167 15.91667 15.81667 15.35 14.89167 14.73333 15.01667 15.45 14.95833 13.94167 13.28333 12.89167 12.99167 13.2 13.21667 13.05 12.60833 12 11.90833 12.20833 12.55833 12.79167 13.18333 13.59167 13.89167 14.24167 14.825 14.86667 14.45833 13.78333 13.43333 13.6 13.875 13.875 13.66667 13.58333 13.35833 12.49167 12 11.93333 12.29167 12.225 11.65833 -9999 -9999 -9999 -9999 -9999 -9999 -9999 -9999 -9999 -9999 -9999 -9999 -9999 -9999 -9999 -9999 -9999 -9999 -9999 -9999 -9999 -9999 -9999 -9999 -9999 -9999 -9999 -9999 -9999 -9999 -9999 -9999 -9999 -9999 -9999 -9999 -9999 -9999 -9999 -9999 -9999 -9999 -9999 -9999 -9999 -9999 -9999 -9999 -9999 -9999 -9999 -9999 -9999 -9999 -9999 -9999 -9999 
-9999 -9999 -9999 -9999 -9999 -9999 -9999 -9999 -9999 -9999 -9999 -9999 -9999 -9999 -9999 -9999 -9999 -9999 -9999 -9999 -9999 -9999 -9999 -9999 -9999 -9999 -9999 -9999 -9999 -9999 -9999 -9999 -9999 -9999 -9999 -9999 -9999 -9999 -9999 -9999 -9999 13.28333 12.49167 12.43333 12.33333 12.11667 12.30833 12.475 12.71667 13.20833 13.125 12.33333 11.59167 11.78333 11.64167 11.14167 11.50833 11.975 12.69167 13.08333 13.55 14.10833 14.45833 13.95 13.25 13.1 13.26667 13.275 12.91667 13.43333 14.6 15.225 15.39167 15.05 14.83333 14.775 14.70833 14.64167 14.50833 13.94167 13.20833 12.73333 12.525 12.61667 12.85833 12.975 12.74167 12.26667 12.01667 11.98333 12.5 13.00833 13.575 14.09167 14.45833 14.84167 14.93333 14.65 14.15833 13.75 13.55833 13.60833 13.55 13.49167 13.46667 13.425 13.15 11.98333 11.375 11.74167 12.01667 12 -9999 -9999 -9999 -9999 -9999 -9999 -9999 -9999 -9999 -9999 -9999 -9999 -9999 -9999 -9999 -9999 -9999 -9999 -9999 -9999 -9999 -9999 -9999 -9999 -9999 -9999 -9999 -9999 -9999 -9999 -9999 -9999 -9999 -9999 -9999 -9999 -9999 -9999 -9999 -9999 -9999 -9999 -9999 -9999 -9999 -9999 -9999 -9999 -9999 -9999 -9999 -9999 -9999 -9999 -9999 -9999 -9999 -9999 
-9999 -9999 -9999 -9999 -9999 -9999 -9999 -9999 -9999 -9999 -9999 -9999 -9999 -9999 -9999 -9999 -9999 -9999 -9999 -9999 -9999 -9999 -9999 -9999 -9999 -9999 -9999 -9999 -9999 -9999 -9999 -9999 -9999 -9999 -9999 -9999 -9999 -9999 -9999 -9999 13.225 12.70833 12.125 12.29167 12.45 12.25 12.23333 12.43333 12.43333 12.66667 12.775 12.225 11.76667 11.525 11.96667 11.48333 12.00833 13.40833 14.55833 14.75833 14.69167 14.475 14.31667 13.75833 13.08333 12.78333 12.86667 13.00833 12.83333 12.975 13.78333 14.18333 14.61667 14.60833 14.475 14.425 14.325 14.18333 14.23333 13.75 13.19167 13.18333 12.88333 12.45833 12.225 12.55 12.50833 12.46667 12.175 12.08333 12.175 12.86667 13.43333 14.19167 14.63333 14.975 14.81667 14.675 14.025 13.6 13.60833 13.84167 13.80833 13.49167 13.25 13.14167 12.90833 12.38333 11.88333 11.775 11.24167 -9999 -9999 -9999 -9999 -9999 -9999 -9999 -9999 -9999 -9999 -9999 -9999 -9999 -9999 -9999 -9999 -9999 -9999 -9999 -9999 -9999 -9999 -9999 -9999 -9999 -9999 -9999 -9999 -9999 -9999 -9999 -9999 -9999 -9999 -9999 -9999 -9999 -9999 -9999 -9999 -9999 -9999 -9999 -9999 -9999 -9999 -9999 -9999 -9999 -9999 -9999 -9999 -9999 -9999 -9999 -9999 -9999 -9999 -9999 
-9999 -9999 -9999 -9999 -9999 -9999 -9999 -9999 -9999 -9999 -9999 -9999 -9999 -9999 -9999 -9999 -9999 -9999 -9999 -9999 -9999 -9999 -9999 -9999 -9999 -9999 -9999 -9999 -9999 -9999 -9999 -9999 -9999 -9999 -9999 -9999 -9999 -9999 -9999 -9999 13.25833 12.475 12.36667 12.54167 12.625 12.46667 12.41667 12.85 12.41667 12.39167 12.74167 12.6 12.475 11.80833 11.4 12.13333 13.44167 14.575 15.38333 15.325 14.6 14.13333 13.64167 13.075 12.63333 12.49167 12.71667 12.91667 13.4 13.725 14.25833 14.06667 14.36667 14.575 14.275 14.1 14.16667 14.03333 13.78333 13.69167 13.35 13.66667 13.41667 12.75 12.4 12.29167 12.325 12.50833 12.29167 12.175 12.13333 12.875 13.38333 14.21667 14.61667 14.65833 14.35833 14.025 13.53333 13.3 13.59167 13.50833 13.21667 13.25 13.225 13.06667 12.75833 12.09167 11.75 10.85 10.61667 -9999 -9999 -9999 -9999 -9999 -9999 -9999 -9999 -9999 -9999 -9999 -9999 -9999 -9999 -9999 -9999 -9999 -9999 -9999 -9999 -9999 -9999 -9999 -9999 -9999 -9999 -9999 -9999 -9999 -9999 -9999 -9999 -9999 -9999 -9999 -9999 -9999 -9999 -9999 -9999 -9999 -9999 -9999 -9999 -9999 -9999 -9999 -9999 -9999 -9999 -9999 -9999 -9999 -9999 -9999 -9999 -9999 -9999 -9999 
-9999 -9999 -9999 -9999 -9999 -9999 -9999 -9999 -9999 -9999 -9999 -9999 -9999 -9999 -9999 -9999 -9999 -9999 -9999 -9999 -9999 -9999 -9999 -9999 -9999 -9999 -9999 -9999 -9999 -9999 -9999 -9999 -9999 -9999 -9999 -9999 -9999 -9999 -9999 -9999 13.4 12.30833 12.23333 12.35 12.50833 12.86667 12.81667 13.05833 12.54167 12.58333 13.175 13.61667 13.94167 13.625 13.13333 13.64167 14.16667 14.14167 14.63333 14.73333 14.225 13.90833 13.26667 12.65 12.45 12.4 12.55 12.90833 13.95833 14.54167 14.55 14.15833 14.40833 14.8 14.575 14.325 14.31667 14.38333 13.91667 13.66667 13.675 13.74167 13.50833 13.21667 12.71667 12.29167 11.98333 12.13333 12.34167 12.35 12.15 12.7 13.16667 13.89167 14.2 13.84167 13.525 13.30833 13.20833 13.23333 13.675 13.59167 13.4 13.20833 13.19167 13.225 12.89167 11.93333 10.91667 -9999 -9999 -9999 -9999 -9999 -9999 -9999 -9999 -9999 -9999 -9999 -9999 -9999 -9999 -9999 -9999 -9999 -9999 -9999 -9999 -9999 -9999 -9999 -9999 -9999 -9999 -9999 -9999 -9999 -9999 -9999 -9999 -9999 -9999 -9999 -9999 -9999 -9999 -9999 -9999 -9999 -9999 -9999 -9999 -9999 -9999 -9999 -9999 -9999 -9999 -9999 -9999 -9999 -9999 -9999 -9999 -9999 -9999 -9999 -9999 -9999 
-9999 -9999 -9999 -9999 -9999 -9999 -9999 -9999 -9999 -9999 -9999 -9999 -9999 -9999 -9999 -9999 -9999 -9999 -9999 -9999 -9999 -9999 -9999 -9999 -9999 -9999 -9999 -9999 -9999 -9999 -9999 -9999 -9999 -9999 -9999 -9999 -9999 -9999 -9999 -9999 13.18333 12.21667 12.025 12.09167 12.31667 12.89167 13.05 13.11667 12.45833 12.24167 13.075 13.7 14.01667 13.81667 13.675 14.06667 13.775 13.38333 13.48333 13.70833 13.79167 13.81667 13.45833 12.93333 12.71667 12.69167 12.86667 13.025 13.83333 14.575 14.65833 14.5 14.66667 15.2 14.75 14.13333 14.5 14.625 14.15 13.65 13.51667 13.55833 13.625 13.18333 12.60833 11.94167 11.76667 11.75833 11.7 11.925 12.35833 12.64167 12.95833 13.56667 13.825 13.3 13.06667 12.99167 13.19167 13.3 13.49167 13.35 13.16667 13.15 13.275 13.48333 12.96667 12 -9999 -9999 -9999 -9999 -9999 -9999 -9999 -9999 -9999 -9999 -9999 -9999 -9999 -9999 -9999 -9999 -9999 -9999 -9999 -9999 -9999 -9999 -9999 -9999 -9999 -9999 -9999 -9999 -9999 -9999 -9999 -9999 -9999 -9999 -9999 -9999 -9999 -9999 -9999 -9999 -9999 -9999 -9999 -9999 -9999 -9999 -9999 -9999 -9999 -9999 -9999 -9999 -9999 -9999 -9999 -9999 -9999 -9999 -9999 -9999 -9999 -9999 
-9999 -9999 -9999 -9999 -9999 -9999 -9999 -9999 -9999 -9999 -9999 -9999 -9999 -9999 -9999 -9999 -9999 -9999 -9999 -9999 -9999 -9999 -9999 -9999 -9999 -9999 -9999 -9999 -9999 -9999 -9999 -9999 -9999 -9999 -9999 -9999 -9999 -9999 -9999 -9999 13.14167 12.33333 12.14167 12.11667 12.15833 12.44167 12.83333 12.78333 12.51667 12.275 12.85 13.21667 13.425 13.04167 12.94167 13.225 13.525 13.45 13.26667 13.08333 13.38333 13.725 13.61667 13.40833 13.15833 12.975 13.11667 13.25833 13.45 13.93333 14.225 14.65 15.175 15.65833 15.375 14.4 14.325 14.89167 14.73333 13.86667 13.19167 13.54167 13.65 13.26667 12.93333 12.45 12.10833 11.75833 11.56667 11.96667 12.38333 12.75833 13.04167 13.36667 13.51667 13.00833 12.89167 12.95833 13.30833 13.09167 12.86667 12.98333 13.03333 13.1 13.375 13.65 13.24167 11.98333 -9999 -9999 -9999 -9999 -9999 -9999 -9999 -9999 -9999 -9999 -9999 -9999 -9999 -9999 -9999 -9999 -9999 -9999 -9999 -9999 -9999 -9999 -9999 -9999 -9999 -9999 -9999 -9999 -9999 -9999 -9999 -9999 -9999 -9999 -9999 -9999 -9999 -9999 -9999 -9999 -9999 -9999 -9999 -9999 -9999 -9999 -9999 -9999 -9999 -9999 -9999 -9999 -9999 -9999 -9999 -9999 -9999 -9999 -9999 -9999 -9999 -9999 
-9999 -9999 -9999 -9999 -9999 -9999 -9999 -9999 -9999 -9999 -9999 -9999 -9999 -9999 -9999 -9999 -9999 -9999 -9999 -9999 -9999 -9999 -9999 -9999 -9999 -9999 -9999 -9999 -9999 -9999 -9999 -9999 -9999 -9999 -9999 -9999 -9999 -9999 -9999 -9999 12.85 12.25 12.00833 12 11.98333 12.23333 12.525 12.575 12.575 12.55833 12.825 12.84167 12.85833 12.625 12.81667 13 13.2 13.1 12.88333 12.85833 12.95 13.08333 13.325 13.625 13.46667 13.28333 13.26667 13.18333 12.85 13.05833 13.125 13.51667 14.44167 14.925 15.1 14.70833 14.375 14.60833 14.925 14.55833 13.91667 13.55833 13.5 13.275 13.04167 12.66667 12.53333 12.09167 11.975 11.99167 12.31667 12.66667 12.81667 13.025 12.78333 12.4 12.59167 12.81667 12.93333 12.79167 12.66667 12.90833 12.925 13.16667 13.58333 13.54167 13.24167 12.00833 -9999 -9999 -9999 -9999 -9999 -9999 -9999 -9999 -9999 -9999 -9999 -9999 -9999 -9999 -9999 -9999 -9999 -9999 -9999 -9999 -9999 -9999 -9999 -9999 -9999 -9999 -9999 -9999 -9999 -9999 -9999 -9999 -9999 -9999 -9999 -9999 -9999 -9999 -9999 -9999 -9999 -9999 -9999 -9999 -9999 -9999 -9999 -9999 -9999 -9999 -9999 -9999 -9999 -9999 -9999 -9999 -9999 -9999 -9999 -9999 -9999 -9999 
-9999 -9999 -9999 -9999 -9999 -9999 -9999 -9999 -9999 -9999 -9999 -9999 -9999 -9999 -9999 -9999 -9999 -9999 -9999 -9999 -9999 -9999 -9999 -9999 -9999 -9999 -9999 -9999 -9999 -9999 -9999 -9999 -9999 -9999 -9999 -9999 -9999 -9999 -9999 -9999 12.80833 12.36667 11.81667 11.675 11.98333 12.34167 12.625 12.60833 12.60833 12.49167 12.675 12.85833 12.475 12.40833 13.00833 13.09167 12.91667 12.61667 12.41667 12.51667 12.33333 12.60833 13.26667 13.8 13.58333 13.61667 13.68333 13.60833 13.2 12.64167 12.24167 12.625 13.23333 13.675 14.05 14.15 13.99167 14.23333 14.35833 14.475 14.525 13.88333 13.31667 13.04167 12.86667 12.85 12.56667 12.25833 12.19167 12 12.45833 12.81667 12.55 12.56667 12.24167 12.175 12.475 12.35 12.43333 12.48333 12.58333 12.55 12.71667 13.25 13.70833 13.20833 12.81667 12.20833 -9999 -9999 -9999 -9999 -9999 -9999 -9999 -9999 -9999 -9999 -9999 -9999 -9999 -9999 -9999 -9999 -9999 -9999 -9999 -9999 -9999 -9999 -9999 -9999 -9999 -9999 -9999 -9999 -9999 -9999 -9999 -9999 -9999 -9999 -9999 -9999 -9999 -9999 -9999 -9999 -9999 -9999 -9999 -9999 -9999 -9999 -9999 -9999 -9999 -9999 -9999 -9999 -9999 -9999 -9999 -9999 -9999 -9999 -9999 -9999 -9999 -9999 
-9999 -9999 -9999 -9999 -9999 -9999 -9999 -9999 -9999 -9999 -9999 -9999 -9999 -9999 -9999 -9999 -9999 -9999 -9999 -9999 -9999 -9999 -9999 -9999 -9999 -9999 -9999 -9999 -9999 -9999 -9999 -9999 -9999 -9999 -9999 -9999 -9999 -9999 -9999 -9999 -9999 12.6 11.99167 11.86667 12.16667 12.44167 12.575 12.43333 12.59167 12.4 12.475 12.63333 12.35 12.34167 12.875 12.90833 13.11667 12.875 12.59167 12.39167 12.38333 12.53333 13.09167 13.66667 13.58333 13.74167 13.9 13.95833 13.85 13.25 12.71667 12.69167 13.03333 13.53333 13.58333 13.31667 13.525 14.08333 13.975 13.84167 13.98333 13.95833 13.49167 13.10833 12.84167 12.44167 12.28333 12.24167 12.04167 12.01667 12.43333 12.50833 12.475 12.3 12.11667 12.025 12.16667 12.20833 12.35833 12.43333 12.76667 12.84167 12.80833 13.24167 13.425 13.03333 12.71667 12.08333 11.23333 -9999 -9999 -9999 -9999 -9999 -9999 -9999 -9999 -9999 -9999 -9999 -9999 -9999 -9999 -9999 -9999 -9999 -9999 -9999 -9999 -9999 -9999 -9999 -9999 -9999 -9999 -9999 -9999 -9999 -9999 -9999 -9999 -9999 -9999 -9999 -9999 -9999 -9999 -9999 -9999 -9999 -9999 -9999 -9999 -9999 -9999 -9999 -9999 -9999 -9999 -9999 -9999 -9999 -9999 -9999 -9999 -9999 -9999 -9999 -9999 -9999 
-9999 -9999 -9999 -9999 -9999 -9999 -9999 -9999 -9999 -9999 -9999 -9999 -9999 -9999 -9999 -9999 -9999 -9999 -9999 -9999 -9999 -9999 -9999 -9999 -9999 -9999 -9999 -9999 -9999 -9999 -9999 -9999 -9999 -9999 -9999 -9999 -9999 -9999 -9999 -9999 -9999 12.475 11.94167 12.04167 12.375 12.31667 12.1 11.91667 12.34167 12.225 12.21667 12.2 12.225 12.275 12.66667 12.85833 13.11667 13.06667 12.79167 12.3 12.20833 12.50833 12.75 13.3 13.63333 13.725 13.66667 13.7 14.04167 13.94167 13.21667 12.64167 12.90833 13.41667 13.70833 13.39167 13.9 14.49167 13.95 13.9 14.1 13.775 13.45 13.25833 12.98333 12.36667 12.325 12.40833 12.26667 12.38333 12.51667 12.40833 12.30833 11.90833 11.66667 11.85 11.80833 12.05 12.43333 12.525 12.95 12.95833 12.9 13.35 13.28333 12.825 12.63333 12.60833 12.06667 11.85 -9999 -9999 -9999 -9999 -9999 -9999 -9999 -9999 -9999 -9999 -9999 -9999 -9999 -9999 -9999 -9999 -9999 -9999 -9999 -9999 -9999 -9999 -9999 -9999 -9999 -9999 -9999 -9999 -9999 -9999 -9999 -9999 -9999 -9999 -9999 -9999 -9999 -9999 -9999 -9999 -9999 -9999 -9999 -9999 -9999 -9999 -9999 -9999 -9999 -9999 -9999 -9999 -9999 -9999 -9999 -9999 -9999 -9999 -9999 -9999 
-9999 -9999 -9999 -9999 -9999 -9999 -9999 -9999 -9999 -9999 -9999 -9999 -9999 -9999 -9999 -9999 -9999 -9999 -9999 -9999 -9999 -9999 -9999 -9999 -9999 -9999 -9999 -9999 -9999 -9999 -9999 -9999 -9999 -9999 -9999 -9999 -9999 -9999 -9999 -9999 -9999 12.65833 12.16667 12.20833 12.3 12.20833 12.05833 11.825 12.275 12.46667 12.03333 11.975 12.14167 12.375 12.64167 12.94167 13.01667 13.175 12.90833 12.375 12.19167 12.175 12.75833 13.325 13.55833 13.625 13.525 13.41667 13.64167 13.93333 13.68333 12.99167 13.04167 13.60833 14.14167 14.00833 14.10833 14.51667 14.18333 13.94167 14.04167 13.625 13.11667 12.925 12.73333 12.70833 12.625 12.59167 12.68333 12.675 12.26667 12.01667 12.31667 11.93333 11.725 12.15 12.16667 12.23333 12.50833 12.68333 12.925 13.14167 13.30833 13.49167 13.15 12.6 11.74167 12.14167 12.525 12.21667 -9999 -9999 -9999 -9999 -9999 -9999 -9999 -9999 -9999 -9999 -9999 -9999 -9999 -9999 -9999 -9999 -9999 -9999 -9999 -9999 -9999 -9999 -9999 -9999 -9999 -9999 -9999 -9999 -9999 -9999 -9999 -9999 -9999 -9999 -9999 -9999 -9999 -9999 -9999 -9999 -9999 -9999 -9999 -9999 -9999 -9999 -9999 -9999 -9999 -9999 -9999 -9999 -9999 -9999 -9999 -9999 -9999 -9999 -9999 -9999 
-9999 -9999 -9999 -9999 -9999 -9999 -9999 -9999 -9999 -9999 -9999 -9999 -9999 -9999 -9999 -9999 -9999 -9999 -9999 -9999 -9999 -9999 -9999 -9999 -9999 -9999 -9999 -9999 -9999 -9999 -9999 -9999 -9999 -9999 -9999 -9999 -9999 -9999 -9999 -9999 -9999 12.63333 12.03333 11.90833 12.01667 11.925 11.91667 11.9 12.425 12.53333 11.95 11.69167 11.95 12.16667 12.43333 12.9 13.01667 13.31667 13.075 12.44167 12.175 11.95 12.825 13.84167 13.775 13.525 13.41667 13.33333 13.08333 13.3 13.825 13.39167 12.95833 13.60833 14.61667 14.8 14.175 14.04167 14 13.8 13.675 13.43333 13.05 12.63333 12.45 12.35833 12.575 12.68333 12.55 12.525 12.14167 12.025 12.13333 12.1 12.18333 12.49167 12.475 12.51667 12.375 12.45833 12.59167 12.88333 13.19167 12.84167 12.65 12.275 11.4 11.68333 11.95833 11.94167 -9999 -9999 -9999 -9999 -9999 -9999 -9999 -9999 -9999 -9999 -9999 -9999 -9999 -9999 -9999 -9999 -9999 -9999 -9999 -9999 -9999 -9999 -9999 -9999 -9999 -9999 -9999 -9999 -9999 -9999 -9999 -9999 -9999 -9999 -9999 -9999 -9999 -9999 -9999 -9999 -9999 -9999 -9999 -9999 -9999 -9999 -9999 -9999 -9999 -9999 -9999 -9999 -9999 -9999 -9999 -9999 -9999 -9999 -9999 -9999 
-9999 -9999 -9999 -9999 -9999 -9999 -9999 -9999 -9999 -9999 -9999 -9999 -9999 -9999 -9999 -9999 -9999 -9999 -9999 -9999 -9999 -9999 -9999 -9999 -9999 -9999 -9999 -9999 -9999 -9999 -9999 -9999 -9999 -9999 -9999 -9999 -9999 -9999 -9999 -9999 -9999 12.525 11.95 11.69167 11.40833 11.525 11.65 12.09167 12.50833 12.41667 11.88333 11.49167 11.775 11.98333 12.45 12.90833 13.35833 13.49167 13.24167 12.525 12.04167 11.68333 12.64167 13.73333 13.64167 13.225 13.33333 13.45833 13 12.59167 12.91667 13.70833 13.43333 13.875 14.725 14.95833 14.15 13.73333 13.51667 13.43333 13.725 13.39167 13.21667 12.89167 12.30833 12.18333 12.31667 12.4 12.45 12.65833 12.25 11.84167 11.925 11.93333 11.79167 12.1 12.275 12.2 12.44167 12.53333 12.71667 13.10833 12.93333 12.78333 12.6 12.40833 12.075 12.18333 12.10833 11.86667 11.04167 -9999 -9999 -9999 -9999 -9999 -9999 -9999 -9999 -9999 -9999 -9999 -9999 -9999 -9999 -9999 -9999 -9999 -9999 -9999 -9999 -9999 -9999 -9999 -9999 -9999 -9999 -9999 -9999 -9999 -9999 -9999 -9999 -9999 -9999 -9999 -9999 -9999 -9999 -9999 -9999 -9999 -9999 -9999 -9999 -9999 -9999 -9999 -9999 -9999 -9999 -9999 -9999 -9999 -9999 -9999 -9999 -9999 -9999 -9999 
-9999 -9999 -9999 -9999 -9999 -9999 -9999 -9999 -9999 -9999 -9999 -9999 -9999 -9999 -9999 -9999 -9999 -9999 -9999 -9999 -9999 -9999 -9999 -9999 -9999 -9999 -9999 -9999 -9999 -9999 -9999 -9999 -9999 -9999 -9999 -9999 -9999 -9999 -9999 -9999 -9999 12.50833 12.21667 11.75833 11.79167 12.275 12.425 12.95833 12.975 12.825 12.51667 11.525 11.45833 12.16667 12.26667 12.89167 13.25833 13.08333 13.25 12.84167 12.275 11.9 12.45833 13.56667 13.79167 13.73333 13.625 13.6 13.24167 12.85 12.475 13.08333 13.78333 14.35833 15.05833 15.45 14.69167 13.68333 13.31667 13.225 13.4 13.49167 13.29167 12.83333 12.38333 12.01667 12.10833 12.125 12.2 12.49167 12.475 11.625 11.59167 12.06667 11.94167 12.05833 11.95833 12.11667 12.675 12.8 13.05833 12.94167 12.99167 12.875 12.625 12.5 12.85 12.6 12.25833 11.6 11.225 -9999 -9999 -9999 -9999 -9999 -9999 -9999 -9999 -9999 -9999 -9999 -9999 -9999 -9999 -9999 -9999 -9999 -9999 -9999 -9999 -9999 -9999 -9999 -9999 -9999 -9999 -9999 -9999 -9999 -9999 -9999 -9999 -9999 -9999 -9999 -9999 -9999 -9999 -9999 -9999 -9999 -9999 -9999 -9999 -9999 -9999 -9999 -9999 -9999 -9999 -9999 -9999 -9999 -9999 -9999 -9999 -9999 -9999 -9999 
-9999 -9999 -9999 -9999 -9999 -9999 -9999 -9999 -9999 -9999 -9999 -9999 -9999 -9999 -9999 -9999 -9999 -9999 -9999 -9999 -9999 -9999 -9999 -9999 -9999 -9999 -9999 -9999 -9999 -9999 -9999 -9999 -9999 -9999 -9999 -9999 -9999 -9999 -9999 -9999 -9999 12.575 12.43333 12.78333 12.48333 12.025 12.06667 12.675 13.175 13.79167 13.45 12.00833 11.525 12.225 11.925 12.44167 12.68333 12.85 13.025 12.70833 12.18333 11.96667 12.4 13.38333 13.66667 13.725 13.55 13.64167 13.375 13.06667 12.625 12.76667 13.54167 14.25 14.71667 15.2 14.94167 14.14167 13.76667 13.475 12.99167 13.04167 13.26667 12.95833 12.53333 11.95833 11.81667 11.775 12.03333 12.33333 12.175 11.85 11.53333 12.05833 11.76667 12.03333 12.03333 12.13333 12.49167 13.05833 13.24167 12.99167 12.60833 12.25 12.3 12.58333 12.88333 12.83333 11.94167 11.06667 10.78333 -9999 -9999 -9999 -9999 -9999 -9999 -9999 -9999 -9999 -9999 -9999 -9999 -9999 -9999 -9999 -9999 -9999 -9999 -9999 -9999 -9999 -9999 -9999 -9999 -9999 -9999 -9999 -9999 -9999 -9999 -9999 -9999 -9999 -9999 -9999 -9999 -9999 -9999 -9999 -9999 -9999 -9999 -9999 -9999 -9999 -9999 -9999 -9999 -9999 -9999 -9999 -9999 -9999 -9999 -9999 -9999 -9999 -9999 -9999 
-9999 -9999 -9999 -9999 -9999 -9999 -9999 -9999 -9999 -9999 -9999 -9999 -9999 -9999 -9999 -9999 -9999 -9999 -9999 -9999 -9999 -9999 -9999 -9999 -9999 -9999 -9999 -9999 -9999 -9999 -9999 -9999 -9999 -9999 -9999 -9999 -9999 -9999 -9999 -9999 -9999 -9999 12.60833 12.69167 11.93333 11.525 11.725 12.4 13.41667 14.41667 13.875 12.31667 11.83333 12.13333 11.925 12.375 12.475 12.68333 12.76667 12.35833 11.85833 11.875 12.34167 13.225 13.74167 13.40833 13 13.24167 13.38333 13.18333 12.83333 12.58333 13.175 13.23333 13.61667 14.15833 14.4 14.175 13.88333 14.08333 13.6 13.26667 13.10833 13.05833 12.70833 12.35833 12.075 11.84167 12.05833 12.34167 12.175 11.79167 11.73333 11.79167 11.73333 12 11.85 11.825 12.46667 12.96667 13.08333 12.88333 12.45 12.26667 12.35 12.80833 13.15833 12.80833 11.79167 11.48333 11.7 12.1 11.76667 11.3 -9999 -9999 -9999 -9999 -9999 -9999 -9999 -9999 -9999 -9999 -9999 -9999 -9999 -9999 -9999 -9999 -9999 -9999 -9999 -9999 -9999 -9999 -9999 -9999 -9999 -9999 -9999 -9999 -9999 -9999 -9999 -9999 -9999 -9999 -9999 -9999 -9999 -9999 -9999 -9999 -9999 -9999 -9999 -9999 -9999 -9999 -9999 -9999 -9999 -9999 -9999 -9999 -9999 -9999 -9999 -9999 
-9999 -9999 -9999 -9999 -9999 -9999 -9999 -9999 -9999 -9999 -9999 -9999 -9999 -9999 -9999 -9999 -9999 -9999 -9999 -9999 -9999 -9999 -9999 -9999 -9999 -9999 -9999 -9999 -9999 -9999 -9999 -9999 -9999 -9999 -9999 -9999 -9999 -9999 -9999 -9999 -9999 -9999 12.76667 12.73333 12.35833 11.825 11.625 11.9 13.63333 15.09167 14.275 12.625 12.00833 11.84167 11.73333 12.18333 12.26667 12.6 12.675 12.16667 11.61667 11.61667 12.06667 12.83333 13.50833 13.44167 12.925 12.96667 13.15 13.15 12.85833 12.775 13.09167 12.96667 13.1 13.50833 13.88333 13.875 13.76667 13.88333 13.475 13.24167 12.95 12.9 12.575 12.65833 12.475 12.125 12.04167 12.28333 12.275 11.80833 11.86667 11.65833 11.81667 11.825 11.51667 11.89167 12.74167 12.70833 12.59167 12.35833 12.06667 12.075 12.3 12.68333 12.81667 12.63333 12.71667 12.525 11.95 11.54167 10.875 10.39167 9.95 -9999 -9999 -9999 -9999 -9999 -9999 -9999 -9999 -9999 -9999 -9999 -9999 -9999 -9999 -9999 -9999 -9999 -9999 -9999 -9999 -9999 -9999 -9999 -9999 -9999 -9999 -9999 -9999 -9999 -9999 -9999 -9999 -9999 -9999 -9999 -9999 -9999 -9999 -9999 -9999 -9999 -9999 -9999 -9999 -9999 -9999 -9999 -9999 -9999 -9999 -9999 -9999 -9999 -9999 -9999 
-9999 -9999 -9999 -9999 -9999 -9999 -9999 -9999 -9999 -9999 -9999 -9999 -9999 -9999 -9999 -9999 -9999 -9999 -9999 -9999 -9999 -9999 -9999 -9999 -9999 -9999 -9999 -9999 -9999 -9999 -9999 -9999 -9999 -9999 -9999 -9999 -9999 -9999 -9999 -9999 -9999 -9999 12.96667 12.89167 12.49167 11.925 11.625 11.85 13.8 15.36667 14.41667 12.79167 12.06667 11.81667 11.725 12.16667 12.08333 12.54167 12.84167 12.53333 12.05 11.775 12.13333 12.93333 13.325 13.50833 13.53333 13.11667 12.79167 13.00833 13.05 13.20833 13.50833 13.20833 12.83333 13 13.275 13.375 13.55833 13.49167 13.23333 12.69167 12.375 12.46667 12.48333 12.48333 12.15833 11.79167 11.725 12.05 12.475 12.19167 11.85833 11.725 12.2 11.53333 11.70833 12.01667 12.44167 12.69167 12.375 12.04167 11.90833 12.04167 12.35 12.60833 12.81667 12.78333 12.775 11.9 11.70833 11.38333 10.84167 -9999 -9999 -9999 -9999 -9999 -9999 -9999 -9999 -9999 -9999 -9999 -9999 -9999 -9999 -9999 -9999 -9999 -9999 -9999 -9999 -9999 -9999 -9999 -9999 -9999 -9999 -9999 -9999 -9999 -9999 -9999 -9999 -9999 -9999 -9999 -9999 -9999 -9999 -9999 -9999 -9999 -9999 -9999 -9999 -9999 -9999 -9999 -9999 -9999 -9999 -9999 -9999 -9999 -9999 -9999 -9999 -9999 
-9999 -9999 -9999 -9999 -9999 -9999 -9999 -9999 -9999 -9999 -9999 -9999 -9999 -9999 -9999 -9999 -9999 -9999 -9999 -9999 -9999 -9999 -9999 -9999 -9999 -9999 -9999 -9999 -9999 -9999 -9999 -9999 -9999 -9999 -9999 -9999 -9999 -9999 -9999 -9999 -9999 -9999 12.85 12.71667 12.21667 12 12.05833 12.21667 13.01667 13.79167 13.39167 12.25833 11.875 12.03333 11.83333 12.08333 11.875 12.24167 12.65833 12.575 12.09167 11.775 12.175 12.94167 13.375 13.46667 13.69167 13.79167 13.675 13.64167 13.375 13.35833 13.46667 13.54167 12.95833 12.625 12.875 13.29167 13.45833 13.25 13.275 12.875 12.60833 12.425 12.39167 12.41667 12.30833 12.2 12 11.825 12.28333 12.74167 12.25 12.26667 12.08333 11.63333 12.04167 12.45833 12.10833 12.64167 12.8 12.11667 11.85833 12.09167 12.75833 13.05 13.01667 12.55833 12.5 11.75 12.14167 11.55833 11.26667 10.99167 10.29167 -9999 -9999 -9999 -9999 -9999 -9999 -9999 -9999 -9999 -9999 -9999 -9999 -9999 -9999 -9999 -9999 -9999 -9999 -9999 -9999 -9999 -9999 -9999 -9999 -9999 -9999 -9999 -9999 -9999 -9999 -9999 -9999 -9999 -9999 -9999 -9999 -9999 -9999 -9999 -9999 -9999 -9999 -9999 -9999 -9999 -9999 -9999 -9999 -9999 -9999 -9999 -9999 -9999 -9999 -9999 
-9999 -9999 -9999 -9999 -9999 -9999 -9999 -9999 -9999 -9999 -9999 -9999 -9999 -9999 -9999 -9999 -9999 -9999 -9999 -9999 -9999 -9999 -9999 -9999 -9999 -9999 -9999 -9999 -9999 -9999 -9999 -9999 -9999 -9999 -9999 -9999 -9999 -9999 -9999 -9999 -9999 -9999 12.4 12.36667 12 11.95 12.15833 12.13333 12.38333 12.71667 12.45833 11.85833 11.73333 11.7 11.54167 11.65833 11.63333 12.05833 12.34167 12.11667 11.88333 11.96667 12.06667 12.575 13.2 13.375 13.675 14.19167 14.64167 14.96667 14.89167 14.575 14.35833 14.475 13.95833 13.49167 13.28333 13.125 13.30833 13.30833 13.325 13.11667 12.75833 12.2 12.54167 12.65833 12.65 12.75 12.25 11.775 12.09167 12.70833 12.49167 12.19167 12.225 12.05833 12.50833 12.66667 12.25 12.775 12.825 12.34167 12.18333 12.29167 12.60833 12.91667 12.925 12.29167 12.25 12.13333 12.39167 11.725 11.53333 10.89167 11.05833 -9999 -9999 -9999 -9999 -9999 -9999 -9999 -9999 -9999 -9999 -9999 -9999 -9999 -9999 -9999 -9999 -9999 -9999 -9999 -9999 -9999 -9999 -9999 -9999 -9999 -9999 -9999 -9999 -9999 -9999 -9999 -9999 -9999 -9999 -9999 -9999 -9999 -9999 -9999 -9999 -9999 -9999 -9999 -9999 -9999 -9999 -9999 -9999 -9999 -9999 -9999 -9999 -9999 -9999 -9999 
-9999 -9999 -9999 -9999 -9999 -9999 -9999 -9999 -9999 -9999 -9999 -9999 -9999 -9999 -9999 -9999 -9999 -9999 -9999 -9999 -9999 -9999 -9999 -9999 -9999 -9999 -9999 -9999 -9999 -9999 -9999 -9999 -9999 -9999 -9999 -9999 -9999 -9999 -9999 -9999 -9999 -9999 11.89167 11.78333 11.68333 11.975 11.94167 11.79167 12.125 12.575 12.34167 11.59167 11.34167 11.25833 11.39167 11.45 11.675 12.06667 12.025 11.68333 11.825 12.31667 12.21667 12.30833 12.85 13.225 13.51667 14.125 14.96667 15.625 15.84167 15.55 15.04167 14.78333 14.2 13.85 13.24167 12.6 12.66667 13.03333 13.3 12.84167 12.61667 12.19167 12.33333 12.64167 12.825 12.8 12.54167 12.35 12.19167 12.43333 12.15 12.35 12.28333 12.40833 12.61667 12.74167 12.625 12.84167 12.86667 12.48333 12.55 12.41667 12.34167 12.45 12.44167 12.175 12.08333 12.05 12.225 11.89167 11.21667 10.86667 11.525 11.325 -9999 -9999 -9999 -9999 -9999 -9999 -9999 -9999 -9999 -9999 -9999 -9999 -9999 -9999 -9999 -9999 -9999 -9999 -9999 -9999 -9999 -9999 -9999 -9999 -9999 -9999 -9999 -9999 -9999 -9999 -9999 -9999 -9999 -9999 -9999 -9999 -9999 -9999 -9999 -9999 -9999 -9999 -9999 -9999 -9999 -9999 -9999 -9999 -9999 -9999 -9999 -9999 -9999 -9999 
-9999 -9999 -9999 -9999 -9999 -9999 -9999 -9999 -9999 -9999 -9999 -9999 -9999 -9999 -9999 -9999 -9999 -9999 -9999 -9999 -9999 -9999 -9999 -9999 -9999 -9999 -9999 -9999 -9999 -9999 -9999 -9999 -9999 -9999 -9999 -9999 -9999 -9999 -9999 -9999 -9999 -9999 -9999 11.975 11.76667 12.03333 11.90833 11.86667 12.18333 12.23333 12.16667 11.45 11.16667 11.08333 11.43333 11.48333 11.6 12.08333 12.08333 11.95 12.225 12.2 11.9 12.25 12.80833 13.20833 13.35833 13.73333 14.425 15.325 15.53333 15.06667 14.13333 13.65 13.28333 12.83333 12.38333 11.78333 11.925 12.26667 12.61667 12.60833 12.49167 12.15833 12.35833 12.46667 12.84167 12.94167 12.73333 12.29167 12.16667 12.20833 12.31667 12.31667 12.21667 12.125 12.15833 12.575 12.50833 12.95833 13.15 12.85 12.45833 12.28333 12.11667 11.9 12.00833 12.21667 12.14167 12.08333 12.39167 11.95 11.21667 11.15 11.475 -9999 -9999 -9999 -9999 -9999 -9999 -9999 -9999 -9999 -9999 -9999 -9999 -9999 -9999 -9999 -9999 -9999 -9999 -9999 -9999 -9999 -9999 -9999 -9999 -9999 -9999 -9999 -9999 -9999 -9999 -9999 -9999 -9999 -9999 -9999 -9999 -9999 -9999 -9999 -9999 -9999 -9999 -9999 -9999 -9999 -9999 -9999 -9999 -9999 -9999 -9999 -9999 -9999 -9999 -9999 
-9999 -9999 -9999 -9999 -9999 -9999 -9999 -9999 -9999 -9999 -9999 -9999 -9999 -9999 -9999 -9999 -9999 -9999 -9999 -9999 -9999 -9999 -9999 -9999 -9999 -9999 -9999 -9999 -9999 -9999 -9999 -9999 -9999 -9999 -9999 -9999 -9999 -9999 -9999 -9999 -9999 -9999 -9999 12.05833 11.775 11.65833 11.68333 11.81667 12.18333 12.55 11.98333 11.35833 11.21667 11.15 11.44167 11.46667 11.75 12.11667 12.26667 12.59167 12.35 11.86667 12.05 12.64167 13.06667 13.40833 13.55 13.725 13.94167 14.45 14.80833 14.56667 13.83333 13.125 12.475 12.24167 11.93333 11.725 11.425 11.46667 12.225 12.3 12.21667 12.14167 12.09167 12.43333 12.73333 12.83333 12.74167 12.43333 12.19167 12.09167 12.46667 12.23333 12.15833 11.975 11.95833 12.45 12.41667 12.53333 13.30833 12.79167 12.34167 12.15 11.925 11.73333 11.85 12.1 12.1 12.09167 12.34167 11.74167 11.39167 11.49167 -9999 -9999 -9999 -9999 -9999 -9999 -9999 -9999 -9999 -9999 -9999 -9999 -9999 -9999 -9999 -9999 -9999 -9999 -9999 -9999 -9999 -9999 -9999 -9999 -9999 -9999 -9999 -9999 -9999 -9999 -9999 -9999 -9999 -9999 -9999 -9999 -9999 -9999 -9999 -9999 -9999 -9999 -9999 -9999 -9999 -9999 -9999 -9999 -9999 -9999 -9999 -9999 -9999 -9999 -9999 -9999 
-9999 -9999 -9999 -9999 -9999 -9999 -9999 -9999 -9999 -9999 -9999 -9999 -9999 -9999 -9999 -9999 -9999 -9999 -9999 -9999 -9999 -9999 -9999 -9999 -9999 -9999 -9999 -9999 -9999 -9999 -9999 -9999 -9999 -9999 -9999 -9999 -9999 -9999 -9999 -9999 -9999 -9999 -9999 11.90833 11.36667 11.1 11.23333 11.36667 11.91667 12.38333 11.75 11.175 11.2 11.35 11.675 11.68333 11.91667 11.96667 11.88333 12.41667 12.21667 11.76667 11.93333 12.75 13.38333 13.68333 13.75833 13.8 14.00833 13.80833 13.80833 13.73333 13.575 12.90833 12.4 12.1 11.83333 11.73333 11.55 11.775 12.44167 12.2 12.00833 11.99167 12.30833 12.18333 12.54167 12.55833 12.55833 12.425 12.16667 12.03333 12.35 12.375 12.04167 11.94167 12.31667 12.625 12.59167 12.5 12.81667 12.55 12.1 12.425 12.24167 11.51667 11.48333 11.79167 12.04167 12.03333 12.025 11.55 11.55833 -9999 -9999 -9999 -9999 -9999 -9999 -9999 -9999 -9999 -9999 -9999 -9999 -9999 -9999 -9999 -9999 -9999 -9999 -9999 -9999 -9999 -9999 -9999 -9999 -9999 -9999 -9999 -9999 -9999 -9999 -9999 -9999 -9999 -9999 -9999 -9999 -9999 -9999 -9999 -9999 -9999 -9999 -9999 -9999 -9999 -9999 -9999 -9999 -9999 -9999 -9999 -9999 -9999 -9999 -9999 -9999 -9999 
-9999 -9999 -9999 -9999 -9999 -9999 -9999 -9999 -9999 -9999 -9999 -9999 -9999 -9999 -9999 -9999 -9999 -9999 -9999 -9999 -9999 -9999 -9999 -9999 -9999 -9999 -9999 -9999 -9999 -9999 -9999 -9999 -9999 -9999 -9999 -9999 -9999 -9999 -9999 -9999 -9999 -9999 -9999 11.21667 10.975 11.04167 10.94167 11.31667 11.69167 11.5 11.175 11.20833 11.45833 11.45 11.45833 11.35 11.575 11.83333 11.66667 12.25833 12.64167 12.225 11.80833 12.4 13.38333 13.83333 13.84167 13.86667 14.01667 13.79167 13.59167 13.2 13.16667 13.20833 12.88333 12.39167 11.99167 11.76667 11.89167 12.19167 12.525 12.04167 11.86667 11.875 12.35833 12.43333 12.34167 12.46667 12.31667 12.28333 11.71667 12.13333 12.325 12.525 11.95 11.95833 12.41667 12.65833 12.675 12.4 12.25833 12.39167 12.25833 12.31667 12.325 11.8 11.43333 11.775 11.89167 11.71667 12.11667 11.66667 -9999 -9999 -9999 -9999 -9999 -9999 -9999 -9999 -9999 -9999 -9999 -9999 -9999 -9999 -9999 -9999 -9999 -9999 -9999 -9999 -9999 -9999 -9999 -9999 -9999 -9999 -9999 -9999 -9999 -9999 -9999 -9999 -9999 -9999 -9999 -9999 -9999 -9999 -9999 -9999 -9999 -9999 -9999 -9999 -9999 -9999 -9999 -9999 -9999 -9999 -9999 -9999 -9999 -9999 -9999 -9999 -9999 -9999 
-9999 -9999 -9999 -9999 -9999 -9999 -9999 -9999 -9999 -9999 -9999 -9999 -9999 -9999 -9999 -9999 -9999 -9999 -9999 -9999 -9999 -9999 -9999 -9999 -9999 -9999 -9999 -9999 -9999 -9999 -9999 -9999 -9999 -9999 -9999 -9999 -9999 -9999 -9999 -9999 -9999 -9999 11.20833 10.88333 11.04167 10.80833 11.15 11.475 11.60833 11.6 11.425 11.23333 11.43333 11.7 11.65 11.29167 11.6 11.7 11.425 12.225 12.98333 12.64167 12.18333 12.53333 13.34167 13.65 13.88333 13.89167 13.89167 13.91667 13.91667 13.55833 12.90833 12.925 13.125 12.825 12.43333 12.38333 12.59167 12.78333 12.65 12.175 11.94167 11.775 11.98333 12.33333 12.175 12.18333 12.38333 12.4 12.10833 12.36667 12.39167 12.34167 11.95833 12.4 12.56667 12.61667 12.93333 12.85833 12.25 12.16667 12.21667 12.375 12.39167 12.025 11.59167 11.85833 11.975 11.69167 11.675 -9999 -9999 -9999 -9999 -9999 -9999 -9999 -9999 -9999 -9999 -9999 -9999 -9999 -9999 -9999 -9999 -9999 -9999 -9999 -9999 -9999 -9999 -9999 -9999 -9999 -9999 -9999 -9999 -9999 -9999 -9999 -9999 -9999 -9999 -9999 -9999 -9999 -9999 -9999 -9999 -9999 -9999 -9999 -9999 -9999 -9999 -9999 -9999 -9999 -9999 -9999 -9999 -9999 -9999 -9999 -9999 -9999 -9999 -9999 
-9999 -9999 -9999 -9999 -9999 -9999 -9999 -9999 -9999 -9999 -9999 -9999 -9999 -9999 -9999 -9999 -9999 -9999 -9999 -9999 -9999 -9999 -9999 -9999 -9999 -9999 -9999 -9999 -9999 -9999 -9999 -9999 -9999 -9999 -9999 -9999 -9999 -9999 -9999 -9999 -9999 -9999 10.9 10.94167 10.95 10.58333 10.89167 10.95 10.89167 10.94167 11.13333 11.35 12.11667 12.7 12.08333 11.21667 -9999 11.25833 11.475 12.54167 13.075 12.65 12.5 13.075 13.7 13.80833 13.75833 13.85 13.85 13.91667 14.06667 13.84167 13.025 12.70833 12.8 12.60833 12.6 12.73333 12.61667 12.16667 12.2 12.225 12.03333 11.975 11.86667 12.20833 12.31667 12.175 12.38333 12.475 12.25 12.25 12.36667 11.93333 12.21667 12.66667 12.31667 12.85833 13.18333 13.06667 12.54167 12.01667 11.975 12.00833 12.3 11.94167 11.69167 11.99167 12.025 11.53333 11.15 -9999 -9999 -9999 -9999 -9999 -9999 -9999 -9999 -9999 -9999 -9999 -9999 -9999 -9999 -9999 -9999 -9999 -9999 -9999 -9999 -9999 -9999 -9999 -9999 -9999 -9999 -9999 -9999 -9999 -9999 -9999 -9999 -9999 -9999 -9999 -9999 -9999 -9999 -9999 -9999 -9999 -9999 -9999 -9999 -9999 -9999 -9999 -9999 -9999 -9999 -9999 -9999 -9999 -9999 -9999 -9999 -9999 -9999 -9999 
-9999 -9999 -9999 -9999 -9999 -9999 -9999 -9999 -9999 -9999 -9999 -9999 -9999 -9999 -9999 -9999 -9999 -9999 -9999 -9999 -9999 -9999 -9999 -9999 -9999 -9999 -9999 -9999 -9999 -9999 -9999 -9999 -9999 -9999 -9999 -9999 -9999 -9999 -9999 -9999 -9999 -9999 10.80833 11.11667 10.99167 10.75 10.80833 11.23333 10.91667 10.63333 10.73333 11.5 12.85 13.175 -9999 -9999 -9999 10.925 11.5 12.48333 12.61667 12.29167 12.1 12.59167 13.44167 13.81667 13.68333 13.59167 13.84167 13.775 13.725 13.61667 13.25 12.96667 12.56667 12.18333 12.05833 12.29167 12.525 11.83333 11.9 12.15833 12.44167 12.19167 12.03333 12.38333 12.40833 12.49167 12.23333 12.01667 11.84167 12.025 12.31667 12.50833 12.59167 12.36667 12.55 13.1 13.26667 13.225 12.85 12.34167 11.85 11.975 12.16667 11.84167 11.71667 11.79167 11.825 11.73333 11.68333 -9999 -9999 -9999 -9999 -9999 -9999 -9999 -9999 -9999 -9999 -9999 -9999 -9999 -9999 -9999 -9999 -9999 -9999 -9999 -9999 -9999 -9999 -9999 -9999 -9999 -9999 -9999 -9999 -9999 -9999 -9999 -9999 -9999 -9999 -9999 -9999 -9999 -9999 -9999 -9999 -9999 -9999 -9999 -9999 -9999 -9999 -9999 -9999 -9999 -9999 -9999 -9999 -9999 -9999 -9999 -9999 -9999 -9999 -9999 
-9999 -9999 -9999 -9999 -9999 -9999 -9999 -9999 -9999 -9999 -9999 -9999 -9999 -9999 -9999 -9999 -9999 -9999 -9999 -9999 -9999 -9999 -9999 -9999 -9999 -9999 -9999 -9999 -9999 -9999 -9999 -9999 -9999 -9999 -9999 -9999 -9999 -9999 -9999 -9999 -9999 -9999 -9999 11.50833 11.175 10.81667 11.04167 11.26667 11.175 11.225 10.93333 11.225 12.08333 12.675 -9999 -9999 -9999 11.275 11.45 11.88333 12.125 12.2 11.975 12.3 12.975 13.20833 13.1 13.15 13.28333 13.2 12.91667 12.7 12.48333 12.44167 12.61667 12.41667 12.175 12.55833 12.66667 12.21667 12.25833 12.675 13.15 12.65833 11.96667 12.36667 12.23333 12.16667 12.16667 11.95833 12.04167 11.63333 12.04167 12.35 12.45 12.44167 12.85833 13.08333 12.96667 12.90833 12.76667 12.60833 12.13333 12.08333 11.875 11.79167 11.70833 11.6 11.55833 11.86667 11.90833 11.65 -9999 -9999 -9999 -9999 -9999 -9999 -9999 -9999 -9999 -9999 -9999 -9999 -9999 -9999 -9999 -9999 -9999 -9999 -9999 -9999 -9999 -9999 -9999 -9999 -9999 -9999 -9999 -9999 -9999 -9999 -9999 -9999 -9999 -9999 -9999 -9999 -9999 -9999 -9999 -9999 -9999 -9999 -9999 -9999 -9999 -9999 -9999 -9999 -9999 -9999 -9999 -9999 -9999 -9999 -9999 -9999 -9999 -9999 
-9999 -9999 -9999 -9999 -9999 -9999 -9999 -9999 -9999 -9999 -9999 -9999 -9999 -9999 -9999 -9999 -9999 -9999 -9999 -9999 -9999 -9999 -9999 -9999 -9999 -9999 -9999 -9999 -9999 -9999 -9999 -9999 -9999 -9999 -9999 -9999 -9999 -9999 -9999 -9999 -9999 -9999 -9999 11.51667 11.44167 10.79167 11.08333 11.24167 11.55833 11.225 10.86667 11.04167 11.725 -9999 -9999 -9999 -9999 -9999 -9999 11.3 11.58333 11.59167 12.03333 12.59167 12.80833 12.95833 12.68333 12.61667 12.66667 12.70833 12.60833 12.38333 12.44167 12.325 12.375 12.23333 12.35833 12.6 12.28333 12.4 12.78333 12.99167 13.01667 12.46667 11.775 12.14167 12.45833 11.9 12.05833 12.10833 12.18333 11.78333 11.975 12.175 12.225 12.4 12.68333 12.95 12.90833 12.59167 12.45 12.26667 11.93333 11.7 11.925 11.86667 11.70833 11.39167 11.40833 11.43333 11.71667 -9999 -9999 -9999 -9999 -9999 -9999 -9999 -9999 -9999 -9999 -9999 -9999 -9999 -9999 -9999 -9999 -9999 -9999 -9999 -9999 -9999 -9999 -9999 -9999 -9999 -9999 -9999 -9999 -9999 -9999 -9999 -9999 -9999 -9999 -9999 -9999 -9999 -9999 -9999 -9999 -9999 -9999 -9999 -9999 -9999 -9999 -9999 -9999 -9999 -9999 -9999 -9999 -9999 -9999 -9999 -9999 -9999 -9999 -9999 
-9999 -9999 -9999 -9999 -9999 -9999 -9999 -9999 -9999 -9999 -9999 -9999 -9999 -9999 -9999 -9999 -9999 -9999 -9999 -9999 -9999 -9999 -9999 -9999 -9999 -9999 -9999 -9999 -9999 -9999 -9999 -9999 -9999 -9999 -9999 -9999 -9999 -9999 -9999 -9999 -9999 -9999 -9999 11.35833 11.55833 10.85833 10.91667 11.24167 11.28333 10.80833 10.61667 10.65 11 -9999 -9999 -9999 -9999 -9999 -9999 -9999 11.46667 11.85833 12.275 12.575 12.74167 12.80833 12.675 12.23333 12.28333 12.45 12.9 12.66667 12.5 12.425 12.31667 12.20833 12.35 12.35 12.2 12.25833 12.425 12.54167 12.575 12.20833 11.63333 11.88333 12.09167 12 12.41667 12.85 12.525 11.91667 12 12.35833 12.3 12.44167 12.69167 12.98333 12.96667 12.6 12.15 11.61667 11.56667 11.44167 11.8 11.7 11.55833 11.325 11.325 11.325 -9999 -9999 -9999 -9999 -9999 -9999 -9999 -9999 -9999 -9999 -9999 -9999 -9999 -9999 -9999 -9999 -9999 -9999 -9999 -9999 -9999 -9999 -9999 -9999 -9999 -9999 -9999 -9999 -9999 -9999 -9999 -9999 -9999 -9999 -9999 -9999 -9999 -9999 -9999 -9999 -9999 -9999 -9999 -9999 -9999 -9999 -9999 -9999 -9999 -9999 -9999 -9999 -9999 -9999 -9999 -9999 -9999 -9999 -9999 -9999 
-9999 -9999 -9999 -9999 -9999 -9999 -9999 -9999 -9999 -9999 -9999 -9999 -9999 -9999 -9999 -9999 -9999 -9999 -9999 -9999 -9999 -9999 -9999 -9999 -9999 -9999 -9999 -9999 -9999 -9999 -9999 -9999 -9999 -9999 -9999 -9999 -9999 -9999 -9999 -9999 -9999 -9999 -9999 -9999 11.8 10.94167 10.575 11.05 10.80833 10.45 10.54167 10.61667 -9999 -9999 -9999 -9999 -9999 -9999 -9999 -9999 -9999 12.09167 12.3 12.33333 12.59167 12.55 12.45 12.225 12.2 12.28333 12.80833 13.16667 12.85833 12.44167 12.46667 12.74167 12.6 12.29167 12.125 12.01667 12.14167 12.26667 12.26667 11.89167 11.675 11.93333 11.83333 12.11667 12.925 13.10833 12.375 11.59167 12.075 12.275 12.225 12.35833 12.50833 13.11667 13.15 12.96667 12.30833 11.68333 11.40833 11.54167 11.44167 11.475 11.60833 11.15833 -9999 -9999 -9999 -9999 -9999 -9999 -9999 -9999 -9999 -9999 -9999 -9999 -9999 -9999 -9999 -9999 -9999 -9999 -9999 -9999 -9999 -9999 -9999 -9999 -9999 -9999 -9999 -9999 -9999 -9999 -9999 -9999 -9999 -9999 -9999 -9999 -9999 -9999 -9999 -9999 -9999 -9999 -9999 -9999 -9999 -9999 -9999 -9999 -9999 -9999 -9999 -9999 -9999 -9999 -9999 -9999 -9999 -9999 -9999 -9999 -9999 -9999 
-9999 -9999 -9999 -9999 -9999 -9999 -9999 -9999 -9999 -9999 -9999 -9999 -9999 -9999 -9999 -9999 -9999 -9999 -9999 -9999 -9999 -9999 -9999 -9999 -9999 -9999 -9999 -9999 -9999 -9999 -9999 -9999 -9999 -9999 -9999 -9999 -9999 -9999 -9999 -9999 -9999 -9999 -9999 -9999 11.41667 10.75 10.95833 11.05833 10.78333 10.5 10.48333 -9999 -9999 -9999 -9999 -9999 -9999 -9999 -9999 -9999 -9999 -9999 -9999 12.25833 12.29167 12.10833 11.94167 12.05833 12.23333 12.35833 12.54167 13.10833 13.025 12.75833 12.53333 12.475 12.24167 12.30833 12.3 12.1 12.05833 12.275 12.11667 12.1 12.275 12.44167 12.14167 12.275 12.85 12.95 12.30833 11.55833 11.89167 12.20833 12.24167 12.11667 12.05 12.45833 12.83333 12.675 12.375 11.98333 11.38333 11.35 11.45 11.14167 11.00833 -9999 -9999 -9999 -9999 -9999 -9999 -9999 -9999 -9999 -9999 -9999 -9999 -9999 -9999 -9999 -9999 -9999 -9999 -9999 -9999 -9999 -9999 -9999 -9999 -9999 -9999 -9999 -9999 -9999 -9999 -9999 -9999 -9999 -9999 -9999 -9999 -9999 -9999 -9999 -9999 -9999 -9999 -9999 -9999 -9999 -9999 -9999 -9999 -9999 -9999 -9999 -9999 -9999 -9999 -9999 -9999 -9999 -9999 -9999 -9999 -9999 -9999 -9999 
-9999 -9999 -9999 -9999 -9999 -9999 -9999 -9999 -9999 -9999 -9999 -9999 -9999 -9999 -9999 -9999 -9999 -9999 -9999 -9999 -9999 -9999 -9999 -9999 -9999 -9999 -9999 -9999 -9999 -9999 -9999 -9999 -9999 -9999 -9999 -9999 -9999 -9999 -9999 -9999 -9999 -9999 -9999 -9999 11.50833 11.1 11.34167 11.09167 10.86667 -9999 -9999 -9999 -9999 -9999 -9999 -9999 -9999 -9999 -9999 -9999 -9999 -9999 -9999 11.9 11.8 11.675 11.59167 11.675 11.95833 12.14167 12.19167 12.28333 12.35833 12.48333 12.275 12.14167 11.7 12.025 12.31667 11.80833 11.95 12.225 12.26667 12.20833 12.41667 12.73333 12.46667 12.29167 12.30833 12.58333 12.10833 11.48333 11.76667 12.00833 12.15 11.7 11.81667 12.125 12.20833 12.34167 11.86667 11.79167 11.38333 11.225 11.36667 11.2 -9999 -9999 -9999 -9999 -9999 -9999 -9999 -9999 -9999 -9999 -9999 -9999 -9999 -9999 -9999 -9999 -9999 -9999 -9999 -9999 -9999 -9999 -9999 -9999 -9999 -9999 -9999 -9999 -9999 -9999 -9999 -9999 -9999 -9999 -9999 -9999 -9999 -9999 -9999 -9999 -9999 -9999 -9999 -9999 -9999 -9999 -9999 -9999 -9999 -9999 -9999 -9999 -9999 -9999 -9999 -9999 -9999 -9999 -9999 -9999 -9999 -9999 -9999 -9999 
-9999 -9999 -9999 -9999 -9999 -9999 -9999 -9999 -9999 -9999 -9999 -9999 -9999 -9999 -9999 -9999 -9999 -9999 -9999 -9999 -9999 -9999 -9999 -9999 -9999 -9999 -9999 -9999 -9999 -9999 -9999 -9999 -9999 -9999 -9999 -9999 -9999 -9999 -9999 -9999 -9999 -9999 -9999 -9999 11.475 11.35833 11.44167 11.25 10.725 -9999 -9999 -9999 -9999 -9999 -9999 -9999 -9999 -9999 -9999 -9999 -9999 -9999 -9999 11.625 11.44167 11.475 11.51667 11.55 11.6 11.65 11.65 11.76667 11.89167 11.96667 12.05833 11.88333 11.725 11.96667 12.16667 11.69167 11.70833 12.13333 12.06667 11.78333 12.1 12.45 12.35 12 12.03333 12.35833 12.025 11.75833 11.76667 11.84167 12.18333 11.98333 11.98333 12.15833 12.23333 12.08333 11.59167 11.3 11.45833 11.19167 11.5 11.39167 -9999 -9999 -9999 -9999 -9999 -9999 -9999 -9999 -9999 -9999 -9999 -9999 -9999 -9999 -9999 -9999 -9999 -9999 -9999 -9999 -9999 -9999 -9999 -9999 -9999 -9999 -9999 -9999 -9999 -9999 -9999 -9999 -9999 -9999 -9999 -9999 -9999 -9999 -9999 -9999 -9999 -9999 -9999 -9999 -9999 -9999 -9999 -9999 -9999 -9999 -9999 -9999 -9999 -9999 -9999 -9999 -9999 -9999 -9999 -9999 -9999 -9999 -9999 -9999 
-9999 -9999 -9999 -9999 -9999 -9999 -9999 -9999 -9999 -9999 -9999 -9999 -9999 -9999 -9999 -9999 -9999 -9999 -9999 -9999 -9999 -9999 -9999 -9999 -9999 -9999 -9999 -9999 -9999 -9999 -9999 -9999 -9999 -9999 -9999 -9999 -9999 -9999 -9999 -9999 -9999 -9999 -9999 -9999 11.18333 11.25 11.6 11.26667 10.675 -9999 -9999 -9999 -9999 -9999 -9999 -9999 -9999 -9999 -9999 -9999 -9999 -9999 -9999 -9999 -9999 11.28333 11.30833 11.49167 11.38333 11.525 11.69167 11.84167 11.725 11.73333 11.59167 11.425 11.71667 12.15833 12.325 11.725 11.65 11.75 11.75 11.64167 11.90833 12.09167 11.78333 11.89167 12.23333 12.54167 12.075 11.58333 11.75 11.68333 11.925 12.1 12.025 12.00833 12.175 12.125 11.74167 11.43333 11.58333 11.675 11.675 -9999 -9999 -9999 -9999 -9999 -9999 -9999 -9999 -9999 -9999 -9999 -9999 -9999 -9999 -9999 -9999 -9999 -9999 -9999 -9999 -9999 -9999 -9999 -9999 -9999 -9999 -9999 -9999 -9999 -9999 -9999 -9999 -9999 -9999 -9999 -9999 -9999 -9999 -9999 -9999 -9999 -9999 -9999 -9999 -9999 -9999 -9999 -9999 -9999 -9999 -9999 -9999 -9999 -9999 -9999 -9999 -9999 -9999 -9999 -9999 -9999 -9999 -9999 -9999 -9999 
-9999 -9999 -9999 -9999 -9999 -9999 -9999 -9999 -9999 -9999 -9999 -9999 -9999 -9999 -9999 -9999 -9999 -9999 -9999 -9999 -9999 -9999 -9999 -9999 -9999 -9999 -9999 -9999 -9999 -9999 -9999 -9999 -9999 -9999 -9999 -9999 -9999 -9999 -9999 -9999 -9999 -9999 -9999 -9999 10.73333 11.1 11.15833 10.775 10.225 9.966666 -9999 -9999 -9999 -9999 -9999 -9999 -9999 -9999 -9999 -9999 -9999 -9999 -9999 -9999 -9999 11.3 11.30833 11.475 11.3 11.36667 11.61667 11.68333 11.25833 11.3 11.45 11.675 11.46667 11.625 12.26667 12.06667 11.825 11.725 11.73333 11.50833 11.68333 11.90833 11.96667 12.2 12.61667 12.70833 12.20833 11.6 11.475 11.4 11.53333 11.975 12.15833 12.00833 12.05833 12.03333 11.70833 11.625 11.66667 12.03333 11.775 -9999 -9999 -9999 -9999 -9999 -9999 -9999 -9999 -9999 -9999 -9999 -9999 -9999 -9999 -9999 -9999 -9999 -9999 -9999 -9999 -9999 -9999 -9999 -9999 -9999 -9999 -9999 -9999 -9999 -9999 -9999 -9999 -9999 -9999 -9999 -9999 -9999 -9999 -9999 -9999 -9999 -9999 -9999 -9999 -9999 -9999 -9999 -9999 -9999 -9999 -9999 -9999 -9999 -9999 -9999 -9999 -9999 -9999 -9999 -9999 -9999 -9999 -9999 -9999 -9999 
-9999 -9999 -9999 -9999 -9999 -9999 -9999 -9999 -9999 -9999 -9999 -9999 -9999 -9999 -9999 -9999 -9999 -9999 -9999 -9999 -9999 -9999 -9999 -9999 -9999 -9999 -9999 -9999 -9999 -9999 -9999 -9999 -9999 -9999 -9999 -9999 -9999 -9999 -9999 -9999 -9999 -9999 -9999 -9999 -9999 10.81667 10.85833 10.95833 10.55833 -9999 -9999 -9999 -9999 -9999 -9999 -9999 -9999 -9999 -9999 -9999 -9999 -9999 -9999 -9999 -9999 -9999 11.61667 11.15833 11.31667 11.68333 11.84167 11.875 11.41667 11.425 11.675 11.925 11.55833 11.01667 11.7 12.41667 12.10833 11.8 11.55 11.30833 11.50833 11.75 11.9 12.10833 12.56667 12.89167 12.30833 11.775 11.64167 11.375 11.45833 11.64167 12.05833 12.1 11.85 11.91667 11.76667 11.55 11.84167 11.59167 -9999 -9999 -9999 -9999 -9999 -9999 -9999 -9999 -9999 -9999 -9999 -9999 -9999 -9999 -9999 -9999 -9999 -9999 -9999 -9999 -9999 -9999 -9999 -9999 -9999 -9999 -9999 -9999 -9999 -9999 -9999 -9999 -9999 -9999 -9999 -9999 -9999 -9999 -9999 -9999 -9999 -9999 -9999 -9999 -9999 -9999 -9999 -9999 -9999 -9999 -9999 -9999 -9999 -9999 -9999 -9999 -9999 -9999 -9999 -9999 -9999 -9999 -9999 -9999 -9999 -9999 
-9999 -9999 -9999 -9999 -9999 -9999 -9999 -9999 -9999 -9999 -9999 -9999 -9999 -9999 -9999 -9999 -9999 -9999 -9999 -9999 -9999 -9999 -9999 -9999 -9999 -9999 -9999 -9999 -9999 -9999 -9999 -9999 -9999 -9999 -9999 -9999 -9999 -9999 -9999 -9999 -9999 -9999 -9999 -9999 -9999 10.66667 11.28333 10.93333 10.44167 -9999 -9999 -9999 -9999 -9999 -9999 -9999 -9999 -9999 -9999 -9999 -9999 -9999 -9999 -9999 -9999 -9999 -9999 -9999 11.58333 11.6 11.59167 11.61667 11.775 11.94167 11.975 11.875 11.44167 10.85 11.225 12.13333 12.1 11.65 11.33333 11.33333 11.675 11.65833 11.55 11.675 12.15833 12.7 12.41667 12.1 11.78333 11.59167 11.65 11.68333 11.79167 12.175 12.025 11.90833 11.73333 11.43333 11.53333 -9999 -9999 -9999 -9999 -9999 -9999 -9999 -9999 -9999 -9999 -9999 -9999 -9999 -9999 -9999 -9999 -9999 -9999 -9999 -9999 -9999 -9999 -9999 -9999 -9999 -9999 -9999 -9999 -9999 -9999 -9999 -9999 -9999 -9999 -9999 -9999 -9999 -9999 -9999 -9999 -9999 -9999 -9999 -9999 -9999 -9999 -9999 -9999 -9999 -9999 -9999 -9999 -9999 -9999 -9999 -9999 -9999 -9999 -9999 -9999 -9999 -9999 -9999 -9999 -9999 -9999 -9999 
-9999 -9999 -9999 -9999 -9999 -9999 -9999 -9999 -9999 -9999 -9999 -9999 -9999 -9999 -9999 -9999 -9999 -9999 -9999 -9999 -9999 -9999 -9999 -9999 -9999 -9999 -9999 -9999 -9999 -9999 -9999 -9999 -9999 -9999 -9999 -9999 -9999 -9999 -9999 -9999 -9999 -9999 -9999 -9999 -9999 -9999 -9999 11.35833 10.625 10.05833 -9999 -9999 -9999 -9999 -9999 -9999 -9999 -9999 -9999 -9999 -9999 -9999 -9999 -9999 -9999 -9999 -9999 11.6 12.00833 11.95 11.65833 11.59167 11.575 11.86667 11.90833 11.85833 11.25833 11.075 11.56667 11.85 11.575 11.46667 11.3 11.375 11.93333 11.925 11.60833 11.76667 11.86667 12.35833 12.30833 12.35 12.33333 12.01667 11.65 11.50833 11.56667 11.9 12.01667 12.01667 11.70833 11.34167 10.98333 -9999 -9999 -9999 -9999 -9999 -9999 -9999 -9999 -9999 -9999 -9999 -9999 -9999 -9999 -9999 -9999 -9999 -9999 -9999 -9999 -9999 -9999 -9999 -9999 -9999 -9999 -9999 -9999 -9999 -9999 -9999 -9999 -9999 -9999 -9999 -9999 -9999 -9999 -9999 -9999 -9999 -9999 -9999 -9999 -9999 -9999 -9999 -9999 -9999 -9999 -9999 -9999 -9999 -9999 -9999 -9999 -9999 -9999 -9999 -9999 -9999 -9999 -9999 -9999 -9999 -9999 -9999 
-9999 -9999 -9999 -9999 -9999 -9999 -9999 -9999 -9999 -9999 -9999 -9999 -9999 -9999 -9999 -9999 -9999 -9999 -9999 -9999 -9999 -9999 -9999 -9999 -9999 -9999 -9999 -9999 -9999 -9999 -9999 -9999 -9999 -9999 -9999 -9999 -9999 -9999 -9999 -9999 -9999 -9999 -9999 -9999 -9999 -9999 -9999 11.36667 11.13333 -9999 -9999 -9999 -9999 -9999 -9999 -9999 -9999 -9999 -9999 -9999 -9999 -9999 -9999 -9999 -9999 -9999 -9999 -9999 11.55 11.825 11.63333 11.425 11.36667 11.43333 11.44167 11.46667 11.24167 11.45833 11.86667 11.65 11.35833 11.50833 11.275 11.33333 11.85 11.69167 11.54167 11.61667 11.65833 11.9 12.35833 12.46667 12.53333 12.375 11.9 11.275 11.24167 11.45 11.46667 11.59167 11.75 11.56667 11.15833 -9999 -9999 -9999 -9999 -9999 -9999 -9999 -9999 -9999 -9999 -9999 -9999 -9999 -9999 -9999 -9999 -9999 -9999 -9999 -9999 -9999 -9999 -9999 -9999 -9999 -9999 -9999 -9999 -9999 -9999 -9999 -9999 -9999 -9999 -9999 -9999 -9999 -9999 -9999 -9999 -9999 -9999 -9999 -9999 -9999 -9999 -9999 -9999 -9999 -9999 -9999 -9999 -9999 -9999 -9999 -9999 -9999 -9999 -9999 -9999 -9999 -9999 -9999 -9999 -9999 -9999 -9999 
-9999 -9999 -9999 -9999 -9999 -9999 -9999 -9999 -9999 -9999 -9999 -9999 -9999 -9999 -9999 -9999 -9999 -9999 -9999 -9999 -9999 -9999 -9999 -9999 -9999 -9999 -9999 -9999 -9999 -9999 -9999 -9999 -9999 -9999 -9999 -9999 -9999 -9999 -9999 -9999 -9999 -9999 -9999 -9999 -9999 -9999 -9999 -9999 11.3 -9999 -9999 -9999 -9999 -9999 -9999 -9999 -9999 -9999 -9999 -9999 -9999 -9999 -9999 -9999 -9999 -9999 11.075 10.725 11.05833 11.74167 11.775 11.5 11.58333 11.33333 11.1 10.975 11.01667 11.41667 11.59167 11.5 11.225 11.30833 11.31667 11.20833 11.9 12.04167 11.98333 11.60833 11.575 11.68333 12.19167 12.53333 12.375 12.175 12.125 11.61667 11.31667 11.51667 11.475 11.475 11.5 11.29167 11.23333 -9999 -9999 -9999 -9999 -9999 -9999 -9999 -9999 -9999 -9999 -9999 -9999 -9999 -9999 -9999 -9999 -9999 -9999 -9999 -9999 -9999 -9999 -9999 -9999 -9999 -9999 -9999 -9999 -9999 -9999 -9999 -9999 -9999 -9999 -9999 -9999 -9999 -9999 -9999 -9999 -9999 -9999 -9999 -9999 -9999 -9999 -9999 -9999 -9999 -9999 -9999 -9999 -9999 -9999 -9999 -9999 -9999 -9999 -9999 -9999 -9999 -9999 -9999 -9999 -9999 -9999 -9999 
-9999 -9999 -9999 -9999 -9999 -9999 -9999 -9999 -9999 -9999 -9999 -9999 -9999 -9999 -9999 -9999 -9999 -9999 -9999 -9999 -9999 -9999 -9999 -9999 -9999 -9999 -9999 -9999 -9999 -9999 -9999 -9999 -9999 -9999 -9999 -9999 -9999 -9999 -9999 -9999 -9999 -9999 -9999 -9999 -9999 -9999 -9999 -9999 -9999 -9999 -9999 -9999 -9999 -9999 -9999 -9999 -9999 -9999 -9999 -9999 -9999 -9999 -9999 -9999 11.7 11.61667 11.28333 10.91667 11.025 11.625 11.85833 11.46667 11.375 11.36667 11.11667 10.78333 10.95 11.30833 11.34167 11.475 11.63333 11.7 11.68333 11.725 12.175 12.40833 12.30833 11.78333 11.60833 11.69167 12.18333 12.58333 12.40833 12.03333 11.88333 11.48333 11.225 11.49167 11.725 11.575 11.375 11.45 -9999 -9999 -9999 -9999 -9999 -9999 -9999 -9999 -9999 -9999 -9999 -9999 -9999 -9999 -9999 -9999 -9999 -9999 -9999 -9999 -9999 -9999 -9999 -9999 -9999 -9999 -9999 -9999 -9999 -9999 -9999 -9999 -9999 -9999 -9999 -9999 -9999 -9999 -9999 -9999 -9999 -9999 -9999 -9999 -9999 -9999 -9999 -9999 -9999 -9999 -9999 -9999 -9999 -9999 -9999 -9999 -9999 -9999 -9999 -9999 -9999 -9999 -9999 -9999 -9999 -9999 -9999 -9999 
-9999 -9999 -9999 -9999 -9999 -9999 -9999 -9999 -9999 -9999 -9999 -9999 -9999 -9999 -9999 -9999 -9999 -9999 -9999 -9999 -9999 -9999 -9999 -9999 -9999 -9999 -9999 -9999 -9999 -9999 -9999 -9999 -9999 -9999 -9999 -9999 -9999 -9999 -9999 -9999 -9999 -9999 -9999 -9999 -9999 -9999 -9999 -9999 -9999 -9999 -9999 -9999 -9999 -9999 -9999 -9999 -9999 -9999 -9999 -9999 -9999 -9999 -9999 -9999 -9999 11.81667 11.46667 10.95833 10.825 11.49167 11.98333 11.61667 11.39167 11.49167 11.40833 11 10.90833 11.24167 11.41667 11.55 11.83333 11.8 11.475 11.7 11.775 11.86667 12.05 12.08333 12.04167 12.175 12.1 12.025 12.15 12.075 11.825 11.43333 11.25833 11.39167 11.54167 11.84167 11.78333 -9999 -9999 -9999 -9999 -9999 -9999 -9999 -9999 -9999 -9999 -9999 -9999 -9999 -9999 -9999 -9999 -9999 -9999 -9999 -9999 -9999 -9999 -9999 -9999 -9999 -9999 -9999 -9999 -9999 -9999 -9999 -9999 -9999 -9999 -9999 -9999 -9999 -9999 -9999 -9999 -9999 -9999 -9999 -9999 -9999 -9999 -9999 -9999 -9999 -9999 -9999 -9999 -9999 -9999 -9999 -9999 -9999 -9999 -9999 -9999 -9999 -9999 -9999 -9999 -9999 -9999 -9999 -9999 -9999 
-9999 -9999 -9999 -9999 -9999 -9999 -9999 -9999 -9999 -9999 -9999 -9999 -9999 -9999 -9999 -9999 -9999 -9999 -9999 -9999 -9999 -9999 -9999 -9999 -9999 -9999 -9999 -9999 -9999 -9999 -9999 -9999 -9999 -9999 -9999 -9999 -9999 -9999 -9999 -9999 -9999 -9999 -9999 -9999 -9999 -9999 -9999 -9999 -9999 -9999 -9999 -9999 -9999 -9999 -9999 -9999 -9999 -9999 -9999 -9999 -9999 -9999 -9999 -9999 -9999 12.05833 12.03333 11.60833 11.05833 11.19167 11.70833 11.89167 11.75833 11.43333 11.14167 11 10.925 11.06667 11.03333 11.325 11.65 11.64167 11.23333 11.11667 10.94167 11.05 11.61667 12.00833 12.375 12.43333 12.00833 11.61667 11.84167 11.925 11.80833 11.675 11.59167 11.59167 11.81667 11.875 -9999 -9999 -9999 -9999 -9999 -9999 -9999 -9999 -9999 -9999 -9999 -9999 -9999 -9999 -9999 -9999 -9999 -9999 -9999 -9999 -9999 -9999 -9999 -9999 -9999 -9999 -9999 -9999 -9999 -9999 -9999 -9999 -9999 -9999 -9999 -9999 -9999 -9999 -9999 -9999 -9999 -9999 -9999 -9999 -9999 -9999 -9999 -9999 -9999 -9999 -9999 -9999 -9999 -9999 -9999 -9999 -9999 -9999 -9999 -9999 -9999 -9999 -9999 -9999 -9999 -9999 -9999 -9999 -9999 -9999 
-9999 -9999 -9999 -9999 -9999 -9999 -9999 -9999 -9999 -9999 -9999 -9999 -9999 -9999 -9999 -9999 -9999 -9999 -9999 -9999 -9999 -9999 -9999 -9999 -9999 -9999 -9999 -9999 -9999 -9999 -9999 -9999 -9999 -9999 -9999 -9999 -9999 -9999 -9999 -9999 -9999 -9999 -9999 -9999 -9999 -9999 -9999 -9999 -9999 -9999 -9999 -9999 -9999 -9999 -9999 -9999 -9999 -9999 -9999 -9999 -9999 -9999 -9999 -9999 -9999 -9999 11.59167 11.4 10.86667 10.61667 10.79167 11.18333 11.625 11.325 10.91667 10.7 10.8 11.14167 11.075 11.175 11.30833 11.64167 11.23333 11.04167 10.83333 10.93333 11.18333 11.7 12.19167 12.01667 11.68333 11.725 11.79167 11.68333 11.59167 11.61667 11.43333 11.31667 11.50833 -9999 -9999 -9999 -9999 -9999 -9999 -9999 -9999 -9999 -9999 -9999 -9999 -9999 -9999 -9999 -9999 -9999 -9999 -9999 -9999 -9999 -9999 -9999 -9999 -9999 -9999 -9999 -9999 -9999 -9999 -9999 -9999 -9999 -9999 -9999 -9999 -9999 -9999 -9999 -9999 -9999 -9999 -9999 -9999 -9999 -9999 -9999 -9999 -9999 -9999 -9999 -9999 -9999 -9999 -9999 -9999 -9999 -9999 -9999 -9999 -9999 -9999 -9999 -9999 -9999 -9999 -9999 -9999 -9999 -9999 -9999 
-9999 -9999 -9999 -9999 -9999 -9999 -9999 -9999 -9999 -9999 -9999 -9999 -9999 -9999 -9999 -9999 -9999 -9999 -9999 -9999 -9999 -9999 -9999 -9999 -9999 -9999 -9999 -9999 -9999 -9999 -9999 -9999 -9999 -9999 -9999 -9999 -9999 -9999 -9999 -9999 -9999 -9999 -9999 -9999 -9999 -9999 -9999 -9999 -9999 -9999 -9999 -9999 -9999 -9999 -9999 -9999 -9999 -9999 -9999 -9999 -9999 -9999 -9999 -9999 -9999 -9999 -9999 10.90833 10.75833 10.65 10.55833 10.625 11.14167 11.35833 11.3 10.975 11.00833 11.25833 11.15833 11.15 11.33333 11.95833 11.83333 11.375 10.975 10.95833 11.325 11.5 11.925 12.2 11.90833 11.59167 11.875 11.93333 11.80833 11.64167 11.425 11.09167 11.1 11.3 -9999 -9999 -9999 -9999 -9999 -9999 -9999 -9999 -9999 -9999 -9999 -9999 -9999 -9999 -9999 -9999 -9999 -9999 -9999 -9999 -9999 -9999 -9999 -9999 -9999 -9999 -9999 -9999 -9999 -9999 -9999 -9999 -9999 -9999 -9999 -9999 -9999 -9999 -9999 -9999 -9999 -9999 -9999 -9999 -9999 -9999 -9999 -9999 -9999 -9999 -9999 -9999 -9999 -9999 -9999 -9999 -9999 -9999 -9999 -9999 -9999 -9999 -9999 -9999 -9999 -9999 -9999 -9999 -9999 -9999 
-9999 -9999 -9999 -9999 -9999 -9999 -9999 -9999 -9999 -9999 -9999 -9999 -9999 -9999 -9999 -9999 -9999 -9999 -9999 -9999 -9999 -9999 -9999 -9999 -9999 -9999 -9999 -9999 -9999 -9999 -9999 -9999 -9999 -9999 -9999 -9999 -9999 -9999 -9999 -9999 -9999 -9999 -9999 -9999 -9999 -9999 -9999 -9999 -9999 -9999 -9999 -9999 -9999 -9999 -9999 -9999 -9999 -9999 -9999 -9999 -9999 -9999 -9999 -9999 -9999 -9999 -9999 -9999 10.90833 10.7 10.55 10.55833 10.76667 11.23333 11.58333 11.475 11.28333 11.15 11.25833 11.50833 11.625 12.2 12.13333 11.7 11.45833 11.21667 11.65833 11.65 11.70833 11.85 11.8 11.65833 11.7 12.08333 12.225 11.93333 11.70833 11.54167 -9999 -9999 -9999 -9999 -9999 -9999 -9999 -9999 -9999 -9999 -9999 -9999 -9999 -9999 -9999 -9999 -9999 -9999 -9999 -9999 -9999 -9999 -9999 -9999 -9999 -9999 -9999 -9999 -9999 -9999 -9999 -9999 -9999 -9999 -9999 -9999 -9999 -9999 -9999 -9999 -9999 -9999 -9999 -9999 -9999 -9999 -9999 -9999 -9999 -9999 -9999 -9999 -9999 -9999 -9999 -9999 -9999 -9999 -9999 -9999 -9999 -9999 -9999 -9999 -9999 -9999 -9999 -9999 -9999 -9999 -9999 -9999 
-9999 -9999 -9999 -9999 -9999 -9999 -9999 -9999 -9999 -9999 -9999 -9999 -9999 -9999 -9999 -9999 -9999 -9999 -9999 -9999 -9999 -9999 -9999 -9999 -9999 -9999 -9999 -9999 -9999 -9999 -9999 -9999 -9999 -9999 -9999 -9999 -9999 -9999 -9999 -9999 -9999 -9999 -9999 -9999 -9999 -9999 -9999 -9999 -9999 -9999 -9999 -9999 -9999 -9999 -9999 -9999 -9999 -9999 -9999 -9999 -9999 -9999 -9999 -9999 -9999 -9999 -9999 -9999 10.875 10.73333 10.625 10.54167 10.65833 11.14167 11.53333 11.55833 11.29167 11.15 11.48333 -9999 12.30833 -9999 12.275 -9999 11.94167 11.85 12 11.76667 11.30833 11.28333 11.625 11.85 11.73333 12.075 12.25833 12 11.59167 -9999 -9999 -9999 -9999 -9999 -9999 -9999 -9999 -9999 -9999 -9999 -9999 -9999 -9999 -9999 -9999 -9999 -9999 -9999 -9999 -9999 -9999 -9999 -9999 -9999 -9999 -9999 -9999 -9999 -9999 -9999 -9999 -9999 -9999 -9999 -9999 -9999 -9999 -9999 -9999 -9999 -9999 -9999 -9999 -9999 -9999 -9999 -9999 -9999 -9999 -9999 -9999 -9999 -9999 -9999 -9999 -9999 -9999 -9999 -9999 -9999 -9999 -9999 -9999 -9999 -9999 -9999 -9999 -9999 -9999 -9999 -9999 -9999 
-9999 -9999 -9999 -9999 -9999 -9999 -9999 -9999 -9999 -9999 -9999 -9999 -9999 -9999 -9999 -9999 -9999 -9999 -9999 -9999 -9999 -9999 -9999 -9999 -9999 -9999 -9999 -9999 -9999 -9999 -9999 -9999 -9999 -9999 -9999 -9999 -9999 -9999 -9999 -9999 -9999 -9999 -9999 -9999 -9999 -9999 -9999 -9999 -9999 -9999 -9999 -9999 -9999 -9999 -9999 -9999 -9999 -9999 -9999 -9999 -9999 -9999 -9999 -9999 -9999 -9999 -9999 -9999 -9999 -9999 -9999 10.63333 10.78333 11.325 -9999 11.35 11.18333 11.225 -9999 -9999 -9999 -9999 -9999 -9999 -9999 -9999 11.975 11.76667 11.46667 11.23333 11.61667 11.91667 11.95 11.88333 11.86667 11.725 11.3 11.09167 -9999 -9999 -9999 -9999 -9999 -9999 -9999 -9999 -9999 -9999 -9999 -9999 -9999 -9999 -9999 -9999 -9999 -9999 -9999 -9999 -9999 -9999 -9999 -9999 -9999 -9999 -9999 -9999 -9999 -9999 -9999 -9999 -9999 -9999 -9999 -9999 -9999 -9999 -9999 -9999 -9999 -9999 -9999 -9999 -9999 -9999 -9999 -9999 -9999 -9999 -9999 -9999 -9999 -9999 -9999 -9999 -9999 -9999 -9999 -9999 -9999 -9999 -9999 -9999 -9999 -9999 -9999 -9999 -9999 -9999 -9999 -9999 
-9999 -9999 -9999 -9999 -9999 -9999 -9999 -9999 -9999 -9999 -9999 -9999 -9999 -9999 -9999 -9999 -9999 -9999 -9999 -9999 -9999 -9999 -9999 -9999 -9999 -9999 -9999 -9999 -9999 -9999 -9999 -9999 -9999 -9999 -9999 -9999 -9999 -9999 -9999 -9999 -9999 -9999 -9999 -9999 -9999 -9999 -9999 -9999 -9999 -9999 -9999 -9999 -9999 -9999 -9999 -9999 -9999 -9999 -9999 -9999 -9999 -9999 -9999 -9999 -9999 -9999 -9999 -9999 -9999 -9999 -9999 10.96667 11.26667 11.56667 -9999 -9999 -9999 -9999 -9999 -9999 -9999 -9999 -9999 -9999 -9999 -9999 -9999 -9999 11.70833 11.375 11.35 11.56667 11.75833 11.66667 11.575 11.725 11.65 11.43333 -9999 -9999 -9999 -9999 -9999 -9999 -9999 -9999 -9999 -9999 -9999 -9999 -9999 -9999 -9999 -9999 -9999 -9999 -9999 -9999 -9999 -9999 -9999 -9999 -9999 -9999 -9999 -9999 -9999 -9999 -9999 -9999 -9999 -9999 -9999 -9999 -9999 -9999 -9999 -9999 -9999 -9999 -9999 -9999 -9999 -9999 -9999 -9999 -9999 -9999 -9999 -9999 -9999 -9999 -9999 -9999 -9999 -9999 -9999 -9999 -9999 -9999 -9999 -9999 -9999 -9999 -9999 -9999 -9999 -9999 -9999 -9999 
-9999 -9999 -9999 -9999 -9999 -9999 -9999 -9999 -9999 -9999 -9999 -9999 -9999 -9999 -9999 -9999 -9999 -9999 -9999 -9999 -9999 -9999 -9999 -9999 -9999 -9999 -9999 -9999 -9999 -9999 -9999 -9999 -9999 -9999 -9999 -9999 -9999 -9999 -9999 -9999 -9999 -9999 -9999 -9999 -9999 -9999 -9999 -9999 -9999 -9999 -9999 -9999 -9999 -9999 -9999 -9999 -9999 -9999 -9999 -9999 -9999 -9999 -9999 -9999 -9999 -9999 -9999 -9999 -9999 -9999 -9999 11.04167 11.575 -9999 -9999 -9999 -9999 -9999 -9999 -9999 -9999 -9999 -9999 -9999 -9999 -9999 -9999 -9999 -9999 -9999 11.225 11.19167 11.60833 11.85833 11.65 11.85 12.1 11.65 -9999 -9999 -9999 -9999 -9999 -9999 -9999 -9999 -9999 -9999 -9999 -9999 -9999 -9999 -9999 -9999 -9999 -9999 -9999 -9999 -9999 -9999 -9999 -9999 -9999 -9999 -9999 -9999 -9999 -9999 -9999 -9999 -9999 -9999 -9999 -9999 -9999 -9999 -9999 -9999 -9999 -9999 -9999 -9999 -9999 -9999 -9999 -9999 -9999 -9999 -9999 -9999 -9999 -9999 -9999 -9999 -9999 -9999 -9999 -9999 -9999 -9999 -9999 -9999 -9999 -9999 -9999 -9999 -9999 -9999 -9999 -9999 
-9999 -9999 -9999 -9999 -9999 -9999 -9999 -9999 -9999 -9999 -9999 -9999 -9999 -9999 -9999 -9999 -9999 -9999 -9999 -9999 -9999 -9999 -9999 -9999 -9999 -9999 -9999 -9999 -9999 -9999 -9999 -9999 -9999 -9999 -9999 -9999 -9999 -9999 -9999 -9999 -9999 -9999 -9999 -9999 -9999 -9999 -9999 -9999 -9999 -9999 -9999 -9999 -9999 -9999 -9999 -9999 -9999 -9999 -9999 -9999 -9999 -9999 -9999 -9999 -9999 -9999 -9999 -9999 -9999 -9999 -9999 11.28333 -9999 -9999 -9999 -9999 -9999 -9999 -9999 -9999 -9999 -9999 -9999 -9999 -9999 -9999 -9999 -9999 -9999 -9999 -9999 -9999 11.24167 11.725 11.91667 -9999 -9999 -9999 -9999 -9999 -9999 -9999 -9999 -9999 -9999 -9999 -9999 -9999 -9999 -9999 -9999 -9999 -9999 -9999 -9999 -9999 -9999 -9999 -9999 -9999 -9999 -9999 -9999 -9999 -9999 -9999 -9999 -9999 -9999 -9999 -9999 -9999 -9999 -9999 -9999 -9999 -9999 -9999 -9999 -9999 -9999 -9999 -9999 -9999 -9999 -9999 -9999 -9999 -9999 -9999 -9999 -9999 -9999 -9999 -9999 -9999 -9999 -9999 -9999 -9999 -9999 -9999 -9999 -9999 -9999 -9999 -9999 -9999 -9999 -9999 
-9999 -9999 -9999 -9999 -9999 -9999 -9999 -9999 -9999 -9999 -9999 -9999 -9999 -9999 -9999 -9999 -9999 -9999 -9999 -9999 -9999 -9999 -9999 -9999 -9999 -9999 -9999 -9999 -9999 -9999 -9999 -9999 -9999 -9999 -9999 -9999 -9999 -9999 -9999 -9999 -9999 -9999 -9999 -9999 -9999 -9999 -9999 -9999 -9999 -9999 -9999 -9999 -9999 -9999 -9999 -9999 -9999 -9999 -9999 -9999 -9999 -9999 -9999 -9999 -9999 -9999 -9999 -9999 -9999 -9999 -9999 -9999 -9999 -9999 -9999 -9999 -9999 -9999 -9999 -9999 -9999 -9999 -9999 -9999 -9999 -9999 -9999 -9999 -9999 -9999 -9999 -9999 11.24167 -9999 -9999 -9999 -9999 -9999 -9999 -9999 -9999 -9999 -9999 -9999 -9999 -9999 -9999 -9999 -9999 -9999 -9999 -9999 -9999 -9999 -9999 -9999 -9999 -9999 -9999 -9999 -9999 -9999 -9999 -9999 -9999 -9999 -9999 -9999 -9999 -9999 -9999 -9999 -9999 -9999 -9999 -9999 -9999 -9999 -9999 -9999 -9999 -9999 -9999 -9999 -9999 -9999 -9999 -9999 -9999 -9999 -9999 -9999 -9999 -9999 -9999 -9999 -9999 -9999 -9999 -9999 -9999 -9999 -9999 -9999 -9999 -9999 -9999 -9999 -9999 -9999 
