# Supplementary material for: Spatiotemporal prediction of alpine wetlands under multi-climate scenarios in the west of Sichuan, China
Source: PeerJ. 2024 Nov 27;12:e18586. doi: 10.7717/peerj.18586 (PMC11608022; doi:10.7717/peerj.18586)
Supplement: Supplemental Information 4 [file peerj-12-18586-s004.zip › GARPP_data/2.5mBIOssp126_2081-2100/2.5mbiossp126_2081-2100_3.asc]

ncols         170
nrows         159
xllcorner     97.34749306
yllcorner     27.673839575
cellsize      0.041666666666667
NODATA_value  -9999
-9999 -9999 -9999 -9999 -9999 -9999 -9999 -9999 -9999 -9999 -9999 -9999 -9999 -9999 -9999 -9999 -9999 -9999 -9999 -9999 -9999 -9999 -9999 -9999 -9999 -9999 -9999 -9999 -9999 -9999 -9999 -9999 -9999 -9999 -9999 -9999 -9999 -9999 -9999 -9999 -9999 -9999 -9999 -9999 -9999 -9999 -9999 -9999 -9999 -9999 -9999 -9999 -9999 -9999 -9999 -9999 -9999 -9999 -9999 -9999 -9999 -9999 -9999 -9999 -9999 -9999 -9999 -9999 -9999 -9999 -9999 -9999 -9999 -9999 -9999 -9999 -9999 -9999 -9999 -9999 -9999 -9999 -9999 -9999 -9999 -9999 -9999 -9999 -9999 -9999 -9999 -9999 -9999 -9999 -9999 -9999 -9999 -9999 -9999 -9999 -9999 -9999 -9999 -9999 -9999 -9999 -9999 -9999 -9999 -9999 -9999 -9999 -9999 -9999 -9999 -9999 -9999 -9999 -9999 -9999 -9999 -9999 -9999 -9999 -9999 -9999 -9999 -9999 -9999 -9999 -9999 -9999 36.28788 35.71429 35.1227 -9999 -9999 -9999 -9999 -9999 -9999 -9999 -9999 -9999 -9999 -9999 -9999 -9999 -9999 -9999 -9999 -9999 -9999 -9999 -9999 -9999 -9999 -9999 -9999 -9999 -9999 -9999 -9999 -9999 -9999 -9999 -9999 -9999 -9999 -9999 
-9999 -9999 -9999 -9999 -9999 -9999 -9999 -9999 -9999 -9999 -9999 -9999 -9999 -9999 -9999 -9999 -9999 -9999 -9999 -9999 -9999 -9999 -9999 -9999 -9999 -9999 -9999 -9999 -9999 -9999 -9999 -9999 -9999 -9999 -9999 -9999 -9999 -9999 -9999 -9999 -9999 -9999 -9999 -9999 -9999 -9999 -9999 -9999 -9999 -9999 -9999 -9999 -9999 -9999 -9999 -9999 -9999 -9999 -9999 -9999 -9999 -9999 -9999 -9999 -9999 -9999 -9999 -9999 -9999 -9999 -9999 -9999 -9999 -9999 -9999 -9999 -9999 -9999 -9999 -9999 -9999 -9999 -9999 -9999 -9999 -9999 -9999 -9999 -9999 -9999 -9999 -9999 -9999 -9999 -9999 -9999 -9999 -9999 -9999 -9999 -9999 -9999 -9999 -9999 -9999 -9999 -9999 -9999 -9999 -9999 -9999 -9999 -9999 -9999 -9999 -9999 -9999 -9999 -9999 -9999 -9999 -9999 -9999 -9999 -9999 -9999 -9999 -9999 -9999 39.58944 39.42308 37.88789 36.60624 36.50793 36.27596 -9999 -9999 -9999 -9999 -9999 -9999 -9999 -9999 -9999 -9999 -9999 -9999 -9999 -9999 -9999 -9999 -9999 -9999 -9999 -9999 -9999 -9999 -9999 -9999 -9999 -9999 -9999 -9999 -9999 -9999 -9999 -9999 -9999 -9999 -9999 
-9999 -9999 -9999 -9999 -9999 -9999 -9999 -9999 -9999 -9999 -9999 33.97098 33.83772 34.05512 -9999 -9999 -9999 -9999 -9999 -9999 -9999 -9999 -9999 -9999 -9999 -9999 -9999 -9999 -9999 -9999 -9999 -9999 -9999 -9999 -9999 -9999 -9999 -9999 -9999 -9999 -9999 -9999 -9999 -9999 -9999 -9999 -9999 -9999 -9999 -9999 -9999 -9999 -9999 -9999 -9999 -9999 -9999 -9999 -9999 -9999 -9999 -9999 -9999 -9999 -9999 -9999 -9999 -9999 -9999 -9999 -9999 -9999 -9999 -9999 -9999 -9999 -9999 -9999 -9999 -9999 -9999 -9999 -9999 -9999 -9999 -9999 -9999 -9999 -9999 -9999 -9999 -9999 -9999 -9999 -9999 -9999 -9999 -9999 -9999 -9999 -9999 -9999 -9999 -9999 -9999 -9999 -9999 -9999 -9999 -9999 -9999 -9999 -9999 -9999 -9999 -9999 -9999 -9999 -9999 -9999 -9999 -9999 -9999 -9999 -9999 -9999 -9999 -9999 39.9467 39.91228 39.18387 37.63682 36.7515 36.49598 36.07754 -9999 -9999 -9999 -9999 -9999 -9999 -9999 -9999 -9999 -9999 -9999 -9999 -9999 -9999 -9999 -9999 -9999 -9999 -9999 -9999 -9999 -9999 -9999 -9999 -9999 -9999 -9999 -9999 -9999 -9999 -9999 -9999 -9999 -9999 -9999 
-9999 -9999 -9999 -9999 -9999 -9999 -9999 -9999 -9999 33.9693 33.99297 33.90501 34.12909 34.47669 34.45176 34.98695 -9999 -9999 -9999 -9999 -9999 -9999 -9999 -9999 -9999 -9999 -9999 -9999 -9999 -9999 -9999 -9999 -9999 -9999 -9999 -9999 -9999 -9999 -9999 -9999 -9999 -9999 -9999 -9999 -9999 -9999 -9999 -9999 -9999 -9999 -9999 -9999 -9999 -9999 -9999 -9999 -9999 -9999 -9999 -9999 -9999 -9999 -9999 -9999 -9999 -9999 -9999 -9999 -9999 -9999 -9999 -9999 -9999 -9999 -9999 -9999 -9999 -9999 -9999 -9999 -9999 -9999 -9999 -9999 -9999 -9999 -9999 -9999 -9999 -9999 -9999 -9999 -9999 -9999 -9999 -9999 -9999 -9999 -9999 -9999 -9999 -9999 -9999 -9999 -9999 -9999 -9999 -9999 -9999 -9999 -9999 -9999 -9999 -9999 -9999 -9999 -9999 -9999 -9999 -9999 -9999 -9999 -9999 -9999 -9999 -9999 39.66183 40.07246 40.12524 39.75845 38.91304 37.46313 36.2286 35.99503 35.82347 35.79435 35.81871 36.07872 36.17706 -9999 -9999 -9999 -9999 -9999 -9999 -9999 -9999 -9999 -9999 -9999 -9999 -9999 -9999 -9999 -9999 -9999 -9999 -9999 -9999 -9999 -9999 -9999 -9999 -9999 -9999 -9999 -9999 -9999 -9999 -9999 
-9999 -9999 -9999 -9999 -9999 -9999 -9999 -9999 33.13596 33.53227 34.04255 34.22222 34.83245 35.04386 35.05672 35.19965 35.05222 34.76936 34.98695 -9999 -9999 -9999 -9999 -9999 -9999 -9999 -9999 -9999 -9999 -9999 -9999 -9999 -9999 -9999 -9999 -9999 -9999 -9999 -9999 -9999 -9999 -9999 -9999 -9999 -9999 -9999 -9999 -9999 -9999 -9999 -9999 -9999 -9999 -9999 -9999 -9999 -9999 -9999 -9999 -9999 -9999 -9999 -9999 -9999 -9999 -9999 -9999 -9999 -9999 -9999 -9999 -9999 -9999 -9999 -9999 -9999 -9999 -9999 -9999 -9999 -9999 -9999 -9999 -9999 -9999 -9999 -9999 -9999 -9999 -9999 -9999 -9999 -9999 -9999 -9999 -9999 -9999 -9999 -9999 -9999 -9999 -9999 -9999 -9999 -9999 -9999 -9999 -9999 -9999 -9999 -9999 -9999 -9999 -9999 -9999 -9999 -9999 -9999 -9999 -9999 -9999 -9999 -9999 -9999 -9999 -9999 -9999 39.2171 39.56563 39.55993 39.26876 37.84517 36.26263 35.68896 34.91944 34.54861 34.70149 35.22615 35.8405 -9999 -9999 -9999 -9999 -9999 -9999 -9999 -9999 -9999 -9999 -9999 -9999 -9999 -9999 -9999 -9999 -9999 -9999 -9999 -9999 -9999 -9999 -9999 -9999 -9999 -9999 -9999 -9999 -9999 -9999 -9999 
-9999 -9999 -9999 -9999 -9999 -9999 -9999 -9999 33.37743 33.7766 34.26171 34.61199 34.79877 34.76936 34.87013 34.88774 34.50521 34.12281 34.12489 34.71856 35.12217 35.59028 36.01731 35.95361 35.6898 -9999 -9999 -9999 -9999 -9999 -9999 -9999 -9999 -9999 -9999 -9999 -9999 -9999 -9999 -9999 -9999 -9999 -9999 -9999 -9999 -9999 -9999 -9999 -9999 -9999 -9999 -9999 -9999 -9999 -9999 -9999 -9999 -9999 -9999 -9999 -9999 -9999 -9999 -9999 -9999 -9999 -9999 -9999 -9999 -9999 -9999 -9999 -9999 -9999 -9999 -9999 -9999 -9999 -9999 -9999 -9999 -9999 -9999 -9999 -9999 -9999 -9999 -9999 -9999 -9999 -9999 -9999 -9999 -9999 -9999 -9999 -9999 -9999 -9999 -9999 -9999 -9999 -9999 -9999 -9999 -9999 -9999 -9999 -9999 -9999 -9999 -9999 -9999 -9999 -9999 -9999 -9999 -9999 -9999 -9999 -9999 -9999 41.25604 41.01449 40.47271 39.46587 38.82235 39.11013 39.27889 39.26909 38.91243 37.97376 36.31131 34.87842 34.35583 34.57071 35.29851 35.80882 35.33138 34.43628 -9999 -9999 -9999 -9999 -9999 -9999 -9999 -9999 -9999 -9999 -9999 -9999 -9999 -9999 -9999 -9999 -9999 -9999 -9999 -9999 -9999 -9999 -9999 -9999 -9999 -9999 -9999 -9999 -9999 -9999 
-9999 -9999 -9999 -9999 -9999 -9999 -9999 -9999 33.39947 33.6649 34.08091 34.34211 34.61706 34.84849 34.75821 34.48052 34.5671 34.33682 34.43563 34.92064 35.39474 35.45494 35.51484 35.60606 35.44358 35.42746 -9999 -9999 -9999 -9999 -9999 -9999 -9999 -9999 -9999 -9999 -9999 -9999 -9999 -9999 -9999 -9999 -9999 -9999 -9999 -9999 -9999 -9999 -9999 -9999 -9999 -9999 -9999 -9999 -9999 -9999 -9999 -9999 -9999 -9999 -9999 -9999 -9999 -9999 -9999 -9999 -9999 -9999 -9999 -9999 -9999 -9999 -9999 -9999 -9999 -9999 -9999 -9999 -9999 -9999 -9999 -9999 -9999 -9999 -9999 -9999 -9999 -9999 -9999 -9999 -9999 -9999 -9999 -9999 -9999 -9999 -9999 -9999 -9999 -9999 -9999 -9999 -9999 -9999 -9999 -9999 -9999 -9999 -9999 -9999 -9999 -9999 -9999 -9999 -9999 -9999 -9999 -9999 -9999 -9999 -9999 42.60038 42.65258 42.20657 42.28045 41.78674 41.08187 40.39589 39.62536 39.20019 39.42495 39.5217 38.93894 37.99392 36.42638 34.84615 34.49848 34.64782 34.54861 -9999 -9999 -9999 -9999 -9999 -9999 -9999 -9999 -9999 -9999 -9999 -9999 -9999 -9999 -9999 -9999 -9999 -9999 -9999 -9999 -9999 -9999 -9999 -9999 -9999 -9999 -9999 -9999 -9999 -9999 -9999 
-9999 -9999 -9999 -9999 -9999 -9999 -9999 33.8286 33.96104 33.78906 33.77078 34.31758 34.54861 34.3967 34.07699 34.0388 34.3254 34.61539 34.41933 34.72961 35.03537 35.13632 35.02193 35.02639 35.10965 35.14398 -9999 -9999 -9999 -9999 -9999 -9999 -9999 -9999 -9999 -9999 -9999 -9999 -9999 -9999 -9999 -9999 -9999 -9999 -9999 -9999 -9999 -9999 -9999 -9999 -9999 -9999 -9999 -9999 -9999 -9999 -9999 -9999 -9999 -9999 -9999 -9999 -9999 -9999 -9999 -9999 -9999 -9999 -9999 -9999 -9999 -9999 -9999 -9999 -9999 -9999 -9999 -9999 -9999 -9999 -9999 -9999 -9999 -9999 -9999 -9999 -9999 -9999 -9999 -9999 -9999 -9999 -9999 -9999 -9999 -9999 -9999 -9999 -9999 -9999 -9999 -9999 -9999 -9999 -9999 -9999 -9999 -9999 -9999 -9999 -9999 -9999 -9999 -9999 -9999 -9999 -9999 41.96105 -9999 -9999 -9999 42.64305 42.98365 42.58242 41.89815 42.22689 42.58996 41.95238 40.98011 39.99056 39.84375 40.76448 41.23439 40.20468 38.15529 36.56565 35.49949 34.73497 34.70948 -9999 -9999 -9999 -9999 -9999 -9999 -9999 -9999 -9999 -9999 -9999 -9999 -9999 -9999 -9999 -9999 -9999 -9999 -9999 -9999 -9999 -9999 -9999 -9999 -9999 -9999 -9999 -9999 -9999 -9999 -9999 
-9999 -9999 -9999 -9999 -9999 -9999 -9999 33.87587 34.28571 34.32386 34.26166 34.30736 34.19913 33.77309 32.8629 32.67663 33.60287 34.49508 34.20232 34.09091 34.33067 34.52697 34.49868 34.73316 34.75877 -9999 -9999 -9999 -9999 -9999 -9999 -9999 -9999 -9999 -9999 -9999 -9999 -9999 -9999 -9999 -9999 -9999 -9999 -9999 -9999 -9999 -9999 -9999 -9999 -9999 -9999 -9999 -9999 -9999 -9999 -9999 -9999 -9999 -9999 -9999 -9999 -9999 -9999 -9999 -9999 -9999 -9999 -9999 -9999 -9999 -9999 -9999 -9999 -9999 -9999 -9999 -9999 -9999 -9999 -9999 -9999 -9999 -9999 -9999 -9999 -9999 -9999 -9999 -9999 -9999 -9999 -9999 -9999 -9999 -9999 -9999 -9999 -9999 -9999 -9999 -9999 -9999 -9999 -9999 -9999 -9999 -9999 -9999 -9999 -9999 -9999 -9999 -9999 -9999 -9999 -9999 41.08423 41.44083 41.96105 42.11834 42.05163 42.07317 42.30072 42.00634 41.87215 42.05909 42.10771 41.73611 41.22928 40.5877 40.00462 40.17691 40.96045 41.09687 40.55555 39.55882 38.65672 37.89023 36.70213 -9999 -9999 -9999 -9999 -9999 -9999 -9999 -9999 -9999 -9999 -9999 -9999 -9999 -9999 -9999 -9999 -9999 -9999 -9999 -9999 -9999 -9999 -9999 -9999 -9999 -9999 -9999 -9999 -9999 -9999 -9999 
-9999 -9999 -9999 34.31244 34.42694 34.71856 34.91645 35.0044 34.76936 34.1819 33.89904 33.8569 33.70911 33.22132 32.92572 33.28804 33.69272 34.24445 34.90691 35.41667 35.59806 35.43307 34.96519 34.94343 34.55497 34.34211 -9999 -9999 -9999 -9999 -9999 -9999 -9999 -9999 -9999 -9999 -9999 -9999 -9999 -9999 -9999 -9999 -9999 -9999 -9999 -9999 -9999 -9999 -9999 -9999 -9999 -9999 -9999 -9999 -9999 -9999 -9999 -9999 -9999 -9999 -9999 -9999 -9999 -9999 -9999 -9999 -9999 -9999 -9999 -9999 -9999 -9999 -9999 -9999 -9999 -9999 -9999 -9999 -9999 -9999 -9999 -9999 -9999 -9999 -9999 -9999 -9999 -9999 -9999 -9999 -9999 -9999 -9999 -9999 -9999 -9999 -9999 -9999 -9999 -9999 -9999 -9999 -9999 -9999 -9999 -9999 -9999 -9999 -9999 -9999 -9999 -9999 -9999 -9999 -9999 -9999 -9999 41.59892 42.00542 41.91441 41.84782 41.82475 41.80254 41.71208 41.57559 41.66667 41.48301 41.68962 41.48402 40.73059 39.63527 38.13202 38.6236 40.71229 41.15023 40.28965 38.98635 37.46269 36.86186 36.98699 -9999 -9999 -9999 -9999 -9999 -9999 -9999 -9999 -9999 -9999 -9999 -9999 -9999 -9999 -9999 -9999 -9999 -9999 -9999 -9999 -9999 -9999 -9999 -9999 -9999 -9999 -9999 -9999 -9999 -9999 
-9999 35.12987 35.55265 35.58618 36.25654 36.70583 36.55352 35.84206 34.62719 33.86243 33.81834 33.88741 33.78136 34.319 34.05211 34.6 34.21986 33.81963 34.21751 34.78836 35.35088 35.25306 34.57679 34.12281 33.97266 34.01675 -9999 -9999 -9999 -9999 -9999 -9999 -9999 -9999 -9999 -9999 -9999 -9999 -9999 -9999 -9999 -9999 -9999 -9999 -9999 -9999 -9999 -9999 -9999 -9999 -9999 -9999 -9999 -9999 -9999 -9999 -9999 -9999 -9999 -9999 -9999 -9999 -9999 -9999 -9999 -9999 -9999 -9999 -9999 -9999 -9999 -9999 -9999 -9999 -9999 -9999 -9999 -9999 -9999 -9999 -9999 -9999 -9999 -9999 -9999 -9999 -9999 -9999 -9999 -9999 -9999 -9999 -9999 -9999 -9999 -9999 -9999 -9999 -9999 -9999 -9999 -9999 -9999 -9999 -9999 -9999 -9999 -9999 -9999 -9999 -9999 -9999 -9999 -9999 -9999 -9999 -9999 -9999 41.68925 41.98283 41.7122 41.68943 41.94139 41.85032 41.759 41.68969 41.4371 41.2764 41.06979 40.427 39.34162 38.08194 38.0121 39.88426 41.11265 41.03642 40.11461 38.23965 36.43939 35.71429 -9999 -9999 -9999 -9999 -9999 -9999 -9999 -9999 -9999 -9999 -9999 -9999 -9999 -9999 -9999 -9999 -9999 -9999 -9999 -9999 -9999 -9999 -9999 -9999 -9999 -9999 -9999 -9999 -9999 -9999 
-9999 34.80903 35.69878 36.74438 37.4677 37.52148 37.01299 35.51484 34.12489 33.93015 34.39434 34.74801 34.46667 34.71111 35.2 35.59806 34.93843 34.50486 34.61199 34.83245 35.02639 35.30184 35.45494 35.44939 35.2698 35.02604 34.68233 -9999 -9999 -9999 -9999 -9999 -9999 -9999 -9999 -9999 -9999 -9999 -9999 -9999 -9999 -9999 -9999 -9999 -9999 -9999 -9999 -9999 -9999 -9999 -9999 -9999 -9999 -9999 -9999 -9999 -9999 -9999 -9999 -9999 -9999 -9999 -9999 -9999 -9999 -9999 -9999 -9999 -9999 -9999 -9999 -9999 -9999 -9999 -9999 -9999 -9999 -9999 -9999 -9999 -9999 -9999 -9999 -9999 -9999 -9999 -9999 -9999 -9999 -9999 -9999 -9999 -9999 -9999 -9999 -9999 -9999 -9999 -9999 -9999 -9999 -9999 -9999 -9999 -9999 -9999 -9999 -9999 -9999 -9999 -9999 -9999 -9999 -9999 -9999 -9999 -9999 -9999 41.26235 42.13964 42.07428 42.10046 41.94139 41.80403 41.68962 41.50685 41.36905 41.0221 40.60773 40.14312 39.74537 38.33333 38.06556 39.6639 40.58172 40.85422 40.6133 39.56542 37.95477 -9999 -9999 -9999 -9999 -9999 -9999 -9999 -9999 -9999 -9999 -9999 -9999 -9999 -9999 -9999 -9999 -9999 -9999 -9999 -9999 -9999 -9999 -9999 -9999 -9999 -9999 -9999 -9999 -9999 -9999 -9999 
-9999 -9999 35.36213 36.40693 37.28522 37.54296 37.24093 36.19792 35.21435 35.08772 35.4386 35.958 35.75198 35.8114 35.71429 36.16228 35.76754 35.41114 35.61613 35.72695 35.97186 36.33595 36.59327 36.14719 35.16101 34.38045 33.87871 -9999 -9999 -9999 -9999 -9999 -9999 -9999 -9999 -9999 -9999 -9999 -9999 -9999 -9999 -9999 -9999 -9999 -9999 -9999 -9999 -9999 -9999 -9999 -9999 -9999 -9999 -9999 -9999 -9999 -9999 -9999 -9999 -9999 -9999 -9999 -9999 -9999 -9999 -9999 -9999 -9999 -9999 -9999 -9999 -9999 -9999 -9999 -9999 -9999 -9999 -9999 -9999 -9999 -9999 -9999 -9999 -9999 -9999 -9999 -9999 -9999 -9999 -9999 -9999 -9999 -9999 -9999 -9999 -9999 -9999 -9999 -9999 -9999 -9999 -9999 -9999 -9999 -9999 -9999 -9999 -9999 -9999 -9999 -9999 -9999 -9999 -9999 -9999 -9999 -9999 -9999 -9999 41.55436 42.2267 42.16083 41.62138 41.43898 41.32326 41.02388 40.91117 40.72802 40.54178 40.33149 39.91228 38.18477 37.6741 38.76611 39.61219 40.66574 40.56956 40.19048 39.38953 38.67458 37.70081 36.93009 -9999 -9999 -9999 -9999 34.77011 34.52752 -9999 -9999 -9999 -9999 -9999 -9999 -9999 -9999 -9999 -9999 -9999 -9999 -9999 -9999 -9999 -9999 -9999 -9999 -9999 -9999 -9999 -9999 
-9999 -9999 35.45494 36.20539 36.86147 37.47841 37.71589 37.5 37.0322 36.42298 36.22715 36.74935 37.02007 37.34729 36.99825 36.82373 36.46649 36.00877 36.50794 36.57407 36.35965 36.51001 36.80915 36.26943 35.20452 34.40508 34.27138 34.18412 33.64035 33.2231 -9999 -9999 -9999 -9999 -9999 -9999 -9999 -9999 -9999 -9999 -9999 -9999 -9999 -9999 -9999 -9999 -9999 -9999 -9999 -9999 -9999 -9999 -9999 -9999 -9999 -9999 -9999 -9999 -9999 -9999 -9999 -9999 -9999 -9999 -9999 -9999 -9999 -9999 -9999 -9999 -9999 -9999 -9999 -9999 -9999 -9999 -9999 -9999 -9999 -9999 -9999 -9999 -9999 -9999 -9999 -9999 -9999 -9999 -9999 -9999 -9999 -9999 -9999 -9999 -9999 -9999 -9999 -9999 -9999 -9999 -9999 -9999 -9999 -9999 -9999 -9999 -9999 -9999 -9999 -9999 -9999 -9999 -9999 -9999 -9999 -9999 -9999 -9999 -9999 -9999 41.9571 42.31457 41.7346 41.48352 41.52739 41.24532 40.92386 40.63361 40.65657 40.49587 39.96786 38.89658 38.49537 38.9733 39.4337 40.39705 40.4364 40.01416 39.41376 39.52242 39.02077 38.69048 37.56294 36.37284 35.54217 35.50505 35.48718 34.38155 33.90625 -9999 -9999 -9999 -9999 -9999 -9999 -9999 -9999 -9999 -9999 -9999 -9999 -9999 -9999 -9999 -9999 -9999 -9999 -9999 -9999 -9999 
-9999 -9999 34.63404 35.11434 35.78042 36.54354 37.00787 37.46736 37.67361 37.32639 36.97917 37.05396 37.19459 37.26003 37.51088 37.32639 37.20626 36.87066 36.80192 36.25 35.38933 35.42757 35.90909 36.20466 35.64935 34.79112 34.4184 34.46475 33.81326 33.13544 -9999 -9999 -9999 -9999 -9999 -9999 -9999 -9999 -9999 -9999 -9999 -9999 -9999 -9999 -9999 -9999 -9999 -9999 -9999 -9999 -9999 -9999 -9999 -9999 -9999 -9999 -9999 -9999 -9999 -9999 -9999 -9999 -9999 -9999 -9999 -9999 -9999 -9999 -9999 -9999 -9999 -9999 -9999 -9999 -9999 -9999 -9999 -9999 -9999 -9999 -9999 -9999 -9999 -9999 -9999 -9999 -9999 -9999 -9999 -9999 -9999 -9999 -9999 -9999 -9999 -9999 -9999 -9999 -9999 -9999 -9999 -9999 -9999 -9999 -9999 -9999 -9999 -9999 -9999 -9999 -9999 -9999 -9999 -9999 -9999 -9999 -9999 -9999 -9999 40.91735 41.86937 42.36298 42.3913 41.87215 41.27532 40.90065 40.66853 40.51566 40.17035 40.01377 39.86301 39.81227 39.91713 39.86611 39.81994 40.05525 40.20833 39.81221 39.42678 38.81579 38.20475 37.94643 36.9012 35.6383 35.16016 35.37879 35.05573 34.46154 -9999 34.48276 34.31984 34.15605 -9999 -9999 -9999 -9999 -9999 -9999 -9999 -9999 -9999 -9999 -9999 -9999 -9999 -9999 -9999 -9999 -9999 -9999 
-9999 -9999 33.64362 33.75668 34.15997 34.68889 35.53333 36.56915 37.46702 37.96053 37.35783 36.85477 36.53509 36.4693 36.99825 37.56544 37.66404 37.27154 36.6274 35.82677 34.77312 34.63882 35.21645 35.60997 35.50818 34.73661 34.04577 33.67786 33.63795 33.37708 32.84961 -9999 -9999 -9999 -9999 -9999 -9999 -9999 -9999 -9999 -9999 -9999 -9999 -9999 -9999 -9999 -9999 -9999 -9999 -9999 -9999 -9999 -9999 -9999 -9999 -9999 -9999 -9999 -9999 -9999 -9999 -9999 -9999 -9999 -9999 -9999 -9999 -9999 -9999 -9999 -9999 -9999 -9999 -9999 -9999 -9999 -9999 -9999 -9999 -9999 -9999 -9999 -9999 -9999 -9999 -9999 -9999 -9999 -9999 -9999 -9999 -9999 -9999 -9999 -9999 -9999 -9999 -9999 -9999 -9999 -9999 -9999 -9999 -9999 -9999 -9999 -9999 -9999 -9999 -9999 -9999 -9999 -9999 -9999 -9999 -9999 -9999 -9999 -9999 41.44022 41.71196 42.18609 42.45496 41.93914 41.08957 40.55863 40.48611 40.20833 39.32219 38.92726 39.53168 40.21639 40.34722 40.25069 40.04178 39.99536 39.89758 39.74178 39.60114 38.51085 37.19697 36.36364 35.5437 35.02564 34.83232 34.5679 34.44964 35.06729 35.68443 35.80442 35.587 35.36393 34.88924 34.34183 33.89244 33.57219 33.86243 34.41455 34.68615 34.39542 33.98268 34.10791 -9999 -9999 -9999 -9999 -9999 -9999 -9999 -9999 
-9999 -9999 34.27167 34.55882 34.24688 34.2966 35.22013 36.01351 37.09678 38.11111 37.56684 36.64444 36.49425 36.50794 36.93634 37.78509 37.88277 37.24714 36.35965 35.72368 35.30702 34.86038 35.02604 35.20189 35.20672 34.88774 34.41278 33.76736 33.59443 33.63874 33.28959 -9999 -9999 -9999 -9999 -9999 -9999 -9999 -9999 -9999 -9999 -9999 -9999 -9999 -9999 -9999 -9999 -9999 -9999 -9999 -9999 -9999 -9999 -9999 -9999 -9999 -9999 -9999 -9999 -9999 -9999 -9999 -9999 -9999 -9999 -9999 -9999 -9999 -9999 -9999 -9999 -9999 -9999 -9999 -9999 -9999 -9999 -9999 -9999 -9999 -9999 -9999 -9999 -9999 -9999 -9999 -9999 -9999 -9999 -9999 -9999 -9999 -9999 -9999 -9999 -9999 -9999 -9999 -9999 -9999 -9999 -9999 -9999 -9999 -9999 -9999 -9999 -9999 -9999 -9999 -9999 -9999 -9999 -9999 -9999 -9999 -9999 -9999 -9999 -9999 41.3505 41.66667 41.89312 41.91919 41.52582 41.31554 40.82633 39.98599 38.87337 38.74187 39.35185 40.30093 40.35451 40.14312 40.06944 40.03724 39.81221 39.70727 39.51841 38.73412 37.7761 36.77209 35.59671 35.00522 34.82051 34.47916 34.93292 35.28037 35.33854 35.48218 35.22845 34.9632 34.49432 33.74741 32.89063 32.6324 32.76398 33.38525 34.26517 34.68177 34.77669 34.50479 34.02335 33.66013 -9999 -9999 -9999 -9999 -9999 -9999 
-9999 -9999 -9999 -9999 35.73029 35.55107 36.20145 36.58537 37.01445 38.13673 38.30645 37.91554 37.66756 36.64875 36.83155 37.64217 38.089 37.46684 36.22995 35.35018 34.92064 34.34476 34.40508 34.65712 34.86615 34.71503 34.57031 34.31501 33.96763 33.33333 33.28924 -9999 -9999 -9999 -9999 -9999 -9999 -9999 -9999 -9999 -9999 -9999 -9999 -9999 -9999 -9999 -9999 -9999 -9999 -9999 -9999 -9999 -9999 -9999 -9999 -9999 -9999 -9999 -9999 -9999 -9999 -9999 -9999 -9999 -9999 -9999 -9999 -9999 -9999 -9999 -9999 -9999 -9999 -9999 -9999 -9999 -9999 -9999 -9999 -9999 -9999 -9999 -9999 -9999 -9999 -9999 -9999 -9999 -9999 -9999 -9999 -9999 -9999 -9999 -9999 -9999 -9999 -9999 -9999 -9999 -9999 -9999 -9999 -9999 -9999 -9999 -9999 -9999 40.56338 -9999 -9999 -9999 -9999 -9999 -9999 -9999 -9999 -9999 -9999 -9999 -9999 -9999 41.39419 41.66667 41.90141 41.69027 40.89202 40.03268 39.41948 39.47858 39.99536 40.27778 40.21238 40.42013 40.13889 39.99536 39.86742 39.64286 39.28234 38.66959 37.3745 36.58107 35.82051 35.30021 34.76923 35.06729 35.53998 35.37095 34.87461 34.76563 34.37827 33.85744 33.87851 33.3597 33.28059 33.03859 32.47312 32.49476 33.33333 34.32914 34.72222 34.19811 34.0812 33.95969 -9999 -9999 -9999 -9999 -9999 -9999 
-9999 -9999 -9999 -9999 36.93029 36.71595 36.65768 37.60163 38.70822 38.99287 39.24445 38.87399 38.41355 37.42181 37.42222 37.91887 38.42105 38.2626 37.65597 36.90795 35.70152 34.53333 34.08289 34.23246 34.40227 34.51134 35.18277 35.36213 34.49561 34.36404 33.73016 33.51064 -9999 -9999 -9999 -9999 -9999 -9999 -9999 -9999 -9999 -9999 -9999 -9999 -9999 -9999 -9999 -9999 -9999 -9999 -9999 -9999 -9999 -9999 -9999 -9999 -9999 -9999 -9999 -9999 -9999 -9999 -9999 -9999 -9999 -9999 -9999 -9999 -9999 -9999 -9999 -9999 -9999 -9999 -9999 -9999 -9999 -9999 -9999 -9999 -9999 -9999 -9999 -9999 -9999 -9999 -9999 -9999 -9999 -9999 -9999 -9999 -9999 -9999 -9999 -9999 -9999 -9999 -9999 -9999 -9999 -9999 -9999 -9999 -9999 -9999 41.1368 41.40326 41.42857 -9999 -9999 -9999 -9999 -9999 -9999 -9999 -9999 -9999 -9999 -9999 -9999 -9999 41.62125 41.71246 41.75978 41.52542 41.14878 40.63089 40.14085 40.11142 40.23941 39.69238 39.82505 40.30847 40.08821 39.96265 40.26591 39.9467 39.54155 39.06551 37.87425 36.69192 36.07692 35.6884 35.13374 35.28646 36.09375 35.91954 35.28646 34.84375 34.53878 34.47452 34.19003 34.47452 34.60722 34.37167 33.78594 33.1741 33.1746 33.72033 34.40104 34.56113 34.92449 -9999 -9999 -9999 -9999 -9999 -9999 -9999 
-9999 -9999 -9999 -9999 -9999 38.09204 37.09678 37.39892 38.13673 38.85165 39.3617 38.71761 38.28405 38.02502 38.56952 38.58599 38.3157 38.85965 38.71897 38.29787 37.72282 35.8 33.95555 33.86384 34.1512 34.8285 35.52631 36.30017 36.30017 36.08924 35.50439 35.19737 34.76632 -9999 -9999 -9999 -9999 -9999 -9999 -9999 -9999 -9999 -9999 -9999 -9999 -9999 -9999 -9999 -9999 -9999 -9999 -9999 -9999 -9999 -9999 -9999 -9999 -9999 -9999 -9999 -9999 -9999 -9999 -9999 -9999 -9999 -9999 -9999 -9999 -9999 -9999 -9999 -9999 -9999 -9999 -9999 -9999 -9999 -9999 -9999 -9999 -9999 -9999 -9999 -9999 -9999 -9999 -9999 -9999 -9999 -9999 -9999 -9999 -9999 -9999 -9999 -9999 -9999 -9999 -9999 -9999 -9999 -9999 -9999 -9999 -9999 42.66098 42.37689 41.97269 -9999 -9999 -9999 -9999 -9999 -9999 -9999 -9999 -9999 -9999 -9999 -9999 -9999 41.87215 41.64352 41.97012 41.71415 41.4536 40.70151 40.42603 40.06944 39.81994 39.38766 39.70995 40.37037 40.07042 39.51914 40.113 40.11905 39.88439 39.5293 38.75 37.46223 36.85699 36.34696 35.39095 35.09317 35.41018 35.42312 35.08231 34.58725 34.52004 34.35857 34.52004 34.49735 33.62434 33.38692 33.62999 33.92473 33.14815 32.77244 33.51563 34.1954 34.69116 34.58606 -9999 -9999 -9999 -9999 -9999 -9999 
-9999 -9999 -9999 -9999 -9999 -9999 -9999 -9999 38.63432 38.88146 39.76569 39.84929 39.31452 38.59767 38.77866 39.26072 39.51754 39.40789 39.79058 39.74191 38.96276 37.46649 35.54513 34.37778 34.11111 34.57447 35.32272 36.40351 37.12915 37.2266 36.86736 36.32199 35.35088 -9999 -9999 -9999 -9999 -9999 -9999 -9999 -9999 -9999 -9999 -9999 -9999 -9999 -9999 -9999 -9999 -9999 -9999 -9999 -9999 -9999 -9999 -9999 -9999 -9999 -9999 -9999 -9999 -9999 -9999 -9999 -9999 -9999 -9999 -9999 -9999 -9999 -9999 -9999 -9999 -9999 -9999 -9999 -9999 -9999 -9999 -9999 -9999 -9999 -9999 -9999 -9999 -9999 -9999 -9999 -9999 -9999 -9999 -9999 -9999 -9999 -9999 -9999 -9999 -9999 -9999 -9999 -9999 -9999 -9999 -9999 -9999 42.29516 42.29692 42.15413 41.94522 41.85289 -9999 -9999 -9999 -9999 -9999 -9999 -9999 -9999 -9999 -9999 -9999 -9999 41.94139 41.78241 41.87734 41.90274 41.59584 41.17232 40.68352 40.0838 39.02043 38.84259 39.80716 40.51247 40.09389 39.37266 40.08945 40.29356 40.27778 39.64354 39.27175 38.20281 37.24593 36.62008 35.65532 35.85151 36.40625 35.72917 35.48137 35.51525 35.68783 34.709 34.6436 35.10582 34.65609 34.07643 33.20021 32.68398 33.14332 33.4145 33.38658 33.80208 34.51233 35.14254 34.35431 -9999 -9999 -9999 -9999 -9999 
-9999 -9999 -9999 -9999 -9999 -9999 -9999 -9999 -9999 -9999 39.6438 39.88567 39.66132 39.32082 38.53887 38.64639 38.86702 39.25152 39.329 39.443 39.67014 38.99912 37.91554 36.56784 35.03128 34.63261 35.07596 35.97075 36.84211 37.18285 36.911 36.38158 35.56587 34.66312 -9999 -9999 -9999 -9999 -9999 -9999 -9999 -9999 -9999 -9999 -9999 -9999 -9999 -9999 -9999 -9999 -9999 -9999 -9999 -9999 -9999 -9999 -9999 -9999 -9999 -9999 -9999 -9999 -9999 -9999 -9999 -9999 -9999 -9999 -9999 -9999 -9999 -9999 -9999 -9999 -9999 -9999 -9999 -9999 -9999 -9999 -9999 -9999 -9999 -9999 -9999 -9999 -9999 -9999 -9999 -9999 -9999 -9999 -9999 -9999 -9999 -9999 -9999 -9999 -9999 -9999 -9999 -9999 -9999 -9999 41.92416 41.99164 42.10648 42.15549 42.43268 -9999 -9999 -9999 -9999 -9999 -9999 -9999 -9999 -9999 41.52968 -9999 41.30237 41.3479 41.75774 41.82692 42.33611 42.0892 41.99623 41.7603 41.52739 41.13278 40.01397 39.53704 40.21237 40.59888 40.3484 39.75257 40.07491 40.19195 40.24621 40.11015 39.53489 38.68869 37.895 37.12357 36.34259 36.01651 36.38461 36.11979 35.91954 36.15506 35.39708 34.60722 34.80547 35.60126 35.24416 34.53526 34.06149 33.97642 34.16936 33.27922 32.22403 32.82909 33.52273 33.74452 33.27796 32.69444 -9999 -9999 -9999 -9999 
-9999 -9999 -9999 -9999 -9999 -9999 -9999 -9999 39.92147 40.06999 40.12753 39.78565 39.91228 39.89362 38.85135 38.22072 38.91868 38.75661 39.04887 39.11917 39.49182 39.90886 39.88095 38.85918 37.67921 36.61276 35.43907 35.9095 36.72429 36.41975 35.78691 34.98217 33.82616 33.75668 -9999 -9999 -9999 -9999 -9999 -9999 -9999 -9999 -9999 -9999 -9999 -9999 -9999 -9999 -9999 -9999 -9999 -9999 -9999 -9999 -9999 -9999 -9999 -9999 -9999 -9999 -9999 -9999 -9999 -9999 -9999 -9999 -9999 -9999 -9999 -9999 -9999 -9999 -9999 -9999 -9999 -9999 -9999 -9999 -9999 -9999 -9999 -9999 -9999 -9999 -9999 -9999 -9999 -9999 -9999 -9999 -9999 -9999 -9999 -9999 -9999 -9999 -9999 -9999 -9999 -9999 -9999 -9999 -9999 41.05634 41.48045 41.62037 41.96759 42.01293 42.24059 -9999 -9999 -9999 -9999 -9999 -9999 -9999 -9999 41.39119 41.48251 41.32137 40.65657 40.31593 41.3242 41.94064 42.3516 42.41363 42.3258 42.32026 41.78305 40.99162 40.14939 40.08821 40.35088 40.46296 40.2933 39.74002 39.9537 40.27391 40.43909 40.27778 39.94169 39.09496 38.31823 37.4613 36.7082 36.45833 36.69772 36.23188 35.60606 35.54153 35.53609 35.43663 35.15873 34.82428 34.77103 34.79766 35.20021 34.85342 34.5943 34.01639 33.19936 33.4122 34.44798 34.32796 33.14145 32.89902 -9999 -9999 -9999 -9999 
-9999 -9999 -9999 -9999 -9999 -9999 -9999 39.57243 39.28571 39.36782 39.56676 39.09575 38.61408 39.87622 40.16172 40.04065 39.66756 38.88889 38.58025 38.89616 39.2487 40.0475 40.625 40.43859 39.71111 38.47185 37.32079 37.14157 37.43316 36.60394 35.70789 34.67742 33.62613 32.95148 -9999 -9999 -9999 -9999 -9999 -9999 -9999 -9999 -9999 -9999 -9999 -9999 -9999 -9999 -9999 -9999 -9999 -9999 -9999 -9999 -9999 -9999 -9999 -9999 -9999 -9999 -9999 -9999 -9999 -9999 -9999 -9999 -9999 -9999 -9999 -9999 -9999 -9999 -9999 -9999 -9999 -9999 -9999 -9999 -9999 -9999 -9999 -9999 -9999 -9999 -9999 -9999 -9999 -9999 -9999 -9999 -9999 -9999 -9999 -9999 -9999 -9999 -9999 -9999 -9999 -9999 -9999 -9999 -9999 41.10009 40.58381 41.05805 41.80594 42.10527 42.28821 -9999 -9999 -9999 -9999 -9999 -9999 -9999 -9999 41.57356 41.40551 41.07481 41.06145 41.06979 41.57534 41.87103 42.32696 42.19323 42.34171 42.15278 41.7603 41.15023 40.54307 40.56956 40.46296 40.37396 40.18929 39.97685 40.11142 40.30516 40.32951 39.97585 39.55911 39.14216 38.49446 37.34568 36.78608 37.16356 37.5641 36.9969 36.10241 36.36603 36.69312 36.44515 35.35676 34.0568 33.67508 34.40776 34.88924 34.23855 33.78307 32.9087 31.95793 31.80828 32.39248 33.57219 34.19078 33.65385 32.62295 32.55555 32.98274 -9999 
-9999 -9999 -9999 -9999 -9999 -9999 39.57243 39.3739 38.70967 38.1177 38.56694 39.21833 39.38172 40.43859 40.81365 40.9612 40.61943 40.38979 39.39394 38.771 38.90351 39.60503 40.28497 40.5382 40.48246 39.89832 38.86649 38.20755 38.35125 38.23925 37.41039 36.69828 34.94112 33.26521 32.54076 -9999 -9999 -9999 -9999 -9999 -9999 -9999 -9999 -9999 -9999 -9999 -9999 -9999 -9999 -9999 -9999 -9999 -9999 -9999 -9999 -9999 -9999 -9999 -9999 -9999 -9999 -9999 -9999 -9999 -9999 -9999 -9999 -9999 -9999 -9999 -9999 -9999 -9999 -9999 -9999 -9999 -9999 -9999 -9999 -9999 -9999 -9999 -9999 -9999 -9999 -9999 -9999 -9999 -9999 -9999 -9999 -9999 -9999 -9999 -9999 -9999 -9999 -9999 -9999 -9999 -9999 -9999 -9999 -9999 -9999 40.625 41.05462 -9999 -9999 -9999 -9999 -9999 -9999 -9999 42.01102 -9999 -9999 41.99623 41.57033 41.23188 41.16951 41.25 41.57509 41.87215 42.07763 42.23744 41.89751 41.73631 41.66666 41.61945 40.86629 40.40968 40.18929 39.98153 40.22346 40.49296 40.44256 40.35714 40.39385 39.78495 39.24731 39.12306 38.8806 38.02243 37.69231 37.26708 36.7905 36.69772 36.91222 37.1714 36.94621 36.40211 35.70288 34.6463 33.43983 33.06709 32.90461 33.04233 32.96413 32.71305 32.70285 32.52778 32.08749 32.33871 32.71305 33.33333 33.17152 -9999 -9999 -9999 
-9999 -9999 -9999 -9999 -9999 -9999 38.89622 39.4679 39.40603 39.44295 39.20506 39.15989 39.5219 40.12753 40.33595 40.6467 41.18799 41.2037 40.70856 40.38979 39.52763 39.32361 39.0873 39.40789 39.52879 39.75877 39.67728 39.36551 38.94144 38.55856 37.23887 36.10354 35.30344 34.23913 33.37862 -9999 -9999 -9999 -9999 -9999 -9999 -9999 -9999 -9999 -9999 -9999 -9999 -9999 -9999 -9999 -9999 -9999 -9999 -9999 -9999 -9999 -9999 -9999 -9999 -9999 -9999 -9999 -9999 -9999 -9999 -9999 -9999 -9999 -9999 -9999 -9999 -9999 -9999 -9999 -9999 -9999 -9999 -9999 -9999 -9999 -9999 -9999 -9999 -9999 -9999 -9999 -9999 -9999 -9999 -9999 -9999 36.0628 36.60886 37.0317 38.35714 38.94413 -9999 -9999 -9999 -9999 -9999 -9999 -9999 -9999 -9999 41.4794 -9999 -9999 -9999 -9999 -9999 -9999 -9999 -9999 42.44936 42.31123 -9999 42.0928 41.57033 41.42442 41.15942 41.38258 41.43583 41.52968 41.75774 42.05479 41.78209 41.7603 41.83192 41.50095 40.97619 40.86629 40.57263 40.35948 40.64867 40.97421 40.66667 40.43834 40.07246 39.5526 38.97059 38.84058 38.66765 38.34853 38.2622 37.83436 37.08592 37.08333 37.27934 37.10692 36.91983 36.35647 35.25641 34.3983 33.0914 32.49459 32.38328 32.93269 32.63666 33.06452 33.68969 32.66888 31.69399 31.74863 32.62295 33.38641 33.30671 -9999 -9999 -9999 
-9999 -9999 -9999 -9999 38.08244 38.10484 39.17778 39.6438 39.84169 40.49202 40.75555 40.74821 40.34142 40.05376 40.24823 40.6658 40.97222 41.12271 41.18166 41.2 40.72581 39.22491 37.5448 37.75692 37.91111 38.26667 39.02222 39.66132 39.8248 39.47011 37.87671 36.25571 35.86066 35.13206 34.53352 34.40055 -9999 -9999 -9999 -9999 -9999 -9999 -9999 -9999 -9999 -9999 -9999 -9999 -9999 -9999 -9999 -9999 -9999 -9999 -9999 -9999 -9999 -9999 -9999 -9999 -9999 -9999 -9999 -9999 -9999 -9999 -9999 -9999 -9999 -9999 -9999 -9999 -9999 -9999 -9999 -9999 -9999 -9999 -9999 -9999 -9999 -9999 -9999 -9999 -9999 -9999 -9999 -9999 -9999 -9999 35.99034 35.86006 36.38566 36.45833 38.87297 40.25424 -9999 39.25189 40.66293 41.41133 -9999 -9999 -9999 -9999 41.73479 41.59818 41.09116 41.08473 -9999 -9999 -9999 43.0787 43.32872 43.10897 42.58494 42.43268 42.46255 42.07028 41.64272 41.47343 41.52174 41.88095 41.7365 41.50685 41.53006 41.68956 41.85083 42.13483 41.83052 41.2868 41.35714 41.17232 40.70962 40.44256 40.70881 40.87643 40.51393 40.47619 39.96598 39.44773 38.94608 38.71981 38.70809 38.44411 38.55759 38.40469 37.46154 36.76012 37.0021 37.06625 37.26415 36.577 35.87302 34.34505 33.33333 33.36039 33.08983 32.87487 32.40437 32.73026 33.27869 32.75578 32.19064 32.53311 33.46818 33.89066 33.57295 32.81759 -9999 -9999 
-9999 -9999 -9999 38.52459 38.17935 38.71622 39.70063 40.0266 40 40.37778 41.11406 41.46825 41.4672 41.08735 40.93528 40.88132 40.87926 41.11986 40.93916 40.97778 41.2 39.86972 37.87466 37.34148 37.12737 36.77536 37.71454 39.33064 39.99554 39.94176 39.09381 37.92237 36.99634 35.68493 35.44505 35.2861 -9999 -9999 -9999 -9999 -9999 -9999 -9999 -9999 -9999 -9999 -9999 -9999 -9999 -9999 -9999 -9999 -9999 -9999 -9999 -9999 -9999 -9999 -9999 -9999 -9999 -9999 -9999 -9999 -9999 -9999 -9999 -9999 -9999 -9999 -9999 -9999 -9999 -9999 -9999 -9999 -9999 -9999 -9999 -9999 -9999 -9999 -9999 -9999 -9999 -9999 -9999 -9999 -9999 -9999 -9999 35.76288 36.35477 37.5 39.76191 41.43126 40.57143 39.78571 40.69602 41.7603 41.38418 -9999 -9999 40.79431 40.89464 40.93407 40.99908 41.12828 -9999 -9999 42.76377 43.18182 43.39709 43.08219 42.93278 42.59777 42.51413 42.13881 41.61891 41.54625 41.69068 41.85769 42.06573 41.87442 41.75926 41.78273 41.78241 41.87442 41.55093 41.1985 40.74859 40.72505 40.88763 40.71156 40.75409 40.82613 40.55233 40.28183 39.86686 39.84759 39.27875 39.04143 39.13255 38.93849 38.43435 38.20513 37.5 36.55244 36.67712 36.81435 36.80336 36.37566 35.80149 34.34505 33.65591 33.49514 33.1427 32.43464 32.62295 32.58583 32.59076 32.70285 32.56326 32.77962 33.46774 33.41346 32.9582 33.01075 -9999 -9999 
-9999 -9999 -9999 37.62626 37.69407 38.17567 39.0009 39.32082 39.27281 39.36314 39.77987 40.33688 40.87302 40.87091 40.67722 40.70176 40.77778 40.50802 40.43459 40.47939 41.12903 40.6586 39.50954 39.25319 38.82834 37.94521 38.42081 39.07967 39.08514 39.49276 39.4169 39.14835 38.7431 37.32687 36.45546 36.58425 35.75716 34.93055 35.15194 -9999 -9999 -9999 -9999 -9999 -9999 -9999 -9999 -9999 -9999 -9999 -9999 -9999 -9999 -9999 -9999 -9999 -9999 -9999 -9999 -9999 -9999 -9999 -9999 -9999 -9999 -9999 -9999 -9999 -9999 -9999 -9999 -9999 -9999 -9999 -9999 -9999 -9999 -9999 -9999 -9999 -9999 -9999 -9999 -9999 -9999 -9999 -9999 -9999 -9999 -9999 -9999 -9999 36.92906 38.6715 40.76705 41.90207 41.61945 40.85945 41.50048 42.1831 42.3455 42.09159 42.04654 41.52502 40.91549 40.6338 40.53991 40.83807 -9999 42.23164 42.76685 42.67956 42.64572 42.8407 42.74564 42.73445 42.50936 42.58216 42.49292 41.76191 41.71456 41.73913 42.00095 41.97183 41.83052 41.76004 41.61998 41.34078 41.15168 40.60434 40.234 40.40115 40.69326 40.59217 40.73276 40.73276 40.30563 39.98073 39.78495 39.84759 39.63832 39.21283 39.03509 38.91347 38.3982 37.94597 37.8999 37.57813 37.40799 37.5 37.14286 36.31329 35.48301 34.66454 33.94765 33.27922 32.84632 32.43169 32.70901 32.91387 32.52508 32.41667 32.56831 32.40437 32.48911 31.98052 31.4693 31.94897 31.89935 -9999 
-9999 -9999 -9999 -9999 36.42987 36.72087 37.4328 37.98293 37.85195 37.69407 38.74429 39.40831 39.83467 39.75044 40.11525 40.49202 40.40881 39.76449 39.80473 40.58265 41.21864 40.72072 40.58266 41.39419 41.0274 40.18106 39.97685 39.51914 39.17598 39.79686 39.90741 39.88426 39.94015 39.54842 37.77933 37.29166 37.74373 37.23156 36.8287 35.45707 35.4512 35.43398 -9999 -9999 -9999 -9999 -9999 -9999 -9999 -9999 -9999 -9999 -9999 -9999 -9999 -9999 -9999 -9999 -9999 -9999 -9999 -9999 -9999 -9999 -9999 -9999 -9999 -9999 -9999 -9999 -9999 -9999 -9999 -9999 -9999 -9999 -9999 -9999 -9999 -9999 -9999 -9999 -9999 -9999 -9999 -9999 -9999 -9999 -9999 -9999 -9999 37.66957 38.62974 40.39751 41.71375 42.53035 42.53521 42.02178 42.30406 42.49527 43.25397 44.00749 44.3032 43.60077 42.21902 41.04227 40.27377 40.78319 41.38258 41.61959 42.06573 42.10894 42.01292 42.29692 42.4537 42.59259 42.80408 42.99348 42.9108 42.4221 41.71484 41.73977 41.81076 41.85769 41.85553 41.61985 41.43324 41.14583 40.84778 40.54581 40.32651 40.13605 40.16908 40.06686 40.21012 40.29356 40.09389 39.7964 40.02415 40.19608 39.63235 39.06096 38.80671 38.70647 38.20281 38.03681 38.28125 38.30729 38.21839 38.35436 37.73585 36.26984 36.22612 36.15506 35.33654 33.92473 32.87634 32.81421 32.8159 33.11037 32.77592 32.03212 32.09571 31.88525 32.08061 31.98124 31.31991 30.86932 -9999 -9999 
-9999 -9999 -9999 -9999 35.59982 35.98279 36.47245 37.062 37.27478 37.16895 37.97814 38.92663 39.3018 39.25023 39.81233 39.97326 40.18018 40.0772 40.34608 40.85585 40.88472 40.85586 41.10054 41.48452 41.9863 41.06648 39.89758 40.2507 40.4364 40.625 40.41319 39.8793 40.16204 40 38.59404 37.88515 38.52421 39.1527 38.27762 37.00369 37.5 37.40741 36.71296 36.22685 36.77285 -9999 -9999 -9999 -9999 -9999 -9999 -9999 -9999 -9999 -9999 -9999 -9999 -9999 -9999 -9999 -9999 -9999 -9999 -9999 -9999 -9999 -9999 -9999 -9999 -9999 -9999 -9999 -9999 -9999 -9999 -9999 -9999 -9999 -9999 -9999 -9999 -9999 -9999 -9999 -9999 -9999 -9999 -9999 -9999 -9999 -9999 -9999 41.49904 42.41996 42.69374 42.59776 42.74043 42.23324 42.32394 42.79343 43.11798 43.54166 44.18982 44.46779 44.12879 42.77137 41.6185 41.16235 40.58598 40.96821 41.47619 41.47781 41.83052 42.18602 42.55121 42.48595 42.53277 42.6676 42.69663 42.14015 41.61863 41.57033 41.3033 42.19807 42.16383 41.92488 41.59624 41.04938 41.1095 40.7869 40.62196 40.19608 39.68254 39.60784 39.83622 40.1472 40.14085 40.10859 40.22574 40.31008 39.87217 39.50893 39.18651 38.63184 38.09164 38.25641 38.4434 38.13291 38.04233 38.03891 37.26115 36.49518 37.03996 37.43469 36.70382 34.56197 33.27957 32.73809 32.65472 -9999 -9999 32.32999 31.72222 31.66109 32.29508 33.0318 32.34797 31.34921 31.14618 30.9956 
-9999 -9999 -9999 -9999 36.68529 36.35531 35.9446 36.02077 36.61276 36.33061 36.91781 38.35616 38.69863 39.04697 39.18011 39.07658 40.05888 40.77869 40.65041 40.47619 40.09009 40.35326 41.327 41.48452 41.75725 41.29834 40.83101 40.47952 40.18106 40.90278 40.34722 40.12605 40.52607 40.31657 39.64153 38.86554 39.16198 39.84594 40.02315 39.25255 39.26909 39.40243 38.35201 37.48833 37.91667 -9999 -9999 -9999 -9999 -9999 -9999 -9999 -9999 -9999 -9999 -9999 -9999 -9999 -9999 -9999 39.22374 39.7192 -9999 -9999 -9999 -9999 -9999 -9999 -9999 -9999 -9999 -9999 -9999 -9999 -9999 -9999 -9999 -9999 -9999 -9999 -9999 -9999 -9999 -9999 -9999 -9999 -9999 -9999 -9999 -9999 -9999 -9999 42.15413 42.13221 42.13092 41.64326 42.03911 42.43697 42.41363 42.32026 42.08683 42.94336 43.7787 44.4291 44.91644 44.84463 44.04762 42.63285 41.40019 41.4499 41.42651 41.42512 41.78538 42.16383 42.277 42.23164 42.4221 42.41573 42.39642 42.18898 41.52299 41.25484 41.12903 42.195 41.97443 41.80871 41.61932 41.33045 41.08016 41.17502 41.20235 40.34826 39.47633 39.42786 39.77385 39.82021 40.13849 40.11905 40.1341 40.05299 39.78495 39.46078 38.80671 38.13056 37.87651 38.33333 38.56467 38.59096 38.09904 37.85714 37.27224 37.19186 37.31656 37.36897 36.69872 34.89247 33.54701 32.74194 32.52688 -9999 -9999 -9999 -9999 32.11111 32.00443 32.45324 32.18294 31.31399 30.67673 -9999 
39.90978 40.50991 40.13654 38.70057 38.42329 38.27247 36.34068 35.51317 35.99099 35.96014 36.75799 37.97814 38.30608 38.4598 38.41463 38.77504 40.48592 40.3951 39.56621 39.34426 39.69238 40.38108 40.93407 41.80328 41.84782 42.01007 42.24059 41.5506 41.10644 41.64352 41.10644 41.22191 40.73034 40.40262 40.77964 40.45624 40.38282 41.10801 41.08957 40.54935 40.37922 40.18779 39.72378 39.23221 38.95833 37.96555 -9999 -9999 -9999 -9999 -9999 -9999 -9999 -9999 -9999 -9999 -9999 -9999 38.50655 38.92757 39.4506 39.7032 39.6978 -9999 -9999 -9999 -9999 -9999 -9999 -9999 -9999 -9999 -9999 -9999 -9999 -9999 -9999 -9999 -9999 -9999 -9999 -9999 -9999 -9999 -9999 -9999 -9999 -9999 -9999 -9999 -9999 41.22191 41.52661 41.80633 41.78404 41.45299 41.83286 41.76136 41.7611 41.73729 42.13352 42.76071 43.43923 43.81279 44.30671 44.79167 44.80912 44.79755 43.98281 42.7264 41.98251 41.85991 41.52216 41.7383 42.04438 42.29869 42.3221 42.58216 42.32955 42.28571 41.95485 41.59357 41.8616 42.2447 42.26533 41.9532 41.66667 41.59483 41.6185 41.78779 41.76385 41.12586 40.19019 39.87026 39.99014 39.78734 40.00975 39.90848 39.61988 39.60785 39.36275 38.88067 38.10226 37.67361 38.09164 38.72699 38.93229 38.84494 38.45541 37.33871 37.05502 37.24545 37.04883 36.69312 36.04839 35.10752 33.97849 32.9314 32.8479 -9999 -9999 -9999 -9999 -9999 32.55296 32.25 32.14286 -9999 -9999 -9999 
39.91105 40.18361 38.70739 37.09754 38.10198 38.49432 37.20657 37.00369 37.21461 36.24772 37.06739 37.01181 37.22527 37.8643 38.37421 38.82002 39.89899 39.012 37.68622 38.10185 39.08287 40.06945 40.99723 41.84932 41.59836 42.05163 42.77627 43.11989 42.72268 42.2848 42.24217 41.85185 41.1985 41.00939 41.45717 41.64352 41.78241 41.89751 41.10957 41.36406 41.75978 40.98783 40.23876 38.95079 37.85583 37.45396 -9999 -9999 -9999 -9999 -9999 -9999 -9999 -9999 -9999 -9999 -9999 -9999 39.24883 39.10615 39.69238 40.1721 40.0772 40.08265 -9999 -9999 -9999 -9999 -9999 -9999 -9999 -9999 -9999 -9999 -9999 -9999 -9999 -9999 -9999 -9999 -9999 -9999 -9999 -9999 -9999 -9999 -9999 -9999 -9999 -9999 -9999 -9999 41.71388 41.87853 42.04438 42.45014 42.7762 42.61364 41.90545 41.66667 41.78504 41.61959 42.01583 42.49769 43.16298 43.76151 44.26648 44.0309 43.99717 44.38967 44.45231 44.30952 43.46264 42.57402 42.23809 42.25852 42.3221 42.55869 42.68177 42.47388 42.19349 42.12828 42.77457 42.64847 42.43076 42.23973 42.16524 41.64286 41.64272 41.37681 41.22935 41.59335 41.19823 40.57863 39.68843 39.52736 39.95536 39.84221 39.47761 38.89728 38.69587 38.61361 38.16717 38.17123 38.89736 39.24897 38.95833 38.65304 38.25879 37.3507 36.46514 36.78533 36.74121 35.71811 34.79437 34.46602 34.30107 33.71212 34.25027 -9999 -9999 -9999 -9999 -9999 -9999 32.96734 -9999 -9999 -9999 -9999 
-9999 40.08498 39.44129 37.71307 38.49432 39.26191 38.88889 38.69382 37.7302 36.3388 36.05023 35.84949 36.875 37.91209 38.08219 38.03949 39.07254 38.20798 37.04226 37.39496 38.95892 40.0515 41.17784 42.26027 42.14481 42.41193 42.76434 42.75847 42.72237 42.39328 42.03196 40.6713 40.92386 41.48045 41.75926 41.8287 42.24217 42.31302 41.89944 42.13092 41.57356 41.08635 40.66574 39.00463 37.65938 37.15847 37.10866 37.43094 38.37477 39.49772 39.89695 -9999 -9999 -9999 -9999 -9999 -9999 -9999 39.9061 39.47245 39.91713 40.18265 40.01377 40.12004 40.72802 39.94893 -9999 -9999 -9999 -9999 -9999 -9999 -9999 -9999 -9999 -9999 -9999 -9999 -9999 -9999 -9999 -9999 -9999 -9999 -9999 -9999 -9999 -9999 -9999 -9999 -9999 -9999 -9999 40.97619 41.06973 41.5234 42.28045 42.89077 42.85714 43.14286 42.79539 42.26533 42.47159 42.41996 42.60038 42.58475 43.14554 44.21817 44.20904 43.87947 43.76177 44.17614 44.23077 43.24713 42.52626 42.14015 42.02077 42.02077 41.9532 42.12165 42.10398 42.46842 43.0277 42.69048 42.59524 42.70245 42.41784 42.00191 41.78744 41.37341 41.52089 41.71498 41.47399 40.76511 39.80655 39.54591 40.23244 39.91098 39.62739 39.44274 38.63169 38.48718 38.79487 39.36605 39.5641 39.15631 38.31237 37.88605 37.5134 36.9086 36.60714 37.6455 37.3673 36.27292 34.53947 33.87622 33.95563 34.01639 34.36482 33.99559 -9999 -9999 -9999 -9999 -9999 -9999 -9999 -9999 -9999 -9999 
-9999 39.84375 39.25189 37.53541 36.95857 37.74788 38.3286 37.64124 36.15741 35.75343 35.6621 35.35353 36.40955 37.47736 37.01923 37.65005 38.61341 37.61574 36.91479 38.07512 39.11517 40.14085 41.41133 42.46575 42.57493 42.73098 42.93135 42.74775 42.56273 42.16083 41.68937 41.0149 40.28558 40.6221 41.41274 42.06018 41.73631 41.80556 42.63352 42.50232 42.20056 41.10329 40.58989 39.55432 38.38384 38.09524 38.07551 38.05249 38.68228 39.34426 39.76254 39.77778 40.05376 -9999 -9999 -9999 -9999 -9999 40.42603 40.20018 40.26243 40.3653 40.71038 40.9153 40.73822 40.52824 -9999 -9999 -9999 -9999 -9999 -9999 -9999 -9999 -9999 -9999 -9999 -9999 -9999 -9999 -9999 -9999 -9999 -9999 -9999 -9999 -9999 -9999 -9999 -9999 -9999 -9999 -9999 41.54796 41.61905 40.70881 39.93256 40.99424 42.63731 43.0161 42.78892 42.60326 43.19048 43.25736 43.29556 42.90123 42.76191 43.22474 44.57747 44.88263 44.26345 43.89204 43.98281 43.65421 42.53372 41.90613 41.54624 41.47399 41.54589 42.00581 42.49031 43.06358 43.20988 43.14554 42.76685 42.47911 42.36695 42.21585 42.07849 41.73977 41.39785 41.23062 41.20773 40.53922 40.20771 39.88095 39.53954 39.25703 39.55186 39.8374 39.78328 39.16666 39.04465 39.46687 39.71193 39.34896 38.22292 37.62058 37.22944 36.95887 37.87634 38.60063 37.91005 36.44481 35.12486 34.88057 34.80874 34.95599 35.2649 -9999 33.84009 33.72881 -9999 -9999 -9999 -9999 -9999 -9999 -9999 -9999 
-9999 40.58074 39.66667 38.22002 36.41714 36.00187 36.3764 37.2191 36.91806 35.77348 35.25114 35.43956 35.84475 36.3904 36.12637 36.99355 37.9247 37.31482 36.76471 37.61704 38.58286 40.3558 42.01293 42.30946 42.62295 43.11201 43.33333 43.048 42.25544 41.78051 41.41483 40.78212 39.5951 39.41315 39.34272 40.38282 41.50327 41.83007 42.67956 43.10185 42.86703 41.97012 40.94101 40.05079 39.0411 38.94231 38.99632 39.11142 38.81279 38.62398 39.0991 39.84444 40.04876 40.16577 39.94096 40.65657 -9999 -9999 40.6221 39.93056 39.90251 40.38462 40.69294 40.71558 40.28533 39.90036 39.98178 -9999 -9999 -9999 -9999 -9999 -9999 -9999 -9999 -9999 -9999 -9999 -9999 -9999 -9999 -9999 -9999 -9999 -9999 -9999 -9999 -9999 -9999 -9999 -9999 -9999 -9999 40.5106 41.21299 39.81214 38.78299 40.10721 41.90682 43.05556 43.15992 42.17539 42.72031 43.46591 43.55524 43.68471 43.61348 43.63163 43.83239 44.55399 44.72693 44.69697 44.29322 44.46839 42.89499 41.97977 41.66667 42.51453 43.2655 43.4058 43.3908 43.28571 43.03588 42.6264 42.50936 42.25187 42.04438 42.00191 41.78744 41.37255 41.24753 41.03128 41.18497 40.73803 39.89152 39.23193 38.6941 38.58974 39.80061 40.39246 40.25641 40.06211 39.36782 39.08046 39.01992 38.65304 38.09904 38.1223 37.15847 36.53006 37.06989 37.55274 37.28632 35.98485 35.15795 35.43028 35.53355 35.18826 35.02778 34.82043 34.26871 33.98526 33.58671 -9999 -9999 -9999 -9999 -9999 -9999 -9999 
-9999 -9999 41.64306 39.47619 37.41737 36.76471 36.42322 36.04921 35.79387 35.39926 35.1108 35.12891 34.87569 35.59982 35.97222 36.69872 36.50138 36.51893 36.61546 37.42978 38.47418 40.3324 42.10526 42.47237 42.90293 42.75658 42.7281 42.32516 41.62088 40.9049 40.78459 40.9935 40.09389 38.74765 38.66004 39.68366 40.24276 40.50279 40.70962 41.08635 41.6205 42.0845 41.12979 40.04178 38.76611 38.55893 38.9733 39.48577 39.24657 38.79076 38.91147 39.47133 39.9017 39.97748 39.49176 40.38462 41.09274 41.41344 41.08635 40.12605 39.86928 40.01377 40.16803 40.0545 39.60623 39.29558 38.82733 -9999 -9999 -9999 -9999 -9999 39.97175 -9999 -9999 -9999 -9999 -9999 -9999 -9999 -9999 -9999 -9999 -9999 -9999 -9999 -9999 -9999 -9999 -9999 -9999 -9999 -9999 40.20468 41.6185 40.84303 40.03411 40.76246 41.59335 42.63285 42.30205 42.30392 42.61975 43.46264 43.41475 43.4473 43.43721 43.14286 43.74403 43.76191 44.25451 44.82431 44.82431 44.29322 43.06763 42.69933 43.24713 43.69627 43.83333 43.44729 43.38999 42.9214 42.21429 42.33524 42.02178 41.76163 41.83429 41.47287 41.17934 40.9824 41.20235 41.06105 40.22905 39.88625 39.02196 38.85512 39.57696 39.74359 39.89744 40.25641 40.51282 40.42443 39.80021 39.2328 39.05591 38.73945 38.37085 37.9902 37.21312 37.18579 37.86174 38.1746 37.96592 36.80556 35.43663 34.6548 34.53552 34.44816 33.95061 33.38983 33.08081 33.41722 33.44595 -9999 -9999 -9999 -9999 -9999 -9999 -9999 
-9999 -9999 40.67235 42.06913 41.04762 39.45869 39.20455 37.64204 36.54391 37.25071 37.09981 35.52754 34.81482 34.71455 34.95822 35.81267 35.56015 35.65838 36.65274 38.27247 39.75989 41.0831 42.10648 42.33242 42.71117 42.30769 41.57509 40.93205 40.4364 40.40262 40.94101 41.0149 40.99162 40.37559 39.01515 38.34283 38.39962 38.35227 38.79392 39.86742 40.41193 41.59604 41.38418 41.03465 40.03724 39.49677 39.70452 40.10129 39.68692 39.17125 39.29224 39.63414 39.69003 39.85507 39.61219 39.91228 41.02564 41.71245 41.48251 40.5929 39.47245 39.49677 39.99081 39.90868 39.50276 38.74187 -9999 -9999 -9999 39.34272 39.74178 39.85405 40.04237 40.19886 40.58685 -9999 -9999 -9999 -9999 -9999 -9999 -9999 -9999 -9999 -9999 -9999 -9999 -9999 -9999 -9999 -9999 -9999 40.2374 40.59767 41.95568 41.47287 41.1306 40.83333 41.54448 42.154 42.66862 43.10851 43.80466 43.59904 43.01932 42.56298 42.71137 42.66278 42.81189 41.6175 42.12828 42.70231 42.93582 42.68116 43.04348 42.97102 43.26191 43.84977 44.01408 43.69688 43.17326 42.80952 42.07969 41.6423 41.44864 40.93567 41.08358 41.07843 41.44864 41.42651 41.01825 40.02451 39.24651 39.58959 40.18127 40.37487 40.74074 40.74074 40.49844 40.29503 39.58982 39.01042 38.99371 39.25926 39.1189 39.03088 38.62903 37.84378 37.65126 37.89359 38.40812 38.57827 37.95699 37.29903 35.56976 33.98058 32.83828 33.97222 34.71751 34.30034 33.67117 33.63787 33.91666 -9999 -9999 -9999 -9999 -9999 -9999 -9999 
-9999 -9999 -9999 40.36087 42.30406 42.70538 42.26361 39.97585 38.66279 38.15029 36.13506 35.31633 35.20599 35.6338 36.05634 35.6676 35.67781 36.74559 37.12756 38.10862 39.46009 40.39906 41.5506 42.21915 42.62295 42.37443 42.07875 41.45891 40.71495 40.16432 40.2307 40.08945 40.89202 40.86855 40.50663 40.21842 39.57143 39.17625 39.55939 39.32665 40.0191 41.26306 41.92635 41.17092 40.73296 40.04178 39.79167 40.14733 39.98153 39.49074 39.779 40.01831 39.90036 39.41871 39.58333 39.58333 40.49263 41.30137 41.64365 41.15313 40.23877 39.80447 39.51465 39.34162 39.05093 38.59404 -9999 -9999 -9999 38.69382 39.242 39.51231 39.5893 40.33713 40.55081 40.67797 -9999 -9999 -9999 -9999 -9999 40.81197 -9999 -9999 -9999 -9999 -9999 -9999 41.0628 40.49364 41.08527 41.73892 42.17245 41.4956 42.31884 42.51701 42.51701 41.88725 42.32649 42.15976 43.18182 43.47507 43.05555 42.06114 42.45562 43.2598 44.09621 43.73782 43.20626 42.50246 42.78753 42.87791 43.0395 42.63848 43.10429 42.92271 43.37121 43.51074 43.42593 43.55742 43.06345 42.67241 42.42203 42.08211 41.32353 40.27778 40.75713 41.30435 41.11748 40.4489 39.96101 38.98809 39.20683 40.13092 40.12626 40.14228 40.4908 40.78675 40.75805 39.90135 38.90625 38.67924 38.12169 38.0609 38.59509 39.00426 38.84409 38.02428 37.43124 38.33333 38.76464 38.69239 37.81216 37.67644 37.02805 35.86839 34.04372 33.38889 33.64302 34.04926 33.64834 33.33333 33.13758 33.30527 -9999 -9999 -9999 -9999 -9999 -9999 
-9999 -9999 -9999 -9999 -9999 -9999 41.99905 41.08696 40.35471 38.26087 36.43744 36.38095 35.94349 36.99422 36.89788 37.39255 36.96581 38.12915 38.59524 38.63636 38.41808 38.99813 40.44944 41.52778 42.10165 42.17033 41.98806 41.25115 40.29712 39.37266 39.44759 40.34091 40.36458 40.05223 40.85945 41.85606 42.06913 41.88095 41.83381 41.25958 40.53794 41.97619 42.25852 41.61918 41.31455 41.05976 40.17273 39.85102 40.25463 40.78212 40.85422 40.92593 40.72802 39.64647 39.07254 39.05817 39.72923 40.41667 41.71284 42.17735 40.79812 39.47245 39.01099 38.87363 38.63426 38.32405 37.98883 37.82589 38.20798 38.18861 38.61502 39.05508 39.61318 40.22574 40.44188 40.46935 -9999 -9999 -9999 41.38258 41.31155 41.21429 41.16809 41.97269 42.42424 41.97887 41.27907 41.49709 40.64922 40.69485 41.3033 41.02941 41.44672 41.91033 42.17539 42.85368 43.22157 43.6531 43.82896 43.38741 43.57283 42.96188 41.46943 42.52704 43.71945 43.6217 42.2371 42.23541 42.64995 43.59162 43.70155 43.56936 44.14995 44.18103 43.82267 43.11175 43.30484 43.23502 43.00554 43.12906 43.29096 42.93583 42.46841 41.95906 41.04847 40.75173 41.08696 40.73809 40.20173 38.88889 38.42315 38.55421 38.81381 38.80446 39.37309 39.97436 41.20654 41.22942 39.69366 38.94984 39.38214 39.21107 38.14815 37.5 37.87634 38.6388 38.69826 37.90144 37.32005 37.98701 38.74598 38.51133 38.01743 37.44518 36.5847 36.68301 -9999 -9999 -9999 -9999 -9999 33.79469 33.5331 33.10887 -9999 -9999 -9999 -9999 -9999 -9999 
-9999 -9999 -9999 -9999 -9999 -9999 -9999 40.24155 39.97093 39.37861 39.92857 40.76191 40.48309 41.47454 40.59767 40.96618 39.58944 39.75845 39.29952 38.29023 37.47646 38.01498 39.47245 40.75885 41.48199 41.68969 41.1372 40.55863 40.27391 39.40243 39.05367 39.77273 40.07143 39.97619 40.52707 40.88095 40.71429 40.83333 42.16383 42.71729 42.12165 42.78571 42.16954 41.8828 41.12061 40.88763 40.7277 40.6338 40.8216 40.82397 41.31652 41.43389 41.01671 40.12172 39.05229 39.09897 39.24883 39.4774 40.33985 41.45833 41.31652 40.75375 40.52288 40.54935 40.6133 40.23474 39.60094 39.30243 39.57169 39.13858 38.81086 38.79473 39.42398 40.09972 40.70881 40.73276 40.68487 -9999 -9999 40.85945 41.23809 41.4025 41.71442 42.38095 42.70538 43.01228 43.08712 42.8194 42.34496 42.86744 41.93237 40.91787 40.3959 41.02564 41.27451 41.25 41.59226 42.35497 42.93744 43.45063 43.09243 41.49254 42.01184 42.95433 42.79744 42.1875 42.04204 42.23881 42.92036 43.2598 44.15459 44.34097 44.46819 44.70339 44.27825 43.82184 43.21872 43.22917 43.14138 43.04775 43.23944 43.23809 42.77778 42.15257 41.52089 41.59441 40.85014 39.9467 38.82295 37.58812 36.90476 37.09349 38.09524 38.94033 39.42208 39.59612 40.8179 40.12539 38.95042 38.95899 39.72135 39.36508 38.50482 37.87879 37.71786 38.15359 38.03279 37.23699 36.97222 37.55519 38.34423 38.34423 38.00546 37.30811 36.34636 36.21064 -9999 -9999 -9999 -9999 -9999 -9999 33.50457 33.07823 -9999 -9999 -9999 -9999 -9999 -9999 
-9999 -9999 -9999 -9999 -9999 -9999 -9999 -9999 -9999 -9999 41.66666 43.33333 43.87324 44.12181 43.60077 43.1316 42.39341 41.15646 39.2029 37.47619 37.29934 38.16901 38.99061 39.70037 40.33985 40.43982 40.36676 40.45624 40.31657 39.89262 38.98226 39.13145 39.96212 40.62203 40.234 40.00961 39.39614 39.90338 41.73809 43.1108 42.73809 43.18613 42.50239 41.71484 40.17772 39.97134 41.09848 41.87853 41.03107 40.58074 41.00753 41.4794 41.40699 40.93068 39.95726 39.56563 39.37027 39.32291 39.82008 40.38282 41.45775 42.23005 42.4221 42.60828 42.53767 41.92561 41.31256 41.12524 41.08146 40.53672 39.87759 38.94366 38.77119 39.48864 40 40.20594 40.24566 39.78806 39.66094 -9999 40.04762 40.68768 42.00095 42.40476 42.12035 42.23324 42.6264 43.09457 43.92019 43.90935 42.92498 42.54013 41.59503 41.25365 41.27794 40.70513 41.69139 41.81372 41.5183 42.18442 42.42871 41.36816 42.18442 41.3471 41.59335 42.64418 43.70098 43.8172 43.59162 43.62888 44.09222 44.16666 44.37383 44.26498 44.25771 43.80342 43.2757 43.4575 43.39981 43.20549 43.29556 43.11491 42.91547 42.67241 42.21273 41.49952 40.47619 38.81448 37.286 36.56983 36.01738 36.71795 38.08411 39.375 39.71193 38.48344 38.88889 38.61465 38.6828 38.96034 39.25509 38.93398 38.61656 37.9813 38.0088 37.67995 37.81628 37.41667 37.05257 37.01226 37.45847 37.76128 38.06755 37.72222 36.9912 35.40305 35.19444 -9999 -9999 -9999 -9999 -9999 -9999 32.33788 -9999 -9999 -9999 -9999 -9999 -9999 
-9999 -9999 -9999 -9999 -9999 -9999 -9999 -9999 -9999 -9999 -9999 -9999 -9999 -9999 42.84037 43.47418 43.08712 42.45918 40.89147 39.17624 38.93637 38.82576 38.80282 39.02154 39.10798 39.39607 39.65356 40.14513 40.30516 40.68352 39.95305 39.57156 40.717 41.19048 40.32567 40.19749 41.16088 42.02794 42.84004 43.11905 42.95607 43.32386 42.64286 41.35447 39.72142 39.79885 40.76448 41.66666 41.92561 41.4536 41.16951 41.47781 42.16242 41.57143 41.06628 40.37356 40.234 40.40115 40.81197 40.26191 40.8942 42.01878 42.68177 42.99242 42.84037 42.16101 41.73729 41.83099 41.85446 41.05288 40.48964 39.51231 38.95951 39.52448 39.54202 39.64286 40.10116 40.22158 39.87069 39.42678 39.28915 39.78033 41.19318 41.49952 41.4751 41.61905 42.01779 42.81367 44.16433 44.40543 44.33521 44.37442 43.22034 42.57925 41.44801 40.90686 41.61779 41.12265 41.93787 41.83874 41.88988 41.83976 41.04663 40.89782 41.3215 41.37081 42.54902 43.91957 43.64734 43.71387 43.87608 44.02381 44.16667 44.02072 44.17135 43.89205 43.65421 43.63723 43.47104 43.12321 43.10264 42.86723 43.01994 42.12165 41.80952 41.23314 39.99508 38.2427 36.82467 36.51886 36.39403 37.3065 38.52881 38.95705 38.51282 38.05815 38.31237 37.84722 38.34951 38.18083 38.46994 38.36634 38.39384 38.18283 37.9845 37.88631 38.23367 37.97222 37.63982 37.44407 37.05257 37.17949 37.84607 38.39978 37.62458 35.69079 35.67107 -9999 -9999 -9999 -9999 -9999 32.83626 -9999 -9999 -9999 -9999 -9999 -9999 -9999 
-9999 -9999 -9999 -9999 -9999 -9999 -9999 -9999 -9999 -9999 -9999 -9999 -9999 -9999 -9999 -9999 41.33428 42.40266 43.01153 42.22546 41.42442 40.76448 39.63645 39.64789 39.52448 39.54802 39.94334 39.96695 40.70151 41.21813 41.02927 41.16951 42.06913 41.52381 40.89817 41.32948 41.47343 42.05202 42.72031 43.13865 43.2811 43.04369 42.47851 41.25604 40.33817 40.10116 40.06686 40.28571 42.02077 42.75568 42.02279 42.14015 42.51894 42.40476 41.8828 41.763 41.08863 41.30435 41.35447 40.53468 40.85714 41.85446 42.96506 43.27195 43.15392 43.09859 42.32394 41.80712 42.23005 42.35322 42.07028 41.31054 40.74599 40.58381 40.18362 39.68366 39.94747 40.27378 39.78805 39.71014 39.65601 39.70446 39.8415 40.75671 40.78065 40.97022 41.2868 42.49059 43.75 44.67787 44.92551 45.12138 44.79755 44 42.67531 40.9157 40.56696 40.71078 40.26961 40.15377 41.51697 40.5303 40.18127 42.23541 43.03922 42.37745 42.59804 44.07515 44.39655 44.00289 44.01647 43.96803 43.50775 43.86342 43.90301 43.85593 43.75594 43.30019 43.53163 43.17753 42.90383 42.69953 42.71428 42.24303 41.76245 41.3033 40.08876 38.82175 37.7153 37.5 37.90651 37.33435 36.78425 37.5641 37.98868 37.91408 38.56467 38.41398 38.19218 38.33883 38.33883 38.07947 38.04348 38.15496 37.94743 38.06755 38.12292 38.2107 38.10326 37.99102 37.38662 36.9209 37.17949 38.28904 38.61111 37.58333 36.47587 35.62428 -9999 -9999 -9999 -9999 -9999 -9999 -9999 -9999 -9999 -9999 -9999 -9999 
-9999 -9999 -9999 -9999 -9999 -9999 -9999 -9999 -9999 -9999 -9999 -9999 -9999 -9999 -9999 -9999 -9999 -9999 40.7219 41.52174 42.58721 43.42485 42.91188 41.76163 41.90274 42.32394 42.60563 42.0904 40.95845 41.42992 42.11648 42.28395 42.37689 41.09195 41.69068 42.89855 42.53876 42.8744 43.34291 43 42.89424 42.383 42.12428 41.52174 41.95736 41.91033 40.625 40.05764 41.47727 42.93785 42.87405 42.51894 42.68177 43.03588 42.97994 42.75048 42.10271 42.63566 42.12828 41.61822 42.00288 42.4264 43.0791 43.36158 43.46081 43.34734 43.09457 42.20506 42.58475 43.3892 43.50559 43.44569 43.05164 41.66666 41.05288 40.625 40.30564 40.31401 40.21739 39.84451 40.29814 39.98045 39.93158 40.74879 41.27794 41.69089 41.37765 41.69041 42.71709 44.05757 44.53704 44.80337 44.56215 44.01709 43.24713 41.3285 39.93665 39.61388 38.66765 38.78109 39.61462 39.53901 40.14228 41.54154 42.74194 43.03519 43.03922 43.26087 43.78002 43.99225 44.11046 44.05113 43.16618 43.26087 43.30952 43.11491 43.04762 42.87405 43.0047 42.88733 42.72599 42.64286 42.45463 42.28927 41.66667 40.83821 39.1121 38.06306 37.97691 37.74063 37.11657 36.92308 37.30769 37.5 36.93835 38.24921 39.64324 39.40129 38.36634 38.41059 38.03987 38.33333 38.23857 37.91946 37.59821 37.65329 38.32219 38.43367 37.59887 37.21655 37.30159 37.35828 37.28814 38.05555 39.0853 38.31644 37.22795 -9999 -9999 -9999 -9999 -9999 -9999 -9999 -9999 -9999 -9999 -9999 -9999 -9999 
-9999 -9999 -9999 -9999 -9999 -9999 -9999 -9999 -9999 -9999 -9999 -9999 -9999 -9999 -9999 -9999 -9999 -9999 -9999 -9999 39.60784 41.81287 43.756 44.69048 44.84805 43.95656 43.52637 43.46405 43.28638 42.68466 42.16383 42.2822 42.50239 41.49856 41.49759 42.65989 43.4593 43.0717 43.60077 43 42.67241 42.07729 41.39942 41.51961 42.17836 42.39766 41.81287 41.44737 41.37848 42.16667 42.77935 42.70538 42.39642 42.49527 43.22916 43.33811 43.20365 43.42486 43.04748 42.73566 42.86744 42.95238 43.08712 43.42723 43.59698 43.49251 43.51074 43.18394 43.1987 43.48026 44.02472 44.22192 44.01114 42.7762 42.06913 41.73749 40.92646 40.26975 40.3343 40.10721 40.07353 40.20039 40.88465 41.32553 42.0311 41.78886 41.73998 41.85991 42.63183 43.29609 43.83147 44.43668 44.94382 44.9061 44.57035 43.16667 41.64265 40.94203 39.61988 39.19387 38.94711 39.14904 40.48338 41.34328 41.95992 42.94118 43.14159 42.06115 41.88791 42.33631 42.51752 42.91417 42.21557 42.08829 41.47059 41.52089 41.78814 41.8116 42.19349 42.1681 42.195 42.05539 41.83624 42.02586 41.32653 40.20772 38.12375 36.7573 36.55015 36.74359 37.75562 38.08411 38.62683 39.00209 37.42089 37.91005 39.33548 38.59649 38.45515 38.65894 38.1783 38.30556 38.82386 38.09122 38.23198 38.03491 37.86599 37.25989 36.76304 36.80791 36.62725 36.90878 37.19239 37.7907 36.93694 36.30137 35.83333 -9999 -9999 -9999 -9999 -9999 -9999 -9999 -9999 -9999 -9999 -9999 -9999 -9999 
-9999 -9999 -9999 -9999 -9999 -9999 -9999 -9999 -9999 -9999 -9999 -9999 -9999 -9999 -9999 -9999 -9999 -9999 -9999 -9999 -9999 39.91098 40.64327 42.91188 43.49478 43.53693 43.48958 43.38999 42.85038 43.05949 43.50803 43.93939 43.98674 43.0795 42.17391 42.12694 42.48792 42.67531 43.23809 43.01542 42.29835 41.95992 41.34897 42.34694 42.34694 42.522 42.73567 42.08211 41.93392 42.60326 42.88095 42.47388 42.1875 42.56374 43.30986 43.80885 43.90935 43.64286 43.48659 43.01933 43.24713 43.0795 42.90476 42.8267 43.5446 43.56808 43.55214 43.27281 43.11694 43.38843 43.83562 44.23251 44.47489 44.15042 43.26291 42.44131 41.35978 40.37727 40.36609 40.06317 39.80939 40.03945 40.07353 40.61891 40.17595 40.83578 41.17357 41.93628 42.80193 42.49763 43.37068 44.32773 44.44444 44.00749 44.92041 45 44.94806 44.23985 42.66382 41.86047 41.42085 41.49096 42.17019 40.02525 40.90462 41.81372 42.93532 43.20436 41.79105 41.46646 41.69184 42.0202 42.92168 42.31927 40.94527 40.80375 40.94955 40.75444 41.20098 41.423 41.44801 41.5692 41.6423 42.12694 41.29464 39.86486 38.7714 36.66159 36.58974 37.1142 36.87107 38.15514 38.83547 40.03165 39.22187 38.77497 39.54301 39.7541 39.5072 39.57646 40.64907 40.30556 39.32553 38.21549 38.0752 38.35578 38.15937 37.47166 36.66098 35.72241 35.34483 35.33792 35.78767 37.15162 37.25989 36.91294 35.74713 35.25641 -9999 -9999 -9999 -9999 -9999 -9999 -9999 -9999 -9999 -9999 -9999 -9999 
-9999 -9999 -9999 -9999 -9999 -9999 -9999 -9999 -9999 -9999 -9999 -9999 -9999 -9999 -9999 -9999 -9999 -9999 -9999 -9999 -9999 40.80119 39.64497 40.24927 41.39864 41.44672 40.9621 40.55556 41.16379 41.85714 42.06799 42.68177 42.84703 43.17752 43.12321 41.98343 41.37255 41.27681 40.74344 40.89372 41.56977 42.34496 41.64244 40.26163 40.3218 41.7147 42.79865 42.87791 42.42203 42.68116 42.36715 41.10787 40.91787 41.92783 42.90383 43.10987 43.48739 44.2723 44.21624 43.80952 43.83954 43.63723 43.19484 42.66382 43.35681 44.00749 44.12453 43.94786 43.49537 43.48527 43.47528 43.10502 43.61944 43.96235 43.37547 42.79661 41.3371 40.38461 40.18199 39.97093 39.98045 39.86686 39.47239 39.04412 39.14216 39.45428 40.16716 40.97837 41.1046 41.85934 43.00848 44.13408 44.77716 44.2723 44.21817 44.82359 44.67787 44.09134 42.93219 43.08823 43.30357 44.18663 43.91892 41.10942 40.31532 40.76305 42.11847 43.5241 42.14939 42.65451 41.81911 41.56504 42.93313 42.12539 42.27642 41.69207 42.27273 41.21622 40.47619 40.75173 40.63116 40.88004 41.14891 42.0098 41.19262 40.2568 39.29293 37.00306 36.19711 36.05016 36.91223 38.42887 39.79701 40 38.73802 38.99573 39.25082 39.41144 39.53489 39.77522 40.09901 40.36545 38.98211 38.18743 38.32772 38.73043 38.36689 37.54237 36.45125 35.84475 35.55176 35.61644 35.9589 36.45833 37.74011 37.48568 36.52729 35.65141 34.32749 33.33333 -9999 -9999 -9999 -9999 33.10104 -9999 -9999 -9999 -9999 -9999 
-9999 -9999 -9999 -9999 -9999 -9999 -9999 -9999 -9999 -9999 -9999 -9999 -9999 -9999 -9999 -9999 -9999 -9999 -9999 -9999 -9999 40.61245 40.64677 39.65774 39.0455 40.286 40.56372 40.10264 39.74171 39.12306 39.31316 40.93068 42.20963 43.06345 42.93582 42.63285 42.14976 41.86103 41.25 39.95098 40.00975 41.1095 41.20639 39.57726 37.89855 37.94686 39.48755 41.97887 41.88533 41.25122 42.95809 43.08823 42.54643 41.98067 41.73809 42.13748 43.14554 43.53408 43.70318 43.95656 44.22348 44.02381 43.28571 42.42857 42.54261 42.93071 43.75 43.69181 43.27281 43.40761 43.25507 43.28255 43.39318 43.66391 43.48739 43.25284 42.35518 41.40625 40.42503 39.90848 39.8931 39.53431 39.20118 39.12722 39.21569 39.49805 39.54635 41.07669 41.54339 42.47312 42.55014 43.06723 44.03435 44.56824 44.55307 44.35107 43.62606 42.79214 42.81525 44.05473 43.81882 44.11177 45.25222 43.90547 41.81864 42.14792 41.76923 44.09091 43.75 43.29766 43.2771 42.76923 41.92308 42.64103 42.25823 42.02787 42.28205 40.62181 40.37313 39.82587 40 40.24876 40.84084 41.66667 41.44076 40.29889 39.32927 37.86232 37.85266 36.55063 35.93586 36.77419 39.01515 40.10753 40.21972 39.51613 39.37909 39.266 40.18152 40.44517 40.98806 40.044 39.02778 38.46154 38.16225 38.73355 39.55555 39.5 38.95414 38.50671 37.45819 37.13647 36.76304 36.97383 37.72522 37.129 35.71429 34.54861 34.20441 33.3912 33.77347 33.85965 -9999 33.21879 32.98731 32.51748 -9999 -9999 -9999 -9999 
-9999 -9999 -9999 -9999 -9999 -9999 -9999 -9999 -9999 -9999 -9999 -9999 -9999 -9999 -9999 -9999 -9999 -9999 -9999 -9999 -9999 -9999 40.25253 39.71471 38.63184 39.03638 39.12512 39.81482 41.25122 40.26549 39.58944 40.06317 40.05299 41.14435 42.61905 43.68979 42.77778 41.17791 40.58823 40.05376 39.5098 40.32651 40.30214 39.15459 38.83236 38.69396 39.76608 42.32074 42.47076 41.44477 41.93707 42.69608 42.03324 41.59357 41.78779 41.90682 42.35322 43.06332 43.56274 43.45574 43.95657 43.98674 43.95893 43.58237 43.21429 42.61633 42.91431 43.28638 42.89424 43.33804 43.58077 43.59332 43.47222 43.44907 43.76164 43.63296 43.08712 42.59524 41.95403 40.36609 38.55685 37.78269 38.40257 38.86409 39.7001 40.02451 39.99508 40.37698 41.04478 40.12438 40.69767 41.57197 42.69374 43.68616 44.08752 42.75568 42.7113 42.60597 43.43658 45.01488 44.63573 42.7996 41.76799 43.63773 43.25758 42.76249 42.94088 43.47053 41.17798 39.86979 41.66667 43.48718 42.46646 42.64403 42.95267 43.86503 43.28704 43.73112 41.84344 41.06244 39.47633 39.60221 40.19757 41.13797 41.08232 39.50051 38.63169 39.84943 40.291 39.2705 37.19186 37.47312 38.56209 39.76035 40.56095 39.82085 39.45355 40.36976 40.8443 40.69264 40.72276 39.77522 38.89812 39.36877 39.74781 39.34879 39.11111 39.08333 39.41667 39.59025 39.17785 38.46801 37.65643 37.81179 37.40113 37.01149 35.28555 34.00116 33.47751 33.33333 32.89931 32.98731 32.98731 33.27586 -9999 -9999 -9999 -9999 -9999 -9999 
-9999 -9999 -9999 -9999 -9999 -9999 -9999 -9999 -9999 -9999 -9999 -9999 -9999 -9999 -9999 -9999 -9999 -9999 -9999 -9999 -9999 -9999 -9999 39.86829 39.06406 39.25373 39.85075 39.26805 40.31065 41.61721 40.99702 41.46884 40.5572 39.44932 40.80211 43.34754 43.96961 42.72947 40.56696 39.43148 39.28227 39.51691 39.04899 38.49664 39.19574 40.51809 41.32454 41.56892 42.44868 41.86449 41.84028 42.50493 41.64201 40.21203 41.71583 42.12828 41.7383 42.25352 43.04775 43.50283 43.72049 43.7441 44.02381 44.03056 43.47619 43.05157 42.94872 43.46081 43.45238 43.67898 43.92656 43.87803 43.78492 43.82544 43.88889 43.76164 43.20113 42.63731 42.7113 41.64272 39.67444 38.89706 39.25049 39.8368 39.72056 40.00496 40.32738 40.64371 41.34328 41.14428 40.41667 40.69048 41.76083 42.51174 42.51413 41.93008 41.20639 42.67157 44.35405 43.78109 42.77108 41.99495 40.64417 41.91919 43.25758 43.08943 41.27967 41.35897 41.59021 39.07867 38.4216 39.28197 42.48971 42.95267 42.28586 41.61507 42.8718 43.07692 42.46154 42.07566 41.10601 39.74949 39.12037 39.78909 41.30769 40.70911 39.27084 39.84705 40.48767 41.26603 41.10577 41.15919 40.39502 40.22331 40.44913 40.11943 38.43819 38.26135 39.23841 39.87514 40.20563 40.044 39.8272 40.03322 39.56257 38.81506 38.38889 38.18743 37.83784 37.75338 38.01908 38.16384 38.62344 37.74175 36.35057 35.74332 -9999 34.67836 34.03509 33.6561 33.27444 33.12865 32.9849 -9999 -9999 -9999 -9999 -9999 -9999 -9999 
-9999 -9999 -9999 -9999 -9999 -9999 -9999 -9999 -9999 -9999 -9999 -9999 -9999 -9999 -9999 -9999 -9999 -9999 -9999 -9999 -9999 -9999 -9999 -9999 40.34954 40.14228 40.16768 39.70292 39.53954 40.00496 41.06965 41.39222 41.09453 39.48413 38.92998 39.87403 41.33045 42.24303 41.85991 40.36232 39.31316 40.31792 39.61318 39.91858 40.40697 41.47174 42.25664 42.45562 41.71642 41.54303 42.43097 43.35784 42.08456 40.80375 42.23206 43.03519 42.44186 42.26361 42.16667 42.77935 43.20113 43.39489 43.95238 44.13314 43.76204 43.28035 42.67241 43.28571 43.36199 43.64286 43.53693 43.56808 43.5446 43.41248 43.45903 43.39402 42.64008 42.26533 42.87749 42.61905 40.65217 39.45578 39.26471 39.71894 39.45274 39.08909 40.14471 41.66667 40.66265 40.94742 40.48672 40.72736 41.57116 41.78504 40.88095 41.04406 41.73998 44.05113 44.48566 42.01807 41.81681 40.62817 41.03344 41.89463 40.24327 40.8179 39.96388 39.46687 41.18098 41.25892 40.66048 41.69263 43.15844 40.26042 39.56386 39.58333 39.62905 41.17495 40.44271 40.23884 39.73168 39.96914 39.73168 39.01869 40.2648 41.46027 40.80729 39.53059 40.17572 41.02358 42.0394 41.39957 40.17857 39.23497 40.07035 40.8576 40.32346 39.21405 39.87307 40.27778 39.78142 39.50109 39.40157 39.54139 40.60758 40.06623 38.69444 39 39.00112 38.35034 37.10318 36.86007 37.5 36.4726 35.64815 -9999 -9999 -9999 -9999 -9999 -9999 -9999 -9999 -9999 -9999 -9999 -9999 -9999 -9999 -9999 
-9999 -9999 -9999 -9999 -9999 -9999 -9999 -9999 -9999 -9999 -9999 -9999 -9999 -9999 -9999 -9999 -9999 -9999 -9999 -9999 -9999 -9999 -9999 -9999 -9999 41.38805 38.95705 38.37386 38.31331 38.07385 38.77245 40.87302 41.22024 39.58959 37.3004 36.11948 36.74129 38.49557 40.28585 39.89463 40.22575 41.95652 42.24304 41.85824 42.12034 42.02483 41.8828 42.0078 41.3452 41.66667 42.93372 44.1376 43.65889 42.94872 43.17508 43.11701 43.32845 42.78426 41.49807 41.83429 42.83333 43.32858 43.36686 43.59345 43.76204 43.82267 42.75996 42.56298 42.39341 42.50964 42.24638 42.69341 42.66667 42.89424 43.05164 42.94146 42.19807 42.00581 42.60597 43.36686 42.43738 41.32653 40.0782 39.30679 39.33532 39.45274 39.63353 41.46707 41.09282 40.8284 40.37901 40.53468 41.30644 41.35714 40.68486 41.18357 42.65286 43.58209 43.30846 41.56657 41.34134 41.01208 42.22222 41.28323 39.07061 39.33747 39.74949 38.79487 39.13829 40.25206 40.50568 42.67598 43.54424 40.18692 38.77709 38.69231 38.5352 38.48958 39.39629 39.26381 39.11043 39.00818 39.25305 38.60596 39.5379 40.80729 41.79688 39.68882 38.96902 40.75855 40.45308 39.74567 39.08991 38.8432 39.6645 40.69893 40.7709 39.61074 39.36404 39.18033 38.57924 38.35541 38.73201 38.87025 39.43701 39.96656 39.95017 38.65663 37.85311 37.5 36.50114 36.1678 36.27283 35.51724 35.39489 -9999 -9999 -9999 -9999 -9999 -9999 -9999 -9999 -9999 -9999 -9999 -9999 -9999 -9999 -9999 
-9999 -9999 -9999 -9999 -9999 -9999 -9999 -9999 -9999 -9999 -9999 -9999 -9999 -9999 -9999 -9999 -9999 -9999 -9999 -9999 -9999 -9999 -9999 -9999 -9999 40.41794 40.77744 39.5202 38.40361 38.90547 39.44611 39.37811 41.66667 41.21891 39.13153 36.26402 35.21917 36.11948 37.56145 38.38678 41.08863 43.49711 44.62751 44.38095 44.04084 43.05949 41.99717 41.26075 41.52047 42.88856 43.82896 44.53353 44.46881 44.00888 43.37798 43.05143 43.04734 42.76961 42.29835 41.56977 42.26705 42.60057 43.01153 42.90213 42.30019 42.63848 43.37732 42.3058 41.86391 41.95992 42.05882 42.154 41.93549 41.95652 41.97797 42.04871 42.17391 41.91177 42.75678 43.91763 44.16426 43.14438 41.20235 40.5914 40.99901 40.74351 40.99099 42.43552 42.7547 41.64209 40.70328 40.42146 40.58598 40.61303 40.41787 40.57337 41.34425 41.18976 41.81682 41.36727 41.86627 42.46747 41.1315 39.4359 38.47737 38.65741 39.32927 39.08308 39.13599 39.66049 38.81101 41.69255 44.09509 41.32918 39.35618 39.80632 39.11249 39.53189 39.17181 39.69697 38.99799 38.63864 38.21321 38.1459 38.76812 39.70126 41.66667 41.01153 40.04777 41.42705 40.18339 39.08795 38.89803 39.80874 39.62418 39.04372 39.27393 37.82051 37.97222 37.33221 37.42986 38.38889 38.43819 38.87969 39.22222 39.62528 39.71572 38.49607 37.41497 36.97022 35.94828 35.91065 35.99773 35.8908 -9999 -9999 -9999 -9999 -9999 -9999 -9999 -9999 -9999 -9999 -9999 -9999 -9999 -9999 -9999 -9999 
-9999 -9999 -9999 -9999 -9999 -9999 -9999 -9999 -9999 -9999 -9999 -9999 -9999 -9999 -9999 -9999 -9999 -9999 -9999 -9999 -9999 -9999 -9999 -9999 -9999 -9999 42.9003 41.49043 40.46547 40.70707 41.23607 40.14014 40.74901 41.36816 41.06607 39.5202 37.60101 36.35448 36.74129 37.26368 38.63184 41.34897 43.1274 44.09524 44.56315 44.30199 43.88095 43.2757 41.76357 41.4961 42.61975 43.01075 43.82989 43.86095 44.09722 43.57639 42.77613 42.55952 43.05143 42.01081 41.91105 42.5413 42.46841 42.15686 41.39626 41.83874 43.13294 43.02268 42.26014 42.06115 42.25664 41.91394 41.86449 41.79031 41.37255 41.61779 41.66667 41.69125 42.05653 42.68707 44.64457 44.03382 42.33038 42.36111 43.31854 43.29388 43.15034 42.94872 42.31151 41.44279 41.17647 40.93353 41.03128 40.93567 40.71359 40.39216 41.26866 41.09961 41.64209 41.19822 41.86567 41.76647 40.72948 40.18405 39.62793 39.89362 40.18858 40.39634 40.1631 40.08799 39.5768 40.64143 44.11765 42.83854 41.09015 43.00412 42.15839 41.30208 41.33023 40.12346 39.07867 39.68621 38.80289 39.17445 39.1693 39.37236 40.58885 41.5878 40.25107 41.13419 39.7293 37.52688 37.04004 38.85281 38.06011 38.16504 38.88889 38.62876 38.55219 37.35828 37.28956 37.84838 37.86353 37.98774 38.15496 38.55555 39 38.72054 38.20383 37.52893 36.26597 35.91954 36.1678 36.88005 -9999 -9999 -9999 -9999 -9999 -9999 -9999 -9999 -9999 -9999 -9999 -9999 -9999 -9999 -9999 -9999 
-9999 -9999 -9999 -9999 -9999 -9999 -9999 -9999 -9999 -9999 -9999 -9999 -9999 -9999 -9999 -9999 -9999 -9999 -9999 -9999 -9999 -9999 -9999 -9999 -9999 -9999 44.56736 42.73314 41.69169 42.37374 42.47968 40.95745 40.44044 40.31532 41.09109 41.13797 39.88454 37.6497 36.36136 36.66667 37.17172 38.77246 40.10264 42.19961 43.41979 43.93063 44.67727 44.87923 42.41764 40.20468 40.32258 40.85546 41.74063 42.82544 43.59545 43.50198 42.18596 41.8408 42.62048 42.16717 41.79031 42.0354 41.76529 41.22288 41.24629 41.83874 42.59804 43.2645 42.9278 41.91468 42.08456 41.9634 42.31732 43.00995 42.06468 42.2371 41.69154 40.99702 41.3452 42.01184 44.33139 44.26628 43.73767 44.06528 43.89219 43.12562 42.35497 40.82341 41.09792 41.14114 41.89189 41.99297 41.81592 41.86626 41.74174 41.01601 42.49002 41.59248 41.64194 41.69147 42.26368 41.76647 41.66667 41.7937 42.17635 41.28205 41.27847 41.4359 40.77472 40.45407 40.98958 40.71428 42.84963 42.47903 43.95119 45.23077 44.70164 42.19243 42.63627 39.7703 39.46236 40.46088 40.3452 40.75563 40.92119 39.31217 39.86773 41.0582 39.63607 39.77987 39.21413 37.69716 36.57113 36.71537 38.0493 37.27077 37.6634 38.72549 39.06423 38.15937 37.64077 37.5 37.38585 37.65643 37.9223 38.10706 38.0638 38.2107 38.283 38.50967 37.29745 36.27451 36.47959 37.34141 36.83746 -9999 -9999 -9999 -9999 -9999 -9999 -9999 -9999 -9999 -9999 -9999 -9999 -9999 -9999 -9999 
-9999 -9999 -9999 -9999 -9999 -9999 -9999 -9999 -9999 -9999 -9999 -9999 -9999 -9999 -9999 -9999 -9999 -9999 -9999 -9999 -9999 -9999 -9999 -9999 -9999 45.13274 44.74585 43.05143 41.79179 42.94294 44.02985 43.21822 41.38973 40.89322 40.11512 40.54391 39.58959 37.81281 36.08586 36.91919 37.76435 38.29305 39.13914 41.54339 41.56805 41.51874 42.05653 43.28973 43.12439 41.88791 40.90237 40.77646 41.19543 41.91468 42.65873 42.93912 41.36546 41.33937 42.62626 41.76707 40.87064 40.99901 41.12426 40.6588 40.6498 41.59226 42.26014 43.41199 42.95252 42.18906 42.11309 42.28671 42.91045 43.81237 43.26827 42.86787 41.79255 41.41716 41.41791 41.69162 43.38235 44.1349 43.6824 43.32837 42.80754 42.03869 40.46214 40.29412 40.53254 41.0199 42.46507 42.11847 41.66667 41.81864 42.12121 41.51376 42.32125 40.86587 41.84237 41.99695 42.68293 42.04893 41.91996 43.36373 44.04397 42.55486 41.77149 41.40543 40.46499 40.07315 40.42328 42.37645 42.99895 41.66666 43.01661 43.0945 42.73772 43.8349 43.19621 41.74654 39.98918 40.37217 40.80367 40.99463 41.21406 39.32796 39.97857 40.71429 38.89768 38.82813 39.01869 38.77604 37.96296 37.44692 37.39316 37.04301 37.09416 36.66117 36.72839 37.68238 38.15937 38.37275 38.16837 37.67007 37.20539 37.32004 36.83775 36.64994 36.84504 37.82051 38.33334 37.65643 37.23523 37.27324 36.13054 35.2924 35.43124 34.74178 34.06949 -9999 -9999 -9999 -9999 -9999 -9999 -9999 -9999 -9999 -9999 -9999 
-9999 -9999 -9999 -9999 -9999 -9999 -9999 -9999 -9999 -9999 -9999 -9999 -9999 -9999 -9999 -9999 -9999 -9999 -9999 -9999 -9999 -9999 -9999 -9999 -9999 -9999 45.79646 44.90604 42.86787 43.89389 43.8806 43.20242 42.75583 41.26385 40.24876 39.91098 38.55094 37.72321 36.98075 36.7378 35.48057 36.60081 38.99799 40.24876 40.44776 40.44411 40.32338 40.72978 42.32843 43.49113 42.93155 41.94112 42.46747 42.61761 42.26727 42.39899 41.71733 42.62918 42.40121 41.79217 40.99502 40.60336 40.65582 40.48672 40.47619 41.36637 41.91617 43.17508 43.93035 42.36737 41.61677 41.59182 42.09337 43.01802 43.07229 42.7996 41.8429 41.59159 41.41642 41.36726 41.96607 42.50742 42.36111 42.06587 41.29129 41.66667 41.17064 41.39706 42.87119 43.46307 42.71772 42.22054 41.64111 42.52786 41.38634 41.35992 41.2614 40.24823 40.85366 42.58691 42.82407 42.36326 42.28586 43.8718 45.67996 44.92754 43.34381 42.61304 42.61304 42.37869 44.02516 43.12957 39.96331 39.66146 39.86416 41.27359 40.60509 39.45523 41.45367 41.8259 40.9188 40.625 41.05235 41.15756 41.15919 40.43011 40.21505 39.50422 39.87907 39.67505 38.47352 39.26332 40.56949 38.76582 37.60753 36.86211 36.86211 36.76633 37.34773 37.22036 37.04955 37.26151 37.13401 36.32768 35.98744 36.31968 36.50794 36.43678 36.36884 36.81717 37.88377 38.51052 37.22222 37.24832 36.41869 35.92849 35.95732 34.96503 33.77193 33.68421 -9999 -9999 -9999 -9999 -9999 -9999 -9999 -9999 -9999 -9999 
-9999 -9999 -9999 -9999 -9999 -9999 -9999 -9999 -9999 -9999 -9999 -9999 -9999 -9999 -9999 -9999 -9999 -9999 -9999 -9999 -9999 -9999 -9999 -9999 -9999 -9999 45.43886 45.46131 43.9508 44.995 43.54354 41.28788 40.63444 40.36926 41.71583 41.78994 40.15377 38.32335 37.16972 37.99392 36.02564 35.05208 36.62079 38.39286 39.23611 40.17413 40.54726 39.35323 40.00496 41.98813 42.63393 43.21822 43.4488 43.6496 42.72407 42.85714 42.7305 42.55319 43.29268 41.96696 40.79861 40.40554 40.625 41.21891 41.41717 41.79217 42.59538 43.38308 43.90547 43.1932 42.31732 41.51607 41.66667 42.17325 42.62626 42.7305 42.04661 41.41338 41.56565 41.8429 42.01597 42.63682 43.05555 42.68353 42.2123 42.11177 42.87834 43.30357 43.86746 44.46093 42.22222 41.56565 42.39678 42.39899 41.25514 41.66667 40.66358 40.50568 41.25259 43.43047 44.73415 44.28205 44.05128 44.07692 42.60125 42.00627 40.03165 40.21624 42.34801 43.00736 42.14135 40.87049 40.74658 40.72917 39.75967 39.30074 39.66877 39.38907 40.9188 39.86559 39.81779 39.66986 39.50917 40.2868 40.0974 39.30868 39.71688 38.10654 40.46122 40.04777 38.64119 39.21413 39.70899 38.42444 38.52814 38.11881 38.0363 37.03091 36.64459 36.43411 36.44444 36.13917 36.0452 36.0252 35.97701 36.12069 36.31366 36.58537 36.87215 37.26151 36.72222 35.94276 36.08277 36.12975 36.76304 36.76304 36.41243 35.37356 33.68177 33.44948 33.44988 32.86385 32.09658 -9999 -9999 -9999 -9999 -9999 -9999 -9999 
-9999 -9999 -9999 -9999 -9999 -9999 -9999 -9999 -9999 -9999 -9999 -9999 -9999 -9999 -9999 -9999 -9999 -9999 -9999 -9999 -9999 -9999 -9999 -9999 -9999 -9999 -9999 45.54896 44.16667 44.4864 42.72407 41.16616 40.8209 41.12586 42.55424 43.00995 41.69169 40.75481 39.02564 38.25179 36.89024 37.05128 36.31498 37.32639 37.5 38.91369 40.02488 38.81381 38.71371 39.25373 38.63184 39.88625 42.10914 43.78698 44.51038 44.04055 43.4488 43.74367 43.47053 42.31927 41.69169 41.76707 42.39899 43.34839 42.89659 41.59114 42.97189 43.92361 44.59325 44.79167 43.86887 42.44949 41.56473 42.07441 42.62336 43.24799 42.62336 41.56473 41.81911 41.99495 43.00595 43.51578 43.74389 44.40372 44.50146 44.83776 45.143 45.16765 44.04762 42.16867 41.54154 40.76577 39.44444 39.26381 40.53846 41.35992 41.12654 41.17647 41.71811 40.16096 42.31166 41.61458 42.00311 41.20083 39.87907 41.09375 39.56386 39.2372 38.8535 40.08575 41.07906 43.22751 43.9346 42.33015 41.8259 39.9361 39.33438 39.58999 40.94782 39.54984 39.91507 39.31217 39.56989 40.12945 40.45699 38.80876 39.33121 37.96296 39.35331 40.63492 40.34946 39.3051 38.88889 37.27077 38.41991 39.12568 39.40398 38.90747 38.48283 37.29236 36.01883 36.10188 36.23188 36.51464 36.81507 36.95402 36.41869 35.95732 35.50229 35.10274 35.32986 36.03368 36.36102 35.53082 35.13128 35.90395 36.41243 35.43829 34.20746 33.21719 32.45921 31.66667 30.83039 30.75326 -9999 -9999 -9999 -9999 -9999 -9999 
-9999 -9999 -9999 -9999 -9999 -9999 -9999 -9999 -9999 -9999 -9999 -9999 -9999 -9999 -9999 -9999 -9999 -9999 -9999 -9999 -9999 -9999 -9999 -9999 -9999 -9999 -9999 -9999 45.34534 44.78852 44.41919 44.29293 43.5241 42.78607 43.20895 43.42369 43.08081 42.78797 41.64118 39.80632 38.89736 38.89728 38.57932 38.48259 38.12751 37.73917 38.45771 39.38053 39.25762 39.76261 39.22886 37.95181 39.44773 42.2043 44.70588 45.89479 46.32936 45.72072 45.0505 44.02611 44.25982 43.66162 44.23464 45.20958 44.57711 42.58982 42.31732 44.0796 45.47478 45.64787 45.07463 42.17019 41.48828 41.38634 42.83181 43.9508 44.0512 43.49038 43.38906 42.14939 42.93912 44.18377 44.86994 45.71429 46.87202 46.88406 46.30709 44.3707 42.81437 42.67068 42.38806 40.22388 39.74747 39.47369 39.89198 39.49387 39.34049 39.17949 39.02564 40.14918 41.33127 41.38021 40.2648 39.54403 40.15152 40.71207 39.78909 39.56386 40.05291 39.5966 39.08602 41.04839 43.99471 44.33017 42.17252 39.96273 39.43218 39.81482 40.82011 40.2734 39.66146 39.48475 40.44973 39.52304 41.34718 39.27813 38.81857 38.29618 39.51012 40.84395 40.56452 39.96815 37.04301 36.65049 37.40437 37.9813 38.92544 38.64137 39.17497 38.80555 37.75168 37.7369 38.14318 37.9661 38.0102 37.95662 37.22607 36.40046 35.90857 35.8683 36.06221 35.8683 35.27199 34.91784 34.51119 34.73193 35.54598 35.32295 33.73843 32.54662 31.56655 31.23522 31.04167 31.26499 -9999 -9999 -9999 -9999 -9999 -9999 
-9999 -9999 -9999 -9999 -9999 -9999 -9999 -9999 -9999 -9999 -9999 -9999 -9999 -9999 -9999 -9999 -9999 -9999 -9999 -9999 -9999 -9999 -9999 -9999 -9999 -9999 -9999 -9999 -9999 43.62895 43.80082 44.76626 43.80082 42.90404 42.80303 43.30312 42.4495 42.78115 43.00912 42.12538 41.92387 41.10257 39.82323 39.29641 40.72139 40.74901 39.73607 39.69741 39.45725 38.64523 38.64985 38.16317 37.08459 38.61607 41.05211 43.73767 46.20758 46.79679 45.93373 45.37037 45.52052 45.18463 45.59702 46.21891 45.96934 44.50197 42.78274 43.66963 44.77028 45.68628 46.00592 44.81038 42.27457 41.48828 41.05317 42.14647 43.75 44.77912 44.16667 42.68604 42.78115 43.06807 44.07191 45.75024 46.75537 47.06573 46.45238 44.78558 43.86095 42.99299 42.24224 40.68479 40.54192 40.54536 39.58333 39.29293 39.62121 38.75256 39.92842 41.40867 42.33539 40.55036 39.69979 39.22956 39.93711 41.28205 40.65735 40.59561 40.37447 39.862 39.97312 40.3452 43.5836 43.55096 40.89457 39.70276 39.21107 39.62215 40.65104 41.17647 40.48354 39.68621 39.90135 39.6097 41.37658 40.66455 38.14406 38.28042 40.36209 41.13076 41.26474 40.27331 38.56209 37.6776 36.72131 37.6493 36.8306 36.89294 38.08334 38.95414 39.02027 38.59499 38.76564 38.84132 38.43714 37.92808 37.74342 37.55828 37.36934 37.4269 36.61972 36.1013 35.88375 35.81243 34.77113 35.46713 35.26735 34.96004 33.91405 33.06738 -9999 32.36715 -9999 -9999 -9999 -9999 -9999 -9999 -9999 -9999 
-9999 -9999 -9999 -9999 -9999 -9999 -9999 -9999 -9999 -9999 -9999 -9999 -9999 -9999 -9999 -9999 -9999 -9999 -9999 -9999 -9999 -9999 -9999 -9999 -9999 -9999 -9999 -9999 -9999 43.23077 43.7054 43.02147 42.48466 42.04546 43.07229 43.55489 42.69889 41.89463 43.45959 44.83887 43.17023 41.02761 41.61601 42.01702 42.45796 40.41667 39.23712 40.00975 39.4686 38.83285 38.8563 37.9491 37.08709 36.93009 37.07951 39.56456 43.16367 43.84921 44.56845 45.43413 45.94595 46.14614 46.14428 46.45337 46.875 46.46017 45.77188 45.35679 45.28669 45.37037 45.18573 45.54896 44.50301 42.19858 41.46154 41.46154 42.42654 43.60524 43.71834 42.61538 42.56135 43.49038 43.48802 44.59654 45.69288 46.35854 46.68079 46.17956 44.58937 43.10089 42.44244 41.18098 41.33435 41.08586 40.26946 39.47106 39.46302 40.71795 43.2771 43.18416 40.60228 40.11868 39.58974 39.59644 40.56604 41.04747 41.22671 41.45702 41.02564 41.77385 42.2043 42.55091 43.50373 44.53207 42.35232 39.94161 39.75367 39.69979 40.05209 41.45702 41.92546 40.73787 40.24768 39.47917 39.05591 38.71308 38.52848 39.76191 40.48767 39.95657 39.95657 40.8896 39.88095 39.34426 39.03366 36.72131 35.92531 37.20736 37.22036 37.45791 37.62626 38.20862 37.72676 37.82932 37.60092 37.62976 38.52364 38.4324 37.5 36.9883 37.11855 36.80309 35.46856 35.6465 35.51865 34.81735 35.15358 35.40946 -9999 -9999 -9999 -9999 -9999 -9999 -9999 -9999 -9999 -9999 -9999 -9999 
-9999 -9999 -9999 -9999 -9999 -9999 -9999 -9999 -9999 -9999 -9999 -9999 -9999 -9999 -9999 -9999 -9999 -9999 -9999 -9999 -9999 -9999 -9999 -9999 -9999 -9999 -9999 -9999 -9999 -9999 43.2356 44.5376 44.04762 43.08511 42.9624 42.40571 41.4126 41.35992 41.92229 41.92151 42.91539 42.32724 43.18182 42.26727 41.98718 42.20907 42.15976 42.1365 39.89676 38.41108 38.87255 40.11341 40.24876 38.98093 38.86364 38.31301 40.37879 40.81581 40.25717 41.49408 43.20436 43.92361 44.76048 45.50703 45.94595 46.63174 46.52778 45.58823 44.18605 42.8744 42.80855 43.49654 44.14414 43.45418 43.26241 43.63497 43.07692 42.35685 42.9878 42.60958 43.2212 43.97163 43.93253 43.6824 44.46036 45.18044 45.66761 46.03514 45.29299 43.6217 42.63681 42.27829 42.12398 41.06606 40.67755 40.24876 40.77744 41.30435 41.22534 41.40947 40.58642 39.8773 39.82051 40.68016 42.10799 41.61491 40.75235 41.45502 41.95953 41.88103 42.14898 41.72043 41.66667 44.08174 43.63828 41.58679 40.23355 39.08854 39.16667 39.92064 41.61392 41.79852 41.50943 39.9109 39.13502 37.28769 37.53943 38.60063 39.13738 39.23948 40.15642 40.55736 40.19608 39.45916 39.41368 36.90869 36.25 36.92434 36.29754 36.98092 37.13152 37.51413 37.62712 37.84246 37.71331 37.59954 38.55593 38.55248 38.04977 36.99187 36.34503 36.28842 35.78605 35.36585 35.0742 35.19473 34.97693 36.20892 -9999 -9999 -9999 -9999 -9999 -9999 -9999 -9999 -9999 -9999 -9999 -9999 
-9999 -9999 -9999 -9999 -9999 -9999 -9999 -9999 -9999 -9999 -9999 -9999 -9999 -9999 -9999 -9999 -9999 -9999 -9999 -9999 -9999 -9999 -9999 -9999 -9999 -9999 -9999 -9999 -9999 -9999 -9999 42.41486 44.61382 44.58078 42.60125 42.44306 41.82099 40.4908 39.94342 40.3946 41.92546 41.82051 43.04719 44.86607 44.74852 44.67456 45.01488 44.81038 41.19543 38.48973 38.6608 39.38053 40.60336 41.39385 41.64172 41.19119 41.41414 40.36145 40.31532 38.79658 38.41341 40.39421 41.89055 43.15476 43.45238 44.51158 44.70382 44.02282 43.3729 41.56775 40.47972 41.29353 42.47475 43.03445 44.22691 45.40918 44.48679 43.2771 44.22493 44.29293 44.3769 43.91414 42.75915 42.22222 42.5816 43.35289 44.1376 45.12488 45.39159 44.85507 43.84921 42.98379 42.34642 41.69177 42.06707 41.9697 42.05128 42.31366 40.39063 40.92078 40.2863 40.32421 40.75481 41.30547 41.79567 40.97007 41.03971 41.24068 40.94086 42.54246 41.23794 40.15642 41.18123 44.00958 43.67725 42.51864 40.69579 39.8847 38.98438 39.31962 39.82372 41.31944 41.90705 41.53355 40.92356 39.7293 38.29618 37.44692 37.54045 39.63745 40.14658 39.78758 40.17373 40.10416 39.89071 39.00768 37.11369 36.35864 36.21365 37.40046 37.80069 37.52815 37.69445 37.80556 37.36111 37.12374 37.79264 38.29966 37.85311 36.91294 37.01754 35.95571 35.12111 34.96004 35.43084 35.73495 35.5047 -9999 -9999 -9999 -9999 -9999 -9999 -9999 -9999 -9999 -9999 -9999 -9999 -9999 
-9999 -9999 -9999 -9999 -9999 -9999 -9999 -9999 -9999 -9999 -9999 -9999 -9999 -9999 -9999 -9999 -9999 -9999 -9999 -9999 -9999 -9999 -9999 -9999 -9999 -9999 -9999 -9999 -9999 -9999 -9999 -9999 -9999 44.91309 44.08436 42.06099 42.44548 40.6893 40.53148 41.09015 41.53605 41.2513 42.88991 44.51952 44.83185 45.16765 45.96934 46.57738 44.30221 41.36364 39.89521 38.74008 39.13691 40.00496 41.19822 42.28671 41.79255 40.03021 40.66566 39.58959 38.3232 38.2263 39.13599 40.56556 40.39039 41.26016 41.92308 41.21622 40.86826 40.89089 39.83984 40.30715 40.49439 41.02564 42.2002 43.8504 44.61229 43.69231 43.20041 44.16667 44.61229 43.75 43.19572 42.4591 42.02236 42.09466 42.74274 43.87255 44.8367 45.25862 44.22321 43.03892 42.19062 41.46646 41.64134 41.46217 41.22534 41.27967 40.13499 40.58642 40.23077 40.49439 41.66667 41.69247 41.33231 40.99379 41.29979 41.26603 41.26603 40.43803 39.65054 40.68947 43.39723 44.53291 44.38291 43.10437 41.23517 40.38461 39.80021 39.01274 39.27419 39.67098 41.55914 42.06989 41.74757 40.93851 39.83871 38.74598 38.11828 39.56989 38.53135 38.57924 38.65131 39.05391 39.24643 39.48087 38.54167 37.2631 38.26531 38.67009 38.33333 38.03987 37.87128 37.55555 36.83616 36.21575 36.32991 36.90068 36.77966 37.0904 37.45704 36.03448 35.13745 35.45247 35.14368 35.78089 -9999 -9999 -9999 -9999 -9999 -9999 -9999 -9999 -9999 -9999 -9999 -9999 -9999 -9999 
-9999 -9999 -9999 -9999 -9999 -9999 -9999 -9999 -9999 -9999 -9999 -9999 -9999 -9999 -9999 -9999 -9999 -9999 -9999 -9999 -9999 -9999 -9999 -9999 -9999 -9999 -9999 -9999 -9999 -9999 -9999 -9999 -9999 -9999 45.1282 44.31464 43.21279 42.36979 42.13689 42.24501 42.81609 43.41146 42.89063 42.62126 42.91539 43.28774 44.75402 45.55888 43.75637 41.43302 41.15542 39.86486 39.23611 39.34224 40.09341 41.24629 41.76587 41.59182 40.61245 40.6746 39.82587 38.60442 38.5225 39.32927 38.81173 39.99477 41.32813 40.23955 38.49693 38.98092 39.38939 39.73974 39.64032 39.8718 40.45782 41.07873 43.34863 43.83947 42.72446 43.17949 44.2229 44.11315 43.40491 42.69231 41.94959 41.66667 42.0999 42.41742 44.18377 45.24496 44.57594 44.24424 44.0512 43.48485 42.43354 42.33539 42.33333 40.79755 40.61861 40.20961 40.08665 40.88146 41.58998 40.86439 40.87907 40.87666 40.98958 41.24068 40.87049 40.07431 40.94551 40.93377 42.92604 44.12698 44.26752 43.00643 40.9632 39.52304 39.15094 38.79219 38.56837 38.58225 39.5494 41.69363 40.69264 39.50917 38.70968 38.06452 37.84722 38.03763 38.86166 38.70011 37.06141 37.29373 37.33333 38.52097 39.39646 39.62528 39.4198 38.40206 37.51403 38.03132 37.54209 37.2449 36.92529 36.36364 35.71849 36.19883 36.68385 36.84807 36.02608 35.70205 35.55363 34.75116 36.31579 -9999 -9999 -9999 -9999 -9999 -9999 -9999 -9999 -9999 -9999 -9999 -9999 -9999 -9999 -9999 
-9999 -9999 -9999 -9999 -9999 -9999 -9999 -9999 -9999 -9999 -9999 -9999 -9999 -9999 -9999 -9999 -9999 -9999 -9999 -9999 -9999 -9999 -9999 -9999 -9999 -9999 -9999 -9999 -9999 -9999 -9999 -9999 -9999 -9999 -9999 44.54733 44.90166 44.67809 43.4953 41.69296 42.94671 43.54167 42.70833 43.84058 43.50986 43.04258 41.95135 41.30658 41.33023 40.4837 40.86189 41.64111 40.91365 39.51533 39.41838 39.83918 40.63116 41.49306 41.54229 41.32047 41.15044 40.52918 39.41919 38.86317 39.08854 39.34599 40.27778 41.48494 40.60888 39.22638 40.1631 40.14691 39.28937 39.36605 39.44788 40.24327 41.12149 42.81697 44.12361 44.83282 45.19817 43.8718 43.13272 42.18107 41.71827 41.04361 41.4359 41.8191 43.20895 44.33823 44.49405 44.06907 43.00912 42.68604 42.53579 42.07692 41.58998 41.03344 40.86345 41.56717 40.81836 41.01601 40.85366 41.28788 41.86627 41.54229 41.30989 40.80189 40.42722 41.18896 41.87966 40.98806 42.31392 43.46195 43.02449 41.20968 38.82514 38.21008 38.4127 39.39153 40.18518 39.14791 39.03366 40.41394 41.2891 40.15152 39.69795 39.17471 37.33871 37.78135 38.82576 38.45943 37.74834 38.11521 38.32772 38.75839 39.19444 39.59035 39.12429 37.59887 37.59755 37.80968 37.27169 37.25659 37.21264 36.82033 36.56584 35.82747 35.43829 35.05155 35.90182 34.88506 34.99417 35.1462 35.98351 -9999 -9999 -9999 -9999 -9999 -9999 -9999 -9999 -9999 -9999 -9999 -9999 -9999 -9999 -9999 
-9999 -9999 -9999 -9999 -9999 -9999 -9999 -9999 -9999 -9999 -9999 -9999 -9999 -9999 -9999 -9999 -9999 -9999 -9999 -9999 -9999 -9999 -9999 -9999 -9999 -9999 -9999 -9999 -9999 -9999 -9999 -9999 -9999 -9999 -9999 -9999 45.15385 43.75645 43.09006 42.60417 41.98113 42.52874 42.88681 43.61979 42.97694 42.53418 40.90431 40.00519 40.58642 41.3323 41.51234 42.28016 41.71732 40.73515 40.63422 40.63726 40.61891 41.10787 41.4956 41.64237 42.05653 41.81287 40.86826 39.8773 39.66666 39.48598 40.05291 41.2963 42.11498 41.14256 40.96791 40.77472 40.46154 40.73499 40.97436 40.77198 40.63467 41.40947 43.05556 44.63573 45.52239 44.69004 44.68303 43.66053 43.08128 42.29167 42.28586 41.87243 42.55051 42.55051 43.52971 43.29819 41.51469 41.23077 41.2844 40.85859 41.06244 41.19543 41.74063 42.60913 41.61676 40.94311 41.26627 41.94194 42.96797 43.18862 41.71764 40.74367 40.04855 40.29126 41.06949 41.82901 41.82953 42.17742 41.26344 40.88203 38.96175 38.63636 39.53614 40.15899 41.53182 40.65904 40.71038 40.37404 41.39522 40.13661 40.25055 39.43355 37.43258 37.53994 38.39764 39.12337 39.30921 39.34109 39.38127 38.38889 37.7907 37.80761 37.00898 37.26151 37.90685 38.70876 38.22338 37.3403 36.9338 36.8838 36.79578 35.67709 34.02538 35.09838 35.43124 35.96336 35.71429 -9999 -9999 -9999 -9999 -9999 -9999 -9999 -9999 -9999 -9999 -9999 -9999 -9999 -9999 -9999 -9999 -9999 
-9999 -9999 -9999 -9999 -9999 -9999 -9999 -9999 -9999 -9999 -9999 -9999 -9999 -9999 -9999 -9999 -9999 -9999 -9999 -9999 -9999 -9999 -9999 -9999 -9999 -9999 -9999 -9999 -9999 -9999 -9999 -9999 -9999 -9999 -9999 -9999 -9999 41.64046 42.26563 42.05852 40.73779 40.26882 41.02972 41.58755 41.61376 41.16561 40.96354 41 41.43939 41.7422 42.24572 42.60101 42.1748 42.50253 42.91045 42.13373 41.22935 40.89818 41.13527 41.42512 41.73934 41.69103 41.49357 40.96173 40.33742 40.49844 40.95238 41.00319 40.41932 41.56084 41.11808 40.74074 41.69223 42.69231 42.86442 42.35056 41.59045 41.07873 41.15698 42.46988 44.78239 46.50298 46.74129 46.17117 45.23809 44.14345 43 41.92627 42.15686 42.46154 42.53313 42.92548 42.34848 42.21722 41.88988 41.29575 41.88988 42.14072 42.34438 42.90404 42.14792 41.13956 41.61631 42.27457 42.76923 43.66053 42.05608 40.3397 40.16129 39.92942 39.74781 40.8443 42.1521 42.09817 41.04235 40.60109 40.36374 39.73941 41.01731 41.80283 41.44809 41.66667 41.41914 41.74891 41.36612 39.84205 39.56284 38.9071 38.25137 37.37864 37.3106 37.63706 38.28383 38.33334 38.2107 37.29373 36.13889 36.81717 36.42698 36.61616 37.30293 38.3908 37.93706 37.12121 36.75958 36.37153 36.79354 34.74138 34.58188 35.78605 35.90203 36.13117 -9999 -9999 -9999 -9999 -9999 -9999 -9999 -9999 -9999 -9999 -9999 -9999 -9999 -9999 -9999 -9999 -9999 -9999 
-9999 -9999 -9999 -9999 -9999 -9999 -9999 -9999 -9999 -9999 -9999 -9999 -9999 -9999 -9999 -9999 -9999 -9999 -9999 -9999 -9999 -9999 -9999 -9999 -9999 -9999 -9999 -9999 -9999 -9999 -9999 42.66248 42.42424 -9999 -9999 44.51282 42.03011 41.19645 41.00739 41.34921 40.78526 40.96774 40.67842 40.41132 41.32166 40.82278 40.84362 41.23737 42.21393 42.55952 41.99199 42.59538 42.54518 43.20242 43.65672 42.72682 41.76471 40.83821 40.62196 40.76773 41.00877 41.27451 40.68338 40.09009 40.42175 40.2648 40.98532 40.64786 40.28213 41.00529 41.32492 41.48438 42.23077 42.88247 43.3384 43.35347 42.54784 41.54002 41.58974 41.95047 43.40909 45.61012 46.73058 46.77974 46.2908 45.24169 43.01242 42.29167 42.67913 42.33746 42.25101 42.87879 43.41842 42.44244 41.93948 41.06786 41.81592 42.97189 42.55861 43.12372 42.05128 41.48882 42.22391 42.69547 42.39583 42.38462 41.27726 40.51724 39.17197 38.71753 39.55592 40.38251 42.29303 43.7567 43.22079 41.55774 40.51535 40.60458 40.66558 41.0636 40.39735 40.75607 42.02069 42.50814 40.8443 39.41886 40.07676 40.09901 39.55592 38.03279 37.3224 37.52723 37.30684 37.45819 38.0088 36.83333 36.09215 37.02778 35.90604 36.39169 37.30159 37.45704 36.74768 35.8885 35.87963 36.27451 35.74713 34.31372 35.76023 -9999 -9999 -9999 -9999 -9999 -9999 -9999 -9999 -9999 -9999 -9999 -9999 -9999 -9999 -9999 -9999 -9999 -9999 -9999 -9999 -9999 
-9999 -9999 -9999 -9999 -9999 -9999 -9999 -9999 -9999 -9999 -9999 -9999 -9999 -9999 -9999 -9999 -9999 -9999 -9999 -9999 -9999 -9999 -9999 -9999 -9999 -9999 -9999 -9999 -9999 -9999 44.47017 41.4557 41.61409 -9999 -9999 43.41146 41.97917 40.83333 40.43113 40.47619 40.4837 40.89947 40.76433 41.39957 41.18744 40.84656 41.1282 41.69169 42.64995 43.01075 42.82888 42.71457 42.63682 43.18862 42.83582 43.31854 43.36283 41.64194 40.5572 40.34314 40.61275 41.09961 40.31863 39.51613 39.07791 39.10643 40.56749 40.99379 41.06394 40.89703 41.74603 42.37645 42.75701 43.01321 43.6998 43.17724 42.81782 42.19697 42.1325 42.68868 42.83489 43.2771 44.51952 45.8457 46.46018 46.43214 44.63364 43.46917 42.91667 41.66667 41.74335 42.02675 43.51852 43.28842 41.96697 40.66265 40.63131 41.51469 41.94614 42.1282 41.71827 41.40947 41.82051 42.28395 41.71859 41.22807 40.9375 40.77287 39.69017 39.07952 39.15563 40.76206 42.37705 42.18241 42.82258 41.93723 41.28289 40.84967 40.43716 41.25548 41.5287 41.8051 42.02303 42.18409 40.53905 40.71906 41.08138 40.80556 38.96321 38.10706 37.37542 36.79402 37.16667 37.5276 37.43124 37.83784 38.03491 36.9774 36.36884 37.15986 38.24201 37.85796 37.67361 36.62587 36.2676 35.8885 34.25926 33.76888 34.26574 -9999 -9999 -9999 -9999 -9999 -9999 -9999 -9999 -9999 -9999 -9999 -9999 -9999 -9999 -9999 -9999 -9999 -9999 -9999 -9999 -9999 
-9999 -9999 -9999 -9999 -9999 -9999 -9999 -9999 -9999 -9999 -9999 -9999 -9999 -9999 -9999 -9999 -9999 -9999 -9999 -9999 -9999 -9999 -9999 -9999 -9999 -9999 -9999 -9999 -9999 -9999 43.58775 41.32275 40.15393 41.08833 42.76042 43.20794 42.16457 40.9375 40.44652 40.65104 41.01358 41.17188 41.16876 41.06013 40.66456 41.1409 41.20227 42.14357 43.48574 44.36274 44.56736 43.42236 42.86069 43.44344 42.31151 42.33234 43.38741 42.53731 41.06965 40.30663 40.26134 40.13807 39.80938 39.34783 39.33044 39.93157 41.06607 41.64071 42.32804 41.45435 41.53397 42.11498 42.45037 42.8718 43.9759 44.11178 43.22289 42.4772 42.31568 42.92453 43.09896 42.00521 42.69866 44.04041 45.39801 46.00798 44.90316 43.74351 42.50524 41.64063 41.71811 41.84726 42.35474 42.67372 41.76798 40.08665 40.06606 40.82825 40.6953 40.68016 41.4359 40.50207 40.89267 40.96134 41.38199 40.67086 40.63163 40.99893 40.22331 40.18641 39.95016 41.28035 41.77632 40.99026 41.03825 41.44809 40.79235 39.88673 39.87138 40.68628 40.27778 40.38462 41.77631 41.14754 40.08859 40.66332 40.66667 39.88294 39.46488 38.80556 38.9989 38.25 37.5276 37.09856 37.98774 39.50617 39.38626 38.47032 38.55248 38.51273 38.69464 38.37413 38.25758 37.7503 36.43617 34.38967 34.14919 33.12937 33.68421 34.40095 -9999 -9999 -9999 -9999 -9999 -9999 -9999 -9999 -9999 -9999 -9999 -9999 -9999 -9999 -9999 -9999 -9999 -9999 -9999 -9999 
-9999 -9999 -9999 -9999 -9999 -9999 -9999 -9999 -9999 -9999 -9999 -9999 -9999 -9999 -9999 -9999 -9999 -9999 -9999 -9999 -9999 -9999 -9999 -9999 -9999 -9999 -9999 -9999 -9999 -9999 42.0347 42.19243 41.48089 40.65817 41.56051 42.69515 42.43143 41.03376 40.70313 41.03971 41.66666 41.69296 41.95403 41.58854 41.53605 41.38021 40.35897 41.26627 43.63905 44.95098 44.65686 43.72549 43.24926 43.62599 43.11274 42.80855 43.06372 42.13931 41.59137 40.69069 39.77046 39.15423 39.47239 39.90714 40.33923 41.29684 42.11577 41.07327 41.1409 40.92593 41.13419 42.45781 42.79706 43.34886 44.37751 44.83185 43.41317 41.97248 41.69247 42.28972 43.41564 43.67905 43.12046 43.02983 43.47053 45.37037 45.30303 43.95576 42.63323 42.13689 42.15839 42.17949 41.92308 41.43731 42.01913 41.05128 40.12346 41.94699 41.07143 40.96354 41.09375 39.77392 41.09195 41.45833 41.22534 40.7173 40.64845 40.38671 40.10929 40.53905 40.80556 40.61462 40.89912 41.63952 40.40984 39.80263 39.47369 39.00652 39.65142 41.09101 41.58333 41.4437 41.9967 40.92163 40.63199 40.6423 39.80555 39.25 38.36689 38.65663 39.11111 38.78635 37.83113 37.09587 38.19444 38.60089 38.52413 38.44178 38.50574 38.22844 38.05751 38.0117 38.99648 38.29787 36.16019 34.74676 34.89952 33.12866 33.36267 34.319 -9999 -9999 -9999 -9999 -9999 -9999 -9999 -9999 -9999 -9999 -9999 -9999 -9999 -9999 -9999 -9999 -9999 -9999 -9999 -9999 
-9999 -9999 -9999 -9999 -9999 -9999 -9999 -9999 -9999 -9999 -9999 -9999 -9999 -9999 -9999 -9999 -9999 -9999 -9999 -9999 -9999 -9999 -9999 -9999 -9999 -9999 -9999 -9999 -9999 -9999 -9999 -9999 43.58775 42.71819 40.59829 40.67842 42.40741 41.8259 42.01058 41.71941 42.51055 42.40977 42.83439 43.0116 42.61006 41.79567 41.18098 41.21074 43.28842 44.79783 43.63905 42.13372 42.05882 43.6144 44.65686 43.57488 42.66278 42.23373 42.01597 40.88384 39.77273 38.83838 39.70884 40.65962 40.40786 41.41491 42.57576 41.27847 41.43229 41.74553 42.17091 43.16983 43.18658 42.94271 44.31818 44.96067 44.24603 43.09739 42.45668 41.38199 40.78125 41.40543 41.30094 40.95912 40.74658 42.35897 44.12361 43.82051 42.89446 43.28631 42.94479 42.07566 41.97342 40.22188 40.69827 41.84505 41.45833 42.31568 41.19497 40.87802 41.16719 40.0641 41.16402 41.16561 41.19497 40.33546 39.55592 39.28571 40.39735 40.6423 39.93399 39.63816 39.49395 40.71661 40.63181 40.39088 40.07035 39.87513 40.9516 41.83278 41.97121 41.61111 42.13268 41.16998 40.91163 40.78073 40.61462 39.701 39.61794 39.56935 39.77146 38.93629 38.04348 37.37374 37.65432 37.65329 37.5711 37.82708 37.22795 36.68982 36.3345 36.29501 37.3403 36.80556 36.50932 35.90425 35.05338 32.68779 33.53873 -9999 -9999 -9999 -9999 -9999 -9999 -9999 -9999 -9999 -9999 -9999 -9999 -9999 -9999 -9999 -9999 -9999 -9999 -9999 -9999 -9999 
-9999 -9999 -9999 -9999 -9999 -9999 -9999 -9999 -9999 -9999 -9999 -9999 -9999 -9999 -9999 -9999 -9999 -9999 -9999 -9999 -9999 -9999 -9999 -9999 -9999 -9999 -9999 -9999 -9999 -9999 -9999 -9999 -9999 43.75 41.64013 40.61489 40.8871 41.56051 40.03215 40.84132 41.64038 42.9285 43.0116 42.14437 41.87697 41.82146 42.50764 42.97035 43.75 44.35405 43.73156 42.30392 42.74194 44.28922 45.83333 45.33528 44.1691 43.67058 42.95635 41.23607 39.80632 38.2263 38.79573 39.65428 39.96914 41.30658 42.56687 42.03125 42.16301 42.40274 42.96296 43.7631 43.86102 43.73065 44.55322 45.23107 44.40335 43.51297 43.60524 42.86077 41.48551 40.69706 40.60509 40.79365 40.12739 40.09434 41.25 42.92695 43.73065 45.06173 44.72477 43.27217 42.48466 40.97007 39.46541 41.22671 42.79836 42.94271 40.97665 40.63492 40.87553 41.05626 40.9432 40.94782 40.80188 39.75189 39.75637 39.92826 40.47619 40.29605 39.153 39.12568 39.41144 39.97268 40.92896 42.3224 42.43421 42.13576 42.16335 42.9593 42.52208 42.43421 41.7489 40.91667 40.83055 40.72536 40.36111 40.83885 40.75607 40.21739 40.07271 38.86025 38.26014 37.21461 37.5 38.00114 38.88889 39.18685 38.92774 39.13428 38.22144 36.36364 35.81315 35.68156 36.54514 35.52788 34.34524 32.0331 -9999 -9999 -9999 -9999 -9999 -9999 -9999 -9999 -9999 -9999 -9999 -9999 -9999 -9999 -9999 -9999 -9999 -9999 -9999 -9999 -9999 -9999 
-9999 -9999 -9999 -9999 -9999 -9999 -9999 -9999 -9999 -9999 -9999 -9999 -9999 -9999 -9999 -9999 -9999 -9999 -9999 -9999 -9999 -9999 -9999 -9999 -9999 -9999 -9999 -9999 -9999 -9999 -9999 -9999 -9999 43.4375 42.48677 41.29274 40.64516 41.26603 40.34946 40.45699 41.40042 41.26731 41.40127 40.94781 41.66667 42.92059 44.4359 44.32515 43.06807 43.44542 43.6346 43.10851 44.30596 45.80896 46.31503 45.7483 45.30792 45.0536 43.54043 41.51606 40.04065 38.65031 38.50309 39.34896 40.15625 41.40706 42.42424 42.40741 42.98523 43.06435 43.47134 43.90116 42.95073 43.20794 43.96024 45.07353 44.80994 43.7004 43.00912 43 42.92695 41.79728 41.21977 40.69401 39.48475 39.6162 40.54337 41.09195 43.45056 45.28875 45.85859 45.66969 43.9899 41.74335 39.9109 39.40589 40.83333 41.82195 40.56604 40.13713 40.05291 41.48148 41.21406 41.05626 40.26008 39.80263 39.88889 39.7351 40.06091 40.08197 39.51525 40.07676 40.8443 41.47478 42.0765 43.08279 43.43682 43.20175 43.22404 43.51852 42.84153 42.26776 41.50219 41.50055 41.69435 41.55629 41.19445 40.94444 40.94203 40.48822 40.36281 39.96018 39.70421 39.52703 39.89302 39.75457 40.09164 39.98258 39.29824 39.31096 37.95322 36.74768 36.06272 34.81417 34.0669 32.83097 32.62159 31.75595 -9999 -9999 -9999 -9999 -9999 -9999 -9999 -9999 -9999 -9999 -9999 -9999 -9999 -9999 -9999 -9999 -9999 -9999 -9999 -9999 -9999 -9999 
-9999 -9999 -9999 -9999 -9999 -9999 -9999 -9999 -9999 -9999 -9999 -9999 -9999 -9999 -9999 -9999 -9999 -9999 -9999 -9999 -9999 -9999 -9999 -9999 -9999 -9999 -9999 -9999 -9999 -9999 -9999 -9999 -9999 -9999 41.98514 42.11783 40.80922 41.42705 41.2155 41.10577 41.71991 42.35889 41.53397 42.01278 41.61376 42.08333 43.22597 44.18191 42.98507 42.87791 43.49711 43.07992 45.16129 46.24277 46.47989 45.60117 45.7478 44.99022 43.36283 41.66667 40.60284 39.80061 39.00103 38.9327 39.65609 42.05975 42.85337 42.41453 43.13099 43.33333 43.65079 44.78511 43.36468 42.92059 43.23077 44.47732 44.79472 43.40796 43.08081 43.25153 43.14182 43.31786 42.00311 40.68016 39.96331 41.17033 41.79567 41.53605 41.87371 43.52702 46.03293 47.42829 46.26866 43.61538 41.51042 39.98423 40.14196 40.75235 40.37037 40.07936 39.94161 40.15393 39.7043 40.80922 41.69329 41.12201 39.94444 39.39646 39.56935 40.32346 39.80263 40.66999 41.55592 42.19621 42.47222 42.16336 41.61166 41.61166 42.51645 43.14207 42.97386 42.2658 41.85855 41.63916 41.83223 42.21312 41.74917 41.75028 41.38703 41.0452 41.32653 41.89342 41.80649 40.46823 39.39909 39.06964 39.08046 39.20718 39.03509 38.09524 37.21264 36.55633 35.5848 36.02246 35.46163 34.05018 32.88691 31.21266 -9999 -9999 -9999 -9999 -9999 -9999 -9999 -9999 -9999 -9999 -9999 -9999 -9999 -9999 -9999 -9999 -9999 -9999 -9999 -9999 -9999 -9999 
-9999 -9999 -9999 -9999 -9999 -9999 -9999 -9999 -9999 -9999 -9999 -9999 -9999 -9999 -9999 -9999 -9999 -9999 -9999 -9999 -9999 -9999 -9999 -9999 -9999 -9999 -9999 -9999 -9999 -9999 -9999 -9999 -9999 -9999 -9999 42.51055 41.53481 40.66138 41.40295 41.4557 41.82641 43.14346 42.74109 42.26939 41.61409 42.86834 43.19834 42.64403 43.24799 43.36283 43.28502 42.88856 44.93177 46.07418 46.30164 46.11603 45.61275 44.87366 44.1448 43.32344 42.06948 40.92988 39.95859 39.5899 40.52183 41.29274 42.31183 42.95284 43.5775 43.30688 43.16239 44.40063 43.71714 43.47484 43.60165 44.58583 44.6411 44.21365 43.88723 43.69301 43.29205 43.58775 43.24534 43.04688 42.47649 42.68547 43.53846 43.0383 42.21872 43.11594 45.93373 47.81219 47.31343 45.41284 42.82051 39.96331 39.64885 39.93165 41.04361 40.53628 40.5327 39.10464 39.62366 40.69893 41.04235 41.58602 40.25938 39.63211 40.08334 40.66999 40.67329 41.02349 40.81633 40.4642 40.38889 40.62156 40.18152 40.33776 41.33554 41.63916 41.20066 41.5847 40.84158 39.96656 39.78675 40.44036 41.69426 42.8532 42.44967 41.75113 41.07143 40.58957 40.37598 39.91525 39.63345 39.61227 39.74359 38.75291 37.44172 36.87572 36.75439 35.38733 34.47368 35.19503 34.98201 33.30336 31.60714 30.96523 -9999 -9999 -9999 -9999 -9999 -9999 -9999 -9999 -9999 -9999 -9999 -9999 -9999 -9999 -9999 -9999 -9999 -9999 -9999 -9999 -9999 -9999 
-9999 -9999 -9999 -9999 -9999 -9999 -9999 -9999 -9999 -9999 -9999 -9999 -9999 -9999 -9999 -9999 -9999 -9999 -9999 -9999 -9999 -9999 -9999 -9999 -9999 -9999 -9999 -9999 -9999 -9999 -9999 -9999 -9999 -9999 -9999 40.80922 40.97884 40.74658 40.00528 41.19198 41.2963 42.70501 43.21767 42.78997 42.41952 42.53418 43.2914 42.70833 42.71152 43.17956 42.90573 42.98631 44.56628 45.53314 45.96542 46.0177 45.62439 45.51657 45.39474 44.63235 43.40278 42.44244 41.15542 40.18987 41.18435 42.23301 42.1521 42.81886 44.54114 44.61094 44.95754 44.99476 44.25287 44.12998 43.53002 44.23464 43.81882 43.07229 42.75583 43.59169 43.56996 43.71069 42.91005 43.31244 42.99065 42.85714 42.94271 43.37002 42.72152 43.1557 44.9848 46.4639 46.64179 45.54205 42.7795 41.21835 40.33019 39.42511 40.70313 42.03125 40.77004 39.05914 39.52991 39.61704 39.95657 40.90164 41.6939 41.00877 40.75305 40.75304 41.22222 40.39978 39.88294 39.57637 39.15831 39.61794 39.42414 39.68121 40.88629 40.58333 40.35675 40.78073 41.25276 40.27778 39.21734 39.41441 40.25901 41.07744 40.6813 40.36723 40.30612 40.22599 39.97175 40.06849 40.22989 40.21991 39.28571 37.44172 36.9883 36.63133 36.29032 34.88095 34.09624 33.15665 32.82918 32.02847 31.16071 -9999 -9999 -9999 -9999 -9999 -9999 -9999 -9999 -9999 -9999 -9999 -9999 -9999 -9999 -9999 -9999 -9999 -9999 -9999 -9999 -9999 -9999 -9999 
-9999 -9999 -9999 -9999 -9999 -9999 -9999 -9999 -9999 -9999 -9999 -9999 -9999 -9999 -9999 -9999 -9999 -9999 -9999 -9999 -9999 -9999 -9999 -9999 -9999 -9999 -9999 -9999 -9999 -9999 -9999 -9999 -9999 -9999 41.72026 42.12073 40.83868 41.00319 41.02972 40.92593 41.06204 41.48148 42.48677 43.76294 42.93085 41.74504 42.21872 43.12957 42.61831 42.84639 42.97337 42.67453 44.1349 45.43478 45.9414 46.0049 45.66075 45.5998 45.2451 45.17544 44.49318 43.5049 41.59114 40.64143 42.12218 43.86943 43.45048 43.37061 45.09494 45.41405 44.97897 43.82911 42.96296 43.63207 43.79543 44.05488 45.09063 45.12626 44.50355 45.03546 44.37628 43.65942 43.1962 43.15287 42.50788 42.56329 42.19409 42.35889 42.54526 42.30159 44.09185 44.93414 43.90432 44.12066 42.53417 41.98212 40.38871 40.4837 40.37037 41.87697 41.77282 40.25107 38.89794 39.6645 39.76269 40.05991 40.14901 40.47619 40.75 40.71589 40.91416 40.21381 39.08333 38.80556 39.08333 40.36976 40.43716 40.14901 39.98882 40.16165 39.6184 40.40404 40.94685 41.83223 41.52778 40.41667 40.88103 40.73761 -9999 -9999 -9999 -9999 -9999 40.81633 40.80756 39.31034 38.25232 38.34499 37.78173 36.32019 34.85119 33.71614 32.59717 32.06714 31.70804 31.49466 -9999 -9999 -9999 -9999 -9999 -9999 -9999 -9999 -9999 -9999 -9999 -9999 -9999 -9999 -9999 -9999 -9999 -9999 -9999 -9999 -9999 -9999 -9999 -9999 
-9999 -9999 -9999 -9999 -9999 -9999 -9999 -9999 -9999 -9999 -9999 -9999 -9999 -9999 -9999 -9999 -9999 -9999 -9999 -9999 -9999 -9999 -9999 -9999 -9999 -9999 -9999 -9999 -9999 -9999 -9999 -9999 -9999 -9999 -9999 -9999 42.85714 40.72581 41.1828 41.66667 41.61376 41.5878 41.84896 43.80144 43.33333 42.21014 41.43156 42.24138 42.49226 42.17171 42.06587 42.24052 43.8806 45.07797 45.8815 46.16132 45.58532 45.19901 44.9211 44.71899 44.70135 44.38776 42.46747 41.43156 42.80786 43.98734 44.04762 44.62963 43.76327 42.49202 41.98616 41.56051 42.0394 42.69515 43.10345 43.79487 44.69231 44.77881 44.32404 44.68303 45.08612 44.20513 43.61979 43.1746 41.9586 41.77249 41.77215 42.41214 42.65491 42.43386 43.34911 43.35938 41.77249 42.3218 42.70509 41.58755 41.00739 41.53605 40.54126 41.32055 42.51323 41.6129 40.37634 40.02193 39.98344 39.27393 39.19956 39.89479 40.19445 40.48405 40.63199 40.53905 40.12141 39.19444 40.45254 41.25413 41.5287 41.19757 40.29153 39.56935 40.45608 40.02825 39.9551 40.94203 42.27373 42.35651 41.94352 41.41499 -9999 -9999 -9999 -9999 -9999 41.2415 40.78196 38.7069 38.25232 38.42756 36.37993 35 34.39716 33.86337 33.12721 32.38771 32.9478 -9999 -9999 -9999 -9999 -9999 -9999 -9999 -9999 -9999 -9999 -9999 -9999 -9999 -9999 -9999 -9999 -9999 -9999 -9999 -9999 -9999 -9999 -9999 -9999 -9999 
-9999 -9999 -9999 -9999 -9999 -9999 -9999 -9999 -9999 -9999 -9999 -9999 -9999 -9999 -9999 -9999 -9999 -9999 -9999 -9999 -9999 -9999 -9999 -9999 -9999 -9999 -9999 -9999 -9999 -9999 -9999 -9999 -9999 -9999 -9999 -9999 -9999 41.85303 40.5266 41.82692 42.3545 42.9285 42.44792 43.03405 42.00311 41.07327 40.23884 40.73499 41.95135 42.05128 41.38889 41.74197 42.47231 44.31138 45.30482 45.66075 45.44545 44.92972 44.44445 44.20611 44.15205 43.60294 42.1748 41.56118 42.19915 42.49732 43.18424 44.3557 43.14041 41.82796 41.82692 41.85126 41.90104 41.875 42.18107 43.10257 43.58178 43.07292 43.35938 43.69792 44.48718 44.75026 44.53045 44.24479 43.75661 42.40741 42.22046 42.51323 42.57188 42.41214 42.53692 42.47649 41.93206 41.93462 42.70834 42.79487 43.04258 42.76384 41.45161 41.53138 42.14744 41.28788 40.99245 40.11943 39.49395 39.08141 38.43367 39.5072 40.36976 39.76269 39.43503 40.1766 40.22702 40.38031 40.9699 41.22073 41.44445 41.19757 40.13661 39.93399 40.89147 40.38461 40.18456 40.63199 41.9175 -9999 -9999 -9999 -9999 -9999 -9999 -9999 -9999 40.52512 40.16724 39.30653 39.2435 38.46382 36.81548 -9999 -9999 -9999 -9999 -9999 -9999 -9999 -9999 -9999 -9999 -9999 -9999 -9999 -9999 -9999 -9999 -9999 -9999 -9999 -9999 -9999 -9999 -9999 -9999 -9999 -9999 -9999 -9999 -9999 -9999 -9999 
-9999 -9999 -9999 -9999 -9999 -9999 -9999 -9999 -9999 -9999 -9999 -9999 -9999 -9999 -9999 -9999 -9999 -9999 -9999 -9999 -9999 -9999 -9999 -9999 -9999 -9999 -9999 -9999 -9999 -9999 -9999 -9999 -9999 -9999 -9999 -9999 -9999 -9999 42.36559 41.80021 41.87966 42.75478 43.04671 42.2732 41.1442 40.01572 39.93271 40.03623 41.46091 42.07946 41.33435 41.2614 42.12679 43.60941 44.44444 44.77273 45.06546 44.83283 44.21509 44.07295 43.48802 41.96607 41.33127 41.61359 41.85423 41.58576 41.37192 42.60752 43.41963 42.82632 43.06878 43.07292 42.5641 42.28205 42.76585 43.48718 43.4839 43.27622 43.2652 43.57367 43.74351 44.25641 44.90881 44.94872 44.90166 44.04389 42.94462 41.58602 41.58628 41.79979 42.0347 42.57813 42.95073 42.81517 42.78997 43.45056 44.48718 43.22258 42.49732 42.33655 41.90783 41.07335 40.63518 39.69946 39.15563 38.62877 39.18033 39.69298 39.62528 38.945 37.82932 37.98516 39.85507 40.29642 39.54082 39.97175 39.78041 40.19445 40.71038 40.9836 41.66667 42.02186 41.9702 -9999 -9999 -9999 -9999 -9999 -9999 -9999 -9999 -9999 -9999 40.58099 40.27778 -9999 -9999 -9999 -9999 -9999 -9999 -9999 -9999 -9999 -9999 -9999 -9999 -9999 -9999 -9999 -9999 -9999 -9999 -9999 -9999 -9999 -9999 -9999 -9999 -9999 -9999 -9999 -9999 -9999 -9999 -9999 -9999 -9999 -9999 -9999 
-9999 -9999 -9999 -9999 -9999 -9999 -9999 -9999 -9999 -9999 -9999 -9999 -9999 -9999 -9999 -9999 -9999 -9999 -9999 -9999 -9999 -9999 -9999 -9999 -9999 -9999 -9999 -9999 -9999 -9999 -9999 -9999 -9999 -9999 -9999 -9999 -9999 -9999 -9999 41.10756 40.54487 41.05235 42.60149 41.96047 41.45502 41.40128 40.95689 40.31672 40.13975 40.36864 41.17798 41.02564 42.25641 43.34365 43.19572 43.80734 44.19959 44.14894 44.09828 44.30091 43.20242 41.74242 41.76955 42.08861 41.63987 41.82641 41.39957 41.58602 43.25269 43.07359 43.00214 43.61199 43.66563 43.48959 43.32814 43.43198 43.48391 43.88715 44.01042 43.99895 43.8349 44.393 44.54638 44.1282 43.67905 43.14346 42.7017 41.55983 41.63996 41.2891 41.07906 41.56084 42.83854 42.76042 42.2956 43.15844 43.58974 43.51266 43.12169 42.34089 42.22757 41.74731 40.96774 40.09229 39.43157 39.36111 40.13661 39.97222 39.49395 38.18743 37.97539 37.52835 38.03345 38.69863 38.9548 39.16947 38.98305 39.80556 40.64569 41.28163 42.23856 42.92763 43.11111 -9999 -9999 -9999 -9999 -9999 -9999 -9999 -9999 -9999 -9999 -9999 -9999 -9999 -9999 -9999 -9999 -9999 -9999 -9999 -9999 -9999 -9999 -9999 -9999 -9999 -9999 -9999 -9999 -9999 -9999 -9999 -9999 -9999 -9999 -9999 -9999 -9999 -9999 -9999 -9999 -9999 -9999 -9999 -9999 -9999 -9999 -9999 
-9999 -9999 -9999 -9999 -9999 -9999 -9999 -9999 -9999 -9999 -9999 -9999 -9999 -9999 -9999 -9999 -9999 -9999 -9999 -9999 -9999 -9999 -9999 -9999 -9999 -9999 -9999 -9999 -9999 -9999 -9999 -9999 -9999 -9999 -9999 -9999 -9999 44.55945 42.09539 40.8147 41.11287 40.2957 40.90909 41.07143 41.61273 41.47789 40.64845 40.72327 39.66146 38.41719 38.75 39.59628 41.22942 42.84615 41.97436 42.66055 42.71152 43.09378 43.46847 43.5743 42.65152 41.4126 42.4359 42.99895 42.1459 42.03822 42.09539 42.20956 44.13183 44.66774 44.91935 44.51544 43.92971 43.59789 43.43354 43.31761 43.79543 44.1745 44.20063 44.07757 44.62788 44.9793 45.27864 44.14063 43.1388 42.64241 41.88103 41.20968 42.11928 42.25806 41.61273 41.15591 41.29747 41.58879 42.57813 43.78225 43.3908 44.34985 43.98002 43.24895 42.41453 42.53692 41.26082 40.65574 40.21253 40.28239 40.51535 40.19934 39.60396 39.07104 38.65664 37.75338 37.61338 37.70115 38.88889 39.46488 39.23378 39.13889 39.48676 40.17165 41.00441 41.80556 42.16667 -9999 -9999 -9999 -9999 -9999 -9999 -9999 -9999 -9999 -9999 -9999 -9999 -9999 -9999 -9999 -9999 -9999 -9999 -9999 -9999 -9999 -9999 -9999 -9999 -9999 -9999 -9999 -9999 -9999 -9999 -9999 -9999 -9999 -9999 -9999 -9999 -9999 -9999 -9999 -9999 -9999 -9999 -9999 -9999 -9999 -9999 -9999 
-9999 -9999 -9999 -9999 -9999 -9999 -9999 -9999 -9999 -9999 -9999 -9999 -9999 -9999 -9999 -9999 -9999 -9999 -9999 -9999 -9999 -9999 -9999 -9999 -9999 -9999 -9999 -9999 -9999 -9999 -9999 -9999 -9999 -9999 -9999 -9999 -9999 -9999 44.36508 42.98523 42.05852 40.80645 40.46448 40.93377 41.4488 41.2595 41.50537 41.45502 40.0368 37.97169 37.11882 38.16614 40.35088 42.05128 42.02787 42.05128 41.64103 42.47968 43.20895 43.33333 42.3716 41.20513 41.92546 42.64241 42.78487 43.21581 42.77597 42.53813 44.26581 44.73825 44.97863 44.1129 43.66235 43.02885 42.94872 43.53903 43.71714 44.375 44.2086 44.40961 45 45.1087 44.98457 44.83385 44.32059 42.97543 42.99363 42.69148 43.32265 43.71019 42.31602 41.24068 40.5327 40.39682 42.16457 43.98148 43.90625 45.41285 45.85905 45.0675 44.07001 42.78997 41.2082 41.44951 40.89147 40.70724 40.74074 40.11438 39.80874 38.97222 39.56229 38.66442 37.32877 37.02422 38.60831 38.91666 38.45721 38.85135 39.82426 40.94203 41.13535 40.40404 40.28249 -9999 -9999 -9999 -9999 -9999 -9999 -9999 -9999 -9999 -9999 -9999 -9999 -9999 -9999 -9999 -9999 -9999 -9999 -9999 -9999 -9999 -9999 -9999 -9999 -9999 -9999 -9999 -9999 -9999 -9999 -9999 -9999 -9999 -9999 -9999 -9999 -9999 -9999 -9999 -9999 -9999 -9999 -9999 -9999 -9999 -9999 -9999 
-9999 -9999 -9999 -9999 -9999 -9999 -9999 -9999 -9999 -9999 -9999 -9999 -9999 -9999 -9999 -9999 -9999 -9999 -9999 -9999 -9999 -9999 -9999 -9999 -9999 -9999 -9999 -9999 -9999 -9999 -9999 -9999 -9999 -9999 -9999 -9999 -9999 -9999 45.11677 42.59554 41.61392 40.99893 39.33224 39.43355 41.04235 40.60804 41.10397 40.94781 39.48475 38.69792 39.42006 38.4375 37.90239 39.71963 41.20227 41.02956 42.04776 42.73374 43.78109 43.54599 42.32323 40.66358 41.29863 42.44624 41.74837 42.55952 42.88816 42.3224 42.66775 41.91177 43.26299 44.51613 43.51249 42.77597 42.42424 43.40278 43.38157 43.52441 44.54927 44.32177 43.64452 43.37002 43.01587 43.20594 43.20106 42.918 42.38323 42.93651 43.96825 44.89418 43.55941 41.16402 41.18896 41.79936 42.8115 44.04389 44.84616 46.0233 46.90332 47.34043 46.61538 44.47065 42.15054 40.80087 40.16393 40.43716 41.29032 40.82519 39.72039 39.16947 39.57637 38.54167 37.58562 36.8007 38.4009 38.92617 39.63964 40.28716 39.97175 40.01141 39.85261 39.24915 -9999 -9999 -9999 -9999 -9999 -9999 -9999 -9999 -9999 -9999 -9999 -9999 -9999 -9999 -9999 -9999 -9999 -9999 -9999 -9999 -9999 -9999 -9999 -9999 -9999 -9999 -9999 -9999 -9999 -9999 -9999 -9999 -9999 -9999 -9999 -9999 -9999 -9999 -9999 -9999 -9999 -9999 -9999 -9999 -9999 -9999 -9999 -9999 
-9999 -9999 -9999 -9999 -9999 -9999 -9999 -9999 -9999 -9999 -9999 -9999 -9999 -9999 -9999 -9999 -9999 -9999 -9999 -9999 -9999 -9999 -9999 -9999 -9999 -9999 -9999 -9999 -9999 -9999 -9999 -9999 -9999 -9999 -9999 -9999 -9999 -9999 44.931 41.93548 41.69321 40.97884 39.95177 38.82576 39.37159 39.71227 40.34946 40.94782 40.25157 40.55728 41.79607 40.48742 37.72487 37.68344 39.62215 40.53498 42.09858 43.23708 44.1568 43.92157 43.32329 42.10391 41.21835 41.47727 43.12298 43.79032 43.41398 41.6122 41.42237 41.39254 41.61202 43.87097 43.54839 42.96537 42.72186 42.91939 43.19893 42.80673 43.1891 43.62434 43.03323 42.52688 42.55952 42.26384 42.60752 42.61057 41.829 41.26213 42.6455 44.14557 43.77637 42.51323 41.93122 42.46539 43.00643 43.67089 45.14964 45.61538 46.5005 47.12212 47.40685 46.19342 43.86943 41.18123 39.62473 39.82398 40.39088 40.44118 40.8443 40.89147 39.66779 39.23729 38.14433 37.15035 38.52413 38.93629 40.09009 40.47213 40.40664 40.45139 39.79885 39.05172 -9999 -9999 -9999 -9999 -9999 -9999 -9999 -9999 -9999 -9999 -9999 -9999 -9999 -9999 -9999 -9999 -9999 -9999 -9999 -9999 -9999 -9999 -9999 -9999 -9999 -9999 -9999 -9999 -9999 -9999 -9999 -9999 -9999 -9999 -9999 -9999 -9999 -9999 -9999 -9999 -9999 -9999 -9999 -9999 -9999 -9999 -9999 -9999 
-9999 -9999 -9999 -9999 -9999 -9999 -9999 -9999 -9999 -9999 -9999 -9999 -9999 -9999 -9999 -9999 -9999 -9999 -9999 -9999 -9999 -9999 -9999 -9999 -9999 -9999 -9999 -9999 -9999 -9999 -9999 -9999 -9999 -9999 -9999 -9999 -9999 -9999 44.43557 41.44951 41.4797 40.87302 40.18987 38.83547 38.14516 39.26645 39.88673 40.44586 40.19916 40.76923 43.08943 44.13863 42.26376 40.06813 40.86439 41.66667 41.07873 42.64854 44.29564 44.27237 44.16917 43.15385 41.48265 41.4785 43.94904 45.76761 44.82484 42.15054 41.9086 42.32026 42.02186 43.64177 43.98598 44.51613 44.72133 43.85823 43.2139 42.26974 41.88525 41.88453 41.9924 42.55664 43.0151 42.45385 42.07383 41.90939 41.34199 41.72095 43.10897 43.49788 42.90612 42.38322 42.97124 43.28556 43.66987 43.49206 44.94792 45.47102 46.0606 46.73695 46.59091 45.05128 43.20313 40.49145 38.95349 39.67991 40.27322 41.01093 41.61202 40.6423 39.42953 37.84483 36.72515 37.04678 38.49886 39.46328 40.113 40.37801 39.69222 38.81119 38.57388 39.28571 -9999 -9999 -9999 -9999 -9999 -9999 -9999 -9999 -9999 -9999 -9999 -9999 -9999 -9999 -9999 -9999 -9999 -9999 -9999 -9999 -9999 -9999 -9999 -9999 -9999 -9999 -9999 -9999 -9999 -9999 -9999 -9999 -9999 -9999 -9999 -9999 -9999 -9999 -9999 -9999 -9999 -9999 -9999 -9999 -9999 -9999 -9999 -9999 
-9999 -9999 -9999 -9999 -9999 -9999 -9999 -9999 -9999 -9999 -9999 -9999 -9999 -9999 -9999 -9999 -9999 -9999 -9999 -9999 -9999 -9999 -9999 -9999 -9999 -9999 -9999 -9999 -9999 -9999 -9999 -9999 -9999 -9999 -9999 -9999 -9999 -9999 43.66235 42.75599 42.26384 41.87966 40.16824 38.65304 38.05732 38.53162 39.97312 40.3269 39.64248 39.71963 41.51187 43.04281 44.16667 44.30091 44.49541 43.53272 41.33127 41.94614 43.68077 44.54365 44.39439 43.9463 42.65625 42.40977 44.35654 45.54507 45.82011 44.13183 42.83387 42.29715 42.02303 42.86102 41.88669 42.21312 44.03226 45.15005 44.16395 42.9235 42.18922 42.0765 41.50165 42.07383 42.91531 43.08279 42.77597 42.86102 41.91419 41.42076 42.26384 41.99029 41.14754 41.42157 42.23301 43.1624 43.39723 42.8836 43.5654 44.36583 45.01029 45.4154 46.0101 45.66666 43.796 41.85126 40.19126 39.98344 40.82519 40.95861 42.18241 41.14583 39.68121 39.36588 38.61582 37.45705 36.50235 37.85796 39.23729 39.32648 37.94014 38.61789 39.80226 39.03061 -9999 -9999 -9999 -9999 -9999 -9999 -9999 -9999 -9999 -9999 -9999 -9999 -9999 -9999 -9999 -9999 -9999 -9999 -9999 -9999 -9999 -9999 -9999 -9999 -9999 -9999 -9999 -9999 -9999 -9999 -9999 -9999 -9999 -9999 -9999 -9999 -9999 -9999 -9999 -9999 -9999 -9999 -9999 -9999 -9999 -9999 -9999 -9999 
-9999 -9999 -9999 -9999 -9999 -9999 -9999 -9999 -9999 -9999 -9999 -9999 -9999 -9999 -9999 -9999 -9999 -9999 -9999 -9999 -9999 -9999 -9999 -9999 -9999 -9999 -9999 -9999 -9999 -9999 -9999 -9999 -9999 -9999 -9999 -9999 -9999 -9999 -9999 42.37242 40.90414 41.26731 39.76793 39.33121 39.40362 39.41586 40.43409 40.11943 40.26429 40.54126 41.53439 41.5883 41.40787 41.79448 43.40909 43.97163 43.10257 42.17635 43.28774 44.49449 44.73553 44.36052 43.10699 42.64241 44.48882 45.60846 44.7983 43.25269 42.32026 41.80373 41.44518 41.80283 41.8306 41.55702 42.29715 43.11002 43.66883 44.20996 43.75679 42.48634 41.33444 41.8306 42.70152 42.94246 42.74892 42.63754 41.74918 40.94923 41.83006 41.44809 41.19912 41.33772 41.7735 42.38552 42.96296 43.70428 44.3323 44.8499 45.17949 45.3252 45.64451 45.87133 44.35736 42.27902 41.16081 40.67524 41.23376 41.00877 41.55629 40.78073 40.63199 39.43503 38.29296 36.61972 36.18031 37.10801 38.92656 39.52626 38.01531 38.80208 40.30148 40.23482 -9999 -9999 -9999 -9999 -9999 -9999 -9999 -9999 -9999 -9999 -9999 -9999 -9999 -9999 -9999 -9999 -9999 -9999 -9999 -9999 -9999 -9999 -9999 -9999 -9999 -9999 -9999 -9999 -9999 -9999 -9999 -9999 -9999 -9999 -9999 -9999 -9999 -9999 -9999 -9999 -9999 -9999 -9999 -9999 -9999 -9999 -9999 -9999 
-9999 -9999 -9999 -9999 -9999 -9999 -9999 -9999 -9999 -9999 -9999 -9999 -9999 -9999 -9999 -9999 -9999 -9999 -9999 -9999 -9999 -9999 -9999 -9999 -9999 -9999 -9999 -9999 -9999 -9999 -9999 -9999 -9999 -9999 -9999 -9999 -9999 -9999 -9999 43.13725 41.66667 41.04839 39.65702 39.33983 39.89651 41.05037 41.66667 40.68306 41.0215 40.64845 39.15598 38.45541 38.21202 37.91005 39.84375 41.48663 43.08943 43.64235 44.31702 45.12626 45.10978 44.69469 43.20041 41.90552 42.481 42.90723 43.06904 42.94246 42.48366 42.21312 41.74918 41.36513 42.07516 42.51366 41.83223 40.88889 41.33664 41.41832 42.45642 42.67429 41.61148 41.61148 42.53529 42.75244 42.74892 42.42671 41.61202 41.09101 41.58443 41.50165 41.53006 42.0712 42.09265 42.81971 43.53583 44.53846 45.25994 45.66769 45.5927 45.61934 45.70858 45.82074 44.76264 42.06731 39.93507 40.96999 42.12513 41.93989 41.0872 39.56935 39.07658 37.81393 37.72831 37.44292 36.40662 37.32394 38.90785 39.66895 38.04864 38.61502 39.05342 40.11494 -9999 -9999 -9999 -9999 -9999 -9999 -9999 -9999 -9999 -9999 -9999 -9999 -9999 -9999 -9999 -9999 -9999 -9999 -9999 -9999 -9999 -9999 -9999 -9999 -9999 -9999 -9999 -9999 -9999 -9999 -9999 -9999 -9999 -9999 -9999 -9999 -9999 -9999 -9999 -9999 -9999 -9999 -9999 -9999 -9999 -9999 -9999 -9999 
-9999 -9999 -9999 -9999 -9999 -9999 -9999 -9999 -9999 -9999 -9999 -9999 -9999 -9999 -9999 -9999 -9999 -9999 -9999 -9999 -9999 -9999 -9999 -9999 -9999 -9999 -9999 -9999 -9999 -9999 -9999 -9999 -9999 -9999 -9999 -9999 -9999 -9999 -9999 42.51366 40.62841 41.28788 40.36797 39.18845 39.7075 41.04031 42.1521 41.3388 42.44124 42.14437 40.95011 39.7703 39.19063 38.39764 38.94231 39.69506 41.48663 43.19106 44.25025 44.88923 44.40223 43.73089 42.42424 41.34304 41.69372 41.4785 42.47312 43.0914 42.47836 42.61982 41.83114 41.88453 42.7253 42.97385 41.72186 41.4175 41 40.1566 40.86379 41.72167 42.21672 41.4175 42.0242 42.34973 42.89215 42.48634 41.77704 41.72167 41.9692 41.50111 41.36213 42.34528 42.8953 43.98002 44.09938 44.6319 45.19817 45.55386 45.5927 45.84592 45.84577 45.83333 45.50305 42.41214 39.63816 40.33224 42.38782 42.6776 41.61148 40.86379 40.05556 38.89821 39.04842 38.48797 36.46572 36.46953 38.90805 38.55981 36.875 37.88145 39.23253 39.86254 -9999 -9999 -9999 -9999 -9999 -9999 -9999 -9999 -9999 -9999 -9999 -9999 -9999 -9999 -9999 -9999 -9999 -9999 -9999 -9999 -9999 -9999 -9999 -9999 -9999 -9999 -9999 -9999 -9999 -9999 -9999 -9999 -9999 -9999 -9999 -9999 -9999 -9999 -9999 -9999 -9999 -9999 -9999 -9999 -9999 -9999 -9999 -9999 
-9999 -9999 -9999 -9999 -9999 -9999 -9999 -9999 -9999 -9999 -9999 -9999 -9999 -9999 -9999 -9999 -9999 -9999 -9999 -9999 -9999 -9999 -9999 -9999 -9999 -9999 -9999 -9999 -9999 -9999 -9999 -9999 -9999 -9999 -9999 -9999 -9999 -9999 -9999 42.73574 41.22951 40.63181 40.14658 39.46645 39.49275 41.63925 43.14994 41.91097 43.35979 43.85416 42.70834 42.73438 42.21526 40.88541 41.32813 42.60125 44.15385 44.35897 44.32515 44.65552 43.95325 43.1677 42.98107 42.57479 41.95953 42.43386 43.30169 43.95634 43.04207 43.15961 42.70492 42.17907 43.11361 43.48875 43.29004 43.42533 42.60176 41.49944 40.52013 40.34792 41.16499 41.86047 42.19095 42.65676 42.5 42.49175 42.11111 42.08333 41.55592 41.16499 41.58443 41.31148 42.09957 43.78981 44.081 44.50464 45.06646 45.51478 45.38736 45.99797 45.6957 45.75848 45.80823 43.34381 40.39735 40.55375 41.55844 42.63441 42.6776 41.30795 40.08859 39.81482 40.59685 38.29849 36.42521 36.44721 36.7506 36.61888 37.18861 37.36749 39.03357 40.08074 -9999 -9999 -9999 -9999 -9999 -9999 -9999 -9999 -9999 -9999 -9999 -9999 -9999 -9999 -9999 -9999 -9999 -9999 -9999 -9999 -9999 -9999 -9999 -9999 -9999 -9999 -9999 -9999 -9999 -9999 -9999 -9999 -9999 -9999 -9999 -9999 -9999 -9999 -9999 -9999 -9999 -9999 -9999 -9999 -9999 -9999 -9999 -9999 
-9999 -9999 -9999 -9999 -9999 -9999 -9999 -9999 -9999 -9999 -9999 -9999 -9999 -9999 -9999 -9999 -9999 -9999 -9999 -9999 -9999 -9999 -9999 -9999 -9999 -9999 -9999 -9999 -9999 -9999 -9999 -9999 -9999 -9999 -9999 -9999 -9999 -9999 -9999 42.93179 41.61202 40.36374 39.76035 40.02778 40.89147 41.72149 42.69148 41.91096 42.68163 42.86834 42.76042 42.65317 41.79487 41.4899 42.44713 44.23464 45.8209 46.10778 45.54027 44.40184 43.91616 42.80893 42.53692 43.14346 42.58966 42.94271 43.65204 44.09613 43.84984 44.17476 43.47944 42.82258 44.22468 44.90596 45.12131 44.24731 42.66004 41.66667 41.99779 41.21774 40.85297 42.19269 42.66335 42.30343 42.05817 41.91835 41.86176 41.72278 41.16331 41.5 41.66667 41.5305 41.9924 43.11828 43.5857 44.27083 44.74638 44.71795 45.20124 45.60185 44.97961 44.99492 44.87768 44.36656 42.6313 41.28664 41.72078 42.09817 42.83769 42.45901 40.21253 39.52703 39.91526 39.24087 38.71707 36.11111 35.72727 37.17494 37.48538 37.97578 38.62069 -9999 -9999 -9999 -9999 -9999 -9999 -9999 -9999 -9999 -9999 -9999 -9999 -9999 -9999 -9999 -9999 -9999 -9999 -9999 -9999 -9999 -9999 -9999 -9999 -9999 -9999 -9999 -9999 -9999 -9999 -9999 -9999 -9999 -9999 -9999 -9999 -9999 -9999 -9999 -9999 -9999 -9999 -9999 -9999 -9999 -9999 -9999 -9999 -9999 
-9999 -9999 -9999 -9999 -9999 -9999 -9999 -9999 -9999 -9999 -9999 -9999 -9999 -9999 -9999 -9999 -9999 -9999 -9999 -9999 -9999 -9999 -9999 -9999 -9999 -9999 -9999 -9999 -9999 -9999 -9999 -9999 -9999 -9999 -9999 -9999 -9999 -9999 -9999 42.79428 40.97453 40.81408 41.01093 40.48423 41.19127 42.91939 42.34307 41.58549 41.2891 41.55844 41.47789 40.48767 40.11567 40.52795 41.25767 42.737 44.35241 45.73353 46.50298 46.2908 46.11603 45.15968 44.02564 44.07001 44.29688 44.3323 44.40993 44.85371 44.9001 45.20767 44.89418 45.07338 46.15385 46.45062 46.06771 45.59599 43.85823 42.24614 42.29923 42.27373 41.32997 41.24861 41.83389 41.74973 42.18922 42.08333 41.55481 41.24579 41.58305 41.61129 41.88596 42.34973 42.91939 43.06011 43.14516 43.75661 44.50578 44.74922 45.12579 45.56075 45.18634 45.3271 45.48503 46.01337 44.91174 43.09979 42.36559 42.26974 42.24614 42.02658 41.52778 39.83051 39.43503 39.75457 39.71936 37.17262 35.50858 36.05072 37.80488 38.94676 39.4152 -9999 -9999 -9999 -9999 -9999 -9999 -9999 -9999 -9999 -9999 -9999 -9999 -9999 -9999 -9999 -9999 -9999 -9999 -9999 -9999 -9999 -9999 -9999 -9999 -9999 -9999 -9999 -9999 -9999 -9999 -9999 -9999 -9999 -9999 -9999 -9999 -9999 -9999 -9999 -9999 -9999 -9999 -9999 -9999 -9999 -9999 -9999 -9999 -9999 
-9999 -9999 -9999 -9999 -9999 -9999 -9999 -9999 -9999 -9999 -9999 -9999 -9999 -9999 -9999 -9999 -9999 -9999 -9999 -9999 -9999 -9999 -9999 -9999 -9999 -9999 -9999 -9999 -9999 -9999 -9999 -9999 -9999 -9999 -9999 -9999 -9999 -9999 -9999 43.20682 42.43929 41.9692 41.77778 41.32883 43.12914 42.9696 41.72095 40.40984 40.98806 41.17807 40.11438 39.06926 39.07767 39.48349 39.73545 41.13924 42.55486 44.62449 46.26608 47.02898 47.27011 46.88406 45.98214 45.20897 45.40764 46.16769 46.14389 45.92477 46.00421 46.04298 46.34774 47.28977 47.01115 46.84615 46.80082 47.04218 46.36552 44.97355 44.12393 43.35512 42.05556 40.91416 40.74074 41.02132 41.3311 41.30191 41.13356 41.2472 41.77778 42.02186 41.91501 42.57726 42.5 42.65676 42.95082 43.74326 44.39978 44.72133 45.26091 45.85954 46.14583 46.69271 47.15321 47.02564 45.91049 43.95374 42.36335 42.37705 41.85983 40.91163 42.10963 41.32768 40.78498 40.58589 39.69907 37.51493 35.63961 35.74879 37.97909 39.66431 -9999 -9999 -9999 -9999 -9999 -9999 -9999 -9999 -9999 -9999 -9999 -9999 -9999 -9999 -9999 -9999 -9999 -9999 -9999 -9999 -9999 -9999 -9999 -9999 -9999 -9999 -9999 -9999 -9999 -9999 -9999 -9999 -9999 -9999 -9999 -9999 -9999 -9999 -9999 -9999 -9999 -9999 -9999 -9999 -9999 -9999 -9999 -9999 -9999 -9999 
-9999 -9999 -9999 -9999 -9999 -9999 -9999 -9999 -9999 -9999 -9999 -9999 -9999 -9999 -9999 -9999 -9999 -9999 -9999 -9999 -9999 -9999 -9999 -9999 -9999 -9999 -9999 -9999 -9999 -9999 -9999 -9999 -9999 -9999 -9999 -9999 -9999 -9999 -9999 42.43929 43.06469 41.99779 41.75 43.02325 44.95114 42.18579 39.80263 39.99452 39.75637 40.61147 39.59678 37.96296 38.06818 38.86218 39.53674 40.57158 42.43631 43.90625 45.07576 45.67067 45.53572 45.52239 44.14141 43.55828 44.60634 46.07692 46.99074 46.98858 46.82292 46.58385 46.88139 47.12907 46.83027 46.65638 46.81677 47.0679 47.07692 46.57922 46.09539 45.44728 44.33551 42.33112 40.82207 40.54054 40.42793 40.25424 40.36281 40.82207 41.88889 42.10817 42.16335 42.46688 42.54676 42.46424 42.73574 44.05537 44.56169 44.55232 45.20364 46.18822 46.61458 47.15321 47.37799 46.73913 45.9375 44.10828 41.69364 41.50537 41.58524 41.33444 40.96521 42.16834 41.72355 40.68287 38.69258 36.58759 35.90686 35.7186 37.77778 -9999 -9999 -9999 -9999 -9999 -9999 -9999 -9999 -9999 -9999 -9999 -9999 -9999 -9999 -9999 -9999 -9999 -9999 -9999 -9999 -9999 -9999 -9999 -9999 -9999 -9999 -9999 -9999 -9999 -9999 -9999 -9999 -9999 -9999 -9999 -9999 -9999 -9999 -9999 -9999 -9999 -9999 -9999 -9999 -9999 -9999 -9999 -9999 -9999 -9999 -9999 
-9999 -9999 -9999 -9999 -9999 -9999 -9999 -9999 -9999 -9999 -9999 -9999 -9999 -9999 -9999 -9999 -9999 -9999 -9999 -9999 -9999 -9999 -9999 -9999 -9999 -9999 -9999 -9999 -9999 -9999 -9999 -9999 -9999 -9999 -9999 -9999 -9999 -9999 -9999 -9999 42.76678 42.73574 42.54386 44.59826 44.68716 41.93811 39.61074 39.03509 40.09229 41.34615 41.00529 40.35791 40.17572 39.70276 40.17572 41.02769 42.7673 42.85714 43.71165 44.24847 43.83385 43.60165 42.61006 42.14437 42.98942 44.98962 47.11145 47.76923 47.97436 47.52803 47.19674 47.23926 47.52045 47.44582 47.07692 46.59443 46.43963 46.64063 46.64021 45.65804 44.51683 43.85246 42.13732 40.85297 40.68462 40.92719 40.87031 40.73129 41.29818 41.66667 41.52731 41.66666 42.08057 42.58029 43.20682 44.52535 44.92521 44.85931 45 46.20253 47.0405 47.36025 47.13542 46.71399 45.92534 44.75211 42.87634 41.06359 41.20066 41.44664 40.10771 41.27777 38.77193 37.48507 38.47518 36.48485 36.05006 38.58568 39.269 -9999 -9999 -9999 -9999 -9999 -9999 -9999 -9999 -9999 -9999 -9999 -9999 -9999 -9999 -9999 -9999 -9999 -9999 -9999 -9999 -9999 -9999 -9999 -9999 -9999 -9999 -9999 -9999 -9999 -9999 -9999 -9999 -9999 -9999 -9999 -9999 -9999 -9999 -9999 -9999 -9999 -9999 -9999 -9999 -9999 -9999 -9999 -9999 -9999 -9999 -9999 
-9999 -9999 -9999 -9999 -9999 -9999 -9999 -9999 -9999 -9999 -9999 -9999 -9999 -9999 -9999 -9999 -9999 -9999 -9999 -9999 -9999 -9999 -9999 -9999 -9999 -9999 -9999 -9999 -9999 -9999 -9999 -9999 -9999 -9999 -9999 -9999 -9999 -9999 -9999 -9999 -9999 43.30065 44.26407 45.16129 42.55952 40.84967 38.60376 37.62458 40.09081 41.61409 41.32492 41.11287 40.85174 40.77568 40.92593 41.37474 41.53564 41.37749 42.65625 42.63627 42.78997 43.21279 42.95073 42.51323 43.55096 45.33543 46.95808 47.92945 48.24159 48.0437 47.70642 47.54601 47.44376 47.14506 46.50621 46.19792 45.93882 46.25528 46.00639 44.77814 44.36354 44.29113 43.65468 42.27373 41.80696 41.63832 40.98407 40.50454 40.92971 41.38702 41.38889 41.52778 42.13576 43.06011 43.46994 44.26407 44.68483 44.81183 44.86559 45.80696 46.55172 46.97917 46.72432 45.64874 44.92521 44.62194 43.48291 42.45385 41.99889 41.83223 40.77181 38.84083 37.35532 36.00352 34.22181 35.01838 36.22263 -9999 -9999 -9999 -9999 -9999 -9999 -9999 -9999 -9999 -9999 -9999 -9999 -9999 -9999 -9999 -9999 -9999 -9999 -9999 -9999 -9999 -9999 -9999 -9999 -9999 -9999 -9999 -9999 -9999 -9999 -9999 -9999 -9999 -9999 -9999 -9999 -9999 -9999 -9999 -9999 -9999 -9999 -9999 -9999 -9999 -9999 -9999 -9999 -9999 -9999 -9999 -9999 -9999 
-9999 -9999 -9999 -9999 -9999 -9999 -9999 -9999 -9999 -9999 -9999 -9999 -9999 -9999 -9999 -9999 -9999 -9999 -9999 -9999 -9999 -9999 -9999 -9999 -9999 -9999 -9999 -9999 -9999 -9999 -9999 -9999 -9999 -9999 -9999 -9999 -9999 -9999 -9999 -9999 -9999 45.03257 46.19507 43.83822 41.47478 40.70724 39.43355 38.89794 39.94161 41.21835 41.24204 40.01597 38.9156 38.78101 39.36688 40.10752 39.33548 39.33121 40.61514 41.43008 41.92955 42.92453 42.37421 41.74553 42.67196 44.53125 46.34458 47.65152 48.3536 48.36354 48.63222 48.11417 47.33334 46.97205 47.14361 47.28376 47.06499 46.56709 45.39404 44.38111 44.39935 44.4086 43.75 43.56678 43.23951 41.9774 40.90136 40.33447 40.67797 41.25138 41.61111 41.66666 41.75084 42.13576 42.43169 43.40391 44.54301 45.51282 46.26068 46.13757 46.16402 46.51899 47.27514 46.24601 44.54301 43.76344 43.09601 42.05044 42.38174 42.60176 41.08138 39.98882 38.27684 37.02422 -9999 -9999 -9999 -9999 -9999 -9999 -9999 -9999 -9999 -9999 -9999 -9999 -9999 -9999 -9999 -9999 -9999 -9999 -9999 -9999 -9999 -9999 -9999 -9999 -9999 -9999 -9999 -9999 -9999 -9999 -9999 -9999 -9999 -9999 -9999 -9999 -9999 -9999 -9999 -9999 -9999 -9999 -9999 -9999 -9999 -9999 -9999 -9999 -9999 -9999 -9999 -9999 -9999 -9999 -9999 -9999 
-9999 -9999 -9999 -9999 -9999 -9999 -9999 -9999 -9999 -9999 -9999 -9999 -9999 -9999 -9999 -9999 -9999 -9999 -9999 -9999 -9999 -9999 -9999 -9999 -9999 -9999 -9999 -9999 -9999 -9999 -9999 -9999 -9999 -9999 -9999 -9999 -9999 -9999 -9999 -9999 -9999 45.61688 44.55232 42.43421 42.24614 41.41832 40.98584 39.87514 40.11254 41.7468 41.93462 40.02158 39.04221 37.8268 37.9538 38.30601 38.91612 38.68078 39.59678 40.37217 41.90705 43.20594 42.80063 41.87898 42.01278 43.35443 44.66146 45.96037 47.08836 47.81094 48.12874 48.44378 47.90388 47.22222 47.25705 47.28376 47.3093 47.31682 46.13565 44.84897 44.38998 43.89251 43.62745 44.12568 44.12252 43.31104 41.58221 40.61792 41.06529 41.72278 42.25391 42.5864 42.36343 42.27173 42.87679 44.16395 46.00639 46.2845 46.39066 45.98071 45.57878 45.76677 46.20488 45.72649 44.72403 44.07468 43.46405 42.38411 41.25413 40.81126 40.32438 40.58333 39.03061 -9999 -9999 -9999 -9999 -9999 -9999 -9999 -9999 -9999 -9999 -9999 -9999 -9999 -9999 -9999 -9999 -9999 -9999 -9999 -9999 -9999 -9999 -9999 -9999 -9999 -9999 -9999 -9999 -9999 -9999 -9999 -9999 -9999 -9999 -9999 -9999 -9999 -9999 -9999 -9999 -9999 -9999 -9999 -9999 -9999 -9999 -9999 -9999 -9999 -9999 -9999 -9999 -9999 -9999 -9999 -9999 -9999 
-9999 -9999 -9999 -9999 -9999 -9999 -9999 -9999 -9999 -9999 -9999 -9999 -9999 -9999 -9999 -9999 -9999 -9999 -9999 -9999 -9999 -9999 -9999 -9999 -9999 -9999 -9999 -9999 -9999 -9999 -9999 -9999 -9999 -9999 -9999 -9999 -9999 -9999 -9999 -9999 -9999 44.90741 42.45901 41.2237 40.99777 40.86111 41.31031 40.63853 40.83333 42.42179 42.47573 39.69946 38.53486 38.22404 37.74834 37.66667 38.09524 39.0264 39.94535 40.73771 42.47836 43.82322 43.65828 42.64241 42.17091 43.04233 43.82229 44.20063 44.40145 45.33941 46.66165 47.7978 48.22155 47.52322 46.97687 46.77249 46.92709 47.39264 46.74479 44.97312 43.55191 42.68764 43.01876 43.56436 43.90919 43.79195 42.4523 40.95563 40.78196 41.52494 42.28395 42.78149 43.50935 44.41721 44.95685 45.64637 46.91456 47.04641 46.19276 44.60625 43.61472 44.01295 45.19544 45.34314 44.51683 44.24538 43.51249 41.50055 40.13378 40.04474 40.70088 40.75 40.20115 -9999 -9999 -9999 -9999 -9999 -9999 -9999 -9999 -9999 -9999 -9999 -9999 -9999 -9999 -9999 -9999 -9999 -9999 -9999 -9999 -9999 -9999 -9999 -9999 -9999 -9999 -9999 -9999 -9999 -9999 -9999 -9999 -9999 -9999 -9999 -9999 -9999 -9999 -9999 -9999 -9999 -9999 -9999 -9999 -9999 -9999 -9999 -9999 -9999 -9999 -9999 -9999 -9999 -9999 -9999 -9999 -9999 
-9999 -9999 -9999 -9999 -9999 -9999 -9999 -9999 -9999 -9999 -9999 -9999 -9999 -9999 -9999 -9999 -9999 -9999 -9999 -9999 -9999 -9999 -9999 -9999 -9999 -9999 -9999 -9999 -9999 -9999 -9999 -9999 -9999 -9999 -9999 -9999 -9999 -9999 -9999 -9999 -9999 43.98455 41.50055 41.0341 41.11111 40.52397 40.48794 40.37217 41.15426 42.74541 42.47573 40.43716 38.63889 38.88889 38.67664 37.64077 38.48941 39.91667 41.74891 42.75599 43.70968 44.64663 44.76264 43.73041 42.19745 41.98718 42.38552 42.41214 41.66666 42.78131 45.06173 46.55964 47.2137 47.03125 46.79285 46.60883 46.10763 45.75521 45.62369 44.68483 43.16449 42.30343 42.0302 42.19621 42.86111 43.25 42.90124 41.86576 41.15297 41.32184 42.37288 43.21706 44.80198 46.0512 46.48982 47.1164 47.25739 46.36076 45.52519 44.49838 43.8781 44.32682 44.57237 44.38048 44.15301 43.72964 42.69481 40.21253 38.95548 39.80226 40.18952 39.86711 -9999 -9999 -9999 -9999 -9999 -9999 -9999 -9999 -9999 -9999 -9999 -9999 -9999 -9999 -9999 -9999 -9999 -9999 -9999 -9999 -9999 -9999 -9999 -9999 -9999 -9999 -9999 -9999 -9999 -9999 -9999 -9999 -9999 -9999 -9999 -9999 -9999 -9999 -9999 -9999 -9999 -9999 -9999 -9999 -9999 -9999 -9999 -9999 -9999 -9999 -9999 -9999 -9999 -9999 -9999 -9999 -9999 -9999 
-9999 -9999 -9999 -9999 -9999 -9999 -9999 -9999 -9999 -9999 -9999 -9999 -9999 -9999 -9999 -9999 -9999 -9999 -9999 -9999 -9999 -9999 -9999 -9999 -9999 -9999 -9999 -9999 -9999 -9999 -9999 -9999 -9999 -9999 -9999 -9999 -9999 -9999 -9999 -9999 44.23077 42.50279 40.68792 40.8361 41.22517 40.56292 40.24123 40.23732 40.63181 41.53006 41.74837 40.34653 39.22222 38.54515 39.62473 38.92656 40.29642 43.67535 45.92534 46.55626 46.34595 45.51887 44.73958 43.40168 41.93376 41.37001 41.50537 41.82744 41.66667 42.12663 43.89597 45.02645 46.10936 46.37566 45.95238 45.79365 45.33228 44.88396 45.04219 44.07051 42.9696 43.08279 42.94444 41.94725 41.44068 42.25589 42.25788 42.54835 41.83849 41.52348 41.69521 42.88889 44.48124 46.07684 46.60297 46.94357 46.59329 46.5873 45.38835 44.59016 44.76426 45.5318 45.27322 44.52695 43.58553 42.94662 42.1841 41.14064 40.1464 39.51342 38.10735 -9999 -9999 -9999 -9999 -9999 -9999 -9999 -9999 -9999 -9999 -9999 -9999 -9999 -9999 -9999 -9999 -9999 -9999 -9999 -9999 -9999 -9999 -9999 -9999 -9999 -9999 -9999 -9999 -9999 -9999 -9999 -9999 -9999 -9999 -9999 -9999 -9999 -9999 -9999 -9999 -9999 -9999 -9999 -9999 -9999 -9999 -9999 -9999 -9999 -9999 -9999 -9999 -9999 -9999 -9999 -9999 -9999 -9999 -9999 
-9999 -9999 -9999 -9999 -9999 -9999 -9999 -9999 -9999 -9999 -9999 -9999 -9999 -9999 -9999 -9999 -9999 -9999 -9999 -9999 -9999 -9999 -9999 -9999 -9999 -9999 -9999 -9999 -9999 -9999 -9999 -9999 -9999 -9999 -9999 -9999 -9999 -9999 -9999 -9999 44.19444 41.72241 41.36009 41.39164 41.25817 40.60804 40.31385 41.1859 40.8443 41.03201 41.91338 41.58416 41.17162 39.62528 38.64407 40.57971 44.07104 46.26984 47.47942 47.44582 46.05678 45.01062 43.5836 41.90705 41.01731 40.95628 41.55774 42.21133 43.50649 44.56169 45.69979 45.52319 46.19507 46.4172 45.60703 45.04792 44.83122 44.55027 44.3194 44.02465 43.48534 44.22869 43.84531 42.78524 42.17687 41.80839 41.77966 42.40113 41.95108 41.83849 41.6953 42.91667 44.31567 45.86021 46.40212 46.38713 45.58201 45.24194 44.08252 43.75 44.70943 44.58195 44.05555 43.87417 43.64687 42.56243 41.2891 40.17165 39.42953 37.15754 36.86343 -9999 -9999 -9999 -9999 -9999 -9999 -9999 -9999 -9999 -9999 -9999 -9999 -9999 -9999 -9999 -9999 -9999 -9999 -9999 -9999 -9999 -9999 -9999 -9999 -9999 -9999 -9999 -9999 -9999 -9999 -9999 -9999 -9999 -9999 -9999 -9999 -9999 -9999 -9999 -9999 -9999 -9999 -9999 -9999 -9999 -9999 -9999 -9999 -9999 -9999 -9999 -9999 -9999 -9999 -9999 -9999 -9999 -9999 -9999 
-9999 -9999 -9999 -9999 -9999 -9999 -9999 -9999 -9999 -9999 -9999 -9999 -9999 -9999 -9999 -9999 -9999 -9999 -9999 -9999 -9999 -9999 -9999 -9999 -9999 -9999 -9999 -9999 -9999 -9999 -9999 -9999 -9999 -9999 -9999 -9999 -9999 -9999 -9999 -9999 44.37086 41.4422 41.05146 41.0299 41.01093 41.50537 41.34409 41.98821 41.25548 41.52915 42.77597 43.78349 44.54206 44.23701 43.34434 44.4354 45.40598 45.03716 45.87252 46.47739 45.59295 44.72133 42.7957 40.80645 40.42208 40.65574 41.28289 42.04669 44.8821 46.459 46.78456 46.11835 46.32904 46.83544 46.12342 45.62102 45.30591 45.37329 44.74812 44.66231 44.39935 44.6158 44.00109 43.47588 42.67338 41.66666 40.89875 41.55251 42.26598 42.43986 41.89655 42.61745 43.59823 45.24973 45.51282 44.65054 43.77023 43.63388 43.59186 43.81898 44.98355 45.15504 44.66667 44.02777 43.39364 42.93831 41.7206 39.38394 37.38585 -9999 -9999 -9999 -9999 -9999 -9999 -9999 -9999 -9999 -9999 -9999 -9999 -9999 -9999 -9999 -9999 -9999 -9999 -9999 -9999 -9999 -9999 -9999 -9999 -9999 -9999 -9999 -9999 -9999 -9999 -9999 -9999 -9999 -9999 -9999 -9999 -9999 -9999 -9999 -9999 -9999 -9999 -9999 -9999 -9999 -9999 -9999 -9999 -9999 -9999 -9999 -9999 -9999 -9999 -9999 -9999 -9999 -9999 -9999 -9999 -9999 
-9999 -9999 -9999 -9999 -9999 -9999 -9999 -9999 -9999 -9999 -9999 -9999 -9999 -9999 -9999 -9999 -9999 -9999 -9999 -9999 -9999 -9999 -9999 -9999 -9999 -9999 -9999 -9999 -9999 -9999 -9999 -9999 -9999 -9999 -9999 -9999 -9999 -9999 -9999 -9999 43.65342 41.13356 40.625 40.57606 40.64907 42.12963 42.50814 42.58658 41.25276 40.80555 42.58958 43.76997 44.49735 44.28419 44.1129 44.94143 44.29261 43.59392 43.77706 44.22043 44.77814 44.85931 43.41398 41.58628 41.15426 41.34093 42.18579 42.70492 44.91342 46.4172 46.68259 46.47436 46.70913 47.35202 46.52997 45.29914 46.03175 46.28165 45.49839 44.7541 44.46272 44.45355 44.38111 43.36623 41.88815 40.75654 40.71511 40.68628 40.625 41.55052 42.32306 42.27982 43.05094 44.62719 44.88636 43.46405 43.12431 43.16168 43.97222 44.03973 44.38048 44.2053 44.03568 43.54305 43.52459 43.63538 42.37473 40 -9999 -9999 -9999 -9999 -9999 -9999 -9999 -9999 -9999 -9999 -9999 -9999 -9999 -9999 -9999 -9999 -9999 -9999 -9999 -9999 -9999 -9999 -9999 -9999 -9999 -9999 -9999 -9999 -9999 -9999 -9999 -9999 -9999 -9999 -9999 -9999 -9999 -9999 -9999 -9999 -9999 -9999 -9999 -9999 -9999 -9999 -9999 -9999 -9999 -9999 -9999 -9999 -9999 -9999 -9999 -9999 -9999 -9999 -9999 -9999 -9999 -9999 
-9999 -9999 -9999 -9999 -9999 -9999 -9999 -9999 -9999 -9999 -9999 -9999 -9999 -9999 -9999 -9999 -9999 -9999 -9999 -9999 -9999 -9999 -9999 -9999 -9999 -9999 -9999 -9999 -9999 -9999 -9999 -9999 -9999 -9999 -9999 -9999 -9999 -9999 -9999 -9999 43.66002 41.38702 40.88103 40.79686 40.66332 41.33444 42.35424 42.32892 41.58361 40.91667 42.13115 42.63441 43.02885 42.20604 42.29303 42.79935 43.62903 43.95425 43.49727 43.03728 43.87978 44.85294 44.06688 42.83813 42.30975 42.26384 42.86493 43.18675 43.81108 44.80172 45.44728 46.21451 46.98142 47.88481 47.60062 46.15385 46.06109 47.27513 46.92144 45.1683 43.68102 44.39891 44.60785 43.49727 42.54386 41.77852 41.46689 40.68628 40.16204 41.6957 42.40868 42.67001 43.04181 43.82514 44.17212 43.21705 43.11594 43.63075 44.21373 43.63889 42.88889 43.42252 43.73602 43.37748 43.56678 44.31818 43.27342 40.34792 -9999 -9999 -9999 -9999 -9999 -9999 -9999 -9999 -9999 -9999 -9999 -9999 -9999 -9999 -9999 -9999 -9999 -9999 -9999 -9999 -9999 -9999 -9999 -9999 -9999 -9999 -9999 -9999 -9999 -9999 -9999 -9999 -9999 -9999 -9999 -9999 -9999 -9999 -9999 -9999 -9999 -9999 -9999 -9999 -9999 -9999 -9999 -9999 -9999 -9999 -9999 -9999 -9999 -9999 -9999 -9999 -9999 -9999 -9999 -9999 -9999 -9999 
-9999 -9999 -9999 -9999 -9999 -9999 -9999 -9999 -9999 -9999 -9999 -9999 -9999 -9999 -9999 -9999 -9999 -9999 -9999 -9999 -9999 -9999 -9999 -9999 -9999 -9999 -9999 -9999 -9999 -9999 -9999 -9999 -9999 -9999 -9999 -9999 -9999 -9999 -9999 -9999 43.266 41.52542 40.70621 40.67797 40.34792 41.05145 41.88963 41.91667 41.77741 41.86111 42.1875 42.24232 42.15847 41.66667 42.29923 42.62295 42.99674 43.09211 42.80177 42.43674 42.88079 43.3223 43.54575 43.25397 42.75132 42.30361 42.65809 42.52688 42.13115 42.39719 42.61364 43.74326 45.27168 46.20743 46.74923 46.69312 46.37097 46.82158 47.23101 46.21693 45.33116 44.74697 44.55445 43.81188 43.04181 42.64871 42.19978 41.40982 41.29311 41.63773 42.47126 42.79279 42.72222 42.9868 42.89709 42.32082 42.97497 43.29955 43.11111 42.78149 42.50559 43.4624 43.66554 43.88889 44.38998 44.54496 43.84658 40.84467 -9999 -9999 -9999 -9999 -9999 -9999 -9999 -9999 -9999 -9999 -9999 -9999 -9999 -9999 -9999 -9999 -9999 -9999 -9999 -9999 -9999 -9999 -9999 -9999 -9999 -9999 -9999 -9999 -9999 -9999 -9999 -9999 -9999 -9999 -9999 -9999 -9999 -9999 -9999 -9999 -9999 -9999 -9999 -9999 -9999 -9999 -9999 -9999 -9999 -9999 -9999 -9999 -9999 -9999 -9999 -9999 -9999 -9999 -9999 -9999 -9999 -9999 
-9999 -9999 -9999 -9999 -9999 -9999 -9999 -9999 -9999 -9999 -9999 -9999 -9999 -9999 -9999 -9999 -9999 -9999 -9999 -9999 -9999 -9999 -9999 -9999 -9999 -9999 -9999 -9999 -9999 -9999 -9999 -9999 -9999 -9999 -9999 -9999 -9999 -9999 -9999 -9999 43.71445 42.20705 40.46804 39.98288 40.34792 41.27648 42.22408 42.02778 41.88815 41.77815 42.10963 42.71872 41.86242 41.49944 42.93179 43.06469 42.48904 41.63916 41.52731 41.58361 41.38702 42.02778 43.2139 43.53312 42.58098 42.55208 42.62721 42.65935 42.17252 41.17807 40.40154 41.39344 42.82632 43.4127 44.04389 44.92064 45.42749 46.06257 45.87327 45.95238 46.40575 45.37037 44.24142 43.47222 42.88889 42.69103 42.31201 41.83731 41.89576 41.66667 42.95977 43.15376 42.25589 42.17002 42.06758 42.12803 42.86942 42.15017 41.7226 41.75028 42.51126 42.68707 42.96171 44.01994 45.24202 44.17503 43.15376 41.24437 -9999 -9999 -9999 -9999 -9999 -9999 -9999 -9999 -9999 -9999 -9999 -9999 -9999 -9999 -9999 -9999 -9999 -9999 -9999 -9999 -9999 -9999 -9999 -9999 -9999 -9999 -9999 -9999 -9999 -9999 -9999 -9999 -9999 -9999 -9999 -9999 -9999 -9999 -9999 -9999 -9999 -9999 -9999 -9999 -9999 -9999 -9999 -9999 -9999 -9999 -9999 -9999 -9999 -9999 -9999 -9999 -9999 -9999 -9999 -9999 -9999 -9999 
-9999 -9999 -9999 -9999 -9999 -9999 -9999 -9999 -9999 -9999 -9999 -9999 -9999 -9999 -9999 -9999 -9999 -9999 -9999 -9999 -9999 -9999 -9999 -9999 -9999 -9999 -9999 -9999 -9999 -9999 -9999 -9999 -9999 -9999 -9999 -9999 -9999 -9999 -9999 -9999 -9999 43.15068 41.20848 40.63927 41.38322 41.75056 42.05686 41.7226 41.97222 41.75084 42.00336 42.53648 41.86441 41.55443 42.77409 42.88483 42.86493 42.21312 41.83278 41.4437 41.27778 41.77778 42.9235 43.66347 42.98523 42.80893 43.03405 43.34886 43.55346 42.6045 41.69399 41.61202 42.45385 43.09978 43.12169 42.68163 44.19934 46.02396 45.37337 44.65054 44.67519 44.8821 44.23497 43.69444 42.80556 41.75056 41.78004 41.92352 41.3803 41.29439 42.87356 42.83676 41.86242 41.55405 41.78161 41.89896 42.09919 41.95303 42.17861 41.86308 42.84116 43.23793 42.98098 43.84658 44.45364 43.88328 42.96171 41.24005 39.00463 -9999 -9999 -9999 -9999 -9999 -9999 -9999 -9999 -9999 -9999 -9999 -9999 -9999 -9999 -9999 -9999 -9999 -9999 -9999 -9999 -9999 -9999 -9999 -9999 -9999 -9999 -9999 -9999 -9999 -9999 -9999 -9999 -9999 -9999 -9999 -9999 -9999 -9999 -9999 -9999 -9999 -9999 -9999 -9999 -9999 -9999 -9999 -9999 -9999 -9999 -9999 -9999 -9999 -9999 -9999 -9999 -9999 -9999 -9999 -9999 -9999 
-9999 -9999 -9999 -9999 -9999 -9999 -9999 -9999 -9999 -9999 -9999 -9999 -9999 -9999 -9999 -9999 -9999 -9999 -9999 -9999 -9999 -9999 -9999 -9999 -9999 -9999 -9999 -9999 -9999 -9999 -9999 -9999 -9999 -9999 -9999 -9999 -9999 -9999 -9999 -9999 -9999 42.86942 41.17816 41.23859 42.2355 41.89342 41.29693 40.95074 41.69482 41.58163 41.55329 41.63823 41.72355 41.8942 42.79279 43.00446 43.14693 42.98246 42.49723 41.41414 40.96756 41.69445 42.5 43.18182 43.14346 43.02508 42.84222 43.08176 43.88021 44.1192 42.77238 41.58443 42.04669 42.86475 43.65711 43.33873 45.12987 47.20412 45.73771 45.12987 45.33762 44.72403 44.24342 44.04762 43.27778 41.92091 42.06485 42.20522 41.58192 42.12018 43.31026 43.08449 42.00797 40.92211 40.65041 41.43357 40.85928 41.40894 42.72623 42.89383 43.6027 43.63075 43.43435 44.2053 43.98455 43.03691 42.97052 43.47701 42.48826 41.2892 -9999 -9999 -9999 -9999 -9999 -9999 -9999 -9999 -9999 -9999 -9999 -9999 -9999 -9999 -9999 -9999 -9999 -9999 -9999 -9999 -9999 -9999 -9999 -9999 -9999 -9999 -9999 -9999 -9999 -9999 -9999 -9999 -9999 -9999 -9999 -9999 -9999 -9999 -9999 -9999 -9999 -9999 -9999 -9999 -9999 -9999 -9999 -9999 -9999 -9999 -9999 -9999 -9999 -9999 -9999 -9999 -9999 -9999 -9999 -9999 
-9999 -9999 -9999 -9999 -9999 -9999 -9999 -9999 -9999 -9999 -9999 -9999 -9999 -9999 -9999 -9999 -9999 -9999 -9999 -9999 -9999 -9999 -9999 -9999 -9999 -9999 -9999 -9999 -9999 -9999 -9999 -9999 -9999 -9999 -9999 -9999 -9999 -9999 -9999 -9999 -9999 43.49943 41.80985 41.95304 42.12329 41.80936 41.43757 41.05903 42.03767 42.25988 41.35166 41.01028 41.58105 42.52578 42.85311 43.42841 43.24474 43.62583 43.17168 41.94915 41.18806 41.13176 42.24614 43.12298 43.17941 43.11709 42.66562 42.45781 43.03365 44.2328 43.99786 42.59563 42.481 43.61646 44.89418 44.89851 45.80628 47.13203 46.19978 45.561 45.73833 44.967 44.01566 43.51852 43.31066 43.0791 42.65203 42.39618 42.56152 42.67677 42.44521 42.76394 42.61823 41.57956 41.28521 42.3345 41.38322 41.46893 42.69056 43.28783 43.51852 44.09955 44.65884 44.52695 43.68771 42.28188 40.07395 41.58105 43.3391 42.8655 -9999 -9999 -9999 -9999 -9999 -9999 -9999 -9999 -9999 -9999 -9999 -9999 -9999 -9999 -9999 -9999 -9999 -9999 -9999 -9999 -9999 -9999 -9999 -9999 -9999 -9999 -9999 -9999 -9999 -9999 -9999 -9999 -9999 -9999 -9999 -9999 -9999 -9999 -9999 -9999 -9999 -9999 -9999 -9999 -9999 -9999 -9999 -9999 -9999 -9999 -9999 -9999 -9999 -9999 -9999 -9999 -9999 -9999 -9999 -9999 
-9999 -9999 -9999 -9999 -9999 -9999 -9999 -9999 -9999 -9999 -9999 -9999 -9999 -9999 -9999 -9999 -9999 -9999 -9999 -9999 -9999 -9999 -9999 -9999 -9999 -9999 -9999 -9999 -9999 -9999 -9999 -9999 -9999 -9999 -9999 -9999 -9999 -9999 -9999 -9999 -9999 43.56322 41.49425 41.34838 41.72454 41.6958 41.81287 41.75439 42.40614 42.34234 41.06529 40.31609 40.92466 41.52446 42.29025 43.58108 43.534 44.09492 43.7291 42.46302 41.41156 40.50848 42.46688 44.36432 43.73016 42.80063 42.59259 42.46284 42.0686 42.90322 44.45338 43.76362 42.76678 43.7567 45.82027 46.54088 46.17264 45.8878 45.45454 45.2459 44.98355 44.62901 44.08784 43.26484 42.7835 42.4685 43.06507 43.43607 42.97945 43.04124 42.60234 43.10036 42.87397 42.75618 42.74854 43.22376 42.43197 42.14366 42.09184 42.23164 42.39618 43.23266 43.97222 42.66335 41.88742 40.91667 39.31034 40.56713 41.81236 42.1967 -9999 -9999 -9999 -9999 -9999 -9999 -9999 -9999 -9999 -9999 -9999 -9999 -9999 -9999 -9999 -9999 -9999 -9999 -9999 -9999 -9999 -9999 -9999 -9999 -9999 -9999 -9999 -9999 -9999 -9999 -9999 -9999 -9999 -9999 -9999 -9999 -9999 -9999 -9999 -9999 -9999 -9999 -9999 -9999 -9999 -9999 -9999 -9999 -9999 -9999 -9999 -9999 -9999 -9999 -9999 -9999 -9999 -9999 -9999 -9999 
-9999 -9999 -9999 -9999 -9999 -9999 -9999 -9999 -9999 -9999 -9999 -9999 -9999 -9999 -9999 -9999 -9999 -9999 -9999 -9999 -9999 -9999 -9999 -9999 -9999 -9999 -9999 -9999 -9999 -9999 -9999 -9999 -9999 -9999 -9999 -9999 -9999 -9999 -9999 -9999 -9999 43.3391 41.34948 41.02339 40.45508 40.58099 41.02113 41.98495 42.40113 41.80696 40.8362 39.76355 40.32534 41.03881 42.20339 43.17168 44.23289 44.38048 43.99225 42.31419 40.95805 39.87486 41.99889 44.15863 43.30688 42.11784 42.32804 42.72486 42.20779 41.41996 42.34973 44.36354 44.04372 44.47115 46.01563 46.74479 45.94156 45.02732 44.46272 44.62901 45.29703 44.49059 44.35123 43.99886 42.73727 42.30324 42.7662 43.35664 43.83803 44.57159 43.75 41.84335 41.98944 41.43518 40.94329 41.86851 41.8942 41.35593 42.3186 42.34234 42.67338 43.84058 43.40045 42.46955 41.72186 41.49944 41.21161 42.30324 42.63498 41.78404 39.71823 -9999 -9999 -9999 -9999 -9999 -9999 -9999 -9999 -9999 -9999 -9999 -9999 -9999 -9999 -9999 -9999 -9999 -9999 -9999 -9999 -9999 -9999 -9999 -9999 -9999 -9999 -9999 -9999 -9999 -9999 -9999 -9999 -9999 -9999 -9999 -9999 -9999 -9999 -9999 -9999 -9999 -9999 -9999 -9999 -9999 -9999 -9999 -9999 -9999 -9999 -9999 -9999 -9999 -9999 -9999 -9999 -9999 -9999 -9999 
-9999 -9999 -9999 -9999 -9999 -9999 -9999 -9999 -9999 -9999 -9999 -9999 -9999 -9999 -9999 -9999 -9999 -9999 -9999 -9999 -9999 -9999 -9999 -9999 -9999 -9999 -9999 -9999 -9999 -9999 -9999 -9999 -9999 -9999 -9999 -9999 -9999 -9999 -9999 -9999 -9999 43.58304 42.41898 41.25731 41.51995 42.77003 42.84483 43.92655 43.68687 42.89297 42.42938 40.1568 39.78588 41.24294 41.44144 42.97222 43.75687 43.3223 43.87417 43.23793 41.7517 40.61433 41.80649 43.76344 43.64452 43.32282 42.98107 43.03798 42.71505 41.99346 41.44518 42.89618 44.46237 45.72718 47.05729 47.83282 46.78875 44.86339 43.94939 44.08333 44.51827 44.82281 44.45374 43.79977 42.8489 42.16374 42.48538 42.99645 44.2029 44.93405 43.61888 40.50523 40.24884 41.18316 41.03666 41.43757 40.81342 41.07345 42.67677 42.80936 43.38317 43.28316 43.45039 42.91667 41.66667 41.94631 43.55932 43.75 43.0117 40.70176 39.38596 -9999 -9999 -9999 -9999 -9999 -9999 -9999 -9999 -9999 -9999 -9999 -9999 -9999 -9999 -9999 -9999 -9999 -9999 -9999 -9999 -9999 -9999 -9999 -9999 -9999 -9999 -9999 -9999 -9999 -9999 -9999 -9999 -9999 -9999 -9999 -9999 -9999 -9999 -9999 -9999 -9999 -9999 -9999 -9999 -9999 -9999 -9999 -9999 -9999 -9999 -9999 -9999 -9999 -9999 -9999 -9999 -9999 -9999 -9999 
-9999 -9999 -9999 -9999 -9999 -9999 -9999 -9999 -9999 -9999 -9999 -9999 -9999 -9999 -9999 -9999 -9999 -9999 -9999 -9999 -9999 -9999 -9999 -9999 -9999 -9999 -9999 -9999 -9999 -9999 -9999 -9999 -9999 -9999 -9999 -9999 -9999 -9999 -9999 -9999 -9999 43.21306 42.72623 44.08046 43.04597 41.609 41.46621 42.9661 43.91666 45.21858 44.83333 41.84088 40.1568 41.44068 40.69966 41.89113 42.56152 42.97659 43.70805 42.93356 41.72374 40.98174 41.89189 43.59392 43.94427 43.84984 43.42949 43.4448 43.00643 42.42424 41.94352 42.41417 44.10966 45.38216 45.98958 46.91358 46.98637 45.76591 45.28509 45.06689 43.74298 43.61761 44.22222 43.92655 43.36794 41.81236 41.60798 41.90392 43.13023 44.04762 42.56993 41.00346 40.18583 41.01474 40.43528 41.21004 41.21004 40.99099 41.91834 43.38317 43.84658 43.30556 42.30984 40.9699 41 42.08473 43.67232 43.94977 41.46412 38.96714 38.51191 -9999 -9999 -9999 -9999 -9999 -9999 -9999 -9999 -9999 -9999 -9999 -9999 -9999 -9999 -9999 -9999 -9999 -9999 -9999 -9999 -9999 -9999 -9999 -9999 -9999 -9999 -9999 -9999 -9999 -9999 -9999 -9999 -9999 -9999 -9999 -9999 -9999 -9999 -9999 -9999 -9999 -9999 -9999 -9999 -9999 -9999 -9999 -9999 -9999 -9999 -9999 -9999 -9999 -9999 -9999 -9999 -9999 -9999 -9999 
-9999 -9999 -9999 -9999 -9999 -9999 -9999 -9999 -9999 -9999 -9999 -9999 -9999 -9999 -9999 -9999 -9999 -9999 -9999 -9999 -9999 -9999 -9999 -9999 -9999 -9999 -9999 -9999 -9999 -9999 -9999 -9999 -9999 -9999 -9999 -9999 -9999 -9999 -9999 -9999 -9999 -9999 43.32761 43.46461 41.29181 40.43859 40.85366 42.46575 44.57364 46.50537 45.79208 42.7662 41.08796 41.41069 40.97938 42.23549 42.43197 42.8491 43.13063 42.03515 40.75029 40.66781 41.55444 43.64687 44.47141 43.67535 42.62295 42.85329 43.03323 42.66451 42.35424 41.94445 43.19672 43.24619 43.92473 44.94709 45.85987 46.02273 45.81958 46.32676 45.33334 44.37012 43.69445 43.67336 43.0791 42.7624 42.22028 41.69601 42.60895 43.92052 42.56993 40.94329 40.45977 40.10771 40.04551 41.23711 40.58219 40.49657 42.25989 43.51231 43.9038 43.52477 42.20339 41.30191 41.72297 43.2714 44.60452 43.56576 41.37427 41.1589 42.3913 43.68231 42.78788 41.39194 -9999 -9999 -9999 -9999 -9999 -9999 -9999 -9999 -9999 -9999 -9999 -9999 -9999 -9999 -9999 -9999 -9999 -9999 -9999 -9999 -9999 -9999 -9999 -9999 -9999 -9999 -9999 -9999 -9999 -9999 -9999 -9999 -9999 -9999 -9999 -9999 -9999 -9999 -9999 -9999 -9999 -9999 -9999 -9999 -9999 -9999 -9999 -9999 -9999 -9999 -9999 -9999 -9999 -9999 -9999 -9999 
-9999 -9999 -9999 -9999 -9999 -9999 -9999 -9999 -9999 -9999 -9999 -9999 -9999 -9999 -9999 -9999 -9999 -9999 -9999 -9999 -9999 -9999 -9999 -9999 -9999 -9999 -9999 -9999 -9999 -9999 -9999 -9999 -9999 -9999 -9999 -9999 -9999 -9999 -9999 -9999 -9999 -9999 43.8717 43.75716 42.91088 41.49123 40.78947 41.31944 44.9945 48.06263 46.95724 43.38488 41.55133 40.83333 40.74074 41.86713 41.72335 42.56757 43.11224 41.80985 40.47619 40.05747 40.90395 42.77778 44.43531 44.21601 42.79801 42.65351 42.83387 42.69481 42.15847 42.30133 42.9235 42.79428 43.23432 44.00108 44.78495 45.34314 45.73643 45.81958 44.76744 44.28651 43.45638 43.14381 42.62712 43.49943 43.61888 42.69366 43.31535 44.18465 42.77003 41.00116 40.36281 39.51978 40.19274 40.49657 39.85006 41.14764 43.63585 43.37315 43.12215 42.61494 41.75317 41.21161 41.69492 42.99435 43.44633 43.71395 44.61988 44.57295 43.2971 42.4326 40.27778 38.63073 37.40601 -9999 -9999 -9999 -9999 -9999 -9999 -9999 -9999 -9999 -9999 -9999 -9999 -9999 -9999 -9999 -9999 -9999 -9999 -9999 -9999 -9999 -9999 -9999 -9999 -9999 -9999 -9999 -9999 -9999 -9999 -9999 -9999 -9999 -9999 -9999 -9999 -9999 -9999 -9999 -9999 -9999 -9999 -9999 -9999 -9999 -9999 -9999 -9999 -9999 -9999 -9999 -9999 -9999 -9999 -9999 
-9999 -9999 -9999 -9999 -9999 -9999 -9999 -9999 -9999 -9999 -9999 -9999 -9999 -9999 -9999 -9999 -9999 -9999 -9999 -9999 -9999 -9999 -9999 -9999 -9999 -9999 -9999 -9999 -9999 -9999 -9999 -9999 -9999 -9999 -9999 -9999 -9999 -9999 -9999 -9999 -9999 -9999 44.55899 44.14954 42.92669 41.55052 40.78947 41.14584 45.09804 48.32285 47.11329 43.65757 41.6092 40.74713 40.57093 41.66667 41.24005 42.65873 43.53107 42.92237 41.84028 40.74395 41.41069 43.25529 44.2691 44.72958 44.08252 43.28933 42.49723 42.93179 43.06931 43.30601 43.85823 43.59186 42.77778 43.33333 43.95695 44.28808 44.74697 44.97222 44.25864 42.87725 42.2355 42.40363 42.46032 43.04598 42.51165 41.66667 42.02509 43.81818 43.92606 42.33218 40.8908 40.43103 41.4966 40.0463 40.93823 42.01632 43.05075 43.9158 43.26923 42.25146 41.63753 41.52299 42.15017 42.88549 43.5941 44.08046 44.35764 42.04947 41.96535 41.39394 39.42424 -9999 -9999 -9999 -9999 -9999 -9999 -9999 -9999 -9999 -9999 -9999 -9999 -9999 -9999 -9999 -9999 -9999 -9999 -9999 -9999 -9999 -9999 -9999 -9999 -9999 -9999 -9999 -9999 -9999 -9999 -9999 -9999 -9999 -9999 -9999 -9999 -9999 -9999 -9999 -9999 -9999 -9999 -9999 -9999 -9999 -9999 -9999 -9999 -9999 -9999 -9999 -9999 -9999 -9999 -9999 -9999 -9999 
-9999 -9999 -9999 -9999 -9999 -9999 -9999 -9999 -9999 -9999 -9999 -9999 -9999 -9999 -9999 -9999 -9999 -9999 -9999 -9999 -9999 -9999 -9999 -9999 -9999 -9999 -9999 -9999 -9999 -9999 -9999 -9999 -9999 -9999 -9999 -9999 -9999 -9999 -9999 -9999 -9999 -9999 44.61806 43.85057 42.2722 41.95804 42.0151 42.27221 43.68009 45.0708 44.63889 42.41638 41.3763 41.49426 40.8046 41.38128 40.80756 41.92352 43.35046 43.06507 41.98495 41.02788 41.69521 43.42841 44.43521 44.73975 45.18702 45.0708 44.54398 44.8739 44.14191 43.79781 43.86536 44.25381 43.48434 42.94218 43.2047 44.15836 44.71207 44.46309 44.25 43.64407 43.03185 42.55137 42.29238 42.66896 42.58939 42.80702 43.01075 43.15693 44.50483 44.86502 42.83217 42.44521 41.95602 40.67599 42.25146 43.56061 42.48538 44.04762 44.5993 42.51462 41.60819 41.98495 43.69292 44.38776 44.27438 43.45444 43.40278 41.66666 43.20878 41.72683 40.82125 40.55966 38.69048 -9999 -9999 -9999 -9999 -9999 -9999 -9999 -9999 -9999 -9999 -9999 -9999 -9999 -9999 -9999 -9999 -9999 -9999 -9999 -9999 -9999 -9999 -9999 -9999 -9999 -9999 -9999 -9999 -9999 -9999 -9999 -9999 -9999 -9999 -9999 -9999 -9999 -9999 -9999 -9999 -9999 -9999 -9999 -9999 -9999 -9999 -9999 -9999 -9999 -9999 -9999 -9999 -9999 -9999 -9999 
-9999 -9999 -9999 -9999 -9999 -9999 -9999 -9999 -9999 -9999 -9999 -9999 -9999 -9999 -9999 -9999 -9999 -9999 -9999 -9999 -9999 -9999 -9999 -9999 -9999 -9999 -9999 -9999 -9999 -9999 -9999 -9999 -9999 -9999 -9999 -9999 -9999 -9999 -9999 -9999 -9999 -9999 43.50877 42.79123 41.66667 41.49305 42.36353 42.42424 42.70115 43.25397 42.66552 41.17477 40.88269 40.625 40.21487 40.48032 40.53426 42.0151 42.55747 42.07176 41.26157 41.55093 41.6092 42.48311 44 44.58333 45.43189 46.378 47.23118 47.66454 47.12553 46.4172 46.61797 47.30392 46.52778 45.42649 44.57494 43.89632 44.36111 44.36111 44.56522 44.31306 43.84307 42.21453 42.95091 43.35046 43.47079 43.96552 43.28622 42.35611 44.13017 45.38691 44.14017 43.08009 42.74475 42.45892 43.58305 44.28904 43.28622 44.66783 44.68641 43.30409 42.59907 42.38506 43.17922 44.23516 44.2637 42.82811 42.68293 42.72301 44.25595 42.32852 41.9394 40.19065 40.35888 -9999 -9999 -9999 -9999 -9999 -9999 -9999 -9999 -9999 -9999 -9999 -9999 -9999 -9999 -9999 -9999 -9999 -9999 -9999 -9999 -9999 -9999 -9999 -9999 -9999 -9999 -9999 -9999 -9999 -9999 -9999 -9999 -9999 -9999 -9999 -9999 -9999 -9999 -9999 -9999 -9999 -9999 -9999 -9999 -9999 -9999 -9999 -9999 -9999 -9999 -9999 -9999 -9999 -9999 -9999 
-9999 -9999 -9999 -9999 -9999 -9999 -9999 -9999 -9999 -9999 -9999 -9999 -9999 -9999 -9999 -9999 -9999 -9999 -9999 -9999 -9999 -9999 -9999 -9999 -9999 -9999 -9999 -9999 -9999 -9999 -9999 -9999 -9999 -9999 -9999 -9999 -9999 -9999 -9999 -9999 -9999 -9999 42.16903 41.49061 40.85081 41.57986 42.04812 41.81442 42.3951 43.06507 42.41122 40.38908 39.93545 39.64202 39.97076 40.03497 40.53819 42.04414 42.04546 41.1385 41.34615 42.47126 41.69511 41.72316 43.41216 44.37919 45.05555 46.31147 47.97009 49.13522 49.04541 47.84615 47.15256 47.08068 46.71053 45.86093 44.28651 42.56757 42.64871 43.73602 44.48161 43.82821 43.65628 42.47968 42.6759 43.44215 44.07217 43.83562 43.85198 43.79433 44.33333 45.37713 43.39286 43.63958 43.09941 43.08449 43.65628 44.55128 44.29824 45.05848 45.1462 43.9554 43.72822 42.66896 42.41123 42.93103 43.35075 42.86972 42.39766 42.57951 43.97482 43.40025 41.23774 39.65937 41.16071 40.88448 -9999 -9999 -9999 -9999 -9999 -9999 -9999 -9999 -9999 -9999 -9999 -9999 -9999 -9999 -9999 -9999 -9999 -9999 -9999 -9999 -9999 -9999 -9999 -9999 -9999 -9999 -9999 -9999 -9999 -9999 -9999 -9999 -9999 -9999 -9999 -9999 -9999 -9999 -9999 -9999 -9999 -9999 -9999 -9999 -9999 -9999 -9999 -9999 -9999 -9999 -9999 -9999 -9999 -9999 
-9999 -9999 -9999 -9999 -9999 -9999 -9999 -9999 -9999 -9999 -9999 -9999 -9999 -9999 -9999 -9999 -9999 -9999 -9999 -9999 -9999 -9999 -9999 -9999 -9999 -9999 -9999 -9999 -9999 -9999 -9999 -9999 -9999 -9999 -9999 -9999 -9999 -9999 -9999 -9999 -9999 -9999 -9999 42.16549 41.14219 42.07459 41.93075 41.93168 42.45064 42.47685 41.80985 40.03497 39.73903 39.58333 40.25822 40.2924 40.70176 41.66666 41.81084 41.92982 42.74475 42.06897 41.31945 41.80887 43.1257 44.32327 44.82662 45.62569 46.83442 48.19182 48.24017 47.23093 45.29914 44.17476 43.55191 42.92085 42.12018 40.91435 40.97938 42.1535 42.91383 43.32761 43.67716 42.66082 43.21096 43.13725 44.12944 44.47308 44.05998 43.28052 43.76499 45.0492 44.14576 43.52179 42.71562 42.24739 42.36353 43.96853 43.88889 45.46783 46.14035 45.08772 43.56061 42.94872 42.21835 41.90141 42.73428 43.32151 42.75235 43.00119 44.57434 43.45455 41.23774 40.54546 41.27698 -9999 -9999 -9999 -9999 -9999 -9999 -9999 -9999 -9999 -9999 -9999 -9999 -9999 -9999 -9999 -9999 -9999 -9999 -9999 -9999 -9999 -9999 -9999 -9999 -9999 -9999 -9999 -9999 -9999 -9999 -9999 -9999 -9999 -9999 -9999 -9999 -9999 -9999 -9999 -9999 -9999 -9999 -9999 -9999 -9999 -9999 -9999 -9999 -9999 -9999 -9999 -9999 -9999 -9999 -9999 
-9999 -9999 -9999 -9999 -9999 -9999 -9999 -9999 -9999 -9999 -9999 -9999 -9999 -9999 -9999 -9999 -9999 -9999 -9999 -9999 -9999 -9999 -9999 -9999 -9999 -9999 -9999 -9999 -9999 -9999 -9999 -9999 -9999 -9999 -9999 -9999 -9999 -9999 -9999 -9999 -9999 -9999 -9999 42.60895 41.46127 41.05047 41.1385 41.46199 42.45064 43.27586 41.46482 39.8538 39.77541 39.82143 40.42992 40.37559 40.94077 41.63803 42.44521 43.72107 42.88194 40.91954 41.40894 42.85311 43.70123 44.54596 45.16667 45.59801 45.86074 46.46302 47.01058 46.83816 45.35519 43.89632 42.57679 42.06758 41.72494 41.14035 40.65836 40.66194 42.44792 42.70834 43.01643 42.90342 42.72673 43.02192 43.60731 44.1008 44.2419 43.77934 43.69773 44.78395 45.00602 43.53499 42.66082 42.16549 42.2556 43.68421 43.56725 44.13145 47.02591 45.04108 43.45657 42.78169 42.28724 42.05496 42.77978 43.36917 42.75618 43.33931 44.55475 42.8528 41.27415 41.48616 -9999 -9999 -9999 -9999 -9999 -9999 -9999 -9999 -9999 -9999 -9999 -9999 -9999 -9999 -9999 -9999 -9999 -9999 -9999 -9999 -9999 -9999 -9999 -9999 -9999 -9999 -9999 -9999 -9999 -9999 -9999 -9999 -9999 -9999 -9999 -9999 -9999 -9999 -9999 -9999 -9999 -9999 -9999 -9999 -9999 -9999 -9999 -9999 -9999 -9999 -9999 -9999 -9999 -9999 -9999 -9999 
-9999 -9999 -9999 -9999 -9999 -9999 -9999 -9999 -9999 -9999 -9999 -9999 -9999 -9999 -9999 -9999 -9999 -9999 -9999 -9999 -9999 -9999 -9999 -9999 -9999 -9999 -9999 -9999 -9999 -9999 -9999 -9999 -9999 -9999 -9999 -9999 -9999 -9999 -9999 -9999 -9999 -9999 -9999 42.07892 40.45077 39.64286 39.97628 40.45077 41.96009 42.8489 41.08392 39.62766 39.71631 40.10601 40.82168 40.70848 41.09195 41.12257 41.40534 43.11343 42.27221 41.28655 41.43518 42.78523 44.4629 45.30905 45.70875 46 46.08004 45.57206 45.42215 45.17544 45.40134 44.05574 43.05556 42.45614 41.96217 41.90476 41.54676 41.75532 43.35075 42.50871 42.43227 42.37338 43.3392 42.45064 43.09851 43.60532 44.06433 43.90459 43.76499 44.2402 45.57196 44.03915 42.40023 42.34634 43.67612 44.29824 44.02681 43.85965 45.44917 44.66192 43.21429 43.90459 43.25677 41.57642 41.60628 42.72343 43.1601 42.97619 43.56884 41.84783 41.57674 -9999 -9999 -9999 -9999 -9999 -9999 -9999 -9999 -9999 -9999 -9999 -9999 -9999 -9999 -9999 -9999 -9999 -9999 -9999 -9999 -9999 -9999 -9999 -9999 -9999 -9999 -9999 -9999 -9999 -9999 -9999 -9999 -9999 -9999 -9999 -9999 -9999 -9999 -9999 -9999 -9999 -9999 -9999 -9999 -9999 -9999 -9999 -9999 -9999 -9999 -9999 -9999 -9999 -9999 -9999 -9999 -9999 
-9999 -9999 -9999 -9999 -9999 -9999 -9999 -9999 -9999 -9999 -9999 -9999 -9999 -9999 -9999 -9999 -9999 -9999 -9999 -9999 -9999 -9999 -9999 -9999 -9999 -9999 -9999 -9999 -9999 -9999 -9999 -9999 -9999 -9999 -9999 -9999 -9999 -9999 -9999 -9999 -9999 -9999 -9999 40.20311 39.33692 40.15152 39.93309 40.70743 41.16784 40.35088 39.76868 40.02976 40.0641 39.89547 39.92451 39.82456 40.19097 40.94579 40.93567 42.71196 43.59195 42.74475 41.43275 42.32082 44.76031 45.95792 46.13889 46.06866 46.25963 45.97222 45.60962 44.44445 44.18344 44.32327 43.97042 43.17654 42.52364 42.02381 42.16903 42.9284 43.64111 42.10373 41.78404 42.10993 43.51526 43.32172 43.00232 43.28704 43.52179 43.86905 42.60606 44.44444 45.64815 44.57295 42.37589 42.86141 44.18742 44.4152 44.16376 43.66197 43.62396 44.73526 44.09472 43.98809 43.86121 42.44604 41.88034 43.13187 42.62246 42.14628 43.74248 42.11793 -9999 -9999 -9999 -9999 -9999 -9999 -9999 -9999 -9999 -9999 -9999 -9999 -9999 -9999 -9999 -9999 -9999 -9999 -9999 -9999 -9999 -9999 -9999 -9999 -9999 -9999 -9999 -9999 -9999 -9999 -9999 -9999 -9999 -9999 -9999 -9999 -9999 -9999 -9999 -9999 -9999 -9999 -9999 -9999 -9999 -9999 -9999 -9999 -9999 -9999 -9999 -9999 -9999 -9999 -9999 -9999 -9999 -9999 
-9999 -9999 -9999 -9999 -9999 -9999 -9999 -9999 -9999 -9999 -9999 -9999 -9999 -9999 -9999 -9999 -9999 -9999 -9999 -9999 -9999 -9999 -9999 -9999 -9999 -9999 -9999 -9999 -9999 -9999 -9999 -9999 -9999 -9999 -9999 -9999 -9999 -9999 -9999 -9999 -9999 -9999 40.75758 39.43237 39.71823 39.59097 40.54546 41.12903 41.31079 41.13475 40.80357 39.97628 39.97669 40.625 41.02113 40.04137 40.55944 40.76655 40.51419 42.89474 44.61627 43.44215 42.30324 43.06987 44.92144 45.80537 46.43255 46.46042 46.30556 46.54404 46.54404 45.80518 43.75706 43.37248 44.04362 43.62245 43.02192 43.1475 43.72107 44.54123 44.07666 42.56993 42.49704 42.05357 42.49409 43.42723 42.7193 42.89906 43.75736 44.28572 44.191 45.13382 45.39072 43.92052 42.86141 44.44444 44.56265 44.11422 44.75202 44.95921 43.90681 44.24242 44.74969 44.67509 44.41457 43.41155 42.46032 43.91975 43.23105 42.20818 42.45455 -9999 -9999 -9999 -9999 -9999 -9999 -9999 -9999 -9999 -9999 -9999 -9999 -9999 -9999 -9999 -9999 -9999 -9999 -9999 -9999 -9999 -9999 -9999 -9999 -9999 -9999 -9999 -9999 -9999 -9999 -9999 -9999 -9999 -9999 -9999 -9999 -9999 -9999 -9999 -9999 -9999 -9999 -9999 -9999 -9999 -9999 -9999 -9999 -9999 -9999 -9999 -9999 -9999 -9999 -9999 -9999 -9999 -9999 -9999 
-9999 -9999 -9999 -9999 -9999 -9999 -9999 -9999 -9999 -9999 -9999 -9999 -9999 -9999 -9999 -9999 -9999 -9999 -9999 -9999 -9999 -9999 -9999 -9999 -9999 -9999 -9999 -9999 -9999 -9999 -9999 -9999 -9999 -9999 -9999 -9999 -9999 -9999 -9999 -9999 -9999 -9999 40.2214 39.78788 39.81818 39.05289 39.89622 39.9635 39.75061 39.93309 40.19254 39.96479 41.78161 43.64261 42.24942 40.05952 -9999 40.06524 40.8363 44.00585 45.08621 43.47079 42.80822 44.1723 45.51495 46.02777 46.1689 46.32107 46.633 46.54404 46.88889 46.44855 44.30272 43.52169 43.38983 42.88549 43.44828 44.05997 43.96051 42.69006 42.80702 42.89474 42.67139 42.61566 42.38095 43.29196 43.36855 43.0212 43.91253 44.71326 45.03677 45.37037 44.9697 42.92566 44.42424 45.56355 43.52179 44.4925 45.1484 45.05747 44.1608 43.07049 43.70438 44.47531 44.89051 43.42424 43.30247 44.41358 43.56884 41.78744 40.69343 -9999 -9999 -9999 -9999 -9999 -9999 -9999 -9999 -9999 -9999 -9999 -9999 -9999 -9999 -9999 -9999 -9999 -9999 -9999 -9999 -9999 -9999 -9999 -9999 -9999 -9999 -9999 -9999 -9999 -9999 -9999 -9999 -9999 -9999 -9999 -9999 -9999 -9999 -9999 -9999 -9999 -9999 -9999 -9999 -9999 -9999 -9999 -9999 -9999 -9999 -9999 -9999 -9999 -9999 -9999 -9999 -9999 -9999 -9999 
-9999 -9999 -9999 -9999 -9999 -9999 -9999 -9999 -9999 -9999 -9999 -9999 -9999 -9999 -9999 -9999 -9999 -9999 -9999 -9999 -9999 -9999 -9999 -9999 -9999 -9999 -9999 -9999 -9999 -9999 -9999 -9999 -9999 -9999 -9999 -9999 -9999 -9999 -9999 -9999 -9999 -9999 40.03086 40.72039 40.11557 39.37729 39.73652 40.70048 39.98779 39.09314 38.88889 40.63604 44.00685 44.66102 -9999 -9999 -9999 39.72727 41.51624 43.9554 43.80787 42.6794 41.86851 42.53941 44.80556 46.05556 46.07183 45.91779 46.60494 46.38047 45.90301 45.54069 44.91525 44.40639 43.18442 42.15686 41.86921 42.82811 43.7937 41.96217 42.04947 42.66082 43.96349 43.23286 42.97619 43.91253 43.8457 43.98474 43.22733 43.07049 43.0606 44.3727 45.78687 45.48485 45.78788 43.85343 44.03509 45.6446 46.22532 46.08014 45.08772 44.07738 43.24818 44.02573 44.73039 43.69619 43.88264 43.99876 43.31502 43.13726 43.7578 -9999 -9999 -9999 -9999 -9999 -9999 -9999 -9999 -9999 -9999 -9999 -9999 -9999 -9999 -9999 -9999 -9999 -9999 -9999 -9999 -9999 -9999 -9999 -9999 -9999 -9999 -9999 -9999 -9999 -9999 -9999 -9999 -9999 -9999 -9999 -9999 -9999 -9999 -9999 -9999 -9999 -9999 -9999 -9999 -9999 -9999 -9999 -9999 -9999 -9999 -9999 -9999 -9999 -9999 -9999 -9999 -9999 -9999 -9999 
-9999 -9999 -9999 -9999 -9999 -9999 -9999 -9999 -9999 -9999 -9999 -9999 -9999 -9999 -9999 -9999 -9999 -9999 -9999 -9999 -9999 -9999 -9999 -9999 -9999 -9999 -9999 -9999 -9999 -9999 -9999 -9999 -9999 -9999 -9999 -9999 -9999 -9999 -9999 -9999 -9999 -9999 -9999 41.69686 40.63636 39.33333 40.29805 40.82125 40.63636 40.67029 39.47052 40.08929 41.95602 43.25938 -9999 -9999 -9999 41 41.33574 41.99058 42.54386 42.50871 42.16549 42.4138 44.13265 45.07964 44.7099 45.189 45.1814 44.74576 43.78531 43.64261 43.19493 43.05075 43.50575 43.26365 43.0212 44.21948 44.28904 42.8655 43.0117 44.16376 45.65972 44.5716 42.73809 44.00949 43.38062 42.99176 43.14421 42.86141 43.47172 42.92743 45.09987 45.40441 44.30605 43.50233 44.4925 45.74592 45.65728 45.77423 45.43298 45.35372 44.60784 44.91946 44.47565 44.32957 44.01629 43.12268 43.45238 45.64103 45.97812 44.63602 -9999 -9999 -9999 -9999 -9999 -9999 -9999 -9999 -9999 -9999 -9999 -9999 -9999 -9999 -9999 -9999 -9999 -9999 -9999 -9999 -9999 -9999 -9999 -9999 -9999 -9999 -9999 -9999 -9999 -9999 -9999 -9999 -9999 -9999 -9999 -9999 -9999 -9999 -9999 -9999 -9999 -9999 -9999 -9999 -9999 -9999 -9999 -9999 -9999 -9999 -9999 -9999 -9999 -9999 -9999 -9999 -9999 -9999 
-9999 -9999 -9999 -9999 -9999 -9999 -9999 -9999 -9999 -9999 -9999 -9999 -9999 -9999 -9999 -9999 -9999 -9999 -9999 -9999 -9999 -9999 -9999 -9999 -9999 -9999 -9999 -9999 -9999 -9999 -9999 -9999 -9999 -9999 -9999 -9999 -9999 -9999 -9999 -9999 -9999 -9999 -9999 41.87879 41.30566 39.52991 40.74755 41.02798 41.42772 40.3777 39.37198 39.71823 41.28521 -9999 -9999 -9999 -9999 -9999 -9999 40.21352 40.9305 41.25148 41.78241 42.8288 43.71445 44.37785 43.88697 43.50574 44.13473 44.12616 43.62745 43.1475 43.20023 43.09441 43.26923 43.07512 43.66903 44.52297 42.94872 43.35664 44.38657 44.95387 45.19676 44.05183 42.35612 43.51852 44.49405 42.5 42.91222 43.09015 43.66786 43.64198 45.18868 44.76103 43.19788 43.35664 44.34732 45.75972 45.93713 45.29376 45.1087 45.09804 44.69413 44.15094 44.66292 44.94949 44.01629 43.31432 44.3904 45.19104 45.59014 -9999 -9999 -9999 -9999 -9999 -9999 -9999 -9999 -9999 -9999 -9999 -9999 -9999 -9999 -9999 -9999 -9999 -9999 -9999 -9999 -9999 -9999 -9999 -9999 -9999 -9999 -9999 -9999 -9999 -9999 -9999 -9999 -9999 -9999 -9999 -9999 -9999 -9999 -9999 -9999 -9999 -9999 -9999 -9999 -9999 -9999 -9999 -9999 -9999 -9999 -9999 -9999 -9999 -9999 -9999 -9999 -9999 -9999 -9999 
-9999 -9999 -9999 -9999 -9999 -9999 -9999 -9999 -9999 -9999 -9999 -9999 -9999 -9999 -9999 -9999 -9999 -9999 -9999 -9999 -9999 -9999 -9999 -9999 -9999 -9999 -9999 -9999 -9999 -9999 -9999 -9999 -9999 -9999 -9999 -9999 -9999 -9999 -9999 -9999 -9999 -9999 -9999 41.60561 42.0303 40.06765 40.2829 41.32966 40.88164 39.73652 39.32099 39.15441 40 -9999 -9999 -9999 -9999 -9999 -9999 -9999 40.80664 41.7547 42.32759 42.77211 43.63585 44.01489 43.85813 43.07512 43.09941 43.68421 44.79166 44.44444 44.01408 44.21708 43.83155 43.60119 44.26524 43.48592 42.95774 43.31567 43.59649 44.00585 44.27817 43.75747 42.30303 43.36983 43.33931 42.85714 43.72066 44.77352 44.73214 44.29988 45.45454 45.77161 44.08602 44.11938 44.84688 46.20403 46.14472 45.16129 44.18182 42.86593 43.32085 43.67048 44.3609 44.48669 43.94804 44.41177 44.58661 44.94048 -9999 -9999 -9999 -9999 -9999 -9999 -9999 -9999 -9999 -9999 -9999 -9999 -9999 -9999 -9999 -9999 -9999 -9999 -9999 -9999 -9999 -9999 -9999 -9999 -9999 -9999 -9999 -9999 -9999 -9999 -9999 -9999 -9999 -9999 -9999 -9999 -9999 -9999 -9999 -9999 -9999 -9999 -9999 -9999 -9999 -9999 -9999 -9999 -9999 -9999 -9999 -9999 -9999 -9999 -9999 -9999 -9999 -9999 -9999 -9999 
-9999 -9999 -9999 -9999 -9999 -9999 -9999 -9999 -9999 -9999 -9999 -9999 -9999 -9999 -9999 -9999 -9999 -9999 -9999 -9999 -9999 -9999 -9999 -9999 -9999 -9999 -9999 -9999 -9999 -9999 -9999 -9999 -9999 -9999 -9999 -9999 -9999 -9999 -9999 -9999 -9999 -9999 -9999 -9999 42.59928 40.37515 39.31227 40.47619 39.59097 38.56089 38.89914 39.03186 -9999 -9999 -9999 -9999 -9999 -9999 -9999 -9999 -9999 42.27856 42.41379 42.82407 43.56978 43.88112 43.83803 43.35106 42.95774 43.40401 44.62834 45.87689 45.11696 44.27639 44.52381 45.50595 45 43.89881 43.14946 42.91667 42.90342 43.49882 43.96655 43.24242 42.92279 43.71185 42.56595 43.27381 45.19231 45.67363 44.35484 42.9321 45.22472 45.80224 44.45454 44.2951 44.35579 46.67853 46.96429 46.47551 44.59541 43.11193 42.72784 44.05216 44.17632 44.30502 44.64744 44.2791 -9999 -9999 -9999 -9999 -9999 -9999 -9999 -9999 -9999 -9999 -9999 -9999 -9999 -9999 -9999 -9999 -9999 -9999 -9999 -9999 -9999 -9999 -9999 -9999 -9999 -9999 -9999 -9999 -9999 -9999 -9999 -9999 -9999 -9999 -9999 -9999 -9999 -9999 -9999 -9999 -9999 -9999 -9999 -9999 -9999 -9999 -9999 -9999 -9999 -9999 -9999 -9999 -9999 -9999 -9999 -9999 -9999 -9999 -9999 -9999 -9999 -9999 
-9999 -9999 -9999 -9999 -9999 -9999 -9999 -9999 -9999 -9999 -9999 -9999 -9999 -9999 -9999 -9999 -9999 -9999 -9999 -9999 -9999 -9999 -9999 -9999 -9999 -9999 -9999 -9999 -9999 -9999 -9999 -9999 -9999 -9999 -9999 -9999 -9999 -9999 -9999 -9999 -9999 -9999 -9999 -9999 41.66666 39.6679 40.58642 40.65564 39.64461 38.74539 38.54167 -9999 -9999 -9999 -9999 -9999 -9999 -9999 -9999 -9999 -9999 -9999 -9999 42.56366 42.82811 42.63498 42.49703 42.60895 43.07512 43.66902 44.31684 45.67363 45.54196 44.92371 44.2874 44.08127 43.72024 44.27458 44.08602 43.21429 42.91222 43.52837 44.0606 44 44.96337 45.40754 43.51852 43.68327 45.24648 45.59859 44.43442 43.12811 44.37189 45.89599 45.00613 43.74248 43.18996 44.81415 46.49759 46.09091 45 44.05637 42.47512 42.99242 44.03846 43.69281 43.33989 -9999 -9999 -9999 -9999 -9999 -9999 -9999 -9999 -9999 -9999 -9999 -9999 -9999 -9999 -9999 -9999 -9999 -9999 -9999 -9999 -9999 -9999 -9999 -9999 -9999 -9999 -9999 -9999 -9999 -9999 -9999 -9999 -9999 -9999 -9999 -9999 -9999 -9999 -9999 -9999 -9999 -9999 -9999 -9999 -9999 -9999 -9999 -9999 -9999 -9999 -9999 -9999 -9999 -9999 -9999 -9999 -9999 -9999 -9999 -9999 -9999 -9999 -9999 
-9999 -9999 -9999 -9999 -9999 -9999 -9999 -9999 -9999 -9999 -9999 -9999 -9999 -9999 -9999 -9999 -9999 -9999 -9999 -9999 -9999 -9999 -9999 -9999 -9999 -9999 -9999 -9999 -9999 -9999 -9999 -9999 -9999 -9999 -9999 -9999 -9999 -9999 -9999 -9999 -9999 -9999 -9999 -9999 42.00122 40.80882 41.54456 40.92866 40.54726 -9999 -9999 -9999 -9999 -9999 -9999 -9999 -9999 -9999 -9999 -9999 -9999 -9999 -9999 42.19858 42.14286 41.84588 41.84717 42.14801 42.70834 43.20878 43.08009 43.25117 43.82388 43.80117 43.22183 43.36309 42.54546 43.72727 44.4645 42.47602 42.67857 43.66071 44.284 44.39394 45.15152 46.30303 44.84412 44.21463 43.95833 44.62175 43.87077 42.53086 43.74226 45.65907 45 43.01471 43.28449 44.09091 44.71917 45.54121 44.27861 44.16355 42.79449 42.84351 44.22828 44.09449 -9999 -9999 -9999 -9999 -9999 -9999 -9999 -9999 -9999 -9999 -9999 -9999 -9999 -9999 -9999 -9999 -9999 -9999 -9999 -9999 -9999 -9999 -9999 -9999 -9999 -9999 -9999 -9999 -9999 -9999 -9999 -9999 -9999 -9999 -9999 -9999 -9999 -9999 -9999 -9999 -9999 -9999 -9999 -9999 -9999 -9999 -9999 -9999 -9999 -9999 -9999 -9999 -9999 -9999 -9999 -9999 -9999 -9999 -9999 -9999 -9999 -9999 -9999 -9999 
-9999 -9999 -9999 -9999 -9999 -9999 -9999 -9999 -9999 -9999 -9999 -9999 -9999 -9999 -9999 -9999 -9999 -9999 -9999 -9999 -9999 -9999 -9999 -9999 -9999 -9999 -9999 -9999 -9999 -9999 -9999 -9999 -9999 -9999 -9999 -9999 -9999 -9999 -9999 -9999 -9999 -9999 -9999 -9999 42.1875 41.60562 41.91087 41.66667 40.4717 -9999 -9999 -9999 -9999 -9999 -9999 -9999 -9999 -9999 -9999 -9999 -9999 -9999 -9999 42.27273 42.06495 42.1875 42.18559 42.30769 42.18182 42.51825 42.36364 42.32614 42.47024 42.89128 42.91222 42.7458 42.79197 43.67397 44.40389 42.36111 42.26835 43.64508 43.71981 43.32108 44.32235 45.60439 44.90909 43.63636 43.28537 44.13691 43.56884 43.38868 43.74226 45.02535 45.97484 44.38272 44.38271 44.37348 44.81075 44.91946 44.243 43.62934 43.56781 43.04487 44.74708 44.6732 -9999 -9999 -9999 -9999 -9999 -9999 -9999 -9999 -9999 -9999 -9999 -9999 -9999 -9999 -9999 -9999 -9999 -9999 -9999 -9999 -9999 -9999 -9999 -9999 -9999 -9999 -9999 -9999 -9999 -9999 -9999 -9999 -9999 -9999 -9999 -9999 -9999 -9999 -9999 -9999 -9999 -9999 -9999 -9999 -9999 -9999 -9999 -9999 -9999 -9999 -9999 -9999 -9999 -9999 -9999 -9999 -9999 -9999 -9999 -9999 -9999 -9999 -9999 -9999 
-9999 -9999 -9999 -9999 -9999 -9999 -9999 -9999 -9999 -9999 -9999 -9999 -9999 -9999 -9999 -9999 -9999 -9999 -9999 -9999 -9999 -9999 -9999 -9999 -9999 -9999 -9999 -9999 -9999 -9999 -9999 -9999 -9999 -9999 -9999 -9999 -9999 -9999 -9999 -9999 -9999 -9999 -9999 -9999 41.57373 41.51291 42.33577 41.42157 39.68401 -9999 -9999 -9999 -9999 -9999 -9999 -9999 -9999 -9999 -9999 -9999 -9999 -9999 -9999 -9999 -9999 41.79012 41.88272 42.56173 42.16049 42.68518 42.98407 42.59592 42.02509 42.3586 42.15152 41.69708 42.91819 44.53602 44.98175 42.94872 42.51825 42.57246 42.88321 43.27757 44.43408 44.6187 43.00486 42.93021 43.84707 44.63227 43.90909 43.06072 43.84328 44.42332 45.51527 45.66038 44.7026 44.14828 44.76103 45.41199 44.98723 44.31525 44.72329 44.7318 45.25194 -9999 -9999 -9999 -9999 -9999 -9999 -9999 -9999 -9999 -9999 -9999 -9999 -9999 -9999 -9999 -9999 -9999 -9999 -9999 -9999 -9999 -9999 -9999 -9999 -9999 -9999 -9999 -9999 -9999 -9999 -9999 -9999 -9999 -9999 -9999 -9999 -9999 -9999 -9999 -9999 -9999 -9999 -9999 -9999 -9999 -9999 -9999 -9999 -9999 -9999 -9999 -9999 -9999 -9999 -9999 -9999 -9999 -9999 -9999 -9999 -9999 -9999 -9999 -9999 -9999 
-9999 -9999 -9999 -9999 -9999 -9999 -9999 -9999 -9999 -9999 -9999 -9999 -9999 -9999 -9999 -9999 -9999 -9999 -9999 -9999 -9999 -9999 -9999 -9999 -9999 -9999 -9999 -9999 -9999 -9999 -9999 -9999 -9999 -9999 -9999 -9999 -9999 -9999 -9999 -9999 -9999 -9999 -9999 -9999 40.35088 41.41791 40.87302 39.46886 37.73063 37.32834 -9999 -9999 -9999 -9999 -9999 -9999 -9999 -9999 -9999 -9999 -9999 -9999 -9999 -9999 -9999 41.69742 42.03841 42.65799 42.4812 42.57178 42.55189 42.6399 41.23932 41.09091 41.63636 42.14801 42.00244 43.21561 45.09804 44.36274 43.15693 42.63636 42.97924 43.10237 44.08805 44.2689 43.67397 44.04332 44.73995 45.38691 44.39394 43.12268 42.81716 43.18182 44.35897 45.53232 45.36692 44.64064 44.6605 44.9005 44.51838 44.54023 45.04504 46.28205 45.81712 -9999 -9999 -9999 -9999 -9999 -9999 -9999 -9999 -9999 -9999 -9999 -9999 -9999 -9999 -9999 -9999 -9999 -9999 -9999 -9999 -9999 -9999 -9999 -9999 -9999 -9999 -9999 -9999 -9999 -9999 -9999 -9999 -9999 -9999 -9999 -9999 -9999 -9999 -9999 -9999 -9999 -9999 -9999 -9999 -9999 -9999 -9999 -9999 -9999 -9999 -9999 -9999 -9999 -9999 -9999 -9999 -9999 -9999 -9999 -9999 -9999 -9999 -9999 -9999 -9999 
-9999 -9999 -9999 -9999 -9999 -9999 -9999 -9999 -9999 -9999 -9999 -9999 -9999 -9999 -9999 -9999 -9999 -9999 -9999 -9999 -9999 -9999 -9999 -9999 -9999 -9999 -9999 -9999 -9999 -9999 -9999 -9999 -9999 -9999 -9999 -9999 -9999 -9999 -9999 -9999 -9999 -9999 -9999 -9999 -9999 40.51186 40.36555 40.58642 39.39677 -9999 -9999 -9999 -9999 -9999 -9999 -9999 -9999 -9999 -9999 -9999 -9999 -9999 -9999 -9999 -9999 -9999 43.50811 41.94862 42.7044 43.43246 43.37607 43.33942 41.97304 41.84982 42.30072 42.89568 41.87802 40.95415 43.33333 45.81796 44.35287 42.90909 42.61993 42.51253 43.59217 44.17293 43.91144 43.87077 45.20383 46.20669 44.92093 43.45018 43.27757 42.603 43.07644 44.26489 46.20051 45.66038 44.21642 44.46517 44.57071 44.08397 45.1972 45.10376 -9999 -9999 -9999 -9999 -9999 -9999 -9999 -9999 -9999 -9999 -9999 -9999 -9999 -9999 -9999 -9999 -9999 -9999 -9999 -9999 -9999 -9999 -9999 -9999 -9999 -9999 -9999 -9999 -9999 -9999 -9999 -9999 -9999 -9999 -9999 -9999 -9999 -9999 -9999 -9999 -9999 -9999 -9999 -9999 -9999 -9999 -9999 -9999 -9999 -9999 -9999 -9999 -9999 -9999 -9999 -9999 -9999 -9999 -9999 -9999 -9999 -9999 -9999 -9999 -9999 -9999 
-9999 -9999 -9999 -9999 -9999 -9999 -9999 -9999 -9999 -9999 -9999 -9999 -9999 -9999 -9999 -9999 -9999 -9999 -9999 -9999 -9999 -9999 -9999 -9999 -9999 -9999 -9999 -9999 -9999 -9999 -9999 -9999 -9999 -9999 -9999 -9999 -9999 -9999 -9999 -9999 -9999 -9999 -9999 -9999 -9999 40.25157 42.25967 41.25786 40.16026 -9999 -9999 -9999 -9999 -9999 -9999 -9999 -9999 -9999 -9999 -9999 -9999 -9999 -9999 -9999 -9999 -9999 -9999 -9999 43.71069 43.44569 42.9321 43.18464 43.13187 43.58273 43.38768 43.33942 42.37654 40.78947 41.88433 44.60785 44.81482 42.83088 42.13135 42.7673 44.56107 43.82832 43.09702 43.24074 44.69975 46.01449 45.15152 44.32234 43.32108 42.9321 43.14815 43.7578 45.70414 46.29277 45.03745 44.76817 44.78371 44.31525 45.22876 -9999 -9999 -9999 -9999 -9999 -9999 -9999 -9999 -9999 -9999 -9999 -9999 -9999 -9999 -9999 -9999 -9999 -9999 -9999 -9999 -9999 -9999 -9999 -9999 -9999 -9999 -9999 -9999 -9999 -9999 -9999 -9999 -9999 -9999 -9999 -9999 -9999 -9999 -9999 -9999 -9999 -9999 -9999 -9999 -9999 -9999 -9999 -9999 -9999 -9999 -9999 -9999 -9999 -9999 -9999 -9999 -9999 -9999 -9999 -9999 -9999 -9999 -9999 -9999 -9999 -9999 -9999 
-9999 -9999 -9999 -9999 -9999 -9999 -9999 -9999 -9999 -9999 -9999 -9999 -9999 -9999 -9999 -9999 -9999 -9999 -9999 -9999 -9999 -9999 -9999 -9999 -9999 -9999 -9999 -9999 -9999 -9999 -9999 -9999 -9999 -9999 -9999 -9999 -9999 -9999 -9999 -9999 -9999 -9999 -9999 -9999 -9999 -9999 -9999 42.54057 40.86538 38.98579 -9999 -9999 -9999 -9999 -9999 -9999 -9999 -9999 -9999 -9999 -9999 -9999 -9999 -9999 -9999 -9999 -9999 43.60902 44.80721 44.25926 43.82832 43.41448 42.87037 43.62745 43.94219 43.91975 42.80735 42.27099 43.81313 44.71698 43.02974 42.31242 42.00743 42.76316 45.37389 44.83083 43.64035 44.23559 44.44444 45.43505 44.92093 45.07299 45.01217 44.34194 43.47015 43.92493 45.18229 46.12403 45.17544 45.17544 45.03205 44.47712 43.58466 -9999 -9999 -9999 -9999 -9999 -9999 -9999 -9999 -9999 -9999 -9999 -9999 -9999 -9999 -9999 -9999 -9999 -9999 -9999 -9999 -9999 -9999 -9999 -9999 -9999 -9999 -9999 -9999 -9999 -9999 -9999 -9999 -9999 -9999 -9999 -9999 -9999 -9999 -9999 -9999 -9999 -9999 -9999 -9999 -9999 -9999 -9999 -9999 -9999 -9999 -9999 -9999 -9999 -9999 -9999 -9999 -9999 -9999 -9999 -9999 -9999 -9999 -9999 -9999 -9999 -9999 -9999 
-9999 -9999 -9999 -9999 -9999 -9999 -9999 -9999 -9999 -9999 -9999 -9999 -9999 -9999 -9999 -9999 -9999 -9999 -9999 -9999 -9999 -9999 -9999 -9999 -9999 -9999 -9999 -9999 -9999 -9999 -9999 -9999 -9999 -9999 -9999 -9999 -9999 -9999 -9999 -9999 -9999 -9999 -9999 -9999 -9999 -9999 -9999 42.41294 41.85464 -9999 -9999 -9999 -9999 -9999 -9999 -9999 -9999 -9999 -9999 -9999 -9999 -9999 -9999 -9999 -9999 -9999 -9999 -9999 43.58491 44.28839 43.89937 42.79026 42.25526 42.5031 42.85268 43.27044 42.90712 43.7341 45.29262 44.12879 42.54057 42.62346 42.0709 43.09252 45.4023 44.1195 43.88466 44.16983 43.99371 44.23792 45.43505 45.66545 45.74209 45.49632 44.56929 43.53282 44.60979 44.72656 43.43435 43.74214 45.19231 45.35948 44.2791 -9999 -9999 -9999 -9999 -9999 -9999 -9999 -9999 -9999 -9999 -9999 -9999 -9999 -9999 -9999 -9999 -9999 -9999 -9999 -9999 -9999 -9999 -9999 -9999 -9999 -9999 -9999 -9999 -9999 -9999 -9999 -9999 -9999 -9999 -9999 -9999 -9999 -9999 -9999 -9999 -9999 -9999 -9999 -9999 -9999 -9999 -9999 -9999 -9999 -9999 -9999 -9999 -9999 -9999 -9999 -9999 -9999 -9999 -9999 -9999 -9999 -9999 -9999 -9999 -9999 -9999 -9999 
-9999 -9999 -9999 -9999 -9999 -9999 -9999 -9999 -9999 -9999 -9999 -9999 -9999 -9999 -9999 -9999 -9999 -9999 -9999 -9999 -9999 -9999 -9999 -9999 -9999 -9999 -9999 -9999 -9999 -9999 -9999 -9999 -9999 -9999 -9999 -9999 -9999 -9999 -9999 -9999 -9999 -9999 -9999 -9999 -9999 -9999 -9999 -9999 42.16418 -9999 -9999 -9999 -9999 -9999 -9999 -9999 -9999 -9999 -9999 -9999 -9999 -9999 -9999 -9999 -9999 -9999 41.79245 41.09195 42.04689 44.47601 44.10112 43.07116 43.22139 42.44694 42.04545 41.73004 42.3718 44.42282 44.243 43.07116 41.88433 42.03841 42.06939 42.45581 45.41985 45.7858 45.56401 44.13815 44.01141 43.7578 44.8223 45.90965 45.32967 45.09259 45.41198 44.85199 45.44846 45.16339 44.64981 44.47675 44.92188 44.8082 44.93333 -9999 -9999 -9999 -9999 -9999 -9999 -9999 -9999 -9999 -9999 -9999 -9999 -9999 -9999 -9999 -9999 -9999 -9999 -9999 -9999 -9999 -9999 -9999 -9999 -9999 -9999 -9999 -9999 -9999 -9999 -9999 -9999 -9999 -9999 -9999 -9999 -9999 -9999 -9999 -9999 -9999 -9999 -9999 -9999 -9999 -9999 -9999 -9999 -9999 -9999 -9999 -9999 -9999 -9999 -9999 -9999 -9999 -9999 -9999 -9999 -9999 -9999 -9999 -9999 -9999 -9999 -9999 
-9999 -9999 -9999 -9999 -9999 -9999 -9999 -9999 -9999 -9999 -9999 -9999 -9999 -9999 -9999 -9999 -9999 -9999 -9999 -9999 -9999 -9999 -9999 -9999 -9999 -9999 -9999 -9999 -9999 -9999 -9999 -9999 -9999 -9999 -9999 -9999 -9999 -9999 -9999 -9999 -9999 -9999 -9999 -9999 -9999 -9999 -9999 -9999 -9999 -9999 -9999 -9999 -9999 -9999 -9999 -9999 -9999 -9999 -9999 -9999 -9999 -9999 -9999 -9999 42.70073 43.02469 42.57862 41.98718 42.24138 44.03409 44.5802 43.10777 42.92453 42.73183 42.2687 41.31545 42.607 44.17318 42.96086 42.81716 43.08642 43.33333 43.7578 44.41288 46.46947 47.17997 46.79974 44.80355 44.13815 43.95364 44.95695 45.92458 45.45177 44.5679 44.3408 43.82952 44.19291 45.96667 46.52778 45.39215 44.78347 45.8 -9999 -9999 -9999 -9999 -9999 -9999 -9999 -9999 -9999 -9999 -9999 -9999 -9999 -9999 -9999 -9999 -9999 -9999 -9999 -9999 -9999 -9999 -9999 -9999 -9999 -9999 -9999 -9999 -9999 -9999 -9999 -9999 -9999 -9999 -9999 -9999 -9999 -9999 -9999 -9999 -9999 -9999 -9999 -9999 -9999 -9999 -9999 -9999 -9999 -9999 -9999 -9999 -9999 -9999 -9999 -9999 -9999 -9999 -9999 -9999 -9999 -9999 -9999 -9999 -9999 -9999 -9999 -9999 
-9999 -9999 -9999 -9999 -9999 -9999 -9999 -9999 -9999 -9999 -9999 -9999 -9999 -9999 -9999 -9999 -9999 -9999 -9999 -9999 -9999 -9999 -9999 -9999 -9999 -9999 -9999 -9999 -9999 -9999 -9999 -9999 -9999 -9999 -9999 -9999 -9999 -9999 -9999 -9999 -9999 -9999 -9999 -9999 -9999 -9999 -9999 -9999 -9999 -9999 -9999 -9999 -9999 -9999 -9999 -9999 -9999 -9999 -9999 -9999 -9999 -9999 -9999 -9999 -9999 43.44363 42.78607 41.66667 41.63461 43.86132 45.22013 43.83648 43.31432 43.36478 43.21338 42.47104 43.11594 44.08497 43.57507 43.42105 43.99009 44.19476 43.96552 44.82759 44.60227 45.12041 46.5251 46.11959 45.7858 45.9434 45.48872 45.03745 45.33582 45.05597 44.62264 43.63868 43.63695 44.84908 46.16667 46.80501 46.02864 -9999 -9999 -9999 -9999 -9999 -9999 -9999 -9999 -9999 -9999 -9999 -9999 -9999 -9999 -9999 -9999 -9999 -9999 -9999 -9999 -9999 -9999 -9999 -9999 -9999 -9999 -9999 -9999 -9999 -9999 -9999 -9999 -9999 -9999 -9999 -9999 -9999 -9999 -9999 -9999 -9999 -9999 -9999 -9999 -9999 -9999 -9999 -9999 -9999 -9999 -9999 -9999 -9999 -9999 -9999 -9999 -9999 -9999 -9999 -9999 -9999 -9999 -9999 -9999 -9999 -9999 -9999 -9999 -9999 
-9999 -9999 -9999 -9999 -9999 -9999 -9999 -9999 -9999 -9999 -9999 -9999 -9999 -9999 -9999 -9999 -9999 -9999 -9999 -9999 -9999 -9999 -9999 -9999 -9999 -9999 -9999 -9999 -9999 -9999 -9999 -9999 -9999 -9999 -9999 -9999 -9999 -9999 -9999 -9999 -9999 -9999 -9999 -9999 -9999 -9999 -9999 -9999 -9999 -9999 -9999 -9999 -9999 -9999 -9999 -9999 -9999 -9999 -9999 -9999 -9999 -9999 -9999 -9999 -9999 43.84848 44.2402 43.47691 42.53205 42.87995 44.85952 45.38804 44.70849 43.30808 42.68838 43.30709 43.5259 42.89406 42.27331 43.06084 43.96227 44.09722 43.03959 42.59259 42.08333 42.66409 45.20103 46.54393 46.875 46.74186 45.65906 44.5083 45.37037 45.34221 44.72853 44.22348 44.41252 45.27995 46.70619 47.12302 -9999 -9999 -9999 -9999 -9999 -9999 -9999 -9999 -9999 -9999 -9999 -9999 -9999 -9999 -9999 -9999 -9999 -9999 -9999 -9999 -9999 -9999 -9999 -9999 -9999 -9999 -9999 -9999 -9999 -9999 -9999 -9999 -9999 -9999 -9999 -9999 -9999 -9999 -9999 -9999 -9999 -9999 -9999 -9999 -9999 -9999 -9999 -9999 -9999 -9999 -9999 -9999 -9999 -9999 -9999 -9999 -9999 -9999 -9999 -9999 -9999 -9999 -9999 -9999 -9999 -9999 -9999 -9999 -9999 -9999 
-9999 -9999 -9999 -9999 -9999 -9999 -9999 -9999 -9999 -9999 -9999 -9999 -9999 -9999 -9999 -9999 -9999 -9999 -9999 -9999 -9999 -9999 -9999 -9999 -9999 -9999 -9999 -9999 -9999 -9999 -9999 -9999 -9999 -9999 -9999 -9999 -9999 -9999 -9999 -9999 -9999 -9999 -9999 -9999 -9999 -9999 -9999 -9999 -9999 -9999 -9999 -9999 -9999 -9999 -9999 -9999 -9999 -9999 -9999 -9999 -9999 -9999 -9999 -9999 -9999 -9999 43.0917 43.01887 41.95624 41.30999 41.50641 43.34625 44.88417 43.22519 42.14929 42.46032 43.02789 42.85256 42.76062 42.98077 43.66152 44.43384 43.03959 42.30524 41.82754 42.70833 43.68489 45.88235 46.89103 45.34591 44.42332 44.92337 45.52767 45.10939 44.75547 44.33842 44.14415 44.37909 45.13072 -9999 -9999 -9999 -9999 -9999 -9999 -9999 -9999 -9999 -9999 -9999 -9999 -9999 -9999 -9999 -9999 -9999 -9999 -9999 -9999 -9999 -9999 -9999 -9999 -9999 -9999 -9999 -9999 -9999 -9999 -9999 -9999 -9999 -9999 -9999 -9999 -9999 -9999 -9999 -9999 -9999 -9999 -9999 -9999 -9999 -9999 -9999 -9999 -9999 -9999 -9999 -9999 -9999 -9999 -9999 -9999 -9999 -9999 -9999 -9999 -9999 -9999 -9999 -9999 -9999 -9999 -9999 -9999 -9999 -9999 -9999 
-9999 -9999 -9999 -9999 -9999 -9999 -9999 -9999 -9999 -9999 -9999 -9999 -9999 -9999 -9999 -9999 -9999 -9999 -9999 -9999 -9999 -9999 -9999 -9999 -9999 -9999 -9999 -9999 -9999 -9999 -9999 -9999 -9999 -9999 -9999 -9999 -9999 -9999 -9999 -9999 -9999 -9999 -9999 -9999 -9999 -9999 -9999 -9999 -9999 -9999 -9999 -9999 -9999 -9999 -9999 -9999 -9999 -9999 -9999 -9999 -9999 -9999 -9999 -9999 -9999 -9999 -9999 41.79438 41.86122 41.43969 41.08301 41.50391 43.69281 44.36849 44.31373 43.55159 43.8579 43.46847 42.91667 43.05019 43.75805 45.64249 45.16539 43.75 42.87109 42.97386 44.23828 44.92188 46.40078 46.74329 45.6258 44.41252 45.49809 46.25323 45.76873 44.94852 44.28295 43.49673 43.70079 44.66403 -9999 -9999 -9999 -9999 -9999 -9999 -9999 -9999 -9999 -9999 -9999 -9999 -9999 -9999 -9999 -9999 -9999 -9999 -9999 -9999 -9999 -9999 -9999 -9999 -9999 -9999 -9999 -9999 -9999 -9999 -9999 -9999 -9999 -9999 -9999 -9999 -9999 -9999 -9999 -9999 -9999 -9999 -9999 -9999 -9999 -9999 -9999 -9999 -9999 -9999 -9999 -9999 -9999 -9999 -9999 -9999 -9999 -9999 -9999 -9999 -9999 -9999 -9999 -9999 -9999 -9999 -9999 -9999 -9999 -9999 
-9999 -9999 -9999 -9999 -9999 -9999 -9999 -9999 -9999 -9999 -9999 -9999 -9999 -9999 -9999 -9999 -9999 -9999 -9999 -9999 -9999 -9999 -9999 -9999 -9999 -9999 -9999 -9999 -9999 -9999 -9999 -9999 -9999 -9999 -9999 -9999 -9999 -9999 -9999 -9999 -9999 -9999 -9999 -9999 -9999 -9999 -9999 -9999 -9999 -9999 -9999 -9999 -9999 -9999 -9999 -9999 -9999 -9999 -9999 -9999 -9999 -9999 -9999 -9999 -9999 -9999 -9999 -9999 42.28036 41.63424 41.21094 41.40523 42.38845 44.40053 46.14874 45.35573 44.24837 43.21705 43.46847 44.26282 44.54023 46.03773 46.13435 44.82759 44.24067 43.47545 44.83974 44.80769 45.20592 45.7529 45.9144 45.36316 45.17374 46.47436 47.20077 46.07465 45.55772 45.26144 -9999 -9999 -9999 -9999 -9999 -9999 -9999 -9999 -9999 -9999 -9999 -9999 -9999 -9999 -9999 -9999 -9999 -9999 -9999 -9999 -9999 -9999 -9999 -9999 -9999 -9999 -9999 -9999 -9999 -9999 -9999 -9999 -9999 -9999 -9999 -9999 -9999 -9999 -9999 -9999 -9999 -9999 -9999 -9999 -9999 -9999 -9999 -9999 -9999 -9999 -9999 -9999 -9999 -9999 -9999 -9999 -9999 -9999 -9999 -9999 -9999 -9999 -9999 -9999 -9999 -9999 -9999 -9999 -9999 -9999 -9999 -9999 
-9999 -9999 -9999 -9999 -9999 -9999 -9999 -9999 -9999 -9999 -9999 -9999 -9999 -9999 -9999 -9999 -9999 -9999 -9999 -9999 -9999 -9999 -9999 -9999 -9999 -9999 -9999 -9999 -9999 -9999 -9999 -9999 -9999 -9999 -9999 -9999 -9999 -9999 -9999 -9999 -9999 -9999 -9999 -9999 -9999 -9999 -9999 -9999 -9999 -9999 -9999 -9999 -9999 -9999 -9999 -9999 -9999 -9999 -9999 -9999 -9999 -9999 -9999 -9999 -9999 -9999 -9999 -9999 42.81496 42.25722 41.83071 41.50262 41.79739 43.69281 45.7672 45.68511 43.76615 42.88461 43.82952 -9999 46.44654 -9999 46.32076 -9999 45.23359 44.88636 45.45454 44.57071 42.99746 43.23116 45.41016 46.47059 45.65499 47.16797 47.6978 46.69261 45.99868 -9999 -9999 -9999 -9999 -9999 -9999 -9999 -9999 -9999 -9999 -9999 -9999 -9999 -9999 -9999 -9999 -9999 -9999 -9999 -9999 -9999 -9999 -9999 -9999 -9999 -9999 -9999 -9999 -9999 -9999 -9999 -9999 -9999 -9999 -9999 -9999 -9999 -9999 -9999 -9999 -9999 -9999 -9999 -9999 -9999 -9999 -9999 -9999 -9999 -9999 -9999 -9999 -9999 -9999 -9999 -9999 -9999 -9999 -9999 -9999 -9999 -9999 -9999 -9999 -9999 -9999 -9999 -9999 -9999 -9999 -9999 -9999 -9999 
-9999 -9999 -9999 -9999 -9999 -9999 -9999 -9999 -9999 -9999 -9999 -9999 -9999 -9999 -9999 -9999 -9999 -9999 -9999 -9999 -9999 -9999 -9999 -9999 -9999 -9999 -9999 -9999 -9999 -9999 -9999 -9999 -9999 -9999 -9999 -9999 -9999 -9999 -9999 -9999 -9999 -9999 -9999 -9999 -9999 -9999 -9999 -9999 -9999 -9999 -9999 -9999 -9999 -9999 -9999 -9999 -9999 -9999 -9999 -9999 -9999 -9999 -9999 -9999 -9999 -9999 -9999 -9999 -9999 -9999 -9999 42.19577 42.96149 45.3 -9999 44.16343 43.34625 43.17308 -9999 -9999 -9999 -9999 -9999 -9999 -9999 -9999 45.70611 44.91094 43.93359 43.20513 45.20103 47.10145 47.04725 46.78477 46.71916 45.80078 45.01992 44.90553 -9999 -9999 -9999 -9999 -9999 -9999 -9999 -9999 -9999 -9999 -9999 -9999 -9999 -9999 -9999 -9999 -9999 -9999 -9999 -9999 -9999 -9999 -9999 -9999 -9999 -9999 -9999 -9999 -9999 -9999 -9999 -9999 -9999 -9999 -9999 -9999 -9999 -9999 -9999 -9999 -9999 -9999 -9999 -9999 -9999 -9999 -9999 -9999 -9999 -9999 -9999 -9999 -9999 -9999 -9999 -9999 -9999 -9999 -9999 -9999 -9999 -9999 -9999 -9999 -9999 -9999 -9999 -9999 -9999 -9999 -9999 -9999 
-9999 -9999 -9999 -9999 -9999 -9999 -9999 -9999 -9999 -9999 -9999 -9999 -9999 -9999 -9999 -9999 -9999 -9999 -9999 -9999 -9999 -9999 -9999 -9999 -9999 -9999 -9999 -9999 -9999 -9999 -9999 -9999 -9999 -9999 -9999 -9999 -9999 -9999 -9999 -9999 -9999 -9999 -9999 -9999 -9999 -9999 -9999 -9999 -9999 -9999 -9999 -9999 -9999 -9999 -9999 -9999 -9999 -9999 -9999 -9999 -9999 -9999 -9999 -9999 -9999 -9999 -9999 -9999 -9999 -9999 -9999 44.04284 45.06667 46.08234 -9999 -9999 -9999 -9999 -9999 -9999 -9999 -9999 -9999 -9999 -9999 -9999 -9999 -9999 44.85952 43.91892 44.33594 45.71805 46.66005 45.39559 45.39216 46.34387 45.50781 45.01312 -9999 -9999 -9999 -9999 -9999 -9999 -9999 -9999 -9999 -9999 -9999 -9999 -9999 -9999 -9999 -9999 -9999 -9999 -9999 -9999 -9999 -9999 -9999 -9999 -9999 -9999 -9999 -9999 -9999 -9999 -9999 -9999 -9999 -9999 -9999 -9999 -9999 -9999 -9999 -9999 -9999 -9999 -9999 -9999 -9999 -9999 -9999 -9999 -9999 -9999 -9999 -9999 -9999 -9999 -9999 -9999 -9999 -9999 -9999 -9999 -9999 -9999 -9999 -9999 -9999 -9999 -9999 -9999 -9999 -9999 -9999 -9999 
-9999 -9999 -9999 -9999 -9999 -9999 -9999 -9999 -9999 -9999 -9999 -9999 -9999 -9999 -9999 -9999 -9999 -9999 -9999 -9999 -9999 -9999 -9999 -9999 -9999 -9999 -9999 -9999 -9999 -9999 -9999 -9999 -9999 -9999 -9999 -9999 -9999 -9999 -9999 -9999 -9999 -9999 -9999 -9999 -9999 -9999 -9999 -9999 -9999 -9999 -9999 -9999 -9999 -9999 -9999 -9999 -9999 -9999 -9999 -9999 -9999 -9999 -9999 -9999 -9999 -9999 -9999 -9999 -9999 -9999 -9999 44.16667 45.93254 -9999 -9999 -9999 -9999 -9999 -9999 -9999 -9999 -9999 -9999 -9999 -9999 -9999 -9999 -9999 -9999 -9999 43.84766 44.41138 46.43333 46.32162 45.15504 45.93023 46.36015 45.50781 -9999 -9999 -9999 -9999 -9999 -9999 -9999 -9999 -9999 -9999 -9999 -9999 -9999 -9999 -9999 -9999 -9999 -9999 -9999 -9999 -9999 -9999 -9999 -9999 -9999 -9999 -9999 -9999 -9999 -9999 -9999 -9999 -9999 -9999 -9999 -9999 -9999 -9999 -9999 -9999 -9999 -9999 -9999 -9999 -9999 -9999 -9999 -9999 -9999 -9999 -9999 -9999 -9999 -9999 -9999 -9999 -9999 -9999 -9999 -9999 -9999 -9999 -9999 -9999 -9999 -9999 -9999 -9999 -9999 -9999 -9999 -9999 
-9999 -9999 -9999 -9999 -9999 -9999 -9999 -9999 -9999 -9999 -9999 -9999 -9999 -9999 -9999 -9999 -9999 -9999 -9999 -9999 -9999 -9999 -9999 -9999 -9999 -9999 -9999 -9999 -9999 -9999 -9999 -9999 -9999 -9999 -9999 -9999 -9999 -9999 -9999 -9999 -9999 -9999 -9999 -9999 -9999 -9999 -9999 -9999 -9999 -9999 -9999 -9999 -9999 -9999 -9999 -9999 -9999 -9999 -9999 -9999 -9999 -9999 -9999 -9999 -9999 -9999 -9999 -9999 -9999 -9999 -9999 45.31459 -9999 -9999 -9999 -9999 -9999 -9999 -9999 -9999 -9999 -9999 -9999 -9999 -9999 -9999 -9999 -9999 -9999 -9999 -9999 -9999 44.96667 45.80078 45.83333 -9999 -9999 -9999 -9999 -9999 -9999 -9999 -9999 -9999 -9999 -9999 -9999 -9999 -9999 -9999 -9999 -9999 -9999 -9999 -9999 -9999 -9999 -9999 -9999 -9999 -9999 -9999 -9999 -9999 -9999 -9999 -9999 -9999 -9999 -9999 -9999 -9999 -9999 -9999 -9999 -9999 -9999 -9999 -9999 -9999 -9999 -9999 -9999 -9999 -9999 -9999 -9999 -9999 -9999 -9999 -9999 -9999 -9999 -9999 -9999 -9999 -9999 -9999 -9999 -9999 -9999 -9999 -9999 -9999 -9999 -9999 -9999 -9999 -9999 -9999 
-9999 -9999 -9999 -9999 -9999 -9999 -9999 -9999 -9999 -9999 -9999 -9999 -9999 -9999 -9999 -9999 -9999 -9999 -9999 -9999 -9999 -9999 -9999 -9999 -9999 -9999 -9999 -9999 -9999 -9999 -9999 -9999 -9999 -9999 -9999 -9999 -9999 -9999 -9999 -9999 -9999 -9999 -9999 -9999 -9999 -9999 -9999 -9999 -9999 -9999 -9999 -9999 -9999 -9999 -9999 -9999 -9999 -9999 -9999 -9999 -9999 -9999 -9999 -9999 -9999 -9999 -9999 -9999 -9999 -9999 -9999 -9999 -9999 -9999 -9999 -9999 -9999 -9999 -9999 -9999 -9999 -9999 -9999 -9999 -9999 -9999 -9999 -9999 -9999 -9999 -9999 -9999 44.78752 -9999 -9999 -9999 -9999 -9999 -9999 -9999 -9999 -9999 -9999 -9999 -9999 -9999 -9999 -9999 -9999 -9999 -9999 -9999 -9999 -9999 -9999 -9999 -9999 -9999 -9999 -9999 -9999 -9999 -9999 -9999 -9999 -9999 -9999 -9999 -9999 -9999 -9999 -9999 -9999 -9999 -9999 -9999 -9999 -9999 -9999 -9999 -9999 -9999 -9999 -9999 -9999 -9999 -9999 -9999 -9999 -9999 -9999 -9999 -9999 -9999 -9999 -9999 -9999 -9999 -9999 -9999 -9999 -9999 -9999 -9999 -9999 -9999 -9999 -9999 -9999 -9999 
