# Supplementary material for: Spatiotemporal prediction of alpine wetlands under multi-climate scenarios in the west of Sichuan, China
Source: PeerJ. 2024 Nov 27;12:e18586. doi: 10.7717/peerj.18586 (PMC11608022; doi:10.7717/peerj.18586)
Supplement: Supplemental Information 4 [file peerj-12-18586-s004.zip › GARPP_data/2.5mBIOssp126_2081-2100/2.5mbiossp126_2081-2100_4.asc]

ncols         170
nrows         159
xllcorner     97.34749306
yllcorner     27.673839575
cellsize      0.041666666666667
NODATA_value  -9999
-9999 -9999 -9999 -9999 -9999 -9999 -9999 -9999 -9999 -9999 -9999 -9999 -9999 -9999 -9999 -9999 -9999 -9999 -9999 -9999 -9999 -9999 -9999 -9999 -9999 -9999 -9999 -9999 -9999 -9999 -9999 -9999 -9999 -9999 -9999 -9999 -9999 -9999 -9999 -9999 -9999 -9999 -9999 -9999 -9999 -9999 -9999 -9999 -9999 -9999 -9999 -9999 -9999 -9999 -9999 -9999 -9999 -9999 -9999 -9999 -9999 -9999 -9999 -9999 -9999 -9999 -9999 -9999 -9999 -9999 -9999 -9999 -9999 -9999 -9999 -9999 -9999 -9999 -9999 -9999 -9999 -9999 -9999 -9999 -9999 -9999 -9999 -9999 -9999 -9999 -9999 -9999 -9999 -9999 -9999 -9999 -9999 -9999 -9999 -9999 -9999 -9999 -9999 -9999 -9999 -9999 -9999 -9999 -9999 -9999 -9999 -9999 -9999 -9999 -9999 -9999 -9999 -9999 -9999 -9999 -9999 -9999 -9999 -9999 -9999 -9999 -9999 -9999 -9999 -9999 -9999 -9999 723.4025 741.4615 729.9683 -9999 -9999 -9999 -9999 -9999 -9999 -9999 -9999 -9999 -9999 -9999 -9999 -9999 -9999 -9999 -9999 -9999 -9999 -9999 -9999 -9999 -9999 -9999 -9999 -9999 -9999 -9999 -9999 -9999 -9999 -9999 -9999 -9999 -9999 -9999 
-9999 -9999 -9999 -9999 -9999 -9999 -9999 -9999 -9999 -9999 -9999 -9999 -9999 -9999 -9999 -9999 -9999 -9999 -9999 -9999 -9999 -9999 -9999 -9999 -9999 -9999 -9999 -9999 -9999 -9999 -9999 -9999 -9999 -9999 -9999 -9999 -9999 -9999 -9999 -9999 -9999 -9999 -9999 -9999 -9999 -9999 -9999 -9999 -9999 -9999 -9999 -9999 -9999 -9999 -9999 -9999 -9999 -9999 -9999 -9999 -9999 -9999 -9999 -9999 -9999 -9999 -9999 -9999 -9999 -9999 -9999 -9999 -9999 -9999 -9999 -9999 -9999 -9999 -9999 -9999 -9999 -9999 -9999 -9999 -9999 -9999 -9999 -9999 -9999 -9999 -9999 -9999 -9999 -9999 -9999 -9999 -9999 -9999 -9999 -9999 -9999 -9999 -9999 -9999 -9999 -9999 -9999 -9999 -9999 -9999 -9999 -9999 -9999 -9999 -9999 -9999 -9999 -9999 -9999 -9999 -9999 -9999 -9999 -9999 -9999 -9999 -9999 -9999 -9999 709.7449 707.9788 712.7359 723.3942 732.9078 736.5402 -9999 -9999 -9999 -9999 -9999 -9999 -9999 -9999 -9999 -9999 -9999 -9999 -9999 -9999 -9999 -9999 -9999 -9999 -9999 -9999 -9999 -9999 -9999 -9999 -9999 -9999 -9999 -9999 -9999 -9999 -9999 -9999 -9999 -9999 -9999 
-9999 -9999 -9999 -9999 -9999 -9999 -9999 -9999 -9999 -9999 -9999 881.918 883.972 883.2124 -9999 -9999 -9999 -9999 -9999 -9999 -9999 -9999 -9999 -9999 -9999 -9999 -9999 -9999 -9999 -9999 -9999 -9999 -9999 -9999 -9999 -9999 -9999 -9999 -9999 -9999 -9999 -9999 -9999 -9999 -9999 -9999 -9999 -9999 -9999 -9999 -9999 -9999 -9999 -9999 -9999 -9999 -9999 -9999 -9999 -9999 -9999 -9999 -9999 -9999 -9999 -9999 -9999 -9999 -9999 -9999 -9999 -9999 -9999 -9999 -9999 -9999 -9999 -9999 -9999 -9999 -9999 -9999 -9999 -9999 -9999 -9999 -9999 -9999 -9999 -9999 -9999 -9999 -9999 -9999 -9999 -9999 -9999 -9999 -9999 -9999 -9999 -9999 -9999 -9999 -9999 -9999 -9999 -9999 -9999 -9999 -9999 -9999 -9999 -9999 -9999 -9999 -9999 -9999 -9999 -9999 -9999 -9999 -9999 -9999 -9999 -9999 -9999 -9999 714.967 710.8909 716.9739 723.3051 727.118 724.5291 725.1127 -9999 -9999 -9999 -9999 -9999 -9999 -9999 -9999 -9999 -9999 -9999 -9999 -9999 -9999 -9999 -9999 -9999 -9999 -9999 -9999 -9999 -9999 -9999 -9999 -9999 -9999 -9999 -9999 -9999 -9999 -9999 -9999 -9999 -9999 -9999 
-9999 -9999 -9999 -9999 -9999 -9999 -9999 -9999 -9999 883.6061 883.0165 881.1558 874.7857 875.2593 874.9272 875.8788 -9999 -9999 -9999 -9999 -9999 -9999 -9999 -9999 -9999 -9999 -9999 -9999 -9999 -9999 -9999 -9999 -9999 -9999 -9999 -9999 -9999 -9999 -9999 -9999 -9999 -9999 -9999 -9999 -9999 -9999 -9999 -9999 -9999 -9999 -9999 -9999 -9999 -9999 -9999 -9999 -9999 -9999 -9999 -9999 -9999 -9999 -9999 -9999 -9999 -9999 -9999 -9999 -9999 -9999 -9999 -9999 -9999 -9999 -9999 -9999 -9999 -9999 -9999 -9999 -9999 -9999 -9999 -9999 -9999 -9999 -9999 -9999 -9999 -9999 -9999 -9999 -9999 -9999 -9999 -9999 -9999 -9999 -9999 -9999 -9999 -9999 -9999 -9999 -9999 -9999 -9999 -9999 -9999 -9999 -9999 -9999 -9999 -9999 -9999 -9999 -9999 -9999 -9999 -9999 -9999 -9999 -9999 -9999 -9999 -9999 720.2966 716.4573 716.9009 717.8994 728.7987 734.5035 728.8455 738.0075 743.0021 752.2244 751.0356 753.2388 738.9288 -9999 -9999 -9999 -9999 -9999 -9999 -9999 -9999 -9999 -9999 -9999 -9999 -9999 -9999 -9999 -9999 -9999 -9999 -9999 -9999 -9999 -9999 -9999 -9999 -9999 -9999 -9999 -9999 -9999 -9999 -9999 
-9999 -9999 -9999 -9999 -9999 -9999 -9999 -9999 891.2312 881.4875 875.0048 869.8911 870.0113 872.8545 871.3038 876.4974 877.6625 877.8547 875.1424 -9999 -9999 -9999 -9999 -9999 -9999 -9999 -9999 -9999 -9999 -9999 -9999 -9999 -9999 -9999 -9999 -9999 -9999 -9999 -9999 -9999 -9999 -9999 -9999 -9999 -9999 -9999 -9999 -9999 -9999 -9999 -9999 -9999 -9999 -9999 -9999 -9999 -9999 -9999 -9999 -9999 -9999 -9999 -9999 -9999 -9999 -9999 -9999 -9999 -9999 -9999 -9999 -9999 -9999 -9999 -9999 -9999 -9999 -9999 -9999 -9999 -9999 -9999 -9999 -9999 -9999 -9999 -9999 -9999 -9999 -9999 -9999 -9999 -9999 -9999 -9999 -9999 -9999 -9999 -9999 -9999 -9999 -9999 -9999 -9999 -9999 -9999 -9999 -9999 -9999 -9999 -9999 -9999 -9999 -9999 -9999 -9999 -9999 -9999 -9999 -9999 -9999 -9999 -9999 -9999 -9999 -9999 -9999 731.5596 733.4151 736.2261 735.3014 729.908 725.2314 727.7429 736.4116 751.5755 749.2434 751.8597 772.3884 -9999 -9999 -9999 -9999 -9999 -9999 -9999 -9999 -9999 -9999 -9999 -9999 -9999 -9999 -9999 -9999 -9999 -9999 -9999 -9999 -9999 -9999 -9999 -9999 -9999 -9999 -9999 -9999 -9999 -9999 -9999 
-9999 -9999 -9999 -9999 -9999 -9999 -9999 -9999 883.1731 875.7231 871.2382 870.809 876.468 880.204 879.6912 883.4449 882.3149 877.6609 874.6878 868.2911 867.7474 865.9532 864.3955 869.3436 875.2151 -9999 -9999 -9999 -9999 -9999 -9999 -9999 -9999 -9999 -9999 -9999 -9999 -9999 -9999 -9999 -9999 -9999 -9999 -9999 -9999 -9999 -9999 -9999 -9999 -9999 -9999 -9999 -9999 -9999 -9999 -9999 -9999 -9999 -9999 -9999 -9999 -9999 -9999 -9999 -9999 -9999 -9999 -9999 -9999 -9999 -9999 -9999 -9999 -9999 -9999 -9999 -9999 -9999 -9999 -9999 -9999 -9999 -9999 -9999 -9999 -9999 -9999 -9999 -9999 -9999 -9999 -9999 -9999 -9999 -9999 -9999 -9999 -9999 -9999 -9999 -9999 -9999 -9999 -9999 -9999 -9999 -9999 -9999 -9999 -9999 -9999 -9999 -9999 -9999 -9999 -9999 -9999 -9999 -9999 -9999 -9999 -9999 703.6286 705.4415 704.031 705.997 709.9947 719.2687 728.7426 742.5237 739.5396 732.798 732.6916 740.2 736.6025 739.5549 742.9592 750.9977 761.6141 763.9355 -9999 -9999 -9999 -9999 -9999 -9999 -9999 -9999 -9999 -9999 -9999 -9999 -9999 -9999 -9999 -9999 -9999 -9999 -9999 -9999 -9999 -9999 -9999 -9999 -9999 -9999 -9999 -9999 -9999 -9999 
-9999 -9999 -9999 -9999 -9999 -9999 -9999 -9999 881.8922 879.5956 878.9077 876.6724 878.3355 882.0942 885.694 884.4724 882.6796 875.4748 866.1903 860.9623 862.4459 862.5178 862.9424 868.8615 871.9232 872.0121 -9999 -9999 -9999 -9999 -9999 -9999 -9999 -9999 -9999 -9999 -9999 -9999 -9999 -9999 -9999 -9999 -9999 -9999 -9999 -9999 -9999 -9999 -9999 -9999 -9999 -9999 -9999 -9999 -9999 -9999 -9999 -9999 -9999 -9999 -9999 -9999 -9999 -9999 -9999 -9999 -9999 -9999 -9999 -9999 -9999 -9999 -9999 -9999 -9999 -9999 -9999 -9999 -9999 -9999 -9999 -9999 -9999 -9999 -9999 -9999 -9999 -9999 -9999 -9999 -9999 -9999 -9999 -9999 -9999 -9999 -9999 -9999 -9999 -9999 -9999 -9999 -9999 -9999 -9999 -9999 -9999 -9999 -9999 -9999 -9999 -9999 -9999 -9999 -9999 -9999 -9999 -9999 -9999 -9999 -9999 710.9089 707.9177 713.5602 711.8578 703.2 699.0377 709.1623 720.1052 727.0471 713.9625 705.8698 701.3704 704.2775 714.2705 724.9236 734.5665 754.1113 754.1133 -9999 -9999 -9999 -9999 -9999 -9999 -9999 -9999 -9999 -9999 -9999 -9999 -9999 -9999 -9999 -9999 -9999 -9999 -9999 -9999 -9999 -9999 -9999 -9999 -9999 -9999 -9999 -9999 -9999 -9999 -9999 
-9999 -9999 -9999 -9999 -9999 -9999 -9999 898.902 895.862 894.1962 889.8238 882.2658 884.604 887.1229 884.21 877.1786 870.5383 861.7618 858.6541 857.7167 859.4698 862.7756 861.9335 863.006 864.2455 866.3598 -9999 -9999 -9999 -9999 -9999 -9999 -9999 -9999 -9999 -9999 -9999 -9999 -9999 -9999 -9999 -9999 -9999 -9999 -9999 -9999 -9999 -9999 -9999 -9999 -9999 -9999 -9999 -9999 -9999 -9999 -9999 -9999 -9999 -9999 -9999 -9999 -9999 -9999 -9999 -9999 -9999 -9999 -9999 -9999 -9999 -9999 -9999 -9999 -9999 -9999 -9999 -9999 -9999 -9999 -9999 -9999 -9999 -9999 -9999 -9999 -9999 -9999 -9999 -9999 -9999 -9999 -9999 -9999 -9999 -9999 -9999 -9999 -9999 -9999 -9999 -9999 -9999 -9999 -9999 -9999 -9999 -9999 -9999 -9999 -9999 -9999 -9999 -9999 -9999 -9999 -9999 737.9675 -9999 -9999 -9999 725.2079 721.6442 724.7455 725.2915 716.0639 704.3247 703.4084 712.748 723.124 724.2283 714.1942 702.9886 706.1574 716.746 720.2267 725.8395 733.8084 731.8387 -9999 -9999 -9999 -9999 -9999 -9999 -9999 -9999 -9999 -9999 -9999 -9999 -9999 -9999 -9999 -9999 -9999 -9999 -9999 -9999 -9999 -9999 -9999 -9999 -9999 -9999 -9999 -9999 -9999 -9999 -9999 
-9999 -9999 -9999 -9999 -9999 -9999 -9999 892.4493 891.0515 894.7748 894.8679 892.327 891.4476 884.6284 877.609 871.5593 863.5585 856.4815 859.0352 863.6414 864.0562 865.3949 869.2172 869.8402 867.7508 -9999 -9999 -9999 -9999 -9999 -9999 -9999 -9999 -9999 -9999 -9999 -9999 -9999 -9999 -9999 -9999 -9999 -9999 -9999 -9999 -9999 -9999 -9999 -9999 -9999 -9999 -9999 -9999 -9999 -9999 -9999 -9999 -9999 -9999 -9999 -9999 -9999 -9999 -9999 -9999 -9999 -9999 -9999 -9999 -9999 -9999 -9999 -9999 -9999 -9999 -9999 -9999 -9999 -9999 -9999 -9999 -9999 -9999 -9999 -9999 -9999 -9999 -9999 -9999 -9999 -9999 -9999 -9999 -9999 -9999 -9999 -9999 -9999 -9999 -9999 -9999 -9999 -9999 -9999 -9999 -9999 -9999 -9999 -9999 -9999 -9999 -9999 -9999 -9999 -9999 -9999 752.5472 743.3008 736.4332 733.6412 733.2693 735.8889 733.9459 736.5063 736.2631 727.0858 719.6411 722.6795 725.3947 728.6237 731.2074 726.2982 717.0346 709.7069 705.4403 703.9386 705.7646 707.9883 719.2814 -9999 -9999 -9999 -9999 -9999 -9999 -9999 -9999 -9999 -9999 -9999 -9999 -9999 -9999 -9999 -9999 -9999 -9999 -9999 -9999 -9999 -9999 -9999 -9999 -9999 -9999 -9999 -9999 -9999 -9999 -9999 
-9999 -9999 -9999 887.1186 880.525 872.7806 869.1467 867.8705 879.2684 886.4394 891.417 889.8327 881.8716 875.662 869.5462 864.31 865.5853 865.3116 859.7316 855.5669 857.5585 861.7789 869.847 872.06 874.7441 873.4935 -9999 -9999 -9999 -9999 -9999 -9999 -9999 -9999 -9999 -9999 -9999 -9999 -9999 -9999 -9999 -9999 -9999 -9999 -9999 -9999 -9999 -9999 -9999 -9999 -9999 -9999 -9999 -9999 -9999 -9999 -9999 -9999 -9999 -9999 -9999 -9999 -9999 -9999 -9999 -9999 -9999 -9999 -9999 -9999 -9999 -9999 -9999 -9999 -9999 -9999 -9999 -9999 -9999 -9999 -9999 -9999 -9999 -9999 -9999 -9999 -9999 -9999 -9999 -9999 -9999 -9999 -9999 -9999 -9999 -9999 -9999 -9999 -9999 -9999 -9999 -9999 -9999 -9999 -9999 -9999 -9999 -9999 -9999 -9999 -9999 -9999 -9999 -9999 -9999 -9999 -9999 744.3301 736.1165 735.9238 736.1926 734.1363 733.567 733.2166 734.5804 732.6605 734.149 730.5161 728.5055 732.1026 735.8219 743.9436 737.2055 724.4155 715.9803 714.7477 716.8756 719.84 723.1857 722.2498 -9999 -9999 -9999 -9999 -9999 -9999 -9999 -9999 -9999 -9999 -9999 -9999 -9999 -9999 -9999 -9999 -9999 -9999 -9999 -9999 -9999 -9999 -9999 -9999 -9999 -9999 -9999 -9999 -9999 -9999 
-9999 879.9805 873.9314 865.154 862.1771 858.1811 860.8065 867.1202 875.9362 877.4209 877.9336 874.3269 867.881 860.9166 860.8619 862.9349 870.5414 876.2584 870.7755 865.6351 863.4572 867.6741 874.6518 877.5638 873.2267 872.3352 -9999 -9999 -9999 -9999 -9999 -9999 -9999 -9999 -9999 -9999 -9999 -9999 -9999 -9999 -9999 -9999 -9999 -9999 -9999 -9999 -9999 -9999 -9999 -9999 -9999 -9999 -9999 -9999 -9999 -9999 -9999 -9999 -9999 -9999 -9999 -9999 -9999 -9999 -9999 -9999 -9999 -9999 -9999 -9999 -9999 -9999 -9999 -9999 -9999 -9999 -9999 -9999 -9999 -9999 -9999 -9999 -9999 -9999 -9999 -9999 -9999 -9999 -9999 -9999 -9999 -9999 -9999 -9999 -9999 -9999 -9999 -9999 -9999 -9999 -9999 -9999 -9999 -9999 -9999 -9999 -9999 -9999 -9999 -9999 -9999 -9999 -9999 -9999 -9999 -9999 -9999 -9999 744.099 738.7996 735.491 731.6807 728.2258 727.3555 725.0929 726.797 731.6993 731.2935 730.5336 733.9137 738.9001 745.6475 745.0396 733.6154 724.1279 719.0029 716.8772 715.4828 721.4951 726.0066 -9999 -9999 -9999 -9999 -9999 -9999 -9999 -9999 -9999 -9999 -9999 -9999 -9999 -9999 -9999 -9999 -9999 -9999 -9999 -9999 -9999 -9999 -9999 -9999 -9999 -9999 -9999 -9999 -9999 -9999 
-9999 879.814 870.5157 864.0996 858.7222 858.678 858.4893 868.0565 880.204 875.6118 870.8277 866.9482 866.2969 861.9666 856.3639 856.32 867.3745 869.7687 865.965 864.9632 864.0982 864.6978 861.2556 861.9915 865.3808 872.6301 876.283 -9999 -9999 -9999 -9999 -9999 -9999 -9999 -9999 -9999 -9999 -9999 -9999 -9999 -9999 -9999 -9999 -9999 -9999 -9999 -9999 -9999 -9999 -9999 -9999 -9999 -9999 -9999 -9999 -9999 -9999 -9999 -9999 -9999 -9999 -9999 -9999 -9999 -9999 -9999 -9999 -9999 -9999 -9999 -9999 -9999 -9999 -9999 -9999 -9999 -9999 -9999 -9999 -9999 -9999 -9999 -9999 -9999 -9999 -9999 -9999 -9999 -9999 -9999 -9999 -9999 -9999 -9999 -9999 -9999 -9999 -9999 -9999 -9999 -9999 -9999 -9999 -9999 -9999 -9999 -9999 -9999 -9999 -9999 -9999 -9999 -9999 -9999 -9999 -9999 -9999 -9999 752.3039 742.1594 736.1782 730.1224 727.2077 728.9267 727.8877 729.3625 732.7391 731.9023 730.8199 731.3452 732.7009 744.1667 746.0729 735.9321 727.6123 720.3655 719.4646 720.3097 718.4321 -9999 -9999 -9999 -9999 -9999 -9999 -9999 -9999 -9999 -9999 -9999 -9999 -9999 -9999 -9999 -9999 -9999 -9999 -9999 -9999 -9999 -9999 -9999 -9999 -9999 -9999 -9999 -9999 -9999 -9999 -9999 
-9999 -9999 869.4995 862.3738 862.0246 860.6208 861.5511 866.8171 868.2933 868.1917 862.0373 858.6785 860.0568 859.2635 855.0394 854.6401 858.9488 857.6589 851.8628 850.3724 853.3499 855.303 855.8598 860.6613 869.4704 879.6057 883.5297 -9999 -9999 -9999 -9999 -9999 -9999 -9999 -9999 -9999 -9999 -9999 -9999 -9999 -9999 -9999 -9999 -9999 -9999 -9999 -9999 -9999 -9999 -9999 -9999 -9999 -9999 -9999 -9999 -9999 -9999 -9999 -9999 -9999 -9999 -9999 -9999 -9999 -9999 -9999 -9999 -9999 -9999 -9999 -9999 -9999 -9999 -9999 -9999 -9999 -9999 -9999 -9999 -9999 -9999 -9999 -9999 -9999 -9999 -9999 -9999 -9999 -9999 -9999 -9999 -9999 -9999 -9999 -9999 -9999 -9999 -9999 -9999 -9999 -9999 -9999 -9999 -9999 -9999 -9999 -9999 -9999 -9999 -9999 -9999 -9999 -9999 -9999 -9999 -9999 -9999 -9999 -9999 750.5856 743.8265 738.3503 734.8959 734.6459 733.5637 731.867 732.9779 733.1784 732.2304 730.2625 731.0468 742.8981 749.392 740.703 731.2966 721.3544 721.3734 714.8787 711.3522 708.1051 709.2308 713.4153 -9999 -9999 -9999 -9999 720.2508 726.7278 -9999 -9999 -9999 -9999 -9999 -9999 -9999 -9999 -9999 -9999 -9999 -9999 -9999 -9999 -9999 -9999 -9999 -9999 -9999 -9999 -9999 -9999 
-9999 -9999 865.583 859.9084 856.9108 855.0222 853.7203 850.7897 853.6907 857.6987 859.6312 855.2285 851.7294 847.4467 847.2156 848.9553 854.0971 851.3999 843.0756 844.8752 851.0862 854.4332 856.9514 861.023 866.6021 873.1399 875.6776 877.4942 884.3933 886.5547 -9999 -9999 -9999 -9999 -9999 -9999 -9999 -9999 -9999 -9999 -9999 -9999 -9999 -9999 -9999 -9999 -9999 -9999 -9999 -9999 -9999 -9999 -9999 -9999 -9999 -9999 -9999 -9999 -9999 -9999 -9999 -9999 -9999 -9999 -9999 -9999 -9999 -9999 -9999 -9999 -9999 -9999 -9999 -9999 -9999 -9999 -9999 -9999 -9999 -9999 -9999 -9999 -9999 -9999 -9999 -9999 -9999 -9999 -9999 -9999 -9999 -9999 -9999 -9999 -9999 -9999 -9999 -9999 -9999 -9999 -9999 -9999 -9999 -9999 -9999 -9999 -9999 -9999 -9999 -9999 -9999 -9999 -9999 -9999 -9999 -9999 -9999 -9999 -9999 -9999 749.4175 742.7661 736.9361 731.673 724.4385 720.9416 725.3906 730.6747 731.8795 731.1106 734.3317 740.2522 744.5543 740.1417 735.5037 725.8469 723.6424 719.8489 714.0106 709.611 703.0922 708.5014 709.2794 721.0231 744.0975 733.131 723.4796 717.644 727.4285 -9999 -9999 -9999 -9999 -9999 -9999 -9999 -9999 -9999 -9999 -9999 -9999 -9999 -9999 -9999 -9999 -9999 -9999 -9999 -9999 -9999 
-9999 -9999 870.2676 865.4806 856.7949 851.8265 845.9633 844.6516 846.4655 852.1359 856.2498 849.155 845.8225 845.4128 846.0532 846.899 846.3459 851.006 848.0417 855.5119 867.9678 869.9722 867.7246 865.6854 867.6993 873.4583 875.9099 877.1178 883.5076 887.4635 -9999 -9999 -9999 -9999 -9999 -9999 -9999 -9999 -9999 -9999 -9999 -9999 -9999 -9999 -9999 -9999 -9999 -9999 -9999 -9999 -9999 -9999 -9999 -9999 -9999 -9999 -9999 -9999 -9999 -9999 -9999 -9999 -9999 -9999 -9999 -9999 -9999 -9999 -9999 -9999 -9999 -9999 -9999 -9999 -9999 -9999 -9999 -9999 -9999 -9999 -9999 -9999 -9999 -9999 -9999 -9999 -9999 -9999 -9999 -9999 -9999 -9999 -9999 -9999 -9999 -9999 -9999 -9999 -9999 -9999 -9999 -9999 -9999 -9999 -9999 -9999 -9999 -9999 -9999 -9999 -9999 -9999 -9999 -9999 -9999 -9999 -9999 -9999 -9999 745.4341 744.023 738.2591 734.6531 732.0907 728.0426 725.0972 727.4332 729.3475 734.0221 736.0412 737.6247 735.2349 734.1038 731.7894 732.1216 729.5059 727.8563 725.6371 716.0639 715.6797 716.9615 719.6143 726.9503 730.9338 749.5892 739.7157 736.4128 731.4007 -9999 721.2316 725.7327 713.0359 -9999 -9999 -9999 -9999 -9999 -9999 -9999 -9999 -9999 -9999 -9999 -9999 -9999 -9999 -9999 -9999 -9999 -9999 
-9999 -9999 879.6057 872.2944 867.2198 861.1386 851.475 841.1149 835.0159 836.5716 844.7333 848.1489 847.0377 845.6147 845.3684 839.2362 837.8625 847.7174 853.4115 861.5947 872.3488 876.929 875.4699 878.2317 878.8115 882.2993 889.285 893.9222 890.7556 888.8616 890.8891 -9999 -9999 -9999 -9999 -9999 -9999 -9999 -9999 -9999 -9999 -9999 -9999 -9999 -9999 -9999 -9999 -9999 -9999 -9999 -9999 -9999 -9999 -9999 -9999 -9999 -9999 -9999 -9999 -9999 -9999 -9999 -9999 -9999 -9999 -9999 -9999 -9999 -9999 -9999 -9999 -9999 -9999 -9999 -9999 -9999 -9999 -9999 -9999 -9999 -9999 -9999 -9999 -9999 -9999 -9999 -9999 -9999 -9999 -9999 -9999 -9999 -9999 -9999 -9999 -9999 -9999 -9999 -9999 -9999 -9999 -9999 -9999 -9999 -9999 -9999 -9999 -9999 -9999 -9999 -9999 -9999 -9999 -9999 -9999 -9999 -9999 -9999 -9999 738.5161 737.5939 735.4354 735.7962 733.5947 729.3781 730.5554 730.6176 729.7119 734.7603 741.2411 739.1467 731.2664 727.2242 726.4823 726.822 727.7095 728.2726 725.1284 720.7004 710.5195 711.9706 721.2941 728.6292 730.4777 741.5875 733.4379 723.481 719.7289 707.0313 703.7222 705.1386 706.1777 710.1732 713.3866 719.432 723.5878 726.7268 725.7737 698.7125 700.79 709.4984 722.0345 -9999 -9999 -9999 -9999 -9999 -9999 -9999 -9999 
-9999 -9999 868.5764 863.322 865.449 859.84 847.0175 834.0076 826.9531 824.2944 826.3332 837.0035 839.0023 841.7163 836.0607 832.9778 835.6457 842.392 853.2505 857.5294 863.7927 872.0001 875.7136 880.0657 882.0366 882.42 888.9021 892.1981 890.8878 888.3497 887.1366 -9999 -9999 -9999 -9999 -9999 -9999 -9999 -9999 -9999 -9999 -9999 -9999 -9999 -9999 -9999 -9999 -9999 -9999 -9999 -9999 -9999 -9999 -9999 -9999 -9999 -9999 -9999 -9999 -9999 -9999 -9999 -9999 -9999 -9999 -9999 -9999 -9999 -9999 -9999 -9999 -9999 -9999 -9999 -9999 -9999 -9999 -9999 -9999 -9999 -9999 -9999 -9999 -9999 -9999 -9999 -9999 -9999 -9999 -9999 -9999 -9999 -9999 -9999 -9999 -9999 -9999 -9999 -9999 -9999 -9999 -9999 -9999 -9999 -9999 -9999 -9999 -9999 -9999 -9999 -9999 -9999 -9999 -9999 -9999 -9999 -9999 -9999 -9999 -9999 739.7249 739.3131 737.7818 730.2381 719.1034 719.0222 721.9653 728.8163 738.8592 740.735 736.8375 729.2757 727.4742 728.6833 727.2117 725.7186 724.8035 722.4118 720.6904 710.6573 709.9727 722.2391 715.009 714.3507 733.9041 720.7913 724.9948 714.5823 712.6693 708.2431 720.2939 711.4374 736.4816 746.7734 749.0331 756.8639 761.4052 747.7674 715.0412 703.6345 695.3943 719.7111 728.1946 709.7503 -9999 -9999 -9999 -9999 -9999 -9999 
-9999 -9999 -9999 -9999 845.0886 842.2034 830.9089 828.5045 820.9652 817.8282 815.7646 816.4274 820.1049 827.8706 828.0374 835.1877 833.3471 830.1819 841.9615 853.8738 864.2728 872.6861 878.9158 881.1368 883.0872 886.3519 884.9999 879.9728 884.3885 888.4218 885.327 -9999 -9999 -9999 -9999 -9999 -9999 -9999 -9999 -9999 -9999 -9999 -9999 -9999 -9999 -9999 -9999 -9999 -9999 -9999 -9999 -9999 -9999 -9999 -9999 -9999 -9999 -9999 -9999 -9999 -9999 -9999 -9999 -9999 -9999 -9999 -9999 -9999 -9999 -9999 -9999 -9999 -9999 -9999 -9999 -9999 -9999 -9999 -9999 -9999 -9999 -9999 -9999 -9999 -9999 -9999 -9999 -9999 -9999 -9999 -9999 -9999 -9999 -9999 -9999 -9999 -9999 -9999 -9999 -9999 -9999 -9999 -9999 -9999 -9999 -9999 -9999 -9999 730.1193 -9999 -9999 -9999 -9999 -9999 -9999 -9999 -9999 -9999 -9999 -9999 -9999 -9999 736.7665 728.8267 713.259 711.2936 717.5447 725.3102 731.1893 731.5099 727.8438 727.8439 726.6606 725.9397 726.6001 725.8792 719.1188 719.2993 721.9445 713.6912 712.6077 720.7271 715.6036 715.6688 731.8206 719.313 713.0094 711.2745 713.8122 720.3381 725.5922 731.5483 737.3893 729.7399 734.3256 723.3585 727.5858 754.7571 751.3982 732.7036 712.9655 736.0381 723.7434 708.1425 -9999 -9999 -9999 -9999 -9999 -9999 
-9999 -9999 -9999 -9999 832.8459 831.115 827.8541 814.3499 801.5279 808.4014 811.6271 812.3787 820.5057 824.3495 821.8171 825.4402 828.2809 821.9446 821.1351 825.7008 841.9454 862.3659 875.5219 879.0942 882.4513 882.9054 874.7713 868.2099 872.6331 873.3776 878.186 874.3006 -9999 -9999 -9999 -9999 -9999 -9999 -9999 -9999 -9999 -9999 -9999 -9999 -9999 -9999 -9999 -9999 -9999 -9999 -9999 -9999 -9999 -9999 -9999 -9999 -9999 -9999 -9999 -9999 -9999 -9999 -9999 -9999 -9999 -9999 -9999 -9999 -9999 -9999 -9999 -9999 -9999 -9999 -9999 -9999 -9999 -9999 -9999 -9999 -9999 -9999 -9999 -9999 -9999 -9999 -9999 -9999 -9999 -9999 -9999 -9999 -9999 -9999 -9999 -9999 -9999 -9999 -9999 -9999 -9999 -9999 -9999 -9999 -9999 -9999 707.5068 707.3943 710.6346 -9999 -9999 -9999 -9999 -9999 -9999 -9999 -9999 -9999 -9999 -9999 -9999 -9999 734.1232 731.0402 717.8609 712.6009 713.8829 717.7437 722.514 726.4103 728.101 733.2631 734.3777 728.8704 724.6173 722.775 712.0132 707.557 715.9048 716.8233 712.1792 718.4752 714.3671 713.533 725.8328 711.8684 703.557 703.5079 711.5864 720.9321 719.9006 712.4396 735.2009 714.5325 710.0827 712.4811 722.3713 734.6815 739.3793 756.0067 742.4053 740.8271 706.8125 -9999 -9999 -9999 -9999 -9999 -9999 -9999 
-9999 -9999 -9999 -9999 -9999 815.7162 826.2617 822.293 814.8828 811.7979 815.1152 815.2025 819.3635 817.4054 812.1029 816.6547 823.7258 822.8093 813.4172 816.265 821.7566 843.4654 866.5003 874.9969 873.041 866.8084 859.4987 853.8544 853.0334 854.4775 860.2179 864.3928 865.5462 -9999 -9999 -9999 -9999 -9999 -9999 -9999 -9999 -9999 -9999 -9999 -9999 -9999 -9999 -9999 -9999 -9999 -9999 -9999 -9999 -9999 -9999 -9999 -9999 -9999 -9999 -9999 -9999 -9999 -9999 -9999 -9999 -9999 -9999 -9999 -9999 -9999 -9999 -9999 -9999 -9999 -9999 -9999 -9999 -9999 -9999 -9999 -9999 -9999 -9999 -9999 -9999 -9999 -9999 -9999 -9999 -9999 -9999 -9999 -9999 -9999 -9999 -9999 -9999 -9999 -9999 -9999 -9999 -9999 -9999 -9999 -9999 -9999 701.3251 704.5131 710.5156 -9999 -9999 -9999 -9999 -9999 -9999 -9999 -9999 -9999 -9999 -9999 -9999 -9999 731.8423 726.528 717.6984 708.8674 708.6077 715.3844 718.259 724.5232 727.8928 734.7556 732.6895 724.5526 721.5906 725.9272 716.9437 712.1036 710.7854 717.201 712.6427 713.3372 706.8468 702.2673 722.807 719.4584 713.9805 717.3134 725.152 722.8568 715.1969 721.8992 721.0697 715.3687 724.8306 722.1553 717.6744 718.412 736.9577 731.7242 754.1716 744.7344 725.6579 707.1512 -9999 -9999 -9999 -9999 -9999 -9999 
-9999 -9999 -9999 -9999 -9999 -9999 -9999 -9999 806.0355 810.1949 808.5287 803.3123 806.1594 810.279 818.3977 819.1694 813.7688 816.2231 814.1262 808.4538 808.0401 821.6174 840.972 860.2522 866.5977 859.1548 855.1063 848.6982 843.2077 841.6025 844.9606 852.462 861.8005 -9999 -9999 -9999 -9999 -9999 -9999 -9999 -9999 -9999 -9999 -9999 -9999 -9999 -9999 -9999 -9999 -9999 -9999 -9999 -9999 -9999 -9999 -9999 -9999 -9999 -9999 -9999 -9999 -9999 -9999 -9999 -9999 -9999 -9999 -9999 -9999 -9999 -9999 -9999 -9999 -9999 -9999 -9999 -9999 -9999 -9999 -9999 -9999 -9999 -9999 -9999 -9999 -9999 -9999 -9999 -9999 -9999 -9999 -9999 -9999 -9999 -9999 -9999 -9999 -9999 -9999 -9999 -9999 -9999 -9999 -9999 -9999 717.7441 716.6763 719.0297 720.7334 720.2835 -9999 -9999 -9999 -9999 -9999 -9999 -9999 -9999 -9999 -9999 -9999 -9999 729.8329 724.8745 715.486 709.5778 709.0695 711.1401 717.1339 723.3345 733.5172 738.4222 733.3454 725.1085 720.7283 728.9745 718.4784 715.745 708.9423 712.275 710.3236 707.1528 708.4474 705.0192 718.0513 707.2015 701.8817 711.8776 718.5764 706.5262 699.2673 708.4586 720.5222 709.1719 711.0167 718.956 729.1686 723.1052 715.4468 716.1866 734.2957 754.2917 714.1842 693.2674 696.6232 -9999 -9999 -9999 -9999 -9999 
-9999 -9999 -9999 -9999 -9999 -9999 -9999 -9999 -9999 -9999 815.0129 811.9542 807.1766 802.1656 813.2849 821.4108 822.8207 823.4388 821.4744 819.2942 815.4544 810.0911 812.5096 828.4318 846.746 851.3234 845.4661 842.902 838.3759 841.3324 846.3035 848.2776 853.3103 860.3179 -9999 -9999 -9999 -9999 -9999 -9999 -9999 -9999 -9999 -9999 -9999 -9999 -9999 -9999 -9999 -9999 -9999 -9999 -9999 -9999 -9999 -9999 -9999 -9999 -9999 -9999 -9999 -9999 -9999 -9999 -9999 -9999 -9999 -9999 -9999 -9999 -9999 -9999 -9999 -9999 -9999 -9999 -9999 -9999 -9999 -9999 -9999 -9999 -9999 -9999 -9999 -9999 -9999 -9999 -9999 -9999 -9999 -9999 -9999 -9999 -9999 -9999 -9999 -9999 -9999 -9999 -9999 -9999 -9999 -9999 717.2014 719.0507 723.7784 716.6942 715.5624 -9999 -9999 -9999 -9999 -9999 -9999 -9999 -9999 -9999 734.4214 -9999 736.509 737.3802 731.4012 728.1924 715.9784 706.597 704.9221 707.2316 711.8397 713.5916 725.6725 730.6654 728.3195 722.4142 717.7933 726.2266 722.8726 718.9843 713.0865 708.2377 709.4294 704.3738 702.8582 698.8432 710.8013 710.3515 711.8397 709.6514 710.4527 699.7125 712.4609 710.3584 715.2559 704.5743 704.5238 708.0044 708.9059 717.8941 713.1093 720.7834 730.8322 748.7731 719.312 707.5902 706.1912 710.5614 -9999 -9999 -9999 -9999 
-9999 -9999 -9999 -9999 -9999 -9999 -9999 -9999 816.9191 813.0316 808.5156 815.6243 815.2435 808.2145 805.141 811.9985 809.7778 820.4351 822.656 822.9396 820.6068 811.655 802.9645 804.8922 814.0034 823.2456 835.1914 830.9126 832.7186 839.9171 849.3138 855.1258 862.7269 871.6941 -9999 -9999 -9999 -9999 -9999 -9999 -9999 -9999 -9999 -9999 -9999 -9999 -9999 -9999 -9999 -9999 -9999 -9999 -9999 -9999 -9999 -9999 -9999 -9999 -9999 -9999 -9999 -9999 -9999 -9999 -9999 -9999 -9999 -9999 -9999 -9999 -9999 -9999 -9999 -9999 -9999 -9999 -9999 -9999 -9999 -9999 -9999 -9999 -9999 -9999 -9999 -9999 -9999 -9999 -9999 -9999 -9999 -9999 -9999 -9999 -9999 -9999 -9999 -9999 -9999 -9999 -9999 -9999 -9999 727.8844 725.5056 724.1447 722.2863 722.513 722.4878 -9999 -9999 -9999 -9999 -9999 -9999 -9999 -9999 731.0343 727.0191 729.3806 736.64 740.9805 734.1904 729.5187 723.2632 709.8254 705.2192 704.2677 709.2862 714.8536 722.3159 723.3114 723.0847 724.8364 723.6978 729.3926 726.7794 722.1101 713.7336 707.208 705.4603 706.6035 703.0647 699.7592 703.9606 702.639 706.7574 710.3707 711.0698 708.1714 701.5161 696.3295 708.6365 707.9238 709.9595 711.0187 695.4335 697.2951 691.8405 700.8743 730.8478 747.5915 728.4287 725.8583 718.6112 732.2159 -9999 -9999 -9999 -9999 
-9999 -9999 -9999 -9999 -9999 -9999 -9999 819.7949 814.4918 811.5309 808.3569 813.4057 817.4891 808.8755 792.3937 789.1349 796.8755 806.6973 818.9012 822.5969 823.0565 816.4255 805.7125 801.2518 798.9694 806.2258 815.4261 818.0516 820.1298 827.2284 839.655 853.6122 862.415 874.7314 -9999 -9999 -9999 -9999 -9999 -9999 -9999 -9999 -9999 -9999 -9999 -9999 -9999 -9999 -9999 -9999 -9999 -9999 -9999 -9999 -9999 -9999 -9999 -9999 -9999 -9999 -9999 -9999 -9999 -9999 -9999 -9999 -9999 -9999 -9999 -9999 -9999 -9999 -9999 -9999 -9999 -9999 -9999 -9999 -9999 -9999 -9999 -9999 -9999 -9999 -9999 -9999 -9999 -9999 -9999 -9999 -9999 -9999 -9999 -9999 -9999 -9999 -9999 -9999 -9999 -9999 -9999 -9999 -9999 724.5828 728.909 723.4529 722.6355 720.4428 720.3865 -9999 -9999 -9999 -9999 -9999 -9999 -9999 -9999 723.6926 716.1508 716.9796 722.1097 730.8478 731.4352 731.1039 726.3768 721.5875 710.0975 710.1156 707.8483 709.645 716.0545 717.9337 720.9999 723.9573 727.3534 725.8552 723.5817 718.1841 710.1284 705.7699 708.5692 707.8889 703.8287 704.6641 703.4055 698.129 700.3607 703.9752 702.9429 694.6891 689.9115 695.7397 702.0953 706.8146 733.9932 736.7202 727.8771 720.528 735.8281 747.5414 743.2457 731.6058 742.2706 743.3894 726.7315 739.2082 728.7115 714.8707 734.2326 -9999 
-9999 -9999 -9999 -9999 -9999 -9999 823.1876 817.233 813.0535 810.4445 808.4032 802.1614 799.8111 808.0063 805.0635 798.202 793.2713 791.8595 803.2067 817.6 820.7065 819.3321 813.455 807.1198 802.0707 800.1149 800.5693 804.0592 807.1381 810.2986 819.4381 824.1923 841.4205 863.4667 875.3764 -9999 -9999 -9999 -9999 -9999 -9999 -9999 -9999 -9999 -9999 -9999 -9999 -9999 -9999 -9999 -9999 -9999 -9999 -9999 -9999 -9999 -9999 -9999 -9999 -9999 -9999 -9999 -9999 -9999 -9999 -9999 -9999 -9999 -9999 -9999 -9999 -9999 -9999 -9999 -9999 -9999 -9999 -9999 -9999 -9999 -9999 -9999 -9999 -9999 -9999 -9999 -9999 -9999 -9999 -9999 -9999 -9999 -9999 -9999 -9999 -9999 -9999 -9999 -9999 -9999 -9999 -9999 -9999 -9999 -9999 723.4183 719.9221 -9999 -9999 -9999 -9999 -9999 -9999 -9999 725.1301 -9999 -9999 714.7595 708.3779 707.6865 710.4847 720.7897 726.1036 726.6893 725.5911 723.4859 715.9306 711.7371 706.3268 704.9322 711.9883 719.9616 725.0876 726.4526 721.6254 713.7007 712.8857 710.2639 709.8954 706.6985 707.9302 712.5832 704.1031 701.5367 698.8448 697.6839 704.106 705.303 694.688 689.1348 690.1662 694.1831 697.6273 704.5247 729.7197 735.7829 732.3649 745.1432 749.8484 731.8826 718.724 712.1844 718.2727 746.5927 736.5844 753.1072 736.8879 -9999 -9999 -9999 
-9999 -9999 -9999 -9999 -9999 -9999 819.5771 815.5714 809.2014 799.4411 794.6092 796.7971 800.8758 810.4894 813.7635 814.4755 805.8295 795.7875 792.1694 793.0411 803.5216 813.4871 815.9753 815.8639 812.069 806.816 802.2651 797.4333 797.3235 801.7363 811.9365 826.5546 836.2936 851.3875 865.4334 -9999 -9999 -9999 -9999 -9999 -9999 -9999 -9999 -9999 -9999 -9999 -9999 -9999 -9999 -9999 -9999 -9999 -9999 -9999 -9999 -9999 -9999 -9999 -9999 -9999 -9999 -9999 -9999 -9999 -9999 -9999 -9999 -9999 -9999 -9999 -9999 -9999 -9999 -9999 -9999 -9999 -9999 -9999 -9999 -9999 -9999 -9999 -9999 -9999 -9999 -9999 -9999 -9999 -9999 -9999 -9999 770.1253 767.0807 763.5826 756.4254 752.6261 -9999 -9999 -9999 -9999 -9999 -9999 -9999 -9999 -9999 722.654 -9999 -9999 -9999 -9999 -9999 -9999 -9999 -9999 720.5659 719.5605 -9999 711.4209 706.2781 702.3079 700.0027 706.9166 717.6111 725.5566 725.1035 724.0412 717.9986 711.0662 706.1644 707.9788 707.4296 713.1535 718.9896 719.932 711.9195 703.1536 707.2883 704.1805 707.134 706.7568 710.5466 716.0048 710.8386 702.2054 699.3189 696.92 703.454 698.365 696.2154 694.849 691.4768 698.3437 700.7101 719.9127 724.313 725.9428 724.5295 740.5602 734.7598 731.5265 708.7969 711.5508 737.7233 735.0412 722.9689 743.7125 748.7296 -9999 -9999 -9999 
-9999 -9999 -9999 -9999 820.0827 813.7999 806.0269 808.3751 808.6642 798.5141 792.3895 789.3221 790.6125 796.3649 802.2761 810.5305 811.1342 804.0814 794.8537 788.1519 788.6506 805.3188 821.2112 819.6212 819.7944 817.3683 805.008 795.4211 789.7769 790.1826 799.1514 816.1783 823.1705 835.4843 850.0681 853.0696 -9999 -9999 -9999 -9999 -9999 -9999 -9999 -9999 -9999 -9999 -9999 -9999 -9999 -9999 -9999 -9999 -9999 -9999 -9999 -9999 -9999 -9999 -9999 -9999 -9999 -9999 -9999 -9999 -9999 -9999 -9999 -9999 -9999 -9999 -9999 -9999 -9999 -9999 -9999 -9999 -9999 -9999 -9999 -9999 -9999 -9999 -9999 -9999 -9999 -9999 -9999 -9999 -9999 -9999 774.2602 772.4028 770.4687 764.7146 749.7206 741.3328 -9999 743.5663 735.5265 730.98 -9999 -9999 -9999 -9999 734.534 733.4616 734.5019 732.2727 -9999 -9999 -9999 709.8627 707.7369 713.9979 719.7363 714.8962 711.1749 709.5143 706.6774 701.0527 698.2189 701.2687 709.1912 720.4686 723.823 725.3227 719.8453 709.3926 710.0388 707.4585 703.482 708.6141 717.1725 716.1016 705.2122 702.9369 705.0804 701.3866 704.6968 702.9936 711.5938 718.2538 709.1363 703.8577 697.7859 699.3908 706.0007 704.5389 696.2736 694.062 694.2518 695.8659 700.3824 718.8549 716.7382 718.6239 722.994 732.133 720.1147 715.5084 720.304 713.9119 711.2679 720.2308 730.1042 741.3638 743.2375 734.2595 -9999 -9999 
-9999 -9999 -9999 801.1819 809.6983 802.772 797.4518 800.0151 799.7216 795.4714 794.3403 793.1194 789.2271 789.351 793.7439 807.6068 806.0043 800.8812 795.5886 792.2632 789.0049 796.9719 807.6298 812.1897 816.4084 819.6169 805.9128 795.7428 793.2999 790.2133 790.9271 797.8497 805.032 824.106 833.656 838.39 -9999 -9999 -9999 -9999 -9999 -9999 -9999 -9999 -9999 -9999 -9999 -9999 -9999 -9999 -9999 -9999 -9999 -9999 -9999 -9999 -9999 -9999 -9999 -9999 -9999 -9999 -9999 -9999 -9999 -9999 -9999 -9999 -9999 -9999 -9999 -9999 -9999 -9999 -9999 -9999 -9999 -9999 -9999 -9999 -9999 -9999 -9999 -9999 -9999 -9999 -9999 -9999 -9999 -9999 -9999 776.7483 768.1378 756.8831 739.7061 728.9822 730.921 734.4678 727.5617 723.0156 723.7869 -9999 -9999 742.3737 742.5829 738.176 738.0239 730.6985 -9999 -9999 707.5577 710.6893 714.3624 716.1962 716.2226 712.4542 709.2249 708.3799 705.7409 700.7824 699.2328 699.0875 704.1108 713.1136 714.8246 716.3888 718.3202 717.2401 717.3323 713.9274 713.7135 714.1534 712.3882 707.0333 701.4707 701.9092 701.3504 701.9707 699.3962 702.0019 708.7227 714.2397 709.6633 705.4866 702.8055 698.6068 705.8665 709.4652 702.2782 694.9014 699.2691 699.8802 704.0536 717.6345 717.4904 717.0911 714.8462 724.5253 724.2672 709.5906 715.9941 720.603 723.9428 714.2431 735.9084 741.8347 746.237 748.1928 -9999 -9999 
-9999 -9999 -9999 810.7211 810.7604 814.8605 811.2629 805.2188 799.3334 796.3367 792.6494 795.4025 793.8237 795.9103 801.1535 805.6641 798.0786 792.9299 792.0642 788.9275 785.013 788.2233 791.3854 789.2584 794.8308 798.787 786.3643 784.4322 789.7007 787.559 780.8138 780.1787 783.3218 795.3572 808.1376 812.3129 817.3779 824.7565 827.0139 -9999 -9999 -9999 -9999 -9999 -9999 -9999 -9999 -9999 -9999 -9999 -9999 -9999 -9999 -9999 -9999 -9999 -9999 -9999 -9999 -9999 -9999 -9999 -9999 -9999 -9999 -9999 -9999 -9999 -9999 -9999 -9999 -9999 -9999 -9999 -9999 -9999 -9999 -9999 -9999 -9999 -9999 -9999 -9999 -9999 -9999 -9999 -9999 -9999 -9999 -9999 -9999 -9999 760.554 742.2859 730.8878 724.22 723.3177 724.0933 718.5845 718.0576 716.635 712.8691 711.9993 718.1483 726.6656 733.7682 733.1753 724.4856 -9999 711.4864 707.4232 716.1016 722.645 718.2126 716.5569 713.8514 708.6522 706.2363 706.3248 704.2253 703.3847 695.2861 696.808 707.4115 709.0693 710.6126 715.6819 718.5623 717.7316 716.7947 716.3326 712.7619 711.9175 708.7018 706.3847 704.5323 707.7472 708.2961 703.4924 700.6981 705.2708 712.3994 710.2347 709.5564 710.3844 703.3765 699.4515 698.4413 695.3627 692.7092 692.4769 704.3021 707.6437 714.5575 719.8078 717.8314 725.4758 720.8123 725.0626 701.4826 708.3756 713.8705 732.0255 733.3263 733.2136 751.5267 740.1039 755.1714 753.3143 -9999 
-9999 -9999 -9999 -9999 831.1575 835.2731 831.9786 822.724 813.8781 807.8126 793.1242 789.9236 794.9399 801.1535 802.7222 798.4022 790.1797 788.7245 783.1873 777.1572 779.0291 783.0675 782.5293 772.3766 766.4987 762.4406 765.8936 766.2763 768.4177 771.0009 765.3401 768.3526 767.8723 767.3453 782.1894 788.7345 783.2552 785.8641 798.2693 822.6412 822.6974 818.3199 -9999 -9999 -9999 -9999 -9999 -9999 -9999 -9999 -9999 -9999 -9999 -9999 -9999 -9999 -9999 -9999 -9999 -9999 -9999 -9999 -9999 -9999 -9999 -9999 -9999 -9999 -9999 -9999 -9999 -9999 -9999 -9999 -9999 -9999 -9999 -9999 -9999 -9999 -9999 -9999 -9999 -9999 -9999 -9999 -9999 -9999 -9999 -9999 -9999 752.8958 739.6385 727.4878 723.2811 723.6257 718.4152 713.2081 710.4752 708.1895 710.9995 704.1963 693.7235 693.7235 703.354 717.101 727.393 721.8851 717.8419 716.7979 714.6545 719.2719 723.7397 715.1859 717.248 716.4966 712.8283 709.0458 706.8298 708.1232 700.5042 692.7158 696.9059 699.7417 703.3215 709.7946 714.5282 712.5525 708.6302 708.2276 707.3364 708.1854 711.1273 713.6876 713.5634 714.0834 719.2562 716.6783 706.0372 699.7873 703.6704 710.2159 709.3109 707.0999 709.1138 702.5894 691.9696 691.6694 689.3391 687.0726 696.3487 702.8754 700.4645 709.6301 708.1841 717.0356 728.7727 718.9042 723.0306 703.111 708.8782 725.2067 732.1268 738.3503 743.9279 732.2727 727.1671 745.7499 -9999 -9999 
-9999 -9999 -9999 -9999 834.6587 839.6783 838.4468 834.7477 830.6053 818.6408 806.4526 795.8675 796.0759 793.7364 796.7914 797.7991 788.8969 780.3829 775.2355 778.1631 784.1411 780.8984 772.5905 767.6144 759.5427 759.2863 761.9871 761.996 758.9871 760.7755 761.7627 766.3857 764.3688 764.7905 773.3614 779.6098 771.9557 763.9307 776.4697 798.8044 796.2482 792.562 798.6034 805.4515 796.9443 -9999 -9999 -9999 -9999 -9999 -9999 -9999 -9999 -9999 -9999 -9999 -9999 -9999 -9999 -9999 -9999 -9999 -9999 -9999 -9999 -9999 -9999 -9999 -9999 -9999 -9999 -9999 -9999 -9999 -9999 -9999 -9999 -9999 -9999 -9999 -9999 -9999 -9999 -9999 -9999 -9999 -9999 -9999 -9999 -9999 -9999 -9999 715.3494 715.962 720.5873 724.3236 720.5221 712.8277 717.0566 713.2166 712.0212 715.1355 709.787 698.8339 695.6047 699.6053 706.9857 715.2728 720.4492 716.7841 714.8199 720.1014 719.3762 709.502 712.0596 712.4045 710.5646 712.1685 711.4592 706.9439 702.704 701.7197 700.4451 689.3842 696.8712 705.675 711.7855 711.1017 703.0684 698.3176 704.4061 706.291 705.3443 708.0923 711.3112 715.2562 719.0345 716.486 710.3684 704.3625 701.6258 702.0925 705.6938 710.1551 709.1271 700.2883 687.1862 682.6669 683.9818 691.6891 694.1182 694.3615 697.5024 699.3713 696.0749 715.2272 726.3577 722.9024 725.0396 -9999 -9999 715.6968 723.9428 720.252 734.3467 727.6346 711.4075 721.5498 743.5708 752.0672 
-9999 -9999 -9999 -9999 807.6181 823.3855 840.6531 846.6676 842.2125 833.7411 819.3969 803.3477 794.1904 792.003 800.3109 796.9529 781.3289 774.3867 780.7145 788.7836 787.2502 777.477 769.65 762.633 764.8911 761.1186 756.2441 757.8752 761.5687 759.9645 763.2986 757.6893 756.8219 758.6725 763.1349 767.1655 760.5006 753.2097 757.8392 764.351 766.1893 765.4391 771.8292 782.8207 782.6059 -9999 -9999 -9999 -9999 -9999 -9999 -9999 -9999 -9999 -9999 -9999 -9999 -9999 -9999 -9999 776.9092 775.7147 -9999 -9999 -9999 -9999 -9999 -9999 -9999 -9999 -9999 -9999 -9999 -9999 -9999 -9999 -9999 -9999 -9999 -9999 -9999 -9999 -9999 -9999 -9999 -9999 -9999 -9999 -9999 -9999 -9999 -9999 728.5581 727.5452 732.8011 730.7078 725.9163 720.7462 720.4264 723.5742 725.1816 722.0247 718.7535 709.9152 700.683 691.0909 688.1128 695.463 705.5853 708.7872 709.8884 708.5563 712.57 708.3082 713.1061 710.9868 707.0375 710.5131 710.6052 707.8536 708.0104 703.5735 693.7201 693.4077 701.5193 707.0468 709.0754 704.6968 695.892 692.1654 693.8218 697.2805 699.4668 700.4462 703.2193 708.2195 712.4141 712.9977 713.7401 712.4174 706.6625 708.1854 711.8903 717.9036 714.789 701.583 685.4145 683.3834 681.4372 690.8179 685.6863 685.9725 696.1692 698.4122 694.6757 706.9664 725.9836 727.2062 729.9247 -9999 -9999 -9999 -9999 720.0773 728.9766 733.7244 717.4464 718.3318 740.1539 -9999 
757.3562 753.6653 765.9431 780.9794 777.9883 783.8845 823.3481 846.2681 847.3282 843.9302 823.0081 809.8087 804.9603 803.7256 806.5164 793.9958 776.7779 780.3829 787.9926 786.5773 773.634 768.0715 763.0972 757.5814 760.5844 753.6069 748.0439 744.2751 746.8585 750.1589 747.0339 744.078 751.5968 753.4371 750.9856 751.1204 747.8895 745.5301 752.7083 747.8904 747.5398 751.2999 755.7601 762.4199 773.7819 779.0305 -9999 -9999 -9999 -9999 -9999 -9999 -9999 -9999 -9999 -9999 -9999 -9999 767.9798 767.9088 766.7823 772.8209 765.6959 -9999 -9999 -9999 -9999 -9999 -9999 -9999 -9999 -9999 -9999 -9999 -9999 -9999 -9999 -9999 -9999 -9999 -9999 -9999 -9999 -9999 -9999 -9999 -9999 -9999 -9999 -9999 -9999 731.9343 730.8042 729.768 729.0103 724.0208 719.0519 719.1994 721.0897 721.577 719.5057 718.1177 719.8689 720.7618 715.5481 705.0676 696.9614 691.1786 688.1926 692.6984 696.8941 700.1302 706.077 707.6589 712.6044 711.3829 707.2835 708.8125 708.4805 705.4216 702.5974 694.4797 688.9463 693.5116 696.9592 700.0815 704.9773 704.5925 698.059 695.1688 694.0673 694.8396 695.5568 697.7051 701.8218 702.3309 704.3447 708.0451 709.8954 710.3067 710.8798 711.5587 720.6168 723.8391 712.8829 698.437 684.9235 678.6298 681.6373 680.8633 681.1599 685.1952 693.8005 701.8292 697.7837 703.1207 715.5491 723.3701 722.6839 -9999 -9999 -9999 -9999 -9999 713.9561 722.8619 710.7785 -9999 -9999 -9999 
768.1386 762.8211 774.688 796.9301 783.7338 776.3107 795.8399 807.7592 819.4963 835.1043 821.5294 821.8356 813.5356 804.2033 804.4672 790.3886 778.4304 782.5551 790.3522 785.8936 767.5229 756.7919 751.6119 756.3773 763.8096 760.7008 753.6913 745.6342 741.5753 748.0625 747.9319 748.3284 750.051 746.1511 744.9359 741.7551 739.4545 743.6197 747.8549 739.2537 738.4659 742.8267 751.0643 771.66 791.7141 793.0984 -9999 -9999 -9999 -9999 -9999 -9999 -9999 -9999 -9999 -9999 -9999 -9999 755.1967 765.2075 768.9174 770.3772 765.4711 760.2208 -9999 -9999 -9999 -9999 -9999 -9999 -9999 -9999 -9999 -9999 -9999 -9999 -9999 -9999 -9999 -9999 -9999 -9999 -9999 -9999 -9999 -9999 -9999 -9999 -9999 -9999 -9999 -9999 722.2989 720.9163 718.9464 714.9492 714.5066 712.2175 713.9724 711.5459 714.4773 721.0236 726.7595 730.1166 728.2892 720.7607 709.9438 705.1256 699.4677 693.5464 689.6314 684.2563 689.3721 700.6084 708.6458 707.8781 710.2496 708.4141 706.3248 705.1567 699.1082 688.5294 684.9198 692.1818 697.2352 699.1178 704.5496 708.9379 706.33 701.4869 699.472 693.3805 690.1596 697.0994 706.4169 703.0457 698.7536 702.8029 704.3806 701.7526 704.6677 710.4036 711.1829 711.2062 701.7104 690.7637 685.3527 685.6532 684.0104 678.1973 685.9746 690.2404 699.3081 702.6998 709.7817 710.2891 710.3579 709.2441 704.9592 -9999 -9999 -9999 -9999 -9999 -9999 702.0667 -9999 -9999 -9999 -9999 
-9999 763.9471 771.2225 785.2971 775.5828 764.2598 769.8052 782.14 806.5624 831.4373 832.603 827.7611 811.7726 803.5315 808.1934 798.7076 785.1008 786.518 796.5959 789.6533 767.4914 747.7819 743.3038 747.788 749.7256 754.4741 760.6948 764.2151 758.6307 753.27 757.9012 766.3208 758.6415 746.3273 744.907 743.2773 741.1645 740.419 738.6992 739.3992 744.9583 749.3801 751.7357 771.6996 798.7443 803.9698 795.8824 790.9397 773.7026 767.9587 774.8444 -9999 -9999 -9999 -9999 -9999 -9999 -9999 750.4393 756.938 763.3698 764.997 762.1634 754.3566 757.4282 756.6768 -9999 -9999 -9999 -9999 -9999 -9999 -9999 -9999 -9999 -9999 -9999 -9999 -9999 -9999 -9999 -9999 -9999 -9999 -9999 -9999 -9999 -9999 -9999 -9999 -9999 -9999 -9999 724.8797 723.622 719.1676 717.7811 714.2187 702.993 699.4083 699.4928 703.2117 708.5485 712.8687 720.6735 719.8152 712.2484 702.0504 693.8343 696.2443 698.9553 694.3849 691.1665 692.7656 701.1877 707.1271 710.6554 712.9559 707.3204 702.2468 692.6282 688.1893 689.8809 694.9628 696.1043 700.3019 706.7407 704.4373 702.2399 699.107 699.3345 696.7928 699.7841 704.1031 706.1079 696.4013 695.0097 699.9816 694.476 689.3479 695.0828 700.3867 695.3878 694.0406 693.3793 690.581 690.3671 683.7867 682.4832 690.2485 687.6611 695.6078 699.4376 696.7472 699.0508 708.6238 708.1746 700.3456 703.7992 697.5085 -9999 -9999 -9999 -9999 -9999 -9999 -9999 -9999 -9999 -9999 
-9999 763.8245 768.7722 788.0125 794.3636 785.408 776.7653 787.8811 816.728 835.5614 842.3668 838.0158 823.1973 820.8379 820.3033 802.9617 792.8296 799.1144 797.4632 778.3719 761.4772 748.3477 742.3284 746.1624 747.4455 747.0522 750.0559 756.1951 763.4119 767.3482 765.1693 755.8268 758.929 758.1866 752.0865 745.6067 743.2418 744.0257 740.4222 735.1297 739.4972 745.1331 749.7661 765.5272 785.4337 788.881 784.8243 782.2495 774.3896 770.0143 777.3336 782.692 776.3546 -9999 -9999 -9999 -9999 -9999 745.7042 751.7781 760.4647 763.8117 758.8188 754.8644 760.2495 758.9836 -9999 -9999 -9999 -9999 -9999 -9999 -9999 -9999 -9999 -9999 -9999 -9999 -9999 -9999 -9999 -9999 -9999 -9999 -9999 -9999 -9999 -9999 -9999 -9999 -9999 -9999 -9999 720.7346 719.85 729.1646 733.935 720.4085 708.5692 705.2921 702.4012 699.1245 698.2391 697.8191 702.8362 703.3366 704.4028 704.4796 697.3895 688.9083 691.275 694.3015 690.2958 688.8181 696.0761 705.2562 707.3878 706.9471 704.1431 697.3163 688.882 687.3478 692.8329 699.0237 700.6959 709.6489 709.2382 702.2448 697.522 697.572 700.9922 703.4865 704.5953 703.9176 702.1008 699.1467 699.4246 701.1533 696.5765 688.6361 681.2466 684.5779 685.5831 687.6953 689.7656 687.5421 689.2431 684.948 682.5015 685.951 679.0885 693.5464 700.1313 694.1578 701.6663 700.923 694.5186 692.8437 686.9994 -9999 687.6304 691.485 -9999 -9999 -9999 -9999 -9999 -9999 -9999 -9999 
-9999 752.1136 758.0237 778.5986 801.825 809.9088 806.6269 801.2349 806.6903 829.327 844.5328 841.1802 834.9193 836 828.4139 811.4338 802.5084 802.9816 801.8401 784.3047 765.2048 746.0786 737.2255 745.2622 745.4585 743.7756 744.9171 747.4384 758.4669 762.9681 760.671 754.0964 759.002 761.6264 761.138 755.4584 742.1064 736.0007 737.2888 734.257 736.9947 738.0713 745.0731 762.3631 778.6566 778.9186 772.3322 771.3049 777.778 781.5635 780.6665 781.3434 781.3715 774.2693 767.7835 754.9036 -9999 -9999 749.5691 756.5656 760.1898 764.3342 763.5576 763.5726 767.1508 772.0526 768.1733 -9999 -9999 -9999 -9999 -9999 -9999 -9999 -9999 -9999 -9999 -9999 -9999 -9999 -9999 -9999 -9999 -9999 -9999 -9999 -9999 -9999 -9999 -9999 -9999 -9999 -9999 721.4789 721.2862 733.3768 737.1982 720.8045 705.669 697.1435 695.0714 698.9086 700.4442 699.9984 699.6962 693.0674 688.5595 693.1487 696.3585 696.1039 690.3046 685.5914 686.0143 683.6116 690.198 700.1801 700.6793 691.9903 683.2953 681.1336 684.1911 690.1169 696.9646 705.0353 707.4758 710.4623 709.7603 704.813 703.0949 701.6469 700.4753 701.2925 706.8909 704.9547 706.2508 703.8545 698.9813 696.9983 685.9039 682.609 682.3705 678.1822 680.6685 686.7788 686.7263 690.864 682.7433 673.7698 674.1257 681.1703 692.9454 701.5918 696.3666 697.7931 699.0907 694.411 689.8798 693.4208 693.1257 689.1479 683.5284 687.844 698.3274 -9999 -9999 -9999 -9999 -9999 -9999 -9999 
-9999 -9999 740.7981 760.1166 787.7455 800.3535 802.9897 815.2118 821.9526 827.514 831.4157 835.4077 837.5916 835.6257 825.1511 818.9307 815.9583 812.4481 807.2863 789.5582 767.9591 746.4019 735.6769 739.9124 741.0246 747.9501 751.9999 754.6643 757.1908 758.2571 757.5922 753.3873 752.2778 763.0168 760.407 754.758 757.1758 758.5493 757.1803 752.6403 750.2336 741.7775 748.2814 763.5785 779.8611 783.2347 777.6464 769.5773 773.6615 780.8196 778.7474 777.8496 777.5233 775.0927 766.8752 757.4069 750.0692 745.4512 743.6743 747.4182 755.4719 761.8313 765.0414 766.8249 768.3567 772.1932 772.7999 -9999 -9999 -9999 -9999 -9999 746.7881 -9999 -9999 -9999 -9999 -9999 -9999 -9999 -9999 -9999 -9999 -9999 -9999 -9999 -9999 -9999 -9999 -9999 -9999 -9999 -9999 718.314 711.8239 715.8905 720.0351 708.9204 697.0881 695.3104 691.4986 690.4774 687.1516 690.2343 693.4503 694.5202 696.13 694.1569 692.2487 693.4084 692.5425 688.2075 686.8135 688.807 690.0202 692.4785 686.9713 682.7851 684.5839 689.0441 695.7925 702.2436 704.0902 701.6057 705.5445 708.4558 704.0568 705.3121 702.9575 704.3484 700.3571 708.5489 716.5071 711.5331 709.985 702.337 690.2913 683.8488 684.7704 683.2559 679.2554 678.2698 675.0555 677.6915 683.8864 684.6005 675.4168 671.269 672.4188 676.8917 686.1988 688.2932 688.0682 699.7072 716.0829 713.4343 706.2508 692.6115 692.2964 697.0598 707.7829 711.2541 705.5843 -9999 -9999 -9999 -9999 -9999 -9999 -9999 
-9999 -9999 749.2415 736.5443 742.1937 754.601 763.9456 782.3605 797.4533 786.2496 794.2602 821.0479 836.7329 843.4709 832.489 827.2792 827.3812 826.4 805.3207 777.6249 754.1204 742.7799 741.2043 743.2051 746.3562 747.1172 752.6146 757.9741 760.1251 756.1486 748.9825 749.8646 747.9521 746.3817 753.9603 762.8042 769.3986 769.8431 761.5276 754.4153 746.2699 739.8776 740.8099 748.7124 761.0962 770.261 766.8383 760.9788 764.472 772.5816 773.5146 773.9513 777.1699 773.0337 761.7275 754.5 748.0713 742.2427 741.7853 746.2374 757.3522 763.5517 762.7711 766.6792 768.6657 772.2413 -9999 -9999 -9999 753.6151 748.0139 747.4424 744.7395 738.952 743.0327 -9999 -9999 -9999 -9999 -9999 -9999 -9999 -9999 -9999 -9999 -9999 -9999 -9999 -9999 -9999 -9999 -9999 721.5276 714.7392 707.9174 707.9093 707.389 707.0746 697.4825 696.1044 692.946 686.7408 679.8834 684.5916 692.3723 694.7317 687.5401 685.8698 688.0213 696.4525 697.8213 696.9874 699.2933 700.1606 693.7104 691.1326 692.0954 688.5195 689.1248 693.4317 699.7971 697.9363 695.596 693.9199 700.7673 704.1237 703.9061 701.6614 700.3423 704.9773 710.1035 714.5155 712.7001 700.1975 690.8159 683.4965 673.4606 671.04 671.5394 675.8007 683.3079 685.8052 685.9394 679.8356 678.0486 676.6321 671.8578 665.9301 669.5469 673.9369 684.9995 684.2097 684.729 690.9014 707.3698 714.4478 712.9272 699.4298 686.7131 690.1147 700.178 718.4658 713.0094 -9999 -9999 -9999 -9999 -9999 -9999 -9999 
-9999 -9999 -9999 751.7928 735.6949 725.4 724.9023 740.3484 753.6256 767.3256 796.7732 816.1003 820.2836 816.137 810.7301 818.4238 819.9283 806.5474 796.5535 780.8179 764.6433 751.6259 744.5677 744.6074 746.613 744.6959 744.5529 746.5659 752.5376 754.1475 752.3915 749.6124 744.0349 739.7711 737.1396 739.8567 747.2977 749.8677 745.4234 745.8292 743.3019 735.7155 730.4897 741.4707 750.7303 756.7798 761.2921 762.0333 761.0474 760.3568 759.8963 763.5756 772.7063 779.5201 769.9541 758.8339 753.2841 749.8347 741.9113 736.4908 744.7802 756.6599 771.1041 770.8775 772.9816 773.1219 -9999 -9999 -9999 760.5903 752.1519 746.755 740.259 736.8518 732.1833 735.2406 -9999 -9999 -9999 -9999 -9999 725.7758 -9999 -9999 -9999 -9999 -9999 -9999 716.5067 716.7968 719.8785 711.5959 706.4233 703.2053 701.8984 697.8929 695.5829 698.7601 690.6777 691.8383 691.1337 685.2906 687.7151 687.6701 683.3635 675.4913 674.9583 676.9868 681.7836 685.2818 686.931 691.531 694.9279 692.6808 689.4304 691.0876 694.759 696.4466 699.987 700.1796 698.386 696.5266 690.1201 688.6581 697.2 702.7748 700.7917 702.9526 709.8682 717.6635 721.5576 719.6364 708.8029 695.6973 692.4445 689.5184 678.9006 668.801 670.2216 677.2945 685.724 686.4997 685.6432 684.8041 684.5972 677.5975 668.7714 660.5002 667.7114 676.4138 684.5436 681.2989 678.5695 678.8655 683.1793 693.6285 697.787 692.055 685.8387 680.055 685.7681 696.4374 716.4796 711.8705 -9999 -9999 -9999 -9999 -9999 -9999 
-9999 -9999 -9999 -9999 -9999 -9999 736.4075 729.4782 737.4602 765.3441 791.4998 793.6089 792.8615 780.5544 778.2687 778.6653 788.0648 772.081 764.9167 767.5463 772.9557 768.9855 751.1627 743.817 745.9561 745.1739 743.9976 747.4091 753.0629 758.4149 755.4633 743.5001 742.5268 744.8921 731.6403 720.5979 720.3801 718.899 719.9979 725.589 725.7582 720.6325 728.3422 732.0782 739.6539 743.965 750.8252 757.8178 753.7888 744.9207 744.6852 746.1091 756.3222 772.4355 779.3174 773.2115 755.2764 751.8447 741.0663 731.2923 737.657 756.8609 776.9092 780.6374 778.7386 777.1289 778.8074 777.7867 771.8538 767.0897 761.9715 751.0723 739.9461 728.1185 725.1019 726.027 -9999 -9999 -9999 723.1559 723.1061 721.7071 721.1118 717.4939 710.6282 706.9279 706.1864 708.274 715.1028 714.0074 711.0719 709.9504 706.7451 705.6133 703.4637 698.2103 693.838 690.1888 685.7825 680.5194 686.4515 692.9335 695.8508 684.5154 673.0532 679.8745 686.1767 686.9327 683.6249 681.7606 680.8834 684.027 685.3736 681.5161 681.6172 688.438 694.2322 700.8192 705.9019 704.7706 696.6058 690.9232 687.6855 689.4794 693.4412 694.9471 702.6771 712.7905 720.8749 730.1131 728.5394 720.7992 715.7274 706.5323 696.596 685.4145 669.7908 672.6152 679.8065 684.0869 683.0728 683.8542 687.1064 688.0847 685.3846 679.7693 663.4282 663.0352 673.378 678.3698 685.9201 675.8009 670.5301 672.5477 680.6886 677.8156 -9999 -9999 -9999 -9999 -9999 684.0189 695.9149 716.4813 -9999 -9999 -9999 -9999 -9999 -9999 
-9999 -9999 -9999 -9999 -9999 -9999 -9999 739.447 742.8324 753.436 755.2487 747.0726 741.6337 733.9447 733.3282 732.7077 742.6182 745.2786 748.2802 764.5739 781.925 780.2442 760.2704 747.3695 744.475 748.6274 753.442 755.9776 755.6318 761.035 762.0113 750.8566 745.0151 744.7863 734.77 730.0046 735.3849 731.3638 718.529 712.9265 714.7455 712.5545 721.202 722.5004 736.0871 739.9135 740.8292 741.235 741.467 742.5504 737.8172 735.2561 742.3043 749.6499 767.0431 765.2662 757.5269 754.7761 749.7397 740.9774 735.976 740.3023 744.9446 747.0726 745.7103 748.0201 752.1105 753.0075 754.3701 753.7191 756.123 756.8846 749.9818 736.2388 728.2872 729.0065 731.5895 -9999 -9999 730.2473 723.146 718.0508 712.1078 705.8892 707.5067 704.6302 703.7589 698.5845 699.9643 701.5258 707.532 718.0054 714.5886 704.235 704.2141 705.377 693.9854 693.447 691.5643 681.0531 687.53 690.5164 691.7019 689.575 685.1259 685.5239 682.0168 680.1816 680.9318 680.6596 680.1431 682.8387 684.595 684.0193 683.5118 687.5974 694.47 699.3032 702.4032 704.2968 698.1968 688.9001 686.4515 688.4671 694.6401 698.1733 710.3876 721.3512 725.0559 729.2621 734.8947 729.2285 718.9886 698.5629 688.7786 690.4691 673.654 669.2629 677.1334 678.4435 675.1951 676.0194 674.3317 675.955 672.6152 672.311 670.3504 668.9797 674.3497 677.309 676.6876 671.9403 669.729 674.6013 682.8964 689.6766 -9999 -9999 -9999 -9999 -9999 -9999 699.5302 711.7971 -9999 -9999 -9999 -9999 -9999 -9999 
-9999 -9999 -9999 -9999 -9999 -9999 -9999 -9999 -9999 -9999 740.4539 732.6426 728.028 724.8483 720.1826 718.8259 720.0142 727.7112 750.9099 777.9222 784.8567 775.4134 763.9465 757.5614 756.4794 757.5023 756.6957 752.5618 754.2661 758.7194 770.4745 765.0742 748.6179 737.986 735.7355 735.3643 737.0646 729.903 717.4464 713.9947 712.48 712.5768 716.9142 721.9182 738.9841 741.3818 734.4257 727.2274 734.8195 742.4513 737.0976 733.5701 729.4311 732.0457 740.6799 750.3025 750.0741 749.9579 746.1964 746.5968 739.4019 724.3685 717.7653 718.1748 719.8646 727.4097 730.4866 729.2871 733.9168 736.7712 742.0881 759.3522 760.5693 746.1791 737.0436 734.5411 731.3348 736.7167 743.9864 -9999 735.9883 727.7435 713.0827 709.7838 708.9103 713.5956 713.7177 708.52 700.6765 701.2241 706.1494 712.6264 715.2791 707.7991 709.2456 708.0943 694.4498 700.7069 694.0214 688.6563 691.1502 691.2652 692.7978 702.3575 704.7367 691.86 676.24 672.3786 681.9095 682.5869 683.8023 688.1876 689.5853 692.4445 694.4651 690.8146 691.4083 693.8709 696.8022 701.0105 700.1747 693.8884 688.8114 693.8884 701.2581 707.5357 716.6029 726.9815 730.8561 731.9405 737.2033 725.7984 701.0786 686.094 691.0001 696.6646 685.7687 676.5558 666.5053 666.7117 668.8336 664.6466 662.5067 661.4119 665.7116 664.2715 668.6558 664.7286 667.987 672.9379 676.1907 673.1241 664.7606 658.7885 671.2487 692.5343 692.0275 -9999 -9999 -9999 -9999 -9999 -9999 719.8373 -9999 -9999 -9999 -9999 -9999 -9999 
-9999 -9999 -9999 -9999 -9999 -9999 -9999 -9999 -9999 -9999 -9999 -9999 -9999 -9999 740.0383 731.0852 729.5438 724.9169 733.9814 755.5101 760.4061 762.245 768.8996 766.6845 766.6837 765.2464 760.1555 752.2455 748.9764 747.4244 760.1565 761.1279 741.6028 734.7665 732.7361 726.8408 715.4797 708.3211 708.7391 709.803 708.5146 710.7641 718.1514 724.4167 739.9524 742.9268 736.9639 731.555 728.1425 729.1313 732.2365 729.5934 722.2277 722.3038 723.3958 731.0997 735.5068 733.935 732.2396 737.2198 739.5652 727.9059 718.5555 715.0106 721.1873 726.4123 731.7676 729.1116 727.044 726.1932 733.4084 746.9984 755.4482 749.48 747.1434 744.6703 733.9478 731.1318 738.4919 735.2689 739.0206 736.8139 727.6935 720.5958 716.0079 719.1656 721.959 712.1142 702.7618 700.9283 698.2446 698.3079 703.0641 704.6344 707.7054 708.6108 704.8613 702.8367 695.9214 697.018 688.6992 693.8884 698.9065 698.8935 698.4902 696.081 686.6398 678.968 684.1633 686.991 685.8951 689.7314 690.8607 693.8785 696.0651 691.0362 688.3229 692.5562 694.1819 696.1517 701.1142 698.5552 694.7852 700.1119 706.4025 707.3682 713.3705 721.5623 731.6061 731.2239 725.8353 712.1808 703.313 701.77 702.0938 700.3538 689.7755 680.969 669.5091 663.9083 665.6126 661.3351 660.4899 652.9803 661.1296 666.1131 664.3741 664.0662 662.0864 660.6693 665.98 671.7204 668.2523 659.2298 665.1878 685.0508 685.0983 -9999 -9999 -9999 -9999 -9999 685.6167 -9999 -9999 -9999 -9999 -9999 -9999 -9999 
-9999 -9999 -9999 -9999 -9999 -9999 -9999 -9999 -9999 -9999 -9999 -9999 -9999 -9999 -9999 -9999 743.1785 733.1124 717.3197 713.3675 721.2646 735.8961 752.7026 756.8429 755.6438 756.0328 751.563 752.0501 745.8799 736.6627 738.5761 738.3472 726.5062 730.2345 726.9596 715.5253 712.7905 711.1653 710.3488 709.9567 710.9504 711.2861 717.1391 722.2849 726.8545 733.1329 742.5106 740.4033 727.1468 716.9279 720.2682 720.2588 718.9418 715.4448 712.1537 711.8414 722.16 717.9675 721.8201 727.7189 729.4545 728.1622 716.0339 713.054 714.9279 719.2499 728.0093 733.0106 724.4605 713.2516 713.1062 720.3024 730.8567 736.1874 740.2839 746.5023 738.0322 731.4808 734.2802 731.3743 730.0855 727.6908 731.7801 726.781 726.1922 719.4374 719.8362 712.7203 705.4317 700.8729 697.9624 692.7453 690.1991 691.6871 699.9365 712.8192 717.9479 713.1603 717.0662 708.8995 691.2949 692.9661 694.5251 685.4771 682.7013 689.3018 688.382 682.315 679.8089 679.9581 679.0271 681.326 686.1266 690.9286 696.0782 695.2026 691.8929 696.0521 698.6069 699.095 707.8628 707.9113 698.1691 696.3719 705.2466 705.4382 708.3843 712.326 722.7645 720.3077 715.7778 721.0634 724.6613 713.1443 708.2441 703.6661 685.9117 670.8965 667.6194 662.2431 664.5567 661.6354 656.5698 655.839 654.3368 663.1449 667.7079 659.0471 652.7495 650.4678 648.6038 656.6909 671.3685 663.2032 649.7289 656.7809 662.6799 660.4315 -9999 -9999 -9999 -9999 -9999 -9999 -9999 -9999 -9999 -9999 -9999 -9999 
-9999 -9999 -9999 -9999 -9999 -9999 -9999 -9999 -9999 -9999 -9999 -9999 -9999 -9999 -9999 -9999 -9999 -9999 735.8425 727.9063 713.5825 703.4432 708.5495 723.8956 727.0128 722.8672 720.8753 727.0707 737.9932 735.7675 726.3967 721.9149 724.6906 733.3655 721.6752 704.9629 704.9463 706.0103 704.1043 712.5222 719.4646 719.8521 715.1016 715.7401 707.8339 706.4084 723.9354 734.4138 728.7609 716.8296 714.9967 715.9953 718.4653 713.2038 705.9128 706.8693 708.0618 705.8903 707.9783 710.5098 711.072 715.6438 713.8893 709.7946 711.0314 718.0069 721.8887 727.0284 715.4352 714.3083 707.8118 705.8484 710.9501 720.1778 730.7794 734.1631 734.4272 726.3018 725.3875 724.6828 716.2956 719.8779 721.1633 716.8823 705.1449 705.5799 708.4741 714.884 713.8925 710.1755 706.5618 700.8242 697.0048 693.4384 694.9379 713.5649 725.636 729.098 732.1651 720.5221 709.0234 700.9186 691.1266 687.3263 687.4198 683.4719 685.5533 690.2156 687.5168 678.2542 670.3226 672.4323 681.9302 690.2244 700.1703 702.3386 699.5058 703.1524 707.0805 708.3446 710.8109 707.8974 703.1369 701.9534 709.8015 708.3538 720.5442 724.4751 725.1033 724.2625 721.0262 720.4381 715.1874 707.0858 706.6567 687.1255 663.4419 656.1843 655.2346 659.926 662.9491 657.9335 656.2982 659.011 657.4468 662.0164 663.1723 661.855 657.5925 654.3125 653.0413 653.0053 654.8085 665.1162 642.3411 645.4507 652.5521 -9999 -9999 -9999 -9999 -9999 -9999 -9999 -9999 -9999 -9999 -9999 -9999 -9999 
-9999 -9999 -9999 -9999 -9999 -9999 -9999 -9999 -9999 -9999 -9999 -9999 -9999 -9999 -9999 -9999 -9999 -9999 -9999 -9999 735.8746 714.0389 701.4093 695.1165 694.7894 705.6396 714.7137 714.804 712.9133 716.7777 724.3381 722.4165 717.0087 722.9559 718.6931 706.8018 698.8595 699.3254 703.9493 714.0277 718.4073 714.111 716.3687 708.8878 704.2031 706.2266 708.3335 712.7543 719.5815 716.7132 715.521 717.2151 723.4653 718.9527 711.2915 705.3436 699.3129 701.772 700.6376 699.5392 703.1524 708.5447 712.6806 712.0148 712.1942 715.4443 717.9954 716.364 717.2278 718.2697 716.1581 711.1295 710.577 710.657 718.4752 722.1323 725.2189 727.3489 723.7794 720.3692 719.076 720.317 706.2979 705.6396 700.3516 701.5551 699.306 702.9498 708.4601 710.0298 709.9598 704.5484 695.2185 690.2079 690.9622 696.7265 708.4276 714.789 725.955 719.5436 716.7079 709.1078 694.8964 696.7011 696.4536 684.7539 680.1887 693.8638 696.5173 686.2562 675.194 675.3411 680.2606 687.1796 703.1569 707.952 706.8367 707.3492 710.496 712.2462 708.8995 704.5861 704.2386 707.5934 704.9214 707.0056 726.9702 736.2158 734.2017 724.3026 709.0202 696.7831 685.482 685.1027 697.2461 684.1267 662.764 657.4498 654.8148 658.6814 661.9432 656.7625 654.2395 652.4713 650.0973 650.4001 662.3413 664.1483 665.304 668.2183 670.7237 674.9325 670.4335 672.9485 667.6224 660.9887 665.1912 -9999 -9999 -9999 -9999 -9999 -9999 -9999 -9999 -9999 -9999 -9999 -9999 -9999 
-9999 -9999 -9999 -9999 -9999 -9999 -9999 -9999 -9999 -9999 -9999 -9999 -9999 -9999 -9999 -9999 -9999 -9999 -9999 -9999 -9999 720.897 724.3377 713.6027 714.7181 716.2438 715.5898 712.8124 717.5632 715.5174 707.2432 702.0938 703.4267 705.0095 709.7609 712.8702 712.145 711.8354 710.6378 708.1506 710.4527 710.5646 712.2638 707.8182 708.2023 706.7156 702.0666 704.9608 708.9712 707.8756 713.1401 719.7225 721.0751 717.0144 715.4034 712.9467 708.6158 705.6786 705.1703 703.1599 705.9385 706.3676 712.688 714.9236 714.2271 713.3192 719.2687 719.0307 719.3509 720.0642 720.1967 721.7687 716.2127 708.9926 713.5075 719.27 727.0311 728.8663 722.9778 721.6032 720.9404 715.5793 715.8195 715.6353 719.3842 713.2048 703.6168 693.5682 697.7594 708.9012 711.5423 703.9869 703.1165 704.1355 693.2088 684.9656 684.2126 690.551 702.0342 696.8837 692.5035 683.2114 679.3562 698.9737 710.8137 695.5306 676.2138 677.1509 689.4975 687.1332 681.3089 676.8488 668.0444 675.6478 695.6891 706.3654 700.9263 704.9827 708.7252 708.1886 709.4519 704.9253 700.1735 697.6198 690.9429 698.8544 711.111 729.715 727.7595 715.4098 708.6943 694.5682 669.5311 668.1907 679.1734 677.5707 658.709 642.7054 641.3839 651.1614 637.6852 636.187 650.3547 656.1267 654.7639 656.6736 661.2385 657.2457 664.0833 675.4443 673.3324 676.79 671.4598 675.4677 656.4382 648.0266 660.0373 662.5925 -9999 -9999 -9999 -9999 -9999 -9999 -9999 -9999 -9999 -9999 -9999 -9999 
-9999 -9999 -9999 -9999 -9999 -9999 -9999 -9999 -9999 -9999 -9999 -9999 -9999 -9999 -9999 -9999 -9999 -9999 -9999 -9999 -9999 708.58 725.6982 725.3906 717.7684 716.181 724.0773 733.9633 730.854 727.4702 726.4416 722.395 719.1381 713.1284 708.8478 709.7133 712.8475 719.243 729.6298 729.1105 721.1743 711.4135 717.4359 734.8758 741.6999 725.5294 710.1743 702.4319 703.6317 708.1617 713.6902 724.9368 726.0896 724.838 722.2042 724.2672 721.2903 710.0048 707.5549 703.698 706.0706 708.3426 708.9059 712.8659 711.9418 709.2997 712.5417 713.6568 717.2912 720.0856 724.2126 730.6566 730.9161 723.2328 716.9806 718.1996 727.858 735.2864 729.9512 726.4891 723.522 716.3336 720.6167 724.6675 724.6205 719.9794 716.3301 706.8286 708.348 709.7241 710.0527 705.7582 700.2092 699.3682 699.0788 697.2678 695.2795 696.5286 697.7703 679.625 668.801 659.2976 663.6611 686.9612 702.2856 693.8802 677.8442 665.1498 667.3096 666.8089 672.6778 673.6766 665.14 667.5888 667.0128 673.1083 670.6809 688.6134 705.8597 705.85 710.7817 707.4285 697.9009 689.5101 685.8354 689.7511 703.817 724.2012 725.9772 717.8155 705.7474 679.2772 659.9656 668.3528 680.309 672.1489 655.0914 649.3428 644.8672 654.5857 644.5729 641.7566 655.7051 660.6246 654.352 653.6313 654.9775 655.6553 666.4066 671.6832 674.4352 669.1888 665.855 672.6422 655.8836 645.0198 654.3647 655.7582 675.9269 687.5742 -9999 -9999 -9999 -9999 701.3682 -9999 -9999 -9999 -9999 -9999 
-9999 -9999 -9999 -9999 -9999 -9999 -9999 -9999 -9999 -9999 -9999 -9999 -9999 -9999 -9999 -9999 -9999 -9999 -9999 -9999 -9999 703.691 706.0115 719.9825 728.9047 719.3947 715.2922 725.0124 730.545 746.1095 750.7031 737.5127 722.1842 711.4692 710.2063 710.0388 713.0328 717.3229 716.2543 727.1639 731.7579 725.6015 722.9625 738.8632 758.283 762.0103 748.3349 720.815 714.442 711.3634 699.0951 695.5682 702.209 712.3457 723.6726 724.8882 718.1589 717.608 717.608 709.572 707.4474 708.2772 713.3112 715.9492 718.1271 721.3729 717.0461 718.7504 718.92 717.0219 721.202 724.3726 726.8773 727.4796 718.2084 712.5513 710.5152 719.6952 727.8751 731.7117 730.5664 731.1742 726.7888 724.1833 726.6965 726.8126 717.1313 702.9498 695.8191 696.6456 704.6464 713.3801 707.15 698.9744 692.6366 698.3058 701.21 702.4054 684.5646 659.6732 662.2659 663.1839 663.4226 671.9582 673.5505 670.4103 666.6042 657.2561 661.6337 661.3764 659.9637 658.4515 667.1665 664.2601 663.798 659.2596 661.8058 679.1901 698.5053 707.1039 707.9045 703.3211 695.3956 686.7031 682.0605 686.6105 697.1028 701.8227 698.233 706.2604 717.4623 689.459 660.6711 655.4434 658.7194 661.9902 655.7346 644.1748 640.2999 652.9855 644.4689 654.1731 650.9298 656.1556 665.724 663.3574 646.4987 645.6193 646.028 651.1998 660.6069 660.7084 657.7111 657.225 662.0005 648.0991 664.4359 683.5281 685.7522 698.4464 683.7833 681.7102 -9999 711.9861 713.3287 708.3426 -9999 -9999 -9999 -9999 
-9999 -9999 -9999 -9999 -9999 -9999 -9999 -9999 -9999 -9999 -9999 -9999 -9999 -9999 -9999 -9999 -9999 -9999 -9999 -9999 -9999 -9999 703.9257 713.5203 730.0761 731.584 733.3127 731.2297 715.5873 719.6269 728.1072 727.368 735.7292 734.6989 714.4149 699.4771 710.6542 723.0883 727.1957 728.0624 734.16 728.0093 729.1194 745.0396 745.8129 739.8014 724.7267 704.9999 702.4485 705.1439 702.1962 699.0735 706.9171 716.0576 712.0397 714.4561 720.7072 718.7452 714.507 716.2127 712.3387 709.2266 705.5402 703.4035 707.8279 713.9438 716.2533 717.5384 714.3066 711.0314 714.5801 717.4001 720.0121 721.9874 718.1553 712.4727 707.4586 706.4523 712.8204 726.7393 742.6461 746.7996 738.1255 726.6188 718.3223 716.1083 714.3989 708.2142 702.0096 709.6546 716.1339 719.0803 714.4847 705.9246 700.8172 708.3207 706.2174 696.5906 672.9125 654.861 659.4814 672.7961 682.387 673.0341 665.2151 664.449 666.9996 665.3279 675.3455 681.1102 671.9108 659.5396 660.0907 662.5016 658.8414 652.6618 652.946 660.8069 672.107 684.0757 701.927 702.4604 693.8445 686.8538 680.2789 691.858 696.2742 674.4542 659.85 669.6509 688.2977 683.5081 662.3249 656.0656 656.0297 654.7812 650.0991 637.7771 638.3317 655.048 654.9844 658.0519 653.3206 646.9292 650.8643 650.3461 649.7284 653.9859 650.3151 645.2266 641.5126 645.8086 648.5106 652.2246 663.4974 652.6043 667.9326 689.3754 703.0295 700.1131 709.4048 707.6605 712.7874 709.6088 -9999 -9999 -9999 -9999 -9999 -9999 
-9999 -9999 -9999 -9999 -9999 -9999 -9999 -9999 -9999 -9999 -9999 -9999 -9999 -9999 -9999 -9999 -9999 -9999 -9999 -9999 -9999 -9999 -9999 706.1752 718.7346 716.549 712.1478 728.1031 720.582 703.706 703.6931 699.9593 711.0091 732.8591 732.614 714.1114 705.9278 708.752 728.7593 742.4227 748.1293 741.5861 747.5303 753.3334 739.9734 718.9412 709.3642 708.6162 702.4 699.1666 697.2493 696.6228 705.9878 719.4772 703.7286 705.3266 718.5159 722.0924 718.607 713.9227 712.3218 711.449 705.9728 702.405 705.1542 708.0045 709.8094 713.775 707.8268 703.202 706.618 712.5035 713.191 714.0071 716.8143 715.7715 710.4763 709.8307 710.9739 717.2437 731.9033 735.9671 727.1723 717.9235 710.5104 711.1689 707.4249 697.4579 697.0338 698.6946 711.6545 726.9502 720.3593 712.7044 713.6425 712.5035 710.0431 685.1093 665.3381 666.3947 671.514 676.3576 682.1568 677.8939 669.5695 669.229 673.7677 675.4834 679.3708 691.7233 692.6393 678.8608 663.6464 660.9686 666.5872 668.8983 663.809 659.655 661.4682 666.0092 678.4523 692.5462 695.7418 683.9274 672.9834 670.4594 680.1381 667.9019 653.374 649.4968 649.906 649.6624 648.7382 650.0634 654.9305 652.5225 657.9518 656.256 654.4839 661.0945 659.8134 645.78 640.8356 640.3799 643.4123 652.0893 656.1509 651.9846 657.8391 661.1083 656.6033 646.1604 634.7828 655.3491 657.1684 658.1176 -9999 672.8597 681.4257 679.0573 680.7582 693.1815 703.8945 -9999 -9999 -9999 -9999 -9999 -9999 -9999 
-9999 -9999 -9999 -9999 -9999 -9999 -9999 -9999 -9999 -9999 -9999 -9999 -9999 -9999 -9999 -9999 -9999 -9999 -9999 -9999 -9999 -9999 -9999 -9999 699.6042 699.0052 699.1178 710.4079 720.1604 719.2403 703.4529 697.1537 701.6863 722.5234 737.5126 740.6585 733.6277 722.2286 719.0496 733.731 745.4177 733.0184 742.9124 738.4919 723.1853 706.8282 695.5512 691.72 697.8282 701.1921 695.6078 692.346 704.2238 712.3694 694.5633 693.5628 702.495 710.8558 718.1799 715.5146 712.6578 711.73 705.3201 701.2018 700.0664 703.6575 709.3499 709.9786 706.5259 702.8658 705.7184 710.5579 710.6766 712.7394 713.3578 717.2014 713.2538 708.5841 706.4717 709.3942 723.0914 733.6382 728.1967 724.4135 719.0903 715.2696 701.8616 691.2056 697.1028 703.2504 710.781 719.2466 712.6183 716.3939 723.8673 719.4079 699.3189 668.0002 663.5766 679.625 682.7267 690.5219 685.2482 678.6517 681.9106 681.6306 687.7052 686.8951 680.8688 678.1809 674.3746 660.2766 656.1434 675.5065 682.9415 681.1499 677.517 672.3718 672.7199 677.2784 684.5818 686.8737 689.2398 690.0377 674.8753 664.2578 663.7444 671.4992 660.4628 646.3081 644.6721 650.2022 656.7083 658.3375 660.3034 653.2696 644.9153 645.2429 643.8325 650.421 663.1365 656.9735 642.5498 642.5146 631.3134 641.9643 651.6882 646.0557 641.1614 645.331 660.4938 660.4968 645.3028 669.3942 662.4415 -9999 -9999 -9999 -9999 -9999 -9999 -9999 -9999 -9999 -9999 -9999 -9999 -9999 -9999 -9999 
-9999 -9999 -9999 -9999 -9999 -9999 -9999 -9999 -9999 -9999 -9999 -9999 -9999 -9999 -9999 -9999 -9999 -9999 -9999 -9999 -9999 -9999 -9999 -9999 -9999 694.0887 709.1491 722.8085 734.3152 738.8207 727.2192 709.8042 699.7446 714.7928 744.7772 759.8249 758.238 746.9539 738.3226 743.8149 736.8672 711.1337 710.4228 715.7561 714.5962 714.6307 711.055 704.1463 701.3494 698.4588 694.8801 692.9723 693.4055 691.0165 684.4335 689.2678 689.0753 696.3981 717.0693 717.9214 711.6672 709.0074 706.5359 705.5634 701.3206 697.9129 700.9453 704.3441 703.1191 709.4368 707.8664 710.512 709.3638 712.9467 710.7902 711.0751 702.1011 700.3484 700.803 700.3131 702.9947 709.1399 718.8322 724.0211 721.501 716.449 704.7645 691.6494 693.4678 702.4454 716.1619 720.2918 711.2457 717.0683 723.1417 709.6482 680.7878 664.2437 671.0749 684.6912 689.9621 686.9017 674.5851 677.3247 689.8796 690.2119 694.2102 696.5797 692.322 682.3937 674.1673 658.3397 656.7878 675.538 692.9071 697.4872 697.5741 694.5267 692.3657 697.2065 700.0027 700.41 703.7253 702.9142 679.345 666.7156 658.2258 670.8073 672.1385 650.1567 649.5325 655.1802 654.5609 655.9487 660.4194 661.6726 655.2324 660.5787 664.8115 664.3418 672.0502 670.7577 663.62 651.8203 647.981 634.6002 637.2543 646.7944 649.3173 650.7303 660.6246 674.6071 666.3848 671.2111 661.381 -9999 -9999 -9999 -9999 -9999 -9999 -9999 -9999 -9999 -9999 -9999 -9999 -9999 -9999 -9999 
-9999 -9999 -9999 -9999 -9999 -9999 -9999 -9999 -9999 -9999 -9999 -9999 -9999 -9999 -9999 -9999 -9999 -9999 -9999 -9999 -9999 -9999 -9999 -9999 -9999 698.615 697.1439 712.462 730.2926 731.1288 719.1771 717.5404 701.2095 698.952 719.2803 742.5952 755.5582 758.9211 755.9581 751.7188 726.2356 697.1142 686.8421 691.0674 696.8352 710.8888 723.4245 729.6793 710.8952 690.0146 685.7676 688.5672 685.5394 682.4703 682.4159 688.0422 689.375 691.1501 702.1302 709.5143 711.5492 708.4376 706.1595 704.2838 705.3765 701.5539 693.14 698.3958 699.5837 701.704 700.8642 703.0981 703.6216 708.9764 710.0804 712.6215 704.2334 694.7149 695.4249 692.3177 686.1689 690.4054 705.7776 712.7586 703.2225 694.2866 687.3979 682.4892 684.9302 696.8691 720.1399 727.8221 720.9694 721.8332 725.7195 712.9479 692.871 686.6833 683.1959 692.3127 686.5488 677.6266 680.5607 694.1536 702.0371 701.5712 701.8962 705.4414 699.0138 690.8624 688.0917 664.7355 652.8682 665.2147 682.7196 687.6288 690.1087 689.9049 689.4413 698.6155 711.4597 718.1716 723.3177 716.4189 692.5622 672.6422 657.5056 660.0073 663.6851 648.3055 654.0139 662.4261 655.0056 649.1024 658.5974 662.1915 659.1587 660.2874 663.1243 666.3553 663.8912 664.0475 671.7056 665.1605 656.3726 643.5818 641.816 646.1717 650.0419 648.9273 660.941 670.5674 679.751 663.2123 -9999 -9999 -9999 -9999 -9999 -9999 -9999 -9999 -9999 -9999 -9999 -9999 -9999 -9999 -9999 -9999 
-9999 -9999 -9999 -9999 -9999 -9999 -9999 -9999 -9999 -9999 -9999 -9999 -9999 -9999 -9999 -9999 -9999 -9999 -9999 -9999 -9999 -9999 -9999 -9999 -9999 -9999 685.6964 696.5739 709.3417 697.8766 689.0189 706.3199 708.4986 700.1573 698.5226 712.4971 733.6318 751.5393 754.9176 751.0745 736.8775 715.5021 704.7161 697.0843 692.5101 695.3122 700.5164 702.9888 711.678 710.5134 699.8484 693.7038 687.996 682.6301 672.1602 675.8276 689.8719 687.913 683.9827 698.3687 700.7111 699.108 699.235 700.3879 703.5554 698.1154 690.5843 690.3725 690.4756 696.6733 696.9103 699.5695 699.2012 696.1447 705.1381 703.8642 701.8011 699.3179 696.6359 690.2803 682.8987 686.0078 685.5433 679.2637 671.8511 674.4251 677.9027 682.6996 686.2276 691.6082 699.9329 706.0651 705.103 705.7024 710.7737 712.2755 693.5136 701.1747 697.0533 699.8164 686.938 685.021 685.9466 686.221 692.0527 695.5131 689.8994 691.2308 690.8328 682.6102 675.7424 662.6599 646.1084 653.1791 661.5375 657.3909 660.4422 663.8775 669.9156 683.8937 690.8295 688.6729 692.2488 684.6636 677.6514 673.1961 662.342 652.4354 656.2997 653.7495 667.8203 682.9825 680.9724 667.2791 667.725 674.5751 665.4163 651.2011 646.0328 652.087 664.6272 665.5466 666.7742 667.8373 668.854 667.3336 654.8381 644.4095 644.8224 637.8567 650.5922 669.8264 674.7351 646.042 -9999 -9999 -9999 -9999 -9999 -9999 -9999 -9999 -9999 -9999 -9999 -9999 -9999 -9999 -9999 -9999 
-9999 -9999 -9999 -9999 -9999 -9999 -9999 -9999 -9999 -9999 -9999 -9999 -9999 -9999 -9999 -9999 -9999 -9999 -9999 -9999 -9999 -9999 -9999 -9999 -9999 -9999 686.212 698.9639 696.8772 678.0649 675.6674 695.8648 711.629 711.8961 700.5777 695.6777 710.7021 737.5187 753.2791 745.6734 736.7897 729.2493 725.8113 708.0265 700.6712 693.9457 685.1779 678.8124 703.3345 725.752 720.3377 709.7663 700.2709 691.6585 678.6689 679.61 694.0472 694.1454 680.9797 691.4066 700.3068 698.1968 696.1871 700.775 700.3954 692.8253 690.2678 686.0438 689.8561 696.3231 698.2087 696.9581 684.9158 678.9368 684.9789 688.9951 690.2931 699.5815 694.9259 686.658 682.1807 678.2542 668.8791 663.5419 664.5315 674.3746 692.847 700.1407 700.5577 692.5967 680.3759 679.6772 682.2738 679.1835 684.5154 691.2115 677.507 695.7746 691.8793 686.0342 678.7526 684.361 683.5497 671.3627 668.2693 671.3837 667.9224 671.5377 682.8045 676.9736 663.4495 656.5825 648.813 652.9877 645.5317 641.8044 645.7765 653.892 653.0191 663.5869 662.1841 653.2291 650.1602 647.1726 654.8078 674.0364 664.8392 654.6854 670.6423 675.7969 681.1625 696.7549 702.9543 688.4209 683.676 684.948 673.5201 663.3712 651.2277 650.6163 655.0068 654.3785 650.5831 652.7146 656.9366 673.5932 675.7784 658.0969 660.6039 641.5157 640.5897 663.9648 671.0591 645.3087 635.2993 -9999 -9999 -9999 -9999 -9999 -9999 -9999 -9999 -9999 -9999 -9999 -9999 -9999 -9999 -9999 
-9999 -9999 -9999 -9999 -9999 -9999 -9999 -9999 -9999 -9999 -9999 -9999 -9999 -9999 -9999 -9999 -9999 -9999 -9999 -9999 -9999 -9999 -9999 -9999 -9999 674.4487 684.1256 695.1557 695.6374 679.5581 674.5498 680.9367 694.9782 703.2009 705.9373 706.0629 715.9445 735.617 748.7579 743.1363 733.2075 724.4877 717.3816 700.3585 704.548 705.6938 703.4827 694.22 692.9268 700.1212 706.05 705.5209 697.5002 694.3615 689.9122 685.1547 700.6583 695.1695 683.0657 691.5047 706.2485 708.6153 702.95 708.0313 703.0198 695.1949 688.5177 686.1106 687.8165 693.0428 696.9267 692.2639 680.8132 670.4764 671.1629 678.3149 685.4047 692.234 688.8411 681.5406 683.8522 677.2751 674.143 670.9033 678.9374 688.7751 707.6642 712.4489 700.8642 690.1695 680.82 681.3517 679.1254 671.7327 677.0519 673.5426 676.1403 695.6732 679.9714 666.4269 660.8924 667.127 675.5238 661.4378 645.4472 646.8331 652.6531 661.3627 669.1122 668.3505 660.0895 650.4363 656.5175 663.9293 656.977 654.0538 655.2908 647.7584 645.9202 650.8718 655.4711 654.6007 651.0846 648.3281 654.4388 665.2527 658.838 660.8023 680.1274 688.8994 692.0604 693.1367 690.6194 692.7387 691.9685 689.9764 684.2729 678.0793 662.0542 660.2839 652.317 646.2776 641.92 653.6487 672.5917 680.9113 689.8533 685.8785 684.6261 669.1768 650.2219 650.48 677.2163 659.7398 654.1407 669.4507 669.0218 673.4809 680.1776 -9999 -9999 -9999 -9999 -9999 -9999 -9999 -9999 -9999 -9999 -9999 
-9999 -9999 -9999 -9999 -9999 -9999 -9999 -9999 -9999 -9999 -9999 -9999 -9999 -9999 -9999 -9999 -9999 -9999 -9999 -9999 -9999 -9999 -9999 -9999 -9999 -9999 669.9224 673.5591 684.1068 671.7864 674.5969 676.0828 676.3791 697.5839 709.8303 715.5544 731.5989 743.2977 739.0514 738.0918 747.7633 741.8235 717.5319 713.1821 712.2383 707.6448 704.7548 709.4166 694.3979 677.4702 679.9771 683.605 676.5939 673.7619 681.7139 678.7526 687.0263 676.8884 684.03 692.4149 705.1848 713.8065 711.9546 710.2287 703.7153 692.0801 687.7097 681.3717 674.3409 684.1002 695.7202 692.5528 685.0353 677.2352 673.6462 675.5918 682.3006 687.7742 684.7742 687.8254 686.701 683.8243 684.6891 685.2267 687.1461 687.3197 693.6427 699.2609 679.9777 667.0236 674.7372 681.3871 672.7222 669.7539 677.1761 674.0493 687.1927 697.3102 682.7146 659.2316 653.2174 656.5642 657.6996 648.1493 636.9546 638.9978 647.0422 650.718 647.7845 644.826 642.3052 652.3157 674.3452 679.6806 674.5667 667.0711 664.3007 663.8505 656.9193 655.8195 659.4741 662.7975 657.7307 654.3259 654.0936 656.9679 658.8103 673.6513 670.8253 678.4603 699.6309 686.563 671.1573 680.963 684.0071 683.1373 681.8141 671.8625 669.0884 669.454 664.307 668.6208 667.405 674.9596 672.0676 675.3701 674.6273 663.7269 667.7144 678.5294 678.8605 658.4882 681.5034 672.8687 663.9772 673.0595 674.1306 678.1057 693.2219 688.4694 -9999 -9999 -9999 -9999 -9999 -9999 -9999 -9999 -9999 -9999 
-9999 -9999 -9999 -9999 -9999 -9999 -9999 -9999 -9999 -9999 -9999 -9999 -9999 -9999 -9999 -9999 -9999 -9999 -9999 -9999 -9999 -9999 -9999 -9999 -9999 -9999 673.0408 667.4764 671.621 662.4621 678.5792 697.3569 704.8839 713.2061 701.8432 695.8234 710.2255 725.7781 727.6346 723.6759 739.8356 742.5524 738.3246 735.7242 729.1807 712.4386 701.8234 712.6009 711.1816 697.0843 687.7019 675.9677 672.0867 670.8547 680.5962 676.6254 678.7459 678.4525 669.9152 690.1168 709.4016 716.6013 705.4012 693.6906 693.1729 689.0753 675.0537 672.2819 674.3284 678.2827 684.4223 687.0688 680.339 678.7593 676.1298 673.4459 677.2985 679.1521 679.625 678.6434 681.0887 678.5848 674.1184 679.5268 685.5157 685.1027 672.6823 668.1453 665.6046 662.5485 671.4683 682.7418 678.7834 674.2441 673.8829 676.0458 678.9178 680.4371 666.7265 654.7454 648.9181 649.4559 648.9163 656.182 663.6439 663.6429 670.208 666.7292 656.9518 651.528 653.8748 657.7262 659.4885 665.7685 671.8947 676.6141 675.3017 666.5833 656.2283 660.8882 663.6361 670.8554 662.4969 654.4363 654.8734 667.2006 667.9427 687.368 670.8323 664.8666 680.5156 677.8926 671.8601 675.6069 667.3279 663.6138 663.7752 668.6157 676.6842 675.0937 677.9146 678.2983 675.262 668.8491 665.2113 663.4875 657.5072 650.8054 660.7502 671.514 686.663 691.3572 677.7675 691.6345 673.6843 679.8812 682.7256 682.5402 697.7578 699.7933 698.6166 698.5391 709.7962 -9999 -9999 -9999 -9999 -9999 -9999 -9999 
-9999 -9999 -9999 -9999 -9999 -9999 -9999 -9999 -9999 -9999 -9999 -9999 -9999 -9999 -9999 -9999 -9999 -9999 -9999 -9999 -9999 -9999 -9999 -9999 -9999 -9999 -9999 668.363 667.9427 666.7031 685.0729 700.6376 709.0598 712.5577 692.4227 677.7183 682.9093 688.0709 701.2111 716.0766 735.1139 726.5781 737.7734 742.4238 744.0995 727.9219 713.3546 718.9675 720.9446 720.6626 727.9396 720.2918 701.7784 684.2027 672.728 674.7641 678.4958 671.3604 671.1776 687.1841 695.8312 691.806 676.342 669.359 680.8833 690.0093 675.9785 674.3755 670.7849 668.7828 670.0457 677.6769 678.8162 675.5115 675.1412 670.0558 674.3385 679.0115 677.2639 676.6208 674.0476 673.817 674.0414 672.7807 671.3119 664.088 657.8389 656.1319 663.237 673.1096 686.9641 698.9932 702.8627 695.0322 684.5485 678.9575 677.0103 672.4954 671.1235 677.9764 666.0688 667.1752 669.1858 674.056 674.6058 670.1119 681.3284 681.3767 672.2739 663.4614 658.0481 643.509 633.8375 638.8773 646.1154 662.1876 678.9133 670.378 658.6844 662.3923 665.6194 675.0432 659.0983 652.037 651.6975 673.5291 672.988 688.0158 679.6438 660.4194 655.8113 661.0821 677.5105 682.3738 670.4402 653.61 646.7208 646.2778 652.8417 668.2795 680.8499 682.6979 676.1954 666.4133 656.9523 651.1837 653.3067 664.4791 677.0737 682.7096 670.0626 661.697 660.9788 685.6554 694.279 690.2321 685.1823 674.2879 687.1846 704.9113 713.9073 719.2171 725.0751 720.399 -9999 -9999 -9999 -9999 -9999 -9999 
-9999 -9999 -9999 -9999 -9999 -9999 -9999 -9999 -9999 -9999 -9999 -9999 -9999 -9999 -9999 -9999 -9999 -9999 -9999 -9999 -9999 -9999 -9999 -9999 -9999 -9999 -9999 -9999 662.0663 662.1091 664.7025 659.7658 670.5623 686.3987 677.1782 665.1555 662.9594 658.8803 673.7711 699.0703 709.0202 713.4247 721.7733 726.3935 724.5138 728.2923 729.6647 726.2429 721.7764 714.7849 717.8676 729.3158 724.5134 704.0471 675.0786 658.9298 652.3745 657.9529 659.8605 670.1526 666.1638 670.2356 662.2052 657.5068 670.6663 685.8918 686.425 672.3821 662.2761 664.1308 666.902 681.7106 682.9026 682.6896 673.3165 665.3791 662.2315 659.0493 663.282 672.5645 673.8698 669.5233 670.1169 669.6279 658.9504 657.6754 660.1733 669.72 672.9582 665.6314 679.9978 703.9223 696.3715 683.7641 686.3345 694.5615 693.1268 699.0546 697.7247 683.421 672.3297 667.5706 678.2748 679.3618 676.2714 680.6309 686.7263 678.7014 662.5427 665.628 661.8563 651.0171 636.9796 632.4033 647.3033 664.3741 677.3439 672.1476 661.847 669.2448 678.8999 676.076 660.129 661.9924 646.7756 670.2097 682.7512 681.0335 668.7789 655.1652 648.7101 667.842 692.0829 691.3726 675.9319 661.3936 657.96 659.5113 653.8747 652.5873 659.2196 657.3616 652.9647 650.6931 651.8696 644.2561 644.0431 656.1815 656.2859 656.7071 651.429 664.1722 674.6552 667.682 672.8259 681.1332 683.8409 682.2238 701.6631 709.7026 710.5743 709.1142 708.1841 703.9708 -9999 -9999 -9999 -9999 -9999 -9999 
-9999 -9999 -9999 -9999 -9999 -9999 -9999 -9999 -9999 -9999 -9999 -9999 -9999 -9999 -9999 -9999 -9999 -9999 -9999 -9999 -9999 -9999 -9999 -9999 -9999 -9999 -9999 -9999 -9999 666.6243 665.2648 654.6686 663.9682 677.8613 674.1711 666.952 670.3915 662.8672 660.4142 666.4951 665.106 673.7788 700.2742 711.2445 696.2349 700.5814 721.2263 730.8695 737.6636 738.9981 728.9754 726.1025 735.8374 731.2488 712.5397 686.3104 655.7543 649.0932 653.7491 662.1983 656.9297 658.5537 654.618 651.7337 659.9844 675.3466 686.3345 678.2609 673.6282 666.5106 662.0915 663.9494 680.7865 684.937 685.9648 682.0206 664.0525 653.1984 663.911 666.5701 665.6546 670.3305 675.9197 674.6429 673.9755 670.561 670.9224 675.1161 674.8203 671.2365 680.968 688.098 678.606 683.8941 697.2397 702.5193 702.5327 701.9599 687.9746 668.7929 664.6576 676.4171 690.1021 683.9263 674.9321 676.3203 676.2714 666.1707 665.9015 661.0317 651.08 645.0258 636.9796 636.6941 654.1852 667.728 682.9297 684.2529 671.5692 669.4989 678.9358 685.9514 681.9573 672.5224 651.2487 660.0063 687.6744 684.14 659.3948 648.2861 649.7266 659.7398 667.762 673.736 679.3212 679.0238 682.618 676.1067 663.5492 653.4157 645.3693 642.5805 644.9752 636.3287 633.4793 650.1368 643.2034 633.9431 641.4276 640.0634 643.6326 650.0099 648.2523 647.8547 674.5721 680.8445 695.9346 695.3486 695.6521 683.2758 -9999 676.5381 -9999 -9999 -9999 -9999 -9999 -9999 -9999 -9999 
-9999 -9999 -9999 -9999 -9999 -9999 -9999 -9999 -9999 -9999 -9999 -9999 -9999 -9999 -9999 -9999 -9999 -9999 -9999 -9999 -9999 -9999 -9999 -9999 -9999 -9999 -9999 -9999 -9999 663.3335 663.5754 666.3041 675.377 684.3958 673.091 663.7012 669.1831 670.5222 658.0623 648.7125 658.36 678.6064 676.2277 678.0334 681.2671 710.8418 729.0253 715.6879 732.9016 749.6063 735.4894 730.8447 736.1612 730.8583 727.3586 717.3757 684.1927 685.1106 679.1978 664.9725 655.2006 653.2605 652.6559 652.4051 651.9388 655.2567 660.2834 664.649 670.29 676.6909 678.3809 668.5358 664.985 680.3369 680.2455 679.2625 676.287 664.7516 661.6382 661.4653 663.0581 660.16 667.3799 677.5931 681.4824 679.615 673.564 667.4731 677.4518 679.2491 678.3564 672.7188 672.9451 685.8012 701.3553 708.5335 700.6912 678.0599 655.5375 660.4353 678.1453 685.0762 694.051 679.2826 670.8961 674.7978 667.2415 651.6657 643.9226 637.0438 633.5141 635.8989 638.903 636.2568 647.0153 664.8461 676.5928 684.8219 679.0261 658.1321 657.7458 673.0464 678.626 683.1522 676.9521 678.2241 682.9164 668.8914 656.7775 653.0082 653.4901 654.7009 658.1183 658.3807 663.6053 685.8002 678.3552 662.9667 664.9611 662.8524 664.8324 652.1625 659.2884 648.7697 646.0087 651.3533 632.3759 624.9744 631.3748 647.739 638.6579 635.6581 654.0428 652.9821 672.1521 695.8105 693.967 675.631 -9999 -9999 -9999 -9999 -9999 -9999 -9999 -9999 -9999 -9999 -9999 -9999 
-9999 -9999 -9999 -9999 -9999 -9999 -9999 -9999 -9999 -9999 -9999 -9999 -9999 -9999 -9999 -9999 -9999 -9999 -9999 -9999 -9999 -9999 -9999 -9999 -9999 -9999 -9999 -9999 -9999 -9999 661.216 656.4452 663.8231 672.1555 668.3306 670.0814 679.3273 674.1285 666.36 667.8633 658.7264 664.661 658.0619 677.2744 687.0175 684.2492 683.7558 680.1303 713.7527 746.2191 733.7946 715.1969 706.0206 711.5587 710.3151 712.9351 697.6263 702.4841 716.8555 709.6653 691.6214 682.2039 671.3718 663.4933 658.3893 652.325 654.9092 665.3673 687.1444 707.3332 703.2 683.8077 669.8434 669.6364 666.5225 658.2154 659.9684 666.4167 668.7115 666.5975 658.1166 657.6157 661.9306 675.2781 679.5247 677.9553 677.7954 672.4327 674.2768 683.0062 679.6266 666.444 670.1594 689.7841 706.0361 706.7242 689.7874 670.156 667.379 674.2313 682.7479 694.952 696.4688 674.3564 659.3569 665.5119 664.4644 646.9935 643.8021 642.4755 643.6489 644.5059 648.0675 640.8817 640.0799 648.1144 661.4012 689.2138 690.4209 665.173 650.8381 649.9025 654.3867 671.4304 676.3432 689.5468 693.8294 686.9667 673.5164 666.3246 656.8213 654.1978 652.6479 648.903 663.6429 681.4084 675.2725 677.7943 674.574 663.9614 665.2096 665.7338 662.2682 649.9126 652.627 658.2277 641.9824 640.236 643.0236 653.8013 648.9098 647.3208 651.2417 674.5245 692.7453 684.1123 676.0328 647.01 -9999 -9999 -9999 -9999 -9999 -9999 -9999 -9999 -9999 -9999 -9999 -9999 
-9999 -9999 -9999 -9999 -9999 -9999 -9999 -9999 -9999 -9999 -9999 -9999 -9999 -9999 -9999 -9999 -9999 -9999 -9999 -9999 -9999 -9999 -9999 -9999 -9999 -9999 -9999 -9999 -9999 -9999 -9999 664.0675 653.7821 651.1627 658.7573 660.9285 673.1523 690.6085 687.1663 672.6418 656.1591 663.1415 661.649 653.6232 655.3352 656.0586 650.6155 650.8904 695.5261 738.0363 738.2227 725.4904 708.8718 695.3497 686.8774 688.9781 683.42 700.2754 702.6782 715.2446 724.1498 711.4053 696.6935 691.4822 689.7079 674.1369 672.4958 683.6914 688.235 703.4109 710.2511 694.5273 671.809 665.477 664.5362 657.3788 652.3052 657.9564 656.0049 649.3032 649.3738 664.308 671.6718 676.4592 680.4138 677.02 675.6019 673.0633 672.6918 673.7462 669.7263 666.5769 677.7201 686.9447 684.0093 680.2016 667.5856 664.8768 676.2209 680.0339 691.1157 697.6041 691.6421 670.2017 666.1081 672.6829 659.4768 645.9998 644.6474 642.5593 650.2836 652.1414 642.4437 636.1441 637.7213 643.3699 649.6624 674.4369 687.5763 673.5573 659.4711 645.8133 639.9898 643.2022 652.0068 661.91 679.3015 690.4164 682.2351 657.6662 652.7023 658.6227 653.7567 649.0989 655.0989 658.9539 671.181 686.057 673.8743 650.2976 644.3937 664.1312 669.7527 670.9269 673.5741 679.5202 673.8672 665.2994 667.3472 665.9766 645.7372 661.3926 679.0295 694.2375 688.3489 665.9527 654.2756 -9999 -9999 -9999 -9999 -9999 -9999 -9999 -9999 -9999 -9999 -9999 -9999 -9999 
-9999 -9999 -9999 -9999 -9999 -9999 -9999 -9999 -9999 -9999 -9999 -9999 -9999 -9999 -9999 -9999 -9999 -9999 -9999 -9999 -9999 -9999 -9999 -9999 -9999 -9999 -9999 -9999 -9999 -9999 -9999 -9999 -9999 646.5203 648.6116 656.6443 660.6521 681.8818 678.5294 658.1356 656.5682 662.4511 653.367 648.8117 654.4711 653.2413 643.3204 636.931 657.8873 684.2725 709.0811 727.3343 728.1343 714.8112 701.0883 684.0027 682.0918 697.963 695.5784 705.0349 713.1188 714.2431 703.2235 704.4247 706.7735 688.4579 682.6224 701.8454 708.4169 705.2057 710.5002 698.0345 685.1093 677.1576 673.8575 667.0132 657.2065 655.4128 659.8944 655.7385 654.3381 662.996 665.2595 668.7136 671.8783 674.0161 671.2094 672.8788 673.1241 673.834 670.7372 674.3766 685.5769 688.5739 682.4621 676.1382 669.4378 677.3807 681.3584 683.3502 688.9896 694.1851 680.712 669.3512 672.9023 671.9375 658.452 646.9408 649.4034 656.2803 658.1279 643.6242 630.5895 635.542 635.8392 640.8391 645.5411 657.3253 674.5133 676.5034 664.4004 654.6007 640.8387 634.1152 640.1947 644.4565 658.4728 672.7651 679.2961 663.9442 661.871 666.5271 661.2592 660.4297 659.4883 661.271 664.124 669.798 647.7724 636.9974 648.1703 664.2847 672.9125 667.0878 665.7611 671.8308 668.6841 664.4391 678.223 677.2889 662.2786 675.2081 690.7949 681.8386 678.5718 661.6176 -9999 -9999 -9999 -9999 -9999 -9999 -9999 -9999 -9999 -9999 -9999 -9999 -9999 -9999 
-9999 -9999 -9999 -9999 -9999 -9999 -9999 -9999 -9999 -9999 -9999 -9999 -9999 -9999 -9999 -9999 -9999 -9999 -9999 -9999 -9999 -9999 -9999 -9999 -9999 -9999 -9999 -9999 -9999 -9999 -9999 -9999 -9999 -9999 641.0343 642.1819 647.1796 650.8123 648.7171 647.0895 645.852 638.7243 644.7203 653.7474 656.4897 653.3844 645.1854 646.5568 655.7824 666.4537 678.3168 704.8548 721.6312 726.8033 720.0393 701.4817 689.403 684.8539 691.4724 697.8598 708.2548 717.3811 706.9443 705.043 703.4282 677.3862 668.6501 696.1826 714.2415 720.418 717.7421 708.1506 701.2526 687.4209 681.1536 675.5451 661.9649 658.5572 663.1016 657.3431 650.7088 658.5077 661.8002 667.9122 668.7068 669.0377 670.5453 672.8416 672.9576 670.1017 661.0833 659.3914 659.0493 663.3004 664.5464 660.7789 666.4905 685.2267 684.8738 690.7488 696.4862 694.1951 682.0895 678.5082 687.3019 681.2817 662.684 648.9576 655.1266 659.8536 648.6681 639.447 634.491 640.0527 639.6122 641.6142 650.0327 666.1199 683.1423 685.0198 675.1442 666.0944 651.894 640.4272 647.9443 659.3677 668.1498 676.7446 683.8166 677.9496 665.3779 673.7799 679.0284 674.115 666.8816 663.2644 651.7823 642.6807 631.5025 641.8951 663.6896 659.4724 666.6293 660.9784 652.325 654.0086 649.3008 652.4354 665.8218 678.75 688.8906 687.9156 672.3481 676.9454 652.7523 -9999 -9999 -9999 -9999 -9999 -9999 -9999 -9999 -9999 -9999 -9999 -9999 -9999 -9999 -9999 
-9999 -9999 -9999 -9999 -9999 -9999 -9999 -9999 -9999 -9999 -9999 -9999 -9999 -9999 -9999 -9999 -9999 -9999 -9999 -9999 -9999 -9999 -9999 -9999 -9999 -9999 -9999 -9999 -9999 -9999 -9999 -9999 -9999 -9999 -9999 645.6287 638.9354 635.8177 641.8881 654.9358 646.7043 640.3994 646.9017 639.4061 640.071 644.1391 658.0289 670.2775 669.2719 668.9069 670.2555 672.7526 692.8641 720.815 733.3892 728.8299 710.3115 690.8113 687.8738 691.8195 698.0356 703.5563 705.1439 698.4608 689.7906 674.4745 668.0947 667.5815 679.2855 689.6479 693.6345 697.7924 699.4331 697.9467 688.1809 677.5294 668.4814 666.5326 660.101 650.6972 648.3842 659.5113 663.2786 671.4858 671.8037 670.8456 674.4234 675.0028 675.8702 670.3339 657.8598 657.1269 665.0308 667.9076 666.6942 669.4031 675.5653 688.4271 693.2696 693.4252 701.7311 700.1801 691.7052 688.2503 688.3489 687.4938 673.3975 658.7906 659.5469 647.2301 641.2327 638.2267 636.2894 641.8256 646.1928 653.7032 663.1278 678.5245 682.3156 673.8878 665.2015 664.3297 653.9194 644.0773 646.6702 656.86 657.9946 664.0247 681.8273 680.8011 665.2527 664.4699 667.91 657.6317 648.7032 647.1382 652.7963 640.3212 642.4472 661.4326 668.6501 655.9014 652.5504 652.0927 648.6856 636.04 640.7576 659.5262 679.9814 695.0878 678.2676 686.1503 670.0253 661.4974 647.9122 -9999 -9999 -9999 -9999 -9999 -9999 -9999 -9999 -9999 -9999 -9999 -9999 -9999 -9999 -9999 
-9999 -9999 -9999 -9999 -9999 -9999 -9999 -9999 -9999 -9999 -9999 -9999 -9999 -9999 -9999 -9999 -9999 -9999 -9999 -9999 -9999 -9999 -9999 -9999 -9999 -9999 -9999 -9999 -9999 -9999 -9999 -9999 -9999 -9999 -9999 -9999 640.6973 651.0638 656.5386 659.4505 659.0897 652.2125 649.7709 642.2031 642.702 648.5555 663.6618 677.2475 677.5837 669.4077 665.4589 663.5916 673.7867 692.6147 710.314 713.998 716.1073 708.372 698.9537 695.964 691.3787 692.9565 692.7263 690.1345 688.0081 681.5695 663.0434 652.4886 647.0544 664.2181 672.6827 685.2803 684.0521 674.6475 674.3105 677.4556 671.9695 672.2886 671.7958 661.3569 657.1356 655.638 650.7822 655.4885 659.4492 656.9846 666.1506 668.2961 673.7833 670.4311 660.0188 663.0649 676.819 676.337 679.3881 687.9675 685.0762 694.856 696.8809 685.0956 692.1108 703.0339 697.333 686.3502 674.3295 672.2366 670.1609 656.4579 647.3236 645.1879 643.0648 638.814 645.6268 646.6738 651.5941 653.2905 661.5822 666.7231 658.5901 638.7077 636.1526 642.9941 636.7847 636.7561 642.0355 649.8583 647.8215 655.972 680.9346 687.7863 679.0137 666.7407 656.4136 650.3884 647.6933 657.6001 669.9937 664.996 671.2013 670.7961 658.8941 640.6618 633.6742 642.7409 645.401 640.9952 644.7474 672.9834 698.3986 678.7761 670.4114 650.5527 645.0035 -9999 -9999 -9999 -9999 -9999 -9999 -9999 -9999 -9999 -9999 -9999 -9999 -9999 -9999 -9999 -9999 -9999 
-9999 -9999 -9999 -9999 -9999 -9999 -9999 -9999 -9999 -9999 -9999 -9999 -9999 -9999 -9999 -9999 -9999 -9999 -9999 -9999 -9999 -9999 -9999 -9999 -9999 -9999 -9999 -9999 -9999 -9999 -9999 -9999 -9999 -9999 -9999 -9999 -9999 665.6455 659.842 658.4693 663.3128 657.5448 656.8912 654.0681 653.3937 661.8035 667.4186 676.3353 679.4933 675.2323 668.8961 666.5497 668.1107 661.9799 670.6989 687.1312 707.9327 717.9024 711.3414 705.3318 698.9022 694.7643 690.1279 685.5206 682.6647 670.2137 651.9284 653.8469 658.8987 657.1753 667.023 675.3529 668.9288 654.2604 653.8297 664.9778 670.814 674.2441 678.7672 674.8182 663.9567 653.026 643.8007 641.1973 645.1656 645.94 662.3973 663.2032 663.6675 664.6713 663.0352 664.7982 672.837 683.2258 691.1764 697.9266 683.0828 678.9245 675.7391 667.4833 677.4468 694.4012 685.8112 672.3876 660.471 656.7707 661.0305 657.3167 651.8604 652.1937 651.5623 651.7628 644.8096 642.3623 642.7562 645.6334 651.2556 656.6963 645.5964 630.6002 630.2542 630.6471 627.5674 632.1696 642.9047 658.2292 653.6141 659.1863 668.0297 683.9541 683.5174 668.0913 664.2939 659.1747 654.8298 675.9791 680.7131 669.0024 677.3784 672.9496 657.3447 635.971 635.6326 648.7505 656.7943 663.258 661.0455 691.035 685.567 654.1144 641.6527 634.6156 -9999 -9999 -9999 -9999 -9999 -9999 -9999 -9999 -9999 -9999 -9999 -9999 -9999 -9999 -9999 -9999 -9999 -9999 
-9999 -9999 -9999 -9999 -9999 -9999 -9999 -9999 -9999 -9999 -9999 -9999 -9999 -9999 -9999 -9999 -9999 -9999 -9999 -9999 -9999 -9999 -9999 -9999 -9999 -9999 -9999 -9999 -9999 -9999 -9999 653.6534 654.3937 -9999 -9999 648.3925 664.5349 666.9825 661.2149 654.9189 657.801 648.4539 654.7014 651.5615 648.9681 664.4147 675.2323 682.3737 679.6037 678.5122 678.7868 671.8984 668.6807 657.7539 663.0421 678.8732 695.2937 708.2212 714.866 712.9883 707.5099 698.168 699.1569 696.6081 681.7973 669.2979 656.3911 665.7611 665.9881 657.8005 656.9471 659.1643 662.0576 659.216 652.9007 656.9108 668.7618 675.2469 670.4504 660.7136 656.1497 657.1845 655.4947 648.9588 647.5525 650.4385 656.3167 656.8566 654.9977 661.744 671.1471 667.0866 669.8218 684.724 696.2371 698.3303 684.5441 667.6298 659.903 656.9597 664.0236 678.1105 673.1421 658.1028 655.2879 664.7913 665.2079 666.8349 671.5264 662.3413 653.9373 650.8642 645.5493 634.4986 631.1406 637.4178 641.5269 648.9927 645.6044 635.2326 634.4665 632.8488 631.7405 633.6935 645.6738 651.6198 645.2272 643.0673 652.6002 671.9899 678.5105 676.6389 670.996 664.4188 667.3262 671.8016 663.1849 671.2589 676.7922 669.6815 650.1294 646.3932 653.2518 664.4011 672.8799 673.5422 679.6584 692.7214 665.2766 -9999 -9999 -9999 -9999 -9999 -9999 -9999 -9999 -9999 -9999 -9999 -9999 -9999 -9999 -9999 -9999 -9999 -9999 -9999 -9999 -9999 
-9999 -9999 -9999 -9999 -9999 -9999 -9999 -9999 -9999 -9999 -9999 -9999 -9999 -9999 -9999 -9999 -9999 -9999 -9999 -9999 -9999 -9999 -9999 -9999 -9999 -9999 -9999 -9999 -9999 -9999 645.8578 659.5189 656.3032 -9999 -9999 651.5975 662.9919 674.5851 669.6483 661.9393 667.8477 661.5323 655.4041 644.7956 648.8677 660.0373 672.9762 680.5507 683.6848 680.5345 675.2418 673.5253 671.5327 662.9976 675.0825 673.8732 672.9509 691.7643 709.1163 713.531 708.09 701.3595 709.7997 720.0551 717.458 701.9286 675.0099 661.5014 652.671 648.5303 649.2087 647.9946 652.8474 659.5044 658.9677 661.3192 669.1417 671.5974 656.2404 642.8846 645.364 656.1219 665.7639 661.1159 652.6032 647.3669 643.0002 642.8111 651.4948 664.5064 676.5906 670.6408 667.9768 673.6213 689.2985 700.6782 691.0811 678.2211 667.5945 661.4497 659.6847 671.3262 672.1544 662.9406 665.1639 676.7648 670.6284 662.9495 663.3689 658.4525 650.4769 646.7277 642.4472 648.4527 643.5465 641.1613 636.1907 644.2696 645.4133 635.6998 630.7696 627.9434 629.9427 640.6571 642.7615 627.5039 626.0349 629.2111 649.8986 666.137 669.4802 671.3931 666.1792 667.7268 670.936 649.5342 642.8351 655.8321 653.8488 646.7124 634.1255 638.248 638.556 648.8467 654.9612 668.1771 694.0636 697.4872 686.4892 -9999 -9999 -9999 -9999 -9999 -9999 -9999 -9999 -9999 -9999 -9999 -9999 -9999 -9999 -9999 -9999 -9999 -9999 -9999 -9999 -9999 
-9999 -9999 -9999 -9999 -9999 -9999 -9999 -9999 -9999 -9999 -9999 -9999 -9999 -9999 -9999 -9999 -9999 -9999 -9999 -9999 -9999 -9999 -9999 -9999 -9999 -9999 -9999 -9999 -9999 -9999 647.9144 657.3771 665.1331 659.6767 650.2686 646.7149 655.0484 668.5291 675.0297 668.4631 665.1281 665.9902 660.0498 658.7562 659.288 656.7705 671.674 677.5472 673.5809 665.7617 663.741 671.8608 670.1779 662.8308 683.2753 689.7204 674.9123 678.4787 695.9573 707.397 709.1174 709.1907 720.9005 732.4475 729.2975 712.0563 681.2827 653.3787 636.0389 640.8961 647.6816 648.6786 651.7789 653.7949 656.2976 657.9094 665.066 667.843 651.5989 640.7128 641.4028 650.4246 656.9435 664.3469 658.9194 650.2272 645.3611 646.6948 650.9865 663.7535 671.9843 669.8507 671.7712 675.2882 681.6828 697.0994 697.3656 682.4437 675.5991 668.0369 668.8281 677.9619 679.3818 670.6188 674.9729 675.0219 660.5718 650.1123 644.5275 643.3047 642.1713 644.6505 646.3687 647.9307 652.483 646.8248 648.5244 662.2109 659.8513 642.5936 635.57 635.3792 637.3519 645.482 638.4605 628.5497 634.3895 638.2414 644.6047 652.4957 652.8173 651.9776 666.6998 669.0524 648.4438 632.825 631.6721 631.7826 624.1738 620.1886 617.7299 620.0921 622.6536 627.3369 647.5565 682.7968 688.5492 702.2835 692.0895 667.9611 -9999 -9999 -9999 -9999 -9999 -9999 -9999 -9999 -9999 -9999 -9999 -9999 -9999 -9999 -9999 -9999 -9999 -9999 -9999 -9999 
-9999 -9999 -9999 -9999 -9999 -9999 -9999 -9999 -9999 -9999 -9999 -9999 -9999 -9999 -9999 -9999 -9999 -9999 -9999 -9999 -9999 -9999 -9999 -9999 -9999 -9999 -9999 -9999 -9999 -9999 654.2048 650.3011 650.5363 655.4088 650.8386 644.0148 651.13 663.7953 667.5196 660.3252 646.2075 652.0231 650.7088 656.7601 659.1259 661.9443 684.8236 692.241 672.5793 659.7348 668.5738 674.6862 670.9269 664.5247 679.9481 692.7017 684.5651 682.2734 685.0463 697.1908 708.8093 716.4236 719.8783 713.895 705.1857 693.1192 674.6677 663.4072 652.1658 651.837 649.7533 647.6654 645.3746 646.2319 652.9125 655.6727 665.2614 669.067 662.3798 651.8196 646.7413 642.9553 646.0701 659.3677 665.6933 654.5417 652.7628 651.758 651.5413 655.0901 660.8791 669.764 678.2904 683.257 682.3937 683.238 688.4584 671.2094 669.7392 662.7598 665.3753 675.9622 670.0751 667.0639 672.1027 666.389 650.8158 644.4323 643.3118 641.2825 645.6796 649.4874 652.1276 644.2043 648.6704 653.796 659.9845 667.3539 656.2058 634.9951 622.7559 626.2822 633.2221 638.5179 629.5361 636.2961 645.7148 651.7928 654.1233 650.357 644.5306 646.7101 662.3791 663.6234 650.7518 645.5176 647.0192 637.1116 629.7523 621.7455 624.0865 628.6343 610.9436 622.341 649.4415 666.3651 669.35 700.2082 694.555 669.6204 -9999 -9999 -9999 -9999 -9999 -9999 -9999 -9999 -9999 -9999 -9999 -9999 -9999 -9999 -9999 -9999 -9999 -9999 -9999 -9999 
-9999 -9999 -9999 -9999 -9999 -9999 -9999 -9999 -9999 -9999 -9999 -9999 -9999 -9999 -9999 -9999 -9999 -9999 -9999 -9999 -9999 -9999 -9999 -9999 -9999 -9999 -9999 -9999 -9999 -9999 -9999 -9999 646.5378 646.3082 655.4076 655.5062 646.6011 646.4378 644.7198 647.1049 642.6702 640.9221 632.3435 632.335 645.1245 663.8296 678.5617 682.6202 670.7666 663.2957 675.4073 690.7911 689.2975 667.0609 661.3634 682.6863 691.1398 684.897 678.822 687.4463 700.4483 712.4504 705.2852 689.6754 689.4809 676.7417 663.6532 663.5218 657.4658 643.1351 635.0392 639.6287 643.6537 648.6225 649.7533 654.6759 659.0208 660.4285 660.9406 661.7245 662.6388 660.2805 661.5975 662.1228 665.1156 669.302 660.0855 655.9661 650.9777 643.9207 657.6692 671.0705 678.7851 692.6545 692.3843 677.2186 669.0472 658.5567 663.3021 660.472 661.494 661.6611 657.7332 658.1107 667.3336 666.0414 652.11 641.7676 641.8404 646.1547 655.3446 655.1232 652.0974 651.3657 646.6464 648.7926 657.1407 655.1387 636.6727 623.145 623.5468 626.7152 636.6833 637.5076 632.0007 637.707 638.8204 647.4454 643.0436 637.8603 636.6155 635.4185 658.2292 661.0369 652.418 656.1889 644.6685 642.9195 645.6897 650.508 654.287 659.8238 647.0809 657.5021 655.9592 650.8076 662.1693 703.4202 694.0923 -9999 -9999 -9999 -9999 -9999 -9999 -9999 -9999 -9999 -9999 -9999 -9999 -9999 -9999 -9999 -9999 -9999 -9999 -9999 -9999 -9999 
-9999 -9999 -9999 -9999 -9999 -9999 -9999 -9999 -9999 -9999 -9999 -9999 -9999 -9999 -9999 -9999 -9999 -9999 -9999 -9999 -9999 -9999 -9999 -9999 -9999 -9999 -9999 -9999 -9999 -9999 -9999 -9999 -9999 644.5746 650.5014 648.2067 647.7003 650.7961 658.9242 653.6013 650.3577 640.9456 635.5532 638.8324 646.8682 658.4743 655.8334 651.4255 655.7212 661.7818 670.639 686.2116 681.1692 661.2573 654.3704 661.6005 673.1079 670.4073 670.0859 682.1207 698.4002 713.6287 708.1553 688.4022 681.6118 665.258 650.7529 651.8273 650.6215 638.5571 631.4125 637.6299 643.6065 647.6898 651.5696 653.7039 658.7056 659.1196 657.4653 656.063 660.1841 662.7781 657.0884 657.6243 663.5847 670.6086 666.3173 663.25 650.3884 638.6931 643.9984 659.1362 672.9998 686.9807 694.4089 678.5852 661.0643 653.8329 656.5521 659.9742 662.2185 656.0111 648.9257 655.7855 668.8393 659.4586 640.9575 638.9342 645.7108 654.602 659.5113 656.9622 651.0834 649.1479 636.046 626.4926 622.4597 621.3894 621.053 619.8002 622.2703 628.7632 642.5109 640.5341 635.1108 642.1252 640.8036 639.2834 633.3083 633.0211 633.1934 628.6655 648.3176 650.2214 648.4543 635.5746 624.7575 618.4994 614.4806 609.3071 623.8565 661.1835 678.4843 684.4617 658.159 656.8981 669.3467 705.6364 -9999 -9999 -9999 -9999 -9999 -9999 -9999 -9999 -9999 -9999 -9999 -9999 -9999 -9999 -9999 -9999 -9999 -9999 -9999 -9999 -9999 -9999 
-9999 -9999 -9999 -9999 -9999 -9999 -9999 -9999 -9999 -9999 -9999 -9999 -9999 -9999 -9999 -9999 -9999 -9999 -9999 -9999 -9999 -9999 -9999 -9999 -9999 -9999 -9999 -9999 -9999 -9999 -9999 -9999 -9999 645.9184 646.5093 647.2278 651.3651 650.4909 655.6715 649.2459 647.6056 648.3668 648.1261 649.6567 648.4438 643.8784 635.8082 643.2476 665.4167 676.4092 673.613 674.5128 660.9307 650.0169 653.4505 657.4623 658.5188 657.4968 666.647 682.6652 694.2665 707.5496 704.1902 688.3251 673.9397 658.4812 643.7402 638.3909 634.7864 633.0965 625.9841 635.3393 649.1199 647.7882 650.7948 654.3541 658.6124 661.9181 659.2897 651.4847 651.458 654.6807 659.7021 666.6163 680.918 676.7518 667.2416 665.6318 661.7303 649.6812 643.5237 648.0162 659.946 679.7609 690.1629 689.8796 674.9001 665.8692 668.9799 671.69 668.2349 658.7258 651.5488 661.3008 666.7224 649.7668 638.2593 642.3743 651.4545 657.6973 655.8529 644.7316 638.7962 630.2866 628.5988 626.0754 622.0109 622.5096 619.064 623.4794 627.2753 636.3894 641.4147 631.9131 631.5397 634.4772 628.7739 634.7882 625.4397 625.2495 623.7363 621.2138 627.0143 633.7532 628.1339 616.55 608.3939 603.3484 608.8887 607.5751 635.8423 657.7216 667.6684 682.9153 684.7112 691.5797 692.6251 704.3839 -9999 -9999 -9999 -9999 -9999 -9999 -9999 -9999 -9999 -9999 -9999 -9999 -9999 -9999 -9999 -9999 -9999 -9999 -9999 -9999 -9999 -9999 
-9999 -9999 -9999 -9999 -9999 -9999 -9999 -9999 -9999 -9999 -9999 -9999 -9999 -9999 -9999 -9999 -9999 -9999 -9999 -9999 -9999 -9999 -9999 -9999 -9999 -9999 -9999 -9999 -9999 -9999 -9999 -9999 -9999 -9999 649.6864 650.2487 654.4641 649.6497 655.6033 653.3914 642.9529 639.9874 649.2109 643.267 649.7183 651.4494 651.6115 649.9597 669.9503 681.3273 672.921 671.8118 652.8411 649.9732 655.7939 656.6046 652.6165 658.4709 669.015 678.814 686.8785 694.5997 695.2059 687.3118 672.6107 649.6658 635.0786 627.772 628.6223 633.33 627.0784 630.2109 647.9086 649.9316 655.2475 659.0966 661.7451 664.1996 661.4286 652.0609 645.2465 645.0092 654.5243 671.1708 675.4744 665.7975 656.5388 655.0121 661.5953 661.6783 649.8967 638.4528 644.7551 657.2825 670.169 678.4891 677.5841 670.608 668.3233 671.8004 666.0448 665.6967 662.8078 658.0807 648.8182 641.3315 639.611 647.8372 651.2615 653.9361 648.4159 635.0822 630.1628 624.208 625.7654 636.2098 646.2319 647.2054 637.4634 632.5566 632.9758 639.5856 644.7943 643.9185 640.4201 633.8643 630.0643 623.8 621.1164 616.3608 613.1717 604.0087 612.8861 632.2375 631.9948 623.3309 620.6241 617.7051 614.884 637.0754 657.2433 660.7714 665.7604 649.5609 648.7054 669.6522 688.4142 703.1039 -9999 -9999 -9999 -9999 -9999 -9999 -9999 -9999 -9999 -9999 -9999 -9999 -9999 -9999 -9999 -9999 -9999 -9999 -9999 -9999 -9999 -9999 
-9999 -9999 -9999 -9999 -9999 -9999 -9999 -9999 -9999 -9999 -9999 -9999 -9999 -9999 -9999 -9999 -9999 -9999 -9999 -9999 -9999 -9999 -9999 -9999 -9999 -9999 -9999 -9999 -9999 -9999 -9999 -9999 -9999 -9999 -9999 649.912 656.8363 661.5699 656.443 655.022 642.3718 636.5853 645.5599 652.8102 656.9262 641.2752 643.7155 656.7026 663.8198 669.2822 673.1889 670.6277 653.003 654.8703 658.5377 652.913 655.4358 662.061 664.5919 667.3251 676.2579 683.4354 683.0779 673.7845 656.867 645.9483 630.0319 624.8507 627.5059 634.8889 630.0734 633.7531 641.9305 645.5247 650.955 656.3275 657.7614 657.7372 654.9027 650.9962 643.7921 635.5043 641.6614 643.8419 651.3081 648.6431 646.1295 644.9117 646.4917 647.835 648.3283 644.8801 636.7775 640.4644 662.4764 679.1521 682.6967 679.3294 670.8626 669.6788 668.0369 666.0495 660.6877 651.7872 652.9688 648.9973 638.8251 640.6898 648.7311 647.8746 640.0331 631.6805 638.3608 640.6583 648.2137 651.3312 648.0056 641.3094 636.7222 641.9619 648.8677 646.8098 645.6409 645.7935 643.6432 643.9019 636.6179 622.0438 616.3191 619.8367 621.7331 624.3281 633.6551 631.7225 620.0678 609.3456 603.4729 618.5552 642.1842 652.6705 649.2284 664.4626 680.7498 662.5483 654.8217 679.5769 701.0831 702.6415 -9999 -9999 -9999 -9999 -9999 -9999 -9999 -9999 -9999 -9999 -9999 -9999 -9999 -9999 -9999 -9999 -9999 -9999 -9999 -9999 -9999 -9999 
-9999 -9999 -9999 -9999 -9999 -9999 -9999 -9999 -9999 -9999 -9999 -9999 -9999 -9999 -9999 -9999 -9999 -9999 -9999 -9999 -9999 -9999 -9999 -9999 -9999 -9999 -9999 -9999 -9999 -9999 -9999 -9999 -9999 -9999 -9999 657.1027 661.2424 665.3872 666.4701 655.5983 649.913 638.3709 638.1329 650.0909 653.8586 643.6261 637.0505 647.0715 659.6016 667.2108 674.2684 670.5814 656.4406 657.3132 658.0878 655.5665 654.6419 651.7593 653.7773 658.5629 668.4695 676.3824 675.3417 662.9525 644.2559 633.0422 628.0276 627.7666 626.3221 628.0578 618.4034 632.2523 643.5831 643.8003 652.2299 656.902 657.7215 660.2869 658.8069 652.1797 645.1456 636.5205 635.688 638.3964 645.6674 638.4937 643.5912 639.6357 638.124 640.5443 651.4913 657.3574 648.2604 646.3722 656.496 664.8666 676.6936 681.0602 673.4144 661.1984 663.434 670.9168 669.2476 659.0229 656.4448 650.3022 641.352 636.7436 643.845 645.4661 639.7028 645.6443 650.1414 652.1776 650.7355 650.4665 649.2368 637.8888 633.7089 641.7417 643.569 647.8079 638.3375 640.0154 645.3756 641.5565 632.4088 629.4851 630.3287 630.808 629.7414 629.2233 632.1649 623.6586 610.7255 607.4437 612.8997 635.4614 640.2217 641.1602 639.7802 663.587 678.6931 688.5239 688.752 699.613 706.1165 -9999 -9999 -9999 -9999 -9999 -9999 -9999 -9999 -9999 -9999 -9999 -9999 -9999 -9999 -9999 -9999 -9999 -9999 -9999 -9999 -9999 -9999 -9999 
-9999 -9999 -9999 -9999 -9999 -9999 -9999 -9999 -9999 -9999 -9999 -9999 -9999 -9999 -9999 -9999 -9999 -9999 -9999 -9999 -9999 -9999 -9999 -9999 -9999 -9999 -9999 -9999 -9999 -9999 -9999 -9999 -9999 -9999 640.165 644.7344 654.0206 653.12 650.905 651.9811 657.2405 650.2004 641.8557 639.7672 649.7447 656.4032 646.5866 642.301 656.8905 666.5565 672.56 671.4328 658.2138 656.4694 655.1456 652.7789 652.5277 651.5766 654.554 655.8334 663.8262 673.1589 675.6714 659.6774 634.3555 624.3085 625.9883 627.5076 625.4992 626.3318 629.7744 640.938 645.3781 644.5193 646.7874 649.0027 642.4119 638.0515 640.6145 641.1791 641.4449 643.0837 636.1687 633.7491 646.2706 643.6943 647.2547 642.6312 641.0839 643.49 649.7813 656.7182 654.8333 654.1163 650.377 656.3932 665.9959 671.8107 670.2962 657.075 652.9403 661.1885 664.3228 657.8823 640.2561 648.4403 652.3052 648.6139 647.1703 646.5837 645.9606 653.3322 654.1526 658.6779 649.0849 640.1437 645.9589 644.1148 638.3958 641.0153 636.2473 640.3544 640.884 631.8815 627.0425 633.2795 622.9772 622.084 -9999 -9999 -9999 -9999 -9999 610.7422 605.6606 619.8533 630.524 622.6203 620.4763 640.6064 662.363 681.9595 696.1304 699.9561 704.4506 703.3745 -9999 -9999 -9999 -9999 -9999 -9999 -9999 -9999 -9999 -9999 -9999 -9999 -9999 -9999 -9999 -9999 -9999 -9999 -9999 -9999 -9999 -9999 -9999 -9999 
-9999 -9999 -9999 -9999 -9999 -9999 -9999 -9999 -9999 -9999 -9999 -9999 -9999 -9999 -9999 -9999 -9999 -9999 -9999 -9999 -9999 -9999 -9999 -9999 -9999 -9999 -9999 -9999 -9999 -9999 -9999 -9999 -9999 -9999 -9999 -9999 640.9575 646.246 639.092 641.2311 648.0721 652.6763 656.0365 643.949 654.6003 659.7398 658.3962 650.4443 656.3309 670.6453 676.0592 671.5725 657.1524 654.4197 656.6898 653.774 651.9441 651.0043 656.7482 661.0987 663.6002 668.0981 671.3525 656.7943 631.7057 626.191 625.2095 622.7777 634.4413 644.5077 650.938 651.7529 646.3644 646.4675 649.5593 649.375 636.487 630.0052 633.3419 635.8578 639.5518 641.2978 639.9436 637.3703 645.4108 652.7406 655.4648 645.7464 638.7896 642.9595 648.8993 657.3032 656.4036 655.1063 657.7549 655.8101 663.3848 661.9438 661.161 651.3395 646.4394 646.9667 655.0827 645.1526 639.9519 647.7847 651.9063 651.9485 652.0322 653.7874 650.9904 652.7001 651.9307 650.7587 640.4857 634.1595 630.9053 636.9082 650.9962 645.8591 629.9427 634.3445 639.916 633.3716 623.3815 618.5471 617.1874 618.5214 -9999 -9999 -9999 -9999 -9999 606.5568 606.8715 628.1375 629.4111 618.8447 639.9142 657.5592 668.6854 678.6345 689.6457 695.413 687.6622 -9999 -9999 -9999 -9999 -9999 -9999 -9999 -9999 -9999 -9999 -9999 -9999 -9999 -9999 -9999 -9999 -9999 -9999 -9999 -9999 -9999 -9999 -9999 -9999 -9999 
-9999 -9999 -9999 -9999 -9999 -9999 -9999 -9999 -9999 -9999 -9999 -9999 -9999 -9999 -9999 -9999 -9999 -9999 -9999 -9999 -9999 -9999 -9999 -9999 -9999 -9999 -9999 -9999 -9999 -9999 -9999 -9999 -9999 -9999 -9999 -9999 -9999 644.7316 644.6897 640.397 643.1508 639.6997 649.6415 651.1924 664.617 674.5212 681.7585 673.3442 661.1232 666.7952 678.8329 677.564 666.1404 656.2612 652.4167 653.3648 648.6437 649.3214 653.0035 657.9841 663.3706 668.3056 665.2335 647.618 633.832 632.4442 629.9038 621.687 635.3698 643.3553 644.0385 650.7739 659.3251 661.913 664.7653 653.4366 640.9185 640.951 640.8959 635.1461 635.919 638.562 636.5758 632.3278 631.2469 646.2671 650.0051 647.2639 644.5299 645.4601 654.9166 662.3169 652.4273 646.0771 653.3463 659.9258 650.8433 652.2564 646.4794 637.9589 643.8744 643.1592 647.2652 649.2717 648.3732 657.113 658.4283 652.1728 646.819 651.3848 654.4041 650.162 646.1581 635.6147 634.6396 631.6433 630.852 639.9981 654.5972 655.2116 639.0883 637.5823 639.5612 634.5487 617.2409 -9999 -9999 -9999 -9999 -9999 -9999 -9999 -9999 614.6501 613.8754 617.3126 605.5307 611.3006 635.0106 -9999 -9999 -9999 -9999 -9999 -9999 -9999 -9999 -9999 -9999 -9999 -9999 -9999 -9999 -9999 -9999 -9999 -9999 -9999 -9999 -9999 -9999 -9999 -9999 -9999 -9999 -9999 -9999 -9999 -9999 -9999 
-9999 -9999 -9999 -9999 -9999 -9999 -9999 -9999 -9999 -9999 -9999 -9999 -9999 -9999 -9999 -9999 -9999 -9999 -9999 -9999 -9999 -9999 -9999 -9999 -9999 -9999 -9999 -9999 -9999 -9999 -9999 -9999 -9999 -9999 -9999 -9999 -9999 -9999 638.2534 645.1971 645.5552 636.1 635.1551 646.9069 663.7341 674.0834 682.3027 682.6523 669.5549 663.0866 673.3671 680.5928 666.8185 652.591 648.5607 650.308 647.7701 645.0522 647.6781 651.229 662.7393 677.1615 665.1572 643.6908 634.2509 636.5634 639.1312 631.8496 630.3745 633.4101 639.8734 648.2208 661.4269 663.6725 665.5055 652.6548 642.2137 643.1544 638.1808 634.0275 634.4484 639.1021 642.5923 635.1573 632.8667 638.1769 635.9762 642.032 649.7773 655.381 661.9031 661.9363 650.6749 642.1288 652.2107 658.2592 645.4601 644.2912 637.5391 638.4089 642.5618 647.7834 653.4644 655.0866 656.9124 659.3259 664.5054 654.3607 637.928 648.5292 659.5228 660.589 643.7691 636.5584 642.6595 641.6224 645.5704 647.8933 651.6849 648.6595 638.9745 633.6845 627.6415 -9999 -9999 -9999 -9999 -9999 -9999 -9999 -9999 -9999 -9999 602.4399 600.1381 -9999 -9999 -9999 -9999 -9999 -9999 -9999 -9999 -9999 -9999 -9999 -9999 -9999 -9999 -9999 -9999 -9999 -9999 -9999 -9999 -9999 -9999 -9999 -9999 -9999 -9999 -9999 -9999 -9999 -9999 -9999 -9999 -9999 -9999 -9999 
-9999 -9999 -9999 -9999 -9999 -9999 -9999 -9999 -9999 -9999 -9999 -9999 -9999 -9999 -9999 -9999 -9999 -9999 -9999 -9999 -9999 -9999 -9999 -9999 -9999 -9999 -9999 -9999 -9999 -9999 -9999 -9999 -9999 -9999 -9999 -9999 -9999 -9999 -9999 652.8986 654.0323 646.5062 635.242 641.9896 651.4336 649.1165 659.8066 674.6058 682.397 677.2822 676.2983 680.0579 666.0273 652.0992 657.9967 653.571 651.9916 651.5964 651.0113 650.5468 666.9605 679.4064 664.559 642.3412 638.1341 639.888 640.0527 638.1191 632.1217 630.092 634.0538 635.007 639.9645 642.7604 648.4158 648.6716 644.3782 637.277 633.0673 630.0449 632.7244 636.4622 642.5016 648.0546 650.952 641.1879 639.131 646.866 650.9066 650.2043 657.694 657.6028 656.7083 656.3339 655.1711 654.2495 651.575 637.785 644.423 640.1201 644.5416 644.0548 650.6302 652.4573 646.1124 650.6935 653.1478 643.8536 651.0376 660.3011 662.9617 658.0441 654.2813 651.3674 651.5278 645.3358 650.321 651.3278 646.1077 641.4028 629.8429 619.5068 611.7034 -9999 -9999 -9999 -9999 -9999 -9999 -9999 -9999 -9999 -9999 -9999 -9999 -9999 -9999 -9999 -9999 -9999 -9999 -9999 -9999 -9999 -9999 -9999 -9999 -9999 -9999 -9999 -9999 -9999 -9999 -9999 -9999 -9999 -9999 -9999 -9999 -9999 -9999 -9999 -9999 -9999 -9999 -9999 -9999 -9999 -9999 -9999 
-9999 -9999 -9999 -9999 -9999 -9999 -9999 -9999 -9999 -9999 -9999 -9999 -9999 -9999 -9999 -9999 -9999 -9999 -9999 -9999 -9999 -9999 -9999 -9999 -9999 -9999 -9999 -9999 -9999 -9999 -9999 -9999 -9999 -9999 -9999 -9999 -9999 626.0825 643.949 657.3655 657.8378 653.5479 640.7536 641.1897 638.4965 636.655 648.6611 665.5204 684.5817 697.0126 700.8172 693.1417 674.343 661.0751 670.6627 666.6652 664.9231 661.1989 664.4551 661.8289 672.2231 679.441 662.116 640.6649 635.7403 638.2861 632.6476 625.6964 624.8653 621.1151 612.6289 618.8766 624.3591 631.4863 638.0918 644.1007 641.7134 630.8945 631.2878 629.2739 623.3431 626.7539 627.5148 637.0081 642.485 645.0833 642.5356 646.1815 647.147 639.2977 647.1305 655.9314 662.8948 669.1509 654.8159 643.9525 644.076 638.1808 634.8782 642.9507 646.5778 652.9182 650.5084 645.6985 630.0793 640.676 648.4948 644.2079 651.9354 664.4883 650.9927 655.1271 655.4092 658.4653 652.5579 645.3434 650.04 656.7359 654.6204 643.1921 634.4301 627.4315 622.257 -9999 -9999 -9999 -9999 -9999 -9999 -9999 -9999 -9999 -9999 -9999 -9999 -9999 -9999 -9999 -9999 -9999 -9999 -9999 -9999 -9999 -9999 -9999 -9999 -9999 -9999 -9999 -9999 -9999 -9999 -9999 -9999 -9999 -9999 -9999 -9999 -9999 -9999 -9999 -9999 -9999 -9999 -9999 -9999 -9999 -9999 -9999 
-9999 -9999 -9999 -9999 -9999 -9999 -9999 -9999 -9999 -9999 -9999 -9999 -9999 -9999 -9999 -9999 -9999 -9999 -9999 -9999 -9999 -9999 -9999 -9999 -9999 -9999 -9999 -9999 -9999 -9999 -9999 -9999 -9999 -9999 -9999 -9999 -9999 -9999 627.901 639.4327 653.3005 648.8679 640.4383 639.2426 632.2717 639.2426 637.293 645.3873 671.6537 699.0496 708.118 699.4168 683.0325 669.3122 665.1776 671.973 674.1729 667.1082 667.8441 668.7845 677.6702 679.6772 665.1436 644.4464 633.0342 623.3992 617.8229 619.4719 622.4159 625.0289 619.9083 622.4528 621.0223 630.6579 632.4442 635.081 631.533 629.8929 628.9691 629.4924 626.1245 626.3076 632.7937 631.1334 624.6157 630.0618 639.3954 629.9788 632.5843 639.2578 640.1616 660.6716 670.1101 668.6796 652.9738 643.1221 635.7315 634.0699 627.3917 634.5626 642.2231 653.8974 648.7155 641.9199 629.8862 646.3726 649.2321 659.0057 659.447 653.884 637.801 642.8005 654.9543 661.7791 658.1028 655.6449 654.6159 651.3302 634.9163 630.1351 627.5872 635.13 632.9129 -9999 -9999 -9999 -9999 -9999 -9999 -9999 -9999 -9999 -9999 -9999 -9999 -9999 -9999 -9999 -9999 -9999 -9999 -9999 -9999 -9999 -9999 -9999 -9999 -9999 -9999 -9999 -9999 -9999 -9999 -9999 -9999 -9999 -9999 -9999 -9999 -9999 -9999 -9999 -9999 -9999 -9999 -9999 -9999 -9999 -9999 -9999 
-9999 -9999 -9999 -9999 -9999 -9999 -9999 -9999 -9999 -9999 -9999 -9999 -9999 -9999 -9999 -9999 -9999 -9999 -9999 -9999 -9999 -9999 -9999 -9999 -9999 -9999 -9999 -9999 -9999 -9999 -9999 -9999 -9999 -9999 -9999 -9999 -9999 -9999 623.9622 643.5606 653.9333 648.9997 656.2755 654.4788 642.2947 646.1787 646.6218 652.8394 678.0263 692.9592 683.7379 694.9896 703.389 687.8469 678.1899 684.4501 679.918 667.1031 664.8958 668.1265 673.8239 682.437 661.5803 637.9172 635.1072 624.1411 617.9291 626.1213 633.2963 635.8892 631.5282 622.7231 621.6125 627.2866 630.7691 626.7416 624.8762 629.8912 625.3048 626.0518 635.7034 638.5654 637.4107 633.105 635.1179 637.4571 644.7285 646.2636 636.9399 632.438 649.9702 666.0052 661.7704 649.7148 635.1754 631.3202 632.5314 626.8661 627.4243 621.8172 623.0637 632.8739 640.7288 649.7214 652.2926 653.6309 654.3346 651.9266 655.7212 645.0364 642.5906 644.1677 652.6396 660.7966 658.9034 655.0966 642.4527 631.4898 630.5558 627.5723 629.6963 642.1761 -9999 -9999 -9999 -9999 -9999 -9999 -9999 -9999 -9999 -9999 -9999 -9999 -9999 -9999 -9999 -9999 -9999 -9999 -9999 -9999 -9999 -9999 -9999 -9999 -9999 -9999 -9999 -9999 -9999 -9999 -9999 -9999 -9999 -9999 -9999 -9999 -9999 -9999 -9999 -9999 -9999 -9999 -9999 -9999 -9999 -9999 -9999 -9999 
-9999 -9999 -9999 -9999 -9999 -9999 -9999 -9999 -9999 -9999 -9999 -9999 -9999 -9999 -9999 -9999 -9999 -9999 -9999 -9999 -9999 -9999 -9999 -9999 -9999 -9999 -9999 -9999 -9999 -9999 -9999 -9999 -9999 -9999 -9999 -9999 -9999 -9999 622.0949 640.1509 648.3515 655.3086 661.531 665.3643 658.5732 654.853 654.5035 655.7606 672.6727 675.7314 659.9453 667.7658 689.7145 699.2155 689.0358 683.3939 678.9111 668.7578 665.7103 667.2944 664.2973 667.7658 661.3741 639.3361 623.6931 617.1432 622.7449 636.988 637.1736 629.7306 632.5721 627.8927 626.8748 627.8981 631.5474 625.7226 625.3961 626.6365 627.901 632.1541 634.7458 632.6022 629.8754 627.3373 631.5834 628.6361 635.1443 643.1492 645.452 639.2965 642.2192 655.727 657.1741 643.9689 629.4591 632.2051 628.6216 628.986 631.0505 631.0998 627.9529 625.5724 629.9836 645.0304 644.617 645.9694 657.452 651.8765 643.3223 632.8775 631.5102 634.9677 643.7791 654.8888 655.6622 640.5767 635.3471 624.9271 622.2556 614.9963 624.8641 637.5751 -9999 -9999 -9999 -9999 -9999 -9999 -9999 -9999 -9999 -9999 -9999 -9999 -9999 -9999 -9999 -9999 -9999 -9999 -9999 -9999 -9999 -9999 -9999 -9999 -9999 -9999 -9999 -9999 -9999 -9999 -9999 -9999 -9999 -9999 -9999 -9999 -9999 -9999 -9999 -9999 -9999 -9999 -9999 -9999 -9999 -9999 -9999 -9999 
-9999 -9999 -9999 -9999 -9999 -9999 -9999 -9999 -9999 -9999 -9999 -9999 -9999 -9999 -9999 -9999 -9999 -9999 -9999 -9999 -9999 -9999 -9999 -9999 -9999 -9999 -9999 -9999 -9999 -9999 -9999 -9999 -9999 -9999 -9999 -9999 -9999 -9999 622.6974 638.7314 649.4069 657.8424 668.3301 678.2258 678.0972 662.6045 656.2755 661.6434 677.1307 678.4485 657.0054 642.946 651.9807 670.2006 671.6109 669.0218 683.7102 678.7338 666.6839 662.6192 655.7547 657.1545 657.7538 640.3022 621.1255 613.8939 619.767 635.4133 634.3195 619.9022 623.3645 624.2139 627.9094 625.2103 621.8172 622.5648 626.8603 628.0809 631.1946 635.3071 635.3386 633.6863 628.2496 626.0573 628.1484 636.2443 640.9876 635.7319 636.3955 641.8408 655.1802 653.0574 639.2283 634.4401 628.1844 635.1443 626.931 623.8667 634.1362 633.8052 633.0714 639.2164 651.7161 659.2363 652.2808 644.9906 648.6133 643.5782 633.0786 633.2396 643.7067 645.7241 654.0532 655.4785 647.5775 636.9439 626.9986 618.4432 621.4698 631.0003 640.981 639.7596 -9999 -9999 -9999 -9999 -9999 -9999 -9999 -9999 -9999 -9999 -9999 -9999 -9999 -9999 -9999 -9999 -9999 -9999 -9999 -9999 -9999 -9999 -9999 -9999 -9999 -9999 -9999 -9999 -9999 -9999 -9999 -9999 -9999 -9999 -9999 -9999 -9999 -9999 -9999 -9999 -9999 -9999 -9999 -9999 -9999 -9999 -9999 -9999 
-9999 -9999 -9999 -9999 -9999 -9999 -9999 -9999 -9999 -9999 -9999 -9999 -9999 -9999 -9999 -9999 -9999 -9999 -9999 -9999 -9999 -9999 -9999 -9999 -9999 -9999 -9999 -9999 -9999 -9999 -9999 -9999 -9999 -9999 -9999 -9999 -9999 -9999 621.2358 624.3663 630.6795 645.4531 670.1848 686.0078 684.631 674.7896 656.8259 653.9917 672.7589 684.2099 671.2476 658.9953 648.1879 648.1411 646.6587 654.4132 673.9886 676.7618 664.0833 658.051 652.8533 654.1075 650.6791 639.4138 621.0963 614.7111 613.6552 617.1014 621.3817 621.5028 625.4821 628.9402 633.2975 632.1301 626.6463 621.426 620.0164 624.7889 628.9836 633.4424 632.1217 636.124 628.2231 622.4402 624.6797 620.0787 624.3196 635.5527 641.9128 648.0757 645.3851 639.9235 634.8115 633.8315 636.8382 642.4177 636.5009 630.6182 634.2509 636.5834 635.0012 629.9764 637.801 657.1614 654.2847 645.7711 644.7227 638.3424 627.7515 633.1575 637.7878 639.0421 640.1827 649.5307 653.2518 646.7413 637.5395 630.8346 636.9332 636.5009 635.1967 642.0084 -9999 -9999 -9999 -9999 -9999 -9999 -9999 -9999 -9999 -9999 -9999 -9999 -9999 -9999 -9999 -9999 -9999 -9999 -9999 -9999 -9999 -9999 -9999 -9999 -9999 -9999 -9999 -9999 -9999 -9999 -9999 -9999 -9999 -9999 -9999 -9999 -9999 -9999 -9999 -9999 -9999 -9999 -9999 -9999 -9999 -9999 -9999 -9999 
-9999 -9999 -9999 -9999 -9999 -9999 -9999 -9999 -9999 -9999 -9999 -9999 -9999 -9999 -9999 -9999 -9999 -9999 -9999 -9999 -9999 -9999 -9999 -9999 -9999 -9999 -9999 -9999 -9999 -9999 -9999 -9999 -9999 -9999 -9999 -9999 -9999 -9999 -9999 633.7531 644.4166 653.3265 673.5298 673.0933 666.0393 662.993 650.8251 647.9472 652.1855 654.8021 655.3636 662.2465 672.3376 674.7192 662.8707 658.6776 662.1777 671.7563 662.4317 651.9144 647.134 649.316 652.8707 638.7326 613.5384 609.7653 619.6425 623.7695 625.7771 625.3803 624.8798 632.432 630.8813 627.8119 626.9205 630.6362 630.1833 625.3453 628.8277 633.7531 630.5605 633.9933 629.8641 625.8939 629.5068 629.9752 628.0465 633.8082 641.9425 639.2306 636.9173 635.9775 652.1357 650.7775 646.5444 641.176 631.8772 627.1887 629.6319 631.1528 635.267 634.7302 636.1598 647.0891 657.8564 654.7252 647.5894 637.2181 625.9865 633.9133 629.8056 634.5793 639.1572 648.2295 653.4536 648.7383 637.8765 628.3328 630.9965 633.6742 624.0318 622.4017 -9999 -9999 -9999 -9999 -9999 -9999 -9999 -9999 -9999 -9999 -9999 -9999 -9999 -9999 -9999 -9999 -9999 -9999 -9999 -9999 -9999 -9999 -9999 -9999 -9999 -9999 -9999 -9999 -9999 -9999 -9999 -9999 -9999 -9999 -9999 -9999 -9999 -9999 -9999 -9999 -9999 -9999 -9999 -9999 -9999 -9999 -9999 -9999 
-9999 -9999 -9999 -9999 -9999 -9999 -9999 -9999 -9999 -9999 -9999 -9999 -9999 -9999 -9999 -9999 -9999 -9999 -9999 -9999 -9999 -9999 -9999 -9999 -9999 -9999 -9999 -9999 -9999 -9999 -9999 -9999 -9999 -9999 -9999 -9999 -9999 -9999 -9999 623.2935 638.1591 650.0541 666.3685 658.8224 646.2589 641.4377 633.9247 635.8868 644.4565 655.1005 673.0539 684.907 694.9465 694.869 684.8236 674.316 664.5875 657.9667 645.9505 639.991 645.5577 646.9087 652.2664 642.9635 622.8909 627.4677 627.8877 624.2098 627.6942 621.9804 621.7528 633.0929 629.0811 618.1638 624.239 629.2161 635.9512 636.6049 636.8832 633.5546 628.7391 629.44 632.3458 631.5222 630.4916 629.222 632.9194 637.1437 639.2057 638.544 637.6549 645.0153 650.2183 651.2261 648.3094 641.8054 632.277 628.468 630.6238 630.1671 635.6487 635.3876 635.6152 648.73 660.4384 655.4947 638.2789 628.158 630.9305 642.0757 646.3511 649.2914 647.7525 646.3387 648.7097 646.5813 638.6254 621.6931 631.9886 629.2107 628.3533 617.7611 -9999 -9999 -9999 -9999 -9999 -9999 -9999 -9999 -9999 -9999 -9999 -9999 -9999 -9999 -9999 -9999 -9999 -9999 -9999 -9999 -9999 -9999 -9999 -9999 -9999 -9999 -9999 -9999 -9999 -9999 -9999 -9999 -9999 -9999 -9999 -9999 -9999 -9999 -9999 -9999 -9999 -9999 -9999 -9999 -9999 -9999 -9999 -9999 
-9999 -9999 -9999 -9999 -9999 -9999 -9999 -9999 -9999 -9999 -9999 -9999 -9999 -9999 -9999 -9999 -9999 -9999 -9999 -9999 -9999 -9999 -9999 -9999 -9999 -9999 -9999 -9999 -9999 -9999 -9999 -9999 -9999 -9999 -9999 -9999 -9999 -9999 -9999 628.1334 644.2206 642.1761 652.1306 654.0334 640.0123 635.7332 627.761 632.8835 637.7605 647.1487 661.9271 671.1697 677.9258 682.2338 682.0201 681.0214 674.8405 659.7532 646.9068 641.2776 644.2595 650.1329 650.5097 640.1791 632.7841 640.275 632.4897 624.5731 631.0087 621.3553 621.3469 630.2795 623.4028 617.1483 621.2597 625.6736 626.6596 632.6202 636.317 634.7982 631.053 629.2239 630.4592 632.126 627.9191 624.7889 625.8806 628.8932 632.5663 633.9534 633.8369 642.3071 642.7739 642.8645 645.8111 639.7833 634.1725 627.977 628.477 627.3397 632.3386 634.6872 632.353 644.0713 656.3357 649.8605 640.8593 627.3006 626.0736 634.1273 638.7215 644.7696 636.5715 633.8393 645.0717 647.5565 633.3509 630.0607 638.0776 636.0298 628.9307 623.0856 -9999 -9999 -9999 -9999 -9999 -9999 -9999 -9999 -9999 -9999 -9999 -9999 -9999 -9999 -9999 -9999 -9999 -9999 -9999 -9999 -9999 -9999 -9999 -9999 -9999 -9999 -9999 -9999 -9999 -9999 -9999 -9999 -9999 -9999 -9999 -9999 -9999 -9999 -9999 -9999 -9999 -9999 -9999 -9999 -9999 -9999 -9999 -9999 
-9999 -9999 -9999 -9999 -9999 -9999 -9999 -9999 -9999 -9999 -9999 -9999 -9999 -9999 -9999 -9999 -9999 -9999 -9999 -9999 -9999 -9999 -9999 -9999 -9999 -9999 -9999 -9999 -9999 -9999 -9999 -9999 -9999 -9999 -9999 -9999 -9999 -9999 -9999 625.075 637.9493 643.2128 650.2102 646.0385 633.6599 627.9058 624.749 633.6116 632.9098 642.4521 654.1453 653.2313 658.1563 670.9299 667.456 658.4352 650.8317 647.4086 642.5977 644.658 645.8322 648.2593 639.3503 633.8358 639.9675 640.4219 632.7154 625.9942 631.4929 620.3219 617.0167 630.324 626.5349 621.287 616.8597 613.6853 612.5634 618.4014 626.8299 629.9417 631.1178 629.4779 626.9592 625.901 620.4611 623.7914 618.4763 625.7049 633.6814 630.182 643.9619 648.5491 644.9113 641.1354 642.2681 639.3159 633.5726 632.7333 629.7009 626.5399 634.2766 634.9833 629.6119 640.3586 647.7479 652.7837 643.2529 638.0635 625.7504 630.7108 641.4502 637.0153 621.8332 632.3098 643.5488 645.1971 642.7091 640.9221 640.6401 639.5895 631.215 616.1685 -9999 -9999 -9999 -9999 -9999 -9999 -9999 -9999 -9999 -9999 -9999 -9999 -9999 -9999 -9999 -9999 -9999 -9999 -9999 -9999 -9999 -9999 -9999 -9999 -9999 -9999 -9999 -9999 -9999 -9999 -9999 -9999 -9999 -9999 -9999 -9999 -9999 -9999 -9999 -9999 -9999 -9999 -9999 -9999 -9999 -9999 -9999 -9999 
-9999 -9999 -9999 -9999 -9999 -9999 -9999 -9999 -9999 -9999 -9999 -9999 -9999 -9999 -9999 -9999 -9999 -9999 -9999 -9999 -9999 -9999 -9999 -9999 -9999 -9999 -9999 -9999 -9999 -9999 -9999 -9999 -9999 -9999 -9999 -9999 -9999 -9999 -9999 619.8624 633.3932 648.8818 650.4556 633.6993 625.2604 626.4964 630.9245 634.2103 638.4119 649.7673 654.2547 657.7272 671.1828 681.0068 670.1147 653.0248 642.9171 639.6163 635.9655 639.554 645.2308 649.1374 644.1913 639.2858 644.3723 646.5929 638.4538 631.7017 629.0016 614.9495 618.5521 626.9894 624.2867 620.6392 614.3713 610.9673 611.4767 618.8129 622.8448 620.8613 624.188 629.5284 625.1853 626.4928 619.4095 618.4786 623.5996 628.7414 632.3201 632.8698 639.6559 648.0827 644.4523 639.3652 639.9674 637.0844 634.8054 638.1608 630.4399 625.4034 635.3541 635.7117 632.335 636.4965 643.0731 645.9893 643.765 637.2709 629.6119 630.5391 638.1092 637.1647 627.3506 629.1738 630.3745 641.0613 643.1567 637.6032 639.1377 639.9022 633.7365 -9999 -9999 -9999 -9999 -9999 -9999 -9999 -9999 -9999 -9999 -9999 -9999 -9999 -9999 -9999 -9999 -9999 -9999 -9999 -9999 -9999 -9999 -9999 -9999 -9999 -9999 -9999 -9999 -9999 -9999 -9999 -9999 -9999 -9999 -9999 -9999 -9999 -9999 -9999 -9999 -9999 -9999 -9999 -9999 -9999 -9999 -9999 -9999 -9999 
-9999 -9999 -9999 -9999 -9999 -9999 -9999 -9999 -9999 -9999 -9999 -9999 -9999 -9999 -9999 -9999 -9999 -9999 -9999 -9999 -9999 -9999 -9999 -9999 -9999 -9999 -9999 -9999 -9999 -9999 -9999 -9999 -9999 -9999 -9999 -9999 -9999 -9999 -9999 620.4556 631.6375 635.7148 632.2739 619.9811 618.9671 623.9008 634.6956 640.8167 643.3876 643.2075 646.1946 659.178 673.1417 677.639 676.2575 660.9479 653.0051 642.117 635.2599 639.22 644.3354 647.9156 643.4688 637.3922 637.3007 638.0277 637.3774 629.8417 623.3354 613.2804 617.5077 618.5369 620.1515 618.761 616.2059 615.7126 612.2665 614.8853 620.2877 617.9291 621.7295 630.1707 630.4669 634.5573 630.2669 626.8505 628.1677 632.4699 634.0108 637.9173 638.7808 636.8525 636.0079 630.5457 635.9226 635.6451 632.1037 630.9569 622.7882 622.3421 627.0905 623.6798 621.4504 625.1489 634.8962 643.2988 638.1644 626.9545 620.1886 629.7077 629.3881 633.3311 632.7298 620.3608 618.8312 628.3906 636.8975 641.2075 637.7369 622.891 608.2607 -9999 -9999 -9999 -9999 -9999 -9999 -9999 -9999 -9999 -9999 -9999 -9999 -9999 -9999 -9999 -9999 -9999 -9999 -9999 -9999 -9999 -9999 -9999 -9999 -9999 -9999 -9999 -9999 -9999 -9999 -9999 -9999 -9999 -9999 -9999 -9999 -9999 -9999 -9999 -9999 -9999 -9999 -9999 -9999 -9999 -9999 -9999 -9999 -9999 
-9999 -9999 -9999 -9999 -9999 -9999 -9999 -9999 -9999 -9999 -9999 -9999 -9999 -9999 -9999 -9999 -9999 -9999 -9999 -9999 -9999 -9999 -9999 -9999 -9999 -9999 -9999 -9999 -9999 -9999 -9999 -9999 -9999 -9999 -9999 -9999 -9999 -9999 -9999 615.6425 621.4664 623.37 614.6112 612.1627 612.7328 625.4869 639.8915 644.5769 640.8582 639.3017 651.2137 668.0257 672.9721 672.1082 677.6128 666.6277 654.544 637.9766 636.8357 640.754 641.946 641.1429 640.8777 637.9525 630.2338 624.9635 621.7209 619.2933 616.0351 615.192 617.0421 619.8037 622.7371 622.4675 619.3099 615.8086 613.6917 615.5497 619.4462 615.2802 616.3044 627.6182 631.4497 631.5349 634.3244 631.7628 632.0326 631.3494 636.7401 639.9053 633.8236 630.0594 625.1648 627.9915 634.5919 630.4592 622.504 618.688 610.7429 610.8762 617.139 610.4772 609.9603 619.0572 630.4489 640.5726 644.5052 633.7698 626.5143 632.9565 625.8829 621.3931 620.0605 618.1073 614.295 620.8755 633.0594 642.8093 634.1559 607.4953 -9999 -9999 -9999 -9999 -9999 -9999 -9999 -9999 -9999 -9999 -9999 -9999 -9999 -9999 -9999 -9999 -9999 -9999 -9999 -9999 -9999 -9999 -9999 -9999 -9999 -9999 -9999 -9999 -9999 -9999 -9999 -9999 -9999 -9999 -9999 -9999 -9999 -9999 -9999 -9999 -9999 -9999 -9999 -9999 -9999 -9999 -9999 -9999 -9999 -9999 
-9999 -9999 -9999 -9999 -9999 -9999 -9999 -9999 -9999 -9999 -9999 -9999 -9999 -9999 -9999 -9999 -9999 -9999 -9999 -9999 -9999 -9999 -9999 -9999 -9999 -9999 -9999 -9999 -9999 -9999 -9999 -9999 -9999 -9999 -9999 -9999 -9999 -9999 -9999 617.4097 615.9046 622.3045 616.1173 611.6774 612.8652 636.3151 651.7593 650.5399 640.6542 646.1968 661.0774 672.4886 674.0059 677.8714 676.7182 663.0284 646.8401 638.3336 640.5754 636.5406 638.289 640.1432 649.3703 650.5051 637.9588 623.6165 613.431 610.6864 610.8334 616.6091 616.7946 621.4808 622.4907 621.2579 617.8817 616.7946 614.8497 613.3853 609.4501 604.7919 606.5882 617.0032 623.7551 629.4147 630.5619 628.217 625.0176 627.5161 633.3599 634.8132 634.1763 632.0677 636.8404 635.3912 630.7876 624.2357 618.628 616.2601 609.3158 609.23 613.4861 613.4286 613.4631 619.6884 624.2177 634.765 646.3441 651.6674 638.7434 627.6633 632.144 615.2388 604.2744 606.4964 616.977 622.3944 631.8221 646.45 630.4664 -9999 -9999 -9999 -9999 -9999 -9999 -9999 -9999 -9999 -9999 -9999 -9999 -9999 -9999 -9999 -9999 -9999 -9999 -9999 -9999 -9999 -9999 -9999 -9999 -9999 -9999 -9999 -9999 -9999 -9999 -9999 -9999 -9999 -9999 -9999 -9999 -9999 -9999 -9999 -9999 -9999 -9999 -9999 -9999 -9999 -9999 -9999 -9999 -9999 -9999 -9999 
-9999 -9999 -9999 -9999 -9999 -9999 -9999 -9999 -9999 -9999 -9999 -9999 -9999 -9999 -9999 -9999 -9999 -9999 -9999 -9999 -9999 -9999 -9999 -9999 -9999 -9999 -9999 -9999 -9999 -9999 -9999 -9999 -9999 -9999 -9999 -9999 -9999 -9999 -9999 -9999 614.5636 621.2821 619.7122 610.2128 620.9321 641.7606 658.5606 662.7691 652.2425 646.177 652.9072 658.1636 664.5417 674.9882 670.3915 655.7997 647.2477 654.048 647.3302 640.2206 636.412 638.2018 644.9166 646.6411 632.0762 621.5649 612.1353 607.9067 607.9815 615.8123 621.0969 620.9316 618.1722 613.5495 619.9554 620.7578 616.1125 608.5469 600.5999 600.0927 608.8625 608.1908 618.8216 628.0121 626.1692 614.4231 619.169 629.5072 631.6805 636.5394 638.7713 638.5898 631.7489 627.6556 627.9058 624.7622 620.6003 610.3328 612.7985 610.8061 611.8464 614.4843 613.799 613.5828 620.3339 629.0847 635.5579 642.7315 639.9377 629.0112 631.8712 620.859 624.7102 626.6486 615.5295 625.4265 631.81 625.9627 612.066 -9999 -9999 -9999 -9999 -9999 -9999 -9999 -9999 -9999 -9999 -9999 -9999 -9999 -9999 -9999 -9999 -9999 -9999 -9999 -9999 -9999 -9999 -9999 -9999 -9999 -9999 -9999 -9999 -9999 -9999 -9999 -9999 -9999 -9999 -9999 -9999 -9999 -9999 -9999 -9999 -9999 -9999 -9999 -9999 -9999 -9999 -9999 -9999 -9999 -9999 -9999 
-9999 -9999 -9999 -9999 -9999 -9999 -9999 -9999 -9999 -9999 -9999 -9999 -9999 -9999 -9999 -9999 -9999 -9999 -9999 -9999 -9999 -9999 -9999 -9999 -9999 -9999 -9999 -9999 -9999 -9999 -9999 -9999 -9999 -9999 -9999 -9999 -9999 -9999 -9999 -9999 -9999 620.8785 617.1041 615.5338 635.4542 646.9966 660.8585 666.7781 661.1232 654.0334 656.7719 656.6563 664.7687 669.8434 665.6136 658.8643 659.873 661.0031 650.9061 648.5618 645.7149 639.1097 648.4637 648.2919 628.5245 616.5686 614.5636 610.6571 608.7448 613.6495 617.9101 617.0366 617.7047 617.4635 618.4749 617.6385 609.0112 605.9791 604.0037 607.9628 613.3754 611.5237 614.1974 621.1219 616.0517 611.2597 616.9541 626.0862 631.6548 636.3997 639.4203 637.6464 634.8209 634.9583 631.7596 626.1638 621.4955 616.4652 617.25 616.6716 614.7037 616.673 613.6051 623.4452 625.3054 625.2321 630.6574 631.806 624.8689 621.8082 629.5339 636.6108 646.3785 649.7813 646.382 636.7155 632.7901 -9999 -9999 -9999 -9999 -9999 -9999 -9999 -9999 -9999 -9999 -9999 -9999 -9999 -9999 -9999 -9999 -9999 -9999 -9999 -9999 -9999 -9999 -9999 -9999 -9999 -9999 -9999 -9999 -9999 -9999 -9999 -9999 -9999 -9999 -9999 -9999 -9999 -9999 -9999 -9999 -9999 -9999 -9999 -9999 -9999 -9999 -9999 -9999 -9999 -9999 -9999 -9999 -9999 
-9999 -9999 -9999 -9999 -9999 -9999 -9999 -9999 -9999 -9999 -9999 -9999 -9999 -9999 -9999 -9999 -9999 -9999 -9999 -9999 -9999 -9999 -9999 -9999 -9999 -9999 -9999 -9999 -9999 -9999 -9999 -9999 -9999 -9999 -9999 -9999 -9999 -9999 -9999 -9999 -9999 610.0129 605.5839 623.7623 635.4495 644.4041 656.6092 664.5144 666.3951 657.7284 652.4633 664.4791 678.3552 675.7269 666.079 666.4265 676.2161 678.6378 670.9462 659.3207 652.9669 641.8185 651.6557 659.8967 642.1559 632.2003 624.8107 618.5668 609.8862 613.001 612.0823 616.4168 619.7959 616.4283 606.6979 599.6948 604.1009 608.4 612.8045 612.0797 614.1234 617.5735 620.8516 616.6422 608.2954 608.3859 617.7358 627.8515 634.0036 639.4861 635.4717 622.2033 624.7866 634.8423 636.2906 627.8696 616.5684 611.0399 607.105 614.5853 614.4108 611.5182 604.6729 612.1366 622.062 626.4504 630.0192 629.0969 623.3541 616.6642 627.4763 638.7073 646.7968 648.855 -9999 -9999 -9999 -9999 -9999 -9999 -9999 -9999 -9999 -9999 -9999 -9999 -9999 -9999 -9999 -9999 -9999 -9999 -9999 -9999 -9999 -9999 -9999 -9999 -9999 -9999 -9999 -9999 -9999 -9999 -9999 -9999 -9999 -9999 -9999 -9999 -9999 -9999 -9999 -9999 -9999 -9999 -9999 -9999 -9999 -9999 -9999 -9999 -9999 -9999 -9999 -9999 -9999 -9999 -9999 -9999 
-9999 -9999 -9999 -9999 -9999 -9999 -9999 -9999 -9999 -9999 -9999 -9999 -9999 -9999 -9999 -9999 -9999 -9999 -9999 -9999 -9999 -9999 -9999 -9999 -9999 -9999 -9999 -9999 -9999 -9999 -9999 -9999 -9999 -9999 -9999 -9999 -9999 -9999 -9999 -9999 -9999 606.6294 621.3195 628.9548 624.4651 629.5831 640.0407 656.1127 661.2263 642.9282 639.067 659.5637 668.5311 675.2725 671.5546 670.8339 669.2582 671.8568 666.8156 655.2288 641.0093 632.8202 642.2668 651.3354 647.4899 637.899 627.8177 629.0112 625.452 623.8948 623.5789 618.2668 613.9693 614.571 609.4202 601.2379 602.983 610.9338 614.8187 614.7818 611.2983 618.71 619.0438 611.3588 599.9601 603.7377 614.8545 622.2337 626.7043 629.1027 627.0402 626.0972 625.349 628.8281 623.0428 615.816 604.4112 607.7343 610.3625 611.6161 612.0215 615.1403 611.3676 613.981 616.2624 620.3975 621.8222 621.888 632.3345 638.3304 636.0687 637.8032 640.165 -9999 -9999 -9999 -9999 -9999 -9999 -9999 -9999 -9999 -9999 -9999 -9999 -9999 -9999 -9999 -9999 -9999 -9999 -9999 -9999 -9999 -9999 -9999 -9999 -9999 -9999 -9999 -9999 -9999 -9999 -9999 -9999 -9999 -9999 -9999 -9999 -9999 -9999 -9999 -9999 -9999 -9999 -9999 -9999 -9999 -9999 -9999 -9999 -9999 -9999 -9999 -9999 -9999 -9999 -9999 -9999 -9999 
-9999 -9999 -9999 -9999 -9999 -9999 -9999 -9999 -9999 -9999 -9999 -9999 -9999 -9999 -9999 -9999 -9999 -9999 -9999 -9999 -9999 -9999 -9999 -9999 -9999 -9999 -9999 -9999 -9999 -9999 -9999 -9999 -9999 -9999 -9999 -9999 -9999 -9999 -9999 -9999 -9999 609.3046 630.9895 633.7997 627.4097 628.4232 633.9539 651.5483 650.7564 630.4993 636.7179 656.0261 667.9394 667.6331 670.052 667.636 665.3553 658.2361 654.6194 645.2887 633.9678 625.9175 634.5345 647.7916 648.4788 640.4382 632.2092 631.6693 638.1381 637.5337 629.9439 621.2719 614.8293 611.209 610.2724 608.5091 609.3694 612.3421 614.6006 614.7559 616.6454 620.1483 617.304 610.2142 603.252 596.71 610.1768 619.9022 626.1842 625.8829 622.8434 622.0791 621.5737 614.8002 612.666 607.9341 602.6085 605.5513 609.5396 618.0186 623.7806 622.0458 610.3556 606.5868 614.6168 616.8278 625.447 634.0328 641.2589 638.1323 634.2048 638.6603 622.6342 -9999 -9999 -9999 -9999 -9999 -9999 -9999 -9999 -9999 -9999 -9999 -9999 -9999 -9999 -9999 -9999 -9999 -9999 -9999 -9999 -9999 -9999 -9999 -9999 -9999 -9999 -9999 -9999 -9999 -9999 -9999 -9999 -9999 -9999 -9999 -9999 -9999 -9999 -9999 -9999 -9999 -9999 -9999 -9999 -9999 -9999 -9999 -9999 -9999 -9999 -9999 -9999 -9999 -9999 -9999 -9999 -9999 
-9999 -9999 -9999 -9999 -9999 -9999 -9999 -9999 -9999 -9999 -9999 -9999 -9999 -9999 -9999 -9999 -9999 -9999 -9999 -9999 -9999 -9999 -9999 -9999 -9999 -9999 -9999 -9999 -9999 -9999 -9999 -9999 -9999 -9999 -9999 -9999 -9999 -9999 -9999 -9999 -9999 613.058 632.5399 636.699 628.4306 629.012 638.671 656.6113 644.0262 627.2636 635.0106 647.4788 652.9564 658.1339 658.5089 657.0715 654.2453 640.4205 631.2846 622.6483 620.1998 624.7562 633.1144 639.3782 647.2278 645.8392 640.3746 640.1863 640.4792 635.356 627.4274 621.3712 615.5601 607.536 607.1387 608.0637 614.9924 618.8055 621.2053 618.2728 623.0404 622.2059 615.3545 616.5919 614.2418 609.0385 605.5405 610.5195 618.8351 621.2152 623.3518 624.4238 613.9902 603.3484 604.3233 602.5594 608.7257 613.4008 609.957 613.5342 612.8638 610.8282 608.0446 611.4791 615.2014 620.7258 632.6454 637.8474 637.9707 631.4094 639.431 643.0833 -9999 -9999 -9999 -9999 -9999 -9999 -9999 -9999 -9999 -9999 -9999 -9999 -9999 -9999 -9999 -9999 -9999 -9999 -9999 -9999 -9999 -9999 -9999 -9999 -9999 -9999 -9999 -9999 -9999 -9999 -9999 -9999 -9999 -9999 -9999 -9999 -9999 -9999 -9999 -9999 -9999 -9999 -9999 -9999 -9999 -9999 -9999 -9999 -9999 -9999 -9999 -9999 -9999 -9999 -9999 -9999 -9999 -9999 
-9999 -9999 -9999 -9999 -9999 -9999 -9999 -9999 -9999 -9999 -9999 -9999 -9999 -9999 -9999 -9999 -9999 -9999 -9999 -9999 -9999 -9999 -9999 -9999 -9999 -9999 -9999 -9999 -9999 -9999 -9999 -9999 -9999 -9999 -9999 -9999 -9999 -9999 -9999 -9999 599.0881 619.6741 632.6045 636.4549 633.0356 633.2432 642.8571 656.5509 645.8082 631.0093 634.5117 643.4193 645.7776 650.7495 651.2 644.162 630.3034 614.1715 609.8229 604.1992 610.9436 620.9833 628.8928 638.818 645.5231 647.4531 645.024 641.6177 633.8997 628.8535 620.7089 615.2875 610.9413 609.5197 612.5189 614.6561 618.699 619.1006 615.6679 620.025 625.5124 624.4883 612.9474 612.4446 614.7842 616.246 613.0455 605.1722 608.9825 618.7964 625.5414 626.946 613.986 605.1726 604.1918 611.4679 612.4819 607.1136 610.1246 611.1409 605.7044 605.6268 607.2421 608.7784 616.3375 628.1375 634.3051 632.1464 635.1605 647.4921 651.1882 -9999 -9999 -9999 -9999 -9999 -9999 -9999 -9999 -9999 -9999 -9999 -9999 -9999 -9999 -9999 -9999 -9999 -9999 -9999 -9999 -9999 -9999 -9999 -9999 -9999 -9999 -9999 -9999 -9999 -9999 -9999 -9999 -9999 -9999 -9999 -9999 -9999 -9999 -9999 -9999 -9999 -9999 -9999 -9999 -9999 -9999 -9999 -9999 -9999 -9999 -9999 -9999 -9999 -9999 -9999 -9999 -9999 -9999 -9999 
-9999 -9999 -9999 -9999 -9999 -9999 -9999 -9999 -9999 -9999 -9999 -9999 -9999 -9999 -9999 -9999 -9999 -9999 -9999 -9999 -9999 -9999 -9999 -9999 -9999 -9999 -9999 -9999 -9999 -9999 -9999 -9999 -9999 -9999 -9999 -9999 -9999 -9999 -9999 -9999 605.997 626.6123 628.871 631.924 639.1689 642.9419 649.5016 651.7628 637.8206 630.3298 631.0649 628.8114 628.8643 639.7234 641.7283 630.3799 610.574 603.8894 608.3914 607.4255 612.4689 618.9318 627.9625 643.3805 646.7483 641.6496 635.0334 628.354 615.4814 605.4467 601.4457 601.8809 603.5765 608.98 615.6561 622.0914 625.123 620.5258 616.5348 615.3766 617.0894 616.942 613.9471 610.6585 606.4877 614.5957 617.7358 613.7755 612.3927 616.5279 623.2156 627.9517 617.682 611.4303 609.5652 612.9775 614.7152 611.7466 615.7128 614.4578 610.4511 610.5938 605.8384 610.2117 616.4025 629.751 641.8987 639.8868 645.0475 656.4626 652.5417 -9999 -9999 -9999 -9999 -9999 -9999 -9999 -9999 -9999 -9999 -9999 -9999 -9999 -9999 -9999 -9999 -9999 -9999 -9999 -9999 -9999 -9999 -9999 -9999 -9999 -9999 -9999 -9999 -9999 -9999 -9999 -9999 -9999 -9999 -9999 -9999 -9999 -9999 -9999 -9999 -9999 -9999 -9999 -9999 -9999 -9999 -9999 -9999 -9999 -9999 -9999 -9999 -9999 -9999 -9999 -9999 -9999 -9999 -9999 
-9999 -9999 -9999 -9999 -9999 -9999 -9999 -9999 -9999 -9999 -9999 -9999 -9999 -9999 -9999 -9999 -9999 -9999 -9999 -9999 -9999 -9999 -9999 -9999 -9999 -9999 -9999 -9999 -9999 -9999 -9999 -9999 -9999 -9999 -9999 -9999 -9999 -9999 -9999 -9999 609.6639 629.2388 630.5223 632.8273 641.3496 637.3947 639.1791 640.1614 629.8357 627.207 623.7623 620.787 612.0511 609.9682 610.5617 607.3656 609.9845 615.7557 613.3027 608.7033 607.9067 613.2 630.4088 650.7315 655.126 645.4597 636.2401 628.2918 608.9091 595.8739 594.7816 597.0805 601.3374 607.7579 617.3519 620.7893 621.1115 618.4836 608.6603 603.6668 607.5265 609.1429 614.3676 613.2693 609.6658 616.9996 621.1055 617.98 612.1625 612.3057 617.5992 626.9551 623.4174 613.7297 614.9335 617.7567 620.5586 614.9629 614.3343 611.1756 607.8444 600.0547 597.6443 602.9076 615.8517 625.5959 638.1013 650.5237 654.0028 -9999 -9999 -9999 -9999 -9999 -9999 -9999 -9999 -9999 -9999 -9999 -9999 -9999 -9999 -9999 -9999 -9999 -9999 -9999 -9999 -9999 -9999 -9999 -9999 -9999 -9999 -9999 -9999 -9999 -9999 -9999 -9999 -9999 -9999 -9999 -9999 -9999 -9999 -9999 -9999 -9999 -9999 -9999 -9999 -9999 -9999 -9999 -9999 -9999 -9999 -9999 -9999 -9999 -9999 -9999 -9999 -9999 -9999 -9999 -9999 -9999 
-9999 -9999 -9999 -9999 -9999 -9999 -9999 -9999 -9999 -9999 -9999 -9999 -9999 -9999 -9999 -9999 -9999 -9999 -9999 -9999 -9999 -9999 -9999 -9999 -9999 -9999 -9999 -9999 -9999 -9999 -9999 -9999 -9999 -9999 -9999 -9999 -9999 -9999 -9999 -9999 618.2122 632.105 633.3322 636.8178 638.3466 625.9846 622.6896 622.5729 624.9089 627.2504 625.3694 625.2163 619.2426 613.949 609.3083 610.4984 617.8462 614.6519 613.0988 614.2936 605.3378 604.7464 626.4044 646.8748 649.4677 641.2787 630.933 619.6423 605.9809 601.933 604.9798 602.2628 606.2191 614.3283 615.1238 618.7903 616.8867 608.4087 604.71 601.2128 602.0546 605.4567 610.7166 617.39 623.9031 622.2264 617.0525 618.3793 619.0602 612.0549 618.4712 629.2352 623.0587 612.9653 615.3804 620.2785 616.7338 612.9219 608.4075 612.6872 613.4223 607.1655 602.9882 609.2768 612.4063 618.2061 626.7739 638.7416 -9999 -9999 -9999 -9999 -9999 -9999 -9999 -9999 -9999 -9999 -9999 -9999 -9999 -9999 -9999 -9999 -9999 -9999 -9999 -9999 -9999 -9999 -9999 -9999 -9999 -9999 -9999 -9999 -9999 -9999 -9999 -9999 -9999 -9999 -9999 -9999 -9999 -9999 -9999 -9999 -9999 -9999 -9999 -9999 -9999 -9999 -9999 -9999 -9999 -9999 -9999 -9999 -9999 -9999 -9999 -9999 -9999 -9999 -9999 -9999 -9999 -9999 
-9999 -9999 -9999 -9999 -9999 -9999 -9999 -9999 -9999 -9999 -9999 -9999 -9999 -9999 -9999 -9999 -9999 -9999 -9999 -9999 -9999 -9999 -9999 -9999 -9999 -9999 -9999 -9999 -9999 -9999 -9999 -9999 -9999 -9999 -9999 -9999 -9999 -9999 -9999 -9999 620.1776 629.4893 630.0161 631.2806 632.166 628.1447 618.5112 614.4226 621.5992 622.2593 625.4138 631.0777 630.3539 629.6721 619.899 619.3477 617.9014 605.5344 606.9141 613.0939 605.5482 604.0888 617.3606 637.7736 643.1367 634.9569 624.7648 622.2593 615.2081 610.4804 610.3059 614.5853 615.549 618.4749 617.0143 609.608 605.2102 601.8965 602.0527 602.4772 607.3319 606.8715 605.5063 614.6778 622.1036 618.914 611.3217 616.0005 616.3633 609.7255 617.0341 628.8739 626.4418 617.1225 616.6988 616.1997 610.631 605.0975 610.1122 617.2119 618.3832 608.618 602.4207 608.4531 611.8803 609.6211 617.2131 630.9655 -9999 -9999 -9999 -9999 -9999 -9999 -9999 -9999 -9999 -9999 -9999 -9999 -9999 -9999 -9999 -9999 -9999 -9999 -9999 -9999 -9999 -9999 -9999 -9999 -9999 -9999 -9999 -9999 -9999 -9999 -9999 -9999 -9999 -9999 -9999 -9999 -9999 -9999 -9999 -9999 -9999 -9999 -9999 -9999 -9999 -9999 -9999 -9999 -9999 -9999 -9999 -9999 -9999 -9999 -9999 -9999 -9999 -9999 -9999 -9999 -9999 -9999 
-9999 -9999 -9999 -9999 -9999 -9999 -9999 -9999 -9999 -9999 -9999 -9999 -9999 -9999 -9999 -9999 -9999 -9999 -9999 -9999 -9999 -9999 -9999 -9999 -9999 -9999 -9999 -9999 -9999 -9999 -9999 -9999 -9999 -9999 -9999 -9999 -9999 -9999 -9999 -9999 613.2174 621.1677 628.6365 628.0339 631.5133 628.1442 618.019 614.3787 616.4025 616.7306 624.4833 623.4075 628.0144 629.1557 620.1649 620.5289 617.7464 609.5521 608.8619 618.6329 613.8718 607.4406 612.781 632.7326 641.7407 638.4587 630.9078 632.1872 628.8644 628.4341 631.1658 622.7572 626.2265 628.4268 625.3472 611.8234 597.892 594.67 602.0475 612.2925 604.1461 601.7605 604.6631 609.6924 610.0054 607.3171 612.1342 609.23 607.62 606.5118 611.4581 616.2582 623.9555 624.8423 613.7453 607.6625 604.4474 612.2425 619.6718 623.2398 618.6783 606.2408 601.3701 601.3677 603.1012 601.9028 605.3141 619.9504 -9999 -9999 -9999 -9999 -9999 -9999 -9999 -9999 -9999 -9999 -9999 -9999 -9999 -9999 -9999 -9999 -9999 -9999 -9999 -9999 -9999 -9999 -9999 -9999 -9999 -9999 -9999 -9999 -9999 -9999 -9999 -9999 -9999 -9999 -9999 -9999 -9999 -9999 -9999 -9999 -9999 -9999 -9999 -9999 -9999 -9999 -9999 -9999 -9999 -9999 -9999 -9999 -9999 -9999 -9999 -9999 -9999 -9999 -9999 -9999 -9999 -9999 
-9999 -9999 -9999 -9999 -9999 -9999 -9999 -9999 -9999 -9999 -9999 -9999 -9999 -9999 -9999 -9999 -9999 -9999 -9999 -9999 -9999 -9999 -9999 -9999 -9999 -9999 -9999 -9999 -9999 -9999 -9999 -9999 -9999 -9999 -9999 -9999 -9999 -9999 -9999 -9999 604.9648 616.4432 625.7408 627.7707 632.9171 626.8335 613.8532 613.0776 615.3619 617.0327 618.5986 610.6385 618.3487 622.9601 619.6044 616.8227 616.6288 618.298 619.2903 625.3647 622.0184 618.1588 615.8469 629.2167 641.8546 644.1814 642.5034 642.4331 638.7482 640.3992 640.5164 636.4406 630.9709 631.8208 635.3954 626.4087 600.6478 591.5017 602.9415 611.8345 609.3456 604.2162 604.5002 607.1436 611.3838 617.9524 615.3928 606.6193 608.6241 610.4333 607.3868 613.9323 624.1868 625.1473 607.428 603.5506 609.3904 617.9438 627.9042 628.7482 615.1755 604.8779 608.4643 602.2565 595.3346 593.7993 604.3811 625.3949 -9999 -9999 -9999 -9999 -9999 -9999 -9999 -9999 -9999 -9999 -9999 -9999 -9999 -9999 -9999 -9999 -9999 -9999 -9999 -9999 -9999 -9999 -9999 -9999 -9999 -9999 -9999 -9999 -9999 -9999 -9999 -9999 -9999 -9999 -9999 -9999 -9999 -9999 -9999 -9999 -9999 -9999 -9999 -9999 -9999 -9999 -9999 -9999 -9999 -9999 -9999 -9999 -9999 -9999 -9999 -9999 -9999 -9999 -9999 -9999 -9999 -9999 
-9999 -9999 -9999 -9999 -9999 -9999 -9999 -9999 -9999 -9999 -9999 -9999 -9999 -9999 -9999 -9999 -9999 -9999 -9999 -9999 -9999 -9999 -9999 -9999 -9999 -9999 -9999 -9999 -9999 -9999 -9999 -9999 -9999 -9999 -9999 -9999 -9999 -9999 -9999 -9999 -9999 611.3931 622.5003 622.6514 619.9774 620.8064 615.7422 616.0062 617.4819 615.2248 613.6643 603.6888 607.9729 617.9492 616.9185 611.5794 613.7787 618.4344 620.8003 625.1489 625.8969 622.394 615.8775 625.5374 640.0385 642.8539 640.3136 637.3815 630.879 629.653 632.8076 635.6008 629.985 629.5754 629.7709 633.1397 609.1205 587.2986 598.5555 613.0493 620.8773 619.2607 609.3966 607.0512 617.5813 623.4525 608.595 607.1935 614.9814 612.4368 606.8354 612.8416 628.5209 627.8764 610.7689 604.0926 612.6779 615.9882 618.9732 626.6808 613.4546 606.3494 612.1168 609.7856 600.6226 594.8434 604.8247 619.0713 631.3784 -9999 -9999 -9999 -9999 -9999 -9999 -9999 -9999 -9999 -9999 -9999 -9999 -9999 -9999 -9999 -9999 -9999 -9999 -9999 -9999 -9999 -9999 -9999 -9999 -9999 -9999 -9999 -9999 -9999 -9999 -9999 -9999 -9999 -9999 -9999 -9999 -9999 -9999 -9999 -9999 -9999 -9999 -9999 -9999 -9999 -9999 -9999 -9999 -9999 -9999 -9999 -9999 -9999 -9999 -9999 -9999 -9999 -9999 -9999 -9999 -9999 
-9999 -9999 -9999 -9999 -9999 -9999 -9999 -9999 -9999 -9999 -9999 -9999 -9999 -9999 -9999 -9999 -9999 -9999 -9999 -9999 -9999 -9999 -9999 -9999 -9999 -9999 -9999 -9999 -9999 -9999 -9999 -9999 -9999 -9999 -9999 -9999 -9999 -9999 -9999 -9999 -9999 608.8854 621.3114 617.3236 610.0576 613.9823 615.2562 613.3663 616.4504 613.3334 611.2314 607.2567 606.5156 610.0489 603.4421 602.7631 609.2258 611.7406 614.9296 620.7943 624.1702 624.3122 616.4555 626.2333 637.5676 641.7358 639.1288 634.9052 629.5854 622.5806 628.3438 632.765 630.081 627.2716 622.2045 619.2204 604.2419 583.4152 591.6458 607.0551 611.6625 614.1678 610.558 604.9886 611.0919 613.2526 605.8107 608.3713 617.3201 611.644 599.0403 600.721 615.4949 621.5906 612.6074 609.1499 621.2687 620.1661 610.6436 606.1145 605.3806 602.7907 602.2452 609.6509 607.2567 602.3859 600.7375 587.0088 585.1081 600.8555 -9999 -9999 -9999 -9999 -9999 -9999 -9999 -9999 -9999 -9999 -9999 -9999 -9999 -9999 -9999 -9999 -9999 -9999 -9999 -9999 -9999 -9999 -9999 -9999 -9999 -9999 -9999 -9999 -9999 -9999 -9999 -9999 -9999 -9999 -9999 -9999 -9999 -9999 -9999 -9999 -9999 -9999 -9999 -9999 -9999 -9999 -9999 -9999 -9999 -9999 -9999 -9999 -9999 -9999 -9999 -9999 -9999 -9999 -9999 -9999 
-9999 -9999 -9999 -9999 -9999 -9999 -9999 -9999 -9999 -9999 -9999 -9999 -9999 -9999 -9999 -9999 -9999 -9999 -9999 -9999 -9999 -9999 -9999 -9999 -9999 -9999 -9999 -9999 -9999 -9999 -9999 -9999 -9999 -9999 -9999 -9999 -9999 -9999 -9999 -9999 -9999 603.6598 619.8002 609.8154 606.101 608.476 606.2907 604.2505 610.5119 611.3931 605.2998 613.2197 611.6302 597.5764 598.8795 597.546 604.0501 604.1503 603.2166 612.9269 623.6189 622.5466 624.8944 629.6589 633.3968 635.4006 637.8959 637.8604 634.3947 622.4475 618.7077 620.8698 623.6918 620.8759 612.196 606.9339 596.715 589.8709 592.1891 601.5112 604.4211 602.8322 602.8864 601.5187 598.9056 598.3745 602.7568 608.2966 615.2087 613.1938 600.4727 592.9645 607.0189 605.9678 601.753 607.953 626.1444 623.2095 610.4474 605.4913 607.1174 604.8947 595.2213 607.2795 611.0491 615.7128 626.8045 608.0986 588.0301 582.1603 -9999 -9999 -9999 -9999 -9999 -9999 -9999 -9999 -9999 -9999 -9999 -9999 -9999 -9999 -9999 -9999 -9999 -9999 -9999 -9999 -9999 -9999 -9999 -9999 -9999 -9999 -9999 -9999 -9999 -9999 -9999 -9999 -9999 -9999 -9999 -9999 -9999 -9999 -9999 -9999 -9999 -9999 -9999 -9999 -9999 -9999 -9999 -9999 -9999 -9999 -9999 -9999 -9999 -9999 -9999 -9999 -9999 -9999 -9999 -9999 
-9999 -9999 -9999 -9999 -9999 -9999 -9999 -9999 -9999 -9999 -9999 -9999 -9999 -9999 -9999 -9999 -9999 -9999 -9999 -9999 -9999 -9999 -9999 -9999 -9999 -9999 -9999 -9999 -9999 -9999 -9999 -9999 -9999 -9999 -9999 -9999 -9999 -9999 -9999 -9999 -9999 600.868 618.5608 607.1411 597.7249 594.1015 589.4103 594.1757 606.8328 615.234 612.5079 617.3347 617.6047 613.9416 609.2302 597.3781 603.4578 604.6311 603.3547 606.7729 618.6145 629.3533 624.9635 621.0309 629.3796 633.5009 634.5912 636.5961 636.1651 629.1131 618.5594 612.7253 618.3315 618.1625 610.3998 602.4659 590.5293 598.0326 605.4744 601.4641 603.4125 604.4244 597.2468 593.1235 596.6777 598.5935 591.6251 587.6797 593.4944 593.2159 590.8909 590.0352 593.8032 594.3975 599.3077 605.8707 621.1809 622.9086 613.7606 616.2477 616.7416 607.9056 606.4969 619.0589 627.6725 632.1396 628.6361 611.5926 596.3873 587.094 -9999 -9999 -9999 -9999 -9999 -9999 -9999 -9999 -9999 -9999 -9999 -9999 -9999 -9999 -9999 -9999 -9999 -9999 -9999 -9999 -9999 -9999 -9999 -9999 -9999 -9999 -9999 -9999 -9999 -9999 -9999 -9999 -9999 -9999 -9999 -9999 -9999 -9999 -9999 -9999 -9999 -9999 -9999 -9999 -9999 -9999 -9999 -9999 -9999 -9999 -9999 -9999 -9999 -9999 -9999 -9999 -9999 -9999 -9999 -9999 
-9999 -9999 -9999 -9999 -9999 -9999 -9999 -9999 -9999 -9999 -9999 -9999 -9999 -9999 -9999 -9999 -9999 -9999 -9999 -9999 -9999 -9999 -9999 -9999 -9999 -9999 -9999 -9999 -9999 -9999 -9999 -9999 -9999 -9999 -9999 -9999 -9999 -9999 -9999 -9999 -9999 600.2504 613.4792 603.9044 599.0806 603.1149 597.0458 599.9146 612.5671 626.6669 618.9324 620.1446 621.3553 619.9175 612.3112 608.975 605.5168 607.6836 603.1978 611.5187 618.008 626.3821 624.6324 619.431 629.435 635.3064 638.2908 636.8214 635.3733 635.6283 629.7618 615.6905 610.303 613.0937 612.0771 607.2496 596.512 603.8362 607.4418 597.5017 596.7124 604.3834 599.4954 591.8364 592.5809 597.5189 591.2692 583.1809 577.0629 573.1748 583.9151 606.9863 608.3639 615.5356 617.4108 612.741 621.2126 625.4053 612.9936 611.6495 613.7101 604.5489 605.7396 618.4952 625.5942 623.7938 612.8787 593.1918 580.0331 585.7623 597.5422 -9999 -9999 -9999 -9999 -9999 -9999 -9999 -9999 -9999 -9999 -9999 -9999 -9999 -9999 -9999 -9999 -9999 -9999 -9999 -9999 -9999 -9999 -9999 -9999 -9999 -9999 -9999 -9999 -9999 -9999 -9999 -9999 -9999 -9999 -9999 -9999 -9999 -9999 -9999 -9999 -9999 -9999 -9999 -9999 -9999 -9999 -9999 -9999 -9999 -9999 -9999 -9999 -9999 -9999 -9999 -9999 -9999 -9999 -9999 
-9999 -9999 -9999 -9999 -9999 -9999 -9999 -9999 -9999 -9999 -9999 -9999 -9999 -9999 -9999 -9999 -9999 -9999 -9999 -9999 -9999 -9999 -9999 -9999 -9999 -9999 -9999 -9999 -9999 -9999 -9999 -9999 -9999 -9999 -9999 -9999 -9999 -9999 -9999 -9999 -9999 594.2991 605.2792 605.4843 599.7896 598.6024 600.9619 599.9967 611.085 617.099 610.0702 613.3741 618.7247 622.0506 622.6897 614.6043 613.2939 612.0154 605.5444 602.9113 610.0166 620.4391 618.4565 620.055 624.9526 632.1476 635.7832 637.1058 634.366 635.7083 631.4718 624.8721 615.6513 606.9389 605.3078 604.2933 601.3286 605.4293 608.1448 598.777 599.4202 604.1503 602.1871 595.9116 593.0615 596.724 592.1077 582.5003 568.0102 570.4721 597.6905 621.5503 622.858 623.8583 616.3214 611.2845 621.9597 622.1663 611.0255 611.3603 607.1548 607.7509 609.5345 617.7861 626.2277 611.5405 590.4556 577.0911 582.1634 601.5277 612.4744 -9999 -9999 -9999 -9999 -9999 -9999 -9999 -9999 -9999 -9999 -9999 -9999 -9999 -9999 -9999 -9999 -9999 -9999 -9999 -9999 -9999 -9999 -9999 -9999 -9999 -9999 -9999 -9999 -9999 -9999 -9999 -9999 -9999 -9999 -9999 -9999 -9999 -9999 -9999 -9999 -9999 -9999 -9999 -9999 -9999 -9999 -9999 -9999 -9999 -9999 -9999 -9999 -9999 -9999 -9999 -9999 -9999 -9999 -9999 
-9999 -9999 -9999 -9999 -9999 -9999 -9999 -9999 -9999 -9999 -9999 -9999 -9999 -9999 -9999 -9999 -9999 -9999 -9999 -9999 -9999 -9999 -9999 -9999 -9999 -9999 -9999 -9999 -9999 -9999 -9999 -9999 -9999 -9999 -9999 -9999 -9999 -9999 -9999 -9999 -9999 601.2681 606.9671 593.3974 602.9209 613.842 619.3857 614.4749 610.5306 597.9743 590.9988 593.895 609.2487 619.0369 624.5415 619.3305 618.3329 613.0043 602.1418 602.1003 606.2865 615.543 616.7086 618.2876 619.5905 624.8071 629.727 631.9455 631.8484 633.7443 630.8945 626.7243 616.2329 611.8359 613.3311 616.4979 608.3041 602.2324 598.1404 589.5972 596.7657 608.6552 607.4419 599.0388 591.6823 597.2378 596.1829 591.6981 581.4337 582.0458 602.0462 619.2438 619.3668 625.3961 621.8514 609.7497 616.5004 626.0083 619.7658 608.5992 603.4012 604.3308 614.3072 629.5086 631.0105 611.7164 590.086 581.6493 604.5677 617.5771 612.5648 -9999 -9999 -9999 -9999 -9999 -9999 -9999 -9999 -9999 -9999 -9999 -9999 -9999 -9999 -9999 -9999 -9999 -9999 -9999 -9999 -9999 -9999 -9999 -9999 -9999 -9999 -9999 -9999 -9999 -9999 -9999 -9999 -9999 -9999 -9999 -9999 -9999 -9999 -9999 -9999 -9999 -9999 -9999 -9999 -9999 -9999 -9999 -9999 -9999 -9999 -9999 -9999 -9999 -9999 -9999 -9999 -9999 -9999 -9999 
-9999 -9999 -9999 -9999 -9999 -9999 -9999 -9999 -9999 -9999 -9999 -9999 -9999 -9999 -9999 -9999 -9999 -9999 -9999 -9999 -9999 -9999 -9999 -9999 -9999 -9999 -9999 -9999 -9999 -9999 -9999 -9999 -9999 -9999 -9999 -9999 -9999 -9999 -9999 -9999 -9999 -9999 601.0311 605.2014 616.214 612.9664 612.3408 608.4475 603.4647 593.3795 584.0628 584.45 605.3211 617.5551 619.6204 613.8705 613.5075 613.9958 604.6499 609.8253 615.0516 620.9833 621.554 608.6104 611.2188 619.7047 630.2597 634.1964 634.4641 631.0525 627.1647 623.5231 621.6271 618.8534 617.2292 619.6338 611.8705 600.2921 588.4778 587.7242 587.0748 590.4479 605.787 610.7452 609.3332 594.6547 589.8618 592.8378 588.9981 581.6752 600.205 616.3472 626.2527 635.0559 628.3975 613.6342 622.4852 624.9489 609.8112 600.4335 596.4281 593.8887 603.3863 619.9267 615.1971 595.7747 584.8237 595.7849 600.316 585.0388 568.4262 557.2273 560.8611 571.1631 -9999 -9999 -9999 -9999 -9999 -9999 -9999 -9999 -9999 -9999 -9999 -9999 -9999 -9999 -9999 -9999 -9999 -9999 -9999 -9999 -9999 -9999 -9999 -9999 -9999 -9999 -9999 -9999 -9999 -9999 -9999 -9999 -9999 -9999 -9999 -9999 -9999 -9999 -9999 -9999 -9999 -9999 -9999 -9999 -9999 -9999 -9999 -9999 -9999 -9999 -9999 -9999 -9999 -9999 -9999 -9999 
-9999 -9999 -9999 -9999 -9999 -9999 -9999 -9999 -9999 -9999 -9999 -9999 -9999 -9999 -9999 -9999 -9999 -9999 -9999 -9999 -9999 -9999 -9999 -9999 -9999 -9999 -9999 -9999 -9999 -9999 -9999 -9999 -9999 -9999 -9999 -9999 -9999 -9999 -9999 -9999 -9999 -9999 596.8052 603.2789 603.6799 604.8345 608.6888 610.7838 602.6281 590.2393 583.2632 590.125 608.5544 618.2507 617.5293 615.2217 619.5025 614.2765 602.9415 608.3865 611.0956 620.2358 625.7626 617.0193 607.6636 611.7206 624.3801 629.2907 630.6214 628.2166 627.5546 623.6299 621.2894 619.4261 615.3528 614.4589 617.5569 607.8668 591.2468 591.018 597.6816 599.2703 607.8608 615.5922 614.1271 593.6984 584.7188 586.4006 577.9055 576.6675 599.9146 616.8362 633.6385 638.6543 627.772 623.9468 624.0356 612.5176 594.1053 593.0281 591.9976 594.2495 601.4635 616.3091 614.3061 599.2736 593.0813 583.14 563.0033 555.626 559.8802 559.3345 576.8743 591.1357 594.43 -9999 -9999 -9999 -9999 -9999 -9999 -9999 -9999 -9999 -9999 -9999 -9999 -9999 -9999 -9999 -9999 -9999 -9999 -9999 -9999 -9999 -9999 -9999 -9999 -9999 -9999 -9999 -9999 -9999 -9999 -9999 -9999 -9999 -9999 -9999 -9999 -9999 -9999 -9999 -9999 -9999 -9999 -9999 -9999 -9999 -9999 -9999 -9999 -9999 -9999 -9999 -9999 -9999 -9999 -9999 
-9999 -9999 -9999 -9999 -9999 -9999 -9999 -9999 -9999 -9999 -9999 -9999 -9999 -9999 -9999 -9999 -9999 -9999 -9999 -9999 -9999 -9999 -9999 -9999 -9999 -9999 -9999 -9999 -9999 -9999 -9999 -9999 -9999 -9999 -9999 -9999 -9999 -9999 -9999 -9999 -9999 -9999 594.124 603.4652 609.8266 610.9957 610.3953 609.7366 604.6017 596.3652 591.5555 598.944 612.8671 621.3054 622.2885 618.2637 620.8181 609.3295 599.7327 601.6845 601.4956 612.118 616.222 611.5362 605.6044 603.8329 618.5038 622.4177 623.8788 623.8315 620.0568 620.5146 621.1724 615.7939 614.3524 611.5065 612.1885 611.0998 606.207 592.7917 598.7196 606.5743 607.5864 609.6658 613.1655 598.8828 589.5072 589.5239 585.8177 571.3534 584.7706 601.6963 616.2292 617.2316 617.7372 618.1479 607.9715 595.3838 588.8283 582.9371 580.8593 592.8748 601.6887 609.1367 610.3867 598.8643 590.3787 577.2958 570.9208 583.0543 575.4963 574.234 593.4585 -9999 -9999 -9999 -9999 -9999 -9999 -9999 -9999 -9999 -9999 -9999 -9999 -9999 -9999 -9999 -9999 -9999 -9999 -9999 -9999 -9999 -9999 -9999 -9999 -9999 -9999 -9999 -9999 -9999 -9999 -9999 -9999 -9999 -9999 -9999 -9999 -9999 -9999 -9999 -9999 -9999 -9999 -9999 -9999 -9999 -9999 -9999 -9999 -9999 -9999 -9999 -9999 -9999 -9999 -9999 -9999 -9999 
-9999 -9999 -9999 -9999 -9999 -9999 -9999 -9999 -9999 -9999 -9999 -9999 -9999 -9999 -9999 -9999 -9999 -9999 -9999 -9999 -9999 -9999 -9999 -9999 -9999 -9999 -9999 -9999 -9999 -9999 -9999 -9999 -9999 -9999 -9999 -9999 -9999 -9999 -9999 -9999 -9999 -9999 590.163 603.9259 613.9101 609.8447 604.594 599.0004 605.0376 609.4053 603.8718 603.8217 613.0925 618.1846 624.2407 622.1639 622.6062 613.3976 598.9883 598.5593 602.7932 608.2929 616.937 612.9306 604.2104 603.4861 602.5217 612.6326 619.954 611.9051 611.7429 618.8643 617.9971 612.5226 604.3496 605.1226 609.3643 610.363 607.6088 597.3686 599.782 601.0765 597.4699 601.2946 610.5305 601.7355 593.2785 584.5278 575.4695 571.8397 567.4357 573.7957 586.4564 595.7425 601.4635 608.2532 592.0399 582.4613 586.1874 577.9016 575.3517 589.1821 598.6581 600.5356 594.266 585.5275 585.213 581.7898 584.5505 589.7631 567.6605 575.549 579.1798 575.1092 583.7073 -9999 -9999 -9999 -9999 -9999 -9999 -9999 -9999 -9999 -9999 -9999 -9999 -9999 -9999 -9999 -9999 -9999 -9999 -9999 -9999 -9999 -9999 -9999 -9999 -9999 -9999 -9999 -9999 -9999 -9999 -9999 -9999 -9999 -9999 -9999 -9999 -9999 -9999 -9999 -9999 -9999 -9999 -9999 -9999 -9999 -9999 -9999 -9999 -9999 -9999 -9999 -9999 -9999 -9999 -9999 
-9999 -9999 -9999 -9999 -9999 -9999 -9999 -9999 -9999 -9999 -9999 -9999 -9999 -9999 -9999 -9999 -9999 -9999 -9999 -9999 -9999 -9999 -9999 -9999 -9999 -9999 -9999 -9999 -9999 -9999 -9999 -9999 -9999 -9999 -9999 -9999 -9999 -9999 -9999 -9999 -9999 -9999 592.9702 608.7929 620.5075 615.1792 599.0768 590.9834 601.7355 610.7615 612.734 617.5592 616.9666 619.9542 620.5317 621.176 613.7052 598.4961 598.0389 597.0857 610.2905 611.4024 616.8867 617.7579 609.9814 603.1412 598.6062 599.2475 599.5698 603.5463 612.6623 614.767 602.7719 593.1559 587.7517 592.7074 600.776 609.2374 610.5715 607.994 603.3748 599.9318 589.2219 598.0074 604.1126 596.259 589.9916 585.8204 575.1791 574.64 564.1867 564.8013 572.5361 577.4557 586.748 589.6473 585.8681 576.1649 576.1135 570.2769 573.6967 578.4833 588.9262 600.157 596.541 582.1915 581.3195 582.5549 585.9646 585.5566 556.63 562.4761 567.4965 578.562 582.0475 -9999 -9999 -9999 -9999 -9999 -9999 -9999 -9999 -9999 -9999 -9999 -9999 -9999 -9999 -9999 -9999 -9999 -9999 -9999 -9999 -9999 -9999 -9999 -9999 -9999 -9999 -9999 -9999 -9999 -9999 -9999 -9999 -9999 -9999 -9999 -9999 -9999 -9999 -9999 -9999 -9999 -9999 -9999 -9999 -9999 -9999 -9999 -9999 -9999 -9999 -9999 -9999 -9999 -9999 -9999 
-9999 -9999 -9999 -9999 -9999 -9999 -9999 -9999 -9999 -9999 -9999 -9999 -9999 -9999 -9999 -9999 -9999 -9999 -9999 -9999 -9999 -9999 -9999 -9999 -9999 -9999 -9999 -9999 -9999 -9999 -9999 -9999 -9999 -9999 -9999 -9999 -9999 -9999 -9999 -9999 -9999 -9999 598.3062 611.2822 618.5265 613.3569 597.9946 590.9127 598.6745 608.827 616.2021 626.1394 620.0677 618.3463 613.963 618.5798 618.1771 599.6773 596.4496 595.9669 607.4854 609.9211 624.1898 627.6077 611.704 603.7702 600.6448 598.3821 597.304 597.0475 607.2421 620.3164 620.257 611.9047 598.4601 602.958 608.5532 616.5944 618.4603 615.6697 610.4947 598.7277 588.009 594.1666 598.3779 591.2216 584.47 584.6127 577.4019 572.3351 563.6467 556.394 572.4747 576.4882 583.784 590.1045 587.6353 572.5519 570.4801 564.0417 567.2475 569.1295 579.3682 597.7432 600.316 590.3459 579.3627 578.2161 585.2538 579.5976 554.8756 551.9941 573.171 591.1116 588.5014 584.1315 -9999 -9999 -9999 -9999 -9999 -9999 -9999 -9999 -9999 -9999 -9999 -9999 -9999 -9999 -9999 -9999 -9999 -9999 -9999 -9999 -9999 -9999 -9999 -9999 -9999 -9999 -9999 -9999 -9999 -9999 -9999 -9999 -9999 -9999 -9999 -9999 -9999 -9999 -9999 -9999 -9999 -9999 -9999 -9999 -9999 -9999 -9999 -9999 -9999 -9999 -9999 -9999 -9999 -9999 
-9999 -9999 -9999 -9999 -9999 -9999 -9999 -9999 -9999 -9999 -9999 -9999 -9999 -9999 -9999 -9999 -9999 -9999 -9999 -9999 -9999 -9999 -9999 -9999 -9999 -9999 -9999 -9999 -9999 -9999 -9999 -9999 -9999 -9999 -9999 -9999 -9999 -9999 -9999 -9999 -9999 -9999 -9999 601.7681 614.1082 604.5033 598.2074 595.3411 603.1144 612.1714 620.2083 623.5887 614.5521 610.2291 611.0888 616.3799 610.7552 611.4569 607.511 600.4594 602.0437 615.8801 618.3439 621.6565 616.8669 607.6312 601.9003 595.6833 597.9021 605.0074 611.0733 618.3513 622.6422 627.4914 625.9442 617.6636 616.7651 616.6638 620.9784 615.2285 613.3922 602.9227 584.1601 586.7571 589.4198 595.8525 585.7686 579.177 578.2772 577.6735 567.2755 550.902 568.0869 580.3206 589.0645 599.2234 594.6942 577.7941 575.9069 561.546 560.4983 566.991 577.8976 583.0225 591.168 587.6726 573.7679 573.7437 583.0424 570.8241 549.2576 553.5724 574.8768 586.0067 580.9728 -9999 -9999 -9999 -9999 -9999 -9999 -9999 -9999 -9999 -9999 -9999 -9999 -9999 -9999 -9999 -9999 -9999 -9999 -9999 -9999 -9999 -9999 -9999 -9999 -9999 -9999 -9999 -9999 -9999 -9999 -9999 -9999 -9999 -9999 -9999 -9999 -9999 -9999 -9999 -9999 -9999 -9999 -9999 -9999 -9999 -9999 -9999 -9999 -9999 -9999 -9999 -9999 -9999 -9999 -9999 
-9999 -9999 -9999 -9999 -9999 -9999 -9999 -9999 -9999 -9999 -9999 -9999 -9999 -9999 -9999 -9999 -9999 -9999 -9999 -9999 -9999 -9999 -9999 -9999 -9999 -9999 -9999 -9999 -9999 -9999 -9999 -9999 -9999 -9999 -9999 -9999 -9999 -9999 -9999 -9999 -9999 -9999 -9999 599.2968 610.2761 611.5893 606.3996 603.5834 604.0576 608.7431 619.4829 622.7838 615.7048 610.0609 613.9605 612.2846 609.7907 614.5786 607.5416 596.9853 608.1399 628.477 622.5565 613.8334 615.9429 608.8494 601.9073 595.8701 597.3938 608.618 611.23 605.9666 605.465 606.2407 606.8365 605.8632 598.1005 600.7929 602.406 604.7238 605.4167 603.3373 584.2083 579.9313 584.1329 597.9808 591.3236 584.0299 577.3311 571.5549 566.8752 553.6824 559.9445 578.0918 589.4198 592.155 588.6198 581.0466 577.0038 567.4645 552.3646 567.1224 576.9557 578.2687 582.4613 581.2682 569.8997 568.0669 579.4329 565.8198 548.446 561.0709 579.6124 576.1489 -9999 -9999 -9999 -9999 -9999 -9999 -9999 -9999 -9999 -9999 -9999 -9999 -9999 -9999 -9999 -9999 -9999 -9999 -9999 -9999 -9999 -9999 -9999 -9999 -9999 -9999 -9999 -9999 -9999 -9999 -9999 -9999 -9999 -9999 -9999 -9999 -9999 -9999 -9999 -9999 -9999 -9999 -9999 -9999 -9999 -9999 -9999 -9999 -9999 -9999 -9999 -9999 -9999 -9999 -9999 -9999 
-9999 -9999 -9999 -9999 -9999 -9999 -9999 -9999 -9999 -9999 -9999 -9999 -9999 -9999 -9999 -9999 -9999 -9999 -9999 -9999 -9999 -9999 -9999 -9999 -9999 -9999 -9999 -9999 -9999 -9999 -9999 -9999 -9999 -9999 -9999 -9999 -9999 -9999 -9999 -9999 -9999 -9999 -9999 601.2656 615.9969 616.533 608.1617 605.1965 603.712 609.7391 617.2097 617.8609 616.2122 614.9705 615.5157 618.5093 623.9828 619.8002 610.607 601.2783 612.3669 613.2582 612.2239 619.3575 614.4689 608.4157 599.1337 592.5631 595.5344 596.1828 603.42 604.8453 595.8854 593.8516 593.2589 591.6823 585.8424 584.109 584.286 595.7289 597.9933 603.0485 590.9025 588.1498 587.5081 597.6729 595.4695 584.9648 574.7218 567.499 565.9057 559.5107 553.712 576.8926 592.9988 586.7842 574.207 575.3818 577.5515 575.5728 562.1684 564.9899 572.3119 570.6859 575.366 579.6642 575.3793 565.3899 571.9589 569.4076 557.4596 576.389 578.8682 -9999 -9999 -9999 -9999 -9999 -9999 -9999 -9999 -9999 -9999 -9999 -9999 -9999 -9999 -9999 -9999 -9999 -9999 -9999 -9999 -9999 -9999 -9999 -9999 -9999 -9999 -9999 -9999 -9999 -9999 -9999 -9999 -9999 -9999 -9999 -9999 -9999 -9999 -9999 -9999 -9999 -9999 -9999 -9999 -9999 -9999 -9999 -9999 -9999 -9999 -9999 -9999 -9999 -9999 -9999 -9999 -9999 
-9999 -9999 -9999 -9999 -9999 -9999 -9999 -9999 -9999 -9999 -9999 -9999 -9999 -9999 -9999 -9999 -9999 -9999 -9999 -9999 -9999 -9999 -9999 -9999 -9999 -9999 -9999 -9999 -9999 -9999 -9999 -9999 -9999 -9999 -9999 -9999 -9999 -9999 -9999 -9999 -9999 -9999 -9999 609.3452 616.4873 597.3748 592.6614 597.0477 610.5181 619.4622 612.53 612.577 624.0282 628.1285 624.2212 621.5645 621.4102 614.1636 608.9478 601.2504 601.3563 600.3804 608.639 616.434 609.1873 600.7167 594.7247 592.4122 594.2043 592.1396 592.6908 598.5715 602.6526 601.7895 593.3565 587.6589 584.4985 586.5145 592.5757 597.1921 597.8235 606.8303 598.7139 590.1597 587.744 593.0941 595.6208 593.8045 579.1098 566.7164 566.4162 558.8516 552.8732 574.0267 586.8289 573.4787 568.7106 577.15 578.7033 578.3906 570.4469 558.3503 563.2554 561.9946 562.7831 571.1611 566.0222 560.9588 573.9937 572.2537 561.8436 571.5363 -9999 -9999 -9999 -9999 -9999 -9999 -9999 -9999 -9999 -9999 -9999 -9999 -9999 -9999 -9999 -9999 -9999 -9999 -9999 -9999 -9999 -9999 -9999 -9999 -9999 -9999 -9999 -9999 -9999 -9999 -9999 -9999 -9999 -9999 -9999 -9999 -9999 -9999 -9999 -9999 -9999 -9999 -9999 -9999 -9999 -9999 -9999 -9999 -9999 -9999 -9999 -9999 -9999 -9999 -9999 -9999 -9999 -9999 
-9999 -9999 -9999 -9999 -9999 -9999 -9999 -9999 -9999 -9999 -9999 -9999 -9999 -9999 -9999 -9999 -9999 -9999 -9999 -9999 -9999 -9999 -9999 -9999 -9999 -9999 -9999 -9999 -9999 -9999 -9999 -9999 -9999 -9999 -9999 -9999 -9999 -9999 -9999 -9999 -9999 -9999 591.5329 608.2682 606.7516 598.5251 593.4676 597.8539 607.1823 602.4628 598.3707 613.121 623.3153 618.9263 606.5432 609.726 612.9468 611.1273 604.8383 597.4623 594.6345 606.0583 608.1193 606.3371 603.1701 599.0535 594.7396 589.9093 590.0428 587.9813 587.7377 586.1163 603.2354 610.1458 607.0549 603.7966 600.0865 596.6288 595.2252 593.5002 597.3293 601.0009 585.9845 582.4795 585.3994 587.4386 593.424 586.0358 574.8353 563.5494 556.3414 552.9364 555.7433 575.8122 571.4739 560.4293 569.0922 578.8069 574.2189 567.7566 565.4899 559.0956 553.6347 556.4667 560.8575 561.5865 558.2866 549.3596 563.3079 569.9805 570.2769 -9999 -9999 -9999 -9999 -9999 -9999 -9999 -9999 -9999 -9999 -9999 -9999 -9999 -9999 -9999 -9999 -9999 -9999 -9999 -9999 -9999 -9999 -9999 -9999 -9999 -9999 -9999 -9999 -9999 -9999 -9999 -9999 -9999 -9999 -9999 -9999 -9999 -9999 -9999 -9999 -9999 -9999 -9999 -9999 -9999 -9999 -9999 -9999 -9999 -9999 -9999 -9999 -9999 -9999 -9999 -9999 -9999 -9999 -9999 
-9999 -9999 -9999 -9999 -9999 -9999 -9999 -9999 -9999 -9999 -9999 -9999 -9999 -9999 -9999 -9999 -9999 -9999 -9999 -9999 -9999 -9999 -9999 -9999 -9999 -9999 -9999 -9999 -9999 -9999 -9999 -9999 -9999 -9999 -9999 -9999 -9999 -9999 -9999 -9999 -9999 -9999 589.4039 599.36 595.7158 595.986 596.1357 600.1774 599.9525 596.4839 600.8549 618.3954 614.1082 596.9233 595.525 600.7609 -9999 607.9977 602.8624 590.7473 594.1245 608.7966 614.4448 608.2854 604.6562 599.6633 592.32 592.4768 584.2478 587.1942 584.5077 585.4736 595.5038 595.7633 606.763 610.3171 601.7166 597.1047 599.0162 606.3859 601.6864 599.9474 586.4428 578.4624 584.5952 584.0862 587.8872 586.2133 573.3329 561.0966 549.7479 549.2178 558.6076 570.6317 555.9431 557.7552 577.1259 575.5555 574.7226 573.644 571.4142 572.8213 559.9491 549.7567 553.2542 557.696 547.1543 542.0435 559.7867 570.9435 574.8076 -9999 -9999 -9999 -9999 -9999 -9999 -9999 -9999 -9999 -9999 -9999 -9999 -9999 -9999 -9999 -9999 -9999 -9999 -9999 -9999 -9999 -9999 -9999 -9999 -9999 -9999 -9999 -9999 -9999 -9999 -9999 -9999 -9999 -9999 -9999 -9999 -9999 -9999 -9999 -9999 -9999 -9999 -9999 -9999 -9999 -9999 -9999 -9999 -9999 -9999 -9999 -9999 -9999 -9999 -9999 -9999 -9999 -9999 -9999 
-9999 -9999 -9999 -9999 -9999 -9999 -9999 -9999 -9999 -9999 -9999 -9999 -9999 -9999 -9999 -9999 -9999 -9999 -9999 -9999 -9999 -9999 -9999 -9999 -9999 -9999 -9999 -9999 -9999 -9999 -9999 -9999 -9999 -9999 -9999 -9999 -9999 -9999 -9999 -9999 -9999 -9999 587.9566 588.1609 597.2568 597.9777 594.3539 597.0337 595.0184 603.5777 613.8163 611.5696 596.6973 594.6368 -9999 -9999 -9999 596.9295 592.1417 591.9747 601.4792 611.0948 614.1784 623.1353 609.0807 594.3841 590.4518 587.5996 581.946 586.8849 591.8171 594.7727 595.2291 588.6226 599.8731 605.0019 607.9553 603.3334 596.5474 601.33 600.4714 597.5117 575.7029 572.0277 581.6395 580.5105 582.3702 581.9773 584.5958 578.287 568.2127 553.6755 540.5609 547.3661 550.7851 575.8604 576.8344 562.1509 553.671 555.5933 559.8031 561.4205 558.8171 551.0463 546.8256 547.1349 542.5396 545.7777 555.6138 549.5825 534.2964 -9999 -9999 -9999 -9999 -9999 -9999 -9999 -9999 -9999 -9999 -9999 -9999 -9999 -9999 -9999 -9999 -9999 -9999 -9999 -9999 -9999 -9999 -9999 -9999 -9999 -9999 -9999 -9999 -9999 -9999 -9999 -9999 -9999 -9999 -9999 -9999 -9999 -9999 -9999 -9999 -9999 -9999 -9999 -9999 -9999 -9999 -9999 -9999 -9999 -9999 -9999 -9999 -9999 -9999 -9999 -9999 -9999 -9999 -9999 
-9999 -9999 -9999 -9999 -9999 -9999 -9999 -9999 -9999 -9999 -9999 -9999 -9999 -9999 -9999 -9999 -9999 -9999 -9999 -9999 -9999 -9999 -9999 -9999 -9999 -9999 -9999 -9999 -9999 -9999 -9999 -9999 -9999 -9999 -9999 -9999 -9999 -9999 -9999 -9999 -9999 -9999 -9999 586.6796 598.3859 602.6602 592.7803 595.4251 596.2997 599.9664 610.7875 609.8489 607.0695 601.3903 -9999 -9999 -9999 591.7404 599.0801 606.4408 609.6551 611.4656 606.0545 612.4089 603.976 594.9349 596.1518 587.3799 589.79 596.6262 604.6574 600.1887 602.6451 599.1754 591.3832 585.8289 585.8604 588.3392 591.7476 595.9154 589.9633 579.8921 563.882 562.2929 576.5355 577.1967 585.2855 589.8671 587.7358 583.9421 571.984 559.8106 542.8256 551.5158 573.2516 583.2802 575.5924 559.9229 552.5951 551.8981 549.0688 543.5341 538.3976 537.3222 540.5992 539.4587 540.9424 545.8896 530.6105 505.9502 504.2792 522.4063 -9999 -9999 -9999 -9999 -9999 -9999 -9999 -9999 -9999 -9999 -9999 -9999 -9999 -9999 -9999 -9999 -9999 -9999 -9999 -9999 -9999 -9999 -9999 -9999 -9999 -9999 -9999 -9999 -9999 -9999 -9999 -9999 -9999 -9999 -9999 -9999 -9999 -9999 -9999 -9999 -9999 -9999 -9999 -9999 -9999 -9999 -9999 -9999 -9999 -9999 -9999 -9999 -9999 -9999 -9999 -9999 -9999 -9999 
-9999 -9999 -9999 -9999 -9999 -9999 -9999 -9999 -9999 -9999 -9999 -9999 -9999 -9999 -9999 -9999 -9999 -9999 -9999 -9999 -9999 -9999 -9999 -9999 -9999 -9999 -9999 -9999 -9999 -9999 -9999 -9999 -9999 -9999 -9999 -9999 -9999 -9999 -9999 -9999 -9999 -9999 -9999 583.8872 592.3392 600.0813 588.6206 591.0601 599.1741 605.7244 607.193 602.7153 598.8947 -9999 -9999 -9999 -9999 -9999 -9999 613.3811 613.9804 608.8643 616.8185 618.3977 610.2513 604.2443 598.5247 597.7572 585.6614 588.9094 596.6959 597.1403 600.1267 593.974 583.8604 582.6364 582.6785 585.0693 600.2841 591.1308 580.4387 573.1788 570.8978 567.3016 577.5239 575.6187 572.5506 585.5514 587.0475 582.4795 569.8119 553.4807 540.9859 557.5927 585.3093 589.3306 575.1831 553.1412 546.8109 547.9236 544.7637 538.2688 532.6812 536.3718 538.175 532.3718 536.2473 530.3192 511.7045 500.8031 504.871 -9999 -9999 -9999 -9999 -9999 -9999 -9999 -9999 -9999 -9999 -9999 -9999 -9999 -9999 -9999 -9999 -9999 -9999 -9999 -9999 -9999 -9999 -9999 -9999 -9999 -9999 -9999 -9999 -9999 -9999 -9999 -9999 -9999 -9999 -9999 -9999 -9999 -9999 -9999 -9999 -9999 -9999 -9999 -9999 -9999 -9999 -9999 -9999 -9999 -9999 -9999 -9999 -9999 -9999 -9999 -9999 -9999 -9999 -9999 
-9999 -9999 -9999 -9999 -9999 -9999 -9999 -9999 -9999 -9999 -9999 -9999 -9999 -9999 -9999 -9999 -9999 -9999 -9999 -9999 -9999 -9999 -9999 -9999 -9999 -9999 -9999 -9999 -9999 -9999 -9999 -9999 -9999 -9999 -9999 -9999 -9999 -9999 -9999 -9999 -9999 -9999 -9999 581.8523 583.6074 591.9669 587.2464 584.9675 596.6187 602.5607 597.1669 597.7375 592.0528 -9999 -9999 -9999 -9999 -9999 -9999 -9999 607.0757 603.917 616.9443 618.5153 608.7921 604.3521 598.3403 589.5851 591.7091 586.8283 590.3979 582.4393 580.9514 573.2779 570.8361 570.7191 574.2281 592.0285 593.7343 583.5048 585.5125 581.6752 570.5505 562.3427 570.4457 566.8286 576.9412 582.8158 581.5861 569.8339 559.9531 548.0482 537.0303 546.0566 569.387 571.9443 564.5438 546.1179 544.4089 547.9528 549.1501 552.3332 544.3421 536.6625 536.5391 532.5005 527.6899 511.5105 506.4948 503.9276 -9999 -9999 -9999 -9999 -9999 -9999 -9999 -9999 -9999 -9999 -9999 -9999 -9999 -9999 -9999 -9999 -9999 -9999 -9999 -9999 -9999 -9999 -9999 -9999 -9999 -9999 -9999 -9999 -9999 -9999 -9999 -9999 -9999 -9999 -9999 -9999 -9999 -9999 -9999 -9999 -9999 -9999 -9999 -9999 -9999 -9999 -9999 -9999 -9999 -9999 -9999 -9999 -9999 -9999 -9999 -9999 -9999 -9999 -9999 -9999 
-9999 -9999 -9999 -9999 -9999 -9999 -9999 -9999 -9999 -9999 -9999 -9999 -9999 -9999 -9999 -9999 -9999 -9999 -9999 -9999 -9999 -9999 -9999 -9999 -9999 -9999 -9999 -9999 -9999 -9999 -9999 -9999 -9999 -9999 -9999 -9999 -9999 -9999 -9999 -9999 -9999 -9999 -9999 -9999 581.4461 593.761 592.5182 592.2524 604.1992 609.8882 602.7744 598.1519 -9999 -9999 -9999 -9999 -9999 -9999 -9999 -9999 -9999 603.3259 614.5909 607.15 601.0299 593.1235 586.5345 582.6407 590.387 585.2984 586.7145 579.1052 579.751 575.8924 571.7789 563.7219 572.7366 583.0489 588.643 585.3301 589.2424 579.4642 567.3884 561.2936 562.8962 562.7301 577.8369 575.6373 568.6273 560.513 556.5579 556.6476 540.5782 540.4044 557.4392 563.207 563.9329 543.4332 534.9483 537.9612 545.2958 552.3723 548.0024 533.6472 530.6491 528.2409 517.97 511.74 -9999 -9999 -9999 -9999 -9999 -9999 -9999 -9999 -9999 -9999 -9999 -9999 -9999 -9999 -9999 -9999 -9999 -9999 -9999 -9999 -9999 -9999 -9999 -9999 -9999 -9999 -9999 -9999 -9999 -9999 -9999 -9999 -9999 -9999 -9999 -9999 -9999 -9999 -9999 -9999 -9999 -9999 -9999 -9999 -9999 -9999 -9999 -9999 -9999 -9999 -9999 -9999 -9999 -9999 -9999 -9999 -9999 -9999 -9999 -9999 -9999 -9999 
-9999 -9999 -9999 -9999 -9999 -9999 -9999 -9999 -9999 -9999 -9999 -9999 -9999 -9999 -9999 -9999 -9999 -9999 -9999 -9999 -9999 -9999 -9999 -9999 -9999 -9999 -9999 -9999 -9999 -9999 -9999 -9999 -9999 -9999 -9999 -9999 -9999 -9999 -9999 -9999 -9999 -9999 -9999 -9999 584.7059 595.8067 586.8384 594.0021 600.3862 602.843 602.9674 -9999 -9999 -9999 -9999 -9999 -9999 -9999 -9999 -9999 -9999 -9999 -9999 611.8383 602.8422 595.0495 588.5709 590.5549 588.5839 586.168 579.7496 582.1179 581.6022 582.0749 585.2499 586.1047 582.3052 572.8522 576.7661 582.0848 587.5236 582.9528 561.416 553.7797 550.8813 552.9033 573.5897 572.5109 563.3578 559.0048 557.1931 553.0965 545.3458 534.8214 548.2761 565.7236 570.1688 550.8483 534.5942 535.2079 543.3752 544.4555 547.2881 539.3466 526.2345 523.6981 524.3154 -9999 -9999 -9999 -9999 -9999 -9999 -9999 -9999 -9999 -9999 -9999 -9999 -9999 -9999 -9999 -9999 -9999 -9999 -9999 -9999 -9999 -9999 -9999 -9999 -9999 -9999 -9999 -9999 -9999 -9999 -9999 -9999 -9999 -9999 -9999 -9999 -9999 -9999 -9999 -9999 -9999 -9999 -9999 -9999 -9999 -9999 -9999 -9999 -9999 -9999 -9999 -9999 -9999 -9999 -9999 -9999 -9999 -9999 -9999 -9999 -9999 -9999 -9999 
-9999 -9999 -9999 -9999 -9999 -9999 -9999 -9999 -9999 -9999 -9999 -9999 -9999 -9999 -9999 -9999 -9999 -9999 -9999 -9999 -9999 -9999 -9999 -9999 -9999 -9999 -9999 -9999 -9999 -9999 -9999 -9999 -9999 -9999 -9999 -9999 -9999 -9999 -9999 -9999 -9999 -9999 -9999 -9999 580.0723 587.67 585.1164 591.7045 583.7062 -9999 -9999 -9999 -9999 -9999 -9999 -9999 -9999 -9999 -9999 -9999 -9999 -9999 -9999 597.7059 591.469 587.9399 586.792 585.2368 587.8213 590.1545 596.4864 596.5291 592.3046 595.9599 597.6068 587.8754 577.6461 571.984 574.1951 586.2805 585.8282 574.3038 558.7588 549.0755 550.5837 548.9032 562.936 568.6646 569.9859 567.2061 563.1908 559.1891 549.7554 532.8588 546.6426 561.0049 558.398 552.4249 543.0489 534.1793 539.593 537.475 544.2502 534.5238 518.6185 520.1544 -9999 -9999 -9999 -9999 -9999 -9999 -9999 -9999 -9999 -9999 -9999 -9999 -9999 -9999 -9999 -9999 -9999 -9999 -9999 -9999 -9999 -9999 -9999 -9999 -9999 -9999 -9999 -9999 -9999 -9999 -9999 -9999 -9999 -9999 -9999 -9999 -9999 -9999 -9999 -9999 -9999 -9999 -9999 -9999 -9999 -9999 -9999 -9999 -9999 -9999 -9999 -9999 -9999 -9999 -9999 -9999 -9999 -9999 -9999 -9999 -9999 -9999 -9999 -9999 
-9999 -9999 -9999 -9999 -9999 -9999 -9999 -9999 -9999 -9999 -9999 -9999 -9999 -9999 -9999 -9999 -9999 -9999 -9999 -9999 -9999 -9999 -9999 -9999 -9999 -9999 -9999 -9999 -9999 -9999 -9999 -9999 -9999 -9999 -9999 -9999 -9999 -9999 -9999 -9999 -9999 -9999 -9999 -9999 578.1926 583.123 584.02 576.9683 577.1302 -9999 -9999 -9999 -9999 -9999 -9999 -9999 -9999 -9999 -9999 -9999 -9999 -9999 -9999 578.3655 572.7808 572.2462 576.149 577.0806 583.4829 578.9423 586.6443 586.9774 594.5184 591.7379 593.6959 581.2265 574.0663 569.8206 566.4837 584.7084 580.8658 570.3162 559.975 551.5673 553.2377 550.0138 557.2491 567.9242 572.7842 570.0524 567.1024 555.6301 550.9984 535.7979 532.5831 546.0262 545.3245 550.5182 544.6426 535.0913 528.314 526.2971 531.1656 526.694 513.1542 519.0045 -9999 -9999 -9999 -9999 -9999 -9999 -9999 -9999 -9999 -9999 -9999 -9999 -9999 -9999 -9999 -9999 -9999 -9999 -9999 -9999 -9999 -9999 -9999 -9999 -9999 -9999 -9999 -9999 -9999 -9999 -9999 -9999 -9999 -9999 -9999 -9999 -9999 -9999 -9999 -9999 -9999 -9999 -9999 -9999 -9999 -9999 -9999 -9999 -9999 -9999 -9999 -9999 -9999 -9999 -9999 -9999 -9999 -9999 -9999 -9999 -9999 -9999 -9999 -9999 
-9999 -9999 -9999 -9999 -9999 -9999 -9999 -9999 -9999 -9999 -9999 -9999 -9999 -9999 -9999 -9999 -9999 -9999 -9999 -9999 -9999 -9999 -9999 -9999 -9999 -9999 -9999 -9999 -9999 -9999 -9999 -9999 -9999 -9999 -9999 -9999 -9999 -9999 -9999 -9999 -9999 -9999 -9999 -9999 579.5015 583.6322 582.4517 588.1822 595.2964 -9999 -9999 -9999 -9999 -9999 -9999 -9999 -9999 -9999 -9999 -9999 -9999 -9999 -9999 -9999 -9999 572.683 570.9898 565.1728 570.2385 570.658 569.1359 581.8054 594.8267 588.0045 583.21 580.6989 570.2724 559.2628 557.325 569.9327 574.7015 572.9443 563.8033 551.9186 545.1458 554.0927 569.6923 570.3606 568.2829 565.3698 558.7491 554.0115 547.3137 536.1811 529.1007 530.8477 543.0489 550.2856 540.1155 527.1987 517.777 518.2064 519.691 518.9257 513.4131 -9999 -9999 -9999 -9999 -9999 -9999 -9999 -9999 -9999 -9999 -9999 -9999 -9999 -9999 -9999 -9999 -9999 -9999 -9999 -9999 -9999 -9999 -9999 -9999 -9999 -9999 -9999 -9999 -9999 -9999 -9999 -9999 -9999 -9999 -9999 -9999 -9999 -9999 -9999 -9999 -9999 -9999 -9999 -9999 -9999 -9999 -9999 -9999 -9999 -9999 -9999 -9999 -9999 -9999 -9999 -9999 -9999 -9999 -9999 -9999 -9999 -9999 -9999 -9999 -9999 
-9999 -9999 -9999 -9999 -9999 -9999 -9999 -9999 -9999 -9999 -9999 -9999 -9999 -9999 -9999 -9999 -9999 -9999 -9999 -9999 -9999 -9999 -9999 -9999 -9999 -9999 -9999 -9999 -9999 -9999 -9999 -9999 -9999 -9999 -9999 -9999 -9999 -9999 -9999 -9999 -9999 -9999 -9999 -9999 581.8577 580.1639 595.9374 608.3303 612.066 600.6411 -9999 -9999 -9999 -9999 -9999 -9999 -9999 -9999 -9999 -9999 -9999 -9999 -9999 -9999 -9999 575.7189 570.52 565.2733 558.3654 565.4316 575.588 581.1118 588.8064 594.5408 586.3814 581.8718 574.2182 566.8231 552.9138 558.7215 569.7452 574.1257 562.4352 549.9482 543.0951 551.1027 564.0895 564.352 566.372 557.9363 550.3572 551.0218 553.4087 546.2579 533.4323 529.8333 535.7498 544.8483 539.5345 531.205 528.1677 524.7689 518.9011 510.6784 514.1253 -9999 -9999 -9999 -9999 -9999 -9999 -9999 -9999 -9999 -9999 -9999 -9999 -9999 -9999 -9999 -9999 -9999 -9999 -9999 -9999 -9999 -9999 -9999 -9999 -9999 -9999 -9999 -9999 -9999 -9999 -9999 -9999 -9999 -9999 -9999 -9999 -9999 -9999 -9999 -9999 -9999 -9999 -9999 -9999 -9999 -9999 -9999 -9999 -9999 -9999 -9999 -9999 -9999 -9999 -9999 -9999 -9999 -9999 -9999 -9999 -9999 -9999 -9999 -9999 -9999 
-9999 -9999 -9999 -9999 -9999 -9999 -9999 -9999 -9999 -9999 -9999 -9999 -9999 -9999 -9999 -9999 -9999 -9999 -9999 -9999 -9999 -9999 -9999 -9999 -9999 -9999 -9999 -9999 -9999 -9999 -9999 -9999 -9999 -9999 -9999 -9999 -9999 -9999 -9999 -9999 -9999 -9999 -9999 -9999 -9999 581.1874 590.0865 585.0504 586.1758 -9999 -9999 -9999 -9999 -9999 -9999 -9999 -9999 -9999 -9999 -9999 -9999 -9999 -9999 -9999 -9999 -9999 554.6307 558.7979 558.2134 564.303 571.5216 571.4712 577.7143 579.7314 581.7885 577.1302 579.8986 577.3621 562.6359 544.0693 563.2634 574.7272 567.4645 553.2142 544.6188 547.764 558.9106 565.3403 557.6404 547.3592 545.5375 551.8583 555.049 556.8627 550.4094 538.1469 521.111 532.7537 548.1912 542.793 533.4302 529.8627 521.3115 520.6921 -9999 -9999 -9999 -9999 -9999 -9999 -9999 -9999 -9999 -9999 -9999 -9999 -9999 -9999 -9999 -9999 -9999 -9999 -9999 -9999 -9999 -9999 -9999 -9999 -9999 -9999 -9999 -9999 -9999 -9999 -9999 -9999 -9999 -9999 -9999 -9999 -9999 -9999 -9999 -9999 -9999 -9999 -9999 -9999 -9999 -9999 -9999 -9999 -9999 -9999 -9999 -9999 -9999 -9999 -9999 -9999 -9999 -9999 -9999 -9999 -9999 -9999 -9999 -9999 -9999 -9999 
-9999 -9999 -9999 -9999 -9999 -9999 -9999 -9999 -9999 -9999 -9999 -9999 -9999 -9999 -9999 -9999 -9999 -9999 -9999 -9999 -9999 -9999 -9999 -9999 -9999 -9999 -9999 -9999 -9999 -9999 -9999 -9999 -9999 -9999 -9999 -9999 -9999 -9999 -9999 -9999 -9999 -9999 -9999 -9999 -9999 580.2266 570.3182 576.2378 564.6095 -9999 -9999 -9999 -9999 -9999 -9999 -9999 -9999 -9999 -9999 -9999 -9999 -9999 -9999 -9999 -9999 -9999 -9999 -9999 549.9794 562.0653 570.4907 563.0632 567.5951 566.759 569.2917 566.9581 562.2538 563.4384 567.2907 555.8879 554.4141 574.7977 567.9102 554.3362 536.7811 550.3847 562.324 561.5945 549.8242 543.3586 546.0616 553.4061 559.2379 557.8712 556.5145 541.9528 517.0595 525.1859 539.7395 536.8728 525.4738 519.9534 510.9439 -9999 -9999 -9999 -9999 -9999 -9999 -9999 -9999 -9999 -9999 -9999 -9999 -9999 -9999 -9999 -9999 -9999 -9999 -9999 -9999 -9999 -9999 -9999 -9999 -9999 -9999 -9999 -9999 -9999 -9999 -9999 -9999 -9999 -9999 -9999 -9999 -9999 -9999 -9999 -9999 -9999 -9999 -9999 -9999 -9999 -9999 -9999 -9999 -9999 -9999 -9999 -9999 -9999 -9999 -9999 -9999 -9999 -9999 -9999 -9999 -9999 -9999 -9999 -9999 -9999 -9999 -9999 
-9999 -9999 -9999 -9999 -9999 -9999 -9999 -9999 -9999 -9999 -9999 -9999 -9999 -9999 -9999 -9999 -9999 -9999 -9999 -9999 -9999 -9999 -9999 -9999 -9999 -9999 -9999 -9999 -9999 -9999 -9999 -9999 -9999 -9999 -9999 -9999 -9999 -9999 -9999 -9999 -9999 -9999 -9999 -9999 -9999 -9999 -9999 569.7014 561.1208 572.127 -9999 -9999 -9999 -9999 -9999 -9999 -9999 -9999 -9999 -9999 -9999 -9999 -9999 -9999 -9999 -9999 -9999 553.9377 550.5554 557.9325 552.9266 556.5823 566.6948 561.9076 552.1629 550.6448 542.6135 546.0025 549.588 547.9832 570.3127 577.5339 568.2542 553.863 535.0545 543.9814 551.688 545.1702 543.2785 545.9151 548.7153 550.1343 550.6463 549.1619 550.4681 533.3234 519.8375 519.1923 537.2122 537.0331 524.0552 517.9788 519.3505 -9999 -9999 -9999 -9999 -9999 -9999 -9999 -9999 -9999 -9999 -9999 -9999 -9999 -9999 -9999 -9999 -9999 -9999 -9999 -9999 -9999 -9999 -9999 -9999 -9999 -9999 -9999 -9999 -9999 -9999 -9999 -9999 -9999 -9999 -9999 -9999 -9999 -9999 -9999 -9999 -9999 -9999 -9999 -9999 -9999 -9999 -9999 -9999 -9999 -9999 -9999 -9999 -9999 -9999 -9999 -9999 -9999 -9999 -9999 -9999 -9999 -9999 -9999 -9999 -9999 -9999 -9999 
-9999 -9999 -9999 -9999 -9999 -9999 -9999 -9999 -9999 -9999 -9999 -9999 -9999 -9999 -9999 -9999 -9999 -9999 -9999 -9999 -9999 -9999 -9999 -9999 -9999 -9999 -9999 -9999 -9999 -9999 -9999 -9999 -9999 -9999 -9999 -9999 -9999 -9999 -9999 -9999 -9999 -9999 -9999 -9999 -9999 -9999 -9999 571.0789 569.2452 -9999 -9999 -9999 -9999 -9999 -9999 -9999 -9999 -9999 -9999 -9999 -9999 -9999 -9999 -9999 -9999 -9999 -9999 -9999 554.6102 553.4457 552.9364 562.5475 565.7537 566.0101 554.9753 547.0327 545.7777 542.8801 535.5237 551.0362 570.1174 572.921 568.1714 549.6066 532.0536 544.9206 541.2743 539.2264 545.1332 548.0662 544.0524 544.2022 544.008 541.8884 537.3708 530.632 514.6555 525.4543 549.2219 546.7139 519.4702 511.8231 513.5016 -9999 -9999 -9999 -9999 -9999 -9999 -9999 -9999 -9999 -9999 -9999 -9999 -9999 -9999 -9999 -9999 -9999 -9999 -9999 -9999 -9999 -9999 -9999 -9999 -9999 -9999 -9999 -9999 -9999 -9999 -9999 -9999 -9999 -9999 -9999 -9999 -9999 -9999 -9999 -9999 -9999 -9999 -9999 -9999 -9999 -9999 -9999 -9999 -9999 -9999 -9999 -9999 -9999 -9999 -9999 -9999 -9999 -9999 -9999 -9999 -9999 -9999 -9999 -9999 -9999 -9999 -9999 
-9999 -9999 -9999 -9999 -9999 -9999 -9999 -9999 -9999 -9999 -9999 -9999 -9999 -9999 -9999 -9999 -9999 -9999 -9999 -9999 -9999 -9999 -9999 -9999 -9999 -9999 -9999 -9999 -9999 -9999 -9999 -9999 -9999 -9999 -9999 -9999 -9999 -9999 -9999 -9999 -9999 -9999 -9999 -9999 -9999 -9999 -9999 -9999 570.2551 -9999 -9999 -9999 -9999 -9999 -9999 -9999 -9999 -9999 -9999 -9999 -9999 -9999 -9999 -9999 -9999 -9999 563.1182 559.4984 560.6954 545.2542 552.9445 561.2952 560.1299 558.8699 555.0894 555.1991 548.0288 534.3709 543.2121 568.4308 574.64 573.4602 569.5146 552.8293 531.158 529.799 529.6969 540.3722 543.4379 551.5701 548.8602 544.3651 547.5543 543.4366 532.1759 519.2783 503.8323 518.0844 524.259 525.1859 516.0397 512.3895 509.4047 -9999 -9999 -9999 -9999 -9999 -9999 -9999 -9999 -9999 -9999 -9999 -9999 -9999 -9999 -9999 -9999 -9999 -9999 -9999 -9999 -9999 -9999 -9999 -9999 -9999 -9999 -9999 -9999 -9999 -9999 -9999 -9999 -9999 -9999 -9999 -9999 -9999 -9999 -9999 -9999 -9999 -9999 -9999 -9999 -9999 -9999 -9999 -9999 -9999 -9999 -9999 -9999 -9999 -9999 -9999 -9999 -9999 -9999 -9999 -9999 -9999 -9999 -9999 -9999 -9999 -9999 -9999 
-9999 -9999 -9999 -9999 -9999 -9999 -9999 -9999 -9999 -9999 -9999 -9999 -9999 -9999 -9999 -9999 -9999 -9999 -9999 -9999 -9999 -9999 -9999 -9999 -9999 -9999 -9999 -9999 -9999 -9999 -9999 -9999 -9999 -9999 -9999 -9999 -9999 -9999 -9999 -9999 -9999 -9999 -9999 -9999 -9999 -9999 -9999 -9999 -9999 -9999 -9999 -9999 -9999 -9999 -9999 -9999 -9999 -9999 -9999 -9999 -9999 -9999 -9999 -9999 574.7681 563.0073 554.52 548.4206 554.1993 549.2604 546.0372 561.5111 556.3291 553.2055 550.084 555.1856 544.4555 536.0339 561.4839 570.1719 568.9883 559.8315 548.4793 535.976 524.558 520.2074 524.233 537.117 540.8598 545.4958 544.1709 540.6603 542.647 549.6376 544.3908 534.4978 518.4875 503.1226 499.8914 514.8969 515.2204 502.1198 -9999 -9999 -9999 -9999 -9999 -9999 -9999 -9999 -9999 -9999 -9999 -9999 -9999 -9999 -9999 -9999 -9999 -9999 -9999 -9999 -9999 -9999 -9999 -9999 -9999 -9999 -9999 -9999 -9999 -9999 -9999 -9999 -9999 -9999 -9999 -9999 -9999 -9999 -9999 -9999 -9999 -9999 -9999 -9999 -9999 -9999 -9999 -9999 -9999 -9999 -9999 -9999 -9999 -9999 -9999 -9999 -9999 -9999 -9999 -9999 -9999 -9999 -9999 -9999 -9999 -9999 -9999 -9999 
-9999 -9999 -9999 -9999 -9999 -9999 -9999 -9999 -9999 -9999 -9999 -9999 -9999 -9999 -9999 -9999 -9999 -9999 -9999 -9999 -9999 -9999 -9999 -9999 -9999 -9999 -9999 -9999 -9999 -9999 -9999 -9999 -9999 -9999 -9999 -9999 -9999 -9999 -9999 -9999 -9999 -9999 -9999 -9999 -9999 -9999 -9999 -9999 -9999 -9999 -9999 -9999 -9999 -9999 -9999 -9999 -9999 -9999 -9999 -9999 -9999 -9999 -9999 -9999 -9999 564.1116 559.9567 558.9728 558.33 549.8311 539.7509 554.2966 549.3679 547.907 545.0999 543.6827 533.5024 535.0536 552.1171 559.3374 555.5805 545.4398 538.0371 530.792 542.0729 537.485 521.7468 526.1344 529.314 531.1014 535.8864 538.6239 538.3983 541.0237 535.9208 535.6644 527.9009 514.3021 501.0222 501.1538 508.3038 -9999 -9999 -9999 -9999 -9999 -9999 -9999 -9999 -9999 -9999 -9999 -9999 -9999 -9999 -9999 -9999 -9999 -9999 -9999 -9999 -9999 -9999 -9999 -9999 -9999 -9999 -9999 -9999 -9999 -9999 -9999 -9999 -9999 -9999 -9999 -9999 -9999 -9999 -9999 -9999 -9999 -9999 -9999 -9999 -9999 -9999 -9999 -9999 -9999 -9999 -9999 -9999 -9999 -9999 -9999 -9999 -9999 -9999 -9999 -9999 -9999 -9999 -9999 -9999 -9999 -9999 -9999 -9999 -9999 
-9999 -9999 -9999 -9999 -9999 -9999 -9999 -9999 -9999 -9999 -9999 -9999 -9999 -9999 -9999 -9999 -9999 -9999 -9999 -9999 -9999 -9999 -9999 -9999 -9999 -9999 -9999 -9999 -9999 -9999 -9999 -9999 -9999 -9999 -9999 -9999 -9999 -9999 -9999 -9999 -9999 -9999 -9999 -9999 -9999 -9999 -9999 -9999 -9999 -9999 -9999 -9999 -9999 -9999 -9999 -9999 -9999 -9999 -9999 -9999 -9999 -9999 -9999 -9999 -9999 566.6694 559.3787 554.7732 551.3185 552.274 540.4857 534.3962 540.7534 548.2693 545.0109 529.4823 526.0248 550.5527 560.2549 555.641 547.4542 538.2004 543.4604 548.9777 550.141 540.8663 524.9192 519.2191 524.116 528.6102 533.2638 535.3348 528.1075 531.8812 532.6838 536.3871 527.4271 514.1783 502.1198 500.3928 -9999 -9999 -9999 -9999 -9999 -9999 -9999 -9999 -9999 -9999 -9999 -9999 -9999 -9999 -9999 -9999 -9999 -9999 -9999 -9999 -9999 -9999 -9999 -9999 -9999 -9999 -9999 -9999 -9999 -9999 -9999 -9999 -9999 -9999 -9999 -9999 -9999 -9999 -9999 -9999 -9999 -9999 -9999 -9999 -9999 -9999 -9999 -9999 -9999 -9999 -9999 -9999 -9999 -9999 -9999 -9999 -9999 -9999 -9999 -9999 -9999 -9999 -9999 -9999 -9999 -9999 -9999 -9999 -9999 -9999 
-9999 -9999 -9999 -9999 -9999 -9999 -9999 -9999 -9999 -9999 -9999 -9999 -9999 -9999 -9999 -9999 -9999 -9999 -9999 -9999 -9999 -9999 -9999 -9999 -9999 -9999 -9999 -9999 -9999 -9999 -9999 -9999 -9999 -9999 -9999 -9999 -9999 -9999 -9999 -9999 -9999 -9999 -9999 -9999 -9999 -9999 -9999 -9999 -9999 -9999 -9999 -9999 -9999 -9999 -9999 -9999 -9999 -9999 -9999 -9999 -9999 -9999 -9999 -9999 -9999 -9999 560.74 555.5437 555.755 558.4211 558.4073 543.9202 531.5349 548.9886 547.1323 532.3654 531.3376 553.2964 550.4274 544.424 536.1456 530.392 541.8585 547.6816 547.6845 537.1156 532.2999 517.6491 519.7339 536.9943 538.064 529.5215 524.1203 524.8636 527.865 530.747 528.1177 520.8712 517.2236 -9999 -9999 -9999 -9999 -9999 -9999 -9999 -9999 -9999 -9999 -9999 -9999 -9999 -9999 -9999 -9999 -9999 -9999 -9999 -9999 -9999 -9999 -9999 -9999 -9999 -9999 -9999 -9999 -9999 -9999 -9999 -9999 -9999 -9999 -9999 -9999 -9999 -9999 -9999 -9999 -9999 -9999 -9999 -9999 -9999 -9999 -9999 -9999 -9999 -9999 -9999 -9999 -9999 -9999 -9999 -9999 -9999 -9999 -9999 -9999 -9999 -9999 -9999 -9999 -9999 -9999 -9999 -9999 -9999 -9999 -9999 
-9999 -9999 -9999 -9999 -9999 -9999 -9999 -9999 -9999 -9999 -9999 -9999 -9999 -9999 -9999 -9999 -9999 -9999 -9999 -9999 -9999 -9999 -9999 -9999 -9999 -9999 -9999 -9999 -9999 -9999 -9999 -9999 -9999 -9999 -9999 -9999 -9999 -9999 -9999 -9999 -9999 -9999 -9999 -9999 -9999 -9999 -9999 -9999 -9999 -9999 -9999 -9999 -9999 -9999 -9999 -9999 -9999 -9999 -9999 -9999 -9999 -9999 -9999 -9999 -9999 -9999 -9999 559.172 551.1165 552.8165 554.0654 552.2 537.4454 530.9146 526.256 528.142 529.4185 547.7369 548.1517 543.2053 532.6108 524.5538 531.1459 536.5693 536.0184 532.0605 526.7717 522.5955 517.5341 518.842 526.3012 534.1736 526.4869 517.5876 518.4832 523.2654 525.826 529.0262 524.5467 517.6711 -9999 -9999 -9999 -9999 -9999 -9999 -9999 -9999 -9999 -9999 -9999 -9999 -9999 -9999 -9999 -9999 -9999 -9999 -9999 -9999 -9999 -9999 -9999 -9999 -9999 -9999 -9999 -9999 -9999 -9999 -9999 -9999 -9999 -9999 -9999 -9999 -9999 -9999 -9999 -9999 -9999 -9999 -9999 -9999 -9999 -9999 -9999 -9999 -9999 -9999 -9999 -9999 -9999 -9999 -9999 -9999 -9999 -9999 -9999 -9999 -9999 -9999 -9999 -9999 -9999 -9999 -9999 -9999 -9999 -9999 
-9999 -9999 -9999 -9999 -9999 -9999 -9999 -9999 -9999 -9999 -9999 -9999 -9999 -9999 -9999 -9999 -9999 -9999 -9999 -9999 -9999 -9999 -9999 -9999 -9999 -9999 -9999 -9999 -9999 -9999 -9999 -9999 -9999 -9999 -9999 -9999 -9999 -9999 -9999 -9999 -9999 -9999 -9999 -9999 -9999 -9999 -9999 -9999 -9999 -9999 -9999 -9999 -9999 -9999 -9999 -9999 -9999 -9999 -9999 -9999 -9999 -9999 -9999 -9999 -9999 -9999 -9999 -9999 551.1563 552.2393 553.8453 551.607 546.4652 526.787 509.7058 514.9954 530.0601 547.151 543.24 536.7345 534.5153 529.1946 528.1313 534.4241 531.2255 535.2973 529.6545 531.5921 528.2653 522.9737 517.8357 524.0018 525.7916 517.1132 510.1981 518.5506 516.9012 514.76 -9999 -9999 -9999 -9999 -9999 -9999 -9999 -9999 -9999 -9999 -9999 -9999 -9999 -9999 -9999 -9999 -9999 -9999 -9999 -9999 -9999 -9999 -9999 -9999 -9999 -9999 -9999 -9999 -9999 -9999 -9999 -9999 -9999 -9999 -9999 -9999 -9999 -9999 -9999 -9999 -9999 -9999 -9999 -9999 -9999 -9999 -9999 -9999 -9999 -9999 -9999 -9999 -9999 -9999 -9999 -9999 -9999 -9999 -9999 -9999 -9999 -9999 -9999 -9999 -9999 -9999 -9999 -9999 -9999 -9999 -9999 -9999 
-9999 -9999 -9999 -9999 -9999 -9999 -9999 -9999 -9999 -9999 -9999 -9999 -9999 -9999 -9999 -9999 -9999 -9999 -9999 -9999 -9999 -9999 -9999 -9999 -9999 -9999 -9999 -9999 -9999 -9999 -9999 -9999 -9999 -9999 -9999 -9999 -9999 -9999 -9999 -9999 -9999 -9999 -9999 -9999 -9999 -9999 -9999 -9999 -9999 -9999 -9999 -9999 -9999 -9999 -9999 -9999 -9999 -9999 -9999 -9999 -9999 -9999 -9999 -9999 -9999 -9999 -9999 -9999 540.2502 543.45 549.5168 553.0636 551.2897 537.4285 512.8943 515.5938 541.9219 553.3137 543.8311 -9999 530.3278 -9999 532.5388 -9999 535.959 537.5485 534.9448 541.1471 548.7443 542.4663 520.7881 513.4546 518.923 509.7153 506.2838 515.139 507.866 -9999 -9999 -9999 -9999 -9999 -9999 -9999 -9999 -9999 -9999 -9999 -9999 -9999 -9999 -9999 -9999 -9999 -9999 -9999 -9999 -9999 -9999 -9999 -9999 -9999 -9999 -9999 -9999 -9999 -9999 -9999 -9999 -9999 -9999 -9999 -9999 -9999 -9999 -9999 -9999 -9999 -9999 -9999 -9999 -9999 -9999 -9999 -9999 -9999 -9999 -9999 -9999 -9999 -9999 -9999 -9999 -9999 -9999 -9999 -9999 -9999 -9999 -9999 -9999 -9999 -9999 -9999 -9999 -9999 -9999 -9999 -9999 -9999 
-9999 -9999 -9999 -9999 -9999 -9999 -9999 -9999 -9999 -9999 -9999 -9999 -9999 -9999 -9999 -9999 -9999 -9999 -9999 -9999 -9999 -9999 -9999 -9999 -9999 -9999 -9999 -9999 -9999 -9999 -9999 -9999 -9999 -9999 -9999 -9999 -9999 -9999 -9999 -9999 -9999 -9999 -9999 -9999 -9999 -9999 -9999 -9999 -9999 -9999 -9999 -9999 -9999 -9999 -9999 -9999 -9999 -9999 -9999 -9999 -9999 -9999 -9999 -9999 -9999 -9999 -9999 -9999 -9999 -9999 -9999 543.1572 535.5894 513.5104 -9999 536.2108 549.4088 547.8987 -9999 -9999 -9999 -9999 -9999 -9999 -9999 -9999 531.4579 535.3369 538.7485 537.3793 523.0802 506.2608 506.1141 512.3845 511.903 517.0918 515.9942 511.0793 -9999 -9999 -9999 -9999 -9999 -9999 -9999 -9999 -9999 -9999 -9999 -9999 -9999 -9999 -9999 -9999 -9999 -9999 -9999 -9999 -9999 -9999 -9999 -9999 -9999 -9999 -9999 -9999 -9999 -9999 -9999 -9999 -9999 -9999 -9999 -9999 -9999 -9999 -9999 -9999 -9999 -9999 -9999 -9999 -9999 -9999 -9999 -9999 -9999 -9999 -9999 -9999 -9999 -9999 -9999 -9999 -9999 -9999 -9999 -9999 -9999 -9999 -9999 -9999 -9999 -9999 -9999 -9999 -9999 -9999 -9999 -9999 
-9999 -9999 -9999 -9999 -9999 -9999 -9999 -9999 -9999 -9999 -9999 -9999 -9999 -9999 -9999 -9999 -9999 -9999 -9999 -9999 -9999 -9999 -9999 -9999 -9999 -9999 -9999 -9999 -9999 -9999 -9999 -9999 -9999 -9999 -9999 -9999 -9999 -9999 -9999 -9999 -9999 -9999 -9999 -9999 -9999 -9999 -9999 -9999 -9999 -9999 -9999 -9999 -9999 -9999 -9999 -9999 -9999 -9999 -9999 -9999 -9999 -9999 -9999 -9999 -9999 -9999 -9999 -9999 -9999 -9999 -9999 523.4841 517.8993 506.2623 -9999 -9999 -9999 -9999 -9999 -9999 -9999 -9999 -9999 -9999 -9999 -9999 -9999 -9999 531.6746 533.9197 524.7113 512.0902 507.136 523.9752 521.7691 513.9529 521.4222 517.6623 -9999 -9999 -9999 -9999 -9999 -9999 -9999 -9999 -9999 -9999 -9999 -9999 -9999 -9999 -9999 -9999 -9999 -9999 -9999 -9999 -9999 -9999 -9999 -9999 -9999 -9999 -9999 -9999 -9999 -9999 -9999 -9999 -9999 -9999 -9999 -9999 -9999 -9999 -9999 -9999 -9999 -9999 -9999 -9999 -9999 -9999 -9999 -9999 -9999 -9999 -9999 -9999 -9999 -9999 -9999 -9999 -9999 -9999 -9999 -9999 -9999 -9999 -9999 -9999 -9999 -9999 -9999 -9999 -9999 -9999 -9999 -9999 
-9999 -9999 -9999 -9999 -9999 -9999 -9999 -9999 -9999 -9999 -9999 -9999 -9999 -9999 -9999 -9999 -9999 -9999 -9999 -9999 -9999 -9999 -9999 -9999 -9999 -9999 -9999 -9999 -9999 -9999 -9999 -9999 -9999 -9999 -9999 -9999 -9999 -9999 -9999 -9999 -9999 -9999 -9999 -9999 -9999 -9999 -9999 -9999 -9999 -9999 -9999 -9999 -9999 -9999 -9999 -9999 -9999 -9999 -9999 -9999 -9999 -9999 -9999 -9999 -9999 -9999 -9999 -9999 -9999 -9999 -9999 522.7946 506.8506 -9999 -9999 -9999 -9999 -9999 -9999 -9999 -9999 -9999 -9999 -9999 -9999 -9999 -9999 -9999 -9999 -9999 524.7747 515.7495 504.2552 514.2181 524.9777 520.5846 514.2249 510.3645 -9999 -9999 -9999 -9999 -9999 -9999 -9999 -9999 -9999 -9999 -9999 -9999 -9999 -9999 -9999 -9999 -9999 -9999 -9999 -9999 -9999 -9999 -9999 -9999 -9999 -9999 -9999 -9999 -9999 -9999 -9999 -9999 -9999 -9999 -9999 -9999 -9999 -9999 -9999 -9999 -9999 -9999 -9999 -9999 -9999 -9999 -9999 -9999 -9999 -9999 -9999 -9999 -9999 -9999 -9999 -9999 -9999 -9999 -9999 -9999 -9999 -9999 -9999 -9999 -9999 -9999 -9999 -9999 -9999 -9999 -9999 -9999 
-9999 -9999 -9999 -9999 -9999 -9999 -9999 -9999 -9999 -9999 -9999 -9999 -9999 -9999 -9999 -9999 -9999 -9999 -9999 -9999 -9999 -9999 -9999 -9999 -9999 -9999 -9999 -9999 -9999 -9999 -9999 -9999 -9999 -9999 -9999 -9999 -9999 -9999 -9999 -9999 -9999 -9999 -9999 -9999 -9999 -9999 -9999 -9999 -9999 -9999 -9999 -9999 -9999 -9999 -9999 -9999 -9999 -9999 -9999 -9999 -9999 -9999 -9999 -9999 -9999 -9999 -9999 -9999 -9999 -9999 -9999 507.6595 -9999 -9999 -9999 -9999 -9999 -9999 -9999 -9999 -9999 -9999 -9999 -9999 -9999 -9999 -9999 -9999 -9999 -9999 -9999 -9999 511.4305 517.452 522.1648 -9999 -9999 -9999 -9999 -9999 -9999 -9999 -9999 -9999 -9999 -9999 -9999 -9999 -9999 -9999 -9999 -9999 -9999 -9999 -9999 -9999 -9999 -9999 -9999 -9999 -9999 -9999 -9999 -9999 -9999 -9999 -9999 -9999 -9999 -9999 -9999 -9999 -9999 -9999 -9999 -9999 -9999 -9999 -9999 -9999 -9999 -9999 -9999 -9999 -9999 -9999 -9999 -9999 -9999 -9999 -9999 -9999 -9999 -9999 -9999 -9999 -9999 -9999 -9999 -9999 -9999 -9999 -9999 -9999 -9999 -9999 -9999 -9999 -9999 -9999 
-9999 -9999 -9999 -9999 -9999 -9999 -9999 -9999 -9999 -9999 -9999 -9999 -9999 -9999 -9999 -9999 -9999 -9999 -9999 -9999 -9999 -9999 -9999 -9999 -9999 -9999 -9999 -9999 -9999 -9999 -9999 -9999 -9999 -9999 -9999 -9999 -9999 -9999 -9999 -9999 -9999 -9999 -9999 -9999 -9999 -9999 -9999 -9999 -9999 -9999 -9999 -9999 -9999 -9999 -9999 -9999 -9999 -9999 -9999 -9999 -9999 -9999 -9999 -9999 -9999 -9999 -9999 -9999 -9999 -9999 -9999 -9999 -9999 -9999 -9999 -9999 -9999 -9999 -9999 -9999 -9999 -9999 -9999 -9999 -9999 -9999 -9999 -9999 -9999 -9999 -9999 -9999 517.0244 -9999 -9999 -9999 -9999 -9999 -9999 -9999 -9999 -9999 -9999 -9999 -9999 -9999 -9999 -9999 -9999 -9999 -9999 -9999 -9999 -9999 -9999 -9999 -9999 -9999 -9999 -9999 -9999 -9999 -9999 -9999 -9999 -9999 -9999 -9999 -9999 -9999 -9999 -9999 -9999 -9999 -9999 -9999 -9999 -9999 -9999 -9999 -9999 -9999 -9999 -9999 -9999 -9999 -9999 -9999 -9999 -9999 -9999 -9999 -9999 -9999 -9999 -9999 -9999 -9999 -9999 -9999 -9999 -9999 -9999 -9999 -9999 -9999 -9999 -9999 -9999 -9999 
