# Supplementary material for: Spatiotemporal prediction of alpine wetlands under multi-climate scenarios in the west of Sichuan, China
Source: PeerJ. 2024 Nov 27;12:e18586. doi: 10.7717/peerj.18586 (PMC11608022; doi:10.7717/peerj.18586)
Supplement: Supplemental Information 4 [file peerj-12-18586-s004.zip › GARPP_data/2.5mBIOssp126_2081-2100/2.5mbiossp126_2081-2100_5.asc]

ncols         170
nrows         159
xllcorner     97.34749306
yllcorner     27.673839575
cellsize      0.041666666666667
NODATA_value  -9999
-9999 -9999 -9999 -9999 -9999 -9999 -9999 -9999 -9999 -9999 -9999 -9999 -9999 -9999 -9999 -9999 -9999 -9999 -9999 -9999 -9999 -9999 -9999 -9999 -9999 -9999 -9999 -9999 -9999 -9999 -9999 -9999 -9999 -9999 -9999 -9999 -9999 -9999 -9999 -9999 -9999 -9999 -9999 -9999 -9999 -9999 -9999 -9999 -9999 -9999 -9999 -9999 -9999 -9999 -9999 -9999 -9999 -9999 -9999 -9999 -9999 -9999 -9999 -9999 -9999 -9999 -9999 -9999 -9999 -9999 -9999 -9999 -9999 -9999 -9999 -9999 -9999 -9999 -9999 -9999 -9999 -9999 -9999 -9999 -9999 -9999 -9999 -9999 -9999 -9999 -9999 -9999 -9999 -9999 -9999 -9999 -9999 -9999 -9999 -9999 -9999 -9999 -9999 -9999 -9999 -9999 -9999 -9999 -9999 -9999 -9999 -9999 -9999 -9999 -9999 -9999 -9999 -9999 -9999 -9999 -9999 -9999 -9999 -9999 -9999 -9999 -9999 -9999 -9999 -9999 -9999 -9999 17.5 18.7 16.6 -9999 -9999 -9999 -9999 -9999 -9999 -9999 -9999 -9999 -9999 -9999 -9999 -9999 -9999 -9999 -9999 -9999 -9999 -9999 -9999 -9999 -9999 -9999 -9999 -9999 -9999 -9999 -9999 -9999 -9999 -9999 -9999 -9999 -9999 -9999 
-9999 -9999 -9999 -9999 -9999 -9999 -9999 -9999 -9999 -9999 -9999 -9999 -9999 -9999 -9999 -9999 -9999 -9999 -9999 -9999 -9999 -9999 -9999 -9999 -9999 -9999 -9999 -9999 -9999 -9999 -9999 -9999 -9999 -9999 -9999 -9999 -9999 -9999 -9999 -9999 -9999 -9999 -9999 -9999 -9999 -9999 -9999 -9999 -9999 -9999 -9999 -9999 -9999 -9999 -9999 -9999 -9999 -9999 -9999 -9999 -9999 -9999 -9999 -9999 -9999 -9999 -9999 -9999 -9999 -9999 -9999 -9999 -9999 -9999 -9999 -9999 -9999 -9999 -9999 -9999 -9999 -9999 -9999 -9999 -9999 -9999 -9999 -9999 -9999 -9999 -9999 -9999 -9999 -9999 -9999 -9999 -9999 -9999 -9999 -9999 -9999 -9999 -9999 -9999 -9999 -9999 -9999 -9999 -9999 -9999 -9999 -9999 -9999 -9999 -9999 -9999 -9999 -9999 -9999 -9999 -9999 -9999 -9999 -9999 -9999 -9999 -9999 -9999 -9999 17.8 18.2 18.3 18.7 19.6 20 -9999 -9999 -9999 -9999 -9999 -9999 -9999 -9999 -9999 -9999 -9999 -9999 -9999 -9999 -9999 -9999 -9999 -9999 -9999 -9999 -9999 -9999 -9999 -9999 -9999 -9999 -9999 -9999 -9999 -9999 -9999 -9999 -9999 -9999 -9999 
-9999 -9999 -9999 -9999 -9999 -9999 -9999 -9999 -9999 -9999 -9999 13.4 13.4 13.5 -9999 -9999 -9999 -9999 -9999 -9999 -9999 -9999 -9999 -9999 -9999 -9999 -9999 -9999 -9999 -9999 -9999 -9999 -9999 -9999 -9999 -9999 -9999 -9999 -9999 -9999 -9999 -9999 -9999 -9999 -9999 -9999 -9999 -9999 -9999 -9999 -9999 -9999 -9999 -9999 -9999 -9999 -9999 -9999 -9999 -9999 -9999 -9999 -9999 -9999 -9999 -9999 -9999 -9999 -9999 -9999 -9999 -9999 -9999 -9999 -9999 -9999 -9999 -9999 -9999 -9999 -9999 -9999 -9999 -9999 -9999 -9999 -9999 -9999 -9999 -9999 -9999 -9999 -9999 -9999 -9999 -9999 -9999 -9999 -9999 -9999 -9999 -9999 -9999 -9999 -9999 -9999 -9999 -9999 -9999 -9999 -9999 -9999 -9999 -9999 -9999 -9999 -9999 -9999 -9999 -9999 -9999 -9999 -9999 -9999 -9999 -9999 -9999 -9999 18.7 19 19.2 19 19.3 19.1 19 -9999 -9999 -9999 -9999 -9999 -9999 -9999 -9999 -9999 -9999 -9999 -9999 -9999 -9999 -9999 -9999 -9999 -9999 -9999 -9999 -9999 -9999 -9999 -9999 -9999 -9999 -9999 -9999 -9999 -9999 -9999 -9999 -9999 -9999 -9999 
-9999 -9999 -9999 -9999 -9999 -9999 -9999 -9999 -9999 13.4 13.3 13.2 12.7 13 13.2 13.8 -9999 -9999 -9999 -9999 -9999 -9999 -9999 -9999 -9999 -9999 -9999 -9999 -9999 -9999 -9999 -9999 -9999 -9999 -9999 -9999 -9999 -9999 -9999 -9999 -9999 -9999 -9999 -9999 -9999 -9999 -9999 -9999 -9999 -9999 -9999 -9999 -9999 -9999 -9999 -9999 -9999 -9999 -9999 -9999 -9999 -9999 -9999 -9999 -9999 -9999 -9999 -9999 -9999 -9999 -9999 -9999 -9999 -9999 -9999 -9999 -9999 -9999 -9999 -9999 -9999 -9999 -9999 -9999 -9999 -9999 -9999 -9999 -9999 -9999 -9999 -9999 -9999 -9999 -9999 -9999 -9999 -9999 -9999 -9999 -9999 -9999 -9999 -9999 -9999 -9999 -9999 -9999 -9999 -9999 -9999 -9999 -9999 -9999 -9999 -9999 -9999 -9999 -9999 -9999 -9999 -9999 -9999 -9999 -9999 -9999 19 19.3 19.5 19.5 20 19.7 19 20.1 20.8 21.7 21.7 22.1 20.8 -9999 -9999 -9999 -9999 -9999 -9999 -9999 -9999 -9999 -9999 -9999 -9999 -9999 -9999 -9999 -9999 -9999 -9999 -9999 -9999 -9999 -9999 -9999 -9999 -9999 -9999 -9999 -9999 -9999 -9999 -9999 
-9999 -9999 -9999 -9999 -9999 -9999 -9999 -9999 12.8 12.7 13 12.7 13.2 13.3 13.6 14 14 14.1 14.4 -9999 -9999 -9999 -9999 -9999 -9999 -9999 -9999 -9999 -9999 -9999 -9999 -9999 -9999 -9999 -9999 -9999 -9999 -9999 -9999 -9999 -9999 -9999 -9999 -9999 -9999 -9999 -9999 -9999 -9999 -9999 -9999 -9999 -9999 -9999 -9999 -9999 -9999 -9999 -9999 -9999 -9999 -9999 -9999 -9999 -9999 -9999 -9999 -9999 -9999 -9999 -9999 -9999 -9999 -9999 -9999 -9999 -9999 -9999 -9999 -9999 -9999 -9999 -9999 -9999 -9999 -9999 -9999 -9999 -9999 -9999 -9999 -9999 -9999 -9999 -9999 -9999 -9999 -9999 -9999 -9999 -9999 -9999 -9999 -9999 -9999 -9999 -9999 -9999 -9999 -9999 -9999 -9999 -9999 -9999 -9999 -9999 -9999 -9999 -9999 -9999 -9999 -9999 -9999 -9999 -9999 -9999 -9999 19.6 20.4 20.8 20.4 19 18.3 18.7 19.5 20.7 20.6 21.1 23.2 -9999 -9999 -9999 -9999 -9999 -9999 -9999 -9999 -9999 -9999 -9999 -9999 -9999 -9999 -9999 -9999 -9999 -9999 -9999 -9999 -9999 -9999 -9999 -9999 -9999 -9999 -9999 -9999 -9999 -9999 -9999 
-9999 -9999 -9999 -9999 -9999 -9999 -9999 -9999 12.5 12.8 13 13.2 13.6 13.5 13.8 14 13.6 13.2 13.5 13.9 14.4 14.8 15 15.3 15.4 -9999 -9999 -9999 -9999 -9999 -9999 -9999 -9999 -9999 -9999 -9999 -9999 -9999 -9999 -9999 -9999 -9999 -9999 -9999 -9999 -9999 -9999 -9999 -9999 -9999 -9999 -9999 -9999 -9999 -9999 -9999 -9999 -9999 -9999 -9999 -9999 -9999 -9999 -9999 -9999 -9999 -9999 -9999 -9999 -9999 -9999 -9999 -9999 -9999 -9999 -9999 -9999 -9999 -9999 -9999 -9999 -9999 -9999 -9999 -9999 -9999 -9999 -9999 -9999 -9999 -9999 -9999 -9999 -9999 -9999 -9999 -9999 -9999 -9999 -9999 -9999 -9999 -9999 -9999 -9999 -9999 -9999 -9999 -9999 -9999 -9999 -9999 -9999 -9999 -9999 -9999 -9999 -9999 -9999 -9999 -9999 -9999 17.9 17.8 17.6 17 17.2 18.5 19.8 20.9 20.3 19 17.9 17.5 17.8 19.5 20.7 21.6 22 21.4 -9999 -9999 -9999 -9999 -9999 -9999 -9999 -9999 -9999 -9999 -9999 -9999 -9999 -9999 -9999 -9999 -9999 -9999 -9999 -9999 -9999 -9999 -9999 -9999 -9999 -9999 -9999 -9999 -9999 -9999 
-9999 -9999 -9999 -9999 -9999 -9999 -9999 -9999 12.2 12.4 12.8 13.1 13.4 13.7 13.9 13.7 13.8 13.5 13.6 14.1 14.4 14.4 14.7 15.1 15.2 15.1 -9999 -9999 -9999 -9999 -9999 -9999 -9999 -9999 -9999 -9999 -9999 -9999 -9999 -9999 -9999 -9999 -9999 -9999 -9999 -9999 -9999 -9999 -9999 -9999 -9999 -9999 -9999 -9999 -9999 -9999 -9999 -9999 -9999 -9999 -9999 -9999 -9999 -9999 -9999 -9999 -9999 -9999 -9999 -9999 -9999 -9999 -9999 -9999 -9999 -9999 -9999 -9999 -9999 -9999 -9999 -9999 -9999 -9999 -9999 -9999 -9999 -9999 -9999 -9999 -9999 -9999 -9999 -9999 -9999 -9999 -9999 -9999 -9999 -9999 -9999 -9999 -9999 -9999 -9999 -9999 -9999 -9999 -9999 -9999 -9999 -9999 -9999 -9999 -9999 -9999 -9999 -9999 -9999 -9999 -9999 19.8 19.7 19.9 19.9 19.1 18.3 18.6 19.4 19.6 18.7 17.9 16.5 15.9 16.3 17.3 19 20.7 20.4 -9999 -9999 -9999 -9999 -9999 -9999 -9999 -9999 -9999 -9999 -9999 -9999 -9999 -9999 -9999 -9999 -9999 -9999 -9999 -9999 -9999 -9999 -9999 -9999 -9999 -9999 -9999 -9999 -9999 -9999 -9999 
-9999 -9999 -9999 -9999 -9999 -9999 -9999 12.7 12.8 12.6 12.6 13 13.5 13.7 13.5 13.5 13.5 13.4 13.5 13.9 14 14.2 14.4 14.4 14.6 14.8 -9999 -9999 -9999 -9999 -9999 -9999 -9999 -9999 -9999 -9999 -9999 -9999 -9999 -9999 -9999 -9999 -9999 -9999 -9999 -9999 -9999 -9999 -9999 -9999 -9999 -9999 -9999 -9999 -9999 -9999 -9999 -9999 -9999 -9999 -9999 -9999 -9999 -9999 -9999 -9999 -9999 -9999 -9999 -9999 -9999 -9999 -9999 -9999 -9999 -9999 -9999 -9999 -9999 -9999 -9999 -9999 -9999 -9999 -9999 -9999 -9999 -9999 -9999 -9999 -9999 -9999 -9999 -9999 -9999 -9999 -9999 -9999 -9999 -9999 -9999 -9999 -9999 -9999 -9999 -9999 -9999 -9999 -9999 -9999 -9999 -9999 -9999 -9999 -9999 -9999 -9999 20.2 -9999 -9999 -9999 20.3 20.3 20.3 20.2 20.1 19.7 19.5 19.7 19.8 19.7 19.6 19 18.3 17.7 16.9 16.8 17.3 17.5 -9999 -9999 -9999 -9999 -9999 -9999 -9999 -9999 -9999 -9999 -9999 -9999 -9999 -9999 -9999 -9999 -9999 -9999 -9999 -9999 -9999 -9999 -9999 -9999 -9999 -9999 -9999 -9999 -9999 -9999 -9999 
-9999 -9999 -9999 -9999 -9999 -9999 -9999 12.7 13 13.2 13.1 13.4 13.6 13.2 12.6 12.5 13 13.3 13 13.2 13.5 13.7 14 14.4 14.3 -9999 -9999 -9999 -9999 -9999 -9999 -9999 -9999 -9999 -9999 -9999 -9999 -9999 -9999 -9999 -9999 -9999 -9999 -9999 -9999 -9999 -9999 -9999 -9999 -9999 -9999 -9999 -9999 -9999 -9999 -9999 -9999 -9999 -9999 -9999 -9999 -9999 -9999 -9999 -9999 -9999 -9999 -9999 -9999 -9999 -9999 -9999 -9999 -9999 -9999 -9999 -9999 -9999 -9999 -9999 -9999 -9999 -9999 -9999 -9999 -9999 -9999 -9999 -9999 -9999 -9999 -9999 -9999 -9999 -9999 -9999 -9999 -9999 -9999 -9999 -9999 -9999 -9999 -9999 -9999 -9999 -9999 -9999 -9999 -9999 -9999 -9999 -9999 -9999 -9999 -9999 20.3 20.1 20.1 20.1 20.1 20.1 20.1 20.2 20.2 20.1 20 20.1 20.2 20.3 20.2 20.1 19.8 19.4 18.7 17.9 17.2 17.3 17.7 -9999 -9999 -9999 -9999 -9999 -9999 -9999 -9999 -9999 -9999 -9999 -9999 -9999 -9999 -9999 -9999 -9999 -9999 -9999 -9999 -9999 -9999 -9999 -9999 -9999 -9999 -9999 -9999 -9999 -9999 -9999 
-9999 -9999 -9999 13.1 13 13 13.2 12.9 13.6 13.1 13.1 13.2 12.8 12.4 12.4 12.8 12.8 13.2 13.6 13.8 14 14.1 14.2 14.4 14.4 14.2 -9999 -9999 -9999 -9999 -9999 -9999 -9999 -9999 -9999 -9999 -9999 -9999 -9999 -9999 -9999 -9999 -9999 -9999 -9999 -9999 -9999 -9999 -9999 -9999 -9999 -9999 -9999 -9999 -9999 -9999 -9999 -9999 -9999 -9999 -9999 -9999 -9999 -9999 -9999 -9999 -9999 -9999 -9999 -9999 -9999 -9999 -9999 -9999 -9999 -9999 -9999 -9999 -9999 -9999 -9999 -9999 -9999 -9999 -9999 -9999 -9999 -9999 -9999 -9999 -9999 -9999 -9999 -9999 -9999 -9999 -9999 -9999 -9999 -9999 -9999 -9999 -9999 -9999 -9999 -9999 -9999 -9999 -9999 -9999 -9999 -9999 -9999 -9999 -9999 -9999 -9999 20.1 20.2 20.3 20.2 20.2 20.1 20.1 20.1 20 20 20 20.2 20.3 20.2 19.9 19.9 20.1 19.7 19.1 18 17.6 18.4 18.8 -9999 -9999 -9999 -9999 -9999 -9999 -9999 -9999 -9999 -9999 -9999 -9999 -9999 -9999 -9999 -9999 -9999 -9999 -9999 -9999 -9999 -9999 -9999 -9999 -9999 -9999 -9999 -9999 -9999 -9999 
-9999 13.7 13.7 13.4 14.1 14.3 14.3 14 13.3 12.6 12.7 12.7 12.3 13 12.6 13.4 12.8 12.8 13.1 13.4 14.2 14.2 14 13.7 13.5 13.7 -9999 -9999 -9999 -9999 -9999 -9999 -9999 -9999 -9999 -9999 -9999 -9999 -9999 -9999 -9999 -9999 -9999 -9999 -9999 -9999 -9999 -9999 -9999 -9999 -9999 -9999 -9999 -9999 -9999 -9999 -9999 -9999 -9999 -9999 -9999 -9999 -9999 -9999 -9999 -9999 -9999 -9999 -9999 -9999 -9999 -9999 -9999 -9999 -9999 -9999 -9999 -9999 -9999 -9999 -9999 -9999 -9999 -9999 -9999 -9999 -9999 -9999 -9999 -9999 -9999 -9999 -9999 -9999 -9999 -9999 -9999 -9999 -9999 -9999 -9999 -9999 -9999 -9999 -9999 -9999 -9999 -9999 -9999 -9999 -9999 -9999 -9999 -9999 -9999 -9999 -9999 -9999 20.1 20.2 20.1 20.1 20 20 19.9 20 20 19.9 19.9 20 20.1 19.9 19.9 20.1 20.1 19.7 18.7 17.5 17.5 18 -9999 -9999 -9999 -9999 -9999 -9999 -9999 -9999 -9999 -9999 -9999 -9999 -9999 -9999 -9999 -9999 -9999 -9999 -9999 -9999 -9999 -9999 -9999 -9999 -9999 -9999 -9999 -9999 -9999 -9999 
-9999 13.5 14.1 14.6 14.9 14.8 14.1 13.5 12.9 12.6 12.9 13.1 12.7 12.7 13.3 13.7 13.1 13.2 13.5 13.6 14 14.6 14.2 14.5 14.7 14.7 14.4 -9999 -9999 -9999 -9999 -9999 -9999 -9999 -9999 -9999 -9999 -9999 -9999 -9999 -9999 -9999 -9999 -9999 -9999 -9999 -9999 -9999 -9999 -9999 -9999 -9999 -9999 -9999 -9999 -9999 -9999 -9999 -9999 -9999 -9999 -9999 -9999 -9999 -9999 -9999 -9999 -9999 -9999 -9999 -9999 -9999 -9999 -9999 -9999 -9999 -9999 -9999 -9999 -9999 -9999 -9999 -9999 -9999 -9999 -9999 -9999 -9999 -9999 -9999 -9999 -9999 -9999 -9999 -9999 -9999 -9999 -9999 -9999 -9999 -9999 -9999 -9999 -9999 -9999 -9999 -9999 -9999 -9999 -9999 -9999 -9999 -9999 -9999 -9999 -9999 -9999 -9999 20 20.1 20.2 20.1 20.1 20.2 20.1 20.2 20 19.8 19.9 19.8 19.9 19.9 19.9 20.1 20.1 19.7 19.4 18.7 17.8 -9999 -9999 -9999 -9999 -9999 -9999 -9999 -9999 -9999 -9999 -9999 -9999 -9999 -9999 -9999 -9999 -9999 -9999 -9999 -9999 -9999 -9999 -9999 -9999 -9999 -9999 -9999 -9999 -9999 -9999 -9999 
-9999 -9999 13.7 14.4 15.1 14.9 14.5 14.2 13.5 13.3 13.5 13.9 13.5 13.8 13.4 14.1 13.6 13.8 14 14.1 14.9 15.3 15.5 15.2 14.5 14.1 13.9 -9999 -9999 -9999 -9999 -9999 -9999 -9999 -9999 -9999 -9999 -9999 -9999 -9999 -9999 -9999 -9999 -9999 -9999 -9999 -9999 -9999 -9999 -9999 -9999 -9999 -9999 -9999 -9999 -9999 -9999 -9999 -9999 -9999 -9999 -9999 -9999 -9999 -9999 -9999 -9999 -9999 -9999 -9999 -9999 -9999 -9999 -9999 -9999 -9999 -9999 -9999 -9999 -9999 -9999 -9999 -9999 -9999 -9999 -9999 -9999 -9999 -9999 -9999 -9999 -9999 -9999 -9999 -9999 -9999 -9999 -9999 -9999 -9999 -9999 -9999 -9999 -9999 -9999 -9999 -9999 -9999 -9999 -9999 -9999 -9999 -9999 -9999 -9999 -9999 -9999 -9999 -9999 20 20.2 20.4 20.3 20.2 20 19.9 19.9 19.9 19.9 19.9 20 19.8 19.8 20 20 19.8 19.6 18.8 18.2 17.8 17.5 17.8 -9999 -9999 -9999 -9999 17 17.9 -9999 -9999 -9999 -9999 -9999 -9999 -9999 -9999 -9999 -9999 -9999 -9999 -9999 -9999 -9999 -9999 -9999 -9999 -9999 -9999 -9999 -9999 
-9999 -9999 13.6 14.3 14.6 15.1 15.3 14.9 14.6 14.2 14.1 14.4 14.5 14.7 14.6 14.5 14.4 14.2 15 15.1 15 14.9 15.4 15.3 14.6 14.1 14.4 14.3 13.8 13.6 -9999 -9999 -9999 -9999 -9999 -9999 -9999 -9999 -9999 -9999 -9999 -9999 -9999 -9999 -9999 -9999 -9999 -9999 -9999 -9999 -9999 -9999 -9999 -9999 -9999 -9999 -9999 -9999 -9999 -9999 -9999 -9999 -9999 -9999 -9999 -9999 -9999 -9999 -9999 -9999 -9999 -9999 -9999 -9999 -9999 -9999 -9999 -9999 -9999 -9999 -9999 -9999 -9999 -9999 -9999 -9999 -9999 -9999 -9999 -9999 -9999 -9999 -9999 -9999 -9999 -9999 -9999 -9999 -9999 -9999 -9999 -9999 -9999 -9999 -9999 -9999 -9999 -9999 -9999 -9999 -9999 -9999 -9999 -9999 -9999 -9999 -9999 -9999 -9999 -9999 20.2 20.4 20.2 20 19.6 19.5 19.7 19.9 19.8 19.9 20 19.9 19.8 19.9 20 19.9 19.8 19.2 18.5 19.2 18.6 19 18.6 19.7 21.6 19.7 17.4 16 17.7 -9999 -9999 -9999 -9999 -9999 -9999 -9999 -9999 -9999 -9999 -9999 -9999 -9999 -9999 -9999 -9999 -9999 -9999 -9999 -9999 -9999 
-9999 -9999 13.2 13.9 13.8 14.4 15 15.6 15.8 15.5 15 14.5 14.7 15.1 15.4 15.5 15.3 15.6 15.5 14.9 14.7 14.6 15 15.2 15.1 14.6 14.3 13.9 13.8 13.5 -9999 -9999 -9999 -9999 -9999 -9999 -9999 -9999 -9999 -9999 -9999 -9999 -9999 -9999 -9999 -9999 -9999 -9999 -9999 -9999 -9999 -9999 -9999 -9999 -9999 -9999 -9999 -9999 -9999 -9999 -9999 -9999 -9999 -9999 -9999 -9999 -9999 -9999 -9999 -9999 -9999 -9999 -9999 -9999 -9999 -9999 -9999 -9999 -9999 -9999 -9999 -9999 -9999 -9999 -9999 -9999 -9999 -9999 -9999 -9999 -9999 -9999 -9999 -9999 -9999 -9999 -9999 -9999 -9999 -9999 -9999 -9999 -9999 -9999 -9999 -9999 -9999 -9999 -9999 -9999 -9999 -9999 -9999 -9999 -9999 -9999 -9999 -9999 -9999 19.9 20 20.2 20.2 20.2 20 19.8 19.8 19.9 19.9 19.9 20 20 20 20 19.9 19.8 19.8 19.5 18.6 19.2 19.8 20.3 20.6 20.1 21.7 20.6 19.4 17.3 -9999 16 16.8 15.8 -9999 -9999 -9999 -9999 -9999 -9999 -9999 -9999 -9999 -9999 -9999 -9999 -9999 -9999 -9999 -9999 -9999 -9999 
-9999 -9999 13 13 13.1 13.7 14 14.5 15.2 15.7 15.4 15.2 14.8 14.7 15.5 15.9 15.9 15.9 15.1 14.6 14.3 14.4 14.7 15.1 15.1 14.4 14 14 13.9 13.6 13.4 -9999 -9999 -9999 -9999 -9999 -9999 -9999 -9999 -9999 -9999 -9999 -9999 -9999 -9999 -9999 -9999 -9999 -9999 -9999 -9999 -9999 -9999 -9999 -9999 -9999 -9999 -9999 -9999 -9999 -9999 -9999 -9999 -9999 -9999 -9999 -9999 -9999 -9999 -9999 -9999 -9999 -9999 -9999 -9999 -9999 -9999 -9999 -9999 -9999 -9999 -9999 -9999 -9999 -9999 -9999 -9999 -9999 -9999 -9999 -9999 -9999 -9999 -9999 -9999 -9999 -9999 -9999 -9999 -9999 -9999 -9999 -9999 -9999 -9999 -9999 -9999 -9999 -9999 -9999 -9999 -9999 -9999 -9999 -9999 -9999 -9999 -9999 -9999 20 19.9 20 20.2 20.2 19.9 19.9 19.8 19.8 19.8 19.9 19.9 19.9 19.8 19.7 19.7 19.6 19.6 19.4 19.1 18.1 18.4 19.4 19.8 19.7 20.9 19.9 18.4 17.2 15.7 16 17 17.6 18.7 18.8 19.1 19.6 20.1 20.5 16.8 16.2 17.7 19.3 -9999 -9999 -9999 -9999 -9999 -9999 -9999 -9999 
-9999 -9999 12.5 12.9 12.9 12.8 13.3 13.4 14.4 15.6 14.7 14.4 14.8 15.2 15.2 16.3 16.3 15.5 15.4 14.9 14.5 14.6 14.8 15.2 15 14.3 14.2 13.9 13.9 14 13.8 -9999 -9999 -9999 -9999 -9999 -9999 -9999 -9999 -9999 -9999 -9999 -9999 -9999 -9999 -9999 -9999 -9999 -9999 -9999 -9999 -9999 -9999 -9999 -9999 -9999 -9999 -9999 -9999 -9999 -9999 -9999 -9999 -9999 -9999 -9999 -9999 -9999 -9999 -9999 -9999 -9999 -9999 -9999 -9999 -9999 -9999 -9999 -9999 -9999 -9999 -9999 -9999 -9999 -9999 -9999 -9999 -9999 -9999 -9999 -9999 -9999 -9999 -9999 -9999 -9999 -9999 -9999 -9999 -9999 -9999 -9999 -9999 -9999 -9999 -9999 -9999 -9999 -9999 -9999 -9999 -9999 -9999 -9999 -9999 -9999 -9999 -9999 -9999 -9999 20.1 20.1 20.1 20 19.4 19.6 19.6 19.7 19.8 19.8 19.8 19.8 19.9 19.8 19.8 19.6 19.4 19.1 19.3 18.7 19.2 20.2 18.4 18.1 20.4 18.2 18.4 17.1 17.6 18.3 20 19 21.7 21.8 21.1 21.8 22.8 22.2 19.6 18.7 17.9 20.3 20.1 17.1 -9999 -9999 -9999 -9999 -9999 -9999 
-9999 -9999 -9999 -9999 12.8 13.1 13.4 14.1 13.9 15.2 14.9 14.2 14.8 14.2 15 16.8 16.7 15.3 14.4 14.4 14.6 14.2 14.6 15 14.9 14.6 14.2 14 14.1 13.6 13.6 -9999 -9999 -9999 -9999 -9999 -9999 -9999 -9999 -9999 -9999 -9999 -9999 -9999 -9999 -9999 -9999 -9999 -9999 -9999 -9999 -9999 -9999 -9999 -9999 -9999 -9999 -9999 -9999 -9999 -9999 -9999 -9999 -9999 -9999 -9999 -9999 -9999 -9999 -9999 -9999 -9999 -9999 -9999 -9999 -9999 -9999 -9999 -9999 -9999 -9999 -9999 -9999 -9999 -9999 -9999 -9999 -9999 -9999 -9999 -9999 -9999 -9999 -9999 -9999 -9999 -9999 -9999 -9999 -9999 -9999 -9999 -9999 -9999 -9999 -9999 -9999 -9999 18.1 -9999 -9999 -9999 -9999 -9999 -9999 -9999 -9999 -9999 -9999 -9999 -9999 -9999 20.2 20 19.4 19.3 19.5 19.7 19.7 19.7 19.7 20 19.8 19.8 19.8 19.8 19.2 19 19.4 18.8 18.7 19.8 18.8 18.4 20 18.3 17 16.9 18 19.3 19.5 20 20.9 18.1 18.5 17.6 18.9 22.6 22.9 21.9 20.2 22.2 19.9 17.1 -9999 -9999 -9999 -9999 -9999 -9999 
-9999 -9999 -9999 -9999 13.4 13.6 13.7 14.1 14.7 15.7 16.2 15.3 15.5 14.7 15.3 16.2 17 16.1 15.1 14.6 14 14 14.5 14.7 14.8 14.4 14.7 14.7 13.9 14.2 13.5 13.4 -9999 -9999 -9999 -9999 -9999 -9999 -9999 -9999 -9999 -9999 -9999 -9999 -9999 -9999 -9999 -9999 -9999 -9999 -9999 -9999 -9999 -9999 -9999 -9999 -9999 -9999 -9999 -9999 -9999 -9999 -9999 -9999 -9999 -9999 -9999 -9999 -9999 -9999 -9999 -9999 -9999 -9999 -9999 -9999 -9999 -9999 -9999 -9999 -9999 -9999 -9999 -9999 -9999 -9999 -9999 -9999 -9999 -9999 -9999 -9999 -9999 -9999 -9999 -9999 -9999 -9999 -9999 -9999 -9999 -9999 -9999 -9999 -9999 -9999 15.9 16.8 17.4 -9999 -9999 -9999 -9999 -9999 -9999 -9999 -9999 -9999 -9999 -9999 -9999 -9999 20.3 20.1 19.6 19.3 19.4 19.5 19.6 19.8 20 20 19.9 19.9 19.8 19.8 19.3 18.3 19 18.9 18.4 19.3 18.2 17.7 19.5 17.6 16.8 17.5 18.4 18.8 18.3 18.3 20.6 16.7 16.6 18.1 19.9 21.3 21.6 24.2 23.1 22.8 19 -9999 -9999 -9999 -9999 -9999 -9999 -9999 
-9999 -9999 -9999 -9999 -9999 14 14 14.3 15.1 15.5 16.7 15.4 15 15.1 15.6 16 16.4 17.4 15.8 15.8 15.2 14.5 14 14.4 14.3 14.6 14.8 15.3 15 14.9 14.4 14.4 14 -9999 -9999 -9999 -9999 -9999 -9999 -9999 -9999 -9999 -9999 -9999 -9999 -9999 -9999 -9999 -9999 -9999 -9999 -9999 -9999 -9999 -9999 -9999 -9999 -9999 -9999 -9999 -9999 -9999 -9999 -9999 -9999 -9999 -9999 -9999 -9999 -9999 -9999 -9999 -9999 -9999 -9999 -9999 -9999 -9999 -9999 -9999 -9999 -9999 -9999 -9999 -9999 -9999 -9999 -9999 -9999 -9999 -9999 -9999 -9999 -9999 -9999 -9999 -9999 -9999 -9999 -9999 -9999 -9999 -9999 -9999 -9999 -9999 17.5 17.6 18 -9999 -9999 -9999 -9999 -9999 -9999 -9999 -9999 -9999 -9999 -9999 -9999 -9999 20.2 19.8 19.7 19 19.2 19.5 19.6 19.9 20 20 19.9 19.9 19.6 19.8 19.5 19.2 18.6 18.9 18.3 18.2 17 16.2 19.4 17.9 16.9 18.4 18.5 16.8 16.9 19.6 18.9 16.7 17.1 17.3 18.1 19.3 21.1 20.3 24.1 23.2 21.3 18.9 -9999 -9999 -9999 -9999 -9999 -9999 
-9999 -9999 -9999 -9999 -9999 -9999 -9999 -9999 14.6 15.4 16.9 16.3 15.7 15.2 16.5 17.4 17.1 17.2 17.5 17 15.7 15.3 14.5 14.2 14.3 14.6 14.9 15.5 15.8 15.5 15.3 15.1 14.5 -9999 -9999 -9999 -9999 -9999 -9999 -9999 -9999 -9999 -9999 -9999 -9999 -9999 -9999 -9999 -9999 -9999 -9999 -9999 -9999 -9999 -9999 -9999 -9999 -9999 -9999 -9999 -9999 -9999 -9999 -9999 -9999 -9999 -9999 -9999 -9999 -9999 -9999 -9999 -9999 -9999 -9999 -9999 -9999 -9999 -9999 -9999 -9999 -9999 -9999 -9999 -9999 -9999 -9999 -9999 -9999 -9999 -9999 -9999 -9999 -9999 -9999 -9999 -9999 -9999 -9999 -9999 -9999 -9999 -9999 -9999 -9999 18 18.1 18.6 18.7 18.8 -9999 -9999 -9999 -9999 -9999 -9999 -9999 -9999 -9999 -9999 -9999 -9999 20 19.8 19.5 19.3 19.3 19.4 19.7 19.9 20 20 20.1 20 19.6 19.8 19.5 19.5 19 18.7 18.3 17.7 18 17.5 19.1 17.8 16.8 16.9 17 15.6 16.8 18.6 19.7 16 16.3 18.2 18.6 16.5 16.2 18.5 22.1 24.7 20.5 18.6 17.6 -9999 -9999 -9999 -9999 -9999 
-9999 -9999 -9999 -9999 -9999 -9999 -9999 -9999 -9999 -9999 16.8 17.6 16.2 15.9 15.6 16.5 17.4 17.8 17.9 17.7 17.2 16.2 15.3 14.8 14.3 14.1 14.5 15.2 16 16 15.9 15.4 14.9 14.3 -9999 -9999 -9999 -9999 -9999 -9999 -9999 -9999 -9999 -9999 -9999 -9999 -9999 -9999 -9999 -9999 -9999 -9999 -9999 -9999 -9999 -9999 -9999 -9999 -9999 -9999 -9999 -9999 -9999 -9999 -9999 -9999 -9999 -9999 -9999 -9999 -9999 -9999 -9999 -9999 -9999 -9999 -9999 -9999 -9999 -9999 -9999 -9999 -9999 -9999 -9999 -9999 -9999 -9999 -9999 -9999 -9999 -9999 -9999 -9999 -9999 -9999 -9999 -9999 -9999 -9999 -9999 -9999 -9999 -9999 17.5 18.2 18.6 18.3 18.7 -9999 -9999 -9999 -9999 -9999 -9999 -9999 -9999 -9999 19.9 -9999 20 20 20 20.1 20 19.4 19.4 19.7 19.9 19.9 20 20 20 19.9 19.5 19.8 19.7 19.8 19.6 19 18.5 17.4 17.5 16.9 18.9 18.2 17.6 16 16.3 16.9 19 18.1 19.6 17.3 16.3 15.7 15.3 17.9 19 20.1 21 23.7 20.3 19.3 18.5 18.2 -9999 -9999 -9999 -9999 
-9999 -9999 -9999 -9999 -9999 -9999 -9999 -9999 17.3 17.3 17 17.6 18 17.1 15.2 15.2 16.4 16.7 17.4 17.7 17.6 17.5 16.9 16.1 15.4 14.8 14.4 14.9 16 15.7 15.3 14.5 13.7 14.5 -9999 -9999 -9999 -9999 -9999 -9999 -9999 -9999 -9999 -9999 -9999 -9999 -9999 -9999 -9999 -9999 -9999 -9999 -9999 -9999 -9999 -9999 -9999 -9999 -9999 -9999 -9999 -9999 -9999 -9999 -9999 -9999 -9999 -9999 -9999 -9999 -9999 -9999 -9999 -9999 -9999 -9999 -9999 -9999 -9999 -9999 -9999 -9999 -9999 -9999 -9999 -9999 -9999 -9999 -9999 -9999 -9999 -9999 -9999 -9999 -9999 -9999 -9999 -9999 -9999 -9999 -9999 -9999 -9999 16.9 18 18.3 18.5 18.7 19.2 -9999 -9999 -9999 -9999 -9999 -9999 -9999 -9999 20 19.9 19.9 20 20 20 20.1 20.2 19.7 19.5 19.8 19.9 20 19.9 20 20.1 20 19.8 19.9 20 20 19.8 19.3 18.5 17.7 17.6 17.4 18.4 17.2 16.3 16.1 16.1 17.1 16.5 17.1 19.4 18.4 18.9 19.6 17.6 18 17.8 19.2 22.7 25.1 23.6 23.1 20.8 22.3 -9999 -9999 -9999 -9999 
-9999 -9999 -9999 -9999 -9999 -9999 -9999 17 16.5 16.6 16.8 16.7 16.2 17.9 16.4 16.2 16.6 15.7 16.4 17 17.6 17.9 17.8 17.4 16.6 16 15.4 15.5 16.2 15.1 14.6 14.2 13.3 13.4 -9999 -9999 -9999 -9999 -9999 -9999 -9999 -9999 -9999 -9999 -9999 -9999 -9999 -9999 -9999 -9999 -9999 -9999 -9999 -9999 -9999 -9999 -9999 -9999 -9999 -9999 -9999 -9999 -9999 -9999 -9999 -9999 -9999 -9999 -9999 -9999 -9999 -9999 -9999 -9999 -9999 -9999 -9999 -9999 -9999 -9999 -9999 -9999 -9999 -9999 -9999 -9999 -9999 -9999 -9999 -9999 -9999 -9999 -9999 -9999 -9999 -9999 -9999 -9999 -9999 -9999 -9999 -9999 -9999 16.5 17 17.6 18.5 18.8 19.1 -9999 -9999 -9999 -9999 -9999 -9999 -9999 -9999 19.5 18.6 18.7 19.6 20.2 20.2 20.3 20.3 20.3 19.9 20.1 19.8 19.8 19.9 19.9 20 20 20.1 20 20 19.9 19.5 19 18.5 18 17.1 16.5 17.7 17.8 17.4 16.6 15.6 16.5 17.4 19 18.7 17.8 22 23.2 22.5 21.3 23.5 23.7 21.7 20.3 23.4 25.4 23.7 24.8 21.3 19.2 22.5 -9999 
-9999 -9999 -9999 -9999 -9999 -9999 16.8 16.3 15.5 15.2 15.7 16.3 16.2 18.4 18.6 18.4 17.4 17 16.2 16.2 16.8 17.6 18.1 17.9 17.5 17.1 16 16 16.5 16.3 15.8 14.8 13.8 12.9 12.9 -9999 -9999 -9999 -9999 -9999 -9999 -9999 -9999 -9999 -9999 -9999 -9999 -9999 -9999 -9999 -9999 -9999 -9999 -9999 -9999 -9999 -9999 -9999 -9999 -9999 -9999 -9999 -9999 -9999 -9999 -9999 -9999 -9999 -9999 -9999 -9999 -9999 -9999 -9999 -9999 -9999 -9999 -9999 -9999 -9999 -9999 -9999 -9999 -9999 -9999 -9999 -9999 -9999 -9999 -9999 -9999 -9999 -9999 -9999 -9999 -9999 -9999 -9999 -9999 -9999 -9999 -9999 -9999 -9999 -9999 16.7 17.4 -9999 -9999 -9999 -9999 -9999 -9999 -9999 20.1 -9999 -9999 19 17.9 17.9 18.9 19.9 20.3 20.3 20.3 20.3 20.1 20.1 19.7 19.7 19.8 20 20 20.1 20 19.8 19.9 19.6 19.5 18.5 18.1 18.5 17.3 16.6 17.8 16.9 16.1 16.1 16.2 17.4 17.9 18 17.8 18.1 21.1 21.3 20.7 23.1 23.8 20.2 17.8 18 19.7 24.6 23.5 27.2 23.7 -9999 -9999 -9999 
-9999 -9999 -9999 -9999 -9999 -9999 16.5 16.6 16.2 16 15.6 15.7 16.8 17.9 18.6 19.2 19.3 18.8 17.5 17 16.2 17 16.7 17.1 17.5 17.3 17.1 16.8 16.3 16.4 14.8 14.4 14.2 13.5 13.9 -9999 -9999 -9999 -9999 -9999 -9999 -9999 -9999 -9999 -9999 -9999 -9999 -9999 -9999 -9999 -9999 -9999 -9999 -9999 -9999 -9999 -9999 -9999 -9999 -9999 -9999 -9999 -9999 -9999 -9999 -9999 -9999 -9999 -9999 -9999 -9999 -9999 -9999 -9999 -9999 -9999 -9999 -9999 -9999 -9999 -9999 -9999 -9999 -9999 -9999 -9999 -9999 -9999 -9999 -9999 -9999 14.2 14.7 14.8 15 15.1 -9999 -9999 -9999 -9999 -9999 -9999 -9999 -9999 -9999 17.3 -9999 -9999 -9999 -9999 -9999 -9999 -9999 -9999 20.1 20 -9999 18.7 17.5 17.6 17.7 19.1 20.1 20.4 20.5 20.4 20.2 19.8 19.7 19.7 19.3 19.8 19.9 20 19.7 19.5 19.8 19.3 19.4 18.1 17.8 18.6 17.8 16.7 17.9 16.8 15.8 16.1 17.1 17.4 16.9 17.5 16.5 20 18.7 17.2 18.1 22.4 21.8 20.8 17.4 17.5 21.6 21.4 21.1 25.9 25.9 -9999 -9999 -9999 
-9999 -9999 -9999 -9999 15.5 15.5 16.4 16.8 16.7 17 17.1 16.9 16.5 16.5 17.5 18.9 19.1 19.3 19.1 18.7 17.4 16.8 15.5 15.7 16 16.2 16.6 17 17.1 17 15.2 14.4 14.4 13.7 14.2 13.9 -9999 -9999 -9999 -9999 -9999 -9999 -9999 -9999 -9999 -9999 -9999 -9999 -9999 -9999 -9999 -9999 -9999 -9999 -9999 -9999 -9999 -9999 -9999 -9999 -9999 -9999 -9999 -9999 -9999 -9999 -9999 -9999 -9999 -9999 -9999 -9999 -9999 -9999 -9999 -9999 -9999 -9999 -9999 -9999 -9999 -9999 -9999 -9999 -9999 -9999 -9999 -9999 -9999 -9999 13.3 13.7 14.4 13.8 15.2 16.2 -9999 15.6 17.2 17.8 -9999 -9999 -9999 -9999 18.5 18.3 18 17.9 -9999 -9999 -9999 19.4 19.6 20.3 20 19.6 19.4 18.3 17.6 17.3 17.7 19 19.9 20.5 20.5 20.5 20.4 19.9 20 19.4 19.6 19.9 20 20 19.5 19.6 19.5 19.2 19.2 17.9 17.8 18.7 17.7 17 17.2 17.5 16.6 15.8 16.1 16.6 17.6 16.9 17.6 19.9 16.2 16.7 19.4 22.2 18.9 17.7 19.1 18.1 17.5 19.7 23.3 26.5 25.9 23.2 -9999 -9999 
-9999 -9999 -9999 15.3 15.4 15.9 16.5 17 16.7 16.7 17.7 18 18.1 17.8 18.1 19 18.6 18.7 18.4 18.4 19.1 17.3 15.2 15.1 15 14.7 15.3 16.8 17.7 17.5 16.2 15.5 14.7 13.8 14.4 14.6 -9999 -9999 -9999 -9999 -9999 -9999 -9999 -9999 -9999 -9999 -9999 -9999 -9999 -9999 -9999 -9999 -9999 -9999 -9999 -9999 -9999 -9999 -9999 -9999 -9999 -9999 -9999 -9999 -9999 -9999 -9999 -9999 -9999 -9999 -9999 -9999 -9999 -9999 -9999 -9999 -9999 -9999 -9999 -9999 -9999 -9999 -9999 -9999 -9999 -9999 -9999 -9999 -9999 -9999 -9999 13.4 13.7 14.3 15.6 16.9 15.5 15.4 16.6 17.8 16.9 -9999 -9999 17.8 18.4 17.9 17.8 17.5 -9999 -9999 19 19.9 20.3 20.1 20 19.4 18.9 18.5 17.6 17.3 17.9 18.5 19.7 20.3 20.1 20.2 20.4 20.4 20.3 20 20 19.8 19.9 19.6 19.3 19.6 19.2 19.3 18.6 18.8 18.4 18.9 18.6 17.8 17.1 16.4 16.8 15.5 16.1 15.9 16.9 16.4 17.7 19 15.9 17 18.7 20.5 19.3 16.5 19 20.6 20.6 19.6 24.8 26.7 26.2 26.6 -9999 -9999 
-9999 -9999 -9999 15.9 15 16 16.4 16.7 16.3 16.5 16.5 17.6 18 18.1 18.6 18.3 17.5 17.3 17.6 17.8 18.4 19 17.3 16 16.4 15.5 14.8 15.6 16.4 17 15.9 16.2 15.4 14.1 14.2 15.3 14.2 13.3 13.9 -9999 -9999 -9999 -9999 -9999 -9999 -9999 -9999 -9999 -9999 -9999 -9999 -9999 -9999 -9999 -9999 -9999 -9999 -9999 -9999 -9999 -9999 -9999 -9999 -9999 -9999 -9999 -9999 -9999 -9999 -9999 -9999 -9999 -9999 -9999 -9999 -9999 -9999 -9999 -9999 -9999 -9999 -9999 -9999 -9999 -9999 -9999 -9999 -9999 -9999 -9999 -9999 -9999 14.2 14.7 16.3 16.9 16.6 16.1 16.8 18.2 18.1 16.9 16.5 16.7 16.9 17 17.1 17 -9999 18.4 18.9 19.6 20.2 20 20.3 19.7 19.1 19 18.7 17.9 18.2 18 18.8 20 20.2 20.3 20.3 20.2 20.2 20 19.6 19.6 19.8 19.5 19.6 19.5 19.7 19.4 19.1 18.5 18.6 18.8 18.6 18.4 17.7 16.6 16.3 16.1 15.8 16.6 15.9 16.4 17.4 17.9 15.8 15.8 19 18.3 19.1 15.6 18.1 20.5 23.2 23.2 23.4 25.8 23.4 26.4 26.3 -9999 
-9999 -9999 -9999 -9999 15.4 15.4 16.1 16.2 15.3 15.1 15.8 16.8 17.5 17.7 17.8 17.8 16.9 16.4 16.8 17.7 18.5 18.2 18.9 18.4 16.9 15 15.8 14.8 15.1 16.9 16.3 16.3 16.5 15.1 14.2 14.8 15.2 14 14.5 13.8 13.9 14 -9999 -9999 -9999 -9999 -9999 -9999 -9999 -9999 -9999 -9999 -9999 -9999 -9999 -9999 -9999 -9999 -9999 -9999 -9999 -9999 -9999 -9999 -9999 -9999 -9999 -9999 -9999 -9999 -9999 -9999 -9999 -9999 -9999 -9999 -9999 -9999 -9999 -9999 -9999 -9999 -9999 -9999 -9999 -9999 -9999 -9999 -9999 -9999 -9999 14.2 14.5 15.7 16.8 17.9 17.4 16.9 17.5 17.4 19.1 19.2 18.5 17.4 16.5 16.2 16 16.9 18 18.5 18.9 19.4 19.9 19.4 20 20 19.9 19.8 19.2 19 17.8 17.5 18.9 19.3 19.8 20.1 20.3 19.6 19 18.6 18.6 18.8 19.2 19.6 19.5 19.6 20 20 19.4 18.7 18.6 18.3 18.1 17.7 17.3 16.7 16.1 17.1 17.3 17.1 17.2 15.7 16.9 17.9 15 15.8 18 16.3 17.9 16 18 21.6 22.8 24 24.9 22 20.7 23.3 -9999 -9999 
-9999 -9999 -9999 -9999 14.3 15.2 15.5 15.7 15.6 14.9 15.9 16.7 17.2 16.6 17.4 17.4 16.8 16.2 16.5 18.1 18.6 17.8 18.3 18.2 18.2 16.4 15 16.1 16.4 17 16.6 16 16.7 16 14.7 14.6 15.4 16.2 15 14.2 14.9 14.6 14.3 14.3 14.7 -9999 -9999 -9999 -9999 -9999 -9999 -9999 -9999 -9999 -9999 -9999 -9999 -9999 -9999 -9999 -9999 -9999 -9999 -9999 -9999 -9999 -9999 -9999 -9999 -9999 -9999 -9999 -9999 -9999 -9999 -9999 -9999 -9999 -9999 -9999 -9999 -9999 -9999 -9999 -9999 -9999 -9999 -9999 -9999 -9999 -9999 -9999 15.6 17.1 17.8 18.1 18.1 17.1 18.1 18.5 19 20.2 20.2 19.3 18.3 16.7 16.2 16.8 16.8 17 18.1 18.6 19.3 18.8 19.9 19.5 19.6 19.9 19.7 18.7 17.7 18.3 18.1 18.6 19.7 20.1 20.2 19.7 18.8 18 18.3 18.3 18.1 18.6 19.2 19.8 20.2 20.2 19.7 19.3 18.6 17.9 18 17.6 17 17.1 16.6 16.3 16.7 17.9 16.5 15 17.5 18.1 16 15.4 15.7 15.4 17.5 -9999 -9999 19.3 21 20.8 23.8 23 19.7 20.8 24.4 25.2 
-9999 -9999 -9999 -9999 14.3 14.7 15 14.8 15.6 14.8 15 16 15.8 16.4 17.1 16.6 16.6 16.9 17.9 18.3 17.5 17.3 18.4 17.9 19.3 17.1 15.9 16.2 16.8 17.4 16.8 16.1 16.9 16.4 16.1 15 15.1 15.8 16.5 15.2 15.5 15.5 14.6 14.1 15.4 -9999 -9999 -9999 -9999 -9999 -9999 -9999 -9999 -9999 -9999 -9999 -9999 -9999 -9999 -9999 16.3 16.7 -9999 -9999 -9999 -9999 -9999 -9999 -9999 -9999 -9999 -9999 -9999 -9999 -9999 -9999 -9999 -9999 -9999 -9999 -9999 -9999 -9999 -9999 -9999 -9999 -9999 -9999 -9999 -9999 -9999 -9999 17.9 17.6 17.9 17.3 18.3 18.6 18.7 18.9 18.8 20.2 21 20.5 20.1 19.2 18 16.7 16.3 17.2 17.7 17.4 18.8 19 19.4 19 19.1 19.8 19.4 18.7 17.9 17.6 17.1 19.1 19.7 19.8 20 19.2 18.4 18.1 18.3 17.4 17 17.5 18.4 19 19.9 20.1 20 19.7 19 18.8 18 17.6 17.1 17.5 16.7 17.6 16.8 18.2 16.5 16.3 18.6 18.4 16.5 14.8 15 14.5 16.9 -9999 -9999 -9999 -9999 21.2 22.3 23.4 21.1 20.8 23.4 -9999 
17.3 18.9 19.1 18.2 16 15.2 14.6 14.3 15.1 14.9 14.7 15.6 16 16.3 16.1 16 17.1 17.4 16.9 17.2 16.6 17.5 17.5 18.5 19.6 17.9 17.8 16.2 16.2 18.1 16 16.6 16.6 16.3 17.1 16.3 15.8 16.8 17.6 16.3 15.8 15.8 15.6 15.3 16 14.7 -9999 -9999 -9999 -9999 -9999 -9999 -9999 -9999 -9999 -9999 -9999 -9999 15.2 15.8 15.9 16.4 16.4 -9999 -9999 -9999 -9999 -9999 -9999 -9999 -9999 -9999 -9999 -9999 -9999 -9999 -9999 -9999 -9999 -9999 -9999 -9999 -9999 -9999 -9999 -9999 -9999 -9999 -9999 -9999 -9999 16.6 17 17.4 17 16.4 16.9 17.1 17.5 17.7 18.6 19.5 21 21.5 21.3 20.8 20.1 19.4 18 16.9 16.7 17.3 17.5 18.2 19.1 19.4 19.3 19.7 18.9 18.5 18 17.1 17.5 18.9 19.3 19.4 19.8 19.5 19.1 18.9 18.9 18.1 16.8 17 18.2 18.2 19.1 19.9 19.3 19.3 19.3 18.4 18.1 17.5 17.8 18.3 17.9 17.8 18.3 16.9 17 17.9 18.4 18.6 16.7 15.2 14.1 14.7 15.1 -9999 -9999 -9999 -9999 -9999 20.5 21.7 20 -9999 -9999 -9999 
21.3 19.2 16.1 14.6 17 15.7 14.1 14.5 15.2 14.4 15.3 15.6 14.9 15.6 15.6 15.4 16.7 15.8 14.9 16 15.7 16.9 16.9 18.5 18.9 19.7 19.7 19.2 18.2 18.8 18.6 18.3 17 16.7 17.6 17.4 17.2 18.2 16.9 16.9 17.7 16.6 16.1 15.8 15.3 15 -9999 -9999 -9999 -9999 -9999 -9999 -9999 -9999 -9999 -9999 -9999 -9999 15.3 15.9 16.7 17.3 17.2 17 -9999 -9999 -9999 -9999 -9999 -9999 -9999 -9999 -9999 -9999 -9999 -9999 -9999 -9999 -9999 -9999 -9999 -9999 -9999 -9999 -9999 -9999 -9999 -9999 -9999 -9999 -9999 -9999 16.7 17.1 17.1 17.2 17.7 17.2 16.6 16.8 17.5 17.8 19.1 20.5 21.3 21.5 21 19.4 18.6 19.2 19.1 18.9 18.2 18.2 18.4 18.9 19.6 19.5 19.2 18.9 18.4 17.6 18.7 19.1 19.4 19.3 20 19.8 19.6 19 18.5 18.5 17.4 17.5 17.6 17.7 18.5 19 18.6 18.1 18.3 18.5 17.5 17.4 18.2 18.5 18.1 19 19.1 17.6 17.9 18.6 19.4 16.8 15.9 15.8 14.7 13.9 15.3 -9999 -9999 -9999 -9999 -9999 -9999 19.2 -9999 -9999 -9999 -9999 
-9999 20.7 17.7 14.6 16.3 16.8 15.7 15.7 15.4 14.8 15.2 14.4 14.5 15.2 15.4 15.1 16.3 14.8 14.1 14.9 15.5 15.7 16.4 18.5 18.1 18.9 19.6 20.3 20.2 19.4 19.3 17.6 18.3 17.8 18.3 17.7 18.4 18.7 17.2 18.3 17.8 17.7 17 15.2 15.5 15.2 14.9 15.3 15.6 16.6 17.6 -9999 -9999 -9999 -9999 -9999 -9999 -9999 15.8 15.7 16.6 16.9 16.6 16.1 17.5 15.8 -9999 -9999 -9999 -9999 -9999 -9999 -9999 -9999 -9999 -9999 -9999 -9999 -9999 -9999 -9999 -9999 -9999 -9999 -9999 -9999 -9999 -9999 -9999 -9999 -9999 -9999 -9999 16.1 16.3 16.8 17.8 18.5 17.4 17.7 17 17 18 18 18.9 18.8 19.8 20.6 19.1 18.7 19 19.4 19.4 18.3 18.3 18.9 19.2 19.3 18.5 18.6 17.8 17.9 19.4 19.4 19.5 20.2 20.4 19.2 19.1 18.3 18.6 18.8 19.1 18.2 17.3 17 18.7 19 18.3 17.4 16.7 17.3 17.6 18.5 18.6 18.4 17.9 17.4 18.5 19.4 18 20.1 19.1 17.1 14.2 14.5 15.2 15 16.7 15 -9999 -9999 -9999 -9999 -9999 -9999 -9999 -9999 -9999 -9999 
-9999 19.8 17 14.4 14.6 15.8 15.6 14.7 14.2 14.4 14.9 14.2 14.5 15.7 14.7 14.8 15.9 14.7 13.9 14.7 15.4 15.6 16.8 18.5 18.4 18.6 19 19.4 20.1 20 19.2 17 16.9 18.4 18.8 18.9 18.1 18.1 19 18.3 18.6 16.6 16.6 15.6 15.4 15.5 15.3 15.5 16.1 16.6 17.6 18.1 18 -9999 -9999 -9999 -9999 -9999 16 16.2 16.7 16.9 17.3 17.3 17.7 17.3 -9999 -9999 -9999 -9999 -9999 -9999 -9999 -9999 -9999 -9999 -9999 -9999 -9999 -9999 -9999 -9999 -9999 -9999 -9999 -9999 -9999 -9999 -9999 -9999 -9999 -9999 -9999 16.7 16.8 16.4 16.2 16.9 18.9 18.6 17.7 17.2 18.4 18.1 18.7 18.1 18.2 19.7 21.1 20.4 19.1 19 19 19.2 17.9 18.3 18 18 17.6 17.9 18.2 18.9 19.8 20.4 20.5 20.7 20.5 19.4 18.9 18.3 18.1 18.5 19.1 17.9 17.6 18 18 18.1 18.6 18.4 17 16.7 18 18.7 19.2 18.3 17.6 17.1 17.8 19.1 18.4 20.9 19.7 17.1 16.1 15.7 16.9 18.5 18.1 -9999 15.2 16.4 -9999 -9999 -9999 -9999 -9999 -9999 -9999 -9999 
-9999 20.1 17 15.7 13.8 14 14.5 15.4 14.8 14.4 14.5 14.4 14.8 15.4 14.3 14.7 15.6 14.5 13.9 14.5 14.6 15.9 17.4 17.9 18.4 19 19.4 19.2 19.3 18.9 18.7 17 15.7 16.6 16.2 17.6 18.3 17.8 19.4 19.1 19.4 17.7 16.4 16.4 16.1 16.1 15.7 15.8 16.2 16.2 16.8 17.9 18.1 17.8 17.1 17 -9999 -9999 16.8 16.3 16.1 17.1 17.5 17.5 17.3 17.1 17 -9999 -9999 -9999 -9999 -9999 -9999 -9999 -9999 -9999 -9999 -9999 -9999 -9999 -9999 -9999 -9999 -9999 -9999 -9999 -9999 -9999 -9999 -9999 -9999 -9999 -9999 15.7 17.1 15.4 14.8 16 18.5 18.9 18.2 16.9 18.2 19.2 19 18.6 18.5 19 20 21.2 20.3 19.7 19.2 20.1 18.6 17.8 17.3 17.8 18.3 18.6 19.3 19.7 20.2 20.4 20.5 20.5 20 19.4 19 17.9 17.7 17.9 19.2 18.5 18 17.1 16.6 16.6 17.9 18.8 18.2 18 18 18.9 18.4 18 16.2 16.6 16.7 18.3 19.9 20.2 17.7 16.1 14.9 16.6 19.1 19.9 20 19.1 18 18.6 18.9 -9999 -9999 -9999 -9999 -9999 -9999 -9999 
-9999 -9999 19.8 14.7 13.6 14.2 14 14.4 14.2 14 14 14.4 14.1 14.9 14.1 15.1 14.5 14.4 14 14.1 14.8 15.8 17.2 17.6 18.4 19.2 19.5 19.2 18.5 17.6 17.6 18.1 15.9 15.3 15.3 16.7 18.2 18.4 18 18.4 19.3 19 17.3 16.2 15.6 15.7 16.1 16.4 16.1 16.5 16.7 17.4 17.8 17.4 16.4 17.4 17.6 17.8 17 15.9 15.9 16.8 17.2 17.3 16.4 16.2 15.7 -9999 -9999 -9999 -9999 -9999 16.3 -9999 -9999 -9999 -9999 -9999 -9999 -9999 -9999 -9999 -9999 -9999 -9999 -9999 -9999 -9999 -9999 -9999 -9999 -9999 -9999 15.2 17.6 15.6 15.1 16.2 17.2 19.4 17.2 16.6 17.1 19.2 18.5 18.8 19.5 19.4 20.4 21.1 21 21.1 20.9 20.6 18.7 18.2 18.5 19 19.5 19.5 20.2 20.2 19.6 19.7 20.1 19.8 19.5 18.8 18.3 17.9 18.2 19.1 18.4 17.9 17 16.3 17.2 16.9 17.8 18.8 18.9 19.2 18.1 18.2 18.9 17.7 16.4 16.9 17.4 17.8 20.4 19.9 18.2 16.4 16.6 16.8 16.4 15.1 16.6 18.8 21.7 22.4 19.9 -9999 -9999 -9999 -9999 -9999 -9999 -9999 
-9999 -9999 20.5 19.9 16.6 14.6 15.9 14.3 13.8 15.4 15.7 14.1 13.8 14.1 13.7 14.7 14.1 14.3 14.3 15 15.5 16.6 17.5 17.9 19.1 18.4 18.1 17.8 16.8 16.5 17.3 17.8 17.6 16.4 15.2 15.2 15.7 15.4 15.5 16.8 16.9 18.7 17.5 17.2 16.1 16.1 16.2 16.5 15.9 16.3 16.4 17.2 17.3 17 16.2 16.8 17.9 18.2 17.8 16.4 15.6 16.5 16.7 16.9 16.3 15.4 -9999 -9999 -9999 15.5 15.8 16.1 16.3 15.9 17.2 -9999 -9999 -9999 -9999 -9999 -9999 -9999 -9999 -9999 -9999 -9999 -9999 -9999 -9999 -9999 -9999 -9999 15.5 15.6 18.3 16.3 15.5 15.4 17.2 19.2 18.6 18.2 19.1 19.3 19.1 18.4 18.1 18.7 20.2 19.1 19.5 19.8 20.2 19.4 19.7 18.2 18.8 19.9 20.2 20.1 20.4 19.8 18.6 18.5 19.3 18.6 18.9 18 18.7 19.2 19.1 17.9 16.7 16.9 17.2 17.1 17.2 18.4 18.5 19.2 18.4 18.5 19.4 19.3 19 17.3 16.7 16.8 18.5 18.9 20.9 19.9 17.8 15.7 14.4 13.2 12.5 16.1 18.2 19.9 21.5 24.6 23.7 -9999 -9999 -9999 -9999 -9999 -9999 -9999 
-9999 -9999 -9999 19.8 21.6 20 18.9 15.9 15.7 17 13.7 13.6 13.8 14.1 14.5 14 14.3 15.1 14.7 15.1 15.8 15.6 17.2 17.8 18.9 18.6 18.3 17.6 17 16.1 16.4 16.2 17.4 16.9 16.2 16.4 15.7 15 15.5 15.4 16.2 17.8 18.5 17 16.8 16.2 16.1 16.7 16.6 15.8 16.5 16.6 17.1 16.5 16.6 16.1 17.5 18.3 18.1 16.5 16 16.1 16.8 16.1 15.8 15.4 -9999 -9999 -9999 15.3 15.3 15.2 15 16.3 16.5 17.3 -9999 -9999 -9999 -9999 -9999 16.6 -9999 -9999 -9999 -9999 -9999 -9999 19.5 17.9 19.7 19.6 18.3 16.3 18.8 18 17.7 16.1 17.9 18.4 19.8 19.2 19.2 17.2 17.2 18 20 20.2 20.2 18.5 19.1 18.9 19.5 18.5 19.5 18.6 19.4 19.9 20.5 20.8 20.1 19.5 18.7 18.8 18.5 17.2 17.9 18.9 19.2 18.9 17.9 16.5 16.4 17.4 17.4 17.5 18 18.1 19.6 19.1 17 17.1 18 19 20.1 18.1 17 17.1 18.5 20.1 21.5 19.8 17.3 17.5 16.4 14.9 12.2 12.7 15.3 17 18.7 20.2 23.9 23.5 -9999 -9999 -9999 -9999 -9999 -9999 
-9999 -9999 -9999 -9999 -9999 -9999 21.8 19 18.9 16.5 14 14.8 13.7 15.3 14.8 15.7 14.5 16 15.8 15.8 15 15.4 16.1 17.2 18.4 18.2 17.9 17.2 16.4 15.7 15.8 16.5 16.2 15.8 16.5 17.4 17.9 17.2 17.1 16.6 15.5 18.3 19.2 17.2 17 17 16.1 15.9 16.8 16.4 16.7 16.7 17.4 16.2 16.1 16 16.1 17.2 18.3 17.9 15.8 15.6 16.5 16 15.5 15.1 14.9 14.9 15.3 15 15.2 14.8 15.1 15.1 15.5 16 -9999 -9999 -9999 16.4 16.4 16.3 16.7 18 17.9 16.9 16.9 18.5 18 17.7 19.5 19.1 19.5 20.1 20.6 20.5 20.6 20.1 20.4 18.9 20.6 20 17.4 18.1 19.6 20.5 18.8 19.3 19.6 19.8 19.4 18.7 19.4 19.5 19.8 19 19.3 19.8 20.5 20.7 20.5 19.6 18.6 18.6 17.6 17.3 18.7 19 18.5 16.8 16.4 16.1 16.7 16 16.4 16.6 18.5 19.8 18.6 17.5 17.2 16.6 16.3 17.8 19.6 19.2 16.6 17.7 19.7 20.1 21.6 18.1 16.8 17.8 15.6 15.3 -9999 -9999 -9999 -9999 -9999 19.1 21.7 24.8 -9999 -9999 -9999 -9999 -9999 -9999 
-9999 -9999 -9999 -9999 -9999 -9999 -9999 20.8 21 18.7 18.7 19.1 16.4 18.7 16 18.7 16 18 16.7 15 14.8 15.3 16.1 16.9 17.7 18.3 17.9 17.4 16.9 15.8 15.4 15.6 15.5 15.5 16.4 17.1 17.5 17.3 18.6 17.7 17.2 19.1 17.5 16.9 17.2 17.1 17.1 16.1 16.3 16.5 17.1 17.2 17.3 15.5 15.3 15.4 15.7 15.6 17.5 18.6 16.7 15.8 15.8 15.7 15.7 15.5 15.1 15.1 15.7 15 15.1 14.9 15.6 16 16.3 16.9 17.4 -9999 -9999 17.6 17.6 16.6 16.5 16.7 17.7 18.4 18.5 17.2 16.9 19.5 18.4 17.9 16.8 17.4 18.5 17.8 17.2 18.9 20.5 20.1 20.9 18.1 18.8 20.8 19.5 18.1 17 17.3 18.8 18.4 19.5 19.9 19.7 20.4 20.2 19.6 19.2 19.5 20.1 20.1 20.6 20.1 19.1 18.2 18 19.1 18.7 18.3 17.2 16 15.4 15.2 16.1 15.7 16.6 18.5 20.2 18 16.6 16.8 17.5 16.8 16.4 16.7 17.9 19.6 18.5 17.9 19.6 19.9 20.3 18.8 18.7 17.2 15.1 16.9 -9999 -9999 -9999 -9999 -9999 -9999 23.7 25.6 -9999 -9999 -9999 -9999 -9999 -9999 
-9999 -9999 -9999 -9999 -9999 -9999 -9999 -9999 -9999 -9999 22.7 23.4 22.8 22.4 20.2 20.5 19.8 17.8 15.6 14.6 14.7 15.5 15.7 16.4 17.3 17.6 17.1 16.9 16.8 16 15.4 15.6 15.8 16 15.7 16.5 15.5 15.4 17.5 19.4 17.9 19.6 17.9 17 16 16.2 17.3 17.3 16.1 15.8 16.4 17.4 16.4 15.7 15 15.5 14.9 15 15.5 17.7 18.5 17 16.4 16.7 16.6 16.2 15.5 15.5 16 15.4 15.2 15.2 15 15.4 15.9 16.1 16.4 16.9 17.9 -9999 18.9 18.2 17.5 17.5 16.8 17.6 18.1 18.2 19.4 20.2 17.8 17.1 16.3 16.4 17.8 15.9 17.4 19.1 18 19.1 21 19.2 21.1 19.3 19.1 19.4 19.1 18.3 18.3 18.6 19.3 19.7 20.3 20.5 20.8 19.6 18.8 19.5 19.9 20 20.4 20 19.2 19.5 19.7 19.4 18.4 17.1 16.2 15.3 14.7 15.2 15 16.1 18.6 17.7 18.9 18 16.9 17.1 17.8 16.5 18 16.4 18.4 18.7 19.6 17.5 18.1 19.6 20.7 20.6 19.4 15.6 14.9 15.4 18.1 -9999 -9999 -9999 -9999 -9999 -9999 26.8 -9999 -9999 -9999 -9999 -9999 -9999 
-9999 -9999 -9999 -9999 -9999 -9999 -9999 -9999 -9999 -9999 -9999 -9999 -9999 -9999 23.7 23.7 22.6 18.9 15.2 14.6 15.6 15.5 15.9 16.3 16.2 16.8 16.6 16.8 16.2 16.7 15.8 15.5 15.9 16.2 15.5 15.6 16.7 17.2 18.3 19.1 18.3 19.9 18.8 16.6 15.4 16.1 17.3 18.2 17.6 16 16.2 16.6 17.5 16.1 15.4 15.1 15.1 15 15.6 15.8 18.1 17.8 17.2 16.8 17.4 16.2 15.8 16.2 16.4 15.5 15.6 14.8 15.1 15.4 15.3 15.5 15.7 16.1 16.4 16 17.3 18.3 19.4 18.3 17.5 17.2 18 18.1 20.1 19.9 18.5 18 17.1 17 16.3 16.2 18.3 16.7 17.9 18.8 19.2 21.5 19.9 17.1 16.6 16.9 18.3 19.3 18.3 18.7 19.2 19.8 20 20.3 20.9 19.8 19 19.9 20 19.2 20.3 20.3 20.3 19.3 19.5 18.8 17.3 15.7 14.8 14.9 14.3 15.1 16.7 17.7 16.9 15.9 17.5 17.9 19.8 18 18.1 16.9 18.7 16.8 17.9 19.6 19.9 18.9 17.7 18 18.4 20.9 20.6 18.9 16.1 13.6 17.2 -9999 -9999 -9999 -9999 -9999 19.7 -9999 -9999 -9999 -9999 -9999 -9999 -9999 
-9999 -9999 -9999 -9999 -9999 -9999 -9999 -9999 -9999 -9999 -9999 -9999 -9999 -9999 -9999 -9999 22.5 22.7 20.2 17.1 16 17 15.6 16.1 15.9 16 16 16.3 17.3 16.8 16.1 16.2 17.1 16.6 15.5 16.2 16.4 17.4 18.4 19.4 19.6 19.8 18.9 16.5 15.4 15.5 16.6 16.8 18.3 17.3 16.2 16.9 17.5 17 15.9 15.9 15.1 15 15.7 14.8 16.4 18.3 18 17.5 17.2 17.3 16.1 16.3 16.9 16.2 15.8 15.1 15.4 15.7 15.3 15.2 15.4 15.7 15.1 15.3 15.7 16.2 17.9 19.3 18 16.9 17.4 19.3 20.4 20.6 20.1 19.4 18.6 17.9 17.1 16.6 16.8 16.9 17.3 16.8 20.3 19.2 17.4 18.1 17.8 16.9 17.3 19.2 19.2 18.5 18.9 19.4 19.2 19.8 20.6 20.3 19.7 19.6 20.2 19.9 20.6 20.7 20.2 19.1 19.1 18.5 17.2 15.8 15.1 15.2 16.4 15.9 15 15.4 15.8 15.4 15.7 16.5 20 20.1 19.7 17.9 18.6 19.1 17 19.1 20.8 18.6 17.4 17.4 16.3 18.6 21.3 20.3 15.7 14.1 15.5 14.8 -9999 -9999 -9999 -9999 -9999 -9999 -9999 -9999 -9999 -9999 -9999 -9999 
-9999 -9999 -9999 -9999 -9999 -9999 -9999 -9999 -9999 -9999 -9999 -9999 -9999 -9999 -9999 -9999 -9999 -9999 21.9 22 20.4 19.6 18 16.7 17 17.5 17.8 17.1 16.4 17.3 17.2 16.9 17.7 16 17 17.8 17.2 18.1 18.9 19.3 20.6 19.2 18.3 17.3 17.7 16.3 15.5 15.9 18 18.8 17.6 17 17.7 18.2 17 16.6 15.2 16.2 15.4 15.1 16.2 17.4 18.4 18 17.5 18 17 16.3 16.5 17.8 17.3 16.7 16.6 15.6 15.7 15.2 15.1 15.1 15.5 15.5 15.9 15.9 16.8 18.9 16.3 16.9 16.8 17.9 19.7 21 21.4 20.5 19.5 18.2 17.3 16.1 15.8 15.8 15.6 17 20.3 19.7 18.9 17.8 17.5 17.4 17.6 18.6 19.5 19.5 19.8 19.9 18.7 19.6 20.3 20.1 19.7 19.9 20.5 20.5 20.5 20.2 20.2 19.5 19.3 18.2 16.6 15.8 15.9 15.7 14.9 14.8 14.8 14.6 14.3 15.7 17 17.9 18.6 21.2 18.8 17 19.2 20 17.5 18.4 20.8 20.9 19.8 18.7 19 18.7 19 21.1 17.7 16.8 18.2 -9999 -9999 -9999 -9999 -9999 -9999 -9999 -9999 -9999 -9999 -9999 -9999 -9999 
-9999 -9999 -9999 -9999 -9999 -9999 -9999 -9999 -9999 -9999 -9999 -9999 -9999 -9999 -9999 -9999 -9999 -9999 -9999 -9999 21 21.6 21 20.7 19.9 18.9 18.5 18.9 18.4 17.4 17.6 18.1 17.7 16.2 16.2 17.3 18.2 17.4 19.9 20.1 19.7 17.9 17.4 16.4 17.8 18 16.5 16.2 17.1 17.7 18.2 17.6 17.3 17.6 18.5 17.5 16.5 17.3 16.3 15.8 16.6 17.3 18 18.9 18.2 18 17.9 17.1 17.5 18.3 18.7 18.1 17.6 15.9 16.1 16 15.1 15.4 16.1 16.2 16.7 17.3 17.7 18.7 18.8 17.7 17 16.8 18.5 19.9 20.4 20.7 20.3 19.7 18.9 16.8 15.8 15.8 15.7 16.5 16.7 17.9 21 19.7 17.5 17.7 18.7 17.3 17.8 18.5 19 19.8 18.5 18.6 18.5 18.8 18.9 19.1 19.8 20 19.9 19.2 19.4 19.8 18.9 17.4 15.6 14.9 14.9 14.6 16.2 15.7 15.4 15.8 14 15.2 17.8 17.2 20.4 22.2 19.1 17 19.9 18.9 17.9 17.4 20 19.8 20 21.1 21.3 22.1 22 22.6 19.8 16.5 18.1 -9999 -9999 -9999 -9999 -9999 -9999 -9999 -9999 -9999 -9999 -9999 -9999 -9999 
-9999 -9999 -9999 -9999 -9999 -9999 -9999 -9999 -9999 -9999 -9999 -9999 -9999 -9999 -9999 -9999 -9999 -9999 -9999 -9999 -9999 20 19.7 21.3 21.2 21.1 20.3 19.5 18.2 18.6 18.8 19 19.7 17.8 16.9 17.6 18.5 19.2 20.7 19.3 18.1 17.4 16.7 19 18.6 18.1 18.4 16.5 16.5 18 18.7 18 17.4 17.8 19.1 19.1 18.6 17.9 17.5 16.4 17.5 16.8 17.7 17.7 19 17.9 18.5 17.4 17.9 18.1 18.8 19.2 18.7 17.5 16.8 16.6 16 15.4 15.8 15.9 16.3 16.3 17.5 19.3 19.3 19.8 18.1 17.5 18.4 18.4 19.7 19.7 19.9 19.3 19.9 19 18 17.7 16.7 16.4 16.1 16.5 21.1 17.4 16.9 17.3 18.5 18.9 16.8 17.1 18.6 19.4 20.2 19.1 17.3 17.3 17.5 17.5 18.3 18.8 19 18.7 18.9 19.6 18.1 16.7 15.6 14.3 14.8 15.7 14.5 16.6 15.8 17.7 15.7 15.6 16.4 17.1 20.3 22 18.3 17.4 21 20 18.4 18.8 20.4 18.9 19.8 20.8 19.4 20.3 20 22.4 18.5 15.5 16.8 17.3 -9999 -9999 -9999 -9999 -9999 -9999 -9999 -9999 -9999 -9999 -9999 -9999 
-9999 -9999 -9999 -9999 -9999 -9999 -9999 -9999 -9999 -9999 -9999 -9999 -9999 -9999 -9999 -9999 -9999 -9999 -9999 -9999 -9999 21 17.2 17.6 19.5 18.1 17.3 17.2 18.2 18.3 18.5 18.6 19 19.4 19.1 17.1 17.5 19.3 18.7 19.5 19.7 19.6 19.1 18.1 19.1 20 20.3 18.4 16.8 18.6 18.2 15.9 16 17.6 19 19.1 19.5 19.6 18.7 17.6 18 17.6 17 17.2 18.9 19 18.8 18.2 18 18.3 18.6 18.8 19.4 18.5 17.2 17 16.2 15.6 15.5 15.1 15.6 16 17 17.2 17.7 17.7 19.6 19.8 17.7 17.1 18.4 19.5 20.1 18.4 18.8 20.1 19.4 18.5 17.3 17.6 18.3 19.6 21.7 17 15.8 16.5 18.6 20.3 17.8 19.5 17.8 18.1 21 18.3 17.7 16.8 18.5 17.8 17 17.6 17.6 18.1 18.2 19.4 18 16.8 16.2 14.6 13.9 13.8 15.6 17 19 19.3 15.3 15.2 17.3 20.1 21.4 23.7 20.1 20.5 21.1 19.5 16.5 17.3 18.6 17.1 18.2 18.3 18.7 18.2 19.7 21.7 20.5 18 19.5 18.1 20.8 21.6 -9999 -9999 -9999 -9999 22.6 -9999 -9999 -9999 -9999 -9999 
-9999 -9999 -9999 -9999 -9999 -9999 -9999 -9999 -9999 -9999 -9999 -9999 -9999 -9999 -9999 -9999 -9999 -9999 -9999 -9999 -9999 21.2 19.3 16.7 16.3 18.3 17.6 15.8 15.5 15.5 16.5 18.4 19 19.3 18.7 18.9 19.1 18.7 17.4 17.2 17.9 18.3 17.9 15.8 15.3 16.1 18.3 20.2 18 16.3 19 17.6 17 16.5 17.1 18 18.8 19.7 19.8 19.1 18.8 17.9 17.6 16.9 17.6 19.1 19.6 19.3 18.2 18.2 18.4 18.2 18.6 19.1 17.7 17.2 16.3 16.3 15.5 15.2 15.3 15.4 15.6 16.5 17.3 17.4 16.9 19.8 18.1 18.3 18.1 18.6 19.7 19.5 19.3 19.5 18.3 17.1 16.8 18.2 20.7 21.4 24.1 21.3 17.6 18.9 17.9 22.6 23.1 23 21.6 20.5 20.9 21.2 20.2 19.4 20 16.9 16.8 16.3 16.6 17 17.5 19 18.4 16.7 16.1 14.4 15.4 13.6 14.1 14.3 17.5 19.8 18.1 15.6 15.9 17.2 21 24.4 21.9 22.7 19.5 16.6 15.9 17.6 17.7 18.8 16.7 16.2 15.6 15.4 17 19.6 22.2 18.8 19.9 22.3 22.2 24.2 21.6 22.3 -9999 26.3 25.1 23.4 -9999 -9999 -9999 -9999 
-9999 -9999 -9999 -9999 -9999 -9999 -9999 -9999 -9999 -9999 -9999 -9999 -9999 -9999 -9999 -9999 -9999 -9999 -9999 -9999 -9999 -9999 21.6 19.2 15.7 16.7 16.6 16.3 17.4 15.3 15.3 16.6 16.8 18.9 18.8 18.7 18.3 16.3 16.9 16.8 15.8 17.1 16.2 15.3 15.1 15 16.2 20.3 19 16.4 18.2 19.4 18.3 17.2 16.7 16.9 18 19.5 19.3 19.2 19.8 18.7 18.1 17.2 17.7 17.5 18.8 19.3 17.6 18 18.4 18 18.3 18.8 18.7 18.3 17.3 17.1 17 15.8 14.8 14.3 14.9 15.1 16.5 16.2 16.4 18.8 20.2 16.4 16.4 17.2 18.5 19.2 19.7 17.7 17.9 17.2 17.5 20.4 22 21.2 20.8 23.2 21 21.3 22.4 23.9 21 20 22.9 23.9 21.7 22.2 22.4 22.8 20.9 21.1 17.3 17.1 15.6 16 16.7 18.5 17.8 16.1 15.4 17.4 17.7 16.3 13.2 14.6 17.3 20.5 20.9 17 18.3 19.8 21.5 24.9 24.3 23 19.5 16.1 16.1 16.1 18.1 20.2 19.9 19.5 17.3 17.4 17.8 21 22.3 19.5 20.2 22.2 24 23.3 24.9 26 27.8 26.4 -9999 -9999 -9999 -9999 -9999 -9999 
-9999 -9999 -9999 -9999 -9999 -9999 -9999 -9999 -9999 -9999 -9999 -9999 -9999 -9999 -9999 -9999 -9999 -9999 -9999 -9999 -9999 -9999 -9999 20.6 17 16.6 18.3 15.7 16.6 17.9 16.5 17.7 15.8 15.6 17.3 20.1 20.6 18.1 15.6 15.6 15.7 15.9 15.6 15.1 15.6 17.2 18.2 18.3 20.1 17.5 18 19.4 16.9 14.8 16.1 17.2 16.7 18.2 19.1 19.1 19.7 19.8 18.8 18.5 18.1 17.5 18.2 19.5 18.1 18.3 18.5 18.7 18.5 19.2 19.8 18.9 17.9 18 17.9 16.5 14.8 14.6 15.2 15.9 16.3 17.9 18.2 18.6 20 18 15.7 16.3 17.5 18.3 18.4 17.1 16.3 17.9 20.8 21.2 20.1 19.5 17.4 20.6 23.7 23.6 20.6 21.6 21.7 16.9 17.9 19 23.6 23.6 22.7 21.7 22.8 21.5 19.8 18.8 17.2 15.4 15.4 17.1 18.7 16.5 15.2 16.7 18.3 20.2 18 18.7 19.3 20.9 22.7 19.6 16.7 18.9 22 24.8 25 21 18.8 19 16.1 14.9 16.1 17.5 19.7 20.4 20.3 18.5 17.7 22.2 19.8 18.6 -9999 20 20.7 19.6 19.8 22.8 25.6 -9999 -9999 -9999 -9999 -9999 -9999 -9999 
-9999 -9999 -9999 -9999 -9999 -9999 -9999 -9999 -9999 -9999 -9999 -9999 -9999 -9999 -9999 -9999 -9999 -9999 -9999 -9999 -9999 -9999 -9999 -9999 21 20.1 20.4 18.2 16 16.7 18.3 18.2 17.2 15.1 14.6 16.9 18.7 19.1 17.9 16.2 15.3 16.2 15.7 16 15.7 16.9 17.4 18.3 17.8 19.2 19.5 20.2 16.7 15 16.9 17.9 16.6 17.3 17.3 18.7 19.1 19.1 19.6 19.1 18 17.8 17.6 19.1 19 18.8 18.5 18.9 18.4 18.8 18.8 19.2 17.6 17.3 18.8 18 15.5 14.7 14.9 15.5 15.6 15 17.2 20.6 17.2 18.2 16.2 15.7 16.7 17.7 16.6 16.6 16.4 18.9 20.7 17.9 18.7 16.7 17.5 21.3 19.9 21.1 19.4 18.9 21.5 20.2 18.4 20.4 23.7 19.1 18.2 18.5 19.1 20.7 18 17.1 16.3 16.4 15.6 15.4 17.5 18.5 16.3 16 19.3 20.9 22.1 22.2 22.5 20.9 23.5 23 19 18.6 21.6 23.5 25.9 24 19.8 19.8 18.5 17.3 14.9 16.9 17.7 18.7 20.9 20.6 18.8 22.8 20.3 -9999 -9999 -9999 -9999 -9999 -9999 -9999 -9999 -9999 -9999 -9999 -9999 -9999 -9999 -9999 
-9999 -9999 -9999 -9999 -9999 -9999 -9999 -9999 -9999 -9999 -9999 -9999 -9999 -9999 -9999 -9999 -9999 -9999 -9999 -9999 -9999 -9999 -9999 -9999 -9999 22.9 18 15.7 15.1 14.5 16.2 19.2 18 14.6 13.8 13.3 13.9 15.5 17.8 16.7 16.4 17.3 17.8 16.9 17.2 17 17 17.5 16.4 17.3 19.1 20.9 18.7 16.7 17.9 17.9 17.7 17 16.1 17.1 18.4 19 18.6 19.2 19.2 18.6 17.1 17.6 17.9 19.3 17.4 18.5 17.6 18 18.4 19 16.8 17.4 18.7 18.9 17.2 15.8 14.7 14.4 14.7 15.5 16.6 20.4 16.9 16.4 16.1 15.5 16.4 17 16.1 16.7 17.9 19.2 19.9 16.7 16.9 16.5 19.5 20.3 18.3 19 19.1 16.9 17.5 19.2 19.3 22.3 24 18.4 15.7 16.3 16.8 17 17.6 16.3 15.5 15.2 15.5 14.7 16.5 18.4 18.5 15.5 16.5 20.4 19.5 18.3 17.8 18.9 21.7 24.2 23.8 23.3 24 23.2 24.8 24.3 23.8 21 21.3 17.3 16.3 15.8 16.6 18.7 20 23 22.4 21.4 19 -9999 -9999 -9999 -9999 -9999 -9999 -9999 -9999 -9999 -9999 -9999 -9999 -9999 -9999 -9999 
-9999 -9999 -9999 -9999 -9999 -9999 -9999 -9999 -9999 -9999 -9999 -9999 -9999 -9999 -9999 -9999 -9999 -9999 -9999 -9999 -9999 -9999 -9999 -9999 -9999 21.8 21.4 17.9 14.5 15.3 16 16.2 19.9 17.3 15.2 12.3 11.8 13.8 15.3 15.2 17.8 18.8 19.6 18.9 18.5 17.8 17.2 16.6 16.2 18.1 19.3 21 19.3 18.3 18.4 18.4 17.9 17.5 17.2 16.4 17.8 17.9 18.9 18.7 17.6 18.4 18.6 16.7 16.8 18.6 17 18.2 16.3 16.7 17.1 18.3 18.8 17.3 18.9 20.2 19 17.5 15.2 15.3 15.3 15.2 16.9 20.8 18.5 15.6 15.8 15.8 15.9 16 15.9 16 16.6 16.7 18.4 16.4 17.3 19.2 18.5 17 15.9 16.4 17 15.8 15.9 17.6 17 21.7 25 20 15.7 17 15.8 16.8 15.8 16.7 15.5 15.6 15.3 15.1 15.1 16.5 19.5 17.6 16.8 20.5 17.6 16.1 17.1 20.7 22.6 21.7 21.5 18.6 21 20.1 19.9 22.9 25.5 24.4 22.5 20.3 19.3 15.1 14.4 16.5 18.6 21.4 23.7 18.8 -9999 -9999 -9999 -9999 -9999 -9999 -9999 -9999 -9999 -9999 -9999 -9999 -9999 -9999 -9999 -9999 
-9999 -9999 -9999 -9999 -9999 -9999 -9999 -9999 -9999 -9999 -9999 -9999 -9999 -9999 -9999 -9999 -9999 -9999 -9999 -9999 -9999 -9999 -9999 -9999 -9999 -9999 22.5 18.5 15.9 15.4 17.7 18.6 20 19.3 18.3 16.4 15 13.3 14.2 14.4 14.7 17.5 19.6 20.2 19.9 18.8 17.8 16.6 16.1 17.1 18.6 19.3 20.5 19.7 18.2 17 17.2 16.4 18 17.3 16.6 17.3 17.7 18.1 17.1 17.2 19.1 17.4 16.6 18.3 18.7 18.2 16.5 15.3 15.8 16.4 17.9 18.8 18.9 17.7 20.5 18.9 16 15.2 16.4 18.2 20.5 21.2 20 17.4 16.7 16 15.8 15.8 15.4 15.7 15.7 16.3 17.6 16.2 16.3 16.9 16.2 15.5 14.9 15.6 15.4 15.3 15.2 16 16.8 19.1 24.5 22.6 18.1 21 19.4 18.4 18.7 16.6 14.9 16.7 15.2 15.9 15.3 15.2 17.6 19.4 16.8 19.8 17.8 14.6 16.1 20.4 18.4 18.7 19.3 16.5 17.5 16.2 18.4 21.2 22.7 24.1 24.8 24.6 22.1 18.7 18.1 15.5 17.9 22 23.3 17.7 -9999 -9999 -9999 -9999 -9999 -9999 -9999 -9999 -9999 -9999 -9999 -9999 -9999 -9999 -9999 -9999 
-9999 -9999 -9999 -9999 -9999 -9999 -9999 -9999 -9999 -9999 -9999 -9999 -9999 -9999 -9999 -9999 -9999 -9999 -9999 -9999 -9999 -9999 -9999 -9999 -9999 -9999 23.5 18.8 16.3 17.6 19.4 17.9 18.2 17.1 18.5 18.5 16.7 14.8 13.5 13.2 13.1 14.9 16.8 18.3 20.1 20 19.7 18.4 16.5 15.6 15.9 16.4 18.5 20.4 18.8 17.9 17 16.9 17.5 17.4 17.7 17.2 16.5 17.2 17.1 17.9 18.5 17.9 17.8 17 19.1 18.9 15.8 16.2 15 16.1 17 17.9 17.6 16.8 20.5 18.8 17.5 17.5 18.1 19.1 21 17.6 20.6 20.7 19.5 17.1 16.9 16.2 15.9 15.1 17.2 16 16.2 15.8 16.4 15.7 16.3 16.9 17 15.3 15.8 16.7 15.6 16.1 18.6 18.7 22.9 23.1 23.7 24.6 24 20.4 21.2 15.8 15 17.4 16.1 17.3 18.3 15.3 16.6 19.7 17.4 18.6 16.5 15.4 15.4 15.1 18.1 15.2 15.6 17.7 18.3 17.7 16.5 17.1 18.4 20.6 21.4 24.8 25.6 22.3 23.6 19.9 18.2 22.3 23.5 19.3 17.2 -9999 -9999 -9999 -9999 -9999 -9999 -9999 -9999 -9999 -9999 -9999 -9999 -9999 -9999 -9999 
-9999 -9999 -9999 -9999 -9999 -9999 -9999 -9999 -9999 -9999 -9999 -9999 -9999 -9999 -9999 -9999 -9999 -9999 -9999 -9999 -9999 -9999 -9999 -9999 -9999 24 22.6 18.1 16.5 19.5 21.6 18.7 16 16.3 15.7 17.9 16 14.4 12.8 14.1 15.2 14.5 14.6 17.5 17.6 18 19.3 20.3 18.4 15.7 15.3 16 16.6 17.9 20.1 21 17.5 16.6 18.6 16.4 15.8 17 16.9 16.5 16 17.4 17.9 19.6 17.3 16.6 17.9 18.9 18.6 17.4 15.7 16.6 16.2 17.2 17.1 16.7 20.5 20.3 19.7 19.2 20.6 20.1 17.3 16.8 16.6 18.3 21.8 19.2 17 16.9 17.6 15.7 18.5 15.4 17.1 16.3 17.6 16 16.9 19.6 19.6 16.7 18.2 18.3 16.1 15.9 17.2 22 24.4 22.7 24.1 22.8 22.3 24.1 22.8 20.7 17.9 18.9 19 18.9 20.1 15.5 17.2 19.9 16.2 16.3 15.9 14.8 13.7 14.6 15.8 15.6 16.4 15.6 16.2 20.5 20.5 19.8 18.7 21.4 24.6 25.2 26 25.4 25.7 24.6 21.9 21.3 25.9 21.8 20.1 22 21.6 21.7 22.1 -9999 -9999 -9999 -9999 -9999 -9999 -9999 -9999 -9999 -9999 -9999 
-9999 -9999 -9999 -9999 -9999 -9999 -9999 -9999 -9999 -9999 -9999 -9999 -9999 -9999 -9999 -9999 -9999 -9999 -9999 -9999 -9999 -9999 -9999 -9999 -9999 -9999 23.8 20.3 17.3 20.6 21 18.8 18.3 16.8 15.3 15.8 14.9 14.4 13.4 13.4 12.2 14.5 16.8 16.6 16.1 16.8 16.9 18.2 19.5 18.3 17.5 15.7 16.6 16.7 17.5 19.3 17.4 18.8 17 15.7 15.3 15.8 16.3 15.9 15.4 16.4 16.9 19.3 18.4 15.7 16.6 17.5 18.9 18.8 16.8 17 16.3 16.8 16.7 18.1 19.8 20.1 19.5 20.3 17.4 18.7 15.4 15.6 16.8 16.9 20 21.6 17.4 19.7 17.9 18.1 18.2 15 16.8 19.2 18.9 17.5 16.2 19.3 24.3 23.9 23.2 22.6 21.9 20.8 24.3 23.9 18.1 17.7 18.9 21.6 20.5 18.8 22.2 22.6 21.2 20.5 21.2 20.9 21.1 18.9 18.8 18.4 17.3 16.5 15.5 14.6 16.1 15 14.7 14 14.2 14.4 19.1 19.5 19.3 22.8 23.2 23.7 21.4 22 22.9 20.8 21.7 24 26.5 24 26.4 24.3 21.7 23.2 22.9 22.5 24.1 22.8 -9999 -9999 -9999 -9999 -9999 -9999 -9999 -9999 -9999 -9999 
-9999 -9999 -9999 -9999 -9999 -9999 -9999 -9999 -9999 -9999 -9999 -9999 -9999 -9999 -9999 -9999 -9999 -9999 -9999 -9999 -9999 -9999 -9999 -9999 -9999 -9999 24.3 22.6 19 21.6 20.9 18.4 17.4 15.4 16.4 16 14.8 14.1 13.4 15.5 11.6 9.9 14 15.4 15.4 16.2 16.2 15.4 16.9 19.8 20 19.6 18.6 19.6 19.2 20 18.6 18.4 17.5 16.2 15.2 15 15 15.5 15.6 16.6 16.5 17.5 20.1 16.9 16 15.9 18 19.5 17.9 17.3 16.5 16.1 17.2 17 18.3 18.5 18.2 18.1 16.2 16.6 16.3 15.9 17.8 20.1 18.5 21.2 22.4 22.1 18.7 20.7 17.1 15.7 17.1 21.8 23.8 22.7 22.6 24.4 22.9 22.8 19.7 20.5 24.6 25.6 22.7 19 16.9 16.6 16.1 16.9 18.9 18.5 21 19 18.5 17.8 17.6 19.8 19.7 18.5 19.4 16 19.1 15.9 13.8 15.5 16.7 15.1 16.5 14.7 15.5 14.7 14.9 14.7 17.5 19.3 19.7 19.3 17.9 18.8 19.1 18.3 21.6 23.9 25.8 25.5 23 26.2 23.8 25 24.9 23.6 25 25.8 26.4 26.7 28.2 -9999 -9999 -9999 -9999 -9999 -9999 -9999 
-9999 -9999 -9999 -9999 -9999 -9999 -9999 -9999 -9999 -9999 -9999 -9999 -9999 -9999 -9999 -9999 -9999 -9999 -9999 -9999 -9999 -9999 -9999 -9999 -9999 -9999 -9999 24.1 20.5 22 18 15.6 15.3 15.5 16.4 16.3 15.2 15.7 14.3 15.2 12.9 11.7 11.6 14.1 13.9 15.7 16.4 14.2 15.1 17.1 16.2 18 19.7 19.7 18.1 17.8 19.2 19.9 18.4 15.5 15.4 15.5 14.7 16.5 16.4 15.3 18 18.5 20.2 19 16.9 16.3 17.2 19.2 18.5 18.3 17.1 15.6 17.8 17.2 17.7 17.6 18 18.4 16.5 17.3 18.4 19.6 19.6 18.1 20.1 20.4 18.2 19.1 21.7 22.3 21.8 20.6 21.8 18.9 22.3 20.8 22.4 20.7 17.8 21 18.5 18.6 18.6 21.5 23.3 24.9 21.9 18.8 19.8 16.3 15.7 17.1 19.8 16.5 17.8 16.3 15.8 18.4 19.5 15.9 17.8 15.1 17.8 19.4 16.4 14.5 17.2 14.7 17.4 18.5 18.8 16.4 16.5 14.6 13.5 15.2 15.4 16.2 15.2 15.6 17.1 20.6 22.3 22.9 21 20.3 21.8 24.7 25.9 26.5 25.3 22.4 24.7 27.4 28.2 28.4 28.4 26.9 -9999 -9999 -9999 -9999 -9999 -9999 
-9999 -9999 -9999 -9999 -9999 -9999 -9999 -9999 -9999 -9999 -9999 -9999 -9999 -9999 -9999 -9999 -9999 -9999 -9999 -9999 -9999 -9999 -9999 -9999 -9999 -9999 -9999 -9999 23.8 23.3 19.8 18.1 16.8 16.1 17.1 16.7 16.8 18.1 17.8 14.6 14.1 15.2 14.6 15.3 13.8 13.6 15.2 15.9 15.2 16.6 15.9 14.5 16.8 19 20.2 20.1 19.7 19.2 20.2 16.9 17.4 16.1 16.6 18.5 18.2 15.6 16.9 19.5 21.1 19.9 19 15.8 17.5 19.2 19.3 19 17.9 16.1 18.1 16.6 18.3 18.6 18.1 18.9 19 18.2 19.1 18.2 16.6 17 19.3 17.1 15.6 16.4 20.2 19.1 18.7 18.8 17.7 18.9 21.9 20.4 18.5 17 18.7 19.6 16.3 15.8 17.6 19.2 18.4 21.9 25.8 23.9 21.4 17.8 15.8 16.9 18.9 16.8 16.1 15.3 17 15.5 18.7 14.8 16.3 14.6 15.7 20.2 18.6 19.3 14.4 14 14.6 16 20.8 21.1 21.6 19.1 15.1 16 16.8 15.2 17.9 17.5 15.1 16.9 17 18.4 18.5 21.5 22.3 20.6 21.5 23.4 25.1 24.5 26.6 26.4 25.2 24.9 24.6 23.8 -9999 -9999 -9999 -9999 -9999 -9999 
-9999 -9999 -9999 -9999 -9999 -9999 -9999 -9999 -9999 -9999 -9999 -9999 -9999 -9999 -9999 -9999 -9999 -9999 -9999 -9999 -9999 -9999 -9999 -9999 -9999 -9999 -9999 -9999 -9999 23.3 22.4 22.2 19.9 17.4 16.9 18.3 16.9 18.9 18.5 16.2 17.4 17.5 14.9 14.8 16.4 15.9 15.5 16.3 16.5 15.2 15.6 15 13.6 15.9 18.2 20.5 22.1 22.1 21.8 19.3 19.5 18.2 19.4 20.5 19.8 17.8 15.8 17.5 20.1 22.3 20.9 18 17 18.5 17.7 19.8 18.6 18.6 18.9 16.8 17.8 18.1 18.4 19.2 20.9 20.6 19.8 16.8 16.7 17.7 18.4 15.5 16.1 19 18.1 16.8 16.4 15.1 16.9 18.2 21.9 19.7 17.4 15.6 17.3 19.2 15.2 15.9 17.1 16.3 16.8 19.6 25.6 22.5 18.6 16.2 15 15.8 16.4 17 15.8 15.4 15.6 15 18.1 16 14.4 14.6 17.8 20.5 22 18.9 13.9 13.7 13.5 17.2 16.6 16.7 21.8 22.4 20.2 19.2 20.1 17.1 16.8 20.4 16.4 14.4 18 18.2 17.3 18.6 18.7 19.3 23.4 24.8 27.3 25.3 23.3 21 -9999 20.9 -9999 -9999 -9999 -9999 -9999 -9999 -9999 -9999 
-9999 -9999 -9999 -9999 -9999 -9999 -9999 -9999 -9999 -9999 -9999 -9999 -9999 -9999 -9999 -9999 -9999 -9999 -9999 -9999 -9999 -9999 -9999 -9999 -9999 -9999 -9999 -9999 -9999 22.9 23 20.1 18.2 16.4 18.5 18.9 17.4 17.1 19.7 20.8 19.7 16.9 16.3 16.9 17.5 15.6 15.6 16.8 16 15.6 15.4 14.2 13.7 12.9 12.9 16.5 21 21.2 22.6 23 22.2 21 21.7 22.7 22.3 20.2 18.7 18.6 19.9 21.4 21.9 21.4 18.3 17.5 16.8 17.2 19.6 20.3 19.1 16.2 17.6 18.9 18.6 19.1 20.2 20.9 20.6 18.6 17 16.3 17 15.5 18.1 17.7 15.9 15.1 14.8 17.5 20.9 21.4 17.6 17.5 16.1 14.9 17.4 18.4 16.3 16.5 16.7 19.3 20.8 23.5 26.3 26.1 21.1 16.4 15.3 15.1 15.7 17.3 18.2 15.8 15.4 15.1 15.7 15.6 14.5 16 17.9 17.7 19 21.5 17.2 16 16.6 13.6 13 16.1 20 22.1 24.5 21.8 23.3 20 20.9 22.8 18.5 17.1 17.5 21.2 19.1 17.9 21 20.8 24 27.1 24.7 19.4 -9999 -9999 -9999 -9999 -9999 -9999 -9999 -9999 -9999 -9999 -9999 -9999 
-9999 -9999 -9999 -9999 -9999 -9999 -9999 -9999 -9999 -9999 -9999 -9999 -9999 -9999 -9999 -9999 -9999 -9999 -9999 -9999 -9999 -9999 -9999 -9999 -9999 -9999 -9999 -9999 -9999 -9999 23 22.3 18.5 16.1 18 18 15.7 16 18.3 18.9 20.7 18.4 18.5 16.3 16.6 16.9 17 18 15.6 14.8 14.8 15.8 15.2 14.4 14.9 13.6 17.7 16.9 16.8 19.8 21.6 21.7 22.1 23.5 23.7 23.1 21.9 20.7 19.7 18.8 19 20.1 21.2 19.2 19.2 17.3 16.9 18.6 19.6 16.4 17.6 19.5 19.2 18.3 19.2 19.5 20 19.6 17.5 16.2 16 15.7 17.7 16.6 15.5 15.2 16.1 19.1 19.5 19.6 16.7 15.7 14.7 15.9 18.5 17 15.5 18.5 21.1 21.6 23 23.2 23.5 27.3 23.6 19.1 16.4 14.7 14.4 15.5 18.2 17.4 17.1 15.1 14.8 13.3 14.3 16.3 16.2 17.5 21.2 22 18.6 15.7 19.9 13.4 13.4 17 15.2 20.2 22.6 24.3 24 21.1 23.1 24.5 21.8 21.4 21.9 22.6 20.4 21 21.1 25.1 26.9 23.1 20.2 15.8 -9999 -9999 -9999 -9999 -9999 -9999 -9999 -9999 -9999 -9999 -9999 -9999 
-9999 -9999 -9999 -9999 -9999 -9999 -9999 -9999 -9999 -9999 -9999 -9999 -9999 -9999 -9999 -9999 -9999 -9999 -9999 -9999 -9999 -9999 -9999 -9999 -9999 -9999 -9999 -9999 -9999 -9999 -9999 22 22.8 19.3 16.9 19.1 17 14.8 14.8 16.4 20.4 18.9 18.9 20 18.6 19 19.5 19.7 16.4 15.2 14.9 14.8 15.8 16.7 16.8 16.3 17.4 16.4 15.9 14.2 15.6 18.4 17.6 20.6 21 22.2 21.9 20.5 18.9 17 16 17.4 19.5 21.1 22.1 21.1 18.3 19.3 20.8 18 18.8 20.5 18.5 17.4 18.2 18.8 18.6 19.1 18.5 17 16.6 17 17.2 15.7 16.4 16.2 17.7 20.5 17.8 18.2 15.6 15 15.6 16.5 18 16.1 15.8 18.3 18.8 22.5 21.7 20 20.5 26.9 24.2 21.8 17.1 16.1 14.4 15 16.3 18.9 18.7 17.3 16.7 15.5 13.9 13.9 13.3 17.4 20.7 21.3 22.1 20.2 21.7 16.9 13.6 13.9 13.3 15.8 19.8 24.7 26.3 26.9 26.3 27.2 27.4 26.7 26.1 23.7 20.1 23.2 25.9 26.9 25.2 18.8 14.9 -9999 -9999 -9999 -9999 -9999 -9999 -9999 -9999 -9999 -9999 -9999 -9999 -9999 
-9999 -9999 -9999 -9999 -9999 -9999 -9999 -9999 -9999 -9999 -9999 -9999 -9999 -9999 -9999 -9999 -9999 -9999 -9999 -9999 -9999 -9999 -9999 -9999 -9999 -9999 -9999 -9999 -9999 -9999 -9999 -9999 -9999 22.9 20.2 17.2 19.4 15.5 15.7 17.9 20.2 17 17.6 20.4 20.2 20.5 21.7 21.9 19.4 17.4 16.4 14.6 14.6 15.2 16.7 18 17.1 14.7 16.2 14 12.7 14.1 14.3 17.2 16.2 18 19.8 17.9 16.9 16.5 14.9 15.9 17 18 19.8 21.3 21.1 18.9 19.5 20.8 21.3 19.5 17.9 16.2 17.1 18.5 17.6 18 18.4 18 16.6 16.9 16 15.6 16.8 17.3 17.9 19.3 16 17.6 16 14.8 15.8 16.8 17 15.5 17 19 21.1 19.9 17.7 18.7 23.5 27.8 25.4 23.3 19.8 16.7 15 14.3 15.4 17.2 19.9 19.9 19.1 18 16.6 15.1 14.8 18.9 15.1 18.2 20.4 22.2 23 23 17.9 13.2 15 18.5 23.5 26.2 26.2 23.6 22.3 23 22.7 22.8 26.5 26.4 24.4 25.9 26.7 23.3 21.1 18.4 -9999 -9999 -9999 -9999 -9999 -9999 -9999 -9999 -9999 -9999 -9999 -9999 -9999 -9999 
-9999 -9999 -9999 -9999 -9999 -9999 -9999 -9999 -9999 -9999 -9999 -9999 -9999 -9999 -9999 -9999 -9999 -9999 -9999 -9999 -9999 -9999 -9999 -9999 -9999 -9999 -9999 -9999 -9999 -9999 -9999 -9999 -9999 -9999 23.1 20.9 20.4 18 19.1 20.8 19.7 19.7 19.1 17.8 17.8 18.7 21.9 22.8 21.3 19.2 19 15.7 15.4 14.9 15.7 16.1 17.1 17.1 15.5 15.9 14 13.8 13.4 15.5 14.2 17.2 20 15.4 13.2 15.1 14.9 15.2 15.3 15.7 17 18.6 21.4 21.7 19.6 18.6 20.3 20.3 18 16.7 16.4 18 18.6 17.1 17.7 18.8 16.7 17.3 17.8 17.8 16.7 18 20.2 17.6 15.8 15.6 15.1 15.3 16.2 15 15.7 15.3 16 18.3 19.5 16.9 17.5 18.7 23.6 27.6 27.2 24.4 21.7 17.6 15.7 14.6 14 14.9 17.1 20.9 18.4 15.4 14 13.7 15 16.2 15.9 18.2 15.6 16.8 17.1 22.3 19.4 17.7 18.1 22 25.5 23.5 23.8 21.6 18.2 17.1 16.2 20 23.8 27.2 28 26.2 20.8 21.2 16.6 -9999 -9999 -9999 -9999 -9999 -9999 -9999 -9999 -9999 -9999 -9999 -9999 -9999 -9999 -9999 
-9999 -9999 -9999 -9999 -9999 -9999 -9999 -9999 -9999 -9999 -9999 -9999 -9999 -9999 -9999 -9999 -9999 -9999 -9999 -9999 -9999 -9999 -9999 -9999 -9999 -9999 -9999 -9999 -9999 -9999 -9999 -9999 -9999 -9999 -9999 22.4 22.2 21.3 21.8 19 19.1 19 17.4 19.5 20.2 21.5 19.8 18.6 20.5 18.4 18.4 18.9 16.9 15.4 15.6 15.7 15.7 16.4 16.6 15.5 15.3 15 14.2 13.9 14.8 16.4 18.4 20.2 15.6 13 16.1 16.2 13.6 14.9 14.7 17.6 18.3 20.7 22.4 20.7 21.9 20.5 18.3 16.5 15.5 16.7 18.8 17.2 16.8 17.9 18.3 19.2 18.2 18.6 19.4 19.2 19 16.9 15.4 16.1 15.3 15.6 15 15.3 15.9 16 15.8 16.4 17.3 17 20.5 19.2 23.4 27.3 25.6 22.6 17.5 15.6 14.7 15.5 16.2 14.4 15 18.7 20.7 15.9 15.4 15.4 13.6 15.2 16.3 14.7 13.5 14 16.1 20.6 23.6 21.3 22.3 25.1 25.2 21.2 19.7 20.3 17.5 12.9 17.9 22.8 25.9 27.4 24 24 20.4 18.6 16.1 -9999 -9999 -9999 -9999 -9999 -9999 -9999 -9999 -9999 -9999 -9999 -9999 -9999 -9999 -9999 
-9999 -9999 -9999 -9999 -9999 -9999 -9999 -9999 -9999 -9999 -9999 -9999 -9999 -9999 -9999 -9999 -9999 -9999 -9999 -9999 -9999 -9999 -9999 -9999 -9999 -9999 -9999 -9999 -9999 -9999 -9999 -9999 -9999 -9999 -9999 -9999 23.2 22.7 22.4 21.8 21.2 21.6 21.3 21.4 19.5 20.7 18.7 16.1 16.8 18.6 17.4 19.2 18.6 16.1 15.6 16.1 15.8 16.1 16.1 16.5 17.1 17.1 16 14.4 14.8 14.9 15.5 18.1 20.5 18 17.9 17.5 15.7 14 14.7 15.8 16.2 18 20.8 22.2 23.1 19.7 17.7 16.2 17.1 16.5 18.9 17 17.5 16.3 18.3 19.7 17.7 16.1 16.3 16.4 16.2 16.4 16.7 16.8 15.2 15.2 15.4 15.5 16.1 17.3 15.6 15.1 16 18.5 22.8 23.9 26.2 25.6 22.6 22.5 17 14.6 14.6 14.5 17.8 15.7 16.1 17.9 21.5 18.2 18.2 15.1 13.6 16.2 18 19.7 20 20.3 21.7 22 22.3 23.7 23.5 23.7 20.8 19.5 17.8 19 18.1 17.5 20.3 24.8 26.9 23.5 21.9 18.2 18.3 -9999 -9999 -9999 -9999 -9999 -9999 -9999 -9999 -9999 -9999 -9999 -9999 -9999 -9999 -9999 -9999 -9999 
-9999 -9999 -9999 -9999 -9999 -9999 -9999 -9999 -9999 -9999 -9999 -9999 -9999 -9999 -9999 -9999 -9999 -9999 -9999 -9999 -9999 -9999 -9999 -9999 -9999 -9999 -9999 -9999 -9999 -9999 -9999 -9999 -9999 -9999 -9999 -9999 -9999 21.1 21.5 21.4 19.5 18.1 20.7 21.2 18.8 17.5 18.2 16.1 15.6 15.8 17.9 19 18.7 18.6 16.7 17.3 16.6 16.4 16.3 16.9 17.4 16.9 17.1 16.9 15 14.4 15.7 18.4 18.9 21.5 17.9 15.1 17.3 16.1 15.1 14.6 15.4 16.9 17.7 18.6 21.8 22.8 20 17.8 19 18.1 19 16.6 16.8 16.7 17.1 19 17.5 17.2 16.1 15.7 15.7 15.6 16 17.2 15.4 14.8 15.1 15.4 15.5 17.4 15.5 15.1 18.4 21.5 22.7 26.6 24.6 22.3 19.3 18.6 18.2 14.9 15.6 17.2 18.4 20 17.9 20.4 21.5 19.2 17.4 14.2 13 14.5 15.1 15.9 19.2 18.3 18.3 19.5 15.3 18.3 19.1 17.4 17.4 17.7 18.6 20.7 22 23.5 23.7 27.2 24.7 19.3 17.1 16.3 -9999 -9999 -9999 -9999 -9999 -9999 -9999 -9999 -9999 -9999 -9999 -9999 -9999 -9999 -9999 -9999 -9999 -9999 
-9999 -9999 -9999 -9999 -9999 -9999 -9999 -9999 -9999 -9999 -9999 -9999 -9999 -9999 -9999 -9999 -9999 -9999 -9999 -9999 -9999 -9999 -9999 -9999 -9999 -9999 -9999 -9999 -9999 -9999 -9999 20.8 21.5 -9999 -9999 23.2 20.4 19.4 18.1 20.3 16.8 18.1 18.2 17.9 20.6 17.2 16.3 16.6 16.8 16.2 16.6 18 17.3 19.2 18.8 17.1 16.2 16.3 16.4 16.4 16.8 16.6 16.2 15.8 17.5 16.3 18.5 17.4 18.7 20.9 19.3 15.3 16.1 17.7 16.3 16.3 16.3 15.7 16.1 15.9 18.8 23.1 23.2 20.4 19.3 20.6 16.8 16.6 17.1 16 17.6 18.7 18.1 15.9 15.9 15.2 16.4 16.9 16.1 18.5 15.9 14.7 15.6 16 15.9 17.3 15.1 16.4 16.9 17.8 21.4 24.8 27.5 25.1 22.3 18.7 15.9 15 15.2 15.9 15.9 18.1 21.7 22.9 19.6 14.7 15.4 14.7 14.6 13.2 13.9 16.5 15 14.1 18.4 14.6 10.6 16.5 13.5 13.2 14.1 18 20.7 22.9 23.9 24.8 26.1 27 22.5 -9999 -9999 -9999 -9999 -9999 -9999 -9999 -9999 -9999 -9999 -9999 -9999 -9999 -9999 -9999 -9999 -9999 -9999 -9999 -9999 -9999 
-9999 -9999 -9999 -9999 -9999 -9999 -9999 -9999 -9999 -9999 -9999 -9999 -9999 -9999 -9999 -9999 -9999 -9999 -9999 -9999 -9999 -9999 -9999 -9999 -9999 -9999 -9999 -9999 -9999 -9999 23.2 18.6 18.4 -9999 -9999 22 18.4 15.3 16.4 18.9 15.9 17 16.3 18.7 19.8 16.4 15.5 15.6 16.7 16.6 16.2 16.6 17 19.7 18.9 18.5 16.8 15.9 15.8 15.9 16.2 16.4 15.7 15.2 15.3 16.2 18.1 15.1 15 18.2 21.1 17.9 15.4 16.8 18.1 15.9 16.4 15.5 15.3 16.9 18.1 20.6 23.1 23.2 20.9 21.4 18.2 17.2 17.9 15.5 16.4 16.2 18.9 16.7 15.4 15 14.9 15.6 17 18.7 17 15 15.2 17.1 17.1 16.4 14.9 15.1 14.8 15.9 18 22.1 26.8 27 24.8 21.3 19.5 17.5 15.8 18.7 19.7 20.4 20.3 23.1 18.8 15.2 16.1 16.3 13.5 13.2 12.6 13.1 13.5 15.3 15.6 12.1 13.4 12.3 10.4 12.1 14 15.2 18 21 21.7 23.7 27.2 27.3 25.5 -9999 -9999 -9999 -9999 -9999 -9999 -9999 -9999 -9999 -9999 -9999 -9999 -9999 -9999 -9999 -9999 -9999 -9999 -9999 -9999 -9999 
-9999 -9999 -9999 -9999 -9999 -9999 -9999 -9999 -9999 -9999 -9999 -9999 -9999 -9999 -9999 -9999 -9999 -9999 -9999 -9999 -9999 -9999 -9999 -9999 -9999 -9999 -9999 -9999 -9999 -9999 23.6 19.7 16.4 18.2 22 22.6 19.3 15.4 14.9 16.7 15.6 15.4 16.1 16.7 17.3 17.5 16.3 16.2 16.9 16.9 17.5 16.4 17.3 19.4 17.4 16.7 17.9 16.4 15.6 15.4 15.8 15.8 15.4 15 15 15 15.9 15.6 16.9 16.7 20.7 19.8 16.1 15.4 17.7 17.4 15.9 15.8 15.5 17.4 19.1 18.4 20.3 22.8 22.6 21.8 19.8 19.1 17.7 15.5 14.9 15.3 17.4 17.9 15.9 14.6 14.4 14.5 15.1 17 19.6 15.4 14.6 15.9 18.2 14.6 14.5 16.4 15.7 18.9 19.1 24.9 26.1 21.7 24.2 24.1 21.8 17.9 15.2 15.8 16.3 18.8 23.2 21.5 17.5 18 19.4 16.4 14.9 13.7 15.3 13.1 14.3 13.6 13.3 14.6 16.8 14.1 13.8 14.5 15.5 14 14.8 18.4 22.3 25.2 25.1 27.1 25.8 22 -9999 -9999 -9999 -9999 -9999 -9999 -9999 -9999 -9999 -9999 -9999 -9999 -9999 -9999 -9999 -9999 -9999 -9999 -9999 -9999 
-9999 -9999 -9999 -9999 -9999 -9999 -9999 -9999 -9999 -9999 -9999 -9999 -9999 -9999 -9999 -9999 -9999 -9999 -9999 -9999 -9999 -9999 -9999 -9999 -9999 -9999 -9999 -9999 -9999 -9999 23.3 22.2 19 16.5 18.4 22 21.7 17.6 15.1 15.8 18.2 16.2 15.5 15.5 16.1 17.2 15.1 15.9 17.4 17.9 18 17.5 17.2 19.4 17.2 16.8 17.2 16.2 16 15.6 15.1 15 14.9 15.1 15.3 15.5 15.9 15.4 17.7 18.1 19.7 21.2 17.5 16.6 17.7 18.2 16.6 15.1 15.8 17.7 20.4 19.9 20.2 21.8 22.5 22.7 22.1 20.6 18.1 15.9 15.1 16.1 16.4 15.7 16.7 14.8 14.1 15.6 14.5 17.4 19.2 14.7 14.8 17.6 17.9 14.1 15.4 17.7 20 22.2 25.5 26 25.5 22.9 19.1 19.2 19.4 16 13.9 15.3 16.7 18.9 23.3 19.9 17.9 20.4 16.7 15.8 13.1 13.8 15.1 13.5 14 12.1 14.6 16.5 18.2 18.1 18.7 17.3 17.9 19.3 16.7 19.4 21.8 22.3 22.6 26.8 25.7 22.2 -9999 -9999 -9999 -9999 -9999 -9999 -9999 -9999 -9999 -9999 -9999 -9999 -9999 -9999 -9999 -9999 -9999 -9999 -9999 -9999 
-9999 -9999 -9999 -9999 -9999 -9999 -9999 -9999 -9999 -9999 -9999 -9999 -9999 -9999 -9999 -9999 -9999 -9999 -9999 -9999 -9999 -9999 -9999 -9999 -9999 -9999 -9999 -9999 -9999 -9999 -9999 -9999 22.8 19.6 16.8 18.8 22.1 19.9 20.3 19.1 20.5 17.8 17.7 17.9 16.5 16.2 15.4 15.3 17.2 18.5 17.2 16.2 16.6 18.2 18.7 17.1 16.7 15.9 16.6 15.8 15.4 14.5 15.3 15.8 15.8 16.1 16.8 14.4 15.8 15.4 18.3 21.9 19.6 17.2 17.2 18.1 16.9 15.5 15.6 16.1 17.4 19.7 20.1 19.6 19.4 22.3 22.9 20.8 18.4 17.5 16.8 15.1 16.1 13.9 14.7 16 14.6 15.8 14.9 17.9 20.4 15.2 15.6 17.8 18.6 14.2 14.4 17.3 23.9 26 23.6 22.6 18.9 22.5 17.8 15.4 14.7 14.5 14.6 15.9 19.2 19 24 20.1 19.7 20.2 16.5 13.7 13.7 13.8 16.5 13.2 14.7 12.4 13.4 15.2 12.8 16.3 17.7 20.2 21.6 23.4 22.7 24.3 21.7 19 22.2 27.5 26 -9999 -9999 -9999 -9999 -9999 -9999 -9999 -9999 -9999 -9999 -9999 -9999 -9999 -9999 -9999 -9999 -9999 -9999 -9999 -9999 -9999 
-9999 -9999 -9999 -9999 -9999 -9999 -9999 -9999 -9999 -9999 -9999 -9999 -9999 -9999 -9999 -9999 -9999 -9999 -9999 -9999 -9999 -9999 -9999 -9999 -9999 -9999 -9999 -9999 -9999 -9999 -9999 -9999 -9999 21.5 17.4 16.2 19.3 21.5 19 20.8 21.1 20.6 20.5 18.2 16.5 15.5 16.3 17.1 18.2 17.8 17.4 16.1 16.6 18.1 19.9 18.1 16.8 16.7 17 15.5 15 13.9 15.1 14.6 14.6 15.3 17.3 15.4 14.5 16.8 19 22.1 19.7 17.5 17.3 18.1 16.9 15.8 16.2 16.3 15.6 16.6 16.4 18.1 17.2 18.6 20 22.6 19.8 20.1 19 16.3 15.6 14.5 12.9 15.1 17.6 17.5 15.5 18 22.1 19.6 17 18.8 19.7 14 15.1 19.3 25.5 25.1 18.2 18.2 16 18.5 18 18.5 17.3 16.4 16.7 20 19.8 21.6 23.6 19.6 20.8 19.5 14.9 14.3 15.3 14.4 16.6 12.6 15.1 11.2 12.6 12.1 13.2 13.3 13.3 15.3 18.9 23.7 25.4 26.3 22 21.6 23.9 28.2 -9999 -9999 -9999 -9999 -9999 -9999 -9999 -9999 -9999 -9999 -9999 -9999 -9999 -9999 -9999 -9999 -9999 -9999 -9999 -9999 -9999 -9999 
-9999 -9999 -9999 -9999 -9999 -9999 -9999 -9999 -9999 -9999 -9999 -9999 -9999 -9999 -9999 -9999 -9999 -9999 -9999 -9999 -9999 -9999 -9999 -9999 -9999 -9999 -9999 -9999 -9999 -9999 -9999 -9999 -9999 23.4 20.7 18.4 18.3 19.8 16.9 18.4 19.7 17.9 19.7 19.5 19.6 18.1 19.6 18.8 16.3 17.3 17.5 16.6 17.7 19.2 20.2 18.6 17.1 18 17.2 16.1 15 13.8 13.7 14.2 14.5 14.8 16.1 18.3 15.9 16.6 18.6 21.8 19.2 18 16.7 18.2 17.6 16.2 15.3 15.9 16.7 15.1 16.6 16.3 14.8 15.7 18.6 19.5 23.1 22.3 21 19.1 16.4 15.1 13.4 13.1 15.9 18.9 18.3 18.9 20.1 23.8 21.1 22.8 17.2 13.4 15.6 20.3 25.4 23.4 17.1 15.7 15.5 16.9 20 23.2 22.4 22.1 20.7 23.3 22.1 23.8 21.5 19.9 22 20.3 17.3 14.7 16 15.2 16.2 15.1 13.9 14 14.3 14.5 16.9 15.3 17.6 18 22.6 24 23.6 25 25.2 26.2 27.3 29.2 -9999 -9999 -9999 -9999 -9999 -9999 -9999 -9999 -9999 -9999 -9999 -9999 -9999 -9999 -9999 -9999 -9999 -9999 -9999 -9999 -9999 -9999 
-9999 -9999 -9999 -9999 -9999 -9999 -9999 -9999 -9999 -9999 -9999 -9999 -9999 -9999 -9999 -9999 -9999 -9999 -9999 -9999 -9999 -9999 -9999 -9999 -9999 -9999 -9999 -9999 -9999 -9999 -9999 -9999 -9999 -9999 23 21.1 17.6 18.3 16.5 16 18.2 17.8 16.4 17 18.5 18.9 19.5 19.4 16.9 16.9 18.1 16.7 18.2 20.2 20.3 17.8 18.3 18.2 17.3 16 15.4 14.8 13.8 13.7 13.5 15.6 15.8 16.7 19.2 17.6 18.3 22.1 20.3 17.9 16.2 17.6 17.9 15.9 15.4 15.5 16 17.3 15.6 15 14.1 15.4 16.8 16.4 19.4 22.8 22.7 21.4 19.5 15.8 14.7 13.2 14.7 16.8 15.8 15.6 17.5 20.8 19.9 23.3 19.8 16.8 17.1 21.4 26.1 23 17 18.3 20.3 23 24.6 25.5 25.3 25.1 25.3 26.1 25.3 25.5 24.6 24.4 24.7 23.3 20 15.1 18.8 16 17.5 16.8 17.7 16.2 13.5 16.3 18.6 19.9 19.1 23.1 24.1 23.2 23.1 20 20.6 24.4 27.5 29.7 -9999 -9999 -9999 -9999 -9999 -9999 -9999 -9999 -9999 -9999 -9999 -9999 -9999 -9999 -9999 -9999 -9999 -9999 -9999 -9999 -9999 -9999 
-9999 -9999 -9999 -9999 -9999 -9999 -9999 -9999 -9999 -9999 -9999 -9999 -9999 -9999 -9999 -9999 -9999 -9999 -9999 -9999 -9999 -9999 -9999 -9999 -9999 -9999 -9999 -9999 -9999 -9999 -9999 -9999 -9999 -9999 -9999 22.6 19.2 16.3 17.4 15.8 17 18.9 16.5 15.8 15.3 17.8 17.4 16.5 18.1 17 18 16.6 18.5 19.9 20.3 18.9 18.1 17.7 17.7 17 16 15.3 14.2 14.6 15.5 15.4 17.4 18 19.5 17.9 18.6 22.4 19.5 17.5 15.5 16.7 17.3 17.2 16.5 15.4 15.3 17.2 17.9 16.3 15.1 15.6 18.2 17 16.7 20 24.2 24 20.9 18.2 17.4 13.4 13.8 14.3 15.8 14.5 16.8 14.9 16.9 20.7 24.8 21.1 15.5 17.5 25.4 24.4 18.7 20.8 26 22.7 23.1 22 19.2 18.8 20 23.5 23.9 22.8 20 18.3 18.7 21.8 23.4 21.6 21.6 21 20.5 18.6 17.6 14 14.3 14.4 15.5 19.4 23.1 23.1 21.6 23.6 25.1 23.2 23 26.3 28.9 28.9 -9999 -9999 -9999 -9999 -9999 -9999 -9999 -9999 -9999 -9999 -9999 -9999 -9999 -9999 -9999 -9999 -9999 -9999 -9999 -9999 -9999 -9999 
-9999 -9999 -9999 -9999 -9999 -9999 -9999 -9999 -9999 -9999 -9999 -9999 -9999 -9999 -9999 -9999 -9999 -9999 -9999 -9999 -9999 -9999 -9999 -9999 -9999 -9999 -9999 -9999 -9999 -9999 -9999 -9999 -9999 -9999 -9999 19.4 17.9 15.4 15.1 17.1 16 18 17.6 15.2 15.4 17 18.7 15.8 15.9 17.2 17.2 16.9 18.3 19.8 20.2 18.5 17.8 18.1 18.2 17.5 16 15.6 14.8 14.6 16.2 16.1 16.3 19.2 21.2 18.3 19.8 22.4 20.9 19.2 15.7 16.4 15.9 16 15.8 16.8 15.1 16.1 16.3 18.8 18 15.2 17.9 17.8 17 19.8 23.5 23.1 23.6 20.7 16.2 14.4 14.7 13.4 14.9 16.1 14.8 12.9 15.9 18.9 21.5 24.4 22.7 19.2 25.4 24.7 25.6 25.4 21.8 20 18.1 18.1 15.4 14.7 18.8 20.5 18.9 23.4 18.9 15 14.5 16.9 18.7 21 18.1 16.8 15.6 14.9 13.8 13.8 17.1 18 19.7 22.1 20.2 20.4 20.6 23.2 24.2 26 27.2 28.6 29.2 -9999 -9999 -9999 -9999 -9999 -9999 -9999 -9999 -9999 -9999 -9999 -9999 -9999 -9999 -9999 -9999 -9999 -9999 -9999 -9999 -9999 -9999 -9999 
-9999 -9999 -9999 -9999 -9999 -9999 -9999 -9999 -9999 -9999 -9999 -9999 -9999 -9999 -9999 -9999 -9999 -9999 -9999 -9999 -9999 -9999 -9999 -9999 -9999 -9999 -9999 -9999 -9999 -9999 -9999 -9999 -9999 -9999 21.9 20.1 15.9 16.5 17.3 18 16.4 16.9 17.4 17.6 15.3 15.4 17.8 17.9 15.4 16 17.2 16.7 17.8 19 19.9 19 18.2 18 17.5 18 17.1 16.3 15.3 14.6 16.1 19 17.6 18.8 22.3 21.6 22.2 20.8 18.9 19.2 16 15.9 17.2 17.5 18 18.4 15.7 15.2 15.1 17 19.5 18 18 15.9 16.3 18.5 23 22.2 19.9 21.2 16.6 16.7 13.6 14.3 13.9 16.9 15.9 14.3 12.9 16.5 17.1 20.7 24.9 26.2 27 27.5 26.8 21.1 16.5 15.6 14.5 15.5 14.6 14.2 15.2 17.3 15.7 20.8 21.8 18 14.5 14.7 16 18.6 -9999 -9999 -9999 -9999 -9999 15 16.3 20.3 21 18.3 19.3 22.1 24.3 25.4 26.5 27.6 28.6 28.4 -9999 -9999 -9999 -9999 -9999 -9999 -9999 -9999 -9999 -9999 -9999 -9999 -9999 -9999 -9999 -9999 -9999 -9999 -9999 -9999 -9999 -9999 -9999 -9999 
-9999 -9999 -9999 -9999 -9999 -9999 -9999 -9999 -9999 -9999 -9999 -9999 -9999 -9999 -9999 -9999 -9999 -9999 -9999 -9999 -9999 -9999 -9999 -9999 -9999 -9999 -9999 -9999 -9999 -9999 -9999 -9999 -9999 -9999 -9999 -9999 21.4 16.4 18.6 20.6 17.9 16.8 15.8 17.7 16.5 15.2 15.6 17.5 16.8 15.8 16 15.8 17 18.5 19.2 19.5 17.5 17.2 17.3 18.2 18.1 16.9 15.7 15.2 17.4 19.2 17.9 21.1 21 17.9 18.2 18.3 18.7 17.8 15.5 16.2 16.7 17.5 17.5 18 18.6 16.1 14.9 15.5 17.2 19.8 20.3 17 15.4 18.3 22.7 20.9 17.7 18.5 19.8 15.6 13.9 15.1 13.9 17.5 19.2 15.7 14.6 13.9 15.7 17.9 20 25.3 26.9 25.7 27.3 22.8 17.6 13.6 15.8 18.4 16.3 15.2 15.4 13.3 15.2 17.7 18.5 19.7 18.3 16 17.3 17.5 -9999 -9999 -9999 -9999 -9999 14.8 18.2 20 18 18.4 22.7 23 23.5 24 25.4 26.5 25.5 -9999 -9999 -9999 -9999 -9999 -9999 -9999 -9999 -9999 -9999 -9999 -9999 -9999 -9999 -9999 -9999 -9999 -9999 -9999 -9999 -9999 -9999 -9999 -9999 -9999 
-9999 -9999 -9999 -9999 -9999 -9999 -9999 -9999 -9999 -9999 -9999 -9999 -9999 -9999 -9999 -9999 -9999 -9999 -9999 -9999 -9999 -9999 -9999 -9999 -9999 -9999 -9999 -9999 -9999 -9999 -9999 -9999 -9999 -9999 -9999 -9999 -9999 21.5 17.9 21.2 21.1 19.1 16.1 16.6 15 15.1 14.3 16.3 16.3 14.9 15.1 15.9 15.4 17.4 18.6 18.7 17.4 16.5 17 17.6 17.9 17.3 15.5 15.5 18.4 19.2 20.4 22.4 19.5 15.2 14.7 15.8 16.7 15.7 15 15.2 15.3 15.6 17.4 17.8 19.1 18.8 16.4 15.9 15.7 16.2 18.6 20.5 19.2 19.3 21.6 21.6 17.1 15.4 18.3 17.4 15.2 15.7 13.9 16.5 20.4 17.4 18 17.6 17.3 21.8 23.4 22 21.4 21.6 27 21.7 19.3 15.7 20.3 20.7 19.3 19.6 15.9 13.7 14.7 14.1 14.7 16.4 16.2 -9999 -9999 -9999 -9999 -9999 -9999 -9999 -9999 14.9 16.8 15.8 13.6 16.7 19.8 -9999 -9999 -9999 -9999 -9999 -9999 -9999 -9999 -9999 -9999 -9999 -9999 -9999 -9999 -9999 -9999 -9999 -9999 -9999 -9999 -9999 -9999 -9999 -9999 -9999 -9999 -9999 -9999 -9999 -9999 -9999 
-9999 -9999 -9999 -9999 -9999 -9999 -9999 -9999 -9999 -9999 -9999 -9999 -9999 -9999 -9999 -9999 -9999 -9999 -9999 -9999 -9999 -9999 -9999 -9999 -9999 -9999 -9999 -9999 -9999 -9999 -9999 -9999 -9999 -9999 -9999 -9999 -9999 -9999 22.2 21.7 20.9 20.9 18.4 16 15 13.5 14.4 14.6 16.9 15.9 14.5 14.8 14.8 16.3 17.9 17.5 17.7 16.5 15.9 15.8 16.7 16 15.2 16.3 19.1 19.7 18.8 20.7 20.5 15.9 15.4 14.7 14.7 14.5 14.9 15.5 14.6 15 15.4 17.2 17.8 18.4 19.6 18.1 17.5 15.6 15.4 17.9 22 21.7 21.1 21.5 18.7 15 16.5 18 17.5 15.3 15.1 17.1 20.1 21.2 21.7 21 22.6 23.9 21.6 19 17.5 21.1 26.1 26.6 21.4 21.4 23.6 22.7 23 20.9 17.7 14.3 14 14.2 14.2 -9999 -9999 -9999 -9999 -9999 -9999 -9999 -9999 -9999 -9999 13.2 13.2 -9999 -9999 -9999 -9999 -9999 -9999 -9999 -9999 -9999 -9999 -9999 -9999 -9999 -9999 -9999 -9999 -9999 -9999 -9999 -9999 -9999 -9999 -9999 -9999 -9999 -9999 -9999 -9999 -9999 -9999 -9999 -9999 -9999 -9999 -9999 
-9999 -9999 -9999 -9999 -9999 -9999 -9999 -9999 -9999 -9999 -9999 -9999 -9999 -9999 -9999 -9999 -9999 -9999 -9999 -9999 -9999 -9999 -9999 -9999 -9999 -9999 -9999 -9999 -9999 -9999 -9999 -9999 -9999 -9999 -9999 -9999 -9999 -9999 -9999 20.7 17.4 20 21.2 18.2 15.5 15 15 14.4 15.6 15.4 15.8 14.3 15.2 16.3 17.2 16.3 17.1 17 16 16.2 15.7 15.2 14.7 15.3 16.7 18.7 16.3 18.8 22.2 18.4 16 14.9 14.9 14.7 14.4 15.2 15.4 14.9 15.5 15.5 16.5 18.1 18.7 18.9 19.3 16.4 16.5 18.3 21.9 18.1 16.7 17.1 20.1 17.8 15.3 17.1 18.1 16 16.8 15.8 18.4 19.5 18.3 16.5 16.9 21.8 18.3 14.3 19.3 22.8 22.3 24 26.9 26.1 22.9 18.7 21.3 18.9 15 13.9 15.4 15.4 15.1 -9999 -9999 -9999 -9999 -9999 -9999 -9999 -9999 -9999 -9999 -9999 -9999 -9999 -9999 -9999 -9999 -9999 -9999 -9999 -9999 -9999 -9999 -9999 -9999 -9999 -9999 -9999 -9999 -9999 -9999 -9999 -9999 -9999 -9999 -9999 -9999 -9999 -9999 -9999 -9999 -9999 -9999 -9999 -9999 -9999 -9999 -9999 
-9999 -9999 -9999 -9999 -9999 -9999 -9999 -9999 -9999 -9999 -9999 -9999 -9999 -9999 -9999 -9999 -9999 -9999 -9999 -9999 -9999 -9999 -9999 -9999 -9999 -9999 -9999 -9999 -9999 -9999 -9999 -9999 -9999 -9999 -9999 -9999 -9999 23.2 20.4 16.6 16.2 15.6 20 18 15.7 16.9 14.7 14.7 14.7 13.6 14 13.7 14.2 16.4 15.6 16.4 16.1 16.3 16.4 16.1 15 14.7 15.4 15.2 15.8 16.9 16 18 22.5 20 17 16.8 14.6 15.7 14.3 14.2 16.3 15.8 15.8 15.6 16 17.5 17.7 16.8 16.2 18.2 16.2 16.5 21.9 18.6 15.4 14.8 17.2 17.8 16 16.8 16.5 18.4 16.2 17.3 15.9 18.4 15.2 14.6 14.8 20.8 20.5 14.7 15.1 18.3 16.3 21.4 23.2 25.7 21.4 17.8 16.3 17.1 15.5 13.6 14.8 15.5 17.6 -9999 -9999 -9999 -9999 -9999 -9999 -9999 -9999 -9999 -9999 -9999 -9999 -9999 -9999 -9999 -9999 -9999 -9999 -9999 -9999 -9999 -9999 -9999 -9999 -9999 -9999 -9999 -9999 -9999 -9999 -9999 -9999 -9999 -9999 -9999 -9999 -9999 -9999 -9999 -9999 -9999 -9999 -9999 -9999 -9999 -9999 -9999 
-9999 -9999 -9999 -9999 -9999 -9999 -9999 -9999 -9999 -9999 -9999 -9999 -9999 -9999 -9999 -9999 -9999 -9999 -9999 -9999 -9999 -9999 -9999 -9999 -9999 -9999 -9999 -9999 -9999 -9999 -9999 -9999 -9999 -9999 -9999 -9999 -9999 -9999 22.1 17.2 15.2 15.2 18.6 20 18.8 18.7 17.7 15.4 14.1 13.1 11.4 12.2 14.6 16.2 14.5 15.1 14.2 15.6 16.5 16.2 15.4 14.8 16 14.7 15.1 16.3 15.3 18.3 21.6 22.7 20.6 17.6 15.3 16.9 14.5 14.4 15.1 17.2 15.8 16.6 16.8 17.3 18.6 18.2 15.9 15.8 19.5 17.2 19.4 22.3 15.8 15.2 15.1 14.9 16.2 17.9 16.4 19.3 18.1 17 15.8 16.4 14.3 16.8 16.9 21.7 18.3 16.9 15.1 13.3 14.7 18.6 22.8 26.1 21.8 16.7 12.6 12.5 12.6 16 16.9 16.9 16.8 -9999 -9999 -9999 -9999 -9999 -9999 -9999 -9999 -9999 -9999 -9999 -9999 -9999 -9999 -9999 -9999 -9999 -9999 -9999 -9999 -9999 -9999 -9999 -9999 -9999 -9999 -9999 -9999 -9999 -9999 -9999 -9999 -9999 -9999 -9999 -9999 -9999 -9999 -9999 -9999 -9999 -9999 -9999 -9999 -9999 -9999 -9999 
-9999 -9999 -9999 -9999 -9999 -9999 -9999 -9999 -9999 -9999 -9999 -9999 -9999 -9999 -9999 -9999 -9999 -9999 -9999 -9999 -9999 -9999 -9999 -9999 -9999 -9999 -9999 -9999 -9999 -9999 -9999 -9999 -9999 -9999 -9999 -9999 -9999 -9999 23.3 19.3 15.5 15.5 15.6 17.4 19.5 16 17 15.6 14 13.2 13.1 12.8 12.7 14.1 15.2 14.2 14.6 14.8 16.4 16.4 14.9 14.2 15.7 16.3 14.2 16.9 17.9 19.9 21.3 18.9 21.8 21 17 17.9 15.9 15.7 14.5 15.8 17.5 16.3 16.3 16.5 16.1 16.4 17.6 18 19.3 21.8 22.9 23.3 19.4 14.9 14.2 15.4 16.2 17.6 18.3 20 20.3 19.3 17.5 15.6 15.4 19.2 21.1 22.6 20.4 15.6 13.4 12.7 17.5 20.5 22.7 26.6 21.2 14.7 12.8 13.4 13.8 13.6 16 18.5 -9999 -9999 -9999 -9999 -9999 -9999 -9999 -9999 -9999 -9999 -9999 -9999 -9999 -9999 -9999 -9999 -9999 -9999 -9999 -9999 -9999 -9999 -9999 -9999 -9999 -9999 -9999 -9999 -9999 -9999 -9999 -9999 -9999 -9999 -9999 -9999 -9999 -9999 -9999 -9999 -9999 -9999 -9999 -9999 -9999 -9999 -9999 -9999 
-9999 -9999 -9999 -9999 -9999 -9999 -9999 -9999 -9999 -9999 -9999 -9999 -9999 -9999 -9999 -9999 -9999 -9999 -9999 -9999 -9999 -9999 -9999 -9999 -9999 -9999 -9999 -9999 -9999 -9999 -9999 -9999 -9999 -9999 -9999 -9999 -9999 -9999 23.2 17.2 14.5 14.4 15.1 15 17.1 16.5 15.5 15.3 13.9 13.9 15 13.7 11.3 12.5 14.3 13.5 15.2 15 16.6 16.8 15.5 14.2 14.9 15.6 17.6 17.6 20.5 18.8 18 16.9 19.2 22.5 19 18.7 18.5 16.5 16.4 14.9 17.1 18.3 17.5 15.2 16.4 17.2 18.7 17.8 16.7 15.9 20.8 23.2 19.1 16.2 14.7 14.8 15.9 18.1 17.8 19.7 21 21 20.4 18 17.1 18.1 17 18.7 20.1 14.8 13.8 14.8 14.5 19.1 22.9 26.5 21.7 13.4 15.2 14.9 16.5 15.3 17.6 18.5 -9999 -9999 -9999 -9999 -9999 -9999 -9999 -9999 -9999 -9999 -9999 -9999 -9999 -9999 -9999 -9999 -9999 -9999 -9999 -9999 -9999 -9999 -9999 -9999 -9999 -9999 -9999 -9999 -9999 -9999 -9999 -9999 -9999 -9999 -9999 -9999 -9999 -9999 -9999 -9999 -9999 -9999 -9999 -9999 -9999 -9999 -9999 -9999 
-9999 -9999 -9999 -9999 -9999 -9999 -9999 -9999 -9999 -9999 -9999 -9999 -9999 -9999 -9999 -9999 -9999 -9999 -9999 -9999 -9999 -9999 -9999 -9999 -9999 -9999 -9999 -9999 -9999 -9999 -9999 -9999 -9999 -9999 -9999 -9999 -9999 -9999 23.2 18.3 15.7 13.8 14.5 14 14 16.9 16 15.3 14 14.6 16.4 17.3 15.5 13.8 13.6 13.9 14 15.5 16.6 16.9 15.8 14.3 14.3 14.2 17 20.2 20.7 16.9 15.1 15.4 18.3 21.6 21.9 22 21.4 18.6 18.9 17.8 17.7 17.6 18.1 17 15.4 15.9 16.6 18.7 20 18.1 19.9 23 20.2 16.6 15.6 15.6 16.2 18.4 18 18.8 21.2 21.3 20.2 17.6 18.3 16.6 13.9 16.6 18.2 15.2 14.4 14.8 18.1 22.2 25 26.6 23.2 19.2 16.6 16.5 19.5 21.1 19.3 16.9 -9999 -9999 -9999 -9999 -9999 -9999 -9999 -9999 -9999 -9999 -9999 -9999 -9999 -9999 -9999 -9999 -9999 -9999 -9999 -9999 -9999 -9999 -9999 -9999 -9999 -9999 -9999 -9999 -9999 -9999 -9999 -9999 -9999 -9999 -9999 -9999 -9999 -9999 -9999 -9999 -9999 -9999 -9999 -9999 -9999 -9999 -9999 -9999 
-9999 -9999 -9999 -9999 -9999 -9999 -9999 -9999 -9999 -9999 -9999 -9999 -9999 -9999 -9999 -9999 -9999 -9999 -9999 -9999 -9999 -9999 -9999 -9999 -9999 -9999 -9999 -9999 -9999 -9999 -9999 -9999 -9999 -9999 -9999 -9999 -9999 -9999 22.2 21.1 18.1 15.5 13.8 13.4 13.5 14.9 17.8 15.4 14 14.3 15.3 16.7 18.3 17.7 16.2 15.1 13.3 14.8 15.8 17 15.9 15.3 14.4 14.6 16.5 18.4 20.7 17.6 15.1 18 19.6 21.1 17.9 19.5 22.7 22.2 19.5 20.7 19.3 20.2 17.6 18.5 15.3 15.7 16.7 16.1 16.6 21.3 22.7 19.4 15.1 14.8 17 17.8 18.9 19.4 18.8 19.2 20.5 20.9 20.8 18.2 16.2 17.4 14.2 14 16.4 14.4 17 16.7 14 17.7 18.7 22.4 26.2 22.7 18.3 19.5 23.7 22.1 18.5 14.1 -9999 -9999 -9999 -9999 -9999 -9999 -9999 -9999 -9999 -9999 -9999 -9999 -9999 -9999 -9999 -9999 -9999 -9999 -9999 -9999 -9999 -9999 -9999 -9999 -9999 -9999 -9999 -9999 -9999 -9999 -9999 -9999 -9999 -9999 -9999 -9999 -9999 -9999 -9999 -9999 -9999 -9999 -9999 -9999 -9999 -9999 -9999 -9999 
-9999 -9999 -9999 -9999 -9999 -9999 -9999 -9999 -9999 -9999 -9999 -9999 -9999 -9999 -9999 -9999 -9999 -9999 -9999 -9999 -9999 -9999 -9999 -9999 -9999 -9999 -9999 -9999 -9999 -9999 -9999 -9999 -9999 -9999 -9999 -9999 -9999 -9999 -9999 21.2 16.9 15.7 13.6 13.7 15.5 14.2 18.4 15.8 15.4 15.5 16.7 16 15.7 15.3 16.9 16.7 14.5 14.3 15.4 16.6 16.3 15.7 14.8 14.7 16.4 18.2 19.7 17.4 15.1 17.3 17.3 20.4 16.4 17.1 20.4 22 22.8 22.8 23.2 21.4 17.3 18.6 15.6 15.7 17.1 17.9 17.6 18.6 22.5 16.9 15.4 16.8 19.6 17.2 16.6 16.5 17.2 18 19 19.4 20.4 19.7 16.1 15.7 16 14.1 14.8 14.2 16.4 19.2 16.9 20.3 21.6 24.3 26.4 24.1 17 18.3 23.4 21.1 17.3 14.8 -9999 -9999 -9999 -9999 -9999 -9999 -9999 -9999 -9999 -9999 -9999 -9999 -9999 -9999 -9999 -9999 -9999 -9999 -9999 -9999 -9999 -9999 -9999 -9999 -9999 -9999 -9999 -9999 -9999 -9999 -9999 -9999 -9999 -9999 -9999 -9999 -9999 -9999 -9999 -9999 -9999 -9999 -9999 -9999 -9999 -9999 -9999 -9999 
-9999 -9999 -9999 -9999 -9999 -9999 -9999 -9999 -9999 -9999 -9999 -9999 -9999 -9999 -9999 -9999 -9999 -9999 -9999 -9999 -9999 -9999 -9999 -9999 -9999 -9999 -9999 -9999 -9999 -9999 -9999 -9999 -9999 -9999 -9999 -9999 -9999 -9999 -9999 22.6 18.6 14.8 13.2 14.2 16.6 15.3 18.6 16.8 18 17.3 14.7 13.8 13.2 11.7 14.1 14.6 15.9 15.4 15.3 16.3 17.1 16.5 15.2 14.5 16.6 18.9 17.9 15.7 14.5 15.5 18 18.8 15.7 16.8 19.4 17.5 20 19.8 22.6 22 17.9 18.8 19 15.3 15.3 16.7 18.2 20.4 22.6 17.1 18.1 20.5 16.6 15.4 15.7 16.5 17.3 17.9 18.5 19 20 19.8 17 15.2 14.3 14.9 15.1 16 17.9 21 20.5 21.8 20.9 20.9 25.1 24.3 18.9 16.7 24.6 22.3 20.2 18 -9999 -9999 -9999 -9999 -9999 -9999 -9999 -9999 -9999 -9999 -9999 -9999 -9999 -9999 -9999 -9999 -9999 -9999 -9999 -9999 -9999 -9999 -9999 -9999 -9999 -9999 -9999 -9999 -9999 -9999 -9999 -9999 -9999 -9999 -9999 -9999 -9999 -9999 -9999 -9999 -9999 -9999 -9999 -9999 -9999 -9999 -9999 -9999 
-9999 -9999 -9999 -9999 -9999 -9999 -9999 -9999 -9999 -9999 -9999 -9999 -9999 -9999 -9999 -9999 -9999 -9999 -9999 -9999 -9999 -9999 -9999 -9999 -9999 -9999 -9999 -9999 -9999 -9999 -9999 -9999 -9999 -9999 -9999 -9999 -9999 -9999 -9999 22.2 17.6 16.8 14.2 14.4 18.1 17.1 19.4 17.4 19 16.6 14.9 13.8 13.9 12.5 12.9 12.9 14.2 15.3 15.9 16.5 15.7 15.9 14.6 14.2 16.9 15.9 14.7 15 13.9 15.3 18 18.5 15.3 16.6 16.6 15.4 16.5 18.1 20.3 21.8 22.7 18.4 20.3 16.8 16.6 16 16.6 20.1 21.7 17.3 17.2 20.9 16.5 15.7 15.6 16.5 17.1 17.6 18.3 19.2 20 19.9 18.2 14.9 13.1 13.6 17 15.5 15.3 18 17.3 15.8 15.6 17.4 23.3 26.2 20.3 21.5 25 22.2 18.2 15.6 -9999 -9999 -9999 -9999 -9999 -9999 -9999 -9999 -9999 -9999 -9999 -9999 -9999 -9999 -9999 -9999 -9999 -9999 -9999 -9999 -9999 -9999 -9999 -9999 -9999 -9999 -9999 -9999 -9999 -9999 -9999 -9999 -9999 -9999 -9999 -9999 -9999 -9999 -9999 -9999 -9999 -9999 -9999 -9999 -9999 -9999 -9999 -9999 
-9999 -9999 -9999 -9999 -9999 -9999 -9999 -9999 -9999 -9999 -9999 -9999 -9999 -9999 -9999 -9999 -9999 -9999 -9999 -9999 -9999 -9999 -9999 -9999 -9999 -9999 -9999 -9999 -9999 -9999 -9999 -9999 -9999 -9999 -9999 -9999 -9999 -9999 -9999 22.5 17.8 15.2 13.7 14.7 17 20.7 21.9 17.8 20 18.7 15.7 15.5 15.2 14.8 14.9 15.2 15.3 14.9 15.2 16.2 15.6 15.5 16.2 16.2 15.8 14.4 14.4 14.7 13.6 15.2 17.3 17.9 15.1 15 15 16.3 17.1 17.8 17.1 17.8 20.5 21 21.3 18.9 16.5 18 17.4 22.4 20.2 16.9 20.9 17.8 15.4 15.9 15.7 16.2 17.2 17.7 17.8 19.1 19.8 19.8 19.1 16.4 12.6 14.8 15.7 18.2 15.6 14.8 14.7 13.7 17.2 20.8 22 23.8 26 25.4 24 23.4 19.8 14.5 -9999 -9999 -9999 -9999 -9999 -9999 -9999 -9999 -9999 -9999 -9999 -9999 -9999 -9999 -9999 -9999 -9999 -9999 -9999 -9999 -9999 -9999 -9999 -9999 -9999 -9999 -9999 -9999 -9999 -9999 -9999 -9999 -9999 -9999 -9999 -9999 -9999 -9999 -9999 -9999 -9999 -9999 -9999 -9999 -9999 -9999 -9999 -9999 
-9999 -9999 -9999 -9999 -9999 -9999 -9999 -9999 -9999 -9999 -9999 -9999 -9999 -9999 -9999 -9999 -9999 -9999 -9999 -9999 -9999 -9999 -9999 -9999 -9999 -9999 -9999 -9999 -9999 -9999 -9999 -9999 -9999 -9999 -9999 -9999 -9999 -9999 -9999 22.4 19.4 16.6 13.6 16.9 20.5 21 21.4 18.7 18.8 18 16.8 16 15 15.1 15.7 16.5 17.3 17 15.9 15.2 15.4 14.6 14.9 16.2 14.3 14.5 14.1 14.6 13.9 15.5 17.3 16.5 15.5 15.2 16.2 16.2 16.1 17.9 19.7 18 18.7 22.6 22.3 18.8 16.1 17.3 20 22.3 19.1 21.4 19.6 16.1 14.7 15 15.4 16.1 16.6 16.8 17.3 18.7 19.3 18.8 17.9 17.6 15.6 14.6 16.3 17.9 19 17.6 12.8 13.5 18.3 18.2 17.9 23.1 26.7 23.3 21.8 20.4 18.8 -9999 -9999 -9999 -9999 -9999 -9999 -9999 -9999 -9999 -9999 -9999 -9999 -9999 -9999 -9999 -9999 -9999 -9999 -9999 -9999 -9999 -9999 -9999 -9999 -9999 -9999 -9999 -9999 -9999 -9999 -9999 -9999 -9999 -9999 -9999 -9999 -9999 -9999 -9999 -9999 -9999 -9999 -9999 -9999 -9999 -9999 -9999 -9999 -9999 
-9999 -9999 -9999 -9999 -9999 -9999 -9999 -9999 -9999 -9999 -9999 -9999 -9999 -9999 -9999 -9999 -9999 -9999 -9999 -9999 -9999 -9999 -9999 -9999 -9999 -9999 -9999 -9999 -9999 -9999 -9999 -9999 -9999 -9999 -9999 -9999 -9999 -9999 -9999 22.2 16.8 14.6 14.7 16.4 19.2 22.3 20.6 19.7 17.7 15 14.9 13.9 13.7 13.7 14.4 15.2 16.1 17.2 17.6 17.5 17.7 17.1 15.2 14.5 14.8 14.6 14.5 14.3 14.5 14.9 16.2 15.9 16.9 16.1 15.5 15.5 15.4 16.6 19.1 20.5 20.7 21.9 23.7 21.9 20.6 20.6 20.6 23.2 22.3 21.2 19.8 17.6 17.3 16.5 16.9 17.7 17.6 17 17.1 19.7 19.4 18 17.7 18.8 17.8 16.3 16 15.1 15.9 20 15.4 12.6 14.7 14.2 16.7 21.4 26.9 25.8 20.7 15.3 13.7 -9999 -9999 -9999 -9999 -9999 -9999 -9999 -9999 -9999 -9999 -9999 -9999 -9999 -9999 -9999 -9999 -9999 -9999 -9999 -9999 -9999 -9999 -9999 -9999 -9999 -9999 -9999 -9999 -9999 -9999 -9999 -9999 -9999 -9999 -9999 -9999 -9999 -9999 -9999 -9999 -9999 -9999 -9999 -9999 -9999 -9999 -9999 -9999 -9999 
-9999 -9999 -9999 -9999 -9999 -9999 -9999 -9999 -9999 -9999 -9999 -9999 -9999 -9999 -9999 -9999 -9999 -9999 -9999 -9999 -9999 -9999 -9999 -9999 -9999 -9999 -9999 -9999 -9999 -9999 -9999 -9999 -9999 -9999 -9999 -9999 -9999 -9999 -9999 22.7 18.7 15.8 14.3 16.7 20.7 21.9 20.5 17.2 18.3 17.3 14.6 14.5 14 13.8 13.1 14.1 14 15.8 17.9 18.6 19 19.2 18.6 16.6 15.4 16 15 14.5 14.7 15.2 16.1 17.5 17.5 16.4 15.6 16.1 16.8 17.8 19.3 17.7 17.8 20.5 22.1 23.1 23.7 23.6 22.9 21.6 23.9 20.9 19.5 20.2 17.5 18.7 19.5 18.7 18.1 17.2 17.2 19.7 20.2 18.8 19.4 19.9 18.7 16.8 15.9 15.2 16.5 20.6 18.9 12.9 13.6 16.3 16.5 20.9 27.4 25.6 19.6 14 -9999 -9999 -9999 -9999 -9999 -9999 -9999 -9999 -9999 -9999 -9999 -9999 -9999 -9999 -9999 -9999 -9999 -9999 -9999 -9999 -9999 -9999 -9999 -9999 -9999 -9999 -9999 -9999 -9999 -9999 -9999 -9999 -9999 -9999 -9999 -9999 -9999 -9999 -9999 -9999 -9999 -9999 -9999 -9999 -9999 -9999 -9999 -9999 -9999 -9999 
-9999 -9999 -9999 -9999 -9999 -9999 -9999 -9999 -9999 -9999 -9999 -9999 -9999 -9999 -9999 -9999 -9999 -9999 -9999 -9999 -9999 -9999 -9999 -9999 -9999 -9999 -9999 -9999 -9999 -9999 -9999 -9999 -9999 -9999 -9999 -9999 -9999 -9999 -9999 21.9 21.6 18.1 15.7 20.1 22.7 19.3 16.5 16.9 14.2 16.5 14.6 10.9 11.9 13.4 12.9 13 13.6 15.4 17.1 17.4 17.9 18.1 17.2 16.9 17.4 17.3 16.4 15.2 15.4 15.9 16.6 17.5 17 16.4 15.9 16.6 17.2 17.5 17.1 16.9 17.1 17.8 18.8 21.5 19.2 18.1 18.7 21.9 23.2 22.4 21.7 21.7 21.3 19.8 18.1 16.5 15.9 16.8 18.2 20.2 20.1 20.2 19.9 19.8 18.7 16.9 15 16.6 17.3 18.3 22 15.8 16.4 15 19 23.5 26.8 24.3 18.1 -9999 -9999 -9999 -9999 -9999 -9999 -9999 -9999 -9999 -9999 -9999 -9999 -9999 -9999 -9999 -9999 -9999 -9999 -9999 -9999 -9999 -9999 -9999 -9999 -9999 -9999 -9999 -9999 -9999 -9999 -9999 -9999 -9999 -9999 -9999 -9999 -9999 -9999 -9999 -9999 -9999 -9999 -9999 -9999 -9999 -9999 -9999 -9999 -9999 -9999 -9999 
-9999 -9999 -9999 -9999 -9999 -9999 -9999 -9999 -9999 -9999 -9999 -9999 -9999 -9999 -9999 -9999 -9999 -9999 -9999 -9999 -9999 -9999 -9999 -9999 -9999 -9999 -9999 -9999 -9999 -9999 -9999 -9999 -9999 -9999 -9999 -9999 -9999 -9999 -9999 -9999 22.5 20.1 17.9 21.9 22.4 18.1 13.4 15.2 15.4 14.6 14.6 12.9 13.3 12.9 12.8 13.3 15.4 15.7 16.1 16.2 15.5 16 14.6 14.1 14.8 16.7 17.9 16.8 16.6 16.8 17 17.2 17.4 16.4 16.9 16.4 17 17.2 17.1 17.2 17.9 16.9 18.2 20.2 18.6 17 19.4 22.4 24.6 22.5 22.5 21.1 19.4 18.3 17.7 17 16.5 16.5 18.5 20.4 20.3 20.5 19.8 18.9 18.4 17.9 16 14.3 15.1 17.8 22.7 19.7 22.1 22.6 20 24.2 27.2 20.5 14.4 -9999 -9999 -9999 -9999 -9999 -9999 -9999 -9999 -9999 -9999 -9999 -9999 -9999 -9999 -9999 -9999 -9999 -9999 -9999 -9999 -9999 -9999 -9999 -9999 -9999 -9999 -9999 -9999 -9999 -9999 -9999 -9999 -9999 -9999 -9999 -9999 -9999 -9999 -9999 -9999 -9999 -9999 -9999 -9999 -9999 -9999 -9999 -9999 -9999 -9999 -9999 
-9999 -9999 -9999 -9999 -9999 -9999 -9999 -9999 -9999 -9999 -9999 -9999 -9999 -9999 -9999 -9999 -9999 -9999 -9999 -9999 -9999 -9999 -9999 -9999 -9999 -9999 -9999 -9999 -9999 -9999 -9999 -9999 -9999 -9999 -9999 -9999 -9999 -9999 -9999 -9999 -9999 21.2 20.9 23.3 20.1 16.2 11.4 10.9 14.8 14.4 14.2 14.6 14.4 13.9 13.7 14.1 14.3 13.1 14.6 14 14.7 14.8 14.8 14.4 15.2 16.8 18.3 18 17.5 17.5 16.7 16.7 17.4 17.1 16 15.7 15.4 16.7 17.1 17.9 19 17.5 17.2 17.8 16 17.8 20.4 21.8 23.4 22.9 21.8 21.5 21.4 21.4 18.4 17 16 17.2 18.7 20.7 20.6 21.1 20.2 18.6 17.1 17.6 16.9 16 14.9 16 21.7 22.6 20.9 21.1 24.9 27 27 -9999 -9999 -9999 -9999 -9999 -9999 -9999 -9999 -9999 -9999 -9999 -9999 -9999 -9999 -9999 -9999 -9999 -9999 -9999 -9999 -9999 -9999 -9999 -9999 -9999 -9999 -9999 -9999 -9999 -9999 -9999 -9999 -9999 -9999 -9999 -9999 -9999 -9999 -9999 -9999 -9999 -9999 -9999 -9999 -9999 -9999 -9999 -9999 -9999 -9999 -9999 -9999 -9999 
-9999 -9999 -9999 -9999 -9999 -9999 -9999 -9999 -9999 -9999 -9999 -9999 -9999 -9999 -9999 -9999 -9999 -9999 -9999 -9999 -9999 -9999 -9999 -9999 -9999 -9999 -9999 -9999 -9999 -9999 -9999 -9999 -9999 -9999 -9999 -9999 -9999 -9999 -9999 -9999 -9999 22.8 24.3 22.1 17.8 13.7 12.6 13 13.9 13.6 14.1 14.6 13 12.2 12.7 13.8 12 12.1 13.4 12.9 14 15.5 14.7 14.4 15 17 18.5 19.3 18.6 18.9 18 17.4 17.3 17.1 15.9 15.3 16 16.9 17.3 17.5 18.7 19.7 17.7 16.4 15.8 17 19.1 21.5 23.8 21 19.3 16.7 17.2 19.3 17.5 15.5 15.5 16.6 18 19.4 20.4 20.2 19.8 18.5 16.2 16.4 15.9 15.1 17.6 17.4 21.2 20 13.4 13.1 -9999 -9999 -9999 -9999 -9999 -9999 -9999 -9999 -9999 -9999 -9999 -9999 -9999 -9999 -9999 -9999 -9999 -9999 -9999 -9999 -9999 -9999 -9999 -9999 -9999 -9999 -9999 -9999 -9999 -9999 -9999 -9999 -9999 -9999 -9999 -9999 -9999 -9999 -9999 -9999 -9999 -9999 -9999 -9999 -9999 -9999 -9999 -9999 -9999 -9999 -9999 -9999 -9999 -9999 -9999 -9999 
-9999 -9999 -9999 -9999 -9999 -9999 -9999 -9999 -9999 -9999 -9999 -9999 -9999 -9999 -9999 -9999 -9999 -9999 -9999 -9999 -9999 -9999 -9999 -9999 -9999 -9999 -9999 -9999 -9999 -9999 -9999 -9999 -9999 -9999 -9999 -9999 -9999 -9999 -9999 -9999 -9999 24.3 23.5 20.8 19.7 14.5 14 12.9 13 13.9 15.1 14.2 12.5 11.3 11.2 11.6 11.9 11.8 12.5 12 14.2 15.4 15.1 14.2 14.5 15.5 16.5 19 19.8 20.1 20 19 17 17 17.3 16.6 16.8 17.7 17.1 17.6 17.4 19.4 18.5 16.3 15 17.1 18.6 19.9 23.5 20.6 19.5 18.2 16.2 16.3 14.8 15.3 17.2 17.4 18.2 17.9 18.6 20.8 20.2 18.6 16.2 15.8 15.7 15.4 18.4 19.7 21.2 19.4 13 -9999 -9999 -9999 -9999 -9999 -9999 -9999 -9999 -9999 -9999 -9999 -9999 -9999 -9999 -9999 -9999 -9999 -9999 -9999 -9999 -9999 -9999 -9999 -9999 -9999 -9999 -9999 -9999 -9999 -9999 -9999 -9999 -9999 -9999 -9999 -9999 -9999 -9999 -9999 -9999 -9999 -9999 -9999 -9999 -9999 -9999 -9999 -9999 -9999 -9999 -9999 -9999 -9999 -9999 -9999 -9999 -9999 
-9999 -9999 -9999 -9999 -9999 -9999 -9999 -9999 -9999 -9999 -9999 -9999 -9999 -9999 -9999 -9999 -9999 -9999 -9999 -9999 -9999 -9999 -9999 -9999 -9999 -9999 -9999 -9999 -9999 -9999 -9999 -9999 -9999 -9999 -9999 -9999 -9999 -9999 -9999 -9999 -9999 24.3 20.6 16.5 18.5 16.9 15.3 13.3 13.3 14.6 15.6 12.4 12.1 11.3 10.8 10.6 11.3 12.8 13 13.2 15.7 16.2 15.9 14.8 14.5 15.2 16 16.7 17.8 19.3 20 19.7 17.9 16.5 16.4 17.3 17.8 18.6 17.7 17.2 18.1 17.8 18.9 18.3 17 15.4 18.5 20.7 23.2 23.4 18.9 16.7 15.6 15 15.7 16.1 18.4 19.5 19.1 18.1 18 19.5 19.9 18.6 16.8 15.7 16.3 14.9 15.3 14.4 17.6 19 12.4 -9999 -9999 -9999 -9999 -9999 -9999 -9999 -9999 -9999 -9999 -9999 -9999 -9999 -9999 -9999 -9999 -9999 -9999 -9999 -9999 -9999 -9999 -9999 -9999 -9999 -9999 -9999 -9999 -9999 -9999 -9999 -9999 -9999 -9999 -9999 -9999 -9999 -9999 -9999 -9999 -9999 -9999 -9999 -9999 -9999 -9999 -9999 -9999 -9999 -9999 -9999 -9999 -9999 -9999 -9999 -9999 -9999 
-9999 -9999 -9999 -9999 -9999 -9999 -9999 -9999 -9999 -9999 -9999 -9999 -9999 -9999 -9999 -9999 -9999 -9999 -9999 -9999 -9999 -9999 -9999 -9999 -9999 -9999 -9999 -9999 -9999 -9999 -9999 -9999 -9999 -9999 -9999 -9999 -9999 -9999 -9999 -9999 -9999 22.9 18 14.6 15.8 16.6 14.2 13.1 13.5 15.6 15.6 13.3 11.3 12.4 11.3 10 11.8 13.5 14.9 15 15.8 16.1 16.9 15.7 14.6 14.3 15.1 14.4 14.3 15.6 18.9 19.3 18.4 17.3 16.5 16.8 17.8 18.2 17.4 16.6 16.7 14.9 15.9 18.9 19.6 17.7 16.3 16.9 19.9 23.6 22.1 19.3 16.1 15.8 17.1 18 19.4 18.8 17.6 16.5 16.3 18.9 18.7 18.8 17.1 15.5 15.5 12.8 12.3 14 17.3 16.2 -9999 -9999 -9999 -9999 -9999 -9999 -9999 -9999 -9999 -9999 -9999 -9999 -9999 -9999 -9999 -9999 -9999 -9999 -9999 -9999 -9999 -9999 -9999 -9999 -9999 -9999 -9999 -9999 -9999 -9999 -9999 -9999 -9999 -9999 -9999 -9999 -9999 -9999 -9999 -9999 -9999 -9999 -9999 -9999 -9999 -9999 -9999 -9999 -9999 -9999 -9999 -9999 -9999 -9999 -9999 -9999 -9999 -9999 
-9999 -9999 -9999 -9999 -9999 -9999 -9999 -9999 -9999 -9999 -9999 -9999 -9999 -9999 -9999 -9999 -9999 -9999 -9999 -9999 -9999 -9999 -9999 -9999 -9999 -9999 -9999 -9999 -9999 -9999 -9999 -9999 -9999 -9999 -9999 -9999 -9999 -9999 -9999 -9999 23 21 17.7 14.7 13.7 14.7 14.2 13.1 13.1 14.9 14.6 12.4 12.6 11.6 13.3 10.7 12.1 15.4 18.2 17.7 18.3 17.4 16.6 15.5 14.3 13.7 14 13.9 13.8 14.7 17.2 17.3 17.8 18.3 17.9 17.1 17.3 17.6 17.1 15.4 14.8 14.4 14.3 17 17.6 20.1 17.8 16.2 17.7 21.3 23 19.4 16.5 17.2 18.4 19.3 18.4 18.1 18.3 17.4 18.3 20.4 19.7 18.3 17 15.2 14.2 13.5 14.1 15.2 12.4 -9999 -9999 -9999 -9999 -9999 -9999 -9999 -9999 -9999 -9999 -9999 -9999 -9999 -9999 -9999 -9999 -9999 -9999 -9999 -9999 -9999 -9999 -9999 -9999 -9999 -9999 -9999 -9999 -9999 -9999 -9999 -9999 -9999 -9999 -9999 -9999 -9999 -9999 -9999 -9999 -9999 -9999 -9999 -9999 -9999 -9999 -9999 -9999 -9999 -9999 -9999 -9999 -9999 -9999 -9999 -9999 -9999 -9999 -9999 
-9999 -9999 -9999 -9999 -9999 -9999 -9999 -9999 -9999 -9999 -9999 -9999 -9999 -9999 -9999 -9999 -9999 -9999 -9999 -9999 -9999 -9999 -9999 -9999 -9999 -9999 -9999 -9999 -9999 -9999 -9999 -9999 -9999 -9999 -9999 -9999 -9999 -9999 -9999 -9999 23.1 19.6 15.4 13.9 13.1 13.2 13.3 13.9 13.3 15.5 14.5 12.9 14.5 12.3 10.8 13.9 16.1 17.9 19.4 19.3 17.8 16.3 15.5 15.1 13.7 13.5 14.1 13.8 14.8 15.7 17.7 16.5 17.7 18.6 17.8 17.3 16.8 15.7 15.9 16.9 14.8 15 14.8 14.3 16.3 19.7 20.4 19.9 17.2 20.5 22.9 20.3 16.8 17.7 18.3 18.3 17.2 17.3 17.9 17.5 19.8 19.7 17.2 18.5 16.4 14.4 14.1 12.7 13.6 10.7 9.8 -9999 -9999 -9999 -9999 -9999 -9999 -9999 -9999 -9999 -9999 -9999 -9999 -9999 -9999 -9999 -9999 -9999 -9999 -9999 -9999 -9999 -9999 -9999 -9999 -9999 -9999 -9999 -9999 -9999 -9999 -9999 -9999 -9999 -9999 -9999 -9999 -9999 -9999 -9999 -9999 -9999 -9999 -9999 -9999 -9999 -9999 -9999 -9999 -9999 -9999 -9999 -9999 -9999 -9999 -9999 -9999 -9999 -9999 -9999 
-9999 -9999 -9999 -9999 -9999 -9999 -9999 -9999 -9999 -9999 -9999 -9999 -9999 -9999 -9999 -9999 -9999 -9999 -9999 -9999 -9999 -9999 -9999 -9999 -9999 -9999 -9999 -9999 -9999 -9999 -9999 -9999 -9999 -9999 -9999 -9999 -9999 -9999 -9999 -9999 23.4 17.9 15.9 13.6 12.8 13.8 13.6 14.5 13.5 15.8 14.9 14.8 16.5 15.5 14.4 16.4 18.2 17.5 19.1 18.9 16.6 15.4 14.3 14 13.3 13.5 13.9 15.1 17 17.8 18.3 16.8 18.5 19.7 19.6 19 17 16 15.1 16.2 16.6 15.5 14.4 14.4 15.3 17.2 18.6 22 20.5 20.7 23.5 20.2 17.5 16.9 17.5 15.9 15.2 15.3 17.4 17.6 20.1 17.7 18.1 17.2 15.7 14.5 14.2 12.5 10 -9999 -9999 -9999 -9999 -9999 -9999 -9999 -9999 -9999 -9999 -9999 -9999 -9999 -9999 -9999 -9999 -9999 -9999 -9999 -9999 -9999 -9999 -9999 -9999 -9999 -9999 -9999 -9999 -9999 -9999 -9999 -9999 -9999 -9999 -9999 -9999 -9999 -9999 -9999 -9999 -9999 -9999 -9999 -9999 -9999 -9999 -9999 -9999 -9999 -9999 -9999 -9999 -9999 -9999 -9999 -9999 -9999 -9999 -9999 -9999 -9999 
-9999 -9999 -9999 -9999 -9999 -9999 -9999 -9999 -9999 -9999 -9999 -9999 -9999 -9999 -9999 -9999 -9999 -9999 -9999 -9999 -9999 -9999 -9999 -9999 -9999 -9999 -9999 -9999 -9999 -9999 -9999 -9999 -9999 -9999 -9999 -9999 -9999 -9999 -9999 -9999 22.2 16.7 13.8 12.7 12.9 13.9 14.8 15.1 13.6 14.8 17.2 15.9 15.9 15.9 16.5 17.6 16.3 15 17.4 18.7 16.9 15.2 14.8 14.2 13.8 14.2 14.8 14.8 16.6 18.3 19.1 18.8 19.2 20.5 19.3 18.4 19 16.5 15.2 15.6 17.3 16.7 15.5 14.2 14.1 13.6 16.4 19.8 19.5 23.9 21.5 18 15.7 15.6 16.1 14.3 14.4 15.9 17.7 18.6 20.2 18.2 17.8 17 14.8 15.3 13.8 12.2 -9999 -9999 -9999 -9999 -9999 -9999 -9999 -9999 -9999 -9999 -9999 -9999 -9999 -9999 -9999 -9999 -9999 -9999 -9999 -9999 -9999 -9999 -9999 -9999 -9999 -9999 -9999 -9999 -9999 -9999 -9999 -9999 -9999 -9999 -9999 -9999 -9999 -9999 -9999 -9999 -9999 -9999 -9999 -9999 -9999 -9999 -9999 -9999 -9999 -9999 -9999 -9999 -9999 -9999 -9999 -9999 -9999 -9999 -9999 -9999 -9999 -9999 
-9999 -9999 -9999 -9999 -9999 -9999 -9999 -9999 -9999 -9999 -9999 -9999 -9999 -9999 -9999 -9999 -9999 -9999 -9999 -9999 -9999 -9999 -9999 -9999 -9999 -9999 -9999 -9999 -9999 -9999 -9999 -9999 -9999 -9999 -9999 -9999 -9999 -9999 -9999 -9999 22.1 18.6 14.1 12.7 12.6 12.8 14.8 15.6 15 14.3 17.7 15.8 14.6 14.2 14.5 14.7 15 14.9 17.1 17.2 16.6 16.7 16.2 15.4 14.4 14.6 15.4 16.2 16 16.7 18 19.4 20.5 21.1 19.9 16.7 17.2 19 17.3 15.4 15.7 18 16.9 14.5 14.4 14.8 16.7 17.4 17.1 23 21.7 19.1 15.3 14.4 15.2 14.1 16.4 18.3 20.3 19.5 16.1 16 16.7 15.5 14.7 15.6 15.3 11.8 -9999 -9999 -9999 -9999 -9999 -9999 -9999 -9999 -9999 -9999 -9999 -9999 -9999 -9999 -9999 -9999 -9999 -9999 -9999 -9999 -9999 -9999 -9999 -9999 -9999 -9999 -9999 -9999 -9999 -9999 -9999 -9999 -9999 -9999 -9999 -9999 -9999 -9999 -9999 -9999 -9999 -9999 -9999 -9999 -9999 -9999 -9999 -9999 -9999 -9999 -9999 -9999 -9999 -9999 -9999 -9999 -9999 -9999 -9999 -9999 -9999 -9999 
-9999 -9999 -9999 -9999 -9999 -9999 -9999 -9999 -9999 -9999 -9999 -9999 -9999 -9999 -9999 -9999 -9999 -9999 -9999 -9999 -9999 -9999 -9999 -9999 -9999 -9999 -9999 -9999 -9999 -9999 -9999 -9999 -9999 -9999 -9999 -9999 -9999 -9999 -9999 -9999 21.9 18.7 16.5 15.4 13.7 12.6 13.8 16.3 16.9 15.9 17.4 14.2 13.9 13.5 13.3 13.4 14.2 15.3 17.1 18.3 17.4 15.8 14.6 15 14.6 14.7 14.6 14.8 14.5 15.8 16.3 16.1 18.7 20.2 20.3 17.1 15.9 17.4 19.3 18.8 16.1 15.6 17 16.7 15.9 15.8 18.9 16.6 17.3 20.5 22.4 16 13.9 13.8 13.5 14 17.7 20 17.8 18.9 17.8 17.6 15.9 14.6 15.3 15.9 15.6 10.6 -9999 -9999 -9999 -9999 -9999 -9999 -9999 -9999 -9999 -9999 -9999 -9999 -9999 -9999 -9999 -9999 -9999 -9999 -9999 -9999 -9999 -9999 -9999 -9999 -9999 -9999 -9999 -9999 -9999 -9999 -9999 -9999 -9999 -9999 -9999 -9999 -9999 -9999 -9999 -9999 -9999 -9999 -9999 -9999 -9999 -9999 -9999 -9999 -9999 -9999 -9999 -9999 -9999 -9999 -9999 -9999 -9999 -9999 -9999 -9999 -9999 -9999 
-9999 -9999 -9999 -9999 -9999 -9999 -9999 -9999 -9999 -9999 -9999 -9999 -9999 -9999 -9999 -9999 -9999 -9999 -9999 -9999 -9999 -9999 -9999 -9999 -9999 -9999 -9999 -9999 -9999 -9999 -9999 -9999 -9999 -9999 -9999 -9999 -9999 -9999 -9999 -9999 23.2 20.4 18 15.6 14.5 12.9 13.7 16.2 17.6 16.9 16.5 13.7 13.3 13.5 13.5 13.5 14.1 15.5 17.3 19 16.5 16 14.7 15 14.9 14.8 14.8 14.7 15.3 14.7 13.9 15.2 15.8 17.1 18.9 17.8 15.1 16.3 18.1 20.3 19 15.7 15.3 17.5 18.3 18.8 17.3 17.2 20.8 21.2 22.2 17.3 13.7 13.2 13.4 16.7 20.5 16.9 14.7 15.7 17 15.8 15 14.4 16.7 15.9 15.1 12.2 -9999 -9999 -9999 -9999 -9999 -9999 -9999 -9999 -9999 -9999 -9999 -9999 -9999 -9999 -9999 -9999 -9999 -9999 -9999 -9999 -9999 -9999 -9999 -9999 -9999 -9999 -9999 -9999 -9999 -9999 -9999 -9999 -9999 -9999 -9999 -9999 -9999 -9999 -9999 -9999 -9999 -9999 -9999 -9999 -9999 -9999 -9999 -9999 -9999 -9999 -9999 -9999 -9999 -9999 -9999 -9999 -9999 -9999 -9999 -9999 -9999 -9999 
-9999 -9999 -9999 -9999 -9999 -9999 -9999 -9999 -9999 -9999 -9999 -9999 -9999 -9999 -9999 -9999 -9999 -9999 -9999 -9999 -9999 -9999 -9999 -9999 -9999 -9999 -9999 -9999 -9999 -9999 -9999 -9999 -9999 -9999 -9999 -9999 -9999 -9999 -9999 -9999 -9999 22.2 18.7 14.8 12.5 12.5 13.6 15.4 17.5 16.4 17.2 14.3 14 14.4 13.8 13.7 15.4 15.3 16.4 18.1 17.8 16.6 15.2 15.5 15.1 15.1 15.1 14.7 14.8 14.3 14.2 14.9 15 15.8 15.8 15.7 15.3 16.1 17.6 19.1 18.9 17.7 15 15.3 16.6 14.9 14 18.9 17.6 15.1 20.7 20.3 15.5 13.2 15 19 19.8 17.6 14.6 13.9 15.9 15.4 14.1 15 16.1 16.2 17.5 12.5 8.9 -9999 -9999 -9999 -9999 -9999 -9999 -9999 -9999 -9999 -9999 -9999 -9999 -9999 -9999 -9999 -9999 -9999 -9999 -9999 -9999 -9999 -9999 -9999 -9999 -9999 -9999 -9999 -9999 -9999 -9999 -9999 -9999 -9999 -9999 -9999 -9999 -9999 -9999 -9999 -9999 -9999 -9999 -9999 -9999 -9999 -9999 -9999 -9999 -9999 -9999 -9999 -9999 -9999 -9999 -9999 -9999 -9999 -9999 -9999 -9999 -9999 
-9999 -9999 -9999 -9999 -9999 -9999 -9999 -9999 -9999 -9999 -9999 -9999 -9999 -9999 -9999 -9999 -9999 -9999 -9999 -9999 -9999 -9999 -9999 -9999 -9999 -9999 -9999 -9999 -9999 -9999 -9999 -9999 -9999 -9999 -9999 -9999 -9999 -9999 -9999 -9999 -9999 21.9 17.3 14.2 13 12.1 12.2 13.9 17.4 15.8 17.8 16.6 16 13.8 13.6 14.6 15.7 14.8 15.4 17.4 18 17.3 15.4 16.3 15.5 15.3 15.1 14.8 15.2 15.3 14.6 13.9 14.6 15.5 14.9 14.1 15.9 16.9 17.3 19.2 17.3 15.7 14.8 14.9 14.7 13.4 15 18.2 15 14.5 20.4 21.1 14.8 12.5 14 19.3 16.1 17.5 17.7 14.1 16.4 15.1 13.8 16.2 15.6 15.5 18.8 15.7 11.1 11.7 -9999 -9999 -9999 -9999 -9999 -9999 -9999 -9999 -9999 -9999 -9999 -9999 -9999 -9999 -9999 -9999 -9999 -9999 -9999 -9999 -9999 -9999 -9999 -9999 -9999 -9999 -9999 -9999 -9999 -9999 -9999 -9999 -9999 -9999 -9999 -9999 -9999 -9999 -9999 -9999 -9999 -9999 -9999 -9999 -9999 -9999 -9999 -9999 -9999 -9999 -9999 -9999 -9999 -9999 -9999 -9999 -9999 -9999 -9999 -9999 
-9999 -9999 -9999 -9999 -9999 -9999 -9999 -9999 -9999 -9999 -9999 -9999 -9999 -9999 -9999 -9999 -9999 -9999 -9999 -9999 -9999 -9999 -9999 -9999 -9999 -9999 -9999 -9999 -9999 -9999 -9999 -9999 -9999 -9999 -9999 -9999 -9999 -9999 -9999 -9999 -9999 23.4 18.5 14.4 13.4 12.9 12.2 13.9 17.8 17.2 15.8 18.8 17.4 14.4 15.6 15.2 16.1 15.4 15.2 17.1 18.8 17.1 17.8 17.4 15.9 15.2 15.2 14.9 14.8 15 14.8 14 14.8 15.5 15.6 14.9 15.6 18.3 18.1 19.1 18.2 15.6 14.3 16.2 14.9 14.9 15.2 15.4 14.2 14.4 17.4 22.8 18.6 14.2 14.9 20.3 15.4 14.2 18.5 17.2 17.8 17.5 16.4 17.4 14.9 15.6 14.5 16.9 19.3 13.7 -9999 -9999 -9999 -9999 -9999 -9999 -9999 -9999 -9999 -9999 -9999 -9999 -9999 -9999 -9999 -9999 -9999 -9999 -9999 -9999 -9999 -9999 -9999 -9999 -9999 -9999 -9999 -9999 -9999 -9999 -9999 -9999 -9999 -9999 -9999 -9999 -9999 -9999 -9999 -9999 -9999 -9999 -9999 -9999 -9999 -9999 -9999 -9999 -9999 -9999 -9999 -9999 -9999 -9999 -9999 -9999 -9999 -9999 -9999 -9999 
-9999 -9999 -9999 -9999 -9999 -9999 -9999 -9999 -9999 -9999 -9999 -9999 -9999 -9999 -9999 -9999 -9999 -9999 -9999 -9999 -9999 -9999 -9999 -9999 -9999 -9999 -9999 -9999 -9999 -9999 -9999 -9999 -9999 -9999 -9999 -9999 -9999 -9999 -9999 -9999 -9999 23.6 17.7 13.9 14 13.9 12.8 15.1 19.4 17.3 15.4 18.7 18.7 17.2 15.7 15.4 16.7 16.2 14.7 15.8 18.7 18 16.2 15.6 15.8 15.5 15.3 15 14.4 15 15.6 14.3 14.4 15.8 16.8 16.5 15.1 17.8 18.7 17.3 18.3 17.1 14.9 15.5 18.2 17.1 14.5 15.2 15.1 15.6 16.9 22.8 19.4 19.6 20.8 21.2 14.8 14.3 17.8 17.4 15.7 15.1 17.6 14.7 13.6 14.1 11.3 13.2 16.4 20.3 -9999 -9999 -9999 -9999 -9999 -9999 -9999 -9999 -9999 -9999 -9999 -9999 -9999 -9999 -9999 -9999 -9999 -9999 -9999 -9999 -9999 -9999 -9999 -9999 -9999 -9999 -9999 -9999 -9999 -9999 -9999 -9999 -9999 -9999 -9999 -9999 -9999 -9999 -9999 -9999 -9999 -9999 -9999 -9999 -9999 -9999 -9999 -9999 -9999 -9999 -9999 -9999 -9999 -9999 -9999 -9999 -9999 -9999 -9999 -9999 
-9999 -9999 -9999 -9999 -9999 -9999 -9999 -9999 -9999 -9999 -9999 -9999 -9999 -9999 -9999 -9999 -9999 -9999 -9999 -9999 -9999 -9999 -9999 -9999 -9999 -9999 -9999 -9999 -9999 -9999 -9999 -9999 -9999 -9999 -9999 -9999 -9999 -9999 -9999 -9999 -9999 23.6 17.8 15.2 15.2 17.4 15.5 18.1 20.5 17.7 13.8 16.8 19.7 17.4 16.3 16.7 17.5 16.7 15 16.2 18.3 16.3 15.2 15.2 15.8 15.7 15.6 15.3 14.4 13.9 15 16 15 16.1 17.3 16.8 14.9 16.6 16.3 15.6 18.3 18 17.2 15.9 16.5 19.2 16.4 19.2 20.2 20.7 23.4 20.8 21.5 19.5 17.6 19.2 16.1 13.2 16 15.1 14 16.4 15.1 14 12.9 13.1 12.3 12.9 13.5 18.3 21.6 -9999 -9999 -9999 -9999 -9999 -9999 -9999 -9999 -9999 -9999 -9999 -9999 -9999 -9999 -9999 -9999 -9999 -9999 -9999 -9999 -9999 -9999 -9999 -9999 -9999 -9999 -9999 -9999 -9999 -9999 -9999 -9999 -9999 -9999 -9999 -9999 -9999 -9999 -9999 -9999 -9999 -9999 -9999 -9999 -9999 -9999 -9999 -9999 -9999 -9999 -9999 -9999 -9999 -9999 -9999 -9999 -9999 -9999 -9999 
-9999 -9999 -9999 -9999 -9999 -9999 -9999 -9999 -9999 -9999 -9999 -9999 -9999 -9999 -9999 -9999 -9999 -9999 -9999 -9999 -9999 -9999 -9999 -9999 -9999 -9999 -9999 -9999 -9999 -9999 -9999 -9999 -9999 -9999 -9999 -9999 -9999 -9999 -9999 -9999 -9999 23.4 20.3 16.1 18.2 20.4 19.7 21.2 19.9 16.1 13.6 14.3 18.2 20.2 18 17.6 17.7 16.2 15.3 15.1 17.1 17.2 14.5 15.1 15.8 16.1 15.9 15.6 14.6 14 13.7 15.5 16.3 16.7 17.7 18 16.1 14.8 14.4 14.5 17.4 19.8 18.3 15.4 16.2 19.7 20.5 21.1 25.3 25.2 21.6 15.5 15.2 15.7 13.3 16.5 15.3 13 15.2 14.3 15.3 15.2 15.5 14 13.4 12.3 14.1 14.4 18.9 18.5 16.6 -9999 -9999 -9999 -9999 -9999 -9999 -9999 -9999 -9999 -9999 -9999 -9999 -9999 -9999 -9999 -9999 -9999 -9999 -9999 -9999 -9999 -9999 -9999 -9999 -9999 -9999 -9999 -9999 -9999 -9999 -9999 -9999 -9999 -9999 -9999 -9999 -9999 -9999 -9999 -9999 -9999 -9999 -9999 -9999 -9999 -9999 -9999 -9999 -9999 -9999 -9999 -9999 -9999 -9999 -9999 -9999 -9999 -9999 -9999 
-9999 -9999 -9999 -9999 -9999 -9999 -9999 -9999 -9999 -9999 -9999 -9999 -9999 -9999 -9999 -9999 -9999 -9999 -9999 -9999 -9999 -9999 -9999 -9999 -9999 -9999 -9999 -9999 -9999 -9999 -9999 -9999 -9999 -9999 -9999 -9999 -9999 -9999 -9999 -9999 -9999 23.9 21.1 21.4 21.6 20.2 20.1 21.6 18.7 16.1 14.6 14.1 17.1 20.8 17.5 17.7 16.9 16.1 15.3 16.2 17.2 18.6 15.3 15.2 15.4 16.2 16 15.7 14.9 14.3 13.6 14.5 15.6 16.7 17.6 18.8 17.6 15.3 14.4 14.4 15.4 18.6 19.7 16.5 15.2 16.9 19.1 21.2 24.1 23.7 18.4 15.3 12 14 11.7 14.8 14.2 13.1 13.8 15.2 15.5 14.3 13.8 12.7 12.6 13.4 14.2 15.9 16.1 11.4 10.6 -9999 -9999 -9999 -9999 -9999 -9999 -9999 -9999 -9999 -9999 -9999 -9999 -9999 -9999 -9999 -9999 -9999 -9999 -9999 -9999 -9999 -9999 -9999 -9999 -9999 -9999 -9999 -9999 -9999 -9999 -9999 -9999 -9999 -9999 -9999 -9999 -9999 -9999 -9999 -9999 -9999 -9999 -9999 -9999 -9999 -9999 -9999 -9999 -9999 -9999 -9999 -9999 -9999 -9999 -9999 -9999 -9999 -9999 -9999 
-9999 -9999 -9999 -9999 -9999 -9999 -9999 -9999 -9999 -9999 -9999 -9999 -9999 -9999 -9999 -9999 -9999 -9999 -9999 -9999 -9999 -9999 -9999 -9999 -9999 -9999 -9999 -9999 -9999 -9999 -9999 -9999 -9999 -9999 -9999 -9999 -9999 -9999 -9999 -9999 -9999 -9999 23.9 22.8 17.9 15.8 18.2 20.7 18.6 16.7 15.6 15.8 19.8 20.7 17.3 17.2 16.4 16 15.2 17 17.6 19.7 16.9 14.8 16.1 15.9 15.5 15.1 15 14.4 13.9 13.7 15.5 15.1 16.4 17.9 17.9 16.2 14.8 17 16.3 16 18.9 19.7 17.3 14.3 16.2 17.7 21.3 23.9 17.6 14.2 12.7 12.4 11.8 13.8 13.4 12 14.5 15.9 15.4 14.6 14.5 13.8 12.3 13.5 14.9 15.5 11.2 10.4 12.2 15.2 18.6 19.1 -9999 -9999 -9999 -9999 -9999 -9999 -9999 -9999 -9999 -9999 -9999 -9999 -9999 -9999 -9999 -9999 -9999 -9999 -9999 -9999 -9999 -9999 -9999 -9999 -9999 -9999 -9999 -9999 -9999 -9999 -9999 -9999 -9999 -9999 -9999 -9999 -9999 -9999 -9999 -9999 -9999 -9999 -9999 -9999 -9999 -9999 -9999 -9999 -9999 -9999 -9999 -9999 -9999 -9999 -9999 -9999 
-9999 -9999 -9999 -9999 -9999 -9999 -9999 -9999 -9999 -9999 -9999 -9999 -9999 -9999 -9999 -9999 -9999 -9999 -9999 -9999 -9999 -9999 -9999 -9999 -9999 -9999 -9999 -9999 -9999 -9999 -9999 -9999 -9999 -9999 -9999 -9999 -9999 -9999 -9999 -9999 -9999 -9999 24.1 21.3 18.2 15.5 17.9 18.2 17.8 17.6 16.8 17.8 20.9 19.6 16.5 17.6 17.2 16.1 14.4 16 16 18.3 18.6 15.8 15.5 16.3 15.8 14.4 14.6 14.2 14.4 14.4 14.8 14.1 15.1 16.6 18.1 17.1 15.3 16.8 18.4 18.6 19.3 20.3 17.7 15.4 17.5 20.1 22.9 24 17.4 12.9 13.1 11.4 12.3 13.1 11.8 13.5 16.8 15 15.8 15.6 14.3 12.9 12.5 13.9 14 13 14.2 17 19.2 20.5 23.1 23.2 24.1 -9999 -9999 -9999 -9999 -9999 -9999 -9999 -9999 -9999 -9999 -9999 -9999 -9999 -9999 -9999 -9999 -9999 -9999 -9999 -9999 -9999 -9999 -9999 -9999 -9999 -9999 -9999 -9999 -9999 -9999 -9999 -9999 -9999 -9999 -9999 -9999 -9999 -9999 -9999 -9999 -9999 -9999 -9999 -9999 -9999 -9999 -9999 -9999 -9999 -9999 -9999 -9999 -9999 -9999 -9999 
-9999 -9999 -9999 -9999 -9999 -9999 -9999 -9999 -9999 -9999 -9999 -9999 -9999 -9999 -9999 -9999 -9999 -9999 -9999 -9999 -9999 -9999 -9999 -9999 -9999 -9999 -9999 -9999 -9999 -9999 -9999 -9999 -9999 -9999 -9999 -9999 -9999 -9999 -9999 -9999 -9999 -9999 24.9 23 20 15.7 16.2 16.8 17.5 18.4 17.8 18.5 20.4 19.3 16.8 18.2 17.3 15.8 14.4 14.8 15.3 19 17.8 15.1 14.7 15.9 17.5 15.7 14.2 14.2 14.1 14.8 15.3 14 14.2 15.2 16.8 18.3 17.7 15.6 17.1 17.8 17 18.4 17.9 15.6 15.3 15.9 19 24.6 19 15.4 13.1 11.4 14.4 11.4 13 14.8 16.3 16.6 16.1 15.3 13.5 12.5 13.1 13.2 14.3 15.2 16.9 14.1 14.9 19.9 21 -9999 -9999 -9999 -9999 -9999 -9999 -9999 -9999 -9999 -9999 -9999 -9999 -9999 -9999 -9999 -9999 -9999 -9999 -9999 -9999 -9999 -9999 -9999 -9999 -9999 -9999 -9999 -9999 -9999 -9999 -9999 -9999 -9999 -9999 -9999 -9999 -9999 -9999 -9999 -9999 -9999 -9999 -9999 -9999 -9999 -9999 -9999 -9999 -9999 -9999 -9999 -9999 -9999 -9999 -9999 -9999 -9999 
-9999 -9999 -9999 -9999 -9999 -9999 -9999 -9999 -9999 -9999 -9999 -9999 -9999 -9999 -9999 -9999 -9999 -9999 -9999 -9999 -9999 -9999 -9999 -9999 -9999 -9999 -9999 -9999 -9999 -9999 -9999 -9999 -9999 -9999 -9999 -9999 -9999 -9999 -9999 -9999 -9999 -9999 24.9 21.7 18.1 14.4 14.4 15.4 17 18.1 17.5 16.6 19.7 20.8 18.1 18.3 17.3 16.6 14.6 14.5 16 19.3 18.4 15.4 14.5 14.8 15.5 17.2 17.4 16.2 14.8 14.9 14.8 15.2 13.7 14 16.3 19 19.3 16.1 16.7 16.1 15.2 18 18 14.7 14.1 16 20.2 22.2 23.8 19.2 14.4 15 13.5 12.8 15.4 17.8 14.5 17.9 18.9 15 13.2 12.6 14.7 14.7 15.2 14.1 14.8 12 15.8 18.7 18.7 21.9 23.6 -9999 -9999 -9999 -9999 -9999 -9999 -9999 -9999 -9999 -9999 -9999 -9999 -9999 -9999 -9999 -9999 -9999 -9999 -9999 -9999 -9999 -9999 -9999 -9999 -9999 -9999 -9999 -9999 -9999 -9999 -9999 -9999 -9999 -9999 -9999 -9999 -9999 -9999 -9999 -9999 -9999 -9999 -9999 -9999 -9999 -9999 -9999 -9999 -9999 -9999 -9999 -9999 -9999 -9999 -9999 
-9999 -9999 -9999 -9999 -9999 -9999 -9999 -9999 -9999 -9999 -9999 -9999 -9999 -9999 -9999 -9999 -9999 -9999 -9999 -9999 -9999 -9999 -9999 -9999 -9999 -9999 -9999 -9999 -9999 -9999 -9999 -9999 -9999 -9999 -9999 -9999 -9999 -9999 -9999 -9999 -9999 -9999 24.3 21.9 18.5 15.6 14 14.9 18.5 19.5 18.7 19.7 21.2 20.1 17.8 18.6 16 14.9 15.1 14.3 17.9 20.1 17.4 15.6 14.7 14.2 15 16.3 17.4 18.7 18.6 17.3 15.5 16 15 15.7 17.4 18.7 20.7 19 17.3 16 15.2 17.5 19.4 14.6 13.6 17.2 17.2 17.7 22.7 20.8 16.9 14.9 14.4 13.2 16.3 18.6 14.3 17.9 18.5 14.8 14 13.9 13.5 14.8 16.8 12.8 13.1 14.5 16 15.7 19.8 24.1 21.7 -9999 -9999 -9999 -9999 -9999 -9999 -9999 -9999 -9999 -9999 -9999 -9999 -9999 -9999 -9999 -9999 -9999 -9999 -9999 -9999 -9999 -9999 -9999 -9999 -9999 -9999 -9999 -9999 -9999 -9999 -9999 -9999 -9999 -9999 -9999 -9999 -9999 -9999 -9999 -9999 -9999 -9999 -9999 -9999 -9999 -9999 -9999 -9999 -9999 -9999 -9999 -9999 -9999 -9999 -9999 
-9999 -9999 -9999 -9999 -9999 -9999 -9999 -9999 -9999 -9999 -9999 -9999 -9999 -9999 -9999 -9999 -9999 -9999 -9999 -9999 -9999 -9999 -9999 -9999 -9999 -9999 -9999 -9999 -9999 -9999 -9999 -9999 -9999 -9999 -9999 -9999 -9999 -9999 -9999 -9999 -9999 -9999 23.3 20.4 16.3 15.5 14.9 15.6 18.4 21.6 22 19.8 19.2 18.9 17.2 17.2 17.6 15.4 15.3 14.7 18.7 21.5 19.1 17.2 14.4 13.6 14.7 16.1 17.7 18.7 19.8 20.5 19.7 18.9 16.8 17.6 18.1 18.9 20.5 20.5 19.9 15.5 15.1 19.2 18.9 15.3 14 14.8 15.7 19.6 22.5 23.7 17.2 18 15.6 15.1 15.1 18.6 17.7 18.7 18.7 15.2 15.6 14.1 12.7 14 15.7 14.8 14.2 14.3 15.4 19.9 23.1 23.3 17.4 13.4 -9999 -9999 -9999 -9999 -9999 -9999 -9999 -9999 -9999 -9999 -9999 -9999 -9999 -9999 -9999 -9999 -9999 -9999 -9999 -9999 -9999 -9999 -9999 -9999 -9999 -9999 -9999 -9999 -9999 -9999 -9999 -9999 -9999 -9999 -9999 -9999 -9999 -9999 -9999 -9999 -9999 -9999 -9999 -9999 -9999 -9999 -9999 -9999 -9999 -9999 -9999 -9999 -9999 -9999 
-9999 -9999 -9999 -9999 -9999 -9999 -9999 -9999 -9999 -9999 -9999 -9999 -9999 -9999 -9999 -9999 -9999 -9999 -9999 -9999 -9999 -9999 -9999 -9999 -9999 -9999 -9999 -9999 -9999 -9999 -9999 -9999 -9999 -9999 -9999 -9999 -9999 -9999 -9999 -9999 -9999 -9999 -9999 22.1 17.7 14.8 16 17 20.6 20.6 21.7 17.7 16.6 16.4 17.2 16.8 16 17.2 18.3 17.6 20.9 20.6 15.9 16.1 15.4 13.6 13.4 14.5 16.5 19.2 19.8 19.3 17.5 17.4 17.1 15.5 15.9 15.7 18.5 20.3 19.6 16.8 14.2 17.2 20.6 17.7 15.2 14.2 16 17.1 19.3 24.9 19.7 18.8 16.2 14.9 13.8 17 18 20.7 20.6 18.7 15.4 13.1 13.2 12.9 14.4 17.8 15.8 13.7 17 19.3 22.9 21 15.8 -9999 -9999 -9999 -9999 -9999 -9999 -9999 -9999 -9999 -9999 -9999 -9999 -9999 -9999 -9999 -9999 -9999 -9999 -9999 -9999 -9999 -9999 -9999 -9999 -9999 -9999 -9999 -9999 -9999 -9999 -9999 -9999 -9999 -9999 -9999 -9999 -9999 -9999 -9999 -9999 -9999 -9999 -9999 -9999 -9999 -9999 -9999 -9999 -9999 -9999 -9999 -9999 -9999 -9999 -9999 
-9999 -9999 -9999 -9999 -9999 -9999 -9999 -9999 -9999 -9999 -9999 -9999 -9999 -9999 -9999 -9999 -9999 -9999 -9999 -9999 -9999 -9999 -9999 -9999 -9999 -9999 -9999 -9999 -9999 -9999 -9999 -9999 -9999 -9999 -9999 -9999 -9999 -9999 -9999 -9999 -9999 -9999 -9999 22.3 17.9 15.4 15.2 19.4 20.8 22.5 20.6 18.1 17.2 16.8 18 17.2 16.5 16.6 19.8 21.4 21.2 18.9 16.2 14.8 14.7 13.7 13.6 14.3 15.1 17.6 18.8 17.4 15.6 14.7 14 14 13.1 13.9 14.6 16.9 20.6 18.4 15.1 16.2 18.7 19.3 16.3 14.7 14.7 15.2 18.5 24.1 21.6 18.2 15.5 13.1 12.8 15.4 14.8 17.4 22.5 19.3 15.2 12.9 13.7 14.9 16.1 18.4 15.1 13.8 16.9 21.3 20.6 16.6 -9999 -9999 -9999 -9999 -9999 -9999 -9999 -9999 -9999 -9999 -9999 -9999 -9999 -9999 -9999 -9999 -9999 -9999 -9999 -9999 -9999 -9999 -9999 -9999 -9999 -9999 -9999 -9999 -9999 -9999 -9999 -9999 -9999 -9999 -9999 -9999 -9999 -9999 -9999 -9999 -9999 -9999 -9999 -9999 -9999 -9999 -9999 -9999 -9999 -9999 -9999 -9999 -9999 -9999 -9999 -9999 
-9999 -9999 -9999 -9999 -9999 -9999 -9999 -9999 -9999 -9999 -9999 -9999 -9999 -9999 -9999 -9999 -9999 -9999 -9999 -9999 -9999 -9999 -9999 -9999 -9999 -9999 -9999 -9999 -9999 -9999 -9999 -9999 -9999 -9999 -9999 -9999 -9999 -9999 -9999 -9999 -9999 -9999 -9999 23.8 19.4 16 14.1 18.6 21 22.8 20.5 18.5 17.9 18.1 19.1 19.1 18.8 15.9 18.1 22.2 20 15.7 13.6 14.6 14 13.6 13.9 14 15 14.6 16.2 16.5 15.6 14.3 13.8 13.7 13.3 14 14.6 17.7 22.1 19.8 17.1 19.3 21.4 17.1 16.7 15.4 14.5 15.1 19 22.9 24 19.8 15.6 13.4 14.6 15.7 14.9 17.4 21.5 19.6 14.9 14.7 14 13 14.6 17.5 17 15.5 19.2 18.8 16.8 -9999 -9999 -9999 -9999 -9999 -9999 -9999 -9999 -9999 -9999 -9999 -9999 -9999 -9999 -9999 -9999 -9999 -9999 -9999 -9999 -9999 -9999 -9999 -9999 -9999 -9999 -9999 -9999 -9999 -9999 -9999 -9999 -9999 -9999 -9999 -9999 -9999 -9999 -9999 -9999 -9999 -9999 -9999 -9999 -9999 -9999 -9999 -9999 -9999 -9999 -9999 -9999 -9999 -9999 -9999 -9999 -9999 
-9999 -9999 -9999 -9999 -9999 -9999 -9999 -9999 -9999 -9999 -9999 -9999 -9999 -9999 -9999 -9999 -9999 -9999 -9999 -9999 -9999 -9999 -9999 -9999 -9999 -9999 -9999 -9999 -9999 -9999 -9999 -9999 -9999 -9999 -9999 -9999 -9999 -9999 -9999 -9999 -9999 -9999 -9999 21.5 16 14.2 16.3 20.2 22 20 16.9 18.4 19.3 18.7 17.7 18.1 15.5 13.7 16.1 21.7 21.1 16.2 13.4 13.4 13.5 13.9 13.9 14.7 15.4 14.4 14.5 16 17.3 17.6 16.7 15.8 15.7 16.6 18.6 20.2 22.2 19.3 17.5 19.4 22 20.3 17.5 17.4 15.7 17.9 17.7 21.2 25.2 20.6 14.2 14.4 17.6 17 14.6 14.8 18.5 21.7 18.9 15.3 14.5 13.6 14.2 18.6 17 14 19 14.6 -9999 -9999 -9999 -9999 -9999 -9999 -9999 -9999 -9999 -9999 -9999 -9999 -9999 -9999 -9999 -9999 -9999 -9999 -9999 -9999 -9999 -9999 -9999 -9999 -9999 -9999 -9999 -9999 -9999 -9999 -9999 -9999 -9999 -9999 -9999 -9999 -9999 -9999 -9999 -9999 -9999 -9999 -9999 -9999 -9999 -9999 -9999 -9999 -9999 -9999 -9999 -9999 -9999 -9999 -9999 -9999 -9999 -9999 
-9999 -9999 -9999 -9999 -9999 -9999 -9999 -9999 -9999 -9999 -9999 -9999 -9999 -9999 -9999 -9999 -9999 -9999 -9999 -9999 -9999 -9999 -9999 -9999 -9999 -9999 -9999 -9999 -9999 -9999 -9999 -9999 -9999 -9999 -9999 -9999 -9999 -9999 -9999 -9999 -9999 -9999 23.3 19 14.4 16.5 20.1 22.2 21.1 15.5 15.5 18.5 18.1 16.6 15.7 17 15.1 13.3 16 21.4 22.4 18.7 14.9 12.8 13.3 13.7 14.2 14.9 15.5 14.9 14.7 14.9 17.4 19.2 20.1 20.1 20.4 20.8 21.2 22.4 21.8 17.5 14.7 17 20.3 22 18.7 15.1 15.4 19.3 20.8 22.7 25.1 19 14.8 18.5 19.4 15.6 14.3 15 16.9 20.9 22.4 19.7 17.1 14.2 15 20 16.5 14.2 16.9 -9999 -9999 -9999 -9999 -9999 -9999 -9999 -9999 -9999 -9999 -9999 -9999 -9999 -9999 -9999 -9999 -9999 -9999 -9999 -9999 -9999 -9999 -9999 -9999 -9999 -9999 -9999 -9999 -9999 -9999 -9999 -9999 -9999 -9999 -9999 -9999 -9999 -9999 -9999 -9999 -9999 -9999 -9999 -9999 -9999 -9999 -9999 -9999 -9999 -9999 -9999 -9999 -9999 -9999 -9999 -9999 -9999 -9999 -9999 
-9999 -9999 -9999 -9999 -9999 -9999 -9999 -9999 -9999 -9999 -9999 -9999 -9999 -9999 -9999 -9999 -9999 -9999 -9999 -9999 -9999 -9999 -9999 -9999 -9999 -9999 -9999 -9999 -9999 -9999 -9999 -9999 -9999 -9999 -9999 -9999 -9999 -9999 -9999 -9999 -9999 -9999 22.4 17.5 15 16.1 20.8 19.5 17.4 16.4 17.7 18.9 16.1 14.9 15.1 15.8 -9999 13.5 18.8 22.2 22.9 20.1 17.1 14.9 14.3 13.8 14.1 15.3 15.2 16 15.3 14.9 15.9 16.2 19.5 20.6 22.1 22.5 22.3 20.4 20.4 18.8 14.7 16.6 19 21.7 20.6 16.6 16 19.2 23.3 24.1 22.8 15.8 18.8 21.5 16 14.9 14.4 14.2 14.1 15.4 20.2 22.7 20.8 16.7 16.2 20.6 17.8 13.2 14.1 -9999 -9999 -9999 -9999 -9999 -9999 -9999 -9999 -9999 -9999 -9999 -9999 -9999 -9999 -9999 -9999 -9999 -9999 -9999 -9999 -9999 -9999 -9999 -9999 -9999 -9999 -9999 -9999 -9999 -9999 -9999 -9999 -9999 -9999 -9999 -9999 -9999 -9999 -9999 -9999 -9999 -9999 -9999 -9999 -9999 -9999 -9999 -9999 -9999 -9999 -9999 -9999 -9999 -9999 -9999 -9999 -9999 -9999 -9999 
-9999 -9999 -9999 -9999 -9999 -9999 -9999 -9999 -9999 -9999 -9999 -9999 -9999 -9999 -9999 -9999 -9999 -9999 -9999 -9999 -9999 -9999 -9999 -9999 -9999 -9999 -9999 -9999 -9999 -9999 -9999 -9999 -9999 -9999 -9999 -9999 -9999 -9999 -9999 -9999 -9999 -9999 22.8 20.4 18.6 16.6 19.1 21.1 16.8 19.4 18.4 16.2 14.8 14.6 -9999 -9999 -9999 15.9 20.7 23.6 22.3 19 15 14.1 14 14.5 14.5 14.9 15.8 16.3 15.7 14.7 14 14.7 17.2 18.1 19.3 20.5 22 17.2 18.2 16.7 14.1 15.7 19.7 21.5 20.1 20.1 17.9 18.1 20.1 21.9 24.4 20.6 22.8 18.3 14.7 16 15.9 15.9 13.8 13.2 15.2 19.9 21.7 16.4 19.1 21.4 17.6 14.5 16.3 -9999 -9999 -9999 -9999 -9999 -9999 -9999 -9999 -9999 -9999 -9999 -9999 -9999 -9999 -9999 -9999 -9999 -9999 -9999 -9999 -9999 -9999 -9999 -9999 -9999 -9999 -9999 -9999 -9999 -9999 -9999 -9999 -9999 -9999 -9999 -9999 -9999 -9999 -9999 -9999 -9999 -9999 -9999 -9999 -9999 -9999 -9999 -9999 -9999 -9999 -9999 -9999 -9999 -9999 -9999 -9999 -9999 -9999 -9999 
-9999 -9999 -9999 -9999 -9999 -9999 -9999 -9999 -9999 -9999 -9999 -9999 -9999 -9999 -9999 -9999 -9999 -9999 -9999 -9999 -9999 -9999 -9999 -9999 -9999 -9999 -9999 -9999 -9999 -9999 -9999 -9999 -9999 -9999 -9999 -9999 -9999 -9999 -9999 -9999 -9999 -9999 -9999 23.6 18.9 17.2 21.1 20.1 18.2 21.6 18.2 15.9 14.9 13.8 -9999 -9999 -9999 20.2 21.6 21.5 20 19.7 14.4 12.7 13.6 14.7 15.6 14.7 15.4 16.5 16.2 13.9 13.2 13.5 14.8 15.1 16.2 20.6 21.6 16.5 15.5 14.4 14.7 15.5 18.4 21.9 19.9 19.8 19.5 17.2 18.9 18 24.7 23.4 20 15.5 14.4 14.8 15.7 18.2 15.4 15 16.9 20.8 22.7 20.9 21.9 17.4 16.2 19.4 20.9 19.3 -9999 -9999 -9999 -9999 -9999 -9999 -9999 -9999 -9999 -9999 -9999 -9999 -9999 -9999 -9999 -9999 -9999 -9999 -9999 -9999 -9999 -9999 -9999 -9999 -9999 -9999 -9999 -9999 -9999 -9999 -9999 -9999 -9999 -9999 -9999 -9999 -9999 -9999 -9999 -9999 -9999 -9999 -9999 -9999 -9999 -9999 -9999 -9999 -9999 -9999 -9999 -9999 -9999 -9999 -9999 -9999 -9999 -9999 
-9999 -9999 -9999 -9999 -9999 -9999 -9999 -9999 -9999 -9999 -9999 -9999 -9999 -9999 -9999 -9999 -9999 -9999 -9999 -9999 -9999 -9999 -9999 -9999 -9999 -9999 -9999 -9999 -9999 -9999 -9999 -9999 -9999 -9999 -9999 -9999 -9999 -9999 -9999 -9999 -9999 -9999 -9999 24.1 20.7 17.8 21.3 20 22.2 20 14.7 13.5 14.2 -9999 -9999 -9999 -9999 -9999 -9999 18.3 17.7 15.6 15 13.6 13 13.9 13.9 16.2 15 17 16.5 13.6 13.3 13.2 13.9 16.2 19.3 22.5 18.6 15.9 14.9 14.2 14.6 15.3 18.4 21.6 21.9 17.2 17.6 15.5 18.2 19 24.2 23.3 17.5 14.5 13.9 15.9 17.4 18.2 19.1 20.3 20.8 23.1 21.7 23.2 18.7 17.2 19.7 24.2 22.7 -9999 -9999 -9999 -9999 -9999 -9999 -9999 -9999 -9999 -9999 -9999 -9999 -9999 -9999 -9999 -9999 -9999 -9999 -9999 -9999 -9999 -9999 -9999 -9999 -9999 -9999 -9999 -9999 -9999 -9999 -9999 -9999 -9999 -9999 -9999 -9999 -9999 -9999 -9999 -9999 -9999 -9999 -9999 -9999 -9999 -9999 -9999 -9999 -9999 -9999 -9999 -9999 -9999 -9999 -9999 -9999 -9999 -9999 -9999 
-9999 -9999 -9999 -9999 -9999 -9999 -9999 -9999 -9999 -9999 -9999 -9999 -9999 -9999 -9999 -9999 -9999 -9999 -9999 -9999 -9999 -9999 -9999 -9999 -9999 -9999 -9999 -9999 -9999 -9999 -9999 -9999 -9999 -9999 -9999 -9999 -9999 -9999 -9999 -9999 -9999 -9999 -9999 24.2 21.4 18.5 21.6 21.4 21.1 17.9 16.2 15.3 14.7 -9999 -9999 -9999 -9999 -9999 -9999 -9999 14.8 13.8 14.3 13.1 12.8 13 13.5 14.7 16.8 17.2 18.2 15.5 14.5 13.8 15.6 18.2 22.3 20.3 17.2 16 17.1 15.4 13.8 14.7 17.8 21.8 20.4 16.3 15.9 15.5 18.8 21.8 24.7 23.3 17.9 14.3 13.7 15.3 15 14.6 16.3 16.9 20.3 23.7 22 23.3 18.8 22 21.6 25.9 -9999 -9999 -9999 -9999 -9999 -9999 -9999 -9999 -9999 -9999 -9999 -9999 -9999 -9999 -9999 -9999 -9999 -9999 -9999 -9999 -9999 -9999 -9999 -9999 -9999 -9999 -9999 -9999 -9999 -9999 -9999 -9999 -9999 -9999 -9999 -9999 -9999 -9999 -9999 -9999 -9999 -9999 -9999 -9999 -9999 -9999 -9999 -9999 -9999 -9999 -9999 -9999 -9999 -9999 -9999 -9999 -9999 -9999 -9999 -9999 
-9999 -9999 -9999 -9999 -9999 -9999 -9999 -9999 -9999 -9999 -9999 -9999 -9999 -9999 -9999 -9999 -9999 -9999 -9999 -9999 -9999 -9999 -9999 -9999 -9999 -9999 -9999 -9999 -9999 -9999 -9999 -9999 -9999 -9999 -9999 -9999 -9999 -9999 -9999 -9999 -9999 -9999 -9999 -9999 25.1 18.9 19.5 22.6 20.3 17.7 15 13.6 -9999 -9999 -9999 -9999 -9999 -9999 -9999 -9999 -9999 13.7 13.7 12.3 14 14.1 14.9 15.1 17.1 15.9 19 19.2 18.2 17 19.1 21.7 22 22.1 19.5 17.3 17.9 14.7 13.6 15.4 19.5 22.3 17.4 14.5 15.5 15.9 18.5 20.5 23.6 24.8 18.6 16 13.8 16.6 15.4 15.8 14.4 14.7 17.6 23 25.5 24.2 21.3 24.5 -9999 -9999 -9999 -9999 -9999 -9999 -9999 -9999 -9999 -9999 -9999 -9999 -9999 -9999 -9999 -9999 -9999 -9999 -9999 -9999 -9999 -9999 -9999 -9999 -9999 -9999 -9999 -9999 -9999 -9999 -9999 -9999 -9999 -9999 -9999 -9999 -9999 -9999 -9999 -9999 -9999 -9999 -9999 -9999 -9999 -9999 -9999 -9999 -9999 -9999 -9999 -9999 -9999 -9999 -9999 -9999 -9999 -9999 -9999 -9999 -9999 -9999 
-9999 -9999 -9999 -9999 -9999 -9999 -9999 -9999 -9999 -9999 -9999 -9999 -9999 -9999 -9999 -9999 -9999 -9999 -9999 -9999 -9999 -9999 -9999 -9999 -9999 -9999 -9999 -9999 -9999 -9999 -9999 -9999 -9999 -9999 -9999 -9999 -9999 -9999 -9999 -9999 -9999 -9999 -9999 -9999 24.2 18.5 21.7 21.1 15.9 13.7 13.5 -9999 -9999 -9999 -9999 -9999 -9999 -9999 -9999 -9999 -9999 -9999 -9999 13.6 13.8 14.5 15.6 16.8 17.3 17.2 17.6 20.7 21.4 21.1 21.3 20.6 19.1 22.9 21.4 20.5 18.6 16.6 13.8 17.4 21.9 23.1 18.2 15.6 15.5 15.8 18.3 20.9 21.7 25.4 21.9 18.1 13.9 15.7 18.9 19 17 15.1 14.2 18.6 22.3 25.1 25.1 -9999 -9999 -9999 -9999 -9999 -9999 -9999 -9999 -9999 -9999 -9999 -9999 -9999 -9999 -9999 -9999 -9999 -9999 -9999 -9999 -9999 -9999 -9999 -9999 -9999 -9999 -9999 -9999 -9999 -9999 -9999 -9999 -9999 -9999 -9999 -9999 -9999 -9999 -9999 -9999 -9999 -9999 -9999 -9999 -9999 -9999 -9999 -9999 -9999 -9999 -9999 -9999 -9999 -9999 -9999 -9999 -9999 -9999 -9999 -9999 -9999 -9999 -9999 
-9999 -9999 -9999 -9999 -9999 -9999 -9999 -9999 -9999 -9999 -9999 -9999 -9999 -9999 -9999 -9999 -9999 -9999 -9999 -9999 -9999 -9999 -9999 -9999 -9999 -9999 -9999 -9999 -9999 -9999 -9999 -9999 -9999 -9999 -9999 -9999 -9999 -9999 -9999 -9999 -9999 -9999 -9999 -9999 24.8 21.3 22.7 18.6 15.2 -9999 -9999 -9999 -9999 -9999 -9999 -9999 -9999 -9999 -9999 -9999 -9999 -9999 -9999 13.7 13.2 14.3 14.1 14.4 17.8 17.4 17.9 17.6 18.8 18.9 16.8 16.6 16.3 21.9 21.3 18.3 18 15.6 14.6 17.7 21.4 24.1 20.3 19 17 17 17.6 19 21 25.3 21.1 16.5 14.2 15.9 16.6 20.4 19.9 19.3 15.9 17.5 21.2 25.4 -9999 -9999 -9999 -9999 -9999 -9999 -9999 -9999 -9999 -9999 -9999 -9999 -9999 -9999 -9999 -9999 -9999 -9999 -9999 -9999 -9999 -9999 -9999 -9999 -9999 -9999 -9999 -9999 -9999 -9999 -9999 -9999 -9999 -9999 -9999 -9999 -9999 -9999 -9999 -9999 -9999 -9999 -9999 -9999 -9999 -9999 -9999 -9999 -9999 -9999 -9999 -9999 -9999 -9999 -9999 -9999 -9999 -9999 -9999 -9999 -9999 -9999 -9999 -9999 
-9999 -9999 -9999 -9999 -9999 -9999 -9999 -9999 -9999 -9999 -9999 -9999 -9999 -9999 -9999 -9999 -9999 -9999 -9999 -9999 -9999 -9999 -9999 -9999 -9999 -9999 -9999 -9999 -9999 -9999 -9999 -9999 -9999 -9999 -9999 -9999 -9999 -9999 -9999 -9999 -9999 -9999 -9999 -9999 24.8 22.3 22.7 17 17.5 -9999 -9999 -9999 -9999 -9999 -9999 -9999 -9999 -9999 -9999 -9999 -9999 -9999 -9999 14.4 14.3 15.3 14.6 13.5 17.2 15.4 13.6 13.2 16.4 14.4 13.8 14.7 17.4 20.6 22.6 17.6 16.1 15 15.1 17.2 21.1 24.2 23 20 18.3 18.1 17.8 20.3 20.8 23.9 23.2 19.3 17.7 17.2 15.1 16.7 19.4 22.7 20 16.9 20.1 25.2 -9999 -9999 -9999 -9999 -9999 -9999 -9999 -9999 -9999 -9999 -9999 -9999 -9999 -9999 -9999 -9999 -9999 -9999 -9999 -9999 -9999 -9999 -9999 -9999 -9999 -9999 -9999 -9999 -9999 -9999 -9999 -9999 -9999 -9999 -9999 -9999 -9999 -9999 -9999 -9999 -9999 -9999 -9999 -9999 -9999 -9999 -9999 -9999 -9999 -9999 -9999 -9999 -9999 -9999 -9999 -9999 -9999 -9999 -9999 -9999 -9999 -9999 -9999 -9999 
-9999 -9999 -9999 -9999 -9999 -9999 -9999 -9999 -9999 -9999 -9999 -9999 -9999 -9999 -9999 -9999 -9999 -9999 -9999 -9999 -9999 -9999 -9999 -9999 -9999 -9999 -9999 -9999 -9999 -9999 -9999 -9999 -9999 -9999 -9999 -9999 -9999 -9999 -9999 -9999 -9999 -9999 -9999 -9999 24.2 22 24.4 22.7 21.7 -9999 -9999 -9999 -9999 -9999 -9999 -9999 -9999 -9999 -9999 -9999 -9999 -9999 -9999 -9999 -9999 16.3 17.3 14.9 15.3 18.5 14.5 13.9 14.8 12.3 11.8 14.5 19.3 22.4 23.3 16.5 17.1 15.6 15.7 18.6 23.1 22.8 18.7 17.2 16.8 16.8 16.6 18.4 21.8 23.3 24.7 22.5 20.6 17 14.5 15.7 18.4 22.3 23.4 19.7 22.1 -9999 -9999 -9999 -9999 -9999 -9999 -9999 -9999 -9999 -9999 -9999 -9999 -9999 -9999 -9999 -9999 -9999 -9999 -9999 -9999 -9999 -9999 -9999 -9999 -9999 -9999 -9999 -9999 -9999 -9999 -9999 -9999 -9999 -9999 -9999 -9999 -9999 -9999 -9999 -9999 -9999 -9999 -9999 -9999 -9999 -9999 -9999 -9999 -9999 -9999 -9999 -9999 -9999 -9999 -9999 -9999 -9999 -9999 -9999 -9999 -9999 -9999 -9999 -9999 -9999 
-9999 -9999 -9999 -9999 -9999 -9999 -9999 -9999 -9999 -9999 -9999 -9999 -9999 -9999 -9999 -9999 -9999 -9999 -9999 -9999 -9999 -9999 -9999 -9999 -9999 -9999 -9999 -9999 -9999 -9999 -9999 -9999 -9999 -9999 -9999 -9999 -9999 -9999 -9999 -9999 -9999 -9999 -9999 -9999 23.9 22.9 22.4 20.1 16.9 13.7 -9999 -9999 -9999 -9999 -9999 -9999 -9999 -9999 -9999 -9999 -9999 -9999 -9999 -9999 -9999 15.5 18.1 19.5 16.4 18.9 17.4 13.7 11.5 12.2 12.7 15.6 17.9 21.7 24.2 19.2 19 16.6 16.2 17.7 22.4 22.8 19.1 16.1 16.3 15.2 15.7 18.1 19.2 21.4 24.8 23.4 20.8 18.4 16 16.2 18.9 22.4 24.5 22.6 23.6 -9999 -9999 -9999 -9999 -9999 -9999 -9999 -9999 -9999 -9999 -9999 -9999 -9999 -9999 -9999 -9999 -9999 -9999 -9999 -9999 -9999 -9999 -9999 -9999 -9999 -9999 -9999 -9999 -9999 -9999 -9999 -9999 -9999 -9999 -9999 -9999 -9999 -9999 -9999 -9999 -9999 -9999 -9999 -9999 -9999 -9999 -9999 -9999 -9999 -9999 -9999 -9999 -9999 -9999 -9999 -9999 -9999 -9999 -9999 -9999 -9999 -9999 -9999 -9999 -9999 
-9999 -9999 -9999 -9999 -9999 -9999 -9999 -9999 -9999 -9999 -9999 -9999 -9999 -9999 -9999 -9999 -9999 -9999 -9999 -9999 -9999 -9999 -9999 -9999 -9999 -9999 -9999 -9999 -9999 -9999 -9999 -9999 -9999 -9999 -9999 -9999 -9999 -9999 -9999 -9999 -9999 -9999 -9999 -9999 -9999 24.7 19.9 15.6 14.3 -9999 -9999 -9999 -9999 -9999 -9999 -9999 -9999 -9999 -9999 -9999 -9999 -9999 -9999 -9999 -9999 -9999 15.1 16.1 20.3 20.6 15.8 12.8 11.8 11.9 13.4 13.6 15.5 17.3 22 25.3 19.8 18.2 17 18.4 21.9 22.5 19.7 16.5 15.5 16 15.9 18.1 19.8 19.7 20.9 23.4 25 21 18 16.7 19.3 20.2 22.4 25.9 -9999 -9999 -9999 -9999 -9999 -9999 -9999 -9999 -9999 -9999 -9999 -9999 -9999 -9999 -9999 -9999 -9999 -9999 -9999 -9999 -9999 -9999 -9999 -9999 -9999 -9999 -9999 -9999 -9999 -9999 -9999 -9999 -9999 -9999 -9999 -9999 -9999 -9999 -9999 -9999 -9999 -9999 -9999 -9999 -9999 -9999 -9999 -9999 -9999 -9999 -9999 -9999 -9999 -9999 -9999 -9999 -9999 -9999 -9999 -9999 -9999 -9999 -9999 -9999 -9999 -9999 
-9999 -9999 -9999 -9999 -9999 -9999 -9999 -9999 -9999 -9999 -9999 -9999 -9999 -9999 -9999 -9999 -9999 -9999 -9999 -9999 -9999 -9999 -9999 -9999 -9999 -9999 -9999 -9999 -9999 -9999 -9999 -9999 -9999 -9999 -9999 -9999 -9999 -9999 -9999 -9999 -9999 -9999 -9999 -9999 -9999 23.5 24.2 20.3 15.6 -9999 -9999 -9999 -9999 -9999 -9999 -9999 -9999 -9999 -9999 -9999 -9999 -9999 -9999 -9999 -9999 -9999 -9999 -9999 20.7 20.2 16.2 12.9 14.5 13.2 13.7 13.7 13.3 14.7 19.5 23.8 24.4 19 17 19.9 23.9 21.7 19.2 17.1 16.2 17 16.5 17.7 17.2 17.5 18.1 17.8 24.3 21.6 17.5 15 16.7 19 23.5 -9999 -9999 -9999 -9999 -9999 -9999 -9999 -9999 -9999 -9999 -9999 -9999 -9999 -9999 -9999 -9999 -9999 -9999 -9999 -9999 -9999 -9999 -9999 -9999 -9999 -9999 -9999 -9999 -9999 -9999 -9999 -9999 -9999 -9999 -9999 -9999 -9999 -9999 -9999 -9999 -9999 -9999 -9999 -9999 -9999 -9999 -9999 -9999 -9999 -9999 -9999 -9999 -9999 -9999 -9999 -9999 -9999 -9999 -9999 -9999 -9999 -9999 -9999 -9999 -9999 -9999 -9999 
-9999 -9999 -9999 -9999 -9999 -9999 -9999 -9999 -9999 -9999 -9999 -9999 -9999 -9999 -9999 -9999 -9999 -9999 -9999 -9999 -9999 -9999 -9999 -9999 -9999 -9999 -9999 -9999 -9999 -9999 -9999 -9999 -9999 -9999 -9999 -9999 -9999 -9999 -9999 -9999 -9999 -9999 -9999 -9999 -9999 -9999 -9999 22.9 17.5 20.1 -9999 -9999 -9999 -9999 -9999 -9999 -9999 -9999 -9999 -9999 -9999 -9999 -9999 -9999 -9999 -9999 -9999 21.7 23.2 19.2 15.1 15.5 14.8 13.8 13.6 15.7 14.5 16.9 21.4 24.5 21.1 18.6 16.7 19.5 24.6 22.6 18.5 18.9 17.2 17.8 17 18.2 17.3 16 15.5 18.2 22.7 23.7 18.4 17.1 17.5 20.7 22.3 -9999 -9999 -9999 -9999 -9999 -9999 -9999 -9999 -9999 -9999 -9999 -9999 -9999 -9999 -9999 -9999 -9999 -9999 -9999 -9999 -9999 -9999 -9999 -9999 -9999 -9999 -9999 -9999 -9999 -9999 -9999 -9999 -9999 -9999 -9999 -9999 -9999 -9999 -9999 -9999 -9999 -9999 -9999 -9999 -9999 -9999 -9999 -9999 -9999 -9999 -9999 -9999 -9999 -9999 -9999 -9999 -9999 -9999 -9999 -9999 -9999 -9999 -9999 -9999 -9999 -9999 -9999 
-9999 -9999 -9999 -9999 -9999 -9999 -9999 -9999 -9999 -9999 -9999 -9999 -9999 -9999 -9999 -9999 -9999 -9999 -9999 -9999 -9999 -9999 -9999 -9999 -9999 -9999 -9999 -9999 -9999 -9999 -9999 -9999 -9999 -9999 -9999 -9999 -9999 -9999 -9999 -9999 -9999 -9999 -9999 -9999 -9999 -9999 -9999 25.5 22.8 -9999 -9999 -9999 -9999 -9999 -9999 -9999 -9999 -9999 -9999 -9999 -9999 -9999 -9999 -9999 -9999 -9999 -9999 -9999 23.5 21.7 19.6 16.6 13.3 15.1 17.1 17.7 18 21.2 24.9 24.1 20.6 19.5 16.9 19.9 24.7 20.1 19.5 20.6 19.3 17.7 18.6 18.3 19.2 17.6 15.3 16.3 21.9 22.6 17.8 17 18.5 20.3 22 -9999 -9999 -9999 -9999 -9999 -9999 -9999 -9999 -9999 -9999 -9999 -9999 -9999 -9999 -9999 -9999 -9999 -9999 -9999 -9999 -9999 -9999 -9999 -9999 -9999 -9999 -9999 -9999 -9999 -9999 -9999 -9999 -9999 -9999 -9999 -9999 -9999 -9999 -9999 -9999 -9999 -9999 -9999 -9999 -9999 -9999 -9999 -9999 -9999 -9999 -9999 -9999 -9999 -9999 -9999 -9999 -9999 -9999 -9999 -9999 -9999 -9999 -9999 -9999 -9999 -9999 -9999 
-9999 -9999 -9999 -9999 -9999 -9999 -9999 -9999 -9999 -9999 -9999 -9999 -9999 -9999 -9999 -9999 -9999 -9999 -9999 -9999 -9999 -9999 -9999 -9999 -9999 -9999 -9999 -9999 -9999 -9999 -9999 -9999 -9999 -9999 -9999 -9999 -9999 -9999 -9999 -9999 -9999 -9999 -9999 -9999 -9999 -9999 -9999 -9999 25.1 -9999 -9999 -9999 -9999 -9999 -9999 -9999 -9999 -9999 -9999 -9999 -9999 -9999 -9999 -9999 -9999 -9999 14.1 17.5 21 24.5 22.1 16.4 13.3 13.1 15.6 19.2 20.5 24.1 24.5 19.9 15.9 16.9 16.3 17.1 23.9 22.7 22.3 20.7 20.5 18.1 18.1 18.5 18.4 19.1 18.4 17.8 24.1 21.7 19.1 18 20 22.3 24 -9999 -9999 -9999 -9999 -9999 -9999 -9999 -9999 -9999 -9999 -9999 -9999 -9999 -9999 -9999 -9999 -9999 -9999 -9999 -9999 -9999 -9999 -9999 -9999 -9999 -9999 -9999 -9999 -9999 -9999 -9999 -9999 -9999 -9999 -9999 -9999 -9999 -9999 -9999 -9999 -9999 -9999 -9999 -9999 -9999 -9999 -9999 -9999 -9999 -9999 -9999 -9999 -9999 -9999 -9999 -9999 -9999 -9999 -9999 -9999 -9999 -9999 -9999 -9999 -9999 -9999 -9999 
-9999 -9999 -9999 -9999 -9999 -9999 -9999 -9999 -9999 -9999 -9999 -9999 -9999 -9999 -9999 -9999 -9999 -9999 -9999 -9999 -9999 -9999 -9999 -9999 -9999 -9999 -9999 -9999 -9999 -9999 -9999 -9999 -9999 -9999 -9999 -9999 -9999 -9999 -9999 -9999 -9999 -9999 -9999 -9999 -9999 -9999 -9999 -9999 -9999 -9999 -9999 -9999 -9999 -9999 -9999 -9999 -9999 -9999 -9999 -9999 -9999 -9999 -9999 -9999 14.9 14.2 15.2 17.6 20.3 23 23.6 17.6 14.1 13.5 14.1 17.3 21.1 24.6 20.8 19.2 14.7 15 16.5 19.6 24.8 25.9 24.2 21.2 21.3 19.5 18.7 18.4 18.3 18 17.6 18 21.9 24.9 24 20.2 20.8 24.3 -9999 -9999 -9999 -9999 -9999 -9999 -9999 -9999 -9999 -9999 -9999 -9999 -9999 -9999 -9999 -9999 -9999 -9999 -9999 -9999 -9999 -9999 -9999 -9999 -9999 -9999 -9999 -9999 -9999 -9999 -9999 -9999 -9999 -9999 -9999 -9999 -9999 -9999 -9999 -9999 -9999 -9999 -9999 -9999 -9999 -9999 -9999 -9999 -9999 -9999 -9999 -9999 -9999 -9999 -9999 -9999 -9999 -9999 -9999 -9999 -9999 -9999 -9999 -9999 -9999 -9999 -9999 -9999 
-9999 -9999 -9999 -9999 -9999 -9999 -9999 -9999 -9999 -9999 -9999 -9999 -9999 -9999 -9999 -9999 -9999 -9999 -9999 -9999 -9999 -9999 -9999 -9999 -9999 -9999 -9999 -9999 -9999 -9999 -9999 -9999 -9999 -9999 -9999 -9999 -9999 -9999 -9999 -9999 -9999 -9999 -9999 -9999 -9999 -9999 -9999 -9999 -9999 -9999 -9999 -9999 -9999 -9999 -9999 -9999 -9999 -9999 -9999 -9999 -9999 -9999 -9999 -9999 -9999 15.5 15.2 16.8 19.6 23.7 25.1 19.3 16.5 15.5 15.8 18.7 23.5 24.5 21.9 18.2 14.8 15 18.1 22.5 22 23 25.3 22.9 23.3 23.1 21.2 19.6 19 17.1 16.5 17.4 19.7 22.2 24.8 24.1 22.1 -9999 -9999 -9999 -9999 -9999 -9999 -9999 -9999 -9999 -9999 -9999 -9999 -9999 -9999 -9999 -9999 -9999 -9999 -9999 -9999 -9999 -9999 -9999 -9999 -9999 -9999 -9999 -9999 -9999 -9999 -9999 -9999 -9999 -9999 -9999 -9999 -9999 -9999 -9999 -9999 -9999 -9999 -9999 -9999 -9999 -9999 -9999 -9999 -9999 -9999 -9999 -9999 -9999 -9999 -9999 -9999 -9999 -9999 -9999 -9999 -9999 -9999 -9999 -9999 -9999 -9999 -9999 -9999 -9999 
-9999 -9999 -9999 -9999 -9999 -9999 -9999 -9999 -9999 -9999 -9999 -9999 -9999 -9999 -9999 -9999 -9999 -9999 -9999 -9999 -9999 -9999 -9999 -9999 -9999 -9999 -9999 -9999 -9999 -9999 -9999 -9999 -9999 -9999 -9999 -9999 -9999 -9999 -9999 -9999 -9999 -9999 -9999 -9999 -9999 -9999 -9999 -9999 -9999 -9999 -9999 -9999 -9999 -9999 -9999 -9999 -9999 -9999 -9999 -9999 -9999 -9999 -9999 -9999 -9999 16.6 15.6 15.5 18 21.9 25 24.8 22.1 16.7 17 23 25.3 21.4 18.6 17.3 16 15.5 17.9 19.5 17.2 19.2 24.2 24.7 24.1 23.5 22 19.7 21.1 19.2 17.3 17.5 19 22.4 25.5 26.8 -9999 -9999 -9999 -9999 -9999 -9999 -9999 -9999 -9999 -9999 -9999 -9999 -9999 -9999 -9999 -9999 -9999 -9999 -9999 -9999 -9999 -9999 -9999 -9999 -9999 -9999 -9999 -9999 -9999 -9999 -9999 -9999 -9999 -9999 -9999 -9999 -9999 -9999 -9999 -9999 -9999 -9999 -9999 -9999 -9999 -9999 -9999 -9999 -9999 -9999 -9999 -9999 -9999 -9999 -9999 -9999 -9999 -9999 -9999 -9999 -9999 -9999 -9999 -9999 -9999 -9999 -9999 -9999 -9999 -9999 
-9999 -9999 -9999 -9999 -9999 -9999 -9999 -9999 -9999 -9999 -9999 -9999 -9999 -9999 -9999 -9999 -9999 -9999 -9999 -9999 -9999 -9999 -9999 -9999 -9999 -9999 -9999 -9999 -9999 -9999 -9999 -9999 -9999 -9999 -9999 -9999 -9999 -9999 -9999 -9999 -9999 -9999 -9999 -9999 -9999 -9999 -9999 -9999 -9999 -9999 -9999 -9999 -9999 -9999 -9999 -9999 -9999 -9999 -9999 -9999 -9999 -9999 -9999 -9999 -9999 -9999 16.7 16.6 18.9 19.8 20.6 23.1 24.8 19.3 18.5 22.3 24.4 20.1 15.4 15.7 16.5 18.7 17 16.7 16.1 19.7 21.7 25.3 24.4 20.9 20.1 21.1 22.4 21.2 20.2 17.8 17.3 21.8 21.9 -9999 -9999 -9999 -9999 -9999 -9999 -9999 -9999 -9999 -9999 -9999 -9999 -9999 -9999 -9999 -9999 -9999 -9999 -9999 -9999 -9999 -9999 -9999 -9999 -9999 -9999 -9999 -9999 -9999 -9999 -9999 -9999 -9999 -9999 -9999 -9999 -9999 -9999 -9999 -9999 -9999 -9999 -9999 -9999 -9999 -9999 -9999 -9999 -9999 -9999 -9999 -9999 -9999 -9999 -9999 -9999 -9999 -9999 -9999 -9999 -9999 -9999 -9999 -9999 -9999 -9999 -9999 -9999 -9999 -9999 -9999 
-9999 -9999 -9999 -9999 -9999 -9999 -9999 -9999 -9999 -9999 -9999 -9999 -9999 -9999 -9999 -9999 -9999 -9999 -9999 -9999 -9999 -9999 -9999 -9999 -9999 -9999 -9999 -9999 -9999 -9999 -9999 -9999 -9999 -9999 -9999 -9999 -9999 -9999 -9999 -9999 -9999 -9999 -9999 -9999 -9999 -9999 -9999 -9999 -9999 -9999 -9999 -9999 -9999 -9999 -9999 -9999 -9999 -9999 -9999 -9999 -9999 -9999 -9999 -9999 -9999 -9999 -9999 17.1 16.7 16.7 17.4 20.2 24.1 23.4 22.8 22.8 24.4 20.7 17.6 17.6 18 21.1 20.9 18.6 16.9 19.6 22.3 23.9 25.1 23.5 21.7 19.5 21.6 23.5 23.1 19.9 18.4 18.3 20.7 22.9 -9999 -9999 -9999 -9999 -9999 -9999 -9999 -9999 -9999 -9999 -9999 -9999 -9999 -9999 -9999 -9999 -9999 -9999 -9999 -9999 -9999 -9999 -9999 -9999 -9999 -9999 -9999 -9999 -9999 -9999 -9999 -9999 -9999 -9999 -9999 -9999 -9999 -9999 -9999 -9999 -9999 -9999 -9999 -9999 -9999 -9999 -9999 -9999 -9999 -9999 -9999 -9999 -9999 -9999 -9999 -9999 -9999 -9999 -9999 -9999 -9999 -9999 -9999 -9999 -9999 -9999 -9999 -9999 -9999 -9999 
-9999 -9999 -9999 -9999 -9999 -9999 -9999 -9999 -9999 -9999 -9999 -9999 -9999 -9999 -9999 -9999 -9999 -9999 -9999 -9999 -9999 -9999 -9999 -9999 -9999 -9999 -9999 -9999 -9999 -9999 -9999 -9999 -9999 -9999 -9999 -9999 -9999 -9999 -9999 -9999 -9999 -9999 -9999 -9999 -9999 -9999 -9999 -9999 -9999 -9999 -9999 -9999 -9999 -9999 -9999 -9999 -9999 -9999 -9999 -9999 -9999 -9999 -9999 -9999 -9999 -9999 -9999 -9999 18 18.9 19.4 21.5 22.8 24.9 26 25.9 25.1 21.5 21.1 19.7 19.1 21.7 22.2 19.9 19.7 18.9 21.2 21.8 23.9 24.3 24.8 22 21.2 22.3 25.2 22.7 22.7 21.3 -9999 -9999 -9999 -9999 -9999 -9999 -9999 -9999 -9999 -9999 -9999 -9999 -9999 -9999 -9999 -9999 -9999 -9999 -9999 -9999 -9999 -9999 -9999 -9999 -9999 -9999 -9999 -9999 -9999 -9999 -9999 -9999 -9999 -9999 -9999 -9999 -9999 -9999 -9999 -9999 -9999 -9999 -9999 -9999 -9999 -9999 -9999 -9999 -9999 -9999 -9999 -9999 -9999 -9999 -9999 -9999 -9999 -9999 -9999 -9999 -9999 -9999 -9999 -9999 -9999 -9999 -9999 -9999 -9999 -9999 -9999 -9999 
-9999 -9999 -9999 -9999 -9999 -9999 -9999 -9999 -9999 -9999 -9999 -9999 -9999 -9999 -9999 -9999 -9999 -9999 -9999 -9999 -9999 -9999 -9999 -9999 -9999 -9999 -9999 -9999 -9999 -9999 -9999 -9999 -9999 -9999 -9999 -9999 -9999 -9999 -9999 -9999 -9999 -9999 -9999 -9999 -9999 -9999 -9999 -9999 -9999 -9999 -9999 -9999 -9999 -9999 -9999 -9999 -9999 -9999 -9999 -9999 -9999 -9999 -9999 -9999 -9999 -9999 -9999 -9999 17.1 19.3 20.7 21.4 21.5 22.4 26.3 27.2 23.6 21.1 19.7 -9999 21.7 -9999 22.7 -9999 21.8 21.5 22.1 20.6 18.2 19.7 24.3 23.2 21.7 24.5 26.1 23.8 24.8 -9999 -9999 -9999 -9999 -9999 -9999 -9999 -9999 -9999 -9999 -9999 -9999 -9999 -9999 -9999 -9999 -9999 -9999 -9999 -9999 -9999 -9999 -9999 -9999 -9999 -9999 -9999 -9999 -9999 -9999 -9999 -9999 -9999 -9999 -9999 -9999 -9999 -9999 -9999 -9999 -9999 -9999 -9999 -9999 -9999 -9999 -9999 -9999 -9999 -9999 -9999 -9999 -9999 -9999 -9999 -9999 -9999 -9999 -9999 -9999 -9999 -9999 -9999 -9999 -9999 -9999 -9999 -9999 -9999 -9999 -9999 -9999 -9999 
-9999 -9999 -9999 -9999 -9999 -9999 -9999 -9999 -9999 -9999 -9999 -9999 -9999 -9999 -9999 -9999 -9999 -9999 -9999 -9999 -9999 -9999 -9999 -9999 -9999 -9999 -9999 -9999 -9999 -9999 -9999 -9999 -9999 -9999 -9999 -9999 -9999 -9999 -9999 -9999 -9999 -9999 -9999 -9999 -9999 -9999 -9999 -9999 -9999 -9999 -9999 -9999 -9999 -9999 -9999 -9999 -9999 -9999 -9999 -9999 -9999 -9999 -9999 -9999 -9999 -9999 -9999 -9999 -9999 -9999 -9999 18.2 21.5 25.4 -9999 23.5 20.5 17.9 -9999 -9999 -9999 -9999 -9999 -9999 -9999 -9999 22.9 20.4 19.1 18.4 21.7 25.3 25.1 26 26.5 22.3 22.5 24.2 -9999 -9999 -9999 -9999 -9999 -9999 -9999 -9999 -9999 -9999 -9999 -9999 -9999 -9999 -9999 -9999 -9999 -9999 -9999 -9999 -9999 -9999 -9999 -9999 -9999 -9999 -9999 -9999 -9999 -9999 -9999 -9999 -9999 -9999 -9999 -9999 -9999 -9999 -9999 -9999 -9999 -9999 -9999 -9999 -9999 -9999 -9999 -9999 -9999 -9999 -9999 -9999 -9999 -9999 -9999 -9999 -9999 -9999 -9999 -9999 -9999 -9999 -9999 -9999 -9999 -9999 -9999 -9999 -9999 -9999 -9999 -9999 
-9999 -9999 -9999 -9999 -9999 -9999 -9999 -9999 -9999 -9999 -9999 -9999 -9999 -9999 -9999 -9999 -9999 -9999 -9999 -9999 -9999 -9999 -9999 -9999 -9999 -9999 -9999 -9999 -9999 -9999 -9999 -9999 -9999 -9999 -9999 -9999 -9999 -9999 -9999 -9999 -9999 -9999 -9999 -9999 -9999 -9999 -9999 -9999 -9999 -9999 -9999 -9999 -9999 -9999 -9999 -9999 -9999 -9999 -9999 -9999 -9999 -9999 -9999 -9999 -9999 -9999 -9999 -9999 -9999 -9999 -9999 21.8 23.9 27.8 -9999 -9999 -9999 -9999 -9999 -9999 -9999 -9999 -9999 -9999 -9999 -9999 -9999 -9999 19 18.6 20.8 23.5 26 21.4 23.1 25.6 22.6 21.1 -9999 -9999 -9999 -9999 -9999 -9999 -9999 -9999 -9999 -9999 -9999 -9999 -9999 -9999 -9999 -9999 -9999 -9999 -9999 -9999 -9999 -9999 -9999 -9999 -9999 -9999 -9999 -9999 -9999 -9999 -9999 -9999 -9999 -9999 -9999 -9999 -9999 -9999 -9999 -9999 -9999 -9999 -9999 -9999 -9999 -9999 -9999 -9999 -9999 -9999 -9999 -9999 -9999 -9999 -9999 -9999 -9999 -9999 -9999 -9999 -9999 -9999 -9999 -9999 -9999 -9999 -9999 -9999 -9999 -9999 -9999 -9999 
-9999 -9999 -9999 -9999 -9999 -9999 -9999 -9999 -9999 -9999 -9999 -9999 -9999 -9999 -9999 -9999 -9999 -9999 -9999 -9999 -9999 -9999 -9999 -9999 -9999 -9999 -9999 -9999 -9999 -9999 -9999 -9999 -9999 -9999 -9999 -9999 -9999 -9999 -9999 -9999 -9999 -9999 -9999 -9999 -9999 -9999 -9999 -9999 -9999 -9999 -9999 -9999 -9999 -9999 -9999 -9999 -9999 -9999 -9999 -9999 -9999 -9999 -9999 -9999 -9999 -9999 -9999 -9999 -9999 -9999 -9999 24.8 29.2 -9999 -9999 -9999 -9999 -9999 -9999 -9999 -9999 -9999 -9999 -9999 -9999 -9999 -9999 -9999 -9999 -9999 17.7 20.8 25.1 23.4 20.6 21 17.9 19.3 -9999 -9999 -9999 -9999 -9999 -9999 -9999 -9999 -9999 -9999 -9999 -9999 -9999 -9999 -9999 -9999 -9999 -9999 -9999 -9999 -9999 -9999 -9999 -9999 -9999 -9999 -9999 -9999 -9999 -9999 -9999 -9999 -9999 -9999 -9999 -9999 -9999 -9999 -9999 -9999 -9999 -9999 -9999 -9999 -9999 -9999 -9999 -9999 -9999 -9999 -9999 -9999 -9999 -9999 -9999 -9999 -9999 -9999 -9999 -9999 -9999 -9999 -9999 -9999 -9999 -9999 -9999 -9999 -9999 -9999 -9999 -9999 
-9999 -9999 -9999 -9999 -9999 -9999 -9999 -9999 -9999 -9999 -9999 -9999 -9999 -9999 -9999 -9999 -9999 -9999 -9999 -9999 -9999 -9999 -9999 -9999 -9999 -9999 -9999 -9999 -9999 -9999 -9999 -9999 -9999 -9999 -9999 -9999 -9999 -9999 -9999 -9999 -9999 -9999 -9999 -9999 -9999 -9999 -9999 -9999 -9999 -9999 -9999 -9999 -9999 -9999 -9999 -9999 -9999 -9999 -9999 -9999 -9999 -9999 -9999 -9999 -9999 -9999 -9999 -9999 -9999 -9999 -9999 28.8 -9999 -9999 -9999 -9999 -9999 -9999 -9999 -9999 -9999 -9999 -9999 -9999 -9999 -9999 -9999 -9999 -9999 -9999 -9999 -9999 23.1 22.4 18.5 -9999 -9999 -9999 -9999 -9999 -9999 -9999 -9999 -9999 -9999 -9999 -9999 -9999 -9999 -9999 -9999 -9999 -9999 -9999 -9999 -9999 -9999 -9999 -9999 -9999 -9999 -9999 -9999 -9999 -9999 -9999 -9999 -9999 -9999 -9999 -9999 -9999 -9999 -9999 -9999 -9999 -9999 -9999 -9999 -9999 -9999 -9999 -9999 -9999 -9999 -9999 -9999 -9999 -9999 -9999 -9999 -9999 -9999 -9999 -9999 -9999 -9999 -9999 -9999 -9999 -9999 -9999 -9999 -9999 -9999 -9999 -9999 -9999 -9999 -9999 
-9999 -9999 -9999 -9999 -9999 -9999 -9999 -9999 -9999 -9999 -9999 -9999 -9999 -9999 -9999 -9999 -9999 -9999 -9999 -9999 -9999 -9999 -9999 -9999 -9999 -9999 -9999 -9999 -9999 -9999 -9999 -9999 -9999 -9999 -9999 -9999 -9999 -9999 -9999 -9999 -9999 -9999 -9999 -9999 -9999 -9999 -9999 -9999 -9999 -9999 -9999 -9999 -9999 -9999 -9999 -9999 -9999 -9999 -9999 -9999 -9999 -9999 -9999 -9999 -9999 -9999 -9999 -9999 -9999 -9999 -9999 -9999 -9999 -9999 -9999 -9999 -9999 -9999 -9999 -9999 -9999 -9999 -9999 -9999 -9999 -9999 -9999 -9999 -9999 -9999 -9999 -9999 21.9 -9999 -9999 -9999 -9999 -9999 -9999 -9999 -9999 -9999 -9999 -9999 -9999 -9999 -9999 -9999 -9999 -9999 -9999 -9999 -9999 -9999 -9999 -9999 -9999 -9999 -9999 -9999 -9999 -9999 -9999 -9999 -9999 -9999 -9999 -9999 -9999 -9999 -9999 -9999 -9999 -9999 -9999 -9999 -9999 -9999 -9999 -9999 -9999 -9999 -9999 -9999 -9999 -9999 -9999 -9999 -9999 -9999 -9999 -9999 -9999 -9999 -9999 -9999 -9999 -9999 -9999 -9999 -9999 -9999 -9999 -9999 -9999 -9999 -9999 -9999 -9999 -9999 
