# Supplementary material for: Spatiotemporal prediction of alpine wetlands under multi-climate scenarios in the west of Sichuan, China
Source: PeerJ. 2024 Nov 27;12:e18586. doi: 10.7717/peerj.18586 (PMC11608022; doi:10.7717/peerj.18586)
Supplement: Supplemental Information 4 [file peerj-12-18586-s004.zip › GARPP_data/2.5mBIOssp126_2081-2100/2.5mbiossp126_2081-2100_7.asc]

ncols         170
nrows         159
xllcorner     97.34749306
yllcorner     27.673839575
cellsize      0.041666666666667
NODATA_value  -9999
-9999 -9999 -9999 -9999 -9999 -9999 -9999 -9999 -9999 -9999 -9999 -9999 -9999 -9999 -9999 -9999 -9999 -9999 -9999 -9999 -9999 -9999 -9999 -9999 -9999 -9999 -9999 -9999 -9999 -9999 -9999 -9999 -9999 -9999 -9999 -9999 -9999 -9999 -9999 -9999 -9999 -9999 -9999 -9999 -9999 -9999 -9999 -9999 -9999 -9999 -9999 -9999 -9999 -9999 -9999 -9999 -9999 -9999 -9999 -9999 -9999 -9999 -9999 -9999 -9999 -9999 -9999 -9999 -9999 -9999 -9999 -9999 -9999 -9999 -9999 -9999 -9999 -9999 -9999 -9999 -9999 -9999 -9999 -9999 -9999 -9999 -9999 -9999 -9999 -9999 -9999 -9999 -9999 -9999 -9999 -9999 -9999 -9999 -9999 -9999 -9999 -9999 -9999 -9999 -9999 -9999 -9999 -9999 -9999 -9999 -9999 -9999 -9999 -9999 -9999 -9999 -9999 -9999 -9999 -9999 -9999 -9999 -9999 -9999 -9999 -9999 -9999 -9999 -9999 -9999 -9999 -9999 33 33.6 32.6 -9999 -9999 -9999 -9999 -9999 -9999 -9999 -9999 -9999 -9999 -9999 -9999 -9999 -9999 -9999 -9999 -9999 -9999 -9999 -9999 -9999 -9999 -9999 -9999 -9999 -9999 -9999 -9999 -9999 -9999 -9999 -9999 -9999 -9999 -9999 
-9999 -9999 -9999 -9999 -9999 -9999 -9999 -9999 -9999 -9999 -9999 -9999 -9999 -9999 -9999 -9999 -9999 -9999 -9999 -9999 -9999 -9999 -9999 -9999 -9999 -9999 -9999 -9999 -9999 -9999 -9999 -9999 -9999 -9999 -9999 -9999 -9999 -9999 -9999 -9999 -9999 -9999 -9999 -9999 -9999 -9999 -9999 -9999 -9999 -9999 -9999 -9999 -9999 -9999 -9999 -9999 -9999 -9999 -9999 -9999 -9999 -9999 -9999 -9999 -9999 -9999 -9999 -9999 -9999 -9999 -9999 -9999 -9999 -9999 -9999 -9999 -9999 -9999 -9999 -9999 -9999 -9999 -9999 -9999 -9999 -9999 -9999 -9999 -9999 -9999 -9999 -9999 -9999 -9999 -9999 -9999 -9999 -9999 -9999 -9999 -9999 -9999 -9999 -9999 -9999 -9999 -9999 -9999 -9999 -9999 -9999 -9999 -9999 -9999 -9999 -9999 -9999 -9999 -9999 -9999 -9999 -9999 -9999 -9999 -9999 -9999 -9999 -9999 -9999 34.1 33.8 33.3 33.1 33.6 33.7 -9999 -9999 -9999 -9999 -9999 -9999 -9999 -9999 -9999 -9999 -9999 -9999 -9999 -9999 -9999 -9999 -9999 -9999 -9999 -9999 -9999 -9999 -9999 -9999 -9999 -9999 -9999 -9999 -9999 -9999 -9999 -9999 -9999 -9999 -9999 
-9999 -9999 -9999 -9999 -9999 -9999 -9999 -9999 -9999 -9999 -9999 37.9 38 38.1 -9999 -9999 -9999 -9999 -9999 -9999 -9999 -9999 -9999 -9999 -9999 -9999 -9999 -9999 -9999 -9999 -9999 -9999 -9999 -9999 -9999 -9999 -9999 -9999 -9999 -9999 -9999 -9999 -9999 -9999 -9999 -9999 -9999 -9999 -9999 -9999 -9999 -9999 -9999 -9999 -9999 -9999 -9999 -9999 -9999 -9999 -9999 -9999 -9999 -9999 -9999 -9999 -9999 -9999 -9999 -9999 -9999 -9999 -9999 -9999 -9999 -9999 -9999 -9999 -9999 -9999 -9999 -9999 -9999 -9999 -9999 -9999 -9999 -9999 -9999 -9999 -9999 -9999 -9999 -9999 -9999 -9999 -9999 -9999 -9999 -9999 -9999 -9999 -9999 -9999 -9999 -9999 -9999 -9999 -9999 -9999 -9999 -9999 -9999 -9999 -9999 -9999 -9999 -9999 -9999 -9999 -9999 -9999 -9999 -9999 -9999 -9999 -9999 -9999 34.4 34.2 33.9 33.5 33.4 33.2 33.1 -9999 -9999 -9999 -9999 -9999 -9999 -9999 -9999 -9999 -9999 -9999 -9999 -9999 -9999 -9999 -9999 -9999 -9999 -9999 -9999 -9999 -9999 -9999 -9999 -9999 -9999 -9999 -9999 -9999 -9999 -9999 -9999 -9999 -9999 -9999 
-9999 -9999 -9999 -9999 -9999 -9999 -9999 -9999 -9999 38 37.9 37.9 37.7 37.9 38 38.3 -9999 -9999 -9999 -9999 -9999 -9999 -9999 -9999 -9999 -9999 -9999 -9999 -9999 -9999 -9999 -9999 -9999 -9999 -9999 -9999 -9999 -9999 -9999 -9999 -9999 -9999 -9999 -9999 -9999 -9999 -9999 -9999 -9999 -9999 -9999 -9999 -9999 -9999 -9999 -9999 -9999 -9999 -9999 -9999 -9999 -9999 -9999 -9999 -9999 -9999 -9999 -9999 -9999 -9999 -9999 -9999 -9999 -9999 -9999 -9999 -9999 -9999 -9999 -9999 -9999 -9999 -9999 -9999 -9999 -9999 -9999 -9999 -9999 -9999 -9999 -9999 -9999 -9999 -9999 -9999 -9999 -9999 -9999 -9999 -9999 -9999 -9999 -9999 -9999 -9999 -9999 -9999 -9999 -9999 -9999 -9999 -9999 -9999 -9999 -9999 -9999 -9999 -9999 -9999 -9999 -9999 -9999 -9999 -9999 -9999 34.5 34.5 34.6 34.5 34.5 33.9 33.1 33.5 33.8 34.2 34.2 34.3 33.7 -9999 -9999 -9999 -9999 -9999 -9999 -9999 -9999 -9999 -9999 -9999 -9999 -9999 -9999 -9999 -9999 -9999 -9999 -9999 -9999 -9999 -9999 -9999 -9999 -9999 -9999 -9999 -9999 -9999 -9999 -9999 
-9999 -9999 -9999 -9999 -9999 -9999 -9999 -9999 38 37.7 37.6 37.5 37.8 38 38.2 38.4 38.3 38.3 38.3 -9999 -9999 -9999 -9999 -9999 -9999 -9999 -9999 -9999 -9999 -9999 -9999 -9999 -9999 -9999 -9999 -9999 -9999 -9999 -9999 -9999 -9999 -9999 -9999 -9999 -9999 -9999 -9999 -9999 -9999 -9999 -9999 -9999 -9999 -9999 -9999 -9999 -9999 -9999 -9999 -9999 -9999 -9999 -9999 -9999 -9999 -9999 -9999 -9999 -9999 -9999 -9999 -9999 -9999 -9999 -9999 -9999 -9999 -9999 -9999 -9999 -9999 -9999 -9999 -9999 -9999 -9999 -9999 -9999 -9999 -9999 -9999 -9999 -9999 -9999 -9999 -9999 -9999 -9999 -9999 -9999 -9999 -9999 -9999 -9999 -9999 -9999 -9999 -9999 -9999 -9999 -9999 -9999 -9999 -9999 -9999 -9999 -9999 -9999 -9999 -9999 -9999 -9999 -9999 -9999 -9999 -9999 -9999 34.7 35.3 35.6 35.1 33.8 33 32.9 33.1 33.6 33.5 33.9 34.9 -9999 -9999 -9999 -9999 -9999 -9999 -9999 -9999 -9999 -9999 -9999 -9999 -9999 -9999 -9999 -9999 -9999 -9999 -9999 -9999 -9999 -9999 -9999 -9999 -9999 -9999 -9999 -9999 -9999 -9999 -9999 
-9999 -9999 -9999 -9999 -9999 -9999 -9999 -9999 37.8 37.6 37.7 37.8 38.1 38.3 38.5 38.6 38.4 38 37.9 37.9 38.2 38.4 38.5 38.8 38.9 -9999 -9999 -9999 -9999 -9999 -9999 -9999 -9999 -9999 -9999 -9999 -9999 -9999 -9999 -9999 -9999 -9999 -9999 -9999 -9999 -9999 -9999 -9999 -9999 -9999 -9999 -9999 -9999 -9999 -9999 -9999 -9999 -9999 -9999 -9999 -9999 -9999 -9999 -9999 -9999 -9999 -9999 -9999 -9999 -9999 -9999 -9999 -9999 -9999 -9999 -9999 -9999 -9999 -9999 -9999 -9999 -9999 -9999 -9999 -9999 -9999 -9999 -9999 -9999 -9999 -9999 -9999 -9999 -9999 -9999 -9999 -9999 -9999 -9999 -9999 -9999 -9999 -9999 -9999 -9999 -9999 -9999 -9999 -9999 -9999 -9999 -9999 -9999 -9999 -9999 -9999 -9999 -9999 -9999 -9999 -9999 -9999 34.5 34.5 34.2 33.7 33.4 33.9 34.9 35.8 35.4 34.3 33.3 32.9 32.6 33 33.5 34 34.2 34 -9999 -9999 -9999 -9999 -9999 -9999 -9999 -9999 -9999 -9999 -9999 -9999 -9999 -9999 -9999 -9999 -9999 -9999 -9999 -9999 -9999 -9999 -9999 -9999 -9999 -9999 -9999 -9999 -9999 -9999 
-9999 -9999 -9999 -9999 -9999 -9999 -9999 -9999 37.8 37.7 37.9 38 38.3 38.5 38.6 38.5 38.5 38.2 37.8 37.8 38 38.1 38.2 38.5 38.7 38.6 -9999 -9999 -9999 -9999 -9999 -9999 -9999 -9999 -9999 -9999 -9999 -9999 -9999 -9999 -9999 -9999 -9999 -9999 -9999 -9999 -9999 -9999 -9999 -9999 -9999 -9999 -9999 -9999 -9999 -9999 -9999 -9999 -9999 -9999 -9999 -9999 -9999 -9999 -9999 -9999 -9999 -9999 -9999 -9999 -9999 -9999 -9999 -9999 -9999 -9999 -9999 -9999 -9999 -9999 -9999 -9999 -9999 -9999 -9999 -9999 -9999 -9999 -9999 -9999 -9999 -9999 -9999 -9999 -9999 -9999 -9999 -9999 -9999 -9999 -9999 -9999 -9999 -9999 -9999 -9999 -9999 -9999 -9999 -9999 -9999 -9999 -9999 -9999 -9999 -9999 -9999 -9999 -9999 -9999 -9999 35.7 35.5 35.5 35.3 34.7 34.2 34.1 34.7 34.8 34.2 33.8 33.3 32.9 32.6 32.5 32.9 33.6 33.6 -9999 -9999 -9999 -9999 -9999 -9999 -9999 -9999 -9999 -9999 -9999 -9999 -9999 -9999 -9999 -9999 -9999 -9999 -9999 -9999 -9999 -9999 -9999 -9999 -9999 -9999 -9999 -9999 -9999 -9999 -9999 
-9999 -9999 -9999 -9999 -9999 -9999 -9999 38.7 38.5 38.4 38.1 38.1 38.4 38.4 38.1 37.8 37.8 37.7 37.6 37.6 37.7 37.9 38 37.9 38 38.2 -9999 -9999 -9999 -9999 -9999 -9999 -9999 -9999 -9999 -9999 -9999 -9999 -9999 -9999 -9999 -9999 -9999 -9999 -9999 -9999 -9999 -9999 -9999 -9999 -9999 -9999 -9999 -9999 -9999 -9999 -9999 -9999 -9999 -9999 -9999 -9999 -9999 -9999 -9999 -9999 -9999 -9999 -9999 -9999 -9999 -9999 -9999 -9999 -9999 -9999 -9999 -9999 -9999 -9999 -9999 -9999 -9999 -9999 -9999 -9999 -9999 -9999 -9999 -9999 -9999 -9999 -9999 -9999 -9999 -9999 -9999 -9999 -9999 -9999 -9999 -9999 -9999 -9999 -9999 -9999 -9999 -9999 -9999 -9999 -9999 -9999 -9999 -9999 -9999 -9999 -9999 36.8 -9999 -9999 -9999 36.7 36.7 36.4 36 35.7 35.2 35 35.2 35.3 35.2 35.1 34.7 34.2 33.7 33 32.7 32.7 32.7 -9999 -9999 -9999 -9999 -9999 -9999 -9999 -9999 -9999 -9999 -9999 -9999 -9999 -9999 -9999 -9999 -9999 -9999 -9999 -9999 -9999 -9999 -9999 -9999 -9999 -9999 -9999 -9999 -9999 -9999 -9999 
-9999 -9999 -9999 -9999 -9999 -9999 -9999 38.4 38.5 38.7 38.6 38.5 38.5 37.9 37.2 36.8 37.1 37.3 37.4 37.4 37.6 37.7 37.9 38.1 38 -9999 -9999 -9999 -9999 -9999 -9999 -9999 -9999 -9999 -9999 -9999 -9999 -9999 -9999 -9999 -9999 -9999 -9999 -9999 -9999 -9999 -9999 -9999 -9999 -9999 -9999 -9999 -9999 -9999 -9999 -9999 -9999 -9999 -9999 -9999 -9999 -9999 -9999 -9999 -9999 -9999 -9999 -9999 -9999 -9999 -9999 -9999 -9999 -9999 -9999 -9999 -9999 -9999 -9999 -9999 -9999 -9999 -9999 -9999 -9999 -9999 -9999 -9999 -9999 -9999 -9999 -9999 -9999 -9999 -9999 -9999 -9999 -9999 -9999 -9999 -9999 -9999 -9999 -9999 -9999 -9999 -9999 -9999 -9999 -9999 -9999 -9999 -9999 -9999 -9999 -9999 37.2 36.9 36.8 36.9 36.8 36.9 36.8 36.8 36.5 36.1 35.9 36 36.2 36.3 36.1 35.8 35.4 35.1 34.5 34 33.5 33.1 32.9 -9999 -9999 -9999 -9999 -9999 -9999 -9999 -9999 -9999 -9999 -9999 -9999 -9999 -9999 -9999 -9999 -9999 -9999 -9999 -9999 -9999 -9999 -9999 -9999 -9999 -9999 -9999 -9999 -9999 -9999 -9999 
-9999 -9999 -9999 38.3 38.1 37.9 37.9 37.9 38.3 38.3 38.3 38.2 37.7 37.2 36.8 36.8 37.1 37.5 37.6 37.6 37.9 38.1 38.3 38.3 38.2 38 -9999 -9999 -9999 -9999 -9999 -9999 -9999 -9999 -9999 -9999 -9999 -9999 -9999 -9999 -9999 -9999 -9999 -9999 -9999 -9999 -9999 -9999 -9999 -9999 -9999 -9999 -9999 -9999 -9999 -9999 -9999 -9999 -9999 -9999 -9999 -9999 -9999 -9999 -9999 -9999 -9999 -9999 -9999 -9999 -9999 -9999 -9999 -9999 -9999 -9999 -9999 -9999 -9999 -9999 -9999 -9999 -9999 -9999 -9999 -9999 -9999 -9999 -9999 -9999 -9999 -9999 -9999 -9999 -9999 -9999 -9999 -9999 -9999 -9999 -9999 -9999 -9999 -9999 -9999 -9999 -9999 -9999 -9999 -9999 -9999 -9999 -9999 -9999 -9999 -9999 -9999 36.9 36.9 37 36.8 36.9 36.8 36.7 36.6 36.3 36.3 36.3 36.5 36.5 36.1 35.6 35.6 35.8 35.5 35.1 34.2 33.5 33.3 33.3 -9999 -9999 -9999 -9999 -9999 -9999 -9999 -9999 -9999 -9999 -9999 -9999 -9999 -9999 -9999 -9999 -9999 -9999 -9999 -9999 -9999 -9999 -9999 -9999 -9999 -9999 -9999 -9999 -9999 -9999 
-9999 38.5 38.3 38.1 38.2 38.3 38.3 38.2 38 37.8 37.8 37.6 37.2 37.2 37.1 37.5 37.6 37.7 37.7 37.8 38 38.2 38.2 38 37.8 37.8 -9999 -9999 -9999 -9999 -9999 -9999 -9999 -9999 -9999 -9999 -9999 -9999 -9999 -9999 -9999 -9999 -9999 -9999 -9999 -9999 -9999 -9999 -9999 -9999 -9999 -9999 -9999 -9999 -9999 -9999 -9999 -9999 -9999 -9999 -9999 -9999 -9999 -9999 -9999 -9999 -9999 -9999 -9999 -9999 -9999 -9999 -9999 -9999 -9999 -9999 -9999 -9999 -9999 -9999 -9999 -9999 -9999 -9999 -9999 -9999 -9999 -9999 -9999 -9999 -9999 -9999 -9999 -9999 -9999 -9999 -9999 -9999 -9999 -9999 -9999 -9999 -9999 -9999 -9999 -9999 -9999 -9999 -9999 -9999 -9999 -9999 -9999 -9999 -9999 -9999 -9999 -9999 36.9 36.9 36.6 36.6 36.4 36.3 36.1 36.2 36.3 36.3 36.3 36.3 36.2 35.8 35.8 36 36.1 35.7 34.9 33.8 33 32.9 -9999 -9999 -9999 -9999 -9999 -9999 -9999 -9999 -9999 -9999 -9999 -9999 -9999 -9999 -9999 -9999 -9999 -9999 -9999 -9999 -9999 -9999 -9999 -9999 -9999 -9999 -9999 -9999 -9999 -9999 
-9999 38.4 38.4 38.6 38.7 38.8 38.5 38.2 37.9 37.7 37.7 37.7 37.5 37.5 37.5 37.9 37.9 37.7 37.8 37.8 37.9 38.1 38.1 38.2 38.3 38.4 38.3 -9999 -9999 -9999 -9999 -9999 -9999 -9999 -9999 -9999 -9999 -9999 -9999 -9999 -9999 -9999 -9999 -9999 -9999 -9999 -9999 -9999 -9999 -9999 -9999 -9999 -9999 -9999 -9999 -9999 -9999 -9999 -9999 -9999 -9999 -9999 -9999 -9999 -9999 -9999 -9999 -9999 -9999 -9999 -9999 -9999 -9999 -9999 -9999 -9999 -9999 -9999 -9999 -9999 -9999 -9999 -9999 -9999 -9999 -9999 -9999 -9999 -9999 -9999 -9999 -9999 -9999 -9999 -9999 -9999 -9999 -9999 -9999 -9999 -9999 -9999 -9999 -9999 -9999 -9999 -9999 -9999 -9999 -9999 -9999 -9999 -9999 -9999 -9999 -9999 -9999 -9999 37.1 37 36.8 36.5 36.4 36.4 36.3 36.5 36.4 36.2 36.2 36.1 36 36 36.1 36.2 36.1 35.9 35.6 34.9 33.9 -9999 -9999 -9999 -9999 -9999 -9999 -9999 -9999 -9999 -9999 -9999 -9999 -9999 -9999 -9999 -9999 -9999 -9999 -9999 -9999 -9999 -9999 -9999 -9999 -9999 -9999 -9999 -9999 -9999 -9999 -9999 
-9999 -9999 38.2 38.5 38.8 38.8 38.6 38.4 38.1 38 38 38.1 37.9 38 37.8 38 38 37.7 37.6 37.6 37.9 38.3 38.6 38.5 38.3 38.2 38.2 -9999 -9999 -9999 -9999 -9999 -9999 -9999 -9999 -9999 -9999 -9999 -9999 -9999 -9999 -9999 -9999 -9999 -9999 -9999 -9999 -9999 -9999 -9999 -9999 -9999 -9999 -9999 -9999 -9999 -9999 -9999 -9999 -9999 -9999 -9999 -9999 -9999 -9999 -9999 -9999 -9999 -9999 -9999 -9999 -9999 -9999 -9999 -9999 -9999 -9999 -9999 -9999 -9999 -9999 -9999 -9999 -9999 -9999 -9999 -9999 -9999 -9999 -9999 -9999 -9999 -9999 -9999 -9999 -9999 -9999 -9999 -9999 -9999 -9999 -9999 -9999 -9999 -9999 -9999 -9999 -9999 -9999 -9999 -9999 -9999 -9999 -9999 -9999 -9999 -9999 -9999 -9999 37.1 37.2 37.1 36.8 36.6 36.4 36.3 36.4 36.4 36.3 36.2 36.1 35.9 35.9 36.2 36.1 35.8 35.7 35 34.4 33.7 33.2 32.9 -9999 -9999 -9999 -9999 31.9 32.1 -9999 -9999 -9999 -9999 -9999 -9999 -9999 -9999 -9999 -9999 -9999 -9999 -9999 -9999 -9999 -9999 -9999 -9999 -9999 -9999 -9999 -9999 
-9999 -9999 38.1 38.3 38.5 38.6 38.6 38.4 38.3 38.3 38.3 38.3 38.2 38.2 38.2 38.2 38.3 38 37.8 37.8 38 38.3 38.6 38.6 38.3 38.1 38.2 38.2 38 37.8 -9999 -9999 -9999 -9999 -9999 -9999 -9999 -9999 -9999 -9999 -9999 -9999 -9999 -9999 -9999 -9999 -9999 -9999 -9999 -9999 -9999 -9999 -9999 -9999 -9999 -9999 -9999 -9999 -9999 -9999 -9999 -9999 -9999 -9999 -9999 -9999 -9999 -9999 -9999 -9999 -9999 -9999 -9999 -9999 -9999 -9999 -9999 -9999 -9999 -9999 -9999 -9999 -9999 -9999 -9999 -9999 -9999 -9999 -9999 -9999 -9999 -9999 -9999 -9999 -9999 -9999 -9999 -9999 -9999 -9999 -9999 -9999 -9999 -9999 -9999 -9999 -9999 -9999 -9999 -9999 -9999 -9999 -9999 -9999 -9999 -9999 -9999 -9999 -9999 -9999 37.3 37.3 36.8 36.4 35.9 35.6 35.9 36.3 36.3 36.3 36.3 36.1 36 36.2 36.2 36.1 35.9 35.3 34.4 34.2 33.7 33.6 33.1 32.9 33.2 33 32.5 31.8 32 -9999 -9999 -9999 -9999 -9999 -9999 -9999 -9999 -9999 -9999 -9999 -9999 -9999 -9999 -9999 -9999 -9999 -9999 -9999 -9999 -9999 
-9999 -9999 37.8 37.9 37.8 37.9 38.1 38.3 38.4 38.4 38.4 38.3 38.2 38.2 38.3 38.4 38.3 38.4 38.2 38 38.1 38.2 38.5 38.6 38.5 38.3 38.4 38.3 38.2 37.9 -9999 -9999 -9999 -9999 -9999 -9999 -9999 -9999 -9999 -9999 -9999 -9999 -9999 -9999 -9999 -9999 -9999 -9999 -9999 -9999 -9999 -9999 -9999 -9999 -9999 -9999 -9999 -9999 -9999 -9999 -9999 -9999 -9999 -9999 -9999 -9999 -9999 -9999 -9999 -9999 -9999 -9999 -9999 -9999 -9999 -9999 -9999 -9999 -9999 -9999 -9999 -9999 -9999 -9999 -9999 -9999 -9999 -9999 -9999 -9999 -9999 -9999 -9999 -9999 -9999 -9999 -9999 -9999 -9999 -9999 -9999 -9999 -9999 -9999 -9999 -9999 -9999 -9999 -9999 -9999 -9999 -9999 -9999 -9999 -9999 -9999 -9999 -9999 -9999 36.7 37 37.1 36.8 36.5 36.2 35.9 35.9 36.2 36.2 36.3 36.5 36.4 36.2 36.1 36.1 36.2 36 35.5 34.6 34.2 33.7 33.6 33.4 32.9 33.3 33 32.9 32.5 -9999 31.9 32.1 31.4 -9999 -9999 -9999 -9999 -9999 -9999 -9999 -9999 -9999 -9999 -9999 -9999 -9999 -9999 -9999 -9999 -9999 -9999 
-9999 -9999 37.6 37.4 37.3 37.5 37.5 37.6 37.9 38 38.1 38.1 38 38 38.2 38.2 38.1 38.3 38.2 38.1 38.2 38.3 38.5 38.8 38.7 38.6 38.6 38.7 38.3 38.1 37.9 -9999 -9999 -9999 -9999 -9999 -9999 -9999 -9999 -9999 -9999 -9999 -9999 -9999 -9999 -9999 -9999 -9999 -9999 -9999 -9999 -9999 -9999 -9999 -9999 -9999 -9999 -9999 -9999 -9999 -9999 -9999 -9999 -9999 -9999 -9999 -9999 -9999 -9999 -9999 -9999 -9999 -9999 -9999 -9999 -9999 -9999 -9999 -9999 -9999 -9999 -9999 -9999 -9999 -9999 -9999 -9999 -9999 -9999 -9999 -9999 -9999 -9999 -9999 -9999 -9999 -9999 -9999 -9999 -9999 -9999 -9999 -9999 -9999 -9999 -9999 -9999 -9999 -9999 -9999 -9999 -9999 -9999 -9999 -9999 -9999 -9999 -9999 -9999 36.8 36.8 36.9 37 36.7 36.1 36.1 36 36 35.9 36.2 36.3 36.2 36 35.9 35.9 35.9 35.8 35.5 35.1 33.8 33 33 32.8 32.5 32.8 32.4 32.1 32.2 31.9 31.7 31.8 31.6 31.6 31.4 31.3 31.4 31.5 31.6 30.8 30.6 30.8 31.2 -9999 -9999 -9999 -9999 -9999 -9999 -9999 -9999 
-9999 -9999 37.3 37.4 37.4 37.2 37.1 37 37.2 37.5 37.4 37.5 37.7 37.8 37.7 38 38.1 37.9 38 38 38 38.2 38.4 38.8 38.7 38.6 38.6 38.4 38.3 38.2 38.1 -9999 -9999 -9999 -9999 -9999 -9999 -9999 -9999 -9999 -9999 -9999 -9999 -9999 -9999 -9999 -9999 -9999 -9999 -9999 -9999 -9999 -9999 -9999 -9999 -9999 -9999 -9999 -9999 -9999 -9999 -9999 -9999 -9999 -9999 -9999 -9999 -9999 -9999 -9999 -9999 -9999 -9999 -9999 -9999 -9999 -9999 -9999 -9999 -9999 -9999 -9999 -9999 -9999 -9999 -9999 -9999 -9999 -9999 -9999 -9999 -9999 -9999 -9999 -9999 -9999 -9999 -9999 -9999 -9999 -9999 -9999 -9999 -9999 -9999 -9999 -9999 -9999 -9999 -9999 -9999 -9999 -9999 -9999 -9999 -9999 -9999 -9999 -9999 -9999 36.9 36.9 36.8 36.3 35.5 35.6 35.7 35.7 35.8 35.9 36 36 36.2 36.1 36 35.8 35.5 35.3 35.3 34.1 33.2 33.2 32.4 31.9 32.5 32 32.3 32.1 32 31.8 32.1 31.7 32.3 32.2 32 32.1 32.2 32.1 31.3 30.9 30.6 31.3 31.4 30.6 -9999 -9999 -9999 -9999 -9999 -9999 
-9999 -9999 -9999 -9999 37.2 37.2 36.9 36.9 36.9 37.3 37.2 37.1 37.3 37.2 37.4 38.1 38.2 37.7 37.4 37.6 37.8 37.9 38.1 38.4 38.6 38.6 38.4 38.2 38.1 38 37.8 -9999 -9999 -9999 -9999 -9999 -9999 -9999 -9999 -9999 -9999 -9999 -9999 -9999 -9999 -9999 -9999 -9999 -9999 -9999 -9999 -9999 -9999 -9999 -9999 -9999 -9999 -9999 -9999 -9999 -9999 -9999 -9999 -9999 -9999 -9999 -9999 -9999 -9999 -9999 -9999 -9999 -9999 -9999 -9999 -9999 -9999 -9999 -9999 -9999 -9999 -9999 -9999 -9999 -9999 -9999 -9999 -9999 -9999 -9999 -9999 -9999 -9999 -9999 -9999 -9999 -9999 -9999 -9999 -9999 -9999 -9999 -9999 -9999 -9999 -9999 -9999 -9999 35.5 -9999 -9999 -9999 -9999 -9999 -9999 -9999 -9999 -9999 -9999 -9999 -9999 -9999 36.7 36.3 35.5 35.3 35.5 35.7 35.6 35.8 35.9 36 36.1 36.1 36 35.9 35.2 35 35.3 34.2 33.2 33.1 32.5 32.2 32.5 32.2 32.1 31.9 31.9 32 31.9 31.8 32.1 31.6 31.6 31.1 31 31.8 32 31.8 31.2 31.8 31.2 30.6 -9999 -9999 -9999 -9999 -9999 -9999 
-9999 -9999 -9999 -9999 37.3 37.2 37.1 36.9 36.9 37.4 37.5 37.3 37.4 37.3 37.5 37.8 38 37.7 37.4 37.3 37.3 37.5 37.8 38 38.2 38.2 38.3 38.2 38 38 37.8 37.6 -9999 -9999 -9999 -9999 -9999 -9999 -9999 -9999 -9999 -9999 -9999 -9999 -9999 -9999 -9999 -9999 -9999 -9999 -9999 -9999 -9999 -9999 -9999 -9999 -9999 -9999 -9999 -9999 -9999 -9999 -9999 -9999 -9999 -9999 -9999 -9999 -9999 -9999 -9999 -9999 -9999 -9999 -9999 -9999 -9999 -9999 -9999 -9999 -9999 -9999 -9999 -9999 -9999 -9999 -9999 -9999 -9999 -9999 -9999 -9999 -9999 -9999 -9999 -9999 -9999 -9999 -9999 -9999 -9999 -9999 -9999 -9999 -9999 -9999 34.6 34.8 35 -9999 -9999 -9999 -9999 -9999 -9999 -9999 -9999 -9999 -9999 -9999 -9999 -9999 36.7 36.4 35.8 35.4 35.4 35.4 35.5 35.9 36.2 36.3 36.2 36.2 35.9 35.7 35.1 34.4 34.9 34.6 33.4 33 32.5 32.2 32.4 32 32 31.9 32 32 31.8 31.4 32.1 31.4 31.4 31.3 31.3 31.4 31.5 32.3 32 31.9 30.9 -9999 -9999 -9999 -9999 -9999 -9999 -9999 
-9999 -9999 -9999 -9999 -9999 37.3 37.2 37.1 37.3 37.3 37.6 37.3 37.2 37.3 37.4 37.6 37.8 38 37.6 37.6 37.4 37.5 37.5 37.7 37.7 37.9 38 38.2 38.2 38.1 38 38 37.8 -9999 -9999 -9999 -9999 -9999 -9999 -9999 -9999 -9999 -9999 -9999 -9999 -9999 -9999 -9999 -9999 -9999 -9999 -9999 -9999 -9999 -9999 -9999 -9999 -9999 -9999 -9999 -9999 -9999 -9999 -9999 -9999 -9999 -9999 -9999 -9999 -9999 -9999 -9999 -9999 -9999 -9999 -9999 -9999 -9999 -9999 -9999 -9999 -9999 -9999 -9999 -9999 -9999 -9999 -9999 -9999 -9999 -9999 -9999 -9999 -9999 -9999 -9999 -9999 -9999 -9999 -9999 -9999 -9999 -9999 -9999 -9999 -9999 35.2 35.2 35.4 -9999 -9999 -9999 -9999 -9999 -9999 -9999 -9999 -9999 -9999 -9999 -9999 -9999 36.5 36 35.7 35.1 35.2 35.4 35.6 36 36.1 36.2 36.2 36 35.5 35.7 35.4 35 34.6 34.7 34 33.1 32.4 31.8 32.4 32.2 32.1 32.3 32.4 31.9 31.6 31.7 31.6 31.5 31.5 31.1 30.9 31 31.5 31.2 32 31.9 31.3 30.6 -9999 -9999 -9999 -9999 -9999 -9999 
-9999 -9999 -9999 -9999 -9999 -9999 -9999 -9999 37.1 37.4 37.7 37.6 37.2 37.2 37.8 38.1 38 38 38.2 38.1 37.6 37.3 37.3 37.5 37.5 37.6 37.7 38 38.2 38.1 38.2 38.2 38 -9999 -9999 -9999 -9999 -9999 -9999 -9999 -9999 -9999 -9999 -9999 -9999 -9999 -9999 -9999 -9999 -9999 -9999 -9999 -9999 -9999 -9999 -9999 -9999 -9999 -9999 -9999 -9999 -9999 -9999 -9999 -9999 -9999 -9999 -9999 -9999 -9999 -9999 -9999 -9999 -9999 -9999 -9999 -9999 -9999 -9999 -9999 -9999 -9999 -9999 -9999 -9999 -9999 -9999 -9999 -9999 -9999 -9999 -9999 -9999 -9999 -9999 -9999 -9999 -9999 -9999 -9999 -9999 -9999 -9999 -9999 -9999 35.8 35.7 35.9 35.9 35.8 -9999 -9999 -9999 -9999 -9999 -9999 -9999 -9999 -9999 -9999 -9999 -9999 36.4 36 35.6 35.3 35.3 35.4 35.6 35.8 35.9 36 36.3 36.1 35.5 35.6 35.4 35.2 34.8 34.6 34.1 33.2 32.8 32.2 32.3 32.1 32 32 32.2 31.7 31.5 31.5 31.8 31.5 31.5 31.4 31.3 30.8 30.7 30.8 31.3 32 31.1 30.4 30.2 -9999 -9999 -9999 -9999 -9999 
-9999 -9999 -9999 -9999 -9999 -9999 -9999 -9999 -9999 -9999 37.9 37.9 37.4 37.3 37.3 37.8 38.1 38.3 38.5 38.6 38.4 37.8 37.1 37.1 37.3 37.2 37.3 37.6 38 38.1 38.2 38 37.7 37.6 -9999 -9999 -9999 -9999 -9999 -9999 -9999 -9999 -9999 -9999 -9999 -9999 -9999 -9999 -9999 -9999 -9999 -9999 -9999 -9999 -9999 -9999 -9999 -9999 -9999 -9999 -9999 -9999 -9999 -9999 -9999 -9999 -9999 -9999 -9999 -9999 -9999 -9999 -9999 -9999 -9999 -9999 -9999 -9999 -9999 -9999 -9999 -9999 -9999 -9999 -9999 -9999 -9999 -9999 -9999 -9999 -9999 -9999 -9999 -9999 -9999 -9999 -9999 -9999 -9999 -9999 -9999 -9999 -9999 -9999 35.6 35.9 36 35.8 35.9 -9999 -9999 -9999 -9999 -9999 -9999 -9999 -9999 -9999 36.5 -9999 36.6 36.6 36.6 36.4 36.1 35.5 35.4 35.6 35.9 35.9 35.8 36 36.1 35.9 35.4 35.7 35.6 35.6 35.2 34.8 34.4 33.3 32.7 32.1 32.4 32.3 32.5 32 31.9 31.6 31.9 31.4 31.7 31.6 31.4 31.2 30.9 31.1 30.9 30.8 30.8 31.4 30.8 30.4 30.1 30 -9999 -9999 -9999 -9999 
-9999 -9999 -9999 -9999 -9999 -9999 -9999 -9999 38.2 38.1 37.9 38.1 38 37.6 37 37 37.3 37.8 38.2 38.6 38.7 38.4 37.8 37.4 37.2 37.1 37.2 37.2 37.6 37.8 37.7 37.4 37.2 37.4 -9999 -9999 -9999 -9999 -9999 -9999 -9999 -9999 -9999 -9999 -9999 -9999 -9999 -9999 -9999 -9999 -9999 -9999 -9999 -9999 -9999 -9999 -9999 -9999 -9999 -9999 -9999 -9999 -9999 -9999 -9999 -9999 -9999 -9999 -9999 -9999 -9999 -9999 -9999 -9999 -9999 -9999 -9999 -9999 -9999 -9999 -9999 -9999 -9999 -9999 -9999 -9999 -9999 -9999 -9999 -9999 -9999 -9999 -9999 -9999 -9999 -9999 -9999 -9999 -9999 -9999 -9999 -9999 -9999 35.5 35.8 36 36 36.1 36.3 -9999 -9999 -9999 -9999 -9999 -9999 -9999 -9999 36.3 36.2 36.2 36.3 36.4 36.5 36.5 36.5 35.7 35.4 35.7 35.8 35.8 35.7 35.9 36.1 36 35.8 35.9 36 35.9 35.3 34.8 34.3 33.7 33.1 32.3 32.1 32 32.2 32.2 31.9 31.7 31.4 31.3 31.5 31.3 31.3 31.3 30.8 30.7 30.4 30.5 31.1 31.7 31.4 31 30.4 30.7 -9999 -9999 -9999 -9999 
-9999 -9999 -9999 -9999 -9999 -9999 -9999 38.2 37.8 37.7 37.7 37.6 37.4 37.7 37.1 36.9 37.1 37.2 37.8 38.2 38.6 38.6 38.4 38 37.5 37.3 37.2 37.2 37.4 37.2 37.2 37.2 37 37.1 -9999 -9999 -9999 -9999 -9999 -9999 -9999 -9999 -9999 -9999 -9999 -9999 -9999 -9999 -9999 -9999 -9999 -9999 -9999 -9999 -9999 -9999 -9999 -9999 -9999 -9999 -9999 -9999 -9999 -9999 -9999 -9999 -9999 -9999 -9999 -9999 -9999 -9999 -9999 -9999 -9999 -9999 -9999 -9999 -9999 -9999 -9999 -9999 -9999 -9999 -9999 -9999 -9999 -9999 -9999 -9999 -9999 -9999 -9999 -9999 -9999 -9999 -9999 -9999 -9999 -9999 -9999 -9999 -9999 35.3 35.4 35.6 35.9 36.1 36.2 -9999 -9999 -9999 -9999 -9999 -9999 -9999 -9999 35.8 35.1 35.2 35.8 36.3 36.5 36.7 36.6 36.4 35.8 36 35.6 35.5 35.6 35.7 36 36.1 36.1 36 35.9 35.5 34.9 34.5 34.4 34 33.1 32.4 32.1 32.2 32.5 32.3 31.9 31.6 31.5 31.6 31.3 31.1 31.7 31.8 31.6 31.3 31.5 31.4 30.9 30.6 31 31.4 31.1 31.2 30.5 30 30.9 -9999 
-9999 -9999 -9999 -9999 -9999 -9999 38.2 37.8 37.2 37.1 37.1 37.1 37.2 38 38.1 37.8 37.4 37.2 37.4 37.7 38 38.4 38.6 38.4 38 37.7 37.2 37.1 37.2 37.2 37.2 36.9 36.8 36.7 36.8 -9999 -9999 -9999 -9999 -9999 -9999 -9999 -9999 -9999 -9999 -9999 -9999 -9999 -9999 -9999 -9999 -9999 -9999 -9999 -9999 -9999 -9999 -9999 -9999 -9999 -9999 -9999 -9999 -9999 -9999 -9999 -9999 -9999 -9999 -9999 -9999 -9999 -9999 -9999 -9999 -9999 -9999 -9999 -9999 -9999 -9999 -9999 -9999 -9999 -9999 -9999 -9999 -9999 -9999 -9999 -9999 -9999 -9999 -9999 -9999 -9999 -9999 -9999 -9999 -9999 -9999 -9999 -9999 -9999 -9999 35.2 35.4 -9999 -9999 -9999 -9999 -9999 -9999 -9999 36.3 -9999 -9999 35.4 34.6 34.5 35.2 36 36.4 36.5 36.5 36.5 36.1 35.9 35.5 35.3 35.4 35.8 36.1 36.1 35.8 35.5 35.4 35 34.7 34.1 34.1 34.4 33.5 32.7 32.5 32.2 32.3 32.2 31.9 31.7 31.6 31.5 31.3 31.1 31.3 31.3 31.1 31.5 31.6 30.9 30.4 30 30.1 31 30.9 31.5 30.9 -9999 -9999 -9999 
-9999 -9999 -9999 -9999 -9999 -9999 37.9 37.9 37.6 37.1 36.9 36.9 37.3 37.9 38.2 38.4 38.3 37.8 37.4 37.2 37.4 37.7 37.8 38 38.2 38 37.7 37.3 37 37 36.7 36.7 36.8 36.8 36.8 -9999 -9999 -9999 -9999 -9999 -9999 -9999 -9999 -9999 -9999 -9999 -9999 -9999 -9999 -9999 -9999 -9999 -9999 -9999 -9999 -9999 -9999 -9999 -9999 -9999 -9999 -9999 -9999 -9999 -9999 -9999 -9999 -9999 -9999 -9999 -9999 -9999 -9999 -9999 -9999 -9999 -9999 -9999 -9999 -9999 -9999 -9999 -9999 -9999 -9999 -9999 -9999 -9999 -9999 -9999 -9999 34.5 34.6 34.7 35 35.2 -9999 -9999 -9999 -9999 -9999 -9999 -9999 -9999 -9999 35.6 -9999 -9999 -9999 -9999 -9999 -9999 -9999 -9999 36.2 36.2 -9999 35.2 34.6 34.4 34.5 35.2 36.1 36.5 36.6 36.5 36.1 35.6 35.3 35.2 35 35.4 35.8 35.7 35.2 34.9 35 34.6 34.5 33.9 34 34.5 33.9 32.9 32.8 32.4 32.2 32 32.1 31.8 31.6 31.7 31.2 31.3 31 30.8 30.7 31.2 31.1 31 30.4 30.1 30.5 30.5 30.5 31.4 31.3 -9999 -9999 -9999 
-9999 -9999 -9999 -9999 37.2 37.2 37.5 37.9 37.9 37.6 37.5 37.2 37.1 37.2 37.6 38.3 38.4 38.3 37.8 37.5 37.2 37.2 37.2 37.3 37.5 37.5 37.5 37.4 37.1 36.8 36.5 36.5 36.6 36.6 36.8 36.7 -9999 -9999 -9999 -9999 -9999 -9999 -9999 -9999 -9999 -9999 -9999 -9999 -9999 -9999 -9999 -9999 -9999 -9999 -9999 -9999 -9999 -9999 -9999 -9999 -9999 -9999 -9999 -9999 -9999 -9999 -9999 -9999 -9999 -9999 -9999 -9999 -9999 -9999 -9999 -9999 -9999 -9999 -9999 -9999 -9999 -9999 -9999 -9999 -9999 -9999 -9999 -9999 -9999 -9999 34.5 34.3 34.4 34.4 34.9 35.4 -9999 35.2 35.7 35.9 -9999 -9999 -9999 -9999 36.7 36.5 36.2 35.8 -9999 -9999 -9999 36 36.1 36.4 36.3 35.9 35.6 35.1 34.8 34.5 34.5 35 35.8 36.5 36.6 36.4 36.2 35.6 35.6 35.1 35 35.4 35.7 35.4 34.8 34.8 34.7 34.3 34.3 33.8 34 34.5 33.8 33.1 32.7 32.7 32.5 32.1 31.8 31.7 31.8 31.6 31.5 31.3 30.9 30.8 30.8 30.9 30.5 30.4 30.5 30.3 29.9 30.2 30.9 31.4 31.3 30.7 -9999 -9999 
-9999 -9999 -9999 36.6 36.8 37 37.3 37.6 37.5 37.5 37.7 37.8 37.6 37.4 37.6 38.2 38.1 38.1 37.8 37.5 37.5 37.1 36.7 36.8 36.9 36.8 36.9 37.1 37.4 37.2 36.6 36.5 36.4 36.5 36.7 36.7 -9999 -9999 -9999 -9999 -9999 -9999 -9999 -9999 -9999 -9999 -9999 -9999 -9999 -9999 -9999 -9999 -9999 -9999 -9999 -9999 -9999 -9999 -9999 -9999 -9999 -9999 -9999 -9999 -9999 -9999 -9999 -9999 -9999 -9999 -9999 -9999 -9999 -9999 -9999 -9999 -9999 -9999 -9999 -9999 -9999 -9999 -9999 -9999 -9999 -9999 -9999 -9999 -9999 -9999 -9999 34.3 34.2 34.4 35 35.4 35 35 35.2 35.6 35.4 -9999 -9999 36.3 36.7 36.4 36.2 35.6 -9999 -9999 35.7 36.3 36.6 36.5 36.2 35.8 35.4 35.3 34.9 34.6 34.7 34.9 35.5 36.1 36 35.9 36 36.1 36 35.6 35.4 35.4 35.3 34.9 34.7 34.7 34.4 34.3 33.8 33.9 34.2 34.6 34.2 33.6 33 32.5 32.6 32.1 31.9 31.6 31.7 31.5 31.4 31.3 31 30.9 30.6 30.6 30.5 30.1 30.3 30.4 30.3 30.1 31 31.2 31.1 31 -9999 -9999 
-9999 -9999 -9999 36.3 36.5 37 37.2 37.3 36.9 36.9 37.1 37.6 37.8 37.7 37.9 38 37.5 37.4 37.2 37.2 37.2 37.2 36.7 36.6 36.7 36.5 36.2 36.4 36.8 36.8 36.3 36.4 36.2 36.1 36.3 36.4 36.1 36 36.2 -9999 -9999 -9999 -9999 -9999 -9999 -9999 -9999 -9999 -9999 -9999 -9999 -9999 -9999 -9999 -9999 -9999 -9999 -9999 -9999 -9999 -9999 -9999 -9999 -9999 -9999 -9999 -9999 -9999 -9999 -9999 -9999 -9999 -9999 -9999 -9999 -9999 -9999 -9999 -9999 -9999 -9999 -9999 -9999 -9999 -9999 -9999 -9999 -9999 -9999 -9999 -9999 -9999 34.3 34.5 35.2 35.4 35.3 35.1 35.1 35.5 35.6 35.3 35.1 35.3 35.5 35.5 35.5 35.2 -9999 35.4 35.6 36.2 36.6 36.2 36.3 35.9 35.6 35.5 35.3 35 34.8 34.5 34.9 35.5 35.6 35.7 35.7 35.8 35.6 35.3 34.9 34.9 35.1 34.9 34.8 34.8 34.9 34.6 34.1 33.9 34.1 34.3 34.2 33.9 33.4 32.7 32.3 32 31.7 31.8 31.5 31.6 31.4 31.3 31.2 30.8 30.8 30.5 30.7 29.8 29.9 30 30.5 30.5 30.6 30.8 30.4 30.7 30.8 -9999 
-9999 -9999 -9999 -9999 36.6 36.9 37.2 37.1 36.7 36.5 36.5 36.9 37.3 37.4 37.6 37.6 37.1 36.8 36.7 36.9 37.2 37 36.9 36.7 36.5 35.9 36 35.7 35.8 36.1 36 36 36.2 35.8 35.8 36 35.9 35.7 36 36.1 36.2 36.1 -9999 -9999 -9999 -9999 -9999 -9999 -9999 -9999 -9999 -9999 -9999 -9999 -9999 -9999 -9999 -9999 -9999 -9999 -9999 -9999 -9999 -9999 -9999 -9999 -9999 -9999 -9999 -9999 -9999 -9999 -9999 -9999 -9999 -9999 -9999 -9999 -9999 -9999 -9999 -9999 -9999 -9999 -9999 -9999 -9999 -9999 -9999 -9999 -9999 34.4 34.3 34.8 35.4 35.7 35.5 35.2 35.3 35.2 35.7 35.6 35.4 34.9 34.7 34.7 34.7 34.9 35.2 35.4 35.5 35.8 36.1 35.7 36 36 35.9 35.8 35.5 35.3 34.6 34.2 34.7 34.9 35.3 35.6 35.7 35.2 34.6 34.2 34.2 34.3 34.5 34.9 34.9 35.2 35.5 35.2 34.5 34 34 33.9 33.8 33.5 33.2 32.6 32 32 31.9 31.7 31.8 31.5 31.4 31.6 31.2 31 31 30.5 30.6 29.9 29.9 30.1 30.3 30.5 30.6 30.2 29.8 30.1 -9999 -9999 
-9999 -9999 -9999 -9999 36.4 36.8 36.9 37.1 37 36.5 36.6 36.8 37 36.9 37.3 37.4 37 36.7 36.6 37 37.3 37 36.8 36.6 36.5 36.1 35.8 35.9 35.9 36 35.9 35.9 36 36 35.8 35.7 35.8 35.8 35.9 36.1 36.2 36 36 36 36.1 -9999 -9999 -9999 -9999 -9999 -9999 -9999 -9999 -9999 -9999 -9999 -9999 -9999 -9999 -9999 -9999 -9999 -9999 -9999 -9999 -9999 -9999 -9999 -9999 -9999 -9999 -9999 -9999 -9999 -9999 -9999 -9999 -9999 -9999 -9999 -9999 -9999 -9999 -9999 -9999 -9999 -9999 -9999 -9999 -9999 -9999 -9999 34.8 35.4 35.7 35.8 35.7 35.3 35.5 35.5 35.6 36 36 35.7 35.2 34.7 34.6 34.7 34.7 34.6 35 35.3 35.6 35.3 35.8 35.6 35.6 35.8 35.6 35.2 34.7 34.6 34.4 34.5 35.2 35.5 35.5 35.1 34.4 34.1 34.3 34 33.6 34 34.6 35.1 35.5 35.3 34.7 34.4 33.9 33.6 33.6 33.5 33.1 32.5 31.8 31.6 31.5 31.7 31.4 31.1 31.7 31.9 31.4 31.2 31 30.8 30.7 -9999 -9999 29.9 30 29.9 30.5 30.4 29.6 29.4 30.1 30.3 
-9999 -9999 -9999 -9999 35.8 36.4 36.7 36.9 37.1 36.7 36.5 36.5 36.5 36.9 37.2 37 36.8 36.6 36.9 37.1 37 36.8 36.8 36.6 36.8 36.2 35.9 35.8 35.9 36 36 35.7 35.8 35.8 35.8 35.7 35.6 35.7 36 35.9 35.8 35.7 35.7 35.7 36 -9999 -9999 -9999 -9999 -9999 -9999 -9999 -9999 -9999 -9999 -9999 -9999 -9999 -9999 -9999 36.5 36.8 -9999 -9999 -9999 -9999 -9999 -9999 -9999 -9999 -9999 -9999 -9999 -9999 -9999 -9999 -9999 -9999 -9999 -9999 -9999 -9999 -9999 -9999 -9999 -9999 -9999 -9999 -9999 -9999 -9999 -9999 35.9 35.8 35.9 35.6 35.8 35.7 35.7 35.7 35.7 35.9 36.3 36.2 35.9 35.4 35 34.5 34.4 34.6 34.7 34.5 35.1 35.2 35.5 35.4 35.3 35.6 35.4 35.1 34.8 34.4 34.1 34.7 35.2 35.2 35.2 34.7 34.1 33.9 34.1 33.5 33.1 33.5 33.9 34.3 34.9 35 34.8 34.6 34.1 34 33.8 33.7 33.2 32.5 31.7 31.7 31.3 31.5 31.1 31.1 31.8 31.8 31.2 31 31.2 31 31 -9999 -9999 -9999 -9999 30 30.1 30.3 29.7 29.3 29.8 -9999 
35.1 35.3 35.4 35.4 35.2 35.6 36.3 36.7 37 36.8 36.5 36.6 36.7 36.9 36.9 36.6 36.7 36.7 36.5 36.6 36.3 36.3 36.4 36.6 36.8 36.4 36.3 35.9 35.7 36 35.7 35.6 35.6 35.6 35.7 35.8 35.7 35.8 36.1 35.8 35.6 35.5 35.6 35.6 36 35.8 -9999 -9999 -9999 -9999 -9999 -9999 -9999 -9999 -9999 -9999 -9999 -9999 35.6 35.9 36.1 36.5 36.4 -9999 -9999 -9999 -9999 -9999 -9999 -9999 -9999 -9999 -9999 -9999 -9999 -9999 -9999 -9999 -9999 -9999 -9999 -9999 -9999 -9999 -9999 -9999 -9999 -9999 -9999 -9999 -9999 35.6 35.7 35.8 35.5 35.1 35.1 35.2 35.3 35.4 35.7 35.8 36.2 36.5 36.3 36 35.8 35.4 34.9 34.6 34.3 34.5 34.6 34.9 35.3 35.6 35.6 35.5 35.2 35 34.7 34.2 34.2 34.6 34.8 34.9 35.1 34.8 34.6 34.4 34.3 33.9 33.3 33.4 33.8 33.7 34.2 34.6 34.2 34 34 33.8 33.9 33.6 33.1 32.6 32 31.6 31.4 31 30.9 31.1 31.4 31.5 31 31 31 31.1 30.9 -9999 -9999 -9999 -9999 -9999 29.9 30 29.4 -9999 -9999 -9999 
35.6 35.4 35.2 35.2 35.3 35.2 35.5 36.1 36.5 36.6 36.6 36.7 36.4 36.6 36.7 36.3 36.3 36.1 35.8 36 35.8 36 36.1 36.5 36.6 36.8 36.8 36.7 36.3 36.4 36.2 36 35.6 35.5 35.8 36 36 36.1 35.9 35.8 35.8 35.6 35.6 35.9 36.3 36.2 -9999 -9999 -9999 -9999 -9999 -9999 -9999 -9999 -9999 -9999 -9999 -9999 35.5 35.8 36.3 36.8 36.7 36.3 -9999 -9999 -9999 -9999 -9999 -9999 -9999 -9999 -9999 -9999 -9999 -9999 -9999 -9999 -9999 -9999 -9999 -9999 -9999 -9999 -9999 -9999 -9999 -9999 -9999 -9999 -9999 -9999 35.3 35.4 35.3 35.1 35.3 35.2 34.9 34.9 35.2 35.4 35.8 36.1 36.2 36.2 35.9 35.6 35.4 35.5 35.3 35 34.8 34.9 35 35.2 35.6 35.5 35.3 35.1 34.8 34.3 34.6 34.8 34.9 34.9 35.1 35 34.8 34.5 34.3 34.1 33.8 33.7 33.7 33.5 33.6 33.8 33.5 33.1 33.1 33.3 33.1 32.9 32.8 32.4 32 31.8 31.3 30.7 30.6 30.9 31.3 31.1 30.8 30.9 31 30.8 30.9 -9999 -9999 -9999 -9999 -9999 -9999 29.6 -9999 -9999 -9999 -9999 
-9999 35.3 35.2 35.2 35.2 35 35.1 35.6 36.2 36.6 36.5 36.1 36 36.4 36.5 36.3 36.3 35.9 35.5 35.7 35.7 35.6 35.8 36.5 36.6 36.9 37.2 37.4 37.1 36.7 36.5 36 35.9 35.8 36 36 36.2 36.1 35.8 35.9 35.8 35.9 35.8 36 36.6 36.6 36.2 36.2 36.2 36.5 37.2 -9999 -9999 -9999 -9999 -9999 -9999 -9999 35.5 35.7 36.2 36.5 36.3 36.1 36.4 35.9 -9999 -9999 -9999 -9999 -9999 -9999 -9999 -9999 -9999 -9999 -9999 -9999 -9999 -9999 -9999 -9999 -9999 -9999 -9999 -9999 -9999 -9999 -9999 -9999 -9999 -9999 -9999 35 34.9 34.9 35.3 35.4 35 35 34.7 34.8 35.2 35.4 35.7 35.4 35.5 35.6 35.4 35.4 35.4 35.2 35.1 34.8 34.9 35.2 35.3 35.3 34.9 34.8 34.3 34.3 34.9 35 35 35.4 35.5 34.8 34.5 34.1 34.3 34.5 34.6 34.2 33.6 33.4 33.7 33.7 33.1 32.6 32.4 32.5 32.5 32.6 32.5 32.2 31.8 31.3 31.1 31 30.8 31.5 31.4 30.9 30.4 30.7 30.8 30.5 30.7 30.2 -9999 -9999 -9999 -9999 -9999 -9999 -9999 -9999 -9999 -9999 
-9999 35.2 35.2 35.3 35.4 35.3 35.2 35.4 36 36.5 36.5 36.3 36.3 36.8 36.4 36.1 36.3 36 35.6 35.5 35.6 35.5 35.9 36.5 36.7 36.8 36.9 37 37.2 37.1 36.7 35.8 35.6 35.9 36.1 36 35.9 36 36.2 35.9 35.9 35.5 35.6 35.9 36.3 36.4 36.2 36.2 36.3 36.6 37.2 37.5 37.2 -9999 -9999 -9999 -9999 -9999 35.6 35.8 36.2 36.5 36.6 36.6 36.8 36.6 -9999 -9999 -9999 -9999 -9999 -9999 -9999 -9999 -9999 -9999 -9999 -9999 -9999 -9999 -9999 -9999 -9999 -9999 -9999 -9999 -9999 -9999 -9999 -9999 -9999 -9999 -9999 35.1 35 34.8 34.6 34.7 35.2 35.2 34.9 34.7 35 35.1 35.3 35.1 35 35.3 35.5 35.5 35.3 35.2 34.9 34.8 34.6 34.8 34.6 34.6 34.5 34.4 34.4 34.6 35.1 35.5 35.6 35.9 35.7 34.9 34.4 34.2 34.1 34.4 34.5 34 33.7 33.6 33.3 33.2 33.1 32.8 32.3 32 32.1 32.2 32.4 32 31.7 31.1 30.8 30.8 31 31.8 31.5 30.8 30.7 30.7 30.5 30.3 30.2 -9999 29.6 29.5 -9999 -9999 -9999 -9999 -9999 -9999 -9999 -9999 
-9999 35.3 35 35.3 35.4 35.6 35.6 35.6 35.8 36.2 36.5 36.4 36.5 36.8 36.4 36.2 36.3 36 35.7 35.6 35.4 35.6 36.1 36.3 36.6 36.9 37 36.8 36.8 36.6 36.4 35.8 35.4 35.5 35.5 35.7 35.7 35.7 36.2 36 36.1 35.7 35.6 36.1 36.5 36.4 36.2 36.2 36.5 36.7 37 37.5 37.6 37.2 36.7 36.3 -9999 -9999 35.9 36 35.9 36.4 36.8 36.8 36.8 36.8 36.6 -9999 -9999 -9999 -9999 -9999 -9999 -9999 -9999 -9999 -9999 -9999 -9999 -9999 -9999 -9999 -9999 -9999 -9999 -9999 -9999 -9999 -9999 -9999 -9999 -9999 -9999 34.6 34.9 34.6 34.1 34.2 34.7 34.8 34.6 34.4 34.8 35.2 35.3 35.1 35.1 35.2 35.4 35.5 35.4 35.2 34.9 34.8 34.6 34.6 34.4 34.4 34.4 34.5 34.8 35 35.3 35.6 35.6 35.6 35.3 34.8 34.5 34 33.8 34.1 34.6 34.1 33.8 33.2 32.8 32.5 32.6 32.7 32.5 32.2 31.9 31.9 31.8 31.8 31.3 30.8 30.5 30.5 31 31.6 31.2 30.8 30.6 30.6 30.3 30.1 30 29.7 29.4 29.4 29.6 -9999 -9999 -9999 -9999 -9999 -9999 -9999 
-9999 -9999 35.3 35 35.3 35.7 35.6 35.9 35.9 35.9 36.1 36.2 36.2 36.4 36 36.4 36.3 36.1 35.8 35.6 35.5 35.6 36.1 36.2 36.4 36.7 36.9 36.7 36.4 36.1 35.9 35.9 35.5 35.4 35.2 35.3 35.7 35.8 35.7 35.9 36.1 35.9 35.7 35.9 36.2 36.2 36.2 36.3 36.5 36.8 36.9 37.2 37.3 37 36.4 36.4 36.3 36.2 35.9 35.7 35.7 36.3 36.7 36.7 36.4 36.2 36.1 -9999 -9999 -9999 -9999 -9999 35.4 -9999 -9999 -9999 -9999 -9999 -9999 -9999 -9999 -9999 -9999 -9999 -9999 -9999 -9999 -9999 -9999 -9999 -9999 -9999 -9999 34.2 34.6 34.4 34.2 34.1 34.1 34.5 34.1 34 34.1 34.8 34.8 35.1 35.3 35 34.9 35 35.1 35.1 35.1 34.9 34.5 34.7 34.8 34.9 35 35.1 35.3 35.2 35 34.9 35.2 35.1 34.8 34.4 34.2 34.1 34.1 34.4 34.2 33.7 33.4 32.9 32.7 32.5 32.5 32.5 32.5 32.2 31.7 31.5 31.6 31.6 31.1 30.6 30.5 30.5 31.1 31.5 31.3 31.2 31.3 30.9 30.5 29.9 29.7 29.5 29.7 29.8 29.6 -9999 -9999 -9999 -9999 -9999 -9999 -9999 
-9999 -9999 35.2 35.2 35 35.1 35.2 35.2 35.3 35.1 35.4 35.7 36 36.2 35.9 36.3 36.3 36.2 35.9 35.6 35.4 35.7 36 36.3 36.7 36.4 36.4 36.3 35.9 35.6 35.6 35.8 35.8 35.5 35.2 35.1 35.2 35.2 35.1 35.2 35.2 35.4 35.4 35.6 35.8 36.1 36.1 36.2 36.2 36.4 36.5 36.9 37.1 36.8 36.1 36.1 36.4 36.4 36.2 35.7 35.7 36.1 36.3 36.5 36.2 35.9 -9999 -9999 -9999 35.5 35.5 35.4 35.4 35.2 35.5 -9999 -9999 -9999 -9999 -9999 -9999 -9999 -9999 -9999 -9999 -9999 -9999 -9999 -9999 -9999 -9999 -9999 34.4 34.3 34.6 34.4 34.2 34 34.1 34.2 34.1 34.1 34.3 34.5 34.5 34.4 34.3 34.3 34.2 33.9 34.3 34.6 34.8 34.5 34.5 34.5 35 35.5 35.5 35.3 35.4 35 34.3 34.2 34.4 34.2 34.3 34 34.4 34.7 34.7 34 33.4 33.3 33.1 32.9 32.4 32.4 32.1 32.2 32.1 32 31.8 31.5 31.4 31.3 31 30.3 30.3 30.7 31.2 31.3 31 31.1 31.3 30.9 30.3 30 29.5 29.3 29.6 30.1 30 -9999 -9999 -9999 -9999 -9999 -9999 -9999 
-9999 -9999 -9999 35.1 35.3 35.3 34.9 34.5 34.4 34.6 34.8 35.3 35.6 35.5 35.5 35.7 35.9 35.9 35.8 35.6 35.5 35.5 35.9 36.2 36.6 36.5 36.4 36.1 35.9 35.5 35.4 35.4 35.5 35.5 35.2 35.1 35 34.8 34.8 34.9 34.9 35.1 35.3 35.3 35.7 35.9 36 36.2 36.1 36 36.2 36.4 36.8 36.7 36.4 36 36.2 36.5 36.2 35.7 35.6 35.8 36.4 36.2 36 35.8 -9999 -9999 -9999 35.6 35.4 35.2 34.9 35.1 35.1 35.4 -9999 -9999 -9999 -9999 -9999 35.1 -9999 -9999 -9999 -9999 -9999 -9999 34.5 34.1 34.4 34.6 34.6 34.1 34.5 34.3 34.3 34 34.1 33.8 34.1 34.1 34.2 33.8 33.8 34 34.3 34.2 34.1 33.9 34.2 34.4 34.6 34.3 34.2 34.5 35.2 35.7 36 35.7 35.2 34.8 34.2 34.1 34 33.6 33.9 34.5 34.9 34.9 34.2 33.6 33.2 33.1 33 32.8 32.6 32.2 32.1 32.1 32 31.8 31.5 31.2 31.2 31.3 31 30.2 30.3 31 31.3 31.1 30.7 30.7 30.9 30.9 30.5 30 29.6 29.1 29.1 29.3 29.8 29.7 -9999 -9999 -9999 -9999 -9999 -9999 
-9999 -9999 -9999 -9999 -9999 -9999 35.1 34.5 34.3 34.5 34.9 35 34.8 34.6 34.6 34.9 35.1 35.1 35 35.2 35.4 35.6 35.6 36 36.4 36.4 36.3 36.1 35.9 35.6 35.3 35.2 35.2 35.1 35.1 35.2 35.2 35 34.9 34.8 34.7 35 35.2 35.1 35.5 35.7 35.7 35.8 36 35.8 35.9 36 36.4 36.3 36.3 36.1 35.7 36 36.1 35.9 35.5 35.7 36.4 36.4 36 35.9 35.8 35.8 35.9 35.7 35.5 35.1 34.9 34.7 34.7 34.8 -9999 -9999 -9999 35.2 35.2 35 35.1 35.4 35.2 34.7 34.4 34.4 34.4 34.3 34.4 34 34.1 34.2 34.4 34.4 34.3 34.4 34.3 33.9 34.1 34.1 33.8 33.9 34.1 34.1 33.6 33.7 33.9 34.2 34.4 34.6 34.9 34.8 34.4 34.6 35.1 35.6 36.1 35.9 35.4 34.8 34.3 34.2 33.7 33.7 34.5 35 34.7 33.9 33.4 33.2 33.3 32.9 32.7 32.5 32.6 32.4 32.1 31.9 32.1 31.9 31.5 31.2 31 31.1 30.6 30.1 30.1 30.8 31.1 30.9 30.6 30.4 30.5 30.6 -9999 -9999 -9999 -9999 -9999 28.9 29.2 29.7 -9999 -9999 -9999 -9999 -9999 -9999 
-9999 -9999 -9999 -9999 -9999 -9999 -9999 34.5 34.4 34.6 35 35 34.5 34.7 34.3 34.5 34.1 34.5 34.5 34.8 35.4 35.6 35.7 35.8 36.1 36.2 36.2 36.1 35.9 35.7 35.4 35.2 35 35 35.1 35 35 35 35.2 34.9 34.8 35 34.8 34.7 35.1 35.3 35.5 35.5 35.5 35.6 35.7 35.8 35.9 35.6 35.7 35.7 35.5 35.4 35.8 36 35.7 35.6 35.7 35.8 35.6 35.5 35.5 35.6 35.8 35.6 35.6 35.4 35.3 35.1 34.8 34.8 34.8 -9999 -9999 35.1 35 34.7 34.9 35 35.3 35.3 35.2 34.7 34.4 34.7 34.5 34.5 34.1 33.8 34 34 33.6 33.9 34.1 34.1 33.9 33.5 33.8 34.3 33.9 33.6 33.3 33.5 33.9 34 34.5 34.9 35.1 35.4 35.1 34.8 34.9 35.2 35.6 35.6 35.5 35 34.5 34.3 34.3 34.6 34.7 34.4 33.7 33.1 32.9 32.8 32.9 32.4 32.3 32.6 32.4 31.9 31.6 31.7 31.7 31.5 31.1 30.8 30.6 30.6 30.5 30.1 30 30.2 30.6 30.6 30.5 30.4 30.7 30.7 -9999 -9999 -9999 -9999 -9999 -9999 29.2 29.4 -9999 -9999 -9999 -9999 -9999 -9999 
-9999 -9999 -9999 -9999 -9999 -9999 -9999 -9999 -9999 -9999 35.2 35.5 35.5 35.3 34.9 34.7 34.4 34.3 34.5 35 35.3 35.5 35.5 35.6 35.8 36 35.9 35.8 35.8 35.7 35.7 35.5 35.2 35.1 34.9 34.7 34.5 34.5 35 35.2 35 35.1 34.9 34.6 34.7 34.9 35.2 35.4 35.4 35.3 35.4 35.6 35.3 35.1 35.1 35.3 35.2 35.2 35.2 35.7 35.9 35.5 35.3 35.4 35.4 35.4 35.3 35.4 35.6 35.4 35.4 35.5 35.4 35.2 35 34.8 34.6 34.6 34.9 -9999 35 34.9 34.9 35 34.9 35.3 35.6 35.6 35.5 35.3 35.1 35.3 34.9 34.3 34.3 33.8 33.7 34 33.7 33.8 33.9 33.5 33.8 33.9 34.1 34.1 34 34.1 34.2 34.4 34.7 35 35.4 35.6 35.7 35.1 34.7 34.9 35.1 35.2 35.3 35.1 34.7 34.8 35.1 34.9 34.3 33.6 33.1 32.7 32.6 32.5 32.1 32 32.4 32.2 31.8 31.4 31 31.1 31.1 30.8 30.6 30.3 30.3 30.1 30.3 30 29.8 29.9 30.1 30.3 30.1 30 30.3 30.6 30 -9999 -9999 -9999 -9999 -9999 -9999 29.3 -9999 -9999 -9999 -9999 -9999 -9999 
-9999 -9999 -9999 -9999 -9999 -9999 -9999 -9999 -9999 -9999 -9999 -9999 -9999 -9999 35.5 35.5 35.2 34.7 34.4 34.8 35.1 35.2 35.5 35.6 35.5 35.6 35.6 35.6 35.5 35.6 35.5 35.4 35.1 35 34.8 34.6 34.6 34.6 34.8 35 34.9 35.2 35 34.7 34.7 34.8 35.1 35.4 35.4 35.2 35.2 35.3 35.3 35 34.7 34.8 34.9 34.9 35.1 35 35.6 35.5 35.3 35.2 35.5 35.4 35.4 35.5 35.5 35.3 35.4 35.2 35.4 35.4 35.3 35 34.6 34.6 34.8 34.6 34.7 34.9 35.2 34.9 34.8 35 35.6 35.6 35.7 35.6 35.6 35.7 35.4 34.7 34.3 34 34.1 33.7 33.8 33.9 33.6 33.7 33.6 33.6 33.8 33.8 34 34.4 34.5 34.6 34.7 35 35 35.4 35.6 35.2 34.8 35.1 35.1 34.9 35.4 35.4 35.1 34.8 35 34.6 33.9 33.1 32.7 32.7 32.4 32.3 32.4 32.6 32.5 32.1 31.8 31.2 30.9 30.6 30.5 30.3 30.3 29.9 30.1 30.2 30.1 30 29.8 29.8 29.8 29.9 30.1 30.1 30.1 30.4 30.3 -9999 -9999 -9999 -9999 -9999 28.5 -9999 -9999 -9999 -9999 -9999 -9999 -9999 
-9999 -9999 -9999 -9999 -9999 -9999 -9999 -9999 -9999 -9999 -9999 -9999 -9999 -9999 -9999 -9999 35.1 35.1 34.7 34.3 34.4 35.1 35.3 35.5 35.4 35.4 35.3 35.3 35.4 35.3 35.3 35.2 35.2 35 34.7 34.6 34.5 34.6 34.8 35.1 35.1 35.1 34.9 34.5 34.5 34.6 34.9 35 35.3 35.2 35.1 35.2 35.2 35 34.7 34.6 34.6 34.5 34.7 34.6 35 35.5 35.3 35.3 35.3 35.5 35.5 35.6 35.5 35.2 35.1 35.1 35.3 35.4 35.4 35.3 34.9 34.7 34.6 34.5 34.4 34.4 34.7 34.8 34.8 34.7 35.1 35.4 35.6 35.7 35.8 35.7 35.4 35 34.7 34.4 34.1 34 34 33.6 33.4 33 33.1 33.7 34 34 34 34.6 34.8 34.6 34.4 34.4 34.4 34.9 35.4 35.4 35.1 35.2 35.3 35.3 35.7 35.5 35 34.7 34.8 34.4 33.8 33.1 32.9 32.8 32.8 32.7 32.6 32.5 32.4 32.2 31.7 31 30.7 30.3 30.3 30.2 29.9 29.9 29.8 30.1 30.1 29.9 29.7 29.7 29.4 29.5 29.9 30.1 30 30 29.7 29.1 -9999 -9999 -9999 -9999 -9999 -9999 -9999 -9999 -9999 -9999 -9999 -9999 
-9999 -9999 -9999 -9999 -9999 -9999 -9999 -9999 -9999 -9999 -9999 -9999 -9999 -9999 -9999 -9999 -9999 -9999 34.4 34.5 34.4 34.6 34.8 35.1 35.3 35.5 35.5 35.4 35.3 35.2 35.2 35.1 35.2 34.8 34.7 34.5 34.4 34.5 34.8 35 35.3 34.9 34.6 34.5 34.4 34.2 34.4 34.7 35.2 35.4 35.2 35.2 35.3 35.3 34.9 34.6 34.4 34.4 34.3 34.4 34.7 35.1 35.4 35.4 35.3 35.7 35.6 35.6 35.4 35.8 35.8 35.6 35.5 35.2 35.3 35.2 34.9 34.5 34.5 34.3 34.1 34.1 34.1 34.5 34.3 34.4 34.6 35.1 35.7 35.9 36 35.6 35.4 35.1 34.8 34.5 34.2 34.1 33.9 33.5 33.3 32.9 32.8 33.3 34.1 34.1 34 34.5 34.7 34.4 34.1 33.9 33.9 34.5 35 35.1 35 35.2 35.5 35.5 35.4 35 34.9 34.8 34.8 34.2 33.6 33.3 33.2 32.9 32.6 32.5 32.5 32.2 31.9 31.7 31.3 30.9 30.3 30.2 30.1 30 29.9 29.8 29.7 29.9 29.9 29.9 29.5 29.4 29.4 29.4 29.5 30 29.7 29.6 29.1 -9999 -9999 -9999 -9999 -9999 -9999 -9999 -9999 -9999 -9999 -9999 -9999 -9999 
-9999 -9999 -9999 -9999 -9999 -9999 -9999 -9999 -9999 -9999 -9999 -9999 -9999 -9999 -9999 -9999 -9999 -9999 -9999 -9999 34 34.2 34.7 35 35.1 35.3 35.4 35.7 35.5 35.2 35.2 35.2 34.9 34.7 34.5 34.4 34.4 34.4 34.9 35 34.8 34.5 34.3 34 34.2 34.2 34.2 34.2 34.7 35 35.2 35.3 35.4 35.2 35.2 34.9 34.7 34.6 34.4 34.3 34.7 35 35.2 35.5 35.4 35.6 35.7 35.7 35.9 36.3 36.4 36.2 35.9 35.3 35.2 35.3 34.9 34.6 34.4 34.2 34 34.1 34.1 34.2 34.3 34.1 34.1 34.5 35.4 35.8 35.8 35.8 35.6 35.5 35.3 35 34.7 34.5 34.2 33.7 33.4 33.1 33.1 33.5 34.1 34 33.9 33.8 33.9 33.6 33.3 33.4 33.4 33.6 34 34.3 34.3 34.5 34.8 34.9 34.7 34.3 34.4 34.8 34.3 33.7 33.4 33.1 32.9 32.5 32.6 32.1 31.8 31.9 31.6 31.5 31.1 30.4 30.1 30.2 30.1 30 29.9 29.6 29.6 29.6 29.6 29.5 29.4 29.5 29.6 29.6 29.8 30.1 29.6 29.2 29 -9999 -9999 -9999 -9999 -9999 -9999 -9999 -9999 -9999 -9999 -9999 -9999 -9999 
-9999 -9999 -9999 -9999 -9999 -9999 -9999 -9999 -9999 -9999 -9999 -9999 -9999 -9999 -9999 -9999 -9999 -9999 -9999 -9999 -9999 33.7 34.2 34.8 35.1 35.2 35.2 35.3 35.2 35.3 35.3 35.2 35.2 34.8 34.5 34.4 34.5 34.7 35 34.6 34.3 34.1 34.1 34.3 34.3 34.1 34.3 34.1 34.3 34.7 35 35.1 35.2 35.3 35.5 35.4 35.3 35 34.8 34.5 34.8 34.8 35 35.2 35.5 35.5 35.8 35.8 36.2 36.3 36.5 36.7 36.5 35.9 35.5 35.5 35.3 34.9 34.6 34.3 34.1 33.8 34 34.2 34.1 34.1 33.8 34 34.5 35.1 35.7 35.7 35.7 35.6 35.6 35.5 35.3 35.3 35.1 34.4 33.9 33.2 33.1 33 33.9 34 33.5 33.6 33.5 33.3 33.1 33 33.2 33.2 33.5 33.8 33.7 33.8 34 34.2 34.3 34.2 34.2 34.4 33.6 33.3 33.1 32.8 32.5 32.4 31.8 31.8 31.2 31.6 31.7 31.7 31 30.5 30.1 30.3 30.3 30 29.9 29.7 29.7 29.7 29.7 29.4 29.3 29.3 29 29.1 29.2 29.9 29.5 29.1 29 28.6 -9999 -9999 -9999 -9999 -9999 -9999 -9999 -9999 -9999 -9999 -9999 -9999 
-9999 -9999 -9999 -9999 -9999 -9999 -9999 -9999 -9999 -9999 -9999 -9999 -9999 -9999 -9999 -9999 -9999 -9999 -9999 -9999 -9999 33.7 33.8 34.1 34.2 34.1 34.3 34.5 34.8 35 35.3 35.3 35.3 35.3 34.9 34.2 34 34.2 34.3 34.5 34.4 34.4 34.4 34.4 34.7 34.7 34.6 34.4 34.2 34.5 34.5 34.3 34.5 35.1 35.7 35.8 35.7 35.5 35.3 35 34.9 35.1 34.9 35.1 35.5 35.6 35.6 35.8 36 36.2 36.4 36.5 36.7 36.3 35.6 35.4 35.4 35.1 34.8 34.4 34.1 33.8 33.8 34 34 33.9 33.9 33.9 34.1 34.6 35.4 35.8 35.9 35.5 35.6 35.9 35.7 35.4 34.9 34 33.6 33.4 33.3 32.9 33.3 33.2 33.2 33.2 32.8 32.9 32.8 32.8 32.9 32.7 32.8 32.8 33 33.3 33.6 33.7 33.8 33.9 33.8 34 33.4 33.1 33 32.7 32.3 31.9 31.9 31.4 31.2 31.5 31.3 31.2 30.7 30.3 30.1 30.4 30.3 30.1 29.8 29.7 29.7 29.8 29.8 29.5 29.4 29.2 29.3 29.2 29.2 29.6 29.5 29.1 28.7 28.4 28.5 28.5 -9999 -9999 -9999 -9999 28.7 -9999 -9999 -9999 -9999 -9999 
-9999 -9999 -9999 -9999 -9999 -9999 -9999 -9999 -9999 -9999 -9999 -9999 -9999 -9999 -9999 -9999 -9999 -9999 -9999 -9999 -9999 33.2 33.5 33.6 33.7 33.8 34 34.1 34.2 34.4 34.7 35.1 35.3 35.2 34.8 34.5 34.5 34.3 34 34 34.2 34.4 34.4 34.3 34.5 34.5 34.8 34.7 34.3 34.1 34.2 34 34.1 34.5 35 35.4 35.5 35.7 35.6 35.3 35.2 35 35 35 35.2 35.6 35.6 35.8 35.8 35.9 36.2 36.1 36.2 36.3 35.7 35.2 35.1 35.2 34.9 34.6 34.3 34 33.8 33.8 34 34.2 33.8 33.9 33.8 34.1 34.9 35.7 35.9 35.9 35.8 35.7 35.3 34.8 34.1 33.5 33.3 33.4 33.7 33.5 32.9 32.9 32.5 33 32.8 32.7 32.6 32.5 32.5 32.5 32.4 32.3 32.5 32.7 33.5 33.5 33.5 33.5 33.3 33.5 33.2 32.9 32.8 32.2 31.9 31.6 31.7 31 30.8 31 31.1 31 30.6 30.2 30.3 30.7 30.7 30.3 30 29.9 30.2 30.4 30 30 29.8 29.8 29.9 29.8 29.4 29.3 29.6 29.2 28.7 28.8 28.7 28.8 28.4 28.5 -9999 29.1 28.9 28.6 -9999 -9999 -9999 -9999 
-9999 -9999 -9999 -9999 -9999 -9999 -9999 -9999 -9999 -9999 -9999 -9999 -9999 -9999 -9999 -9999 -9999 -9999 -9999 -9999 -9999 -9999 33 33.3 33.5 33.9 34.1 34.2 34.1 33.9 34.1 34.3 34.6 35.1 35 34.6 34.5 34.1 34 34.1 34 34.2 34.2 34.5 34.4 34.2 34.2 34.4 34.2 33.8 33.9 34 34.1 34.2 34.4 34.7 35.2 35.8 35.6 35.4 35.3 35.2 34.9 34.8 35 35.1 35.4 35.5 35.3 35.4 35.7 35.9 36 36 35.8 35.6 35.2 35 34.8 34.6 34.3 33.9 33.7 33.6 33.9 34 33.9 33.6 33.5 33.5 34.4 35.2 35.7 35.9 35.8 35.2 35.1 34.6 33.9 33.6 33.4 33.1 32.9 33.4 33 32.7 32.7 32.8 32.4 32 32.3 32.5 32.3 32.4 32.4 32.6 32.4 33.1 33 33.1 33.1 33.1 32.9 33.1 32.8 32.7 32.4 32.1 31.5 31.3 31.1 31 30.6 30.6 30.9 30.7 30.5 30.2 30.4 30.8 30.9 30.4 30.1 30.1 30.4 30.2 30 30 30 30.1 29.8 29.7 29.3 29.4 29.5 29 28.6 28.7 28.9 28.8 28.8 28.9 28.9 29 -9999 -9999 -9999 -9999 -9999 -9999 
-9999 -9999 -9999 -9999 -9999 -9999 -9999 -9999 -9999 -9999 -9999 -9999 -9999 -9999 -9999 -9999 -9999 -9999 -9999 -9999 -9999 -9999 -9999 32.9 33.3 33.5 33.5 33.7 33.8 33.7 33.6 33.7 33.8 34.2 34.7 35.2 35.1 34.5 34.1 34.3 34.6 34.5 34.7 34.7 34.4 34.1 34.1 34.1 34.1 33.7 33.6 33.8 33.8 33.8 33.9 34.3 34.9 35.5 35.6 35.4 35.3 35.3 35 34.9 35 34.9 35.1 35.3 35 35.2 35.4 35.8 35.8 35.9 36 35.8 35.3 35.2 35.1 34.8 34.3 34 33.8 33.7 33.4 33.6 33.6 33.4 33.5 33.5 34 35 35.4 35.5 35.4 34.8 34.4 34 33.8 33.5 33.2 33 32.6 33 33 32.8 32.3 32.5 32.7 32.2 32.1 31.8 32.4 32.4 32.3 32.3 32.5 32.5 32.5 32.6 32.7 32.6 32.4 32.4 32.5 32.2 32 31.6 31.1 31.2 31.2 31.2 30.8 30.6 30.8 30.7 30.2 30.1 30.2 30.7 30.8 30.3 29.9 30.1 30.1 30.1 30 29.7 29.6 29.6 29.7 29.5 29.3 29.3 29 28.7 -9999 28.5 28.5 28.4 28.3 28.5 28.7 -9999 -9999 -9999 -9999 -9999 -9999 -9999 
-9999 -9999 -9999 -9999 -9999 -9999 -9999 -9999 -9999 -9999 -9999 -9999 -9999 -9999 -9999 -9999 -9999 -9999 -9999 -9999 -9999 -9999 -9999 -9999 32.9 32.8 32.8 33.1 33.3 33.6 33.5 33.4 33.5 33.6 33.8 34.4 34.7 34.7 34.5 34.5 34.7 34.6 34.9 34.8 34.4 34.2 33.9 33.8 33.5 33.7 33.8 34 33.9 33.8 33.9 34.1 34.4 34.9 35 35.2 35.3 35.2 35 34.8 34.6 34.6 34.8 35 34.9 35 35.2 35.5 35.5 35.8 35.8 35.7 35.1 34.8 35.1 35 34.5 34.3 34 33.8 33.5 33.3 33.4 33.6 33.2 33.6 33.9 34.6 34.9 35.2 35 34.8 34.1 33.9 33.7 33.2 33.3 32.9 32.9 32.9 32.2 32.4 32.3 32.2 32.6 32.7 32.3 32.1 32.4 32 32.1 32 31.9 32.2 32 32.1 32.3 32.4 32.3 32.1 32.1 32.3 32 31.6 31.3 31.1 31.3 31.2 30.8 30.5 30.8 30.9 30.4 29.9 30.2 30.6 30.5 30.4 29.8 29.8 29.9 30.2 30 30 29.7 29.4 29.4 29.3 29 29.2 28.8 -9999 -9999 -9999 -9999 -9999 -9999 -9999 -9999 -9999 -9999 -9999 -9999 -9999 -9999 -9999 
-9999 -9999 -9999 -9999 -9999 -9999 -9999 -9999 -9999 -9999 -9999 -9999 -9999 -9999 -9999 -9999 -9999 -9999 -9999 -9999 -9999 -9999 -9999 -9999 -9999 32.9 32.6 32.9 33.3 33.4 33.4 33.6 33.6 33.3 33.4 33.2 33.5 33.9 34.4 34.8 34.7 34.5 34.7 34.8 34.9 34.9 34.7 34.2 33.7 33.8 34.2 34.4 34.3 33.8 33.7 33.9 34.1 34.3 34.6 34.8 35 35.1 34.8 34.6 34.6 34.4 34.3 34.4 34.4 34.6 34.5 34.9 35 35.3 35.5 35.3 34.5 34.4 34.6 34.8 34.6 34.3 34.1 33.9 33.6 33.5 33.2 33.4 33.4 33.8 34.3 34.6 34.7 35 34.8 34.5 33.8 33.5 33.5 33.3 33.3 33.1 33 32.6 32.1 32.2 32.6 32.5 32.3 32.4 32.3 32.2 32.4 32.1 32.3 32.5 32.2 32 32.3 32.6 32.6 32.6 32.8 32.4 32.1 32 32 31.6 31.2 31.2 30.9 30.8 30.4 30.4 30.8 31 30.7 30.4 30.4 30.5 30.5 30.2 30.1 29.8 29.9 29.9 30.1 29.9 29.5 29.2 29.2 29.4 29.2 29 28.7 -9999 -9999 -9999 -9999 -9999 -9999 -9999 -9999 -9999 -9999 -9999 -9999 -9999 -9999 -9999 
-9999 -9999 -9999 -9999 -9999 -9999 -9999 -9999 -9999 -9999 -9999 -9999 -9999 -9999 -9999 -9999 -9999 -9999 -9999 -9999 -9999 -9999 -9999 -9999 -9999 32.7 32.8 33 33.2 33.5 33.4 33.5 33.8 33.5 33.2 32.7 32.7 33.2 33.9 34.3 34.6 34.6 34.9 35 35.1 35.3 35.3 34.9 34.2 34.1 34.3 34.3 34.2 33.8 33.6 33.7 33.8 34 34.3 34.4 34.7 34.8 34.7 34.4 34.2 34.3 34.1 33.9 33.8 34.1 34 34.2 34.1 34.5 34.8 34.9 34.5 34 34.4 34.8 34.7 34.4 34.1 34.1 33.7 33.4 33.3 33.6 33.7 33.9 34.6 34.8 34.7 34.8 34.7 34.3 33.6 33.2 33.3 33.4 33.4 33.3 32.7 32.5 32.4 32.4 32.8 32.9 32.6 32.4 32.1 32.2 32.6 32.1 32.1 32.7 32.3 32.4 32.4 33 33.1 33.3 33.3 32.9 32.2 31.8 32 31.8 31.4 31.3 30.9 30.7 30.4 30.5 30.6 30.5 30.3 29.9 30 29.8 29.7 30 30.2 30.2 30 29.8 29.9 29.7 29.4 29.1 29 29.1 29.4 29 -9999 -9999 -9999 -9999 -9999 -9999 -9999 -9999 -9999 -9999 -9999 -9999 -9999 -9999 -9999 -9999 
-9999 -9999 -9999 -9999 -9999 -9999 -9999 -9999 -9999 -9999 -9999 -9999 -9999 -9999 -9999 -9999 -9999 -9999 -9999 -9999 -9999 -9999 -9999 -9999 -9999 -9999 33.1 33.1 33.3 33 32.9 33.3 33.6 33.5 33.3 33 33 33.1 33.5 33.5 33.5 34.1 34.8 35 35.1 35.1 35 34.7 34.4 34.2 34.1 34.1 33.9 33.8 33.6 33.6 33.8 33.6 33.7 33.9 34.1 34.3 34.3 34 33.9 33.9 34.1 33.8 33.7 33.8 33.9 33.7 33.7 33.7 34 34.1 34.1 33.9 34.2 34.3 34.7 34.5 33.9 33.6 33.8 33.8 33.7 33.8 33.6 33.5 34 34.1 34.1 34.2 34.1 34 33.5 33.8 33.9 33.8 33.5 33.4 32.9 32.6 32.7 32.9 32.7 32.8 32.7 32.2 31.9 31.7 32.3 32 31.8 32.4 32.2 32 32.2 32.4 32.2 32.4 32.3 32.1 31.7 31.6 31.7 31.7 31.2 31.3 31.4 31 30.8 30.8 30.5 30.7 30.6 29.9 29.7 29.4 29.7 29.9 29.8 29.9 29.9 30 30 29.7 29.6 28.8 28.7 29 29.4 28.9 -9999 -9999 -9999 -9999 -9999 -9999 -9999 -9999 -9999 -9999 -9999 -9999 -9999 -9999 -9999 -9999 
-9999 -9999 -9999 -9999 -9999 -9999 -9999 -9999 -9999 -9999 -9999 -9999 -9999 -9999 -9999 -9999 -9999 -9999 -9999 -9999 -9999 -9999 -9999 -9999 -9999 -9999 33.9 33.6 33.3 33 32.8 32.9 33.3 33.3 33.3 33.1 33.2 33.4 33.3 33 33 33.4 34.1 34.4 34.7 34.6 34.6 34.5 34.4 34.2 34.1 33.9 33.8 33.8 33.7 33.6 33.7 33.5 33.2 33.3 33.7 33.9 33.8 33.8 33.7 33.9 34 33.9 33.7 33.6 33.9 33.7 33.3 33.5 33.5 33.6 33.5 33.6 33.7 33.8 34.4 34.3 33.8 33.7 33.7 33.7 33.9 33.6 33.7 33.3 33.3 33.2 33.5 33.4 33.3 33.3 33.4 33.7 33.7 33.6 33.5 33.4 33.2 32.8 32.7 32.5 32.2 32.5 32.7 32.3 32 31.5 31.7 31.8 32.1 32.5 32.4 31.7 31.8 31.2 31 31.1 30.9 31.1 31.3 31.5 31.5 31.5 31.6 31.8 31.6 31.7 31.4 30.8 31.1 30.9 30.6 30.6 30.1 29.7 29.6 29.4 29.2 29.3 29.6 30.2 30.3 29.9 29.8 29.3 28.8 28.9 29.4 28.9 28.3 -9999 -9999 -9999 -9999 -9999 -9999 -9999 -9999 -9999 -9999 -9999 -9999 -9999 -9999 -9999 
-9999 -9999 -9999 -9999 -9999 -9999 -9999 -9999 -9999 -9999 -9999 -9999 -9999 -9999 -9999 -9999 -9999 -9999 -9999 -9999 -9999 -9999 -9999 -9999 -9999 33.9 34.1 33.7 33.3 33.3 33.5 33.3 33.1 33.4 33.3 33.4 33.3 33.3 33 33 33.1 33.1 33.3 33.8 33.8 33.8 34.2 34.4 34.3 33.9 33.8 33.7 33.6 33.6 33.6 33.4 33.2 33.1 33 33.2 33.5 33.7 33.8 33.9 33.6 33.6 33.7 33.9 33.7 33.5 33.6 33.6 33.5 33.4 33.3 33.3 33.1 33.4 33.5 33.4 34 34.1 33.9 33.6 33.6 33.6 33.9 34 33.8 33.5 33.4 33.2 33 32.9 33 32.7 33.1 33.3 33.2 32.8 32.8 32.7 32.9 32.9 32.6 31.9 31.8 31.9 31.9 31.9 31.5 31.7 31.9 31.9 32.1 32.1 31.9 31.9 31.6 31.3 30.8 30.9 30.9 31 31.3 31 31.1 31.5 31.6 32 32.1 32 31.5 31.4 31.2 31 30.8 30.3 29.7 29.7 29.7 29.6 29.3 29.4 29.7 30.1 30.2 29.9 29.9 29.9 29.5 29.3 29.9 29.4 28.6 28.5 28.6 28.4 28.3 -9999 -9999 -9999 -9999 -9999 -9999 -9999 -9999 -9999 -9999 -9999 
-9999 -9999 -9999 -9999 -9999 -9999 -9999 -9999 -9999 -9999 -9999 -9999 -9999 -9999 -9999 -9999 -9999 -9999 -9999 -9999 -9999 -9999 -9999 -9999 -9999 -9999 33.9 33.7 33.3 33.3 33.5 33.1 32.9 33.1 33.5 33.7 33.7 33.6 32.9 32.8 32.6 32.9 33.1 33.5 33.5 33.4 33.5 33.8 34 33.8 33.6 33.4 33.3 33.3 33.3 33 32.9 32.9 32.9 33.2 33.5 33.7 33.8 33.9 33.6 33.3 33.4 33.7 33.5 33.3 33.4 33.4 33.2 33.3 33.2 33.1 33.1 33.3 33.3 33.4 33.4 33.7 33.6 33.4 33.3 33.6 33.6 34 33.9 33.4 33.3 33.1 32.6 32.9 32.7 32.6 32.9 32.9 32.8 32.6 32.4 32.3 32.3 32.5 32.6 32.2 31.8 31.7 31.7 31.6 31.8 31.9 31.8 32 31.9 31.8 31.4 30.9 31.3 31.4 31.2 31.2 31.2 31.1 31.2 31 31 31.6 31.7 31.8 32.1 31.9 31.9 31.6 31 30.7 30.7 30.1 30.1 29.8 29.6 29.7 29.6 29.5 29.2 29.3 29.4 29 29.1 29.9 30.4 30.1 30 29.8 28.9 28.9 28.9 28.6 28.5 28.5 -9999 -9999 -9999 -9999 -9999 -9999 -9999 -9999 -9999 -9999 
-9999 -9999 -9999 -9999 -9999 -9999 -9999 -9999 -9999 -9999 -9999 -9999 -9999 -9999 -9999 -9999 -9999 -9999 -9999 -9999 -9999 -9999 -9999 -9999 -9999 -9999 33.8 33.6 33.2 33.3 33.3 33 33.1 33.4 33.9 33.8 33.6 33.4 32.8 32.9 32.5 32 32.7 33.6 33.6 33.5 33.5 33.5 33.6 33.7 33.6 33.3 33.2 33.2 33.1 32.9 32.9 32.9 32.8 33.3 33.6 33.7 33.6 33.5 33.4 33.2 33.2 33.5 33.5 33.3 33.3 33.2 32.9 32.9 33 32.9 32.9 32.9 33 33.1 33.4 33.5 33.6 33.6 33.6 33.7 33.7 33.6 33.7 33.7 33 33 33.1 33 32.4 32.6 32.4 32.3 32.2 32.6 32.6 32.5 32.5 32.5 32.1 31.9 31.6 31.6 31.8 31.7 31.6 31.4 31.7 32 31.9 31.7 31.7 31.1 31.2 31 31.1 31.3 30.9 30.8 30.8 31.1 31.2 31.6 31.8 31.4 31.4 31.6 31.5 31.1 30.8 30.3 30.3 30.2 30.2 30.1 30 29.7 29.5 29.1 29 29 28.8 28.7 29.2 29.7 30 29.7 29.4 29.8 29.4 29.4 29.5 29 28.7 28.7 28.6 28.4 28.3 -9999 -9999 -9999 -9999 -9999 -9999 -9999 
-9999 -9999 -9999 -9999 -9999 -9999 -9999 -9999 -9999 -9999 -9999 -9999 -9999 -9999 -9999 -9999 -9999 -9999 -9999 -9999 -9999 -9999 -9999 -9999 -9999 -9999 -9999 33.7 33 33.1 33.1 33.3 33.5 33.9 33.8 33.5 33.3 32.9 32.5 32.7 32.8 32.5 32.7 33.6 33.6 33.6 33.5 33.3 33.3 33.5 33.5 33.7 33.9 33.8 33.7 33.7 33.2 32.9 32.8 33.2 33.3 33.2 33 33.2 33.2 33.1 33.2 33.6 33.6 33.6 33.3 33 32.7 32.7 33.1 33.2 33.1 32.7 32.8 33 33.6 33.8 34.1 34.1 34.1 33.9 33.8 33.8 33.6 33.2 33.3 33.3 33 32.6 32.5 32.6 32.4 32.3 32.4 32.1 32.3 32 32.2 32.2 31.7 32 32.1 31.9 31.4 31.1 31.2 31.5 31.6 31.4 31.4 31.3 31.8 31.3 31.3 31.1 31.4 31.5 31 30.9 31 31.2 31.4 31.5 31.7 31.5 31 30.7 31.2 30.9 30.8 30.5 30.2 29.9 30.1 30.1 30.1 30.1 29.9 29.6 29.2 29 28.9 28.9 29.2 29.2 28.8 28.7 28.9 29.2 29.2 29.5 29.5 28.9 28.6 28.7 28.6 28.5 28.3 28.1 -9999 -9999 -9999 -9999 -9999 -9999 
-9999 -9999 -9999 -9999 -9999 -9999 -9999 -9999 -9999 -9999 -9999 -9999 -9999 -9999 -9999 -9999 -9999 -9999 -9999 -9999 -9999 -9999 -9999 -9999 -9999 -9999 -9999 -9999 33.3 33.1 33 33 33.2 33.5 33.5 33.2 33 32.7 32.7 32.7 32.8 33.1 33.2 33.5 33.2 33.1 33.5 33.9 33.9 33.7 33.5 33.2 33.8 34.1 34 33.9 33.6 33.3 33 33.2 33.1 33 33.1 33.4 33.5 33.4 33.3 33.5 33.7 33.7 33.5 33.1 32.7 32.7 32.9 33.2 33.2 32.9 32.9 32.8 33.4 34.1 34.6 35 34.9 34.5 34.3 33.9 33.4 33.2 33.5 33.5 33 32.3 32.4 32.6 32.6 32.5 32.5 32.4 32.3 32 32.1 31.8 31.9 32.3 32.4 32.1 31.5 31.4 31 31 31.5 31.6 31.3 31.3 31.7 31.5 31.5 31.7 32 31.7 31.5 31.1 31.3 31.4 31.6 31.4 31.3 31.4 31 31.4 31 30.9 30.5 30.3 30.4 30.3 30.1 30 29.8 29.9 29.8 29.5 29.4 29.2 28.9 28.8 28.8 28.6 28.4 28.6 28.8 28.4 28.3 28.6 29 28.9 28.8 28.6 28.3 28.2 28 27.8 -9999 -9999 -9999 -9999 -9999 -9999 
-9999 -9999 -9999 -9999 -9999 -9999 -9999 -9999 -9999 -9999 -9999 -9999 -9999 -9999 -9999 -9999 -9999 -9999 -9999 -9999 -9999 -9999 -9999 -9999 -9999 -9999 -9999 -9999 -9999 32.7 32.8 32.8 32.8 33 33 33.1 33 32.9 32.9 32.7 32.4 32.5 33 33.4 33.5 33.6 34.1 34.7 34.7 34.2 33.7 33.3 33.1 33.6 33.9 33.8 33.4 33.3 33.2 33.3 33.3 33.4 33.5 33.5 33.7 33.8 33.6 33.7 34.1 34 33.8 33.4 32.9 32.7 32.6 33 33.2 33.2 33 32.7 32.9 33.3 34.3 35.1 35.7 35.5 35 34.2 33.8 33.3 33.3 33.1 32.6 32.7 32.8 33 33 32.6 32.6 32.3 32.4 32.1 32.2 31.8 31.8 32.5 32.2 31.9 31.6 31.4 31 30.9 31.3 31.4 31.3 31.4 31.9 32.2 32 32.3 32.4 32.4 32.1 31.6 31.6 31.6 31.7 31.5 31.3 31.1 31.1 31.1 30.6 30.5 30.5 30.7 30.5 30.2 30 29.8 29.6 29.3 29.3 29.2 28.9 29.2 29.1 28.6 28.7 28.5 28.4 28.3 28.1 27.9 28.4 28.9 29.3 29.2 28.7 28.2 -9999 27.6 -9999 -9999 -9999 -9999 -9999 -9999 -9999 -9999 
-9999 -9999 -9999 -9999 -9999 -9999 -9999 -9999 -9999 -9999 -9999 -9999 -9999 -9999 -9999 -9999 -9999 -9999 -9999 -9999 -9999 -9999 -9999 -9999 -9999 -9999 -9999 -9999 -9999 32.5 32.7 32.6 32.6 33 33.2 33.1 33.1 32.9 33 33.1 32.7 32.6 32.9 33.3 33.7 34 34.3 34.2 34.5 34.7 34.1 33.4 33.3 32.9 32.7 33.3 33.4 33.6 33.6 33.4 33.3 33.3 33.5 33.6 33.6 33.9 33.9 34.1 34.3 34.2 34.1 33.7 33.2 32.9 32.5 32.5 32.9 33.1 32.9 32.5 32.6 32.9 33.4 34.7 35.6 35.7 35.4 34.9 34.5 33.7 33.3 32.6 32.6 33 33.4 33.4 32.9 32.5 32.6 32.4 32.1 32.3 32.5 31.8 31.8 32.3 32.2 31.8 31.2 31.1 31 31.1 31.3 31.7 31.6 31.4 31.8 32.2 32 31.8 32.2 32.3 32.3 32 31.6 31.6 31.6 31.5 31.1 30.7 30.7 31.1 30.8 30.5 30.7 30.5 29.9 29.9 29.8 29.7 29.7 29.4 29.4 29.1 28.9 28.9 28.9 28.6 28.4 28.5 28.4 28.1 28.1 28.1 28.6 29.2 29.3 28.9 -9999 -9999 -9999 -9999 -9999 -9999 -9999 -9999 -9999 -9999 -9999 -9999 
-9999 -9999 -9999 -9999 -9999 -9999 -9999 -9999 -9999 -9999 -9999 -9999 -9999 -9999 -9999 -9999 -9999 -9999 -9999 -9999 -9999 -9999 -9999 -9999 -9999 -9999 -9999 -9999 -9999 -9999 32.4 32.8 32.9 32.9 32.8 32.7 32.8 32.6 32.6 32.7 32.7 32.8 33 33.3 33.8 33.8 33.8 33.7 33.9 34.3 34 33.8 33.5 33.2 33 32.8 33 33.3 33.7 33.8 33.6 33.6 33.4 33.2 33.3 33.4 33.6 34 34.4 34.5 34.3 33.7 33.3 33.1 32.9 32.6 32.5 32.6 32.8 32.7 32.7 32.9 33.1 33.9 34.9 35.1 35.2 35.1 34.7 34.1 33.5 32.7 32.8 33.3 33.7 33.5 32.8 32.2 32.1 32.4 32.4 32.6 32.5 32.1 32.1 32.2 31.9 31.5 31.3 31.1 31.1 31 31.1 31.4 31.7 31.3 31.4 32 32 31.5 31.6 31.6 31.8 31.8 31.6 31.4 31.7 31.8 31.3 30.9 30.9 30.8 30.6 30.2 30.7 30.3 30 30.4 29.8 29.7 29.4 29.5 29.5 29.2 29.3 29.3 29.2 28.9 28.8 28.7 28.5 28.2 28.2 28.7 29.2 29.1 28.9 28.4 -9999 -9999 -9999 -9999 -9999 -9999 -9999 -9999 -9999 -9999 -9999 -9999 
-9999 -9999 -9999 -9999 -9999 -9999 -9999 -9999 -9999 -9999 -9999 -9999 -9999 -9999 -9999 -9999 -9999 -9999 -9999 -9999 -9999 -9999 -9999 -9999 -9999 -9999 -9999 -9999 -9999 -9999 -9999 32.3 32.8 32.6 32.1 32.2 32.4 32.6 32.4 32.1 32.2 32.5 33.2 33.6 33.8 33.8 33.6 33.4 33.6 34.1 34.1 33.9 33.7 33.6 33.4 33.3 33 33.2 33.3 33.1 33.3 33.4 33.5 33.6 33.6 33.1 33.2 33.6 33.7 33.7 33.7 33.5 33 32.9 33.2 33.4 32.8 32.6 32.9 33 32.9 33 32.8 33 33.7 34.1 34.4 34.7 34.9 34.5 33.6 32.9 33.1 33.2 33.3 33 32.5 32.2 32 32.4 32.6 32.9 32.9 32.3 32.3 32.3 31.9 31.3 31 31.4 31.1 30.9 30.9 31.3 31.5 31.3 30.9 31.8 32 31.6 31.2 31.2 31.2 31.3 31.4 31.4 31.4 31.4 30.9 30.8 30.7 30.6 30.7 30.4 30.5 30.4 30.2 30.3 29.8 29.3 29.1 29.6 30 30 30 29.9 29.9 29.7 29.5 29.1 28.5 28.6 28.9 29.2 29.4 28.8 28.4 -9999 -9999 -9999 -9999 -9999 -9999 -9999 -9999 -9999 -9999 -9999 -9999 -9999 
-9999 -9999 -9999 -9999 -9999 -9999 -9999 -9999 -9999 -9999 -9999 -9999 -9999 -9999 -9999 -9999 -9999 -9999 -9999 -9999 -9999 -9999 -9999 -9999 -9999 -9999 -9999 -9999 -9999 -9999 -9999 -9999 -9999 32.6 32.4 31.7 32.1 32.4 32.3 31.8 31.9 32.1 32.7 33.3 33.7 33.8 33.7 33.6 33.2 33 33.4 33.6 33.6 33.6 33.8 33.6 33.1 33.1 33.3 33.3 32.9 32.7 32.6 33.3 33.3 32.8 32.5 33.3 33.4 33.3 33.3 33.1 32.7 32.5 32.8 33.2 33.1 32.5 32.6 33 33.1 32.8 32.7 32.6 32.8 33.1 33.3 34 34.7 34.8 33.9 33.4 33.4 33.3 32.9 32.6 32.1 32.3 32.1 32.4 32.5 32.7 32.7 32.3 32.4 32.2 31.8 31.2 31.2 31.2 31 30.7 31.3 31.4 31.6 31.3 30.9 31.2 31.7 31.4 31 30.9 31 31 30.9 30.9 31 31.1 31 31 30.3 30.5 30.4 30.3 30.3 30.5 30.4 29.9 29.4 29.2 29.5 30.1 30.3 30 29.5 29.2 29.2 29.2 29.5 29.5 29.1 29 29.1 29.1 29 28.6 -9999 -9999 -9999 -9999 -9999 -9999 -9999 -9999 -9999 -9999 -9999 -9999 -9999 -9999 
-9999 -9999 -9999 -9999 -9999 -9999 -9999 -9999 -9999 -9999 -9999 -9999 -9999 -9999 -9999 -9999 -9999 -9999 -9999 -9999 -9999 -9999 -9999 -9999 -9999 -9999 -9999 -9999 -9999 -9999 -9999 -9999 -9999 -9999 32.5 32.1 31.8 32 31.9 31.7 31.9 32 32 32.3 32.7 32.9 33.2 33.4 32.7 32.1 32.6 33.3 33.6 33.7 33.9 33.7 33.6 33.4 33.2 33.6 33.5 33.2 32.6 32.8 32.4 31.9 32 32.7 32.6 33.2 33.3 33.3 32.9 32.5 32.4 32.6 32.7 32.6 32.3 32.5 32.6 32.7 32.6 32.5 32.4 32.4 32.7 33.3 34.1 34.7 33.8 33.3 33.2 33 32.6 32.4 32.5 32.6 32.6 32.6 32.7 32.9 32.6 32.2 32.8 32.7 32 31.3 31.4 31.4 31.2 30.7 31.1 31.5 31.4 31.1 30.8 31.1 31.8 31.6 31.2 30.8 30.7 30.9 30.8 30.9 31 31 31.2 31 30.6 30.9 30.4 30.3 30 30.2 30.1 29.8 29.3 29.1 29.7 29.8 29.7 29.4 29 28.6 28.3 28.5 29.1 29.4 29.4 29.2 28.9 28.8 28.5 -9999 -9999 -9999 -9999 -9999 -9999 -9999 -9999 -9999 -9999 -9999 -9999 -9999 -9999 -9999 
-9999 -9999 -9999 -9999 -9999 -9999 -9999 -9999 -9999 -9999 -9999 -9999 -9999 -9999 -9999 -9999 -9999 -9999 -9999 -9999 -9999 -9999 -9999 -9999 -9999 -9999 -9999 -9999 -9999 -9999 -9999 -9999 -9999 -9999 -9999 32.4 32.2 32.1 31.9 31.7 31.9 32 32 32.2 32.1 32.1 32.2 32.4 32.2 31.7 32.1 32.6 33.2 33.7 34.1 34.2 33.8 33.6 33.5 33.7 33.9 33.7 33 32.4 32 31.6 31.8 32.1 32.3 32.1 32.7 32.9 32.6 32.6 32.3 32.2 32.1 32.6 32.9 32.9 32.8 32.5 32.4 32.4 32.3 32.1 32.5 32.8 33.5 34 33.6 33.3 32.9 32.7 32.6 32.5 32.6 32.9 33.2 33.5 33.4 33.3 32.8 33 33.4 33.5 32.7 31.8 31.6 31.4 31.3 30.7 30.9 31.1 31.3 31 30.5 31.1 31.5 31.5 31.5 31.1 30.7 30.6 30.9 30.8 30.9 31.1 31 31.1 30.8 30.4 30.2 29.8 29.7 29.8 30 29.7 29.5 29.5 29.9 29.6 29.2 29.1 29 28.2 28.1 28.4 28.9 29.1 29.2 29 28.6 28.5 28.3 -9999 -9999 -9999 -9999 -9999 -9999 -9999 -9999 -9999 -9999 -9999 -9999 -9999 -9999 -9999 
-9999 -9999 -9999 -9999 -9999 -9999 -9999 -9999 -9999 -9999 -9999 -9999 -9999 -9999 -9999 -9999 -9999 -9999 -9999 -9999 -9999 -9999 -9999 -9999 -9999 -9999 -9999 -9999 -9999 -9999 -9999 -9999 -9999 -9999 -9999 -9999 32.5 32.3 32.2 32 31.8 31.9 32.1 32 31.8 31.7 31.7 32.1 32.4 32.4 32.4 32.6 32.9 33.1 33.9 34 34.2 34.3 34.1 34.3 34.2 34.2 33.4 32.6 32.5 32.1 31.5 31.5 31.6 31.8 32.2 32.7 32.5 32.2 32.5 32.6 32.3 32.4 33 33.4 33.5 32.8 32.6 32.6 32.4 32 32.3 32.4 33 33 33.1 33.2 32.9 32.5 32.7 33 33.1 33.6 33.8 33.6 33.4 33.4 33.3 33.3 33.3 33.4 32.7 31.6 30.9 30.9 30.7 30.8 30.7 31 31 30.8 30.5 30.8 30.9 30.4 30.9 30.6 30.5 30.3 30.7 30.5 30.6 30.6 30.9 31.3 31.1 30.8 30.4 30.1 29.9 30 30.1 29.8 29.7 29.7 29.7 29.3 28.8 28.7 28.7 28.4 28.4 28.8 28.9 28.8 28.6 28.2 28 -9999 -9999 -9999 -9999 -9999 -9999 -9999 -9999 -9999 -9999 -9999 -9999 -9999 -9999 -9999 -9999 -9999 
-9999 -9999 -9999 -9999 -9999 -9999 -9999 -9999 -9999 -9999 -9999 -9999 -9999 -9999 -9999 -9999 -9999 -9999 -9999 -9999 -9999 -9999 -9999 -9999 -9999 -9999 -9999 -9999 -9999 -9999 -9999 -9999 -9999 -9999 -9999 -9999 -9999 31.8 32 31.9 31.4 31 31.4 31.6 31.5 31.6 32 32.5 33 33.1 33.1 33 32.8 32.9 33.5 33.9 34.3 34.7 34.5 34.5 34.4 34.2 33.7 33.1 32.6 32.1 31.5 31.4 31.4 31.5 31.9 32.4 32.6 32.5 32.7 32.9 32.8 32.6 32.7 33.2 33.7 33.6 33.5 33.3 32.9 32.3 32.5 32.1 32.3 32.5 32.7 33.1 33 33.3 33.6 33.7 33.6 33.4 33.2 33 32.9 33.2 33.1 32.9 32.5 32.6 32.1 31.4 31 30.7 30.4 30.4 30.9 30.9 30.7 30.5 30.7 30.7 30.8 30.6 30.5 30.5 30.3 30.4 30.5 30.6 30.5 30.5 30.5 30.9 30.8 30.4 30.3 30 29.9 30.3 30 29.9 29.9 29.7 29.6 29 28.6 28.6 28.7 28.8 28.9 29 28.7 28.2 27.9 27.7 -9999 -9999 -9999 -9999 -9999 -9999 -9999 -9999 -9999 -9999 -9999 -9999 -9999 -9999 -9999 -9999 -9999 -9999 
-9999 -9999 -9999 -9999 -9999 -9999 -9999 -9999 -9999 -9999 -9999 -9999 -9999 -9999 -9999 -9999 -9999 -9999 -9999 -9999 -9999 -9999 -9999 -9999 -9999 -9999 -9999 -9999 -9999 -9999 -9999 31.8 31.9 -9999 -9999 32.5 32.1 31.9 31.6 31.5 31.2 31 31.2 31.2 31.4 31.6 32.4 33 33.5 33.6 33.3 33.2 33.2 33.1 33.5 33.8 34 34.2 34.3 34.3 34.2 34 33.9 33.3 32.8 32.1 31.8 31.9 31.9 31.5 31.7 32 32.5 32.9 32.9 33.1 33.1 32.9 32.5 32.3 33 33.6 33.9 33.9 33.7 33.1 32.2 32 32.1 32.3 32.8 33 33.3 33.3 33.6 33.4 33.5 33.2 32.7 32.6 32.5 32.8 32.9 32.4 32 32.5 32.1 31.9 31.4 30.8 30.4 30.5 30.6 31.1 31.1 30.6 30.4 30.6 30.8 30.4 30.2 30.2 30.6 30.7 30.4 30.4 30.4 30.3 30.4 30.5 30.5 30.6 30.2 29.9 30.3 30 29.3 30 29.8 29.7 29.4 29.1 28.8 28.7 28.8 28.9 29 28.9 28.5 -9999 -9999 -9999 -9999 -9999 -9999 -9999 -9999 -9999 -9999 -9999 -9999 -9999 -9999 -9999 -9999 -9999 -9999 -9999 -9999 -9999 
-9999 -9999 -9999 -9999 -9999 -9999 -9999 -9999 -9999 -9999 -9999 -9999 -9999 -9999 -9999 -9999 -9999 -9999 -9999 -9999 -9999 -9999 -9999 -9999 -9999 -9999 -9999 -9999 -9999 -9999 32.4 31.6 31.7 -9999 -9999 32 32 32 31.7 31.5 31.7 31.5 31.4 31.2 31.3 31.5 32.5 33.3 33.9 34.1 33.7 33.4 33.5 33.4 33.5 33.8 33.9 33.7 33.8 34 34 33.8 34 34.1 33.8 33.2 32.6 32.2 31.8 31.4 31.5 31.7 32.1 32.8 33.2 33.1 33.3 33 32.2 31.8 32.1 32.6 33.3 33.7 33.9 33.4 32.3 31.9 32 32.1 32.6 32.4 33.3 33.4 33.3 33.2 33 32.9 32.8 32.5 32.3 32.4 32.5 32.4 32.1 32.3 32 31.7 31.2 30.6 30.2 30.4 30.5 30.7 31 30.8 30.4 30.6 30.5 30.4 30.2 30.1 30.4 30.6 30.3 29.9 29.9 30 29.9 30.2 30.1 30.1 30 30.2 30.3 29.6 29.6 29.5 29.1 29.4 29.2 29.1 28.8 28.6 28.4 28.7 28.8 28.7 28.6 -9999 -9999 -9999 -9999 -9999 -9999 -9999 -9999 -9999 -9999 -9999 -9999 -9999 -9999 -9999 -9999 -9999 -9999 -9999 -9999 -9999 
-9999 -9999 -9999 -9999 -9999 -9999 -9999 -9999 -9999 -9999 -9999 -9999 -9999 -9999 -9999 -9999 -9999 -9999 -9999 -9999 -9999 -9999 -9999 -9999 -9999 -9999 -9999 -9999 -9999 -9999 32.1 31.5 31.4 31.7 32 31.9 31.8 32 32.1 32 31.9 32 31.8 31.6 31.6 31.7 32.3 33.2 33.9 34 33.9 33.7 33.5 33.3 33.6 33.8 33.9 33.5 33.5 33.7 33.8 33.8 34.1 34.5 34.6 34.1 33.3 32.1 31.5 31.4 31.4 31.6 31.9 32.5 33.2 33.4 33.2 32.9 32.1 31.8 32 32 32.3 33 33.5 33.4 32.7 32.1 31.8 32 32.4 32.3 32.7 33.1 32.9 32.7 32.8 32.8 32.6 32.1 32.5 32.2 32.3 31.9 32.2 31.8 31.4 31.2 30.6 30.4 30.1 30.2 30.4 30.8 30.5 30.5 30.5 30.9 31.1 30.6 30 29.9 30.4 30.5 30.1 29.9 30 29.9 29.9 30 30.3 30 30.2 30.1 29.9 29.7 29.6 29.2 28.9 28.8 28.6 28.6 28.6 28.3 28.2 28.4 28.6 28.6 28.5 28.1 -9999 -9999 -9999 -9999 -9999 -9999 -9999 -9999 -9999 -9999 -9999 -9999 -9999 -9999 -9999 -9999 -9999 -9999 -9999 -9999 
-9999 -9999 -9999 -9999 -9999 -9999 -9999 -9999 -9999 -9999 -9999 -9999 -9999 -9999 -9999 -9999 -9999 -9999 -9999 -9999 -9999 -9999 -9999 -9999 -9999 -9999 -9999 -9999 -9999 -9999 31.7 31.7 31.4 31.4 31.4 31.6 31.6 31.6 32 31.9 31.4 31.7 31.9 32 31.9 32 32.5 33.3 33.8 34 34 34 33.7 33.6 34 34.3 34 33.5 33.2 33.3 33.4 33.5 33.8 34.1 33.9 33.8 33.4 32.3 31.7 31.5 31.3 31.6 31.7 32.2 33.2 33.7 33.4 32.7 32.3 32.1 32.4 32.3 32.1 32.4 32.8 33.3 33 32.4 31.9 31.9 32.2 32.5 32.5 32.7 33.1 32.5 32.4 32.7 32.2 32 32 31.7 31.9 32 32.1 31.6 31.1 30.6 30.5 30.3 30 30.1 30.4 30.7 30.5 30.4 30.4 30.7 30.6 30.4 30 29.9 30.3 30.2 29.8 30.1 30 30 29.8 29.9 30 29.8 30.2 29.9 30 29.9 29.7 29.2 29 28.6 28.4 28.5 28.4 28.2 28.3 28.3 28.2 28.5 28.4 27.9 -9999 -9999 -9999 -9999 -9999 -9999 -9999 -9999 -9999 -9999 -9999 -9999 -9999 -9999 -9999 -9999 -9999 -9999 -9999 -9999 
-9999 -9999 -9999 -9999 -9999 -9999 -9999 -9999 -9999 -9999 -9999 -9999 -9999 -9999 -9999 -9999 -9999 -9999 -9999 -9999 -9999 -9999 -9999 -9999 -9999 -9999 -9999 -9999 -9999 -9999 -9999 -9999 32.1 31.7 31.2 31.2 31.5 31.4 31.5 31.6 31.6 31.4 31.4 31.6 31.8 32.3 32.6 32.9 33.4 33.8 33.8 33.9 34 33.8 34 34.5 34.3 33.8 33.4 33 33 33 33.2 33.1 33.1 33.1 33 32.2 32 31.7 31.4 31.6 31.8 32 33 33.9 33.6 33.2 32.7 32.2 32 31.9 31.9 31.8 31.7 32.5 32.9 32.5 31.9 31.9 32.6 32.6 32.6 32.3 32.7 32.7 32 32.1 31.8 31.7 31.7 31.2 31.5 31.6 31.8 31.3 30.4 30.1 30.2 30.1 30.3 30.4 30.3 30.7 30.6 30.7 30.8 30.7 30.3 30.1 30.1 30 30.4 30.2 29.8 30.1 30.1 30.1 30.1 29.8 29.9 29.3 29.9 29.7 29.7 29.9 29.3 29.3 29.1 28.8 28.6 28.7 28.7 28.8 28.6 28.2 28.1 28.4 28.4 -9999 -9999 -9999 -9999 -9999 -9999 -9999 -9999 -9999 -9999 -9999 -9999 -9999 -9999 -9999 -9999 -9999 -9999 -9999 -9999 -9999 
-9999 -9999 -9999 -9999 -9999 -9999 -9999 -9999 -9999 -9999 -9999 -9999 -9999 -9999 -9999 -9999 -9999 -9999 -9999 -9999 -9999 -9999 -9999 -9999 -9999 -9999 -9999 -9999 -9999 -9999 -9999 -9999 -9999 32 31.4 30.9 31 31.4 31.1 31.3 31.7 31.7 31.6 31.4 31.7 32.3 32.7 32.6 33.2 33.8 33.9 34 34.1 34 34.2 34.3 34.3 34.1 33.6 32.9 32.7 32.7 32.8 32.3 32.4 32.4 32.4 32 31.9 31.7 31.5 31.8 31.9 32.3 33.2 33.9 33.8 33.4 33.1 32.8 32.2 31.8 31.4 31.5 31.4 31.8 32 32.4 32.3 32.4 32.7 32.7 32.6 32.3 31.8 32.2 32.4 32 31.4 31.5 31.6 31.4 31.1 31.3 31.8 30.9 30.1 30.2 30.1 30.4 30.5 30.5 30.3 30.5 30.5 30.5 30.4 30.2 30.2 30.3 30.2 30.4 30.4 30 29.9 30.1 30 30.2 30.2 29.9 29.8 29.1 29.6 29.2 29.4 29.1 29.1 28.9 28.6 28.3 28.3 28.6 28.9 29.1 28.8 28.1 28 28.2 -9999 -9999 -9999 -9999 -9999 -9999 -9999 -9999 -9999 -9999 -9999 -9999 -9999 -9999 -9999 -9999 -9999 -9999 -9999 -9999 -9999 -9999 
-9999 -9999 -9999 -9999 -9999 -9999 -9999 -9999 -9999 -9999 -9999 -9999 -9999 -9999 -9999 -9999 -9999 -9999 -9999 -9999 -9999 -9999 -9999 -9999 -9999 -9999 -9999 -9999 -9999 -9999 -9999 -9999 -9999 32 31.5 31.2 31 31.2 31 31 31.3 31.3 31.4 31.3 31.5 31.9 32.5 32.6 33.3 34.2 34.3 34.1 34.1 34.2 34.6 34.3 34.1 34.2 33.8 33.2 32.8 32.6 32.4 32 32 32.1 31.9 31.5 31.6 31.6 31.4 31.7 31.8 31.9 32.7 34 34.2 33.6 32.9 32.5 32.4 31.9 31.7 31.7 31.7 31.7 31.9 31.9 32.7 32.9 33 33.1 33 32.6 31.8 31.7 32 32.2 31.8 31.6 31.5 31.5 31.3 31.4 31.4 30.4 30 30.2 30.1 30.5 30.6 30.4 30.4 30.4 30.5 30.6 30.6 30.4 30.5 30.6 30.5 30.5 30.4 30.1 30.1 30.2 30 30 29.9 29.7 29.4 29.3 29.3 29.6 29.6 29.2 29.1 28.7 28.5 28.3 28.5 28.8 28.7 28.7 28.4 28.2 28.1 28 -9999 -9999 -9999 -9999 -9999 -9999 -9999 -9999 -9999 -9999 -9999 -9999 -9999 -9999 -9999 -9999 -9999 -9999 -9999 -9999 -9999 -9999 
-9999 -9999 -9999 -9999 -9999 -9999 -9999 -9999 -9999 -9999 -9999 -9999 -9999 -9999 -9999 -9999 -9999 -9999 -9999 -9999 -9999 -9999 -9999 -9999 -9999 -9999 -9999 -9999 -9999 -9999 -9999 -9999 -9999 -9999 31.4 31.4 31.1 31.3 31.4 31.2 31.3 31.3 31.4 31.3 31.5 32 32.6 32.8 33.5 34.4 34.6 34.2 34.1 34.6 34.8 34.1 34.1 34.1 33.9 33.3 32.9 32.6 32.2 31.7 31.5 31.8 31.6 31.2 31.3 31.5 31.5 31.8 31.9 31.9 32.5 33.8 34.1 33.5 33 32.6 32.2 32.3 32.2 32.1 31.8 31.9 32.3 31.9 32.2 32.7 33.4 33.7 33.5 32.5 32 31.7 31.7 31.9 31.5 31.5 31.4 31.4 31 31.1 31.3 30.6 30 30.1 29.8 30.4 30.4 30.1 30.1 29.9 30 30.2 30.3 30.3 30.4 30.5 30.6 30.6 30.4 30.3 30.2 30.5 30.3 29.9 29.8 29.5 29.4 29.4 29.8 29.9 29.4 29.2 29 28.8 28.5 28.7 29 28.7 28.5 28.2 27.8 27.9 28 27.9 -9999 -9999 -9999 -9999 -9999 -9999 -9999 -9999 -9999 -9999 -9999 -9999 -9999 -9999 -9999 -9999 -9999 -9999 -9999 -9999 -9999 -9999 
-9999 -9999 -9999 -9999 -9999 -9999 -9999 -9999 -9999 -9999 -9999 -9999 -9999 -9999 -9999 -9999 -9999 -9999 -9999 -9999 -9999 -9999 -9999 -9999 -9999 -9999 -9999 -9999 -9999 -9999 -9999 -9999 -9999 -9999 -9999 31.6 31.6 31.5 31.6 31.6 31.3 31.6 31.8 31.8 31.7 31.9 32.1 32.4 33.2 33.9 34.5 34.1 34.2 34.6 34.7 33.9 34 34.3 34.3 33.7 33.1 32.8 32.2 31.7 31.3 31.2 31 31.1 31.4 31.5 31.2 31.7 31.7 31.8 32.3 33.4 33.9 33.7 33.4 32.9 32.3 32.1 32.2 32 31.9 31.9 32.5 32.2 31.7 32.2 33.2 33.9 33.5 32.7 32.5 31.8 31.8 31.7 32.1 31.7 31.6 30.9 31 31 30.7 31 30.2 29.9 30 30.1 30.2 29.8 29.4 29.8 30 30.3 30.3 30.1 30.2 30.3 30.4 30.5 30.3 29.9 29.7 29.9 30.2 30.2 29.8 29.6 29.4 29.4 29.7 29.5 29.1 28.8 28.6 28.6 28.6 28.7 28.5 28.4 28.5 28.2 27.8 27.8 28 27.8 -9999 -9999 -9999 -9999 -9999 -9999 -9999 -9999 -9999 -9999 -9999 -9999 -9999 -9999 -9999 -9999 -9999 -9999 -9999 -9999 -9999 -9999 
-9999 -9999 -9999 -9999 -9999 -9999 -9999 -9999 -9999 -9999 -9999 -9999 -9999 -9999 -9999 -9999 -9999 -9999 -9999 -9999 -9999 -9999 -9999 -9999 -9999 -9999 -9999 -9999 -9999 -9999 -9999 -9999 -9999 -9999 -9999 31.1 31.5 31.7 31.6 31.6 31.5 31.3 31.7 31.9 32.1 31.7 31.8 32 32.7 33.6 34.3 34.1 34.2 34.7 34.7 33.9 33.9 34.2 34.2 34 33.6 33.3 32.6 31.6 31.1 30.9 30.9 31.1 31.6 31.7 31.4 31.8 31.9 31.8 32.2 33.1 33.3 33.2 32.9 32.9 32.4 31.8 31.5 31.9 32.1 31.5 32 31.8 31.6 31.9 32.9 33.7 33.5 32.9 32.2 31.6 31.8 31.6 32 32 31.6 31 31.2 30.9 30.7 30.5 30.6 30.4 30.1 30.1 30 29.6 29.9 29.9 29.9 30.1 30.1 29.8 29.9 30 29.9 30.1 30.2 30 29.6 29.6 29.6 29.7 29.6 29.5 29.4 29.5 29.5 29.2 29 28.8 28.7 28.6 28.5 28.3 27.9 28 28.4 28.3 28.1 28.1 28 -9999 -9999 -9999 -9999 -9999 -9999 -9999 -9999 -9999 -9999 -9999 -9999 -9999 -9999 -9999 -9999 -9999 -9999 -9999 -9999 -9999 -9999 -9999 
-9999 -9999 -9999 -9999 -9999 -9999 -9999 -9999 -9999 -9999 -9999 -9999 -9999 -9999 -9999 -9999 -9999 -9999 -9999 -9999 -9999 -9999 -9999 -9999 -9999 -9999 -9999 -9999 -9999 -9999 -9999 -9999 -9999 -9999 31.1 31.2 31.2 31.4 31.4 31.5 31.7 31.5 31.5 32.2 32.3 31.9 31.7 31.9 32.4 33.2 33.8 33.9 34.1 34.5 34.7 34 33.8 33.9 34 34.2 34.2 34 33.1 31.7 31.1 31.4 31.3 31.3 31.6 31.8 31.7 31.6 31.5 31.8 32.1 32.8 33.1 33 32.9 32.9 32.6 32.2 31.6 31.4 31.7 31.6 31.6 31.3 31.3 31.5 32.3 32.9 32.4 32.6 31.7 31.7 31.3 31.7 31.5 31.7 31.4 31.2 30.7 30.8 30.2 30.6 30.2 30.1 30 29.8 29.9 30.4 30 30 30 30.2 30.5 30.2 29.8 29.9 29.7 29.7 30.1 30.2 30 30 29.7 29.6 -9999 -9999 -9999 -9999 -9999 29.4 29.1 29 28.8 28.6 28.1 27.9 28 28.3 28.3 28.3 28.2 28.1 -9999 -9999 -9999 -9999 -9999 -9999 -9999 -9999 -9999 -9999 -9999 -9999 -9999 -9999 -9999 -9999 -9999 -9999 -9999 -9999 -9999 -9999 -9999 -9999 
-9999 -9999 -9999 -9999 -9999 -9999 -9999 -9999 -9999 -9999 -9999 -9999 -9999 -9999 -9999 -9999 -9999 -9999 -9999 -9999 -9999 -9999 -9999 -9999 -9999 -9999 -9999 -9999 -9999 -9999 -9999 -9999 -9999 -9999 -9999 -9999 31.5 31 31 31.4 31.5 31.7 32 32.4 32.5 32.2 31.9 31.9 32.3 33 33.4 33.4 33.5 34.2 34.6 34.3 33.6 33.5 33.8 34.4 34.6 34.3 33.3 31.9 31.4 31.6 31.5 31.5 31.4 31.3 31.3 31.4 31.3 31.6 31.9 32.5 32.5 32.4 32.3 32.6 32.9 32.5 32 31.5 31.4 31.5 31.6 31.3 31.2 31.5 31.7 32 31.5 31.8 32.1 31.6 31.6 31.9 31.1 31.3 31.5 31 31 30.4 30.2 30.3 30.4 30.1 30 30.3 29.8 30.3 30.2 30 30.2 30.3 30.2 30.2 30.3 29.8 29.6 29.5 29.7 29.9 30.2 30.2 30.1 29.8 -9999 -9999 -9999 -9999 -9999 29.4 29.2 29 28.8 28.3 27.9 28 28.2 28.3 28.3 28.2 28.1 -9999 -9999 -9999 -9999 -9999 -9999 -9999 -9999 -9999 -9999 -9999 -9999 -9999 -9999 -9999 -9999 -9999 -9999 -9999 -9999 -9999 -9999 -9999 -9999 -9999 
-9999 -9999 -9999 -9999 -9999 -9999 -9999 -9999 -9999 -9999 -9999 -9999 -9999 -9999 -9999 -9999 -9999 -9999 -9999 -9999 -9999 -9999 -9999 -9999 -9999 -9999 -9999 -9999 -9999 -9999 -9999 -9999 -9999 -9999 -9999 -9999 -9999 31.3 30.7 31.2 31.5 31.7 32 32.3 32.2 32.3 32.1 32.2 32.2 32.5 33 33.2 33.1 33.4 33.9 33.8 33.3 33.2 33.3 33.8 34.2 34 32.8 31.6 31.3 31.1 31.3 31.3 31.1 31 31.2 31.6 32 32 32.4 32.5 32.2 32 32 32 32.5 32.7 32.3 32 31.5 31.5 31.6 31.5 31.3 31.3 31.6 31.9 31.4 31.1 32 32.5 32.1 31.9 31 30.8 31.2 30.8 30.9 30.7 30.3 30.3 29.9 30.1 30.2 30.2 29.5 30.2 30.1 29.8 29.9 29.9 30 30.2 30.5 30.3 30.1 29.9 29.8 29.8 29.9 -9999 -9999 -9999 -9999 -9999 -9999 -9999 -9999 29.2 28.9 28.6 28.2 28.1 28 -9999 -9999 -9999 -9999 -9999 -9999 -9999 -9999 -9999 -9999 -9999 -9999 -9999 -9999 -9999 -9999 -9999 -9999 -9999 -9999 -9999 -9999 -9999 -9999 -9999 -9999 -9999 -9999 -9999 -9999 -9999 
-9999 -9999 -9999 -9999 -9999 -9999 -9999 -9999 -9999 -9999 -9999 -9999 -9999 -9999 -9999 -9999 -9999 -9999 -9999 -9999 -9999 -9999 -9999 -9999 -9999 -9999 -9999 -9999 -9999 -9999 -9999 -9999 -9999 -9999 -9999 -9999 -9999 -9999 31 31.2 31.3 31.4 31.4 31.6 31.9 31.8 32.2 32.2 32.4 32.3 32.6 32.9 32.6 32.6 33 33 33.1 32.9 32.7 32.9 33.4 33.4 32.3 31.4 31.1 30.9 31.1 31 30.9 30.9 31.5 32 32.5 32.5 32.6 32.5 32.1 32.1 31.8 31.9 32.1 32.5 32.9 32.5 32.2 31.9 31.3 31 31.1 31.3 31.7 32 31.8 31.2 31.9 32.7 32.5 31.6 31.1 31.1 31.1 30.9 30.7 30.5 30.2 29.9 30.5 30.4 29.8 29.7 29.1 29.2 29.9 29.8 29.4 29.5 29.6 30 30.5 30.5 30.5 30.5 30.2 -9999 -9999 -9999 -9999 -9999 -9999 -9999 -9999 -9999 -9999 28.4 28.2 -9999 -9999 -9999 -9999 -9999 -9999 -9999 -9999 -9999 -9999 -9999 -9999 -9999 -9999 -9999 -9999 -9999 -9999 -9999 -9999 -9999 -9999 -9999 -9999 -9999 -9999 -9999 -9999 -9999 -9999 -9999 -9999 -9999 -9999 -9999 
-9999 -9999 -9999 -9999 -9999 -9999 -9999 -9999 -9999 -9999 -9999 -9999 -9999 -9999 -9999 -9999 -9999 -9999 -9999 -9999 -9999 -9999 -9999 -9999 -9999 -9999 -9999 -9999 -9999 -9999 -9999 -9999 -9999 -9999 -9999 -9999 -9999 -9999 -9999 31.3 31.2 31.2 31.2 31.2 31.5 31.4 31.7 32.1 32.2 32.1 32.4 32.5 32.5 32.3 32.7 32.7 32.9 32.9 32.9 32.9 33.1 33 32.4 31.6 31.1 31.3 31.2 31 31 30.8 31.2 31.7 32.1 32 32.1 32.1 32.1 31.9 32 31.8 31.9 32.4 32.7 32.5 32.3 31.6 31.4 31.2 31.2 30.9 31.2 31.5 32 32 31.8 32.4 32.5 31.6 31.5 30.9 31.2 31 31 30.7 30.2 30 30.5 30 30.3 29.7 29.8 29.4 28.9 29.2 29.5 29.7 29.5 30 30.2 30.3 30.6 30.4 30 -9999 -9999 -9999 -9999 -9999 -9999 -9999 -9999 -9999 -9999 -9999 -9999 -9999 -9999 -9999 -9999 -9999 -9999 -9999 -9999 -9999 -9999 -9999 -9999 -9999 -9999 -9999 -9999 -9999 -9999 -9999 -9999 -9999 -9999 -9999 -9999 -9999 -9999 -9999 -9999 -9999 -9999 -9999 -9999 -9999 -9999 -9999 
-9999 -9999 -9999 -9999 -9999 -9999 -9999 -9999 -9999 -9999 -9999 -9999 -9999 -9999 -9999 -9999 -9999 -9999 -9999 -9999 -9999 -9999 -9999 -9999 -9999 -9999 -9999 -9999 -9999 -9999 -9999 -9999 -9999 -9999 -9999 -9999 -9999 31.4 31.1 31.3 31.6 31 30.8 30.8 30.9 30.9 31.1 31.8 32 31.8 32 32.2 32.4 32.5 32.5 32.7 32.7 32.7 33.3 33.2 33 32.8 32.5 31.9 31.3 31.4 31.1 30.7 31.1 31.1 31 31.3 31.3 31.5 31.6 31.8 32.1 31.9 31.9 31.8 31.8 32.2 32.3 32 31.7 31.6 31.1 31 31.3 31 30.9 31 31.6 32.1 32 32.3 31.9 32.3 31.7 31.6 31.2 31.6 30.8 30.5 29.8 30.1 30.4 30.1 30.3 30.5 29.9 29.6 29.4 29 29.7 29.9 29.8 30 30.2 30.1 30.2 30 30 -9999 -9999 -9999 -9999 -9999 -9999 -9999 -9999 -9999 -9999 -9999 -9999 -9999 -9999 -9999 -9999 -9999 -9999 -9999 -9999 -9999 -9999 -9999 -9999 -9999 -9999 -9999 -9999 -9999 -9999 -9999 -9999 -9999 -9999 -9999 -9999 -9999 -9999 -9999 -9999 -9999 -9999 -9999 -9999 -9999 -9999 -9999 
-9999 -9999 -9999 -9999 -9999 -9999 -9999 -9999 -9999 -9999 -9999 -9999 -9999 -9999 -9999 -9999 -9999 -9999 -9999 -9999 -9999 -9999 -9999 -9999 -9999 -9999 -9999 -9999 -9999 -9999 -9999 -9999 -9999 -9999 -9999 -9999 -9999 -9999 31.5 31.6 31.9 31 30.5 30.7 30.6 30.7 31 31.5 31.7 31.8 31.7 31.9 32.3 32.5 32.3 32.5 32.5 32.8 33.5 33.5 33.1 32.5 32.2 31.6 31.3 31.2 30.8 30.6 31.1 31.2 31.2 31 30.9 31.2 31.2 31.6 31.7 32 31.8 31.9 32 32.2 32.4 32.1 31.4 31.2 31.4 30.9 31.2 31.4 30.8 31.3 31.6 31.5 31.8 32.4 32 32.7 32.4 32.1 31.9 31.9 30.9 30.7 30.1 30.4 30.6 30.6 30.5 30 29.7 29.7 29.2 28.9 29.7 30 29.6 29.6 29.4 29.9 29.8 29.7 29.5 -9999 -9999 -9999 -9999 -9999 -9999 -9999 -9999 -9999 -9999 -9999 -9999 -9999 -9999 -9999 -9999 -9999 -9999 -9999 -9999 -9999 -9999 -9999 -9999 -9999 -9999 -9999 -9999 -9999 -9999 -9999 -9999 -9999 -9999 -9999 -9999 -9999 -9999 -9999 -9999 -9999 -9999 -9999 -9999 -9999 -9999 -9999 
-9999 -9999 -9999 -9999 -9999 -9999 -9999 -9999 -9999 -9999 -9999 -9999 -9999 -9999 -9999 -9999 -9999 -9999 -9999 -9999 -9999 -9999 -9999 -9999 -9999 -9999 -9999 -9999 -9999 -9999 -9999 -9999 -9999 -9999 -9999 -9999 -9999 -9999 31.4 31.4 31.6 31.2 30.7 30.6 30.7 30.7 31.1 31.3 31.7 32 31.9 32 32.1 32.1 32.3 32.7 32.8 32.8 33.5 33.7 33 32.4 31.7 31 30.6 30.8 30.7 30.5 30.8 30.6 30.8 31 30.7 30.8 30.8 31.2 31.1 31.4 31.8 31.7 31.6 31.8 31.5 31.4 31.5 31.3 31.4 31.5 31.5 31.5 31.7 31.5 31.4 31.4 31.3 31.9 32.5 32.9 33.1 32.9 32.5 31.8 31 30.8 30.5 30.5 31 30.7 30.4 29.7 29.9 29.6 29.2 28.6 29.6 29.8 29.6 29.6 29.5 29.2 29.4 29.3 -9999 -9999 -9999 -9999 -9999 -9999 -9999 -9999 -9999 -9999 -9999 -9999 -9999 -9999 -9999 -9999 -9999 -9999 -9999 -9999 -9999 -9999 -9999 -9999 -9999 -9999 -9999 -9999 -9999 -9999 -9999 -9999 -9999 -9999 -9999 -9999 -9999 -9999 -9999 -9999 -9999 -9999 -9999 -9999 -9999 -9999 -9999 -9999 
-9999 -9999 -9999 -9999 -9999 -9999 -9999 -9999 -9999 -9999 -9999 -9999 -9999 -9999 -9999 -9999 -9999 -9999 -9999 -9999 -9999 -9999 -9999 -9999 -9999 -9999 -9999 -9999 -9999 -9999 -9999 -9999 -9999 -9999 -9999 -9999 -9999 -9999 31.4 31 31.4 31.5 31.1 30.8 30.5 30.7 31 31.3 31.8 32.3 32.2 31.8 31.5 31.8 32.2 32.4 32.8 32.9 33.8 34 33.2 32.4 31.6 30.8 30.9 31 31 30.6 30.7 30.4 30.5 31 31 30.8 30.8 30.6 31 30.7 31.2 31.5 31.1 31 30.8 30.7 31 30.9 30.8 30.9 31.5 31.6 31.6 31.5 31.5 31.3 31.1 31.6 32.3 32.5 33.1 33.3 33.1 32.4 31.4 30.9 30.2 30.3 30.7 30.6 30.4 30.1 29.6 29.5 29.1 28.6 29.7 29.3 29.6 29.3 29.1 28.8 29 29 -9999 -9999 -9999 -9999 -9999 -9999 -9999 -9999 -9999 -9999 -9999 -9999 -9999 -9999 -9999 -9999 -9999 -9999 -9999 -9999 -9999 -9999 -9999 -9999 -9999 -9999 -9999 -9999 -9999 -9999 -9999 -9999 -9999 -9999 -9999 -9999 -9999 -9999 -9999 -9999 -9999 -9999 -9999 -9999 -9999 -9999 -9999 -9999 
-9999 -9999 -9999 -9999 -9999 -9999 -9999 -9999 -9999 -9999 -9999 -9999 -9999 -9999 -9999 -9999 -9999 -9999 -9999 -9999 -9999 -9999 -9999 -9999 -9999 -9999 -9999 -9999 -9999 -9999 -9999 -9999 -9999 -9999 -9999 -9999 -9999 -9999 31.3 30.7 31.2 31.5 31.6 31.2 31 30.9 30.9 31.4 31.8 32.5 32.8 32.7 32.1 31.8 32.2 32.4 32.6 33.1 33.6 33.9 33.3 32.5 31.7 31 31.4 31.7 31.4 31 31 30.6 30.5 30.8 30.9 31 31.1 30.8 30.7 30.4 30.5 30.6 30.7 30.9 30.9 30.7 30.7 30.9 30.8 30.7 31.2 31.4 31.6 31.4 31.3 31.4 31.2 31.5 32 32.2 33 33.2 33 32.5 32 31.2 30.1 30.2 30.5 30.5 30.5 30.1 29.8 29 28.5 28.5 29.2 29.5 29.5 29.1 28.7 28.6 29.1 29.4 -9999 -9999 -9999 -9999 -9999 -9999 -9999 -9999 -9999 -9999 -9999 -9999 -9999 -9999 -9999 -9999 -9999 -9999 -9999 -9999 -9999 -9999 -9999 -9999 -9999 -9999 -9999 -9999 -9999 -9999 -9999 -9999 -9999 -9999 -9999 -9999 -9999 -9999 -9999 -9999 -9999 -9999 -9999 -9999 -9999 -9999 -9999 -9999 
-9999 -9999 -9999 -9999 -9999 -9999 -9999 -9999 -9999 -9999 -9999 -9999 -9999 -9999 -9999 -9999 -9999 -9999 -9999 -9999 -9999 -9999 -9999 -9999 -9999 -9999 -9999 -9999 -9999 -9999 -9999 -9999 -9999 -9999 -9999 -9999 -9999 -9999 30.9 30.6 30.7 31.3 31.7 31.8 31.4 31.1 31 31.1 31.7 32.1 32.3 32.7 33 32.9 32.7 32.6 32.3 32.8 33.1 33.6 33.3 32.9 32 31.4 31.6 31.8 31.5 31.1 30.7 30.4 30.4 30.7 30.3 30.5 31 31.1 30.7 30.5 30.3 30.5 30.3 30.7 30.7 30.6 30.8 30.7 30.3 30.5 30.7 30.9 30.5 30.6 30.9 31.2 31.3 31.5 31.6 31.8 32.4 32.9 33 32.5 31.7 31.6 30.5 30.2 30.7 30.6 30.7 30.4 29.8 29.7 29.5 29.1 28.4 29.1 29.5 29.2 28.4 28.7 29.5 29.4 -9999 -9999 -9999 -9999 -9999 -9999 -9999 -9999 -9999 -9999 -9999 -9999 -9999 -9999 -9999 -9999 -9999 -9999 -9999 -9999 -9999 -9999 -9999 -9999 -9999 -9999 -9999 -9999 -9999 -9999 -9999 -9999 -9999 -9999 -9999 -9999 -9999 -9999 -9999 -9999 -9999 -9999 -9999 -9999 -9999 -9999 -9999 -9999 
-9999 -9999 -9999 -9999 -9999 -9999 -9999 -9999 -9999 -9999 -9999 -9999 -9999 -9999 -9999 -9999 -9999 -9999 -9999 -9999 -9999 -9999 -9999 -9999 -9999 -9999 -9999 -9999 -9999 -9999 -9999 -9999 -9999 -9999 -9999 -9999 -9999 -9999 -9999 30.7 30.6 31.3 31.6 31.4 31.3 31.1 31.1 30.7 30.9 31.1 31.5 31.9 32.2 32.6 33 32.9 32.5 32.7 32.9 33.3 33.4 33.1 32.4 31.6 31.3 31.5 31.4 31 30.6 30.4 30.1 30.6 30.5 30.4 30.4 30.6 30.8 30.8 30.7 30.5 30.1 30.5 30.6 30.7 30.8 30.9 30.3 30.2 30.6 30.5 30.3 30.4 31.2 31.3 31.5 31.9 32.2 32.2 32.5 32.8 33.1 32.9 31.9 31.3 31.3 31.1 30.8 30.4 30.2 30.1 29.8 29.5 28.9 28.4 28.1 28.7 29.5 29.2 28.3 28.8 29.3 29.1 -9999 -9999 -9999 -9999 -9999 -9999 -9999 -9999 -9999 -9999 -9999 -9999 -9999 -9999 -9999 -9999 -9999 -9999 -9999 -9999 -9999 -9999 -9999 -9999 -9999 -9999 -9999 -9999 -9999 -9999 -9999 -9999 -9999 -9999 -9999 -9999 -9999 -9999 -9999 -9999 -9999 -9999 -9999 -9999 -9999 -9999 -9999 -9999 
-9999 -9999 -9999 -9999 -9999 -9999 -9999 -9999 -9999 -9999 -9999 -9999 -9999 -9999 -9999 -9999 -9999 -9999 -9999 -9999 -9999 -9999 -9999 -9999 -9999 -9999 -9999 -9999 -9999 -9999 -9999 -9999 -9999 -9999 -9999 -9999 -9999 -9999 -9999 30.6 30.6 31 31.1 30.8 30.6 31.1 31 30.5 31 31.1 31.2 31.4 31.6 31.5 32 32.4 32.8 32.9 32.7 33 33.4 33.3 32.6 31.4 30.7 30.9 30.9 30.7 30.6 30.5 30.3 30.4 30.6 30.5 30.2 30 30.3 30.2 30.6 30.6 30.2 30.2 30.7 30.7 30.8 30.7 30.5 30.4 30.4 30.3 30.5 30.9 31.3 31.8 32.1 32.5 32.7 32.7 32.9 33.1 33.4 33.1 32.3 31.2 30.8 31.1 30.9 30.5 30.2 29.8 29.6 29.2 29.2 29.2 28.2 28.4 29.3 29.2 28.1 28.4 28.7 29 -9999 -9999 -9999 -9999 -9999 -9999 -9999 -9999 -9999 -9999 -9999 -9999 -9999 -9999 -9999 -9999 -9999 -9999 -9999 -9999 -9999 -9999 -9999 -9999 -9999 -9999 -9999 -9999 -9999 -9999 -9999 -9999 -9999 -9999 -9999 -9999 -9999 -9999 -9999 -9999 -9999 -9999 -9999 -9999 -9999 -9999 -9999 -9999 
-9999 -9999 -9999 -9999 -9999 -9999 -9999 -9999 -9999 -9999 -9999 -9999 -9999 -9999 -9999 -9999 -9999 -9999 -9999 -9999 -9999 -9999 -9999 -9999 -9999 -9999 -9999 -9999 -9999 -9999 -9999 -9999 -9999 -9999 -9999 -9999 -9999 -9999 -9999 30.5 30.5 30.8 30.8 30.6 30.2 30.6 30.9 30.5 31.2 31.4 31.4 31.2 31.3 31.1 31.2 31.7 32.4 32.8 32.9 33.1 32.9 32.7 31.9 30.9 30.8 31 31 31 30.8 30.6 30.4 30.6 30.7 30.6 30.2 30.1 30 29.8 30.1 30.3 30.3 30.1 30.3 30.5 30.6 30.5 30.2 30.3 30.3 30.2 30.1 30.7 31.2 31.7 32.2 32.6 32.8 32.8 32.9 33.1 33.5 33.4 32.8 31.3 30.4 30.6 31.2 30.5 30.2 30.1 30 29.8 29.6 29.1 28.2 27.9 29 28.7 28 28.4 29.1 29.1 -9999 -9999 -9999 -9999 -9999 -9999 -9999 -9999 -9999 -9999 -9999 -9999 -9999 -9999 -9999 -9999 -9999 -9999 -9999 -9999 -9999 -9999 -9999 -9999 -9999 -9999 -9999 -9999 -9999 -9999 -9999 -9999 -9999 -9999 -9999 -9999 -9999 -9999 -9999 -9999 -9999 -9999 -9999 -9999 -9999 -9999 -9999 -9999 
-9999 -9999 -9999 -9999 -9999 -9999 -9999 -9999 -9999 -9999 -9999 -9999 -9999 -9999 -9999 -9999 -9999 -9999 -9999 -9999 -9999 -9999 -9999 -9999 -9999 -9999 -9999 -9999 -9999 -9999 -9999 -9999 -9999 -9999 -9999 -9999 -9999 -9999 -9999 30.4 30.5 30.6 30.7 30.3 29.9 30.4 30.9 30.7 31.5 32 32 32 31.9 32 32 32.1 32.5 32.5 32.6 32.9 32.8 32.2 31.7 31.2 31.3 31.5 31.6 31.3 30.9 30.7 30.5 30.9 31.1 31.1 30.8 30.8 30.3 29.9 29.8 29.7 29.9 30.1 30.2 30.3 30 30.3 30 30 30.1 29.9 30.4 30.5 30.8 31.4 32.1 32.3 32.6 32.7 32.7 32.9 33.3 33.4 33.2 31.8 30.2 30.7 30.8 31 30.5 30.2 30.1 29.7 29.6 28.7 28.3 28.1 27.8 27.9 28.1 28.3 28.8 28.9 -9999 -9999 -9999 -9999 -9999 -9999 -9999 -9999 -9999 -9999 -9999 -9999 -9999 -9999 -9999 -9999 -9999 -9999 -9999 -9999 -9999 -9999 -9999 -9999 -9999 -9999 -9999 -9999 -9999 -9999 -9999 -9999 -9999 -9999 -9999 -9999 -9999 -9999 -9999 -9999 -9999 -9999 -9999 -9999 -9999 -9999 -9999 -9999 
-9999 -9999 -9999 -9999 -9999 -9999 -9999 -9999 -9999 -9999 -9999 -9999 -9999 -9999 -9999 -9999 -9999 -9999 -9999 -9999 -9999 -9999 -9999 -9999 -9999 -9999 -9999 -9999 -9999 -9999 -9999 -9999 -9999 -9999 -9999 -9999 -9999 -9999 -9999 30.3 30.5 30.7 30.6 30 30.1 30.4 30.9 30.7 31.2 31.9 32 32.1 32.5 33 33.1 33.1 33.5 33.4 32.7 32.6 32.6 32.1 31.6 31.6 31.6 32 31.9 31.9 31.3 30.9 30.8 31 31.6 31.9 31.6 31 30.2 30.1 30.2 29.7 29.7 30.1 30.1 30.1 29.8 29.8 29.9 29.7 29.8 30 30.3 30.6 30.7 31 31.7 32 32.2 32.5 32.3 32.4 32.7 32.8 32.7 32.1 31.1 30.7 30.8 30.9 30.6 30.5 29.8 29.6 29.5 29.2 29.1 27.9 27.5 28.2 28.5 28.9 29 -9999 -9999 -9999 -9999 -9999 -9999 -9999 -9999 -9999 -9999 -9999 -9999 -9999 -9999 -9999 -9999 -9999 -9999 -9999 -9999 -9999 -9999 -9999 -9999 -9999 -9999 -9999 -9999 -9999 -9999 -9999 -9999 -9999 -9999 -9999 -9999 -9999 -9999 -9999 -9999 -9999 -9999 -9999 -9999 -9999 -9999 -9999 -9999 -9999 
-9999 -9999 -9999 -9999 -9999 -9999 -9999 -9999 -9999 -9999 -9999 -9999 -9999 -9999 -9999 -9999 -9999 -9999 -9999 -9999 -9999 -9999 -9999 -9999 -9999 -9999 -9999 -9999 -9999 -9999 -9999 -9999 -9999 -9999 -9999 -9999 -9999 -9999 -9999 30.3 30.1 30.3 30.5 29.6 29.8 30.6 30.8 30.8 30.9 30.8 30.9 31.1 31.7 32.2 32.6 32.7 33.2 33.4 33.6 33.7 33.9 33.4 32.5 31.9 32 32.2 32.2 31.9 31.7 31.3 31.5 31.8 32.5 32.4 32 31.6 30.8 30.2 30.3 30.2 29.7 29.9 29.9 30.1 30.3 30 29.8 29.7 29.9 30.1 30.4 30.5 30.6 30.5 31 31.5 31.7 31.9 31.8 32.1 32.2 32.1 32.3 32.4 32.1 31.4 31 30.4 30.2 30.1 30 29.5 29.5 29.2 29.1 28 27.2 27.6 28.7 28.8 28.5 -9999 -9999 -9999 -9999 -9999 -9999 -9999 -9999 -9999 -9999 -9999 -9999 -9999 -9999 -9999 -9999 -9999 -9999 -9999 -9999 -9999 -9999 -9999 -9999 -9999 -9999 -9999 -9999 -9999 -9999 -9999 -9999 -9999 -9999 -9999 -9999 -9999 -9999 -9999 -9999 -9999 -9999 -9999 -9999 -9999 -9999 -9999 -9999 -9999 
-9999 -9999 -9999 -9999 -9999 -9999 -9999 -9999 -9999 -9999 -9999 -9999 -9999 -9999 -9999 -9999 -9999 -9999 -9999 -9999 -9999 -9999 -9999 -9999 -9999 -9999 -9999 -9999 -9999 -9999 -9999 -9999 -9999 -9999 -9999 -9999 -9999 -9999 -9999 30.3 30.2 30.3 30 29.6 30.2 30.7 30.7 30.5 30.7 30.7 30.6 30.8 30.9 31.3 31.5 31.6 31.9 32.4 33.7 34.5 34.8 34.5 33.6 32.7 32.3 32.4 32.2 31.9 31.7 31.8 32.4 32.9 32.9 32.5 32.3 32.4 32.1 31.5 31.2 30.6 30 29.9 29.7 29.7 29.8 29.7 29.7 29.8 30 30.5 30.2 30.2 30 30.3 30.5 30.9 31.1 31.1 31.3 31.8 32 32 32.2 32.5 32.4 31.7 31.1 30.5 30.2 29.8 30.1 29.5 29.3 29.3 28.8 27.9 27.1 27.6 28.7 28.3 -9999 -9999 -9999 -9999 -9999 -9999 -9999 -9999 -9999 -9999 -9999 -9999 -9999 -9999 -9999 -9999 -9999 -9999 -9999 -9999 -9999 -9999 -9999 -9999 -9999 -9999 -9999 -9999 -9999 -9999 -9999 -9999 -9999 -9999 -9999 -9999 -9999 -9999 -9999 -9999 -9999 -9999 -9999 -9999 -9999 -9999 -9999 -9999 -9999 -9999 
-9999 -9999 -9999 -9999 -9999 -9999 -9999 -9999 -9999 -9999 -9999 -9999 -9999 -9999 -9999 -9999 -9999 -9999 -9999 -9999 -9999 -9999 -9999 -9999 -9999 -9999 -9999 -9999 -9999 -9999 -9999 -9999 -9999 -9999 -9999 -9999 -9999 -9999 -9999 30.2 30.4 30.2 30 30.1 30.7 30.5 30.4 30.4 30.1 30.8 31 30.6 30.8 31.2 31.3 31.2 31.4 32 33 33.3 33.6 33.5 33 32.6 32.6 32.5 32.4 32.1 32 32.2 32.6 32.8 32.6 32.4 32.2 32.4 32.5 32.4 31.8 31.3 30.6 30.1 29.6 29.6 29.6 29.5 29.4 29.6 30 30.2 30.2 30.2 30.3 30.3 30.4 30.7 30.8 30.9 31.1 31.7 32 32.2 32.1 32.2 32 31.4 30.9 31 30.7 30.1 29.7 29.9 29.3 28.8 28.3 27.4 27.2 27.6 28.5 -9999 -9999 -9999 -9999 -9999 -9999 -9999 -9999 -9999 -9999 -9999 -9999 -9999 -9999 -9999 -9999 -9999 -9999 -9999 -9999 -9999 -9999 -9999 -9999 -9999 -9999 -9999 -9999 -9999 -9999 -9999 -9999 -9999 -9999 -9999 -9999 -9999 -9999 -9999 -9999 -9999 -9999 -9999 -9999 -9999 -9999 -9999 -9999 -9999 -9999 -9999 
-9999 -9999 -9999 -9999 -9999 -9999 -9999 -9999 -9999 -9999 -9999 -9999 -9999 -9999 -9999 -9999 -9999 -9999 -9999 -9999 -9999 -9999 -9999 -9999 -9999 -9999 -9999 -9999 -9999 -9999 -9999 -9999 -9999 -9999 -9999 -9999 -9999 -9999 -9999 -9999 30.3 30.4 30.4 30.7 30.9 30.7 30.4 30.4 30.7 31.2 31.5 31.2 31.3 31.4 31.3 31.3 31.8 32.2 32.6 32.6 32.3 32.3 31.8 31.4 31.5 32.1 32.6 32.5 32.5 32.7 32.7 32.6 32.6 32.3 32.5 32.3 32.3 32 31.5 30.9 30.7 30.5 30.1 29.7 29.7 29.3 29.3 29.4 29.4 29.9 29.9 30.2 30.2 30.1 30.3 30.9 31.2 30.8 31 31.6 32.1 32.2 32 31.7 31.7 31.6 31 30.4 30.4 30.3 29.4 30 28.5 27.9 28.2 27.5 27.3 28.4 28.5 -9999 -9999 -9999 -9999 -9999 -9999 -9999 -9999 -9999 -9999 -9999 -9999 -9999 -9999 -9999 -9999 -9999 -9999 -9999 -9999 -9999 -9999 -9999 -9999 -9999 -9999 -9999 -9999 -9999 -9999 -9999 -9999 -9999 -9999 -9999 -9999 -9999 -9999 -9999 -9999 -9999 -9999 -9999 -9999 -9999 -9999 -9999 -9999 -9999 -9999 -9999 
-9999 -9999 -9999 -9999 -9999 -9999 -9999 -9999 -9999 -9999 -9999 -9999 -9999 -9999 -9999 -9999 -9999 -9999 -9999 -9999 -9999 -9999 -9999 -9999 -9999 -9999 -9999 -9999 -9999 -9999 -9999 -9999 -9999 -9999 -9999 -9999 -9999 -9999 -9999 -9999 -9999 30.6 30.8 31 30.8 30.6 30.2 30.1 31.2 31.7 31.7 31.6 31.7 31.8 31.5 31.4 31.8 31.7 32 31.8 31.9 31.8 31.8 31.5 31.4 31.8 32.6 32.6 32.7 32.8 32.7 32.6 32.6 32.4 32.2 32 31.6 31.6 31.3 30.8 30.9 30.8 30.6 30.2 29.7 29.4 29.3 29.4 29.4 29.8 30 30 30.2 30.5 30.5 30.8 31.2 31 31 31.6 31.9 32 31.8 31.6 31.2 31.3 31.2 30.7 30.1 30.2 29.8 28.9 28.8 28.4 27.2 27.2 27.4 -9999 -9999 -9999 -9999 -9999 -9999 -9999 -9999 -9999 -9999 -9999 -9999 -9999 -9999 -9999 -9999 -9999 -9999 -9999 -9999 -9999 -9999 -9999 -9999 -9999 -9999 -9999 -9999 -9999 -9999 -9999 -9999 -9999 -9999 -9999 -9999 -9999 -9999 -9999 -9999 -9999 -9999 -9999 -9999 -9999 -9999 -9999 -9999 -9999 -9999 -9999 -9999 -9999 
-9999 -9999 -9999 -9999 -9999 -9999 -9999 -9999 -9999 -9999 -9999 -9999 -9999 -9999 -9999 -9999 -9999 -9999 -9999 -9999 -9999 -9999 -9999 -9999 -9999 -9999 -9999 -9999 -9999 -9999 -9999 -9999 -9999 -9999 -9999 -9999 -9999 -9999 -9999 -9999 -9999 30.7 31.1 30.7 30.4 30.4 30.6 30.7 31.4 31.6 31.4 31.3 31.2 30.9 30.8 31 31.1 31.4 31.7 31.7 31.7 31.8 31.8 31.7 31.5 32 32.6 33 32.9 33.1 32.9 32.7 32.5 32.2 31.8 31.6 31.8 31.8 31.3 30.7 30.8 31 30.8 30.7 30.2 29.5 29.4 29.4 29.5 30.1 30 29.5 29.7 30.2 30.5 30.7 31 31.2 31.2 31.5 31.5 31.6 31.5 31.3 31 31 30.9 30.4 30.3 30.3 29.9 29.8 29.5 28.9 -9999 -9999 -9999 -9999 -9999 -9999 -9999 -9999 -9999 -9999 -9999 -9999 -9999 -9999 -9999 -9999 -9999 -9999 -9999 -9999 -9999 -9999 -9999 -9999 -9999 -9999 -9999 -9999 -9999 -9999 -9999 -9999 -9999 -9999 -9999 -9999 -9999 -9999 -9999 -9999 -9999 -9999 -9999 -9999 -9999 -9999 -9999 -9999 -9999 -9999 -9999 -9999 -9999 -9999 -9999 -9999 
-9999 -9999 -9999 -9999 -9999 -9999 -9999 -9999 -9999 -9999 -9999 -9999 -9999 -9999 -9999 -9999 -9999 -9999 -9999 -9999 -9999 -9999 -9999 -9999 -9999 -9999 -9999 -9999 -9999 -9999 -9999 -9999 -9999 -9999 -9999 -9999 -9999 -9999 -9999 -9999 -9999 30.8 30.9 30.4 30.2 30.2 30.6 30.7 31.1 31.2 31.1 30.9 30.8 30.6 30.3 30.5 30.6 30.7 31 30.9 31.2 31.4 31.6 31.4 31.3 31.6 32 32.8 33.2 33.5 33.4 33.2 32.6 32.1 31.9 31.6 31.9 32.3 31.7 30.9 30.6 30.7 30.6 30.5 30.2 29.9 29.6 29.4 29.1 29.7 29.8 29.9 29.9 30.3 30.3 30.7 31.3 31.4 31.4 31.1 31.1 31.3 31.4 31.2 30.8 30.8 30.6 30.2 30.3 30.2 29.8 30 29.4 -9999 -9999 -9999 -9999 -9999 -9999 -9999 -9999 -9999 -9999 -9999 -9999 -9999 -9999 -9999 -9999 -9999 -9999 -9999 -9999 -9999 -9999 -9999 -9999 -9999 -9999 -9999 -9999 -9999 -9999 -9999 -9999 -9999 -9999 -9999 -9999 -9999 -9999 -9999 -9999 -9999 -9999 -9999 -9999 -9999 -9999 -9999 -9999 -9999 -9999 -9999 -9999 -9999 -9999 -9999 -9999 -9999 
-9999 -9999 -9999 -9999 -9999 -9999 -9999 -9999 -9999 -9999 -9999 -9999 -9999 -9999 -9999 -9999 -9999 -9999 -9999 -9999 -9999 -9999 -9999 -9999 -9999 -9999 -9999 -9999 -9999 -9999 -9999 -9999 -9999 -9999 -9999 -9999 -9999 -9999 -9999 -9999 -9999 30.6 30.5 30.1 29.9 30 30.4 30.8 31 30.9 30.9 30.5 30.6 30.5 30.2 30 30.1 30.3 30.5 30.5 30.8 31.3 31.8 31.6 31.4 31.5 31.7 31.9 32.3 32.9 33.2 33.3 32.8 32.3 31.7 31.5 32 32.6 32 31 30.5 30.2 30.2 30.3 30.1 29.8 29.7 29.3 29.2 29.4 29.7 29.9 30.3 30.6 30.9 31.2 31.6 31.6 31.3 30.9 30.8 30.9 30.7 30.6 30.7 30.7 30.7 30.1 29.9 29.8 30.2 30 29 -9999 -9999 -9999 -9999 -9999 -9999 -9999 -9999 -9999 -9999 -9999 -9999 -9999 -9999 -9999 -9999 -9999 -9999 -9999 -9999 -9999 -9999 -9999 -9999 -9999 -9999 -9999 -9999 -9999 -9999 -9999 -9999 -9999 -9999 -9999 -9999 -9999 -9999 -9999 -9999 -9999 -9999 -9999 -9999 -9999 -9999 -9999 -9999 -9999 -9999 -9999 -9999 -9999 -9999 -9999 -9999 -9999 
-9999 -9999 -9999 -9999 -9999 -9999 -9999 -9999 -9999 -9999 -9999 -9999 -9999 -9999 -9999 -9999 -9999 -9999 -9999 -9999 -9999 -9999 -9999 -9999 -9999 -9999 -9999 -9999 -9999 -9999 -9999 -9999 -9999 -9999 -9999 -9999 -9999 -9999 -9999 -9999 -9999 30.2 30.1 30.3 30 29.9 30.4 30.9 30.9 30.9 30.9 30.5 30 30.3 30.1 29.6 29.9 30 30.4 30.6 31 31.6 32.3 31.9 31.4 31.2 31.3 31.3 31 31.4 32.4 32.7 32.6 32 31.7 31.7 31.9 32 31.8 31.2 30.6 30.1 29.8 29.9 30 30 29.7 29.3 29.2 29 29.5 30.1 30.3 30.6 31.1 31.5 31.6 31.6 31.1 30.9 30.9 30.7 30.4 30.4 30.5 30.7 30.8 29.8 29.2 29.5 29.9 30.1 -9999 -9999 -9999 -9999 -9999 -9999 -9999 -9999 -9999 -9999 -9999 -9999 -9999 -9999 -9999 -9999 -9999 -9999 -9999 -9999 -9999 -9999 -9999 -9999 -9999 -9999 -9999 -9999 -9999 -9999 -9999 -9999 -9999 -9999 -9999 -9999 -9999 -9999 -9999 -9999 -9999 -9999 -9999 -9999 -9999 -9999 -9999 -9999 -9999 -9999 -9999 -9999 -9999 -9999 -9999 -9999 -9999 -9999 
-9999 -9999 -9999 -9999 -9999 -9999 -9999 -9999 -9999 -9999 -9999 -9999 -9999 -9999 -9999 -9999 -9999 -9999 -9999 -9999 -9999 -9999 -9999 -9999 -9999 -9999 -9999 -9999 -9999 -9999 -9999 -9999 -9999 -9999 -9999 -9999 -9999 -9999 -9999 -9999 29.9 29.9 29.8 30.1 30.2 30.2 30.4 30.9 30.6 30.5 30.6 30.3 30 29.9 30.2 29.5 29.8 30.7 31.7 31.7 31.7 31.8 32 31.7 31.2 30.9 31 31.1 30.8 30.8 31.4 31.5 31.7 31.5 31.5 31.5 31.6 31.6 31.6 31.2 30.7 30.6 30 29.7 29.5 29.7 29.6 29.3 29.1 29.1 29.2 30 30.2 30.8 31.4 31.9 31.8 31.5 30.9 30.5 30.4 30.4 30.5 30.3 30.4 30.6 30.6 30.1 29.6 29.8 29.5 -9999 -9999 -9999 -9999 -9999 -9999 -9999 -9999 -9999 -9999 -9999 -9999 -9999 -9999 -9999 -9999 -9999 -9999 -9999 -9999 -9999 -9999 -9999 -9999 -9999 -9999 -9999 -9999 -9999 -9999 -9999 -9999 -9999 -9999 -9999 -9999 -9999 -9999 -9999 -9999 -9999 -9999 -9999 -9999 -9999 -9999 -9999 -9999 -9999 -9999 -9999 -9999 -9999 -9999 -9999 -9999 -9999 -9999 -9999 
-9999 -9999 -9999 -9999 -9999 -9999 -9999 -9999 -9999 -9999 -9999 -9999 -9999 -9999 -9999 -9999 -9999 -9999 -9999 -9999 -9999 -9999 -9999 -9999 -9999 -9999 -9999 -9999 -9999 -9999 -9999 -9999 -9999 -9999 -9999 -9999 -9999 -9999 -9999 -9999 30 29.9 29.9 30.3 30.6 30.7 30.8 31.2 30.4 30.2 30.4 30.3 30.3 29.8 29.5 29.9 30.5 31.5 32.4 32.3 31.7 31.4 31.3 31.2 30.8 30.5 30.6 30.6 30.8 30.8 31.2 30.9 31.1 31.4 31.3 31.3 31.6 31.5 31.1 31.1 30.7 30.9 30.6 29.8 29.4 29.4 29.5 29.5 29.3 29.1 29.1 30 30.2 31 31.5 31.6 31.5 31 30.7 30.4 30.4 30.3 30 30.2 30.3 30.7 30.9 30.1 29.8 29.2 28.8 -9999 -9999 -9999 -9999 -9999 -9999 -9999 -9999 -9999 -9999 -9999 -9999 -9999 -9999 -9999 -9999 -9999 -9999 -9999 -9999 -9999 -9999 -9999 -9999 -9999 -9999 -9999 -9999 -9999 -9999 -9999 -9999 -9999 -9999 -9999 -9999 -9999 -9999 -9999 -9999 -9999 -9999 -9999 -9999 -9999 -9999 -9999 -9999 -9999 -9999 -9999 -9999 -9999 -9999 -9999 -9999 -9999 -9999 -9999 
-9999 -9999 -9999 -9999 -9999 -9999 -9999 -9999 -9999 -9999 -9999 -9999 -9999 -9999 -9999 -9999 -9999 -9999 -9999 -9999 -9999 -9999 -9999 -9999 -9999 -9999 -9999 -9999 -9999 -9999 -9999 -9999 -9999 -9999 -9999 -9999 -9999 -9999 -9999 -9999 30.2 29.7 29.8 30.1 30.5 31 31 31.1 30.4 30.3 30.8 31.1 31.3 30.8 30.3 30.7 31.2 31.4 31.9 31.7 31.2 31.1 31 31 30.8 30.5 30.4 30.7 31.1 31.3 31.1 30.7 31.1 31.6 31.6 31.4 31.6 31.7 31.1 30.6 30.8 30.8 30.7 30.4 29.8 29.5 29.3 29.2 29.2 29.1 29 29.8 30.2 30.7 31.2 31 30.9 30.5 30.3 30.2 30.4 30.1 30 30 30.4 30.8 30.9 30.3 29.2 -9999 -9999 -9999 -9999 -9999 -9999 -9999 -9999 -9999 -9999 -9999 -9999 -9999 -9999 -9999 -9999 -9999 -9999 -9999 -9999 -9999 -9999 -9999 -9999 -9999 -9999 -9999 -9999 -9999 -9999 -9999 -9999 -9999 -9999 -9999 -9999 -9999 -9999 -9999 -9999 -9999 -9999 -9999 -9999 -9999 -9999 -9999 -9999 -9999 -9999 -9999 -9999 -9999 -9999 -9999 -9999 -9999 -9999 -9999 -9999 -9999 
-9999 -9999 -9999 -9999 -9999 -9999 -9999 -9999 -9999 -9999 -9999 -9999 -9999 -9999 -9999 -9999 -9999 -9999 -9999 -9999 -9999 -9999 -9999 -9999 -9999 -9999 -9999 -9999 -9999 -9999 -9999 -9999 -9999 -9999 -9999 -9999 -9999 -9999 -9999 -9999 30.2 29.7 29.6 29.8 30.3 30.6 30.7 30.8 30.2 30 30.7 31.3 31.5 31.2 31 31.3 31.1 30.7 30.8 31 30.8 30.8 31 31.1 30.9 30.7 30.5 30.5 30.8 31.4 31.4 31.2 31.4 32.1 31.7 31.2 31.5 31.6 31.1 30.5 30.4 30.5 30.7 30.4 30.1 29.3 28.9 28.9 28.8 28.7 29.2 29.9 30.1 30.4 30.8 30.6 30.3 30.1 30 30.2 30.4 30.2 29.9 30.2 30.5 30.9 30.6 30 -9999 -9999 -9999 -9999 -9999 -9999 -9999 -9999 -9999 -9999 -9999 -9999 -9999 -9999 -9999 -9999 -9999 -9999 -9999 -9999 -9999 -9999 -9999 -9999 -9999 -9999 -9999 -9999 -9999 -9999 -9999 -9999 -9999 -9999 -9999 -9999 -9999 -9999 -9999 -9999 -9999 -9999 -9999 -9999 -9999 -9999 -9999 -9999 -9999 -9999 -9999 -9999 -9999 -9999 -9999 -9999 -9999 -9999 -9999 -9999 -9999 -9999 
-9999 -9999 -9999 -9999 -9999 -9999 -9999 -9999 -9999 -9999 -9999 -9999 -9999 -9999 -9999 -9999 -9999 -9999 -9999 -9999 -9999 -9999 -9999 -9999 -9999 -9999 -9999 -9999 -9999 -9999 -9999 -9999 -9999 -9999 -9999 -9999 -9999 -9999 -9999 -9999 30.1 29.8 29.7 29.7 29.9 30.1 30.3 30.2 30.1 30 30.5 31 31.2 30.9 30.6 30.9 31 30.6 30.5 30.4 30.5 30.6 30.9 31.3 31.1 30.7 30.6 30.7 30.7 31.1 31.3 31.7 32.3 32.7 32.3 31.2 31.1 31.5 31.4 30.7 30.2 30.5 30.6 30.5 30.4 29.8 29.2 28.9 28.8 28.7 29.2 29.9 30.3 30.5 30.6 30.1 29.9 29.7 30.1 30 30 29.9 29.8 30.2 30.7 30.8 30.6 29.7 -9999 -9999 -9999 -9999 -9999 -9999 -9999 -9999 -9999 -9999 -9999 -9999 -9999 -9999 -9999 -9999 -9999 -9999 -9999 -9999 -9999 -9999 -9999 -9999 -9999 -9999 -9999 -9999 -9999 -9999 -9999 -9999 -9999 -9999 -9999 -9999 -9999 -9999 -9999 -9999 -9999 -9999 -9999 -9999 -9999 -9999 -9999 -9999 -9999 -9999 -9999 -9999 -9999 -9999 -9999 -9999 -9999 -9999 -9999 -9999 -9999 -9999 
-9999 -9999 -9999 -9999 -9999 -9999 -9999 -9999 -9999 -9999 -9999 -9999 -9999 -9999 -9999 -9999 -9999 -9999 -9999 -9999 -9999 -9999 -9999 -9999 -9999 -9999 -9999 -9999 -9999 -9999 -9999 -9999 -9999 -9999 -9999 -9999 -9999 -9999 -9999 -9999 29.7 29.5 29.5 29.5 29.7 29.8 29.9 30 30.1 30 30.4 30.4 30.5 30.3 30.3 30.5 30.7 30.4 30.1 30.3 30.2 30.2 30.6 31.5 31.5 31.4 31.1 31 30.5 30.8 30.8 30.9 31.9 32.3 32.3 31.5 31 31.2 31.6 31.5 30.7 30.3 30.3 30.3 30.3 29.7 29.7 29.2 29 28.8 29 29.6 30 30.3 29.8 29.3 29.3 29.6 30 29.9 29.8 29.7 29.6 30 30.6 30.4 30.2 29.4 -9999 -9999 -9999 -9999 -9999 -9999 -9999 -9999 -9999 -9999 -9999 -9999 -9999 -9999 -9999 -9999 -9999 -9999 -9999 -9999 -9999 -9999 -9999 -9999 -9999 -9999 -9999 -9999 -9999 -9999 -9999 -9999 -9999 -9999 -9999 -9999 -9999 -9999 -9999 -9999 -9999 -9999 -9999 -9999 -9999 -9999 -9999 -9999 -9999 -9999 -9999 -9999 -9999 -9999 -9999 -9999 -9999 -9999 -9999 -9999 -9999 -9999 
-9999 -9999 -9999 -9999 -9999 -9999 -9999 -9999 -9999 -9999 -9999 -9999 -9999 -9999 -9999 -9999 -9999 -9999 -9999 -9999 -9999 -9999 -9999 -9999 -9999 -9999 -9999 -9999 -9999 -9999 -9999 -9999 -9999 -9999 -9999 -9999 -9999 -9999 -9999 -9999 29.3 29.3 29.2 29.2 29.7 29.9 29.9 30 30.1 29.9 30.1 30.1 29.8 29.9 30.3 30.4 30.4 30.3 29.9 30.1 29.8 30 30.7 31.7 31.9 32 32.1 31.9 31.3 30.7 30.3 30.5 30.9 31.5 31.9 31.5 30.8 30.9 31.3 31.5 31.3 30.6 30.1 30 30 30.1 29.7 29.3 29.1 28.8 29 29.7 29.7 29.8 29.1 28.9 29.1 29.3 29.8 29.9 29.6 29.4 29.6 30.1 30.3 29.9 29.7 29.6 -9999 -9999 -9999 -9999 -9999 -9999 -9999 -9999 -9999 -9999 -9999 -9999 -9999 -9999 -9999 -9999 -9999 -9999 -9999 -9999 -9999 -9999 -9999 -9999 -9999 -9999 -9999 -9999 -9999 -9999 -9999 -9999 -9999 -9999 -9999 -9999 -9999 -9999 -9999 -9999 -9999 -9999 -9999 -9999 -9999 -9999 -9999 -9999 -9999 -9999 -9999 -9999 -9999 -9999 -9999 -9999 -9999 -9999 -9999 -9999 -9999 -9999 
-9999 -9999 -9999 -9999 -9999 -9999 -9999 -9999 -9999 -9999 -9999 -9999 -9999 -9999 -9999 -9999 -9999 -9999 -9999 -9999 -9999 -9999 -9999 -9999 -9999 -9999 -9999 -9999 -9999 -9999 -9999 -9999 -9999 -9999 -9999 -9999 -9999 -9999 -9999 -9999 -9999 29.2 29.1 29.2 29.4 29.8 29.9 29.8 30 29.7 29.7 29.7 29.5 29.7 30.1 30.1 30.6 30.5 30.1 29.9 30 30 30.5 31.3 31.6 32.1 32.3 32.2 31.8 31.1 30.5 30.5 30.7 31.4 31.5 31.2 30.6 30.6 30.8 31 31.3 31.1 30.5 30 30 29.8 29.4 29.2 29.1 29.1 29 29.2 29.8 29.6 29 28.7 28.9 29.1 29.3 29.7 29.8 29.7 29.8 30.2 30.2 29.7 29.6 29.3 28.8 -9999 -9999 -9999 -9999 -9999 -9999 -9999 -9999 -9999 -9999 -9999 -9999 -9999 -9999 -9999 -9999 -9999 -9999 -9999 -9999 -9999 -9999 -9999 -9999 -9999 -9999 -9999 -9999 -9999 -9999 -9999 -9999 -9999 -9999 -9999 -9999 -9999 -9999 -9999 -9999 -9999 -9999 -9999 -9999 -9999 -9999 -9999 -9999 -9999 -9999 -9999 -9999 -9999 -9999 -9999 -9999 -9999 -9999 -9999 -9999 -9999 
-9999 -9999 -9999 -9999 -9999 -9999 -9999 -9999 -9999 -9999 -9999 -9999 -9999 -9999 -9999 -9999 -9999 -9999 -9999 -9999 -9999 -9999 -9999 -9999 -9999 -9999 -9999 -9999 -9999 -9999 -9999 -9999 -9999 -9999 -9999 -9999 -9999 -9999 -9999 -9999 -9999 29.1 29 29.2 29.3 29.4 29.3 29.1 29.6 29.4 29.4 29.3 29.3 29.3 29.6 29.9 30.4 30.4 30.1 29.7 29.8 30 30 30.8 31.6 31.9 31.9 31.8 32 31.6 30.9 30.4 30.7 31.3 31.4 30.9 30.8 30.7 30.5 30.8 31.1 30.8 30.4 30.1 30 29.5 29.3 29.4 29.5 29.4 28.9 28.8 29.3 29.1 28.7 28.6 28.9 29.1 29.1 29.2 29.7 29.7 29.7 30.2 30.2 29.8 29.4 29 28.4 28.7 -9999 -9999 -9999 -9999 -9999 -9999 -9999 -9999 -9999 -9999 -9999 -9999 -9999 -9999 -9999 -9999 -9999 -9999 -9999 -9999 -9999 -9999 -9999 -9999 -9999 -9999 -9999 -9999 -9999 -9999 -9999 -9999 -9999 -9999 -9999 -9999 -9999 -9999 -9999 -9999 -9999 -9999 -9999 -9999 -9999 -9999 -9999 -9999 -9999 -9999 -9999 -9999 -9999 -9999 -9999 -9999 -9999 -9999 -9999 -9999 
-9999 -9999 -9999 -9999 -9999 -9999 -9999 -9999 -9999 -9999 -9999 -9999 -9999 -9999 -9999 -9999 -9999 -9999 -9999 -9999 -9999 -9999 -9999 -9999 -9999 -9999 -9999 -9999 -9999 -9999 -9999 -9999 -9999 -9999 -9999 -9999 -9999 -9999 -9999 -9999 -9999 29.1 29.1 29.1 29.2 29.2 29.1 28.8 29.2 29.5 29.1 29.2 29.2 29.1 29.5 29.8 30.1 30.2 29.9 29.5 29.6 29.6 30.2 30.9 31.4 31.6 31.7 31.6 31.7 31.5 31.1 30.5 30.7 31.2 31.5 31.2 30.8 30.8 30.7 30.6 30.7 30.3 29.8 29.7 29.4 29.5 29.6 29.7 29.8 29.7 28.9 28.1 28.9 28.7 28.4 28.7 29.4 29.5 29.3 29.3 29.7 29.8 29.8 30.3 30.1 29.8 29.3 29.2 28.9 28.5 -9999 -9999 -9999 -9999 -9999 -9999 -9999 -9999 -9999 -9999 -9999 -9999 -9999 -9999 -9999 -9999 -9999 -9999 -9999 -9999 -9999 -9999 -9999 -9999 -9999 -9999 -9999 -9999 -9999 -9999 -9999 -9999 -9999 -9999 -9999 -9999 -9999 -9999 -9999 -9999 -9999 -9999 -9999 -9999 -9999 -9999 -9999 -9999 -9999 -9999 -9999 -9999 -9999 -9999 -9999 -9999 -9999 -9999 -9999 -9999 
-9999 -9999 -9999 -9999 -9999 -9999 -9999 -9999 -9999 -9999 -9999 -9999 -9999 -9999 -9999 -9999 -9999 -9999 -9999 -9999 -9999 -9999 -9999 -9999 -9999 -9999 -9999 -9999 -9999 -9999 -9999 -9999 -9999 -9999 -9999 -9999 -9999 -9999 -9999 -9999 -9999 29 29 28.8 28.8 28.6 28.5 28.5 29.3 29.6 29.1 29 29.2 29.3 29.4 29.6 29.9 30.2 29.9 29.3 29.4 29.5 30.2 31.2 31.5 31.6 31.5 31.4 31.1 31 31.1 30.6 30.3 31.1 31.9 31.8 30.7 30.6 30.8 30.5 30.4 30.1 29.6 29.2 29.1 29.1 29.2 29.2 29.2 29.1 28.5 27.9 28.3 28.3 28.5 28.9 29.4 29.7 29.4 29.5 29.7 29.8 30 30.1 30.2 30 29 28.8 28.6 28.3 -9999 -9999 -9999 -9999 -9999 -9999 -9999 -9999 -9999 -9999 -9999 -9999 -9999 -9999 -9999 -9999 -9999 -9999 -9999 -9999 -9999 -9999 -9999 -9999 -9999 -9999 -9999 -9999 -9999 -9999 -9999 -9999 -9999 -9999 -9999 -9999 -9999 -9999 -9999 -9999 -9999 -9999 -9999 -9999 -9999 -9999 -9999 -9999 -9999 -9999 -9999 -9999 -9999 -9999 -9999 -9999 -9999 -9999 -9999 -9999 
-9999 -9999 -9999 -9999 -9999 -9999 -9999 -9999 -9999 -9999 -9999 -9999 -9999 -9999 -9999 -9999 -9999 -9999 -9999 -9999 -9999 -9999 -9999 -9999 -9999 -9999 -9999 -9999 -9999 -9999 -9999 -9999 -9999 -9999 -9999 -9999 -9999 -9999 -9999 -9999 -9999 28.9 28.9 28.5 28.2 28.4 28.4 28.8 29.5 29.7 29.1 28.9 29.2 29.2 29.5 29.9 30.2 30.4 30.1 29.6 29.4 29.3 30.1 31.1 31.5 31.4 31.5 31.5 30.8 30.4 30.5 30.9 30.5 31.2 32 32 30.8 30.5 30.4 30.1 30.3 30.1 29.8 29.3 28.8 28.8 28.8 28.6 28.4 28.4 28 28.3 28.4 28.8 28.8 28.9 29.3 29.5 29.4 29.6 29.8 29.9 29.8 30.1 30.2 29.9 29.3 28.8 28.4 28.4 27.8 -9999 -9999 -9999 -9999 -9999 -9999 -9999 -9999 -9999 -9999 -9999 -9999 -9999 -9999 -9999 -9999 -9999 -9999 -9999 -9999 -9999 -9999 -9999 -9999 -9999 -9999 -9999 -9999 -9999 -9999 -9999 -9999 -9999 -9999 -9999 -9999 -9999 -9999 -9999 -9999 -9999 -9999 -9999 -9999 -9999 -9999 -9999 -9999 -9999 -9999 -9999 -9999 -9999 -9999 -9999 -9999 -9999 -9999 -9999 
-9999 -9999 -9999 -9999 -9999 -9999 -9999 -9999 -9999 -9999 -9999 -9999 -9999 -9999 -9999 -9999 -9999 -9999 -9999 -9999 -9999 -9999 -9999 -9999 -9999 -9999 -9999 -9999 -9999 -9999 -9999 -9999 -9999 -9999 -9999 -9999 -9999 -9999 -9999 -9999 -9999 28.7 28.8 28.5 28.4 28.7 29 29.5 29.7 29.9 29.5 28.7 28.8 29.5 29.6 30 30.3 30.2 30.2 29.7 29.4 29.3 29.8 31 31.6 31.7 31.7 31.6 31 30.6 30.1 30.5 31 31.4 32 32.3 31.4 30.5 30.3 30 30.1 30.1 29.9 29.3 28.9 28.5 28.5 28.2 27.6 27.8 28.6 28.7 28.8 29.3 29.1 29.1 29.3 29.5 29.7 29.9 30.1 29.9 29.9 30 30.3 29.8 29.5 28.8 28.5 28.5 28.5 -9999 -9999 -9999 -9999 -9999 -9999 -9999 -9999 -9999 -9999 -9999 -9999 -9999 -9999 -9999 -9999 -9999 -9999 -9999 -9999 -9999 -9999 -9999 -9999 -9999 -9999 -9999 -9999 -9999 -9999 -9999 -9999 -9999 -9999 -9999 -9999 -9999 -9999 -9999 -9999 -9999 -9999 -9999 -9999 -9999 -9999 -9999 -9999 -9999 -9999 -9999 -9999 -9999 -9999 -9999 -9999 -9999 -9999 -9999 
-9999 -9999 -9999 -9999 -9999 -9999 -9999 -9999 -9999 -9999 -9999 -9999 -9999 -9999 -9999 -9999 -9999 -9999 -9999 -9999 -9999 -9999 -9999 -9999 -9999 -9999 -9999 -9999 -9999 -9999 -9999 -9999 -9999 -9999 -9999 -9999 -9999 -9999 -9999 -9999 -9999 29.1 29.1 29 29 28.9 29.1 29.5 30 30.5 30 28.7 28.7 29.5 29.3 29.7 29.8 29.9 29.8 29.6 29.2 29.2 29.6 30.7 31.1 31.3 31.2 31.4 31.1 30.8 30.1 30.1 30.7 31.4 32 32.4 31.8 30.9 30.4 29.9 29.7 29.9 30 29.5 28.9 28.6 28.4 28.1 27.9 28 28.6 28.9 28.7 29.4 29.1 29.2 29.2 29.6 29.8 30.1 30.2 30 29.8 29.9 30 29.9 29.5 29.2 28.8 28.4 28 -9999 -9999 -9999 -9999 -9999 -9999 -9999 -9999 -9999 -9999 -9999 -9999 -9999 -9999 -9999 -9999 -9999 -9999 -9999 -9999 -9999 -9999 -9999 -9999 -9999 -9999 -9999 -9999 -9999 -9999 -9999 -9999 -9999 -9999 -9999 -9999 -9999 -9999 -9999 -9999 -9999 -9999 -9999 -9999 -9999 -9999 -9999 -9999 -9999 -9999 -9999 -9999 -9999 -9999 -9999 -9999 -9999 -9999 -9999 
-9999 -9999 -9999 -9999 -9999 -9999 -9999 -9999 -9999 -9999 -9999 -9999 -9999 -9999 -9999 -9999 -9999 -9999 -9999 -9999 -9999 -9999 -9999 -9999 -9999 -9999 -9999 -9999 -9999 -9999 -9999 -9999 -9999 -9999 -9999 -9999 -9999 -9999 -9999 -9999 -9999 -9999 29.1 29.2 28.9 28.5 28.7 29.2 30.1 31 30.3 28.8 28.8 29.3 29.1 29.3 29.4 29.6 29.6 29.4 29.1 29.2 29.7 30.3 30.9 30.7 30.5 30.9 31.1 30.9 30.3 30 30.5 30.6 31 31.5 31.4 30.8 30.3 30.4 30 29.9 30 29.9 29.5 28.9 28.6 28.4 28.3 28.1 28.6 28.8 29 29.4 29.3 29.1 29.2 29.2 29.5 29.8 29.8 29.6 29.5 29.7 29.6 29.6 29.5 29.4 28.5 27.9 27.6 27.7 27.5 27.3 -9999 -9999 -9999 -9999 -9999 -9999 -9999 -9999 -9999 -9999 -9999 -9999 -9999 -9999 -9999 -9999 -9999 -9999 -9999 -9999 -9999 -9999 -9999 -9999 -9999 -9999 -9999 -9999 -9999 -9999 -9999 -9999 -9999 -9999 -9999 -9999 -9999 -9999 -9999 -9999 -9999 -9999 -9999 -9999 -9999 -9999 -9999 -9999 -9999 -9999 -9999 -9999 -9999 -9999 -9999 -9999 
-9999 -9999 -9999 -9999 -9999 -9999 -9999 -9999 -9999 -9999 -9999 -9999 -9999 -9999 -9999 -9999 -9999 -9999 -9999 -9999 -9999 -9999 -9999 -9999 -9999 -9999 -9999 -9999 -9999 -9999 -9999 -9999 -9999 -9999 -9999 -9999 -9999 -9999 -9999 -9999 -9999 -9999 29.1 29.1 28.8 28.5 28.5 28.8 30.3 31.4 30.4 29.1 28.9 29 28.8 29.1 29.4 29.6 29.4 29.1 28.7 29 29.5 30 30.4 30.4 30.2 30.4 30.7 30.8 30.5 30.2 30.5 30.3 30.3 30.7 31 30.6 30.1 30.3 30.1 29.9 29.8 29.9 29.5 29.1 28.6 28.4 27.8 27.8 28.7 28.8 29.4 29.5 29.4 29.2 28.9 28.9 29.2 29.3 29.2 29 28.9 29.3 29.5 29.5 29.5 28.9 28.5 28.1 27.6 27.2 27 26.9 26.6 -9999 -9999 -9999 -9999 -9999 -9999 -9999 -9999 -9999 -9999 -9999 -9999 -9999 -9999 -9999 -9999 -9999 -9999 -9999 -9999 -9999 -9999 -9999 -9999 -9999 -9999 -9999 -9999 -9999 -9999 -9999 -9999 -9999 -9999 -9999 -9999 -9999 -9999 -9999 -9999 -9999 -9999 -9999 -9999 -9999 -9999 -9999 -9999 -9999 -9999 -9999 -9999 -9999 -9999 -9999 
-9999 -9999 -9999 -9999 -9999 -9999 -9999 -9999 -9999 -9999 -9999 -9999 -9999 -9999 -9999 -9999 -9999 -9999 -9999 -9999 -9999 -9999 -9999 -9999 -9999 -9999 -9999 -9999 -9999 -9999 -9999 -9999 -9999 -9999 -9999 -9999 -9999 -9999 -9999 -9999 -9999 -9999 29.1 29.2 29.1 28.7 28.5 28.8 30.6 31.8 30.6 29.3 29 29 28.9 29.2 29.3 29.4 29.5 29.2 28.8 28.9 29.3 29.9 30.1 30.2 30.7 30.3 30.1 30.3 30.3 30.5 30.8 30.3 30 30 30.2 30.2 30.3 30 29.9 29.6 29.3 29.4 29.4 29 28.6 28.3 27.9 27.5 28.4 28.8 29 29 29.4 28.8 28.6 28.6 28.9 28.9 28.6 28.5 28.6 29 29.3 29.4 29.4 29 28.8 28.3 27.9 27.5 27.5 -9999 -9999 -9999 -9999 -9999 -9999 -9999 -9999 -9999 -9999 -9999 -9999 -9999 -9999 -9999 -9999 -9999 -9999 -9999 -9999 -9999 -9999 -9999 -9999 -9999 -9999 -9999 -9999 -9999 -9999 -9999 -9999 -9999 -9999 -9999 -9999 -9999 -9999 -9999 -9999 -9999 -9999 -9999 -9999 -9999 -9999 -9999 -9999 -9999 -9999 -9999 -9999 -9999 -9999 -9999 -9999 -9999 
-9999 -9999 -9999 -9999 -9999 -9999 -9999 -9999 -9999 -9999 -9999 -9999 -9999 -9999 -9999 -9999 -9999 -9999 -9999 -9999 -9999 -9999 -9999 -9999 -9999 -9999 -9999 -9999 -9999 -9999 -9999 -9999 -9999 -9999 -9999 -9999 -9999 -9999 -9999 -9999 -9999 -9999 28.8 29 28.9 28.6 28.7 28.9 29.8 30.6 30 28.9 28.7 29 29 29.2 29.1 29.2 29.2 29.2 28.8 28.7 29.2 29.8 30.1 30.1 30.3 30.6 30.7 30.4 30.3 30.5 30.7 30.6 29.8 29.4 29.8 30.1 30.1 29.8 30 29.5 29.3 29.2 29.3 29.1 28.9 28.5 27.9 27.4 27.6 28.4 28.6 28.9 28.8 28.6 28.5 28.6 28.5 28.7 28.7 28.5 28.5 28.8 29.2 29.4 29.4 28.9 28.8 28.2 28.1 27.7 27.6 27.1 26.6 -9999 -9999 -9999 -9999 -9999 -9999 -9999 -9999 -9999 -9999 -9999 -9999 -9999 -9999 -9999 -9999 -9999 -9999 -9999 -9999 -9999 -9999 -9999 -9999 -9999 -9999 -9999 -9999 -9999 -9999 -9999 -9999 -9999 -9999 -9999 -9999 -9999 -9999 -9999 -9999 -9999 -9999 -9999 -9999 -9999 -9999 -9999 -9999 -9999 -9999 -9999 -9999 -9999 -9999 -9999 
-9999 -9999 -9999 -9999 -9999 -9999 -9999 -9999 -9999 -9999 -9999 -9999 -9999 -9999 -9999 -9999 -9999 -9999 -9999 -9999 -9999 -9999 -9999 -9999 -9999 -9999 -9999 -9999 -9999 -9999 -9999 -9999 -9999 -9999 -9999 -9999 -9999 -9999 -9999 -9999 -9999 -9999 28.5 28.9 28.8 28.8 28.7 28.6 29 29.4 29.2 28.8 28.7 28.8 28.7 28.8 28.7 28.7 29 28.8 28.8 28.8 29 29.6 30 30 30.1 30.6 31 31.4 31.6 31.4 30.8 30.6 30 29.7 29.8 29.9 30 30 29.9 29.6 29.1 28.9 29.2 29.2 29.1 29 28.3 27.8 27.4 28 28.3 28.3 28.6 28.4 28.7 28.6 28.3 28.6 28.7 28.5 28.6 29 29.2 29.2 29.2 28.7 28.7 28.4 28 27.7 27.5 27.1 27.4 -9999 -9999 -9999 -9999 -9999 -9999 -9999 -9999 -9999 -9999 -9999 -9999 -9999 -9999 -9999 -9999 -9999 -9999 -9999 -9999 -9999 -9999 -9999 -9999 -9999 -9999 -9999 -9999 -9999 -9999 -9999 -9999 -9999 -9999 -9999 -9999 -9999 -9999 -9999 -9999 -9999 -9999 -9999 -9999 -9999 -9999 -9999 -9999 -9999 -9999 -9999 -9999 -9999 -9999 -9999 
-9999 -9999 -9999 -9999 -9999 -9999 -9999 -9999 -9999 -9999 -9999 -9999 -9999 -9999 -9999 -9999 -9999 -9999 -9999 -9999 -9999 -9999 -9999 -9999 -9999 -9999 -9999 -9999 -9999 -9999 -9999 -9999 -9999 -9999 -9999 -9999 -9999 -9999 -9999 -9999 -9999 -9999 28.2 28.4 28.6 28.8 28.4 28.2 28.6 29.2 29.1 28.7 28.4 28.4 28.5 28.6 28.8 28.7 28.6 28.4 28.6 29 29.3 29.5 29.6 29.8 30 30.5 31.2 31.8 32.3 32.5 31.9 31.4 30.4 30.2 29.9 29.6 29.7 29.8 29.9 29.3 28.9 28.7 28.9 29.1 29.1 29.2 28.6 28.2 27.5 27.4 28 28.3 28.5 28.8 28.9 28.6 28.5 28.5 28.5 28.4 28.7 29.1 29.1 29 28.7 28.4 28.5 28.3 27.8 27.4 27.2 27.4 28 27.7 -9999 -9999 -9999 -9999 -9999 -9999 -9999 -9999 -9999 -9999 -9999 -9999 -9999 -9999 -9999 -9999 -9999 -9999 -9999 -9999 -9999 -9999 -9999 -9999 -9999 -9999 -9999 -9999 -9999 -9999 -9999 -9999 -9999 -9999 -9999 -9999 -9999 -9999 -9999 -9999 -9999 -9999 -9999 -9999 -9999 -9999 -9999 -9999 -9999 -9999 -9999 -9999 -9999 -9999 
-9999 -9999 -9999 -9999 -9999 -9999 -9999 -9999 -9999 -9999 -9999 -9999 -9999 -9999 -9999 -9999 -9999 -9999 -9999 -9999 -9999 -9999 -9999 -9999 -9999 -9999 -9999 -9999 -9999 -9999 -9999 -9999 -9999 -9999 -9999 -9999 -9999 -9999 -9999 -9999 -9999 -9999 -9999 28.4 28.6 28.6 28.4 28.3 28.7 28.8 29.1 28.6 28.1 28 28.4 28.5 28.5 29 28.9 28.5 28.6 29 28.8 29.3 29.7 29.8 29.8 30.1 30.8 31.8 32.2 31.9 31.2 30.9 30.5 29.9 29.4 28.8 29.1 29.1 29.4 29.1 28.6 28.5 28.6 28.9 29.1 29.1 28.9 28.4 27.8 27.1 27.9 28.3 28.6 28.7 28.7 28.6 28.5 28.5 28.5 28.5 28.6 28.6 28.7 28.4 28.1 28.2 28.4 28.1 27.8 27.5 27.2 27.5 27.8 -9999 -9999 -9999 -9999 -9999 -9999 -9999 -9999 -9999 -9999 -9999 -9999 -9999 -9999 -9999 -9999 -9999 -9999 -9999 -9999 -9999 -9999 -9999 -9999 -9999 -9999 -9999 -9999 -9999 -9999 -9999 -9999 -9999 -9999 -9999 -9999 -9999 -9999 -9999 -9999 -9999 -9999 -9999 -9999 -9999 -9999 -9999 -9999 -9999 -9999 -9999 -9999 -9999 -9999 -9999 
-9999 -9999 -9999 -9999 -9999 -9999 -9999 -9999 -9999 -9999 -9999 -9999 -9999 -9999 -9999 -9999 -9999 -9999 -9999 -9999 -9999 -9999 -9999 -9999 -9999 -9999 -9999 -9999 -9999 -9999 -9999 -9999 -9999 -9999 -9999 -9999 -9999 -9999 -9999 -9999 -9999 -9999 -9999 28.3 28.4 28.4 28.4 28.5 28.7 29 28.9 28.5 28.2 28 28.3 28.4 28.7 29.1 28.9 28.8 28.8 29 29.1 29.5 29.9 30.1 30 30.1 30.4 31.1 31.5 31.1 30.5 29.9 29.3 29.1 28.6 28.5 28.1 28.2 28.8 28.8 28.4 28.3 28.3 28.9 29.2 29.1 28.8 28.4 27.9 27 27.7 28.1 28.5 28.4 28.3 28.5 28.5 28.4 28.3 28.4 28.4 28.4 28.2 27.9 27.7 27.9 28.3 27.9 27.7 27.4 27.6 27.7 -9999 -9999 -9999 -9999 -9999 -9999 -9999 -9999 -9999 -9999 -9999 -9999 -9999 -9999 -9999 -9999 -9999 -9999 -9999 -9999 -9999 -9999 -9999 -9999 -9999 -9999 -9999 -9999 -9999 -9999 -9999 -9999 -9999 -9999 -9999 -9999 -9999 -9999 -9999 -9999 -9999 -9999 -9999 -9999 -9999 -9999 -9999 -9999 -9999 -9999 -9999 -9999 -9999 -9999 -9999 -9999 
-9999 -9999 -9999 -9999 -9999 -9999 -9999 -9999 -9999 -9999 -9999 -9999 -9999 -9999 -9999 -9999 -9999 -9999 -9999 -9999 -9999 -9999 -9999 -9999 -9999 -9999 -9999 -9999 -9999 -9999 -9999 -9999 -9999 -9999 -9999 -9999 -9999 -9999 -9999 -9999 -9999 -9999 -9999 28.3 28.1 28 28.1 28.1 28.4 28.9 28.6 28.2 28.2 28.3 28.6 28.7 29 29.1 28.7 28.8 28.9 28.5 28.8 29.8 30.1 30.2 30.1 30 30.4 30.3 30.4 30.4 29.9 29.3 28.8 28.5 28.2 28 27.8 28.2 28.7 28.7 28.3 28.3 28.4 28.7 29.1 28.8 28.5 28.3 27.8 27.2 27.1 28.1 28.4 28.2 28.2 28.5 28.6 28.5 28.2 28.1 28 28.3 28.3 27.7 27.6 27.6 27.9 28 27.6 27.6 27.8 -9999 -9999 -9999 -9999 -9999 -9999 -9999 -9999 -9999 -9999 -9999 -9999 -9999 -9999 -9999 -9999 -9999 -9999 -9999 -9999 -9999 -9999 -9999 -9999 -9999 -9999 -9999 -9999 -9999 -9999 -9999 -9999 -9999 -9999 -9999 -9999 -9999 -9999 -9999 -9999 -9999 -9999 -9999 -9999 -9999 -9999 -9999 -9999 -9999 -9999 -9999 -9999 -9999 -9999 -9999 -9999 -9999 
-9999 -9999 -9999 -9999 -9999 -9999 -9999 -9999 -9999 -9999 -9999 -9999 -9999 -9999 -9999 -9999 -9999 -9999 -9999 -9999 -9999 -9999 -9999 -9999 -9999 -9999 -9999 -9999 -9999 -9999 -9999 -9999 -9999 -9999 -9999 -9999 -9999 -9999 -9999 -9999 -9999 -9999 -9999 27.9 27.9 27.5 27.4 27.8 28.4 28.5 28.1 28 28.6 28.7 28.7 28.5 28.8 28.9 28.5 28.7 29 28.6 28.5 29.3 29.9 30.1 30 30.1 30.3 30 29.8 29.7 29.8 29.8 29.3 28.7 28.2 28 28.2 28.4 28.7 28.6 28.4 28.2 28.4 28.7 28.7 28.8 28.3 28 27.5 27.3 27 28.1 28.2 27.9 28.1 28.5 28.7 28.4 28.1 27.7 27.8 28 28.1 27.8 27.3 27.3 27.9 27.8 27.7 27.7 -9999 -9999 -9999 -9999 -9999 -9999 -9999 -9999 -9999 -9999 -9999 -9999 -9999 -9999 -9999 -9999 -9999 -9999 -9999 -9999 -9999 -9999 -9999 -9999 -9999 -9999 -9999 -9999 -9999 -9999 -9999 -9999 -9999 -9999 -9999 -9999 -9999 -9999 -9999 -9999 -9999 -9999 -9999 -9999 -9999 -9999 -9999 -9999 -9999 -9999 -9999 -9999 -9999 -9999 -9999 -9999 -9999 -9999 
-9999 -9999 -9999 -9999 -9999 -9999 -9999 -9999 -9999 -9999 -9999 -9999 -9999 -9999 -9999 -9999 -9999 -9999 -9999 -9999 -9999 -9999 -9999 -9999 -9999 -9999 -9999 -9999 -9999 -9999 -9999 -9999 -9999 -9999 -9999 -9999 -9999 -9999 -9999 -9999 -9999 -9999 27.5 27.6 27.8 27.3 27.5 27.9 28.1 28.2 28 28.1 28.6 28.8 28.4 28.2 28.6 28.7 28.2 28.5 29.1 29.1 28.8 29.1 29.7 29.8 29.9 29.9 30 29.9 29.9 29.6 29.5 29.8 29.8 29.4 28.9 28.7 28.8 28.7 28.7 28.6 28.1 28 28.2 28.4 28.5 28.4 28.3 28 27.4 27.4 27.3 28.1 27.9 27.9 28.2 28.6 28.9 28.6 27.9 27.5 27.3 27.7 27.9 27.7 27.3 27 27.7 27.7 27.5 -9999 -9999 -9999 -9999 -9999 -9999 -9999 -9999 -9999 -9999 -9999 -9999 -9999 -9999 -9999 -9999 -9999 -9999 -9999 -9999 -9999 -9999 -9999 -9999 -9999 -9999 -9999 -9999 -9999 -9999 -9999 -9999 -9999 -9999 -9999 -9999 -9999 -9999 -9999 -9999 -9999 -9999 -9999 -9999 -9999 -9999 -9999 -9999 -9999 -9999 -9999 -9999 -9999 -9999 -9999 -9999 -9999 -9999 -9999 
-9999 -9999 -9999 -9999 -9999 -9999 -9999 -9999 -9999 -9999 -9999 -9999 -9999 -9999 -9999 -9999 -9999 -9999 -9999 -9999 -9999 -9999 -9999 -9999 -9999 -9999 -9999 -9999 -9999 -9999 -9999 -9999 -9999 -9999 -9999 -9999 -9999 -9999 -9999 -9999 -9999 -9999 27.1 27.5 27.5 27.1 27.3 27.4 27.4 27.4 27.7 28.4 29 29.1 28.6 28 -9999 28.1 28.1 28.5 29 29.1 29.2 29.6 30.1 30 29.8 29.9 29.7 29.9 30 29.8 29.4 29.2 29.5 29.4 29 28.9 28.7 28.5 28.5 28.5 28.2 28.1 28 28.2 28.4 28.3 28.2 27.9 27.2 27 27.5 27.8 27.5 27.8 28.3 28.9 29.2 29 28.4 27.9 27.4 27 27.4 27.5 27 27 27.6 27.6 27.4 -9999 -9999 -9999 -9999 -9999 -9999 -9999 -9999 -9999 -9999 -9999 -9999 -9999 -9999 -9999 -9999 -9999 -9999 -9999 -9999 -9999 -9999 -9999 -9999 -9999 -9999 -9999 -9999 -9999 -9999 -9999 -9999 -9999 -9999 -9999 -9999 -9999 -9999 -9999 -9999 -9999 -9999 -9999 -9999 -9999 -9999 -9999 -9999 -9999 -9999 -9999 -9999 -9999 -9999 -9999 -9999 -9999 -9999 -9999 
-9999 -9999 -9999 -9999 -9999 -9999 -9999 -9999 -9999 -9999 -9999 -9999 -9999 -9999 -9999 -9999 -9999 -9999 -9999 -9999 -9999 -9999 -9999 -9999 -9999 -9999 -9999 -9999 -9999 -9999 -9999 -9999 -9999 -9999 -9999 -9999 -9999 -9999 -9999 -9999 -9999 -9999 27 27.3 27.4 27.3 27.2 27.6 27.3 27.2 27.6 28.3 29.2 29.5 -9999 -9999 -9999 27.5 27.7 28.4 28.8 28.8 28.9 29.6 30 30 29.7 29.6 29.7 29.7 29.9 29.9 29.5 29.2 29.1 28.9 28.8 28.7 28.6 28.2 28.3 28.5 28.3 28.2 28 28.2 28.3 28.4 28.3 27.9 27.5 27.1 26.9 27.5 27.5 28.2 28.5 28.7 28.7 28.7 28.5 28 27.4 27.2 27.2 27.1 26.7 26.8 27.3 27.2 26.7 -9999 -9999 -9999 -9999 -9999 -9999 -9999 -9999 -9999 -9999 -9999 -9999 -9999 -9999 -9999 -9999 -9999 -9999 -9999 -9999 -9999 -9999 -9999 -9999 -9999 -9999 -9999 -9999 -9999 -9999 -9999 -9999 -9999 -9999 -9999 -9999 -9999 -9999 -9999 -9999 -9999 -9999 -9999 -9999 -9999 -9999 -9999 -9999 -9999 -9999 -9999 -9999 -9999 -9999 -9999 -9999 -9999 -9999 -9999 
-9999 -9999 -9999 -9999 -9999 -9999 -9999 -9999 -9999 -9999 -9999 -9999 -9999 -9999 -9999 -9999 -9999 -9999 -9999 -9999 -9999 -9999 -9999 -9999 -9999 -9999 -9999 -9999 -9999 -9999 -9999 -9999 -9999 -9999 -9999 -9999 -9999 -9999 -9999 -9999 -9999 -9999 -9999 27.6 27.5 27.5 27.4 27.6 27.5 27.6 27.7 28 28.8 29.3 -9999 -9999 -9999 27.5 27.7 28.3 28.5 28.7 28.4 29 29.4 29.3 29.3 29.1 29.4 29.5 29.5 29.1 28.9 28.9 29 28.7 28.3 28.4 28.6 28.5 28.5 28.7 28.8 28.4 28 28.1 28.2 28.3 28.2 27.9 27.7 27.1 26.7 27.2 28.1 28.6 28.9 28.6 28.4 28.2 28.1 27.8 27.2 26.9 26.7 26.6 26.6 26.9 26.6 26 25.9 26.1 -9999 -9999 -9999 -9999 -9999 -9999 -9999 -9999 -9999 -9999 -9999 -9999 -9999 -9999 -9999 -9999 -9999 -9999 -9999 -9999 -9999 -9999 -9999 -9999 -9999 -9999 -9999 -9999 -9999 -9999 -9999 -9999 -9999 -9999 -9999 -9999 -9999 -9999 -9999 -9999 -9999 -9999 -9999 -9999 -9999 -9999 -9999 -9999 -9999 -9999 -9999 -9999 -9999 -9999 -9999 -9999 -9999 -9999 
-9999 -9999 -9999 -9999 -9999 -9999 -9999 -9999 -9999 -9999 -9999 -9999 -9999 -9999 -9999 -9999 -9999 -9999 -9999 -9999 -9999 -9999 -9999 -9999 -9999 -9999 -9999 -9999 -9999 -9999 -9999 -9999 -9999 -9999 -9999 -9999 -9999 -9999 -9999 -9999 -9999 -9999 -9999 27.5 27.7 27.3 27.2 27.4 27.9 27.8 27.6 27.8 28.4 -9999 -9999 -9999 -9999 -9999 -9999 28.1 28.3 28.1 28.8 29.4 29.3 29.2 28.9 29 28.7 28.8 28.9 28.7 28.8 28.6 28.6 28.4 28.3 28.3 28.6 28.6 28.8 28.9 28.8 28.3 27.8 27.9 28 28 28.1 28.1 27.9 27 26.5 27.2 28.3 28.6 28.6 28.3 28.1 27.8 27.6 27.2 26.7 26.5 26.7 26.4 26.6 26.3 25.7 25.3 25.7 -9999 -9999 -9999 -9999 -9999 -9999 -9999 -9999 -9999 -9999 -9999 -9999 -9999 -9999 -9999 -9999 -9999 -9999 -9999 -9999 -9999 -9999 -9999 -9999 -9999 -9999 -9999 -9999 -9999 -9999 -9999 -9999 -9999 -9999 -9999 -9999 -9999 -9999 -9999 -9999 -9999 -9999 -9999 -9999 -9999 -9999 -9999 -9999 -9999 -9999 -9999 -9999 -9999 -9999 -9999 -9999 -9999 -9999 -9999 
-9999 -9999 -9999 -9999 -9999 -9999 -9999 -9999 -9999 -9999 -9999 -9999 -9999 -9999 -9999 -9999 -9999 -9999 -9999 -9999 -9999 -9999 -9999 -9999 -9999 -9999 -9999 -9999 -9999 -9999 -9999 -9999 -9999 -9999 -9999 -9999 -9999 -9999 -9999 -9999 -9999 -9999 -9999 27.3 27.5 27.1 27.1 27.2 27.6 27.2 27 27.2 27.5 -9999 -9999 -9999 -9999 -9999 -9999 -9999 28.1 28.4 29 29.4 29.2 29.1 28.9 28.4 28.5 28.5 28.8 28.5 28.4 28.1 28.1 28 27.9 28.4 28.4 28.3 28.5 28.5 28.4 27.9 27.5 27.4 27.9 28 28.4 28.7 28 26.9 26.4 27 27.9 28.2 28.3 28.1 28.1 27.9 27.5 27.1 26.7 26.2 26.6 26.3 26.3 25.5 25.4 25.2 -9999 -9999 -9999 -9999 -9999 -9999 -9999 -9999 -9999 -9999 -9999 -9999 -9999 -9999 -9999 -9999 -9999 -9999 -9999 -9999 -9999 -9999 -9999 -9999 -9999 -9999 -9999 -9999 -9999 -9999 -9999 -9999 -9999 -9999 -9999 -9999 -9999 -9999 -9999 -9999 -9999 -9999 -9999 -9999 -9999 -9999 -9999 -9999 -9999 -9999 -9999 -9999 -9999 -9999 -9999 -9999 -9999 -9999 -9999 -9999 
-9999 -9999 -9999 -9999 -9999 -9999 -9999 -9999 -9999 -9999 -9999 -9999 -9999 -9999 -9999 -9999 -9999 -9999 -9999 -9999 -9999 -9999 -9999 -9999 -9999 -9999 -9999 -9999 -9999 -9999 -9999 -9999 -9999 -9999 -9999 -9999 -9999 -9999 -9999 -9999 -9999 -9999 -9999 -9999 27.7 27.1 26.9 27.3 27.3 27.1 27.1 27.2 -9999 -9999 -9999 -9999 -9999 -9999 -9999 -9999 -9999 28.6 29 28.8 28.9 28.6 28.4 28.2 28.4 28.3 28.7 28.7 28.5 28.1 28 28 28 28 28.1 28 28.3 28.2 27.9 27.5 27.2 27.3 27.8 28 28.6 28.7 27.9 27 26.7 26.8 27.5 27.9 28.2 28.1 28 27.9 27.6 27.1 26.7 26.2 25.9 25.9 26 25.2 -9999 -9999 -9999 -9999 -9999 -9999 -9999 -9999 -9999 -9999 -9999 -9999 -9999 -9999 -9999 -9999 -9999 -9999 -9999 -9999 -9999 -9999 -9999 -9999 -9999 -9999 -9999 -9999 -9999 -9999 -9999 -9999 -9999 -9999 -9999 -9999 -9999 -9999 -9999 -9999 -9999 -9999 -9999 -9999 -9999 -9999 -9999 -9999 -9999 -9999 -9999 -9999 -9999 -9999 -9999 -9999 -9999 -9999 -9999 -9999 -9999 -9999 
-9999 -9999 -9999 -9999 -9999 -9999 -9999 -9999 -9999 -9999 -9999 -9999 -9999 -9999 -9999 -9999 -9999 -9999 -9999 -9999 -9999 -9999 -9999 -9999 -9999 -9999 -9999 -9999 -9999 -9999 -9999 -9999 -9999 -9999 -9999 -9999 -9999 -9999 -9999 -9999 -9999 -9999 -9999 -9999 27.4 27.1 27 27.2 27.2 27.1 27.2 -9999 -9999 -9999 -9999 -9999 -9999 -9999 -9999 -9999 -9999 -9999 -9999 28.8 28.7 28.4 28.1 28.3 28.4 28.3 28.3 28.7 28.6 28.4 28.3 28.3 28 27.8 27.9 28 28.1 28.2 27.5 27.5 27.3 27.4 27.9 28.1 28.4 28.4 27.7 26.8 26.8 26.6 27.2 27.7 27.9 27.8 27.6 27.5 27.5 27.2 26.8 26.4 26 25.5 25.4 -9999 -9999 -9999 -9999 -9999 -9999 -9999 -9999 -9999 -9999 -9999 -9999 -9999 -9999 -9999 -9999 -9999 -9999 -9999 -9999 -9999 -9999 -9999 -9999 -9999 -9999 -9999 -9999 -9999 -9999 -9999 -9999 -9999 -9999 -9999 -9999 -9999 -9999 -9999 -9999 -9999 -9999 -9999 -9999 -9999 -9999 -9999 -9999 -9999 -9999 -9999 -9999 -9999 -9999 -9999 -9999 -9999 -9999 -9999 -9999 -9999 -9999 -9999 
-9999 -9999 -9999 -9999 -9999 -9999 -9999 -9999 -9999 -9999 -9999 -9999 -9999 -9999 -9999 -9999 -9999 -9999 -9999 -9999 -9999 -9999 -9999 -9999 -9999 -9999 -9999 -9999 -9999 -9999 -9999 -9999 -9999 -9999 -9999 -9999 -9999 -9999 -9999 -9999 -9999 -9999 -9999 -9999 27.4 27.2 27.3 27.1 26.8 -9999 -9999 -9999 -9999 -9999 -9999 -9999 -9999 -9999 -9999 -9999 -9999 -9999 -9999 28.2 28 27.9 27.7 27.7 28 28.1 28.3 28.4 28.2 28.5 28.4 28 27.5 27.5 27.7 27.8 28 28 27.7 27.5 27.5 27.5 27.8 27.8 28 28.2 27.6 27 26.9 26.3 27 27.2 27.3 27.5 27.3 27.1 26.8 26.7 26.6 26.2 25.7 25.4 -9999 -9999 -9999 -9999 -9999 -9999 -9999 -9999 -9999 -9999 -9999 -9999 -9999 -9999 -9999 -9999 -9999 -9999 -9999 -9999 -9999 -9999 -9999 -9999 -9999 -9999 -9999 -9999 -9999 -9999 -9999 -9999 -9999 -9999 -9999 -9999 -9999 -9999 -9999 -9999 -9999 -9999 -9999 -9999 -9999 -9999 -9999 -9999 -9999 -9999 -9999 -9999 -9999 -9999 -9999 -9999 -9999 -9999 -9999 -9999 -9999 -9999 -9999 -9999 
-9999 -9999 -9999 -9999 -9999 -9999 -9999 -9999 -9999 -9999 -9999 -9999 -9999 -9999 -9999 -9999 -9999 -9999 -9999 -9999 -9999 -9999 -9999 -9999 -9999 -9999 -9999 -9999 -9999 -9999 -9999 -9999 -9999 -9999 -9999 -9999 -9999 -9999 -9999 -9999 -9999 -9999 -9999 -9999 27.2 27.3 27.3 27 26.5 -9999 -9999 -9999 -9999 -9999 -9999 -9999 -9999 -9999 -9999 -9999 -9999 -9999 -9999 27.5 27.2 27.2 27.3 27.3 27.5 27.4 27.5 27.8 28 27.9 28.1 27.8 27.4 27.4 27.4 27.6 27.7 27.8 27.6 27.2 27.3 27.3 27.5 27.5 27.8 28 27.6 27.1 26.9 26.3 26.5 27 27 27.4 27.3 26.9 26.2 25.9 26.3 26 25.7 25.5 -9999 -9999 -9999 -9999 -9999 -9999 -9999 -9999 -9999 -9999 -9999 -9999 -9999 -9999 -9999 -9999 -9999 -9999 -9999 -9999 -9999 -9999 -9999 -9999 -9999 -9999 -9999 -9999 -9999 -9999 -9999 -9999 -9999 -9999 -9999 -9999 -9999 -9999 -9999 -9999 -9999 -9999 -9999 -9999 -9999 -9999 -9999 -9999 -9999 -9999 -9999 -9999 -9999 -9999 -9999 -9999 -9999 -9999 -9999 -9999 -9999 -9999 -9999 -9999 
-9999 -9999 -9999 -9999 -9999 -9999 -9999 -9999 -9999 -9999 -9999 -9999 -9999 -9999 -9999 -9999 -9999 -9999 -9999 -9999 -9999 -9999 -9999 -9999 -9999 -9999 -9999 -9999 -9999 -9999 -9999 -9999 -9999 -9999 -9999 -9999 -9999 -9999 -9999 -9999 -9999 -9999 -9999 -9999 26.9 27.1 27.4 27.2 26.9 -9999 -9999 -9999 -9999 -9999 -9999 -9999 -9999 -9999 -9999 -9999 -9999 -9999 -9999 -9999 -9999 27 27 27 27 27 27.2 27.8 27.9 27.7 27.5 27.4 27.3 27.3 27.4 27.3 27.4 27.6 27.4 26.9 26.8 27.1 27.4 27.7 27.9 28.1 27.5 26.9 26.8 26.3 26.2 26.5 26.9 27.2 27.2 26.7 26.1 25.8 25.9 26.1 25.8 -9999 -9999 -9999 -9999 -9999 -9999 -9999 -9999 -9999 -9999 -9999 -9999 -9999 -9999 -9999 -9999 -9999 -9999 -9999 -9999 -9999 -9999 -9999 -9999 -9999 -9999 -9999 -9999 -9999 -9999 -9999 -9999 -9999 -9999 -9999 -9999 -9999 -9999 -9999 -9999 -9999 -9999 -9999 -9999 -9999 -9999 -9999 -9999 -9999 -9999 -9999 -9999 -9999 -9999 -9999 -9999 -9999 -9999 -9999 -9999 -9999 -9999 -9999 -9999 -9999 
-9999 -9999 -9999 -9999 -9999 -9999 -9999 -9999 -9999 -9999 -9999 -9999 -9999 -9999 -9999 -9999 -9999 -9999 -9999 -9999 -9999 -9999 -9999 -9999 -9999 -9999 -9999 -9999 -9999 -9999 -9999 -9999 -9999 -9999 -9999 -9999 -9999 -9999 -9999 -9999 -9999 -9999 -9999 -9999 26.6 26.8 27.3 27.3 27.1 26.7 -9999 -9999 -9999 -9999 -9999 -9999 -9999 -9999 -9999 -9999 -9999 -9999 -9999 -9999 -9999 27.1 26.9 26.9 26.6 26.7 27.3 27.4 27.3 27.5 27.5 27.7 27.3 26.9 27.2 27.2 27.4 27.5 27.3 26.7 26.5 26.9 27.4 27.7 28.2 28 27.5 26.9 26.8 26.4 26 26.3 26.8 26.9 27 26.8 26.3 26.1 25.9 26 25.7 -9999 -9999 -9999 -9999 -9999 -9999 -9999 -9999 -9999 -9999 -9999 -9999 -9999 -9999 -9999 -9999 -9999 -9999 -9999 -9999 -9999 -9999 -9999 -9999 -9999 -9999 -9999 -9999 -9999 -9999 -9999 -9999 -9999 -9999 -9999 -9999 -9999 -9999 -9999 -9999 -9999 -9999 -9999 -9999 -9999 -9999 -9999 -9999 -9999 -9999 -9999 -9999 -9999 -9999 -9999 -9999 -9999 -9999 -9999 -9999 -9999 -9999 -9999 -9999 -9999 
-9999 -9999 -9999 -9999 -9999 -9999 -9999 -9999 -9999 -9999 -9999 -9999 -9999 -9999 -9999 -9999 -9999 -9999 -9999 -9999 -9999 -9999 -9999 -9999 -9999 -9999 -9999 -9999 -9999 -9999 -9999 -9999 -9999 -9999 -9999 -9999 -9999 -9999 -9999 -9999 -9999 -9999 -9999 -9999 -9999 26.7 26.9 27 26.8 -9999 -9999 -9999 -9999 -9999 -9999 -9999 -9999 -9999 -9999 -9999 -9999 -9999 -9999 -9999 -9999 -9999 26.7 26.6 26.5 26.9 27.3 27.4 27.2 27.3 27.6 27.8 27.6 26.9 27 27.1 27.3 27.5 27.1 26.6 26.4 26.6 27.1 27.6 27.8 27.9 27.4 27.1 26.9 26.7 26.6 26.3 26.1 26.5 26.8 26.8 26.4 26.2 26.2 25.7 -9999 -9999 -9999 -9999 -9999 -9999 -9999 -9999 -9999 -9999 -9999 -9999 -9999 -9999 -9999 -9999 -9999 -9999 -9999 -9999 -9999 -9999 -9999 -9999 -9999 -9999 -9999 -9999 -9999 -9999 -9999 -9999 -9999 -9999 -9999 -9999 -9999 -9999 -9999 -9999 -9999 -9999 -9999 -9999 -9999 -9999 -9999 -9999 -9999 -9999 -9999 -9999 -9999 -9999 -9999 -9999 -9999 -9999 -9999 -9999 -9999 -9999 -9999 -9999 -9999 -9999 
-9999 -9999 -9999 -9999 -9999 -9999 -9999 -9999 -9999 -9999 -9999 -9999 -9999 -9999 -9999 -9999 -9999 -9999 -9999 -9999 -9999 -9999 -9999 -9999 -9999 -9999 -9999 -9999 -9999 -9999 -9999 -9999 -9999 -9999 -9999 -9999 -9999 -9999 -9999 -9999 -9999 -9999 -9999 -9999 -9999 26.5 26.7 26.5 26 -9999 -9999 -9999 -9999 -9999 -9999 -9999 -9999 -9999 -9999 -9999 -9999 -9999 -9999 -9999 -9999 -9999 -9999 -9999 26.5 26.7 27 26.9 27.3 27.4 27.6 27.4 27 26.6 26.8 27.2 27 27.2 26.9 26.5 26.2 26.6 26.8 27 27.2 27.6 27.5 27.3 27.2 27 27 26.7 25.8 26.3 26.7 26.6 26.2 25.8 25.5 -9999 -9999 -9999 -9999 -9999 -9999 -9999 -9999 -9999 -9999 -9999 -9999 -9999 -9999 -9999 -9999 -9999 -9999 -9999 -9999 -9999 -9999 -9999 -9999 -9999 -9999 -9999 -9999 -9999 -9999 -9999 -9999 -9999 -9999 -9999 -9999 -9999 -9999 -9999 -9999 -9999 -9999 -9999 -9999 -9999 -9999 -9999 -9999 -9999 -9999 -9999 -9999 -9999 -9999 -9999 -9999 -9999 -9999 -9999 -9999 -9999 -9999 -9999 -9999 -9999 -9999 -9999 
-9999 -9999 -9999 -9999 -9999 -9999 -9999 -9999 -9999 -9999 -9999 -9999 -9999 -9999 -9999 -9999 -9999 -9999 -9999 -9999 -9999 -9999 -9999 -9999 -9999 -9999 -9999 -9999 -9999 -9999 -9999 -9999 -9999 -9999 -9999 -9999 -9999 -9999 -9999 -9999 -9999 -9999 -9999 -9999 -9999 -9999 -9999 26.7 26 25.8 -9999 -9999 -9999 -9999 -9999 -9999 -9999 -9999 -9999 -9999 -9999 -9999 -9999 -9999 -9999 -9999 -9999 26.6 26.8 27 26.6 26.7 27 27.2 27.1 27 26.3 26.2 26.4 26.5 26.9 27.1 26.9 26.6 26.3 26.6 26.6 26.6 26.7 27.2 27.4 27.4 27.4 27.1 26.8 26.2 25.6 25.8 26.6 26.6 26 25.5 25.2 -9999 -9999 -9999 -9999 -9999 -9999 -9999 -9999 -9999 -9999 -9999 -9999 -9999 -9999 -9999 -9999 -9999 -9999 -9999 -9999 -9999 -9999 -9999 -9999 -9999 -9999 -9999 -9999 -9999 -9999 -9999 -9999 -9999 -9999 -9999 -9999 -9999 -9999 -9999 -9999 -9999 -9999 -9999 -9999 -9999 -9999 -9999 -9999 -9999 -9999 -9999 -9999 -9999 -9999 -9999 -9999 -9999 -9999 -9999 -9999 -9999 -9999 -9999 -9999 -9999 -9999 -9999 
-9999 -9999 -9999 -9999 -9999 -9999 -9999 -9999 -9999 -9999 -9999 -9999 -9999 -9999 -9999 -9999 -9999 -9999 -9999 -9999 -9999 -9999 -9999 -9999 -9999 -9999 -9999 -9999 -9999 -9999 -9999 -9999 -9999 -9999 -9999 -9999 -9999 -9999 -9999 -9999 -9999 -9999 -9999 -9999 -9999 -9999 -9999 26.8 26.6 -9999 -9999 -9999 -9999 -9999 -9999 -9999 -9999 -9999 -9999 -9999 -9999 -9999 -9999 -9999 -9999 -9999 -9999 -9999 26.5 26.7 26.5 26.7 26.9 26.9 26.7 26.5 26.2 26.2 26.2 26.4 26.7 27 26.8 26.3 26.1 26.5 26.3 26.3 26.5 26.9 27.2 27.3 27.4 27.2 26.7 25.9 25.2 25.6 26.4 26.5 26 25.5 25.2 -9999 -9999 -9999 -9999 -9999 -9999 -9999 -9999 -9999 -9999 -9999 -9999 -9999 -9999 -9999 -9999 -9999 -9999 -9999 -9999 -9999 -9999 -9999 -9999 -9999 -9999 -9999 -9999 -9999 -9999 -9999 -9999 -9999 -9999 -9999 -9999 -9999 -9999 -9999 -9999 -9999 -9999 -9999 -9999 -9999 -9999 -9999 -9999 -9999 -9999 -9999 -9999 -9999 -9999 -9999 -9999 -9999 -9999 -9999 -9999 -9999 -9999 -9999 -9999 -9999 -9999 -9999 
-9999 -9999 -9999 -9999 -9999 -9999 -9999 -9999 -9999 -9999 -9999 -9999 -9999 -9999 -9999 -9999 -9999 -9999 -9999 -9999 -9999 -9999 -9999 -9999 -9999 -9999 -9999 -9999 -9999 -9999 -9999 -9999 -9999 -9999 -9999 -9999 -9999 -9999 -9999 -9999 -9999 -9999 -9999 -9999 -9999 -9999 -9999 -9999 26.8 -9999 -9999 -9999 -9999 -9999 -9999 -9999 -9999 -9999 -9999 -9999 -9999 -9999 -9999 -9999 -9999 -9999 26.5 26.1 26.3 26.4 26.7 26.7 26.8 26.7 26.4 26.3 26 25.7 26.2 26.7 26.8 26.9 26.9 26.4 26.2 26.3 26.3 26.3 26.3 26.7 27.2 27.3 27.3 27 26.7 25.9 24.9 25.5 25.7 25.8 25.6 25.2 25 -9999 -9999 -9999 -9999 -9999 -9999 -9999 -9999 -9999 -9999 -9999 -9999 -9999 -9999 -9999 -9999 -9999 -9999 -9999 -9999 -9999 -9999 -9999 -9999 -9999 -9999 -9999 -9999 -9999 -9999 -9999 -9999 -9999 -9999 -9999 -9999 -9999 -9999 -9999 -9999 -9999 -9999 -9999 -9999 -9999 -9999 -9999 -9999 -9999 -9999 -9999 -9999 -9999 -9999 -9999 -9999 -9999 -9999 -9999 -9999 -9999 -9999 -9999 -9999 -9999 -9999 -9999 
-9999 -9999 -9999 -9999 -9999 -9999 -9999 -9999 -9999 -9999 -9999 -9999 -9999 -9999 -9999 -9999 -9999 -9999 -9999 -9999 -9999 -9999 -9999 -9999 -9999 -9999 -9999 -9999 -9999 -9999 -9999 -9999 -9999 -9999 -9999 -9999 -9999 -9999 -9999 -9999 -9999 -9999 -9999 -9999 -9999 -9999 -9999 -9999 -9999 -9999 -9999 -9999 -9999 -9999 -9999 -9999 -9999 -9999 -9999 -9999 -9999 -9999 -9999 -9999 27.4 27 26.5 26 26.1 26.4 26.6 26.6 26.5 26.6 26.3 26.1 25.7 25.6 26.4 26.8 27 27 26.7 26.4 26.2 26.3 26.3 26.3 26.3 26.6 27.1 27.4 27.3 27 26.8 26.2 25.4 25 25.2 25.5 25.4 25 -9999 -9999 -9999 -9999 -9999 -9999 -9999 -9999 -9999 -9999 -9999 -9999 -9999 -9999 -9999 -9999 -9999 -9999 -9999 -9999 -9999 -9999 -9999 -9999 -9999 -9999 -9999 -9999 -9999 -9999 -9999 -9999 -9999 -9999 -9999 -9999 -9999 -9999 -9999 -9999 -9999 -9999 -9999 -9999 -9999 -9999 -9999 -9999 -9999 -9999 -9999 -9999 -9999 -9999 -9999 -9999 -9999 -9999 -9999 -9999 -9999 -9999 -9999 -9999 -9999 -9999 -9999 -9999 
-9999 -9999 -9999 -9999 -9999 -9999 -9999 -9999 -9999 -9999 -9999 -9999 -9999 -9999 -9999 -9999 -9999 -9999 -9999 -9999 -9999 -9999 -9999 -9999 -9999 -9999 -9999 -9999 -9999 -9999 -9999 -9999 -9999 -9999 -9999 -9999 -9999 -9999 -9999 -9999 -9999 -9999 -9999 -9999 -9999 -9999 -9999 -9999 -9999 -9999 -9999 -9999 -9999 -9999 -9999 -9999 -9999 -9999 -9999 -9999 -9999 -9999 -9999 -9999 -9999 27.2 26.8 26.3 26 26.2 26.5 26.5 26.3 26.5 26.4 25.9 25.3 25.5 26.2 26.6 26.9 26.7 26.1 26.1 26.4 26.3 25.9 26.2 26.3 26.5 26.6 26.7 26.8 26.8 26.5 26.2 25.8 25.4 25 25.3 25.6 -9999 -9999 -9999 -9999 -9999 -9999 -9999 -9999 -9999 -9999 -9999 -9999 -9999 -9999 -9999 -9999 -9999 -9999 -9999 -9999 -9999 -9999 -9999 -9999 -9999 -9999 -9999 -9999 -9999 -9999 -9999 -9999 -9999 -9999 -9999 -9999 -9999 -9999 -9999 -9999 -9999 -9999 -9999 -9999 -9999 -9999 -9999 -9999 -9999 -9999 -9999 -9999 -9999 -9999 -9999 -9999 -9999 -9999 -9999 -9999 -9999 -9999 -9999 -9999 -9999 -9999 -9999 -9999 -9999 
-9999 -9999 -9999 -9999 -9999 -9999 -9999 -9999 -9999 -9999 -9999 -9999 -9999 -9999 -9999 -9999 -9999 -9999 -9999 -9999 -9999 -9999 -9999 -9999 -9999 -9999 -9999 -9999 -9999 -9999 -9999 -9999 -9999 -9999 -9999 -9999 -9999 -9999 -9999 -9999 -9999 -9999 -9999 -9999 -9999 -9999 -9999 -9999 -9999 -9999 -9999 -9999 -9999 -9999 -9999 -9999 -9999 -9999 -9999 -9999 -9999 -9999 -9999 -9999 -9999 27.5 27.2 26.7 26 26.1 26.1 26.2 26.3 26.4 26.1 25.4 25.1 25.8 26.1 26.3 26.5 26.4 26.1 26.1 26 25.9 25.7 25.8 26.4 26.6 26.3 26.1 26.1 26.3 26.4 26.4 26.1 25.6 25.3 25.2 -9999 -9999 -9999 -9999 -9999 -9999 -9999 -9999 -9999 -9999 -9999 -9999 -9999 -9999 -9999 -9999 -9999 -9999 -9999 -9999 -9999 -9999 -9999 -9999 -9999 -9999 -9999 -9999 -9999 -9999 -9999 -9999 -9999 -9999 -9999 -9999 -9999 -9999 -9999 -9999 -9999 -9999 -9999 -9999 -9999 -9999 -9999 -9999 -9999 -9999 -9999 -9999 -9999 -9999 -9999 -9999 -9999 -9999 -9999 -9999 -9999 -9999 -9999 -9999 -9999 -9999 -9999 -9999 -9999 -9999 
-9999 -9999 -9999 -9999 -9999 -9999 -9999 -9999 -9999 -9999 -9999 -9999 -9999 -9999 -9999 -9999 -9999 -9999 -9999 -9999 -9999 -9999 -9999 -9999 -9999 -9999 -9999 -9999 -9999 -9999 -9999 -9999 -9999 -9999 -9999 -9999 -9999 -9999 -9999 -9999 -9999 -9999 -9999 -9999 -9999 -9999 -9999 -9999 -9999 -9999 -9999 -9999 -9999 -9999 -9999 -9999 -9999 -9999 -9999 -9999 -9999 -9999 -9999 -9999 -9999 -9999 26.9 26.5 25.9 25.7 26 25.8 25.9 26.2 25.9 25.2 25.1 26 25.9 26 25.9 26.2 26.1 26.1 25.9 25.6 25.6 25.5 26 26.5 26.3 26.1 25.9 25.9 25.9 26.2 25.9 25.5 25.5 -9999 -9999 -9999 -9999 -9999 -9999 -9999 -9999 -9999 -9999 -9999 -9999 -9999 -9999 -9999 -9999 -9999 -9999 -9999 -9999 -9999 -9999 -9999 -9999 -9999 -9999 -9999 -9999 -9999 -9999 -9999 -9999 -9999 -9999 -9999 -9999 -9999 -9999 -9999 -9999 -9999 -9999 -9999 -9999 -9999 -9999 -9999 -9999 -9999 -9999 -9999 -9999 -9999 -9999 -9999 -9999 -9999 -9999 -9999 -9999 -9999 -9999 -9999 -9999 -9999 -9999 -9999 -9999 -9999 -9999 -9999 
-9999 -9999 -9999 -9999 -9999 -9999 -9999 -9999 -9999 -9999 -9999 -9999 -9999 -9999 -9999 -9999 -9999 -9999 -9999 -9999 -9999 -9999 -9999 -9999 -9999 -9999 -9999 -9999 -9999 -9999 -9999 -9999 -9999 -9999 -9999 -9999 -9999 -9999 -9999 -9999 -9999 -9999 -9999 -9999 -9999 -9999 -9999 -9999 -9999 -9999 -9999 -9999 -9999 -9999 -9999 -9999 -9999 -9999 -9999 -9999 -9999 -9999 -9999 -9999 -9999 -9999 -9999 26.1 25.7 25.7 25.7 25.6 25.5 25.6 25.5 25.2 25.1 25.9 26 25.9 25.9 26.2 26.2 26 25.6 25.5 25.6 25.6 25.7 26.1 26.1 26.1 26.1 25.8 25.8 25.9 25.8 25.5 25.4 25.3 -9999 -9999 -9999 -9999 -9999 -9999 -9999 -9999 -9999 -9999 -9999 -9999 -9999 -9999 -9999 -9999 -9999 -9999 -9999 -9999 -9999 -9999 -9999 -9999 -9999 -9999 -9999 -9999 -9999 -9999 -9999 -9999 -9999 -9999 -9999 -9999 -9999 -9999 -9999 -9999 -9999 -9999 -9999 -9999 -9999 -9999 -9999 -9999 -9999 -9999 -9999 -9999 -9999 -9999 -9999 -9999 -9999 -9999 -9999 -9999 -9999 -9999 -9999 -9999 -9999 -9999 -9999 -9999 -9999 -9999 
-9999 -9999 -9999 -9999 -9999 -9999 -9999 -9999 -9999 -9999 -9999 -9999 -9999 -9999 -9999 -9999 -9999 -9999 -9999 -9999 -9999 -9999 -9999 -9999 -9999 -9999 -9999 -9999 -9999 -9999 -9999 -9999 -9999 -9999 -9999 -9999 -9999 -9999 -9999 -9999 -9999 -9999 -9999 -9999 -9999 -9999 -9999 -9999 -9999 -9999 -9999 -9999 -9999 -9999 -9999 -9999 -9999 -9999 -9999 -9999 -9999 -9999 -9999 -9999 -9999 -9999 -9999 -9999 25.8 25.7 25.6 25.5 25.4 25.3 25.1 25.3 25.5 25.8 25.9 26 26.1 26.5 26.3 26.1 25.9 25.8 26 26 25.9 25.9 25.7 25.7 25.9 26 25.9 25.9 25.7 25.5 -9999 -9999 -9999 -9999 -9999 -9999 -9999 -9999 -9999 -9999 -9999 -9999 -9999 -9999 -9999 -9999 -9999 -9999 -9999 -9999 -9999 -9999 -9999 -9999 -9999 -9999 -9999 -9999 -9999 -9999 -9999 -9999 -9999 -9999 -9999 -9999 -9999 -9999 -9999 -9999 -9999 -9999 -9999 -9999 -9999 -9999 -9999 -9999 -9999 -9999 -9999 -9999 -9999 -9999 -9999 -9999 -9999 -9999 -9999 -9999 -9999 -9999 -9999 -9999 -9999 -9999 -9999 -9999 -9999 -9999 -9999 -9999 
-9999 -9999 -9999 -9999 -9999 -9999 -9999 -9999 -9999 -9999 -9999 -9999 -9999 -9999 -9999 -9999 -9999 -9999 -9999 -9999 -9999 -9999 -9999 -9999 -9999 -9999 -9999 -9999 -9999 -9999 -9999 -9999 -9999 -9999 -9999 -9999 -9999 -9999 -9999 -9999 -9999 -9999 -9999 -9999 -9999 -9999 -9999 -9999 -9999 -9999 -9999 -9999 -9999 -9999 -9999 -9999 -9999 -9999 -9999 -9999 -9999 -9999 -9999 -9999 -9999 -9999 -9999 -9999 25.4 25.4 25.4 25.4 25.5 25.5 25.2 25.3 25.8 26 26.2 -9999 26.5 -9999 26.5 -9999 26.4 26.4 26.4 26.4 26.3 26.1 25.6 25.5 25.7 25.6 25.7 25.7 25.2 -9999 -9999 -9999 -9999 -9999 -9999 -9999 -9999 -9999 -9999 -9999 -9999 -9999 -9999 -9999 -9999 -9999 -9999 -9999 -9999 -9999 -9999 -9999 -9999 -9999 -9999 -9999 -9999 -9999 -9999 -9999 -9999 -9999 -9999 -9999 -9999 -9999 -9999 -9999 -9999 -9999 -9999 -9999 -9999 -9999 -9999 -9999 -9999 -9999 -9999 -9999 -9999 -9999 -9999 -9999 -9999 -9999 -9999 -9999 -9999 -9999 -9999 -9999 -9999 -9999 -9999 -9999 -9999 -9999 -9999 -9999 -9999 -9999 
-9999 -9999 -9999 -9999 -9999 -9999 -9999 -9999 -9999 -9999 -9999 -9999 -9999 -9999 -9999 -9999 -9999 -9999 -9999 -9999 -9999 -9999 -9999 -9999 -9999 -9999 -9999 -9999 -9999 -9999 -9999 -9999 -9999 -9999 -9999 -9999 -9999 -9999 -9999 -9999 -9999 -9999 -9999 -9999 -9999 -9999 -9999 -9999 -9999 -9999 -9999 -9999 -9999 -9999 -9999 -9999 -9999 -9999 -9999 -9999 -9999 -9999 -9999 -9999 -9999 -9999 -9999 -9999 -9999 -9999 -9999 25.2 25.1 25 -9999 25.7 25.8 26 -9999 -9999 -9999 -9999 -9999 -9999 -9999 -9999 26.2 26.2 26.1 26 25.7 25.3 25.4 25.4 25.4 25.6 25.1 24.7 -9999 -9999 -9999 -9999 -9999 -9999 -9999 -9999 -9999 -9999 -9999 -9999 -9999 -9999 -9999 -9999 -9999 -9999 -9999 -9999 -9999 -9999 -9999 -9999 -9999 -9999 -9999 -9999 -9999 -9999 -9999 -9999 -9999 -9999 -9999 -9999 -9999 -9999 -9999 -9999 -9999 -9999 -9999 -9999 -9999 -9999 -9999 -9999 -9999 -9999 -9999 -9999 -9999 -9999 -9999 -9999 -9999 -9999 -9999 -9999 -9999 -9999 -9999 -9999 -9999 -9999 -9999 -9999 -9999 -9999 -9999 -9999 
-9999 -9999 -9999 -9999 -9999 -9999 -9999 -9999 -9999 -9999 -9999 -9999 -9999 -9999 -9999 -9999 -9999 -9999 -9999 -9999 -9999 -9999 -9999 -9999 -9999 -9999 -9999 -9999 -9999 -9999 -9999 -9999 -9999 -9999 -9999 -9999 -9999 -9999 -9999 -9999 -9999 -9999 -9999 -9999 -9999 -9999 -9999 -9999 -9999 -9999 -9999 -9999 -9999 -9999 -9999 -9999 -9999 -9999 -9999 -9999 -9999 -9999 -9999 -9999 -9999 -9999 -9999 -9999 -9999 -9999 -9999 24.9 25 25.1 -9999 -9999 -9999 -9999 -9999 -9999 -9999 -9999 -9999 -9999 -9999 -9999 -9999 -9999 26.1 25.9 25.6 25.3 25.2 25.7 25.5 25.3 25.6 25.4 -9999 -9999 -9999 -9999 -9999 -9999 -9999 -9999 -9999 -9999 -9999 -9999 -9999 -9999 -9999 -9999 -9999 -9999 -9999 -9999 -9999 -9999 -9999 -9999 -9999 -9999 -9999 -9999 -9999 -9999 -9999 -9999 -9999 -9999 -9999 -9999 -9999 -9999 -9999 -9999 -9999 -9999 -9999 -9999 -9999 -9999 -9999 -9999 -9999 -9999 -9999 -9999 -9999 -9999 -9999 -9999 -9999 -9999 -9999 -9999 -9999 -9999 -9999 -9999 -9999 -9999 -9999 -9999 -9999 -9999 -9999 -9999 
-9999 -9999 -9999 -9999 -9999 -9999 -9999 -9999 -9999 -9999 -9999 -9999 -9999 -9999 -9999 -9999 -9999 -9999 -9999 -9999 -9999 -9999 -9999 -9999 -9999 -9999 -9999 -9999 -9999 -9999 -9999 -9999 -9999 -9999 -9999 -9999 -9999 -9999 -9999 -9999 -9999 -9999 -9999 -9999 -9999 -9999 -9999 -9999 -9999 -9999 -9999 -9999 -9999 -9999 -9999 -9999 -9999 -9999 -9999 -9999 -9999 -9999 -9999 -9999 -9999 -9999 -9999 -9999 -9999 -9999 -9999 25 25.2 -9999 -9999 -9999 -9999 -9999 -9999 -9999 -9999 -9999 -9999 -9999 -9999 -9999 -9999 -9999 -9999 -9999 25.6 25.2 25 25.6 25.8 25.8 26.1 25.6 -9999 -9999 -9999 -9999 -9999 -9999 -9999 -9999 -9999 -9999 -9999 -9999 -9999 -9999 -9999 -9999 -9999 -9999 -9999 -9999 -9999 -9999 -9999 -9999 -9999 -9999 -9999 -9999 -9999 -9999 -9999 -9999 -9999 -9999 -9999 -9999 -9999 -9999 -9999 -9999 -9999 -9999 -9999 -9999 -9999 -9999 -9999 -9999 -9999 -9999 -9999 -9999 -9999 -9999 -9999 -9999 -9999 -9999 -9999 -9999 -9999 -9999 -9999 -9999 -9999 -9999 -9999 -9999 -9999 -9999 -9999 -9999 
-9999 -9999 -9999 -9999 -9999 -9999 -9999 -9999 -9999 -9999 -9999 -9999 -9999 -9999 -9999 -9999 -9999 -9999 -9999 -9999 -9999 -9999 -9999 -9999 -9999 -9999 -9999 -9999 -9999 -9999 -9999 -9999 -9999 -9999 -9999 -9999 -9999 -9999 -9999 -9999 -9999 -9999 -9999 -9999 -9999 -9999 -9999 -9999 -9999 -9999 -9999 -9999 -9999 -9999 -9999 -9999 -9999 -9999 -9999 -9999 -9999 -9999 -9999 -9999 -9999 -9999 -9999 -9999 -9999 -9999 -9999 24.9 -9999 -9999 -9999 -9999 -9999 -9999 -9999 -9999 -9999 -9999 -9999 -9999 -9999 -9999 -9999 -9999 -9999 -9999 -9999 -9999 25 25.6 26 -9999 -9999 -9999 -9999 -9999 -9999 -9999 -9999 -9999 -9999 -9999 -9999 -9999 -9999 -9999 -9999 -9999 -9999 -9999 -9999 -9999 -9999 -9999 -9999 -9999 -9999 -9999 -9999 -9999 -9999 -9999 -9999 -9999 -9999 -9999 -9999 -9999 -9999 -9999 -9999 -9999 -9999 -9999 -9999 -9999 -9999 -9999 -9999 -9999 -9999 -9999 -9999 -9999 -9999 -9999 -9999 -9999 -9999 -9999 -9999 -9999 -9999 -9999 -9999 -9999 -9999 -9999 -9999 -9999 -9999 -9999 -9999 -9999 -9999 -9999 
-9999 -9999 -9999 -9999 -9999 -9999 -9999 -9999 -9999 -9999 -9999 -9999 -9999 -9999 -9999 -9999 -9999 -9999 -9999 -9999 -9999 -9999 -9999 -9999 -9999 -9999 -9999 -9999 -9999 -9999 -9999 -9999 -9999 -9999 -9999 -9999 -9999 -9999 -9999 -9999 -9999 -9999 -9999 -9999 -9999 -9999 -9999 -9999 -9999 -9999 -9999 -9999 -9999 -9999 -9999 -9999 -9999 -9999 -9999 -9999 -9999 -9999 -9999 -9999 -9999 -9999 -9999 -9999 -9999 -9999 -9999 -9999 -9999 -9999 -9999 -9999 -9999 -9999 -9999 -9999 -9999 -9999 -9999 -9999 -9999 -9999 -9999 -9999 -9999 -9999 -9999 -9999 25.1 -9999 -9999 -9999 -9999 -9999 -9999 -9999 -9999 -9999 -9999 -9999 -9999 -9999 -9999 -9999 -9999 -9999 -9999 -9999 -9999 -9999 -9999 -9999 -9999 -9999 -9999 -9999 -9999 -9999 -9999 -9999 -9999 -9999 -9999 -9999 -9999 -9999 -9999 -9999 -9999 -9999 -9999 -9999 -9999 -9999 -9999 -9999 -9999 -9999 -9999 -9999 -9999 -9999 -9999 -9999 -9999 -9999 -9999 -9999 -9999 -9999 -9999 -9999 -9999 -9999 -9999 -9999 -9999 -9999 -9999 -9999 -9999 -9999 -9999 -9999 -9999 -9999 
