# Supplementary material for: Spatiotemporal prediction of alpine wetlands under multi-climate scenarios in the west of Sichuan, China
Source: PeerJ. 2024 Nov 27;12:e18586. doi: 10.7717/peerj.18586 (PMC11608022; doi:10.7717/peerj.18586)
Supplement: Supplemental Information 6 [file peerj-12-18586-s006.csv]

Species	Longitude	Latitude
wetland	101.1946814	28.14829898
wetland	100.2897602	29.08940812
wetland	100.3313171	29.12510026
wetland	100.3830617	29.15164952
wetland	100.2701006	29.16179269
wetland	100.3831826	29.16067264
wetland	100.3833035	29.16969575
wetland	100.3422974	29.17913748
wetland	100.3012833	29.18856688
wetland	100.3218492	29.18836537
wetland	100.3424149	29.18816071
wetland	100.3526977	29.1880572
wetland	100.3322487	29.1972867
wetland	100.34265	29.20620715
wetland	100.383788	29.20578804
wetland	100.3940723	29.20568129
wetland	100.3221966	29.21543523
wetland	100.2914527	29.22476
wetland	100.312026	29.22455978
wetland	100.1886878	29.23473736
wetland	100.312141	29.23358307
wetland	100.2608137	29.24310132
wetland	100.1374465	29.2532324
wetland	100.2506348	29.25222142
wetland	100.2712138	29.25202731
wetland	100.2815032	29.25192907
wetland	100.2917926	29.25183004
wetland	100.302082	29.25173021
wetland	100.1581283	29.26207948
wetland	100.1992916	29.26171647
wetland	100.2095823	29.26162374
wetland	100.2198729	29.26153021
wetland	100.2404541	29.26134078
wetland	100.2507446	29.26124488
wetland	100.1685218	29.27101364
wetland	100.1891053	29.27083207
wetland	100.1993969	29.27074009
wetland	100.21998	29.27055377
wetland	100.240563	29.27036427
wetland	100.148039	29.28021583
wetland	100.1583318	29.28012699
wetland	100.2200872	29.27957731
wetland	100.1687272	29.28906106
wetland	100.055588	29.29902779
wetland	100.0967675	29.29869597
wetland	100.1688299	29.29808475
wetland	100.2100075	29.29771802
wetland	100.230596	29.2975299
wetland	100.0762725	29.30788743
wetland	100.1174553	29.30754914
wetland	100.2307042	29.30655338
wetland	100.1278501	29.31648637
wetland	100.1381465	29.31639899
wetland	100.0352712	29.32626115
wetland	100.1279494	29.32551015
wetland	100.1382467	29.32542274
wetland	100.148544	29.32533453
wetland	100.2103269	29.32478861
wetland	100.045661	29.33520489
wetland	100.1280487	29.33453392
wetland	100.0045546	29.34454543
wetland	100.0457531	29.3442289
wetland	100.1075496	29.34373025
wetland	100.128148	29.34355768
wetland	100.2414363	29.34255171
wetland	99.9943425	29.35364671
wetland	100.0149437	29.35349157
wetland	100.0355448	29.35333324
wetland	100.0458453	29.35325289
wetland	100.0561457	29.35317174
wetland	100.0767464	29.35300705
wetland	100.1385475	29.35249391
wetland	100.1900472	29.35204444
wetland	100.200347	29.35195216
wetland	100.0150332	29.36251563
wetland	100.0356361	29.36235725
wetland	100.0459375	29.36227686
wetland	100.0562388	29.36219568
wetland	100.0768413	29.36203094
wetland	100.1592497	29.36134014
wetland	99.99451786	29.37169494
wetland	100.0048203	29.37161771
wetland	100.0151227	29.37153968
wetland	100.0254251	29.37146086
wetland	100.0357274	29.37138124
wetland	100.0460297	29.37130083
wetland	100.2005587	29.36999914
wetland	100.4271811	29.36776628
wetland	100.4374815	29.36765564
wetland	100.4477819	29.3675442
wetland	99.9946056	29.38071904
wetland	100.004909	29.38064178
wetland	100.0255155	29.38048487
wetland	100.0358188	29.38040522
wetland	100.427307	29.37678893
wetland	100.4582107	29.37645451
wetland	99.06719582	29.39343733
wetland	100.0153019	29.38958775
wetland	100.0256061	29.38950887
wetland	100.0359102	29.38942919
wetland	100.0462143	29.38934872
wetland	100.4686414	29.38536392
wetland	99.9947812	29.39876719
wetland	100.0153915	29.39861176
wetland	100.0256966	29.39853285
wetland	100.0360017	29.39845315
wetland	100.0669166	29.39820925
wetland	100.4893768	29.3941577
wetland	99.97425676	29.40794355
wetland	100.0051751	29.40771391
wetland	100.0257872	29.40755683
wetland	100.0360932	29.40747709
wetland	100.056705	29.40731523
wetland	100.0670108	29.4072331
wetland	100.0876223	29.40706646
wetland	100.448293	29.40363442
wetland	100.0052639	29.41673793
wetland	100.0361847	29.41650102
wetland	100.5514664	29.41149676
wetland	99.06721957	29.42953896
wetland	100.4897715	29.42122477
wetland	100.0776022	29.43422158
wetland	100.1188359	29.43388155
wetland	100.4795967	29.43036201
wetland	100.02615	29.44365259
wetland	100.1395532	29.44273033
wetland	100.252951	29.44171153
wetland	100.5518779	29.43856298
wetland	100.129344	29.45184177
wetland	100.1396541	29.4517539
wetland	100.2427523	29.45083137
wetland	100.4283161	29.44896972
wetland	99.06724336	29.4656404
wetland	99.07755686	29.46563479
wetland	100.1294439	29.46086536
wetland	100.1397549	29.46077746
wetland	100.2325518	29.45995047
wetland	100.2428623	29.45985459
wetland	100.4593708	29.45765673
wetland	100.4696802	29.45754329
wetland	100.119232	29.46997607
wetland	100.2326609	29.46897372
wetland	100.2429723	29.4688778
wetland	100.5625996	29.46550841
wetland	99.98525995	29.48006005
wetland	100.0677661	29.47942349
wetland	100.1502696	29.47873579
wetland	100.5524274	29.47465109
wetland	100.1297441	29.48793606
wetland	100.1400578	29.48784807
wetland	100.5319417	29.48391219
wetland	100.5834992	29.48330843
wetland	100.1195295	29.49704683
wetland	100.2020458	29.49632664
wetland	100.2433027	29.49594736
wetland	100.0577343	29.50657713
wetland	100.0783659	29.50641142
wetland	100.1196288	29.50607039
wetland	100.1299444	29.50598313
wetland	100.14026	29.50589508
wetland	100.2330979	29.50506657
wetland	100.5837799	29.50135212
wetland	100.0062435	29.5160013
wetland	100.0268775	29.51584353
wetland	100.1197281	29.51509394
wetland	100.1403611	29.51491856
wetland	100.5632921	29.51061811
wetland	100.5736063	29.51049642
wetland	100.5839204	29.51037394
wetland	100.057922	29.52462459
wetland	100.0888749	29.52437464
wetland	100.0991925	29.52428972
wetland	100.1198275	29.52411748
wetland	100.1301449	29.52403016
wetland	100.5118544	29.52023666
wetland	100.016741	29.53397048
wetland	100.0889716	29.53339825
wetland	100.0992901	29.5333133
wetland	100.1199269	29.533141
wetland	100.0684294	29.54258942
wetland	100.0890683	29.54242186
wetland	100.109707	29.5422511
wetland	100.1200264	29.54216451
wetland	100.0994854	29.55136044
wetland	100.1820462	29.55065149
wetland	100.1099043	29.56029814
wetland	100.1202254	29.5602115
wetland	99.97581219	29.57037549
wetland	100.0171024	29.57006567
wetland	100.0687142	29.56966034
wetland	100.0790365	29.56957687
wetland	100.1719346	29.56878955
wetland	100.0791324	29.57860046
wetland	100.0894555	29.57851616
wetland	99.96566132	29.58849873
wetland	100.0379319	29.58795334
wetland	100.0689044	29.58770756
wetland	100.0792284	29.58762403
wetland	100.0998765	29.58745456
wetland	100.1102004	29.58736862
wetland	99.96574727	29.59752261
wetland	99.97607267	29.59744708
wetland	100.0070487	29.59721567
wetland	100.0276991	29.59705737
wetland	100.0380243	29.59697702
wetland	100.0586745	29.59681391
wetland	99.96583325	29.60654648
wetland	99.97615958	29.60647092
wetland	100.0071383	29.60623942
wetland	100.0277906	29.60608107
wetland	100.461445	29.60201369
wetland	99.96591928	29.61557034
wetland	99.98657373	29.61541836
wetland	100.0898435	29.61461025
wetland	100.4306002	29.61137351
wetland	100.5131989	29.61045714
wetland	99.96600534	29.62459418
wetland	99.97633351	29.62451856
wetland	99.96609145	29.63361801
wetland	99.97642053	29.63354237
wetland	99.98674958	29.63346592
wetland	100.0280654	29.63315209
wetland	100.0900378	29.63265722
wetland	100.4102012	29.62963935
wetland	100.4618356	29.62908026
wetland	99.99716749	29.6424124
wetland	100.0591462	29.64193183
wetland	100.3999989	29.63877116
wetland	99.5323346	29.6541181
wetland	99.9765947	29.65158993
wetland	99.99725644	29.65143612
wetland	100.0489101	29.65103752
wetland	100.4311103	29.64746268
wetland	99.99734542	29.66045983
wetland	100.0180088	29.66030275
wetland	100.0386721	29.66014244
wetland	100.0490036	29.66006108
wetland	100.1110913	29.66857938
wetland	100.2557375	29.66728773
wetland	100.266069	29.66718943
wetland	100.379712	29.66605502
wetland	100.0181906	29.67835001
wetland	100.1215236	29.67751567
wetland	100.2351846	29.67650487
wetland	100.2455171	29.67640815
wetland	100.266182	29.67621228
wetland	100.3075112	29.67581089
wetland	100.4314935	29.67452942
wetland	100.2456283	29.68543105
wetland	100.2559617	29.68533349
wetland	100.2972948	29.68493517
wetland	100.4522861	29.68332672
wetland	100.1423937	29.69538562
wetland	100.2250709	29.69464673
wetland	100.2354053	29.69455074
wetland	100.2767424	29.69415873
wetland	100.3180788	29.69375382
wetland	100.3800817	29.69312229
wetland	100.0081273	29.70549991
wetland	100.380205	29.70214469
wetland	100.1736078	29.71316081
wetland	100.3183145	29.71179906
wetland	99.92568386	29.73317502
wetland	100.2565234	29.73044765
wetland	99.5123113	29.78054436
wetland	99.56403709	29.78033385
wetland	100.1537611	29.78552739
wetland	100.257199	29.78458423
wetland	99.18128862	29.79946225
wetland	100.2573118	29.79360695
wetland	99.93669471	29.80529204
wetland	100.2781153	29.80243117
wetland	99.17097179	29.8175257
wetland	99.18132118	29.8175119
wetland	99.92643108	29.81438866
wetland	100.2678838	29.81155348
wetland	99.9161656	29.82348451
wetland	99.92668084	29.84145965
wetland	99.16069462	29.86266266
wetland	99.20211075	29.86260575
wetland	99.92684753	29.85950691
wetland	99.93719992	29.85943382
wetland	99.16070908	29.87168741
wetland	99.90622419	29.86867431
wetland	99.91657758	29.86860282
wetland	99.92693094	29.86853052
wetland	99.35748419	29.88032585
wetland	99.92709786	29.8865777
wetland	99.93753749	29.89552809
wetland	101.5008524	29.88417361
wetland	101.5111988	29.883977
wetland	99.9377065	29.91357514
wetland	101.5010776	29.89318975
wetland	101.5114249	29.89299307
wetland	101.4806062	29.90259694
wetland	101.4909546	29.90240181
wetland	101.5013029	29.90220587
wetland	101.5323473	29.90161318
wetland	100.1864995	29.9296188
wetland	100.2072169	29.9294307
wetland	100.2175756	29.92933543
wetland	100.2382927	29.92914244
wetland	101.4911791	29.91141799
wetland	101.5118775	29.91102515
wetland	99.92759953	29.94071896
wetland	100.2798419	29.93776915
wetland	101.4810534	29.92062943
wetland	100.2385163	29.9471876
wetland	100.259237	29.94699122
wetland	101.2845853	29.93320295
wetland	101.3156442	29.93266075
wetland	100.1142885	29.95732046
wetland	101.2537289	29.94275552
wetland	101.2951454	29.94204046
wetland	101.3158532	29.94167805
wetland	101.3057075	29.95087701
wetland	99.92793474	29.97681288
wetland	99.93829926	29.97673945
wetland	101.264492	29.96061318
wetland	99.91765314	29.98590897
wetland	99.93838409	29.98576287
wetland	101.3268371	29.96854725
wetland	99.93846897	29.99478628
wetland	101.3997637	29.98527954
wetland	101.3274681	29.99559874
wetland	101.3999807	29.99429622
wetland	101.4103392	29.99410689
wetland	99.6483729	30.02360745
wetland	99.26468839	30.03396314
wetland	99.65880266	30.03257992
wetland	101.3900544	30.01251819
wetland	99.6692343	30.04155152
wetland	99.93889391	30.03990314
wetland	100.0841832	30.04780957
wetland	101.3904872	30.03055159
wetland	99.77309231	30.05903037
wetland	99.90794513	30.05816835
wetland	99.91831818	30.05809632
wetland	100.0427916	30.05716808
wetland	99.78360798	30.07701631
wetland	99.7940554	30.08597768
wetland	100.0430755	30.08423712
wetland	100.0534509	30.08415436
wetland	100.0638262	30.08407078
wetland	100.3543152	30.08139818
wetland	99.69035381	30.0955875
wetland	99.78375028	30.0950636
wetland	99.81488188	30.09487422
wetland	100.0327939	30.09334207
wetland	99.56587306	30.10520681
wetland	99.91873505	30.103213
wetland	99.72161736	30.11346774
wetland	99.96042024	30.12096251
wetland	99.86716124	30.13965926
wetland	99.88792455	30.13952046
wetland	101.7348709	30.11403347
wetland	99.87762277	30.14861362
wetland	101.7351195	30.1230476
wetland	101.7454887	30.12283108
wetland	101.3308483	30.13987128
wetland	101.7353682	30.13206172
wetland	99.888248	30.17561369
wetland	99.90901872	30.1754714
wetland	99.91940403	30.17539903
wetland	99.95055971	30.17517697
wetland	99.55594947	30.18646696
wetland	99.90910157	30.18449463
wetland	99.91948782	30.18442223
wetland	99.92987403	30.184349
wetland	99.94026021	30.18427496
wetland	99.95064634	30.18420009
wetland	99.96103244	30.1841244
wetland	100.3349022	30.18085208
wetland	99.5456119	30.19553452
wetland	99.88840994	30.19366023
wetland	99.89879721	30.19358944
wetland	99.90918445	30.19351784
wetland	99.94034593	30.19329809
wetland	99.87810271	30.20275346
wetland	99.88849097	30.20268348
wetland	99.90926737	30.20254104
wetland	99.91965552	30.20246858
wetland	100.0858604	30.20119744
wetland	101.663986	30.17862812
wetland	99.10930996	30.21467263
wetland	99.847015	30.21198181
wetland	99.85740431	30.21191427
wetland	101.6123442	30.18868708
wetland	101.653852	30.1878532
wetland	99.09892825	30.22370518
wetland	99.66006205	30.22208047
wetland	99.72240657	30.22175168
wetland	99.75357844	30.22157616
wetland	99.88865313	30.22072994
wetland	99.67051409	30.23105141
wetland	100.1692787	30.22755018
wetland	99.59782572	30.24042722
wetland	100.1589946	30.23666492
wetland	101.5507769	30.21695938
wetland	101.7376112	30.21318812
wetland	99.00540445	30.25081525
wetland	101.4368057	30.22814924
wetland	101.5510096	30.22597471
wetland	101.5717726	30.22556866
wetland	101.582154	30.22536441
wetland	101.5925352	30.22515933
wetland	101.6963416	30.22306343
wetland	98.97421843	30.25983709
wetland	98.99500944	30.25983953
wetland	99.00540494	30.25983951
wetland	99.63951397	30.25827835
wetland	101.561625	30.23478734
wetland	101.603154	30.23396839
wetland	101.6758254	30.2325036
wetland	101.6862066	30.23229106
wetland	101.6965877	30.2320777
wetland	101.4476354	30.24598771
wetland	99.66042408	30.27622247
wetland	99.69161357	30.27606143
wetland	101.4167022	30.2555826
wetland	101.4270879	30.25539046
wetland	101.4478591	30.25500371
wetland	101.5309396	30.25342381
wetland	101.6036295	30.25199824
wetland	101.6140134	30.2517913
wetland	99.8372375	30.28423496
wetland	99.84763445	30.28416805
wetland	101.3234386	30.26629168
wetland	101.4065363	30.26479019
wetland	101.5415564	30.26223797
wetland	101.5519419	30.26203589
wetland	101.5934826	30.26121934
wetland	101.6142523	30.26080613
wetland	99.58775525	30.29461683
wetland	99.83731414	30.2932582
wetland	101.4067564	30.27380644
wetland	101.4379192	30.2732296
wetland	101.510629	30.27185483
wetland	101.6041055	30.27002804
wetland	99.83739081	30.30228144
wetland	101.3238636	30.28432525
wetland	101.3342531	30.28414031
wetland	101.3446424	30.28395455
wetland	101.3654209	30.28358055
wetland	101.3861989	30.28320326
wetland	101.3965878	30.28301338
wetland	101.5004709	30.2810693
wetland	101.5524086	30.2800664
wetland	101.6043437	30.27904292
wetland	101.6147304	30.27883575
wetland	101.625117	30.27862777
wetland	99.52545935	30.31292976
wetland	99.53586001	30.31288758
wetland	99.55666124	30.31280073
wetland	99.83746752	30.31130466
wetland	101.469533	30.29067697
wetland	101.5526421	30.28908163
wetland	101.5734184	30.28867456
wetland	101.6357446	30.2874336
wetland	99.47349916	30.32215215
wetland	99.55671226	30.32182448
wetland	99.82714348	30.32039404
wetland	99.83754426	30.32032787
wetland	101.2307626	30.30398732
wetland	101.2723309	30.30327176
wetland	101.3658539	30.30161353
wetland	101.3762448	30.30142516
wetland	101.6152089	30.29686532
wetland	101.6359858	30.29644822
wetland	99.8272193	30.32941726
wetland	101.3764625	30.31044156
wetland	101.397246	30.31006221
wetland	101.4284205	30.30948701
wetland	101.4388118	30.30929363
wetland	101.4492031	30.30909943
wetland	101.4595942	30.3089044
wetland	101.3039281	30.32076016
wetland	101.3558943	30.31983413
wetland	101.3662873	30.31964645
wetland	101.3974656	30.31907846
wetland	101.5845161	30.31551474
wetland	99.44241561	30.34933301
wetland	101.2313759	30.33103925
wetland	101.4496519	30.32713122
wetland	99.48407844	30.35820936
wetland	101.3355362	30.33824028
wetland	101.4602704	30.33595186
wetland	101.4706642	30.33575579
wetland	101.4914516	30.33536119
wetland	101.5122386	30.33496328
wetland	101.522632	30.33476309
wetland	101.6265596	30.33271584
wetland	101.6369518	30.33250658
wetland	101.3461464	30.34707067
wetland	101.4189157	30.34574394
wetland	101.460496	30.34496765
wetland	101.5020746	30.34417816
wetland	101.6164072	30.34193898
wetland	99.723532	30.37515082
wetland	101.2215919	30.35826826
wetland	101.2527856	30.35773414
wetland	101.3463617	30.3560872
wetland	101.4711175	30.35378722
wetland	101.5023041	30.35319365
wetland	98.97418532	30.3861754
wetland	98.98459418	30.38617704
wetland	99.18236198	30.38605068
wetland	101.2321948	30.36710829
wetland	101.2633911	30.3665715
wetland	101.3985651	30.36415951
wetland	101.4193596	30.36377604
wetland	101.4505507	30.36319464
wetland	101.5960967	30.3603832
wetland	99.48425634	30.39430444
wetland	99.67162079	30.39347549
wetland	99.90060924	30.39209745
wetland	101.2427995	30.37594735
wetland	101.2531993	30.37576835
wetland	101.4299798	30.37259902
wetland	101.4715711	30.37181859
wetland	101.5131607	30.37102495
wetland	98.98459134	30.40422518
wetland	99.69250221	30.4023902
wetland	99.92151025	30.40097517
wetland	99.95273729	30.4007511
wetland	101.2534062	30.38478544
wetland	101.2638068	30.38460555
wetland	101.295008	30.38406094
wetland	101.430203	30.38161497
wetland	101.4613995	30.38103068
wetland	99.85913416	30.41042393
wetland	101.2432117	30.39398163
wetland	101.2640148	30.39362256
wetland	101.2952188	30.39307775
wetland	101.5136224	30.38905569
wetland	99.83839072	30.41958233
wetland	101.2954298	30.40209455
wetland	101.3058319	30.40191122
wetland	101.3162339	30.40172707
wetland	101.3474394	30.40116966
wetland	101.378644	30.4006048
wetland	101.4410504	30.39945274
wetland	99.90094064	30.42818916
wetland	101.2436241	30.41201585
wetland	101.3164469	30.41074372
wetland	101.3372525	30.41037281
wetland	101.4308731	30.40866272
wetland	101.4724796	30.40788117
wetland	99.6302748	30.43880037
wetland	99.91143655	30.43713975
wetland	101.2854479	30.42031072
wetland	101.3270638	30.41957525
wetland	101.3582747	30.41901495
wetland	101.3894847	30.4184472
wetland	101.4310966	30.41767861
wetland	101.4935115	30.4165009
wetland	99.60950327	30.44792277
wetland	101.3064682	30.42896133
wetland	101.441724	30.4265002
wetland	101.8473845	30.41827754
wetland	99.60955943	30.45694625
wetland	101.2858686	30.43834435
wetland	101.3066805	30.43797801
wetland	99.55753163	30.46620272
wetland	99.85960894	30.46456187
wetland	99.89093891	30.47337508
wetland	101.3591432	30.45508029
wetland	99.52637803	30.48437969
wetland	99.54726617	30.49331743
wetland	99.80775196	30.49196382
wetland	99.818171	30.49189886
wetland	99.89110329	30.49142078
wetland	101.2034289	30.47584571
wetland	101.5781493	30.46897331
wetland	99.80782651	30.50098685
wetland	99.83908641	30.50078938
wetland	99.91202493	30.50029947
wetland	99.98496158	30.49976877
wetland	101.2140437	30.48468652
wetland	99.02626344	30.51251119
wetland	99.79748011	30.51007404
wetland	99.8079011	30.51000986
wetland	99.83916389	30.50981232
wetland	101.2454849	30.49316919
wetland	101.3912462	30.49057603
wetland	99.74544349	30.51940559
wetland	99.84966322	30.51876772
wetland	99.860085	30.51869935
wetland	101.2352789	30.50236523
wetland	101.5684527	30.49622327
wetland	99.83931894	30.52785817
wetland	101.006351	30.51511268
wetland	99.71430895	30.53762705
wetland	99.72473309	30.53756947
wetland	99.79770119	30.53714308
wetland	99.80812507	30.53707883
wetland	99.81854892	30.53701374
wetland	100.9752846	30.52460871
wetland	101.2461069	30.52022006
wetland	101.2773516	30.5196775
wetland	99.714375	30.54665021
wetland	99.78735007	30.5462295
wetland	99.79777495	30.54616606
wetland	99.80819979	30.54610179
wetland	100.9337932	30.53425269
wetland	101.2671462	30.52887598
wetland	99.80827455	30.55512474
wetland	99.86040309	30.55479074
wetland	100.9027128	30.54373194
wetland	101.2361049	30.53843322
wetland	101.2569389	30.53807375
wetland	101.2673558	30.53789277
wetland	99.01584994	30.56665607
wetland	100.8612049	30.55335341
wetland	101.0904501	30.54987413
wetland	99.67286106	30.5739419
wetland	99.69371726	30.57383243
wetland	99.77714085	30.57336112
wetland	99.82927955	30.57303941
wetland	99.83970719	30.57297257
wetland	99.86056236	30.57283637
wetland	100.8717991	30.56222301
wetland	100.8822211	30.56207272
wetland	101.2260994	30.55664575
wetland	101.3511218	30.55444743
wetland	99.01585288	30.5847037
wetland	99.78764158	30.58232141
wetland	99.82935634	30.58206228
wetland	101.3617582	30.56327497
wetland	99.0575782	30.59371573
wetland	99.79814425	30.5912808
wetland	99.83986273	30.59101824
wetland	101.3619767	30.57229111
wetland	99.67304807	30.60101143
wetland	99.78778754	30.60036729
wetland	99.79821821	30.60030371
wetland	99.83994056	30.60004105
wetland	99.85037106	30.5999733
wetland	101.3413537	30.581684
wetland	99.78786056	30.60939021
wetland	99.7982922	30.60932661
wetland	101.2477695	30.5923551
wetland	99.04716035	30.62079123
wetland	99.78793362	30.61841311
wetland	99.81923134	30.61821974
wetland	99.04716473	30.62981498
wetland	99.7567058	30.62762192
wetland	99.78800672	30.62743601
wetland	99.79844029	30.62737237
wetland	99.81930733	30.62724257
wetland	99.76721066	30.63658371
wetland	99.78807984	30.63645889
wetland	99.85068658	30.63606434
wetland	99.87155521	30.63592612
wetland	99.76728188	30.64560662
wetland	99.77771746	30.64554461
wetland	99.79858851	30.64541807
wetland	99.82989483	30.64522198
wetland	99.85076555	30.64508707
wetland	99.86120085	30.64501835
wetland	99.04717787	30.65688614
wetland	99.78822619	30.65450462
wetland	99.79866267	30.6544409
wetland	99.84040824	30.65417768
wetland	99.85084455	30.65410978
wetland	99.86128082	30.65404104
wetland	99.00542741	30.66591828
wetland	99.76742442	30.66365241
wetland	99.77786194	30.66359035
wetland	101.5409814	30.64107414
wetland	99.89275529	30.67187499
wetland	99.90319335	30.67180285
wetland	99.95538308	30.67142958
wetland	99.8719601	30.68103939
wetland	99.89283828	30.68089757
wetland	99.9137163	30.6807524
wetland	101.332879	30.66301741
wetland	99.69455463	30.69113238
wetland	99.88248127	30.68999149
wetland	99.89292131	30.68992014
wetland	99.91380128	30.68977491
wetland	99.93468109	30.68962633
wetland	99.94512094	30.68955079
wetland	101.2913722	30.67277646
wetland	99.89300437	30.69894269
wetland	99.91388628	30.69879741
wetland	99.92432718	30.69872352
wetland	99.93476804	30.69864878
wetland	101.2811531	30.68197659
wetland	101.2915852	30.6817929
wetland	101.3335295	30.69006591
wetland	99.14120928	30.71998352
wetland	99.88272767	30.71705918
wetland	99.90361354	30.71691548
wetland	99.91405642	30.71684237
wetland	99.92449926	30.71676842
wetland	99.93494206	30.71669364
wetland	99.94538482	30.71661801
wetland	100.9893875	30.70481658
wetland	101.3337465	30.69908205
wetland	99.91414154	30.72586484
wetland	99.92458535	30.72579086
wetland	99.93502913	30.72571604
wetland	99.86200221	30.73524469
wetland	99.90378188	30.73496045
wetland	99.9142267	30.73488728
wetland	101.3341809	30.71711429
wetland	99.40243126	30.74650704
wetland	99.85163656	30.74433623
wetland	99.9143119	30.74390972
wetland	99.93520338	30.74376082
wetland	99.84126897	30.75342698
wetland	99.88305672	30.75314926
wetland	99.90395037	30.75300536
wetland	99.93529057	30.75278319
wetland	99.98752343	30.7523961
wetland	99.99796988	30.75231616
wetland	99.16217383	30.76507686
wetland	99.86224332	30.76231234
wetland	99.88313908	30.76217175
wetland	99.8935869	30.76210019
wetland	99.94582542	30.76172979
wetland	101.3348332	30.74416254
wetland	99.84142592	30.77147214
wetland	99.85187486	30.77140392
wetland	99.89367026	30.77112264
wetland	99.91456774	30.77097695
wetland	99.93546506	30.77082789
wetland	100.9069577	30.76018088
wetland	99.85195437	30.78042646
wetland	99.89375367	30.78014508
wetland	99.87293558	30.78930993
wetland	99.89383711	30.7891675
wetland	99.90428782	30.78909503
wetland	99.91473849	30.78902171
wetland	99.95654077	30.78872001
wetland	99.79985381	30.79880451
wetland	99.82075778	30.79867383
wetland	99.83120972	30.79860723
wetland	99.86256532	30.79840236
wetland	99.89392059	30.79818991
wetland	99.91482392	30.79804407
wetland	99.93572709	30.79789485
wetland	101.3252619	30.78041446
wetland	99.79992854	30.80782713
wetland	99.82083447	30.8076964
wetland	99.87309868	30.80735484
wetland	99.88355141	30.807284
wetland	99.89400411	30.80721231
wetland	99.90445677	30.80713978
wetland	99.92536197	30.8069922
wetland	99.94626702	30.80684125
wetland	99.97762429	30.80660849
wetland	99.8000033	30.81684974
wetland	99.81045726	30.81678477
wetland	99.85227275	30.81651648
wetland	99.86272653	30.8164473
wetland	99.87318028	30.81637727
wetland	99.88363399	30.81630641
wetland	99.9149949	30.81608875
wetland	99.93590198	30.81593943
wetland	99.8000781	30.82587233
wetland	99.81053304	30.82580734
wetland	99.82098794	30.82574151
wetland	99.8628072	30.82546975
wetland	99.87326192	30.8253997
wetland	99.92553498	30.8250368
wetland	99.93598948	30.82496169
wetland	99.94644393	30.82488574
wetland	100.8557806	30.81505089
wetland	100.8662299	30.81490077
wetland	99.82106473	30.83476404
wetland	99.83152057	30.83469734
wetland	99.84197638	30.8346298
wetland	99.85243216	30.83456141
wetland	99.8628879	30.83449218
wetland	99.89425489	30.83427943
wetland	99.93607702	30.83398395
wetland	99.94653245	30.83390797
wetland	101.3156843	30.81666585
wetland	99.81068469	30.84385244
wetland	99.82114155	30.84378656
wetland	99.83159837	30.84371984
wetland	99.85251191	30.84358386
wetland	99.86296863	30.84351461
wetland	99.9361646	30.84300619
wetland	99.98844626	30.84261772
wetland	100.0093586	30.84245642
wetland	100.8561277	30.83308833
wetland	99.81076057	30.85287497
wetland	99.82121841	30.85280907
wetland	99.8630494	30.85253702
wetland	99.88396468	30.85239592
wetland	99.91533732	30.85217795
wetland	99.94670961	30.85195239
wetland	99.95716696	30.85187551
wetland	99.96762427	30.85179778
wetland	99.97808154	30.85171922
wetland	99.98853877	30.85163981
wetland	99.99899595	30.85155955
wetland	100.845849	30.84225646
wetland	99.81083649	30.86189749
wetland	99.83175408	30.86176479
wetland	99.87358885	30.86148927
wetland	99.93633988	30.86105064
wetland	99.94679825	30.86097457
wetland	99.95725658	30.86089767
wetland	99.96771487	30.86081992
wetland	99.97817311	30.86074132
wetland	99.81091243	30.87091999
wetland	99.82137223	30.87085404
wetland	99.91550876	30.87022248
wetland	99.92596819	30.87014808
wetland	99.93642758	30.87007284
wetland	99.95734623	30.86991982
wetland	99.9678055	30.86984204
wetland	99.98872392	30.86968395
wetland	100.0096422	30.86952248
wetland	100.0201012	30.86944048
wetland	99.81098842	30.87994248
wetland	99.82144919	30.87987651
wetland	99.88421309	30.87946293
wetland	99.89467361	30.87939104
wetland	99.90513409	30.8793183
wetland	99.99927668	30.87862566
wetland	100.0097368	30.87854448
wetland	100.0306568	30.87837957
wetland	101.348121	30.86118097
wetland	99.86337285	30.88862653
wetland	99.88429597	30.88848524
wetland	99.90521893	30.88834056
wetland	99.92614174	30.88819251
wetland	99.9470644	30.88804107
wetland	99.99937033	30.88764767
wetland	99.82160322	30.89792141
wetland	99.8634538	30.89764888
wetland	99.88437888	30.89750753
wetland	99.89484136	30.89743559
wetland	99.90530381	30.89736281
wetland	99.92622858	30.8972147
wetland	99.9471532	30.8970632
wetland	99.98900195	30.89675007
wetland	99.85307122	30.90674064
wetland	99.86353479	30.90667121
wetland	99.87399833	30.90660094
wetland	99.88446183	30.90652982
wetland	99.8949253	30.90645785
wetland	99.90538872	30.90638504
wetland	99.91585211	30.90631138
wetland	99.95770527	30.90600829
wetland	99.86361582	30.91569353
wetland	99.87408034	30.91562323
wetland	99.88454482	30.91555209
wetland	99.89500927	30.9154801
wetland	99.90547367	30.91540726
wetland	99.91593804	30.91533357
wetland	99.92640237	30.91525904
wetland	99.93686666	30.91518367
wetland	99.94733092	30.91510744
wetland	99.95779513	30.91503037
wetland	99.97872343	30.91487369
wetland	100.0101156	30.91463233
wetland	100.5332521	30.90948846
wetland	100.5437134	30.90936402
wetland	100.5960187	30.90872911
wetland	99.84276577	30.92485395
wetland	99.86369688	30.92471584
wetland	99.88462785	30.92457435
wetland	99.90555867	30.92442946
wetland	99.94741983	30.92412954
wetland	99.97881529	30.92389571
wetland	99.99974539	30.92373559
wetland	100.533396	30.91850857
wetland	100.5438582	30.91838408
wetland	100.5647825	30.91813256
wetland	100.5857065	30.91787766
wetland	100.5961685	30.91774894
wetland	100.6275538	30.91735771
wetland	99.88471091	30.93359659
wetland	99.89517732	30.93352455
wetland	99.90564369	30.93345166
wetland	99.91611003	30.93337792
wetland	99.92657632	30.93330334
wetland	99.95797497	30.9330745
wetland	99.98937325	30.93283805
wetland	99.99983926	30.93275754
wetland	100.0207712	30.93259397
wetland	100.031237	30.93251092
wetland	100.5649294	30.92715252
wetland	100.5753924	30.92702544
wetland	100.5963183	30.92676876
wetland	99.8324565	30.94296645
wetland	99.89526141	30.94254675
wetland	99.91619608	30.94240008
wetland	99.93713059	30.94225001
wetland	99.97899914	30.94193971
wetland	99.99993317	30.94177947
wetland	100.5022909	30.93691739
wetland	100.5127553	30.93679535
wetland	100.5546123	30.93629873
wetland	100.5755404	30.93604534
wetland	100.5964682	30.93578857
wetland	100.6173957	30.9355284
wetland	100.6278594	30.93539705
wetland	99.83253473	30.9519888
wetland	99.86394029	30.95178269
wetland	99.88487716	30.95164104
wetland	99.89534553	30.95156895
wetland	99.90581387	30.95149601
wetland	99.91628217	30.95142222
wetland	99.92675043	30.95134758
wetland	99.93721865	30.9512721
wetland	99.94768683	30.95119576
wetland	99.95815497	30.95111858
wetland	99.98955915	30.95088196
wetland	100.5128974	30.9458155
wetland	100.533828	30.9455688
wetland	100.5442932	30.94544417
wetland	100.5547583	30.9453187
wetland	100.5652234	30.94519239
wetland	100.5756883	30.94506522
wetland	100.5966181	30.94480836
wetland	100.6280123	30.94441671
wetland	99.85355203	30.96087452
wetland	99.8640215	30.96080494
wetland	99.87449094	30.96073452
wetland	99.93730674	30.96029417
wetland	100.5235059	30.95471267
wetland	100.5339721	30.95458885
wetland	100.5444383	30.95446418
wetland	100.5549044	30.95433867
wetland	100.5653704	30.9542123
wetland	100.5863023	30.95395704
wetland	100.5967682	30.95382814
wetland	100.6176996	30.95356779
wetland	100.6281653	30.95343635
wetland	98.83789382	30.97261494
wetland	99.79080882	30.97029657
wetland	99.83269128	30.97003344
wetland	99.8431618	30.96996554
wetland	99.85363229	30.96989679
wetland	99.86410275	30.96982719
wetland	99.89551389	30.9696133
wetland	99.90598419	30.9695403
wetland	99.95833514	30.96916261
wetland	100.5341163	30.96360888
wetland	100.5445835	30.96348417
wetland	100.5550506	30.96335861
wetland	100.5969182	30.9628479
wetland	100.607385	30.96271811
wetland	101.4653866	30.9491938
wetland	99.78041153	30.97938266
wetland	99.82229806	30.97912283
wetland	99.83276961	30.97905575
wetland	99.93748305	30.97833828
wetland	99.96889633	30.9781065
wetland	100.0003092	30.97786708
wetland	100.5237924	30.97275282
wetland	100.5342606	30.97262891
wetland	100.5447287	30.97250415
wetland	100.5551968	30.97237855
wetland	100.5761327	30.9721248
wetland	98.81691559	30.99063338
wetland	99.75953954	30.98852993
wetland	99.77001227	30.98846792
wetland	99.78048497	30.98840506
wetland	99.79095764	30.98834136
wetland	99.80143027	30.9882768
wetland	99.83284797	30.98807804
wetland	99.88521009	30.98772979
wetland	99.90615467	30.98758455
wetland	99.91662691	30.98751066
wetland	99.93757127	30.98736032
wetland	99.98993145	30.98696963
wetland	100.5344049	30.98164892
wetland	98.92164703	30.9997626
wetland	99.75961104	30.99755237
wetland	99.77008476	30.99749034
wetland	99.7910321	30.99736373
wetland	99.82245285	30.99716744
wetland	99.86434671	30.99689384
wetland	99.87482008	30.99682332
wetland	99.89576671	30.99667972
wetland	99.90623997	30.99660665
wetland	99.92718638	30.99645796
wetland	99.96907871	30.9961504
wetland	100.4717273	30.99140017
wetland	100.4926682	30.99115981
wetland	100.5240791	30.99079291
wetland	100.5345493	30.99066891
wetland	100.5554894	30.99041838
wetland	101.0998303	30.98271399
wetland	101.1102962	30.98254337
wetland	98.80640529	31.00866446
wetland	99.43495292	31.00807701
wetland	99.74920783	31.006636
wetland	99.75968257	31.0065748
wetland	99.8225303	31.00618973
wetland	99.8330048	31.00612258
wetland	99.84347927	31.00605458
wetland	99.8644281	31.00591604
wetland	99.90632531	31.00562874
wetland	101.1000278	30.99173115
wetland	99.41404088	31.01716885
wetland	99.7073752	31.01589484
wetland	99.71785105	31.01583701
wetland	99.73880265	31.01571881
wetland	99.85403415	31.01500794
wetland	99.86450953	31.01493822
wetland	99.90641068	31.01465082
wetland	99.97973621	31.01411517
wetland	100.587198	31.00807572
wetland	100.7966194	31.00533094
wetland	100.8280301	31.00488995
wetland	100.9222579	31.00352117
wetland	100.9327273	31.00336485
wetland	101.0897575	31.00091819
wetland	99.73887228	31.02474126
wetland	99.77030241	31.02455751
wetland	99.95887661	31.02329439
wetland	100.0741101	31.02238691
wetland	100.5454559	31.01760385
wetland	100.5559289	31.01747802
wetland	100.5664018	31.01735135
wetland	100.5873475	31.01709545
wetland	100.9119685	31.01269482
wetland	100.922439	31.01253929
wetland	98.78539302	31.03570074
wetland	98.86922334	31.03581291
wetland	98.94257517	31.03586639
wetland	99.41411894	31.03521476
wetland	99.45603281	31.03507346
wetland	99.75989736	31.033642
wetland	99.77037502	31.03357988
wetland	99.80180783	31.03338842
wetland	100.0113514	31.03191642
wetland	100.0742113	31.0314085
wetland	100.0846878	31.03132087
wetland	100.503705	31.02711874
wetland	100.5141792	31.02699627
wetland	100.5665494	31.02637116
wetland	100.5874971	31.02611517
wetland	100.9226201	31.02155739
wetland	101.0587408	31.01945751
wetland	101.069211	31.01929005
wetland	101.2367223	31.01649519
wetland	98.81681206	31.0447723
wetland	98.93208993	31.04488447
wetland	99.44559639	31.04413295
wetland	100.0638351	31.0405169
wetland	100.0847901	31.04034243
wetland	100.5457473	31.03564364
wetland	100.5876467	31.03513488
wetland	100.6085961	31.0348754
wetland	100.9437458	31.03026165
wetland	101.0589348	31.02847486
wetland	101.069406	31.02830733
wetland	98.81679477	31.05379541
wetland	99.44563843	31.05315584
wetland	99.45611885	31.05311921
wetland	99.50852064	31.05292331
wetland	99.51900093	31.05288157
wetland	99.96962683	31.05028178
wetland	100.0429783	31.04970963
wetland	99.16267682	31.06284606
wetland	99.41423616	31.06228352
wetland	100.0221174	31.05889906
wetland	100.5250848	31.05393283
wetland	100.5355619	31.05380852
wetland	98.73289855	31.07169518
wetland	99.41427527	31.07130641
wetland	100.0012524	31.0680852
wetland	100.0955776	31.0673184
wetland	100.1060579	31.06722894
wetland	101.2375659	31.05256029
wetland	98.76432433	31.08077952
wetland	99.14174004	31.08091699
wetland	99.46673142	31.08015023
wetland	100.0851997	31.07642851
wetland	99.05787529	31.090005
wetland	99.08932963	31.08998704
wetland	99.96999307	31.08636911
wetland	100.0748197	31.08553781
wetland	100.0853022	31.08544999
wetland	100.1062669	31.08527181
wetland	98.95302299	31.09903252
wetland	99.01593766	31.0990401
wetland	99.02642344	31.09903838
wetland	99.08933807	31.09901013
wetland	99.51924606	31.09799531
wetland	99.74991504	31.09685978
wetland	99.97008474	31.09539091
wetland	99.99105239	31.09523141
wetland	100.0225036	31.09498577
wetland	100.0749213	31.09455932
wetland	100.0854047	31.09447147
wetland	100.5990267	31.08912324
wetland	98.890098	31.10801731
wetland	99.05788624	31.10805116
wetland	99.99114608	31.10425314
wetland	100.0121156	31.10409017
wetland	100.0226002	31.10400741
wetland	100.0330848	31.10392379
wetland	100.0435694	31.10383933
wetland	100.054054	31.10375401
wetland	100.0855073	31.10349293
wetland	99.01594067	31.11708625
wetland	99.95978231	31.113513
wetland	99.97026818	31.11343447
wetland	100.0017256	31.11319377
wetland	100.0646391	31.11268934
wetland	100.0960953	31.11242562
wetland	100.6098115	31.10703183
wetland	98.72225841	31.12581093
wetland	98.73274701	31.12583312
wetland	98.99496467	31.12611019
wetland	100.0752263	31.12162376
wetland	100.5889966	31.11631163
wetland	98.71174254	31.13481082
wetland	98.93202572	31.1351154
wetland	99.00545394	31.13513321
wetland	99.01594369	31.13513234
wetland	99.02643344	31.13513062
wetland	99.90752406	31.13193667
wetland	100.0648406	31.13073233
wetland	100.5996315	31.12520143
wetland	101.4067064	31.11264999
wetland	98.82711219	31.14404033
wetland	98.92152856	31.14413245
wetland	99.99152124	31.14033993
wetland	100.00201	31.14025876
wetland	100.0229873	31.14009386
wetland	100.0334759	31.14001012
wetland	100.0754298	31.13966665
wetland	100.5997829	31.13422095
wetland	101.406934	31.12166507
wetland	98.81660414	31.15304879
wetland	98.87955427	31.15312305
wetland	99.90769592	31.14998045
wetland	99.99161514	31.1493616
wetland	100.0230842	31.14911544
wetland	100.086021	31.14860005
wetland	100.0965103	31.14851116
wetland	100.1174888	31.14833082
wetland	100.5999343	31.14324045
wetland	99.57205079	31.16093163
wetland	99.90778191	31.15900232
wetland	99.9392549	31.15877658
wetland	99.97072753	31.15854315
wetland	99.98121833	31.15846363
wetland	100.0021998	31.15830202
wetland	100.0861239	31.15762143
wetland	98.65916568	31.17077419
wetland	98.85854406	31.17114766
wetland	98.86903774	31.17115876
wetland	99.92885196	31.16787449
wetland	99.93934392	31.16779836
wetland	99.94983583	31.16772138
wetland	99.97081953	31.16756485
wetland	99.99180306	31.16740489
wetland	100.0022948	31.16732364
wetland	100.0652441	31.16681814
wetland	100.0757355	31.1667309
wetland	100.1072094	31.16646404
wetland	100.1177006	31.16637338
wetland	99.89746095	31.17711962
wetland	99.90795401	31.17704603
wetland	99.96041874	31.17666525
wetland	100.0023898	31.17634523
wetland	100.0128824	31.17626309
wetland	100.0443601	31.17601154
wetland	100.0653451	31.17583956
wetland	100.1073143	31.17548534
wetland	100.1178065	31.17539465
wetland	99.90804012	31.18606786
wetland	99.97100364	31.1856082
wetland	100.0024848	31.18536682
wetland	100.0339657	31.18511774
wetland	100.0969261	31.18459649
wetland	100.1074193	31.18450662
wetland	99.88713612	31.19523612
wetland	99.89763122	31.19516333
wetland	99.93961119	31.19486362
wetland	99.96060094	31.19470864
wetland	100.0340637	31.19413923
wetland	100.0550527	31.19396884
wetland	99.89771641	31.20418516
wetland	99.90821245	31.20411149
wetland	99.91870846	31.20403697
wetland	99.93970036	31.20388535
wetland	99.9606921	31.20373031
wetland	99.98168368	31.20357184
wetland	100.1286198	31.20236671
wetland	101.3875581	31.18516116
wetland	99.88730455	31.21327982
wetland	99.89780163	31.21320698
wetland	99.91879568	31.21305874
wetland	99.92929265	31.21298333
wetland	100.0447566	31.21209733
wetland	100.1077346	31.21157039
wetland	101.1360656	31.19860328
wetland	101.3772974	31.19437053
wetland	101.3877845	31.19417626
wetland	99.91888294	31.22208049
wetland	99.92938091	31.22200506
wetland	99.98187012	31.22161504
wetland	100.0553532	31.22103303
wetland	100.0973426	31.22068161
wetland	100.1078398	31.22059162
wetland	101.4404503	31.2022068
wetland	98.78494561	31.23420613
wetland	98.81644747	31.23425496
wetland	99.90847124	31.23117684
wetland	99.9294692	31.23102678
wetland	100.0344565	31.23022504
wetland	98.63790385	31.24289896
wetland	98.72191574	31.24310812
wetland	98.77442357	31.24321096
wetland	99.90855758	31.2401986
wetland	99.95055733	31.23989493
wetland	100.1080504	31.23863404
wetland	98.9529472	31.25242312
wetland	99.92964591	31.24907017
wetland	100.0136521	31.24843519
wetland	100.0766549	31.24792293
wetland	101.3152513	31.23158042
wetland	101.325743	31.231391
wetland	101.4411455	31.22925092
wetland	98.73236639	31.26117595
wetland	99.75119607	31.25925936
wetland	99.80370839	31.25894171
wetland	99.81421075	31.25887561
wetland	100.0032469	31.25753904
wetland	100.0242501	31.25737338
wetland	101.2315259	31.24208105
wetland	99.83529483	31.26776272
wetland	99.88781074	31.26741063
wetland	99.90881684	31.26726379
wetland	99.91931983	31.26718908
wetland	99.95082857	31.2669598
wetland	100.0243475	31.26639479
wetland	100.03485	31.26631064
wetland	99.78285253	31.27711536
wetland	99.86688698	31.27657585
wetland	99.87739113	31.27650455
wetland	99.97192668	31.2758242
wetland	100.0034378	31.27558197
wetland	100.024445	31.27541619
wetland	100.0349485	31.27533201
wetland	100.0769622	31.27498671
wetland	101.3264063	31.25843726
wetland	103.4960156	31.20081212
wetland	99.74090503	31.28638657
wetland	99.80393789	31.28600757
wetland	99.86696952	31.28559765
wetland	99.90898987	31.28530719
wetland	99.91949486	31.28523243
wetland	99.95100959	31.28500299
wetland	99.96151442	31.28492479
wetland	99.99302867	31.28468505
wetland	100.014038	31.28452092
wetland	100.0350471	31.28435336
wetland	100.056056	31.28418237
wetland	99.48880968	31.29661582
wetland	99.77249518	31.29522293
wetland	99.78300164	31.29515931
wetland	99.84603969	31.29475955
wetland	99.86705209	31.29461943
wetland	99.98261753	31.29378731
wetland	100.0141345	31.29354232
wetland	100.0246401	31.29345895
wetland	99.82510576	31.30391811
wetland	99.87764185	31.30356982
wetland	99.96169761	31.30296786
wetland	99.98271115	31.30280878
wetland	99.99321786	31.30272795
wetland	100.0142311	31.30256371
wetland	101.2640827	31.28660949
wetland	101.3900546	31.28432646
wetland	101.4005516	31.28413063
wetland	98.84781908	31.31550134
wetland	99.74111683	31.31345271
wetland	99.80416771	31.31307331
wetland	99.8251844	31.31293996
wetland	99.97229706	31.31191024
wetland	99.98280481	31.31183024
wetland	101.253799	31.29580999
wetland	101.4112781	31.29294876
wetland	98.86882588	31.32454728
wetland	99.75169706	31.32241363
wetland	99.78322555	31.32222515
wetland	99.97238976	31.32093172
wetland	99.99340722	31.32077081
wetland	99.74125819	31.33149675
wetland	99.76227929	31.33137363
wetland	99.78330026	31.33124707
wetland	99.81483146	31.33105078
wetland	99.94095299	31.33018819
wetland	99.96197271	31.33003238
wetland	101.2647298	31.31365669
wetland	101.2857321	31.31328436
wetland	101.4222373	31.31078058
wetland	101.432737	31.31058198
wetland	99.73081732	31.34057903
wetland	99.74132892	31.34051874
wetland	99.76235202	31.34039558
wetland	99.97257528	31.33897464
wetland	101.4224682	31.31979527
wetland	99.13163076	31.35161503
wetland	99.69934908	31.3497768
wetland	99.73088707	31.34960103
wetland	99.74139968	31.34954072
wetland	99.75191225	31.34947955
wetland	99.9095967	31.34845867
wetland	99.95164447	31.34815372
wetland	99.96215631	31.34807533
wetland	101.2546584	31.3318731
wetland	101.4226992	31.32880995
wetland	101.7272041	31.32269824
wetland	103.0699051	31.2871229
wetland	103.3213728	31.27889601
wetland	99.67838837	31.35891176
wetland	99.74147047	31.35856269
wetland	99.75198404	31.3585015
wetland	99.85711795	31.35784221
wetland	99.8781443	31.35770001
wetland	99.90968355	31.35748026
wetland	101.359912	31.33899945
wetland	98.88979464	31.36968065
wetland	99.68896793	31.36787779
wetland	99.69948266	31.36782089
wetland	99.8887423	31.36664925
wetland	101.3496327	31.34820739
wetland	99.79418974	31.3762918
wetland	99.81522054	31.37615985
wetland	101.2658102	31.35873508
wetland	99.80478207	31.38524805
wetland	99.86787986	31.38483654
wetland	99.88891217	31.38469247
wetland	101.0873898	31.37078338
wetland	99.81537642	31.39420338
wetland	99.82589377	31.39413607
wetland	99.87848002	31.39378655
wetland	101.3818278	31.37467089
wetland	99.69975019	31.40390892
wetland	99.7418249	31.40367235
wetland	99.82597277	31.40315779
wetland	101.3925635	31.38349004
wetland	99.21588434	31.41465955
wetland	99.75241549	31.41263293
wetland	99.79449359	31.41237901
wetland	99.80501303	31.41231337
wetland	99.81553243	31.41224687
wetland	101.1825912	31.39625717
wetland	99.69988413	31.42195286
wetland	99.72092558	31.42183622
wetland	99.75248751	31.42165478
wetland	99.77352864	31.42152951
wetland	99.83665121	31.42113295
wetland	101.0566491	31.40736015
wetland	101.6347241	31.39677739
wetland	99.59473212	31.43150639
wetland	99.73151629	31.4307985
wetland	99.83673132	31.43015462
wetland	101.5614133	31.40728245
wetland	99.56321984	31.4406712
wetland	99.66844976	31.44016536
wetland	99.73158636	31.43982037
wetland	99.76315425	31.43963621
wetland	99.82628911	31.43924456
wetland	101.0570428	31.42539376
wetland	103.0842761	31.37678775
wetland	99.55274967	31.44973921
wetland	99.58432202	31.44959907
wetland	99.71060904	31.44896073
wetland	101.0467236	31.43457903
wetland	101.1834267	31.43232146
wetland	101.2044566	31.43196121
wetland	101.2254861	31.43159751
wetland	101.4357594	31.42777095
wetland	99.56332781	31.45871551
wetland	99.74225128	31.45780352
wetland	99.78434966	31.45755261
wetland	98.85809824	31.46889836
wetland	99.7107453	31.4670045
wetland	99.59501723	31.47661689
wetland	99.74239366	31.47584714
wetland	99.76344695	31.47572333
wetland	99.98449788	31.47421435
wetland	101.1104257	31.46060455
wetland	101.1209444	31.46043071
wetland	101.131463	31.460256
wetland	103.1173178	31.41177736
wetland	99.36345091	31.48650614
wetland	99.57401809	31.48573511
wetland	101.1211478	31.46944708
wetland	99.58460234	31.49470953
wetland	99.82676469	31.49337433
wetland	101.1423923	31.47811291
wetland	98.85804375	31.50498842
wetland	99.63730885	31.5034802
wetland	99.70048838	31.50314996
wetland	99.8373735	31.50232745
wetland	101.5949285	31.4787548
wetland	99.64790107	31.51244926
wetland	99.668963	31.51234087
wetland	99.70055567	31.5121718
wetland	99.7110865	31.5121137
wetland	101.1848925	31.49543342
wetland	101.1954145	31.49525329
wetland	101.2059365	31.49507229
wetland	101.2375017	31.4945241
wetland	100.0904868	31.53650783
wetland	99.97472083	31.54646445
wetland	103.1939765	31.48137992
wetland	99.57445961	31.5579114
wetland	99.56397765	31.56698031
wetland	100.1014431	31.57250068
wetland	100.1120866	31.58143015
wetland	102.9119169	31.52637672
wetland	99.63792229	31.59369914
wetland	99.99626816	31.5914074
wetland	100.0278848	31.59115695
wetland	100.0489623	31.59098563
wetland	100.1754235	31.58988477
wetland	99.04764907	31.60430516
wetland	99.97528419	31.6005911
wetland	100.017444	31.60026226
wetland	103.6794653	31.51857626
wetland	99.98591927	31.60953123
wetland	99.99646026	31.60944942
wetland	99.94384591	31.61887087
wetland	98.94221244	31.63136804
wetland	99.94393698	31.62789199
wetland	100.0177385	31.62732506
wetland	100.0282814	31.62724059
wetland	98.59419115	31.63975848
wetland	99.4378663	31.63965256
wetland	99.44841196	31.63961595
wetland	99.84912842	31.63757958
wetland	100.1232738	31.63546179
wetland	99.4273619	31.64871036
wetland	99.70156863	31.64749778
wetland	99.96520967	31.64577646
wetland	99.97575482	31.64569628
wetland	100.017935	31.64536687
wetland	100.1339267	31.64438913
wetland	98.583565	31.65776867
wetland	98.60466052	31.65783576
wetland	98.64685176	31.65795948
wetland	98.65739961	31.65798823
wetland	99.02658048	31.65844531
wetland	99.94421045	31.65495528
wetland	99.9547567	31.65487681
wetland	98.62571994	31.66692147
wetland	98.931641	31.66745206
wetland	99.02658305	31.6674676
wetland	99.38524937	31.66688882
wetland	99.72280036	31.66542327
wetland	100.0286786	31.66332403
wetland	100.165785	31.66214506
wetland	103.2202445	31.59766234
wetland	99.35363704	31.67600255
wetland	99.72287024	31.67444483
wetland	99.73341928	31.67438463
wetland	99.80726171	31.67393877
wetland	99.9760377	31.67275923
wetland	98.66785116	31.6850825
wetland	98.6784021	31.68510953
wetland	99.36422214	31.68499496
wetland	99.64908881	31.68386354
wetland	99.69128975	31.68364183
wetland	98.66781903	31.6941046
wetland	99.6281097	31.70201257
wetland	99.65976674	31.70185272
wetland	100.0185256	31.69949196
wetland	100.0818312	31.69897062
wetland	99.07936699	31.71255694
wetland	99.61761708	31.71108582
wetland	99.6281705	31.71103426
wetland	98.56217316	31.72085203
wetland	98.51990741	31.72972194
wetland	99.57557037	31.73834855
wetland	99.39614318	31.74805466
wetland	99.55451085	31.74746391
wetland	99.56506852	31.74741753
wetland	100.1456898	31.74351987
wetland	99.26947231	31.75740761
wetland	99.3961816	31.75707661
wetland	99.56512332	31.75643925
wetland	99.9980033	31.75378374
wetland	101.2855307	31.73719082
wetland	99.40678007	31.76606526
wetland	100.1986997	31.76107477
wetland	100.4731732	31.75819612
wetland	99.39625849	31.77512047
wetland	100.1143469	31.77086201
wetland	100.198816	31.77009493
wetland	101.2965244	31.75503093
wetland	100.1038952	31.77997441
wetland	100.7690546	31.77247085
wetland	99.13225337	31.79371243
wetland	99.39633545	31.79316427
wetland	99.68153176	31.79195712
wetland	100.1990487	31.78813522
wetland	99.14283065	31.8027231
wetland	99.19565268	31.80265287
wetland	100.7482819	31.79079823
wetland	99.28019469	31.81151691
wetland	99.30132532	31.81146865
wetland	99.18512427	31.82071274
wetland	99.19569072	31.82069693
wetland	99.30135462	31.8204906
wetland	99.65003367	31.81918732
wetland	99.85077534	31.81800367
wetland	99.12173729	31.82981121
wetland	99.14287231	31.82978924
wetland	99.21684467	31.82968468
wetland	99.97774302	31.83513449
wetland	100.1890659	31.83333491
wetland	100.8334573	31.82567999
wetland	99.24859535	31.84767062
wetland	100.6540591	31.8371594
wetland	99.66085645	31.85521868
wetland	99.94622718	31.85341576
wetland	100.1471378	31.86078355
wetland	100.1577067	31.86068777
wetland	100.6226827	31.85560438
wetland	99.6609852	31.87326149
wetland	99.74555856	31.87279371
wetland	99.92526974	31.87161292
wetland	100.3587708	31.87674003
wetland	100.6124305	31.87377562
wetland	100.633567	31.87350576
wetland	100.728678	31.87224792
wetland	101.7005139	31.85531558
wetland	98.85745177	31.89294359
wetland	99.76685105	31.89071031
wetland	99.946596	31.88949881
wetland	100.5597398	31.88345355
wetland	102.5345877	31.84386926
wetland	102.8826171	31.83371016
wetland	99.96783609	31.89836024
wetland	100.750154	31.88999427
wetland	100.8347072	31.88880164
wetland	98.81511691	31.91093293
wetland	100.5494722	31.90162013
wetland	102.4825186	31.8633363
wetland	98.77278782	31.91988619
wetland	100.6342042	31.90957891
wetland	98.86797496	31.92904268
wetland	100.6555103	31.91832331
wetland	102.250977	31.88750448
wetland	98.68810533	31.93775024
wetland	102.2301774	31.89705087
wetland	98.64575198	31.946661
wetland	100.3914301	31.93953208
wetland	100.676984	31.93608202
wetland	98.4552493	31.9550084
wetland	98.6774626	31.95576732
wetland	98.71978978	31.95586778
wetland	98.82560852	31.95605721
wetland	99.60866026	31.95471813
wetland	99.90492219	31.95295231
wetland	100.7088759	31.94467695
wetland	101.9773181	31.92126503
wetland	102.1885646	31.9161342
wetland	99.89442931	31.96204805
wetland	100.8042326	31.95237755
wetland	103.6343666	31.88057971
wetland	99.54527911	31.9730495
wetland	99.89451678	31.97106881
wetland	100.7832542	31.96169393
wetland	101.4600324	31.95038013
wetland	101.4706039	31.95017477
wetland	102.8965737	31.91439724
wetland	98.50801211	31.98228894
wetland	99.32305397	31.98283139
wetland	101.3968355	31.9606078
wetland	101.4074087	31.96040765
wetland	101.4602728	31.95939367
wetland	101.4708454	31.95918823
wetland	101.7034124	31.9544463
wetland	98.45503612	31.99109418
wetland	99.33367149	31.99182568
wetland	99.35484325	31.99176824
wetland	99.36542911	31.9917382
wetland	100.3391992	31.98519754
wetland	101.4182181	31.96922041
wetland	101.4393659	31.96881556
wetland	101.4605133	31.96840718
wetland	101.4710869	31.96820168
wetland	101.523953	31.96716096
wetland	99.34429109	32.00081906
wetland	100.296996	31.99465674
wetland	100.7202927	31.98962307
wetland	101.2703937	31.9809706
wetland	101.4396045	31.9778292
wetland	99.31256088	32.00992294
wetland	99.75723888	32.00804792
wetland	100.0854179	32.00566438
wetland	101.4186912	31.98724797
wetland	101.4609947	31.98643418
wetland	101.4715703	31.98622853
wetland	99.27023527	32.01904191
wetland	99.28082435	32.01901891
wetland	100.3819341	32.01180128
wetland	100.4348598	32.01121356
wetland	101.429505	31.99605953
wetland	98.42305369	32.02703919
wetland	99.27026176	32.02806359
wetland	99.85268764	32.02548494
wetland	100.4032421	32.02058791
wetland	100.4350004	32.02023251
wetland	100.8266356	32.01519582
wetland	101.3451151	32.00666669
wetland	101.3980082	32.00567737
wetland	98.40181594	32.03596234
wetland	99.25969709	32.03710739
wetland	99.68332989	32.03553207
wetland	99.72569102	32.0352967
wetland	99.84218141	32.03457649
wetland	101.398243	32.01469124
wetland	101.4194016	32.01428921
wetland	99.25972256	32.04612906
wetland	99.29149914	32.04605998
wetland	99.6833969	32.04455318
wetland	101.3138312	32.02527854
wetland	101.3244124	32.02508494
wetland	103.3957833	31.97016233
wetland	99.27034129	32.05512855
wetland	99.28093452	32.05510552
wetland	99.85293853	32.05254721
wetland	100.3930655	32.04776189
wetland	101.3246402	32.03409926
wetland	98.65589485	32.06397143
wetland	98.70886595	32.06410418
wetland	100.0330961	32.060228
wetland	101.420113	32.04133031
wetland	99.21741764	32.07327376
wetland	100.0331975	32.06924825
wetland	98.36973516	32.08091439
wetland	98.65582726	32.08201453
wetland	99.90616428	32.07924155
wetland	100.0015159	32.07852371
wetland	100.0227046	32.07835445
wetland	100.3087339	32.07572274
wetland	101.3676646	32.06035786
wetland	101.5581753	32.05665381
wetland	98.35907653	32.08988237
wetland	99.83208141	32.08877102
wetland	99.90625329	32.08826212
wetland	100.2241087	32.08558943
wetland	100.4573157	32.09214162
wetland	100.1607692	32.10422739
wetland	100.4786493	32.10091472
wetland	99.63093521	32.11699679
wetland	99.91711954	32.1152474
wetland	101.3791837	32.09621519
wetland	98.30582043	32.12568722
wetland	100.0338069	32.12336948
wetland	100.3305734	32.1205983
wetland	100.4577456	32.11919782
wetland	101.2205565	32.10811552
wetland	101.3582374	32.10562542
wetland	102.9876135	32.06477553
wetland	99.71587395	32.13458773
wetland	99.77948357	32.13421202
wetland	99.8006865	32.13407968
wetland	100.2883075	32.1300561
wetland	100.5426737	32.12721161
wetland	100.5532715	32.12708201
wetland	103.2521929	32.06517142
wetland	98.32688943	32.14384369
wetland	99.79016283	32.14316705
wetland	100.150625	32.14040333
wetland	100.2990347	32.13896707
wetland	100.4368336	32.13747767
wetland	100.5322266	32.13635872
wetland	100.5428255	32.13622996
wetland	100.5534244	32.13610031
wetland	103.1258015	32.07836802
wetland	99.48272481	32.15373446
wetland	99.71601494	32.15262953
wetland	99.79024065	32.15218779
wetland	100.0341123	32.15042991
wetland	100.5747768	32.14485654
wetland	100.3310974	32.156675
wetland	100.5855326	32.15374232
wetland	100.1403609	32.16755867
wetland	100.2888151	32.16613335
wetland	100.4266555	32.16465394
wetland	99.48286755	32.18079822
wetland	100.1404733	32.17657845
wetland	101.2536608	32.1616419
wetland	99.62082435	32.18921768
wetland	99.74812105	32.18852874
wetland	100.1299794	32.18569342
wetland	100.4163319	32.18281068
wetland	101.2432843	32.17084494
wetland	101.2538828	32.17065647
wetland	103.624581	32.10615848
wetland	100.3210159	32.19286273
wetland	101.2329057	32.18004721
wetland	101.2859031	32.17910011
wetland	100.1089853	32.20392085
wetland	100.2150685	32.20294584
wetland	101.2543272	32.18868558
wetland	100.1197044	32.21284715
wetland	100.395535	32.21010298
wetland	101.2333462	32.19807654
wetland	103.1501993	32.14966028
wetland	99.88637026	32.22371959
wetland	100.1092043	32.22196048
wetland	100.1304255	32.22177247
wetland	100.1728674	32.22138575
wetland	100.3850636	32.21923851
wetland	100.3956728	32.2191218
wetland	101.2229636	32.20727814
wetland	101.2335665	32.20709119
wetland	101.254772	32.20671463
wetland	100.1305372	32.2307922
wetland	100.2048172	32.23010586
wetland	101.223183	32.21629284
wetland	101.233787	32.21610583
wetland	101.2974085	32.21496507
wetland	101.3080118	32.21477184
wetland	100.066972	32.24036566
wetland	100.077585	32.2402756
wetland	100.1094235	32.24000006
wetland	100.6930381	32.2335278
wetland	101.191587	32.22586344
wetland	101.2234026	32.22530753
wetland	101.2340075	32.22512045
wetland	101.2446124	32.22493248
wetland	102.4633951	32.19739621
wetland	98.88873977	32.2538429
wetland	100.0989193	32.2491126
wetland	100.1307606	32.24883161
wetland	100.2050554	32.2481448
wetland	100.3642493	32.24652601
wetland	102.4425536	32.20698043
wetland	99.13292923	32.26284339
wetland	101.1708051	32.24425957
wetland	101.2026274	32.24370861
wetland	102.400521	32.21713383
wetland	102.4217074	32.21656149
wetland	101.1710196	32.25327453
wetland	102.4432331	32.22499076
wetland	102.4750137	32.22411999
wetland	102.4962001	32.22353505
wetland	99.56834415	32.27967727
wetland	100.1735632	32.27550312
wetland	102.3058276	32.2376784
wetland	102.4753568	32.23312483
wetland	102.5071393	32.23224579
wetland	98.92055739	32.2899526
wetland	99.53654061	32.28883763
wetland	99.54716057	32.28879206
wetland	100.6938753	32.27861527
wetland	101.3305992	32.26846662
wetland	102.2637618	32.24778813
wetland	102.2955563	32.24696197
wetland	102.3803352	32.24471985
wetland	102.4227211	32.24357752
wetland	102.4333172	32.24328972
wetland	102.454509	32.24271146
wetland	102.4968906	32.24154431
wetland	99.64280274	32.29736253
wetland	99.84459161	32.29617381
wetland	100.0251282	32.2948369
wetland	100.2905987	32.29240206
wetland	100.9487958	32.28395687
wetland	101.1504402	32.28068269
wetland	101.1928873	32.2799524
wetland	101.2034989	32.2797676
wetland	101.3308298	32.27748055
wetland	102.2746837	32.2565203
wetland	102.3594733	32.2542916
wetland	102.4230593	32.25258283
wetland	102.4336565	32.25229493
wetland	102.4442534	32.25200614
wetland	102.465447	32.25142591
wetland	102.5184281	32.24995982
wetland	99.54726897	32.30683401
wetland	99.63224459	32.30643699
wetland	100.1632921	32.30265995
wetland	100.5030985	32.29907077
wetland	101.161266	32.28951642
wetland	101.3841159	32.28550335
wetland	102.3598054	32.26329749
wetland	102.4022009	32.26216146
wetland	102.4763871	32.26013926
wetland	102.5293726	32.25866823
wetland	99.60043843	32.31561345
wetland	100.099681	32.31225083
wetland	101.7026587	32.28810056
wetland	101.7344837	32.28741486
wetland	102.2753314	32.2745336
wetland	102.3177357	32.27342558
wetland	102.338937	32.27286625
wetland	102.4343354	32.2703053
wetland	102.4555334	32.26972644
wetland	102.4661321	32.26943568
wetland	102.5297215	32.2676725
wetland	102.5403192	32.26737553
wetland	102.5509167	32.26707767
wetland	98.48491861	32.32501187
wetland	99.69611312	32.32414308
wetland	99.855466	32.3231634
wetland	101.151079	32.30772774
wetland	101.3845881	32.30353046
wetland	101.395201	32.30332943
wetland	101.4058137	32.3031275
wetland	101.7241451	32.29665549
wetland	102.3180639	32.28243183
wetland	102.3710712	32.28102634
wetland	102.3922731	32.28045793
wetland	102.4240748	32.27959866
wetland	102.4346751	32.27931046
wetland	102.4452752	32.27902138
wetland	102.4770746	32.2781488
wetland	102.5088727	32.27726823
wetland	102.5194717	32.27697293
wetland	102.5406693	32.27637968
wetland	102.5512679	32.27608172
wetland	102.5724646	32.27548314
wetland	98.27236701	32.3329863
wetland	98.463617	32.33394429
wetland	98.47424225	32.33398902
wetland	98.53799423	32.33423857
wetland	98.54861963	32.33427703
wetland	100.2273751	32.32911449
wetland	101.3635962	32.31294353
wetland	101.4485063	32.31132399
wetland	101.4591195	32.31111754
wetland	102.2123562	32.29418337
wetland	102.3714048	32.29003208
wetland	102.4456161	32.28802642
wetland	98.95239079	32.34409677
wetland	100.1531293	32.33883547
wetland	100.2806149	32.33760569
wetland	100.4293378	32.3360082
wetland	101.3850607	32.32155752
wetland	101.4062905	32.32115428
wetland	101.4593632	32.32013057
wetland	102.3293246	32.30016475
wetland	102.3929446	32.298469
wetland	102.4671611	32.29645022
wetland	102.4777628	32.29615827
wetland	102.4989658	32.2955717
wetland	102.5095671	32.29527709
wetland	102.5307692	32.2946852
wetland	102.5837717	32.29318994
wetland	99.87697338	32.3500784
wetland	100.2488682	32.34694438
wetland	101.4171449	32.32996461
wetland	101.523297	32.32788527
wetland	102.3296543	32.30917085
wetland	102.3402591	32.30889035
wetland	102.3720724	32.30804352
wetland	102.3826766	32.30775946
wetland	102.5947276	32.30189181
wetland	102.6053285	32.3015891
wetland	98.44220053	32.36091483
wetland	98.46345728	32.36100706
wetland	99.87706044	32.35909865
wetland	100.1958627	32.35647854
wetland	100.3339963	32.35509301
wetland	100.3552467	32.35486643
wetland	100.4614953	32.35367984
wetland	101.3112112	32.34096873
wetland	101.3961507	32.3393832
wetland	102.3299842	32.31817693
wetland	102.4360354	32.31533095
wetland	102.5102622	32.31328589
wetland	102.5420714	32.31239611
wetland	102.5632767	32.31179848
wetland	102.5950836	32.31089537
wetland	102.6056855	32.31059256
wetland	98.48466296	32.37011663
wetland	100.2384893	32.36508752
wetland	100.4616404	32.3626982
wetland	101.3114405	32.34998268
wetland	101.3220594	32.34978755
wetland	101.3539153	32.34919679
wetland	101.3645338	32.34899808
wetland	101.3963885	32.34839661
wetland	101.4070065	32.34819433
wetland	102.2030207	32.33048195
wetland	102.3621342	32.32633825
wetland	102.489401	32.32287921
wetland	102.5000056	32.32258518
wetland	102.5424223	32.32140017
wetland	102.5636297	32.32080234
wetland	102.5742332	32.32050209
wetland	102.5848365	32.32020095
wetland	102.6166455	32.3192922
wetland	102.6272482	32.3189875
wetland	99.01615856	32.38018991
wetland	99.59022531	32.37880941
wetland	99.78156758	32.37776845
wetland	100.3661432	32.37278924
wetland	101.3966263	32.35741
wetland	102.2882113	32.33730332
wetland	102.3094281	32.33674797
wetland	102.3518599	32.33562658
wetland	102.457929	32.33276084
wetland	102.479141	32.33217702
wetland	102.5003524	32.33158964
wetland	102.5109579	32.33129462
wetland	102.5215632	32.33099871
wetland	102.5745874	32.32950583
wetland	102.6170039	32.32829552
wetland	100.2599932	32.38291515
wetland	100.4300474	32.38110062
wetland	101.003849	32.37328458
wetland	102.1718232	32.34930159
wetland	102.203656	32.34849632
wetland	102.2885374	32.34630974
wetland	102.3097563	32.34575419
wetland	102.468879	32.34147412
wetland	102.4900928	32.34088832
wetland	102.5006995	32.34059409
wetland	102.511306	32.34029897
wetland	102.5643362	32.33881001
wetland	102.5855472	32.3382082
wetland	102.5961524	32.33790596
wetland	99.55844504	32.39699633
wetland	99.65413717	32.39653602
wetland	99.74982695	32.39600308
wetland	99.79235489	32.3957429
wetland	100.3664147	32.39082663
wetland	102.2039739	32.35750348
wetland	102.2676421	32.35586832
wetland	102.3206949	32.3544812
wetland	102.341915	32.35392012
wetland	102.3525248	32.35363824
wetland	102.3949627	32.35250184
wetland	102.4373981	32.35135119
wetland	102.4904389	32.34989285
wetland	102.5010467	32.34959852
wetland	102.5328689	32.34871017
wetland	99.74990152	32.40502355
wetland	99.80306665	32.40469597
wetland	99.94129166	32.40373932
wetland	100.4303317	32.3991375
wetland	101.1317514	32.38922342
wetland	101.9070785	32.37371965
wetland	102.1512259	32.36784922
wetland	102.1724527	32.36731645
wetland	102.1830659	32.36704874
wetland	102.193679	32.36678013
wetland	102.2467421	32.36542371
wetland	102.2573543	32.36514975
wetland	102.2679663	32.3648749
wetland	102.2785782	32.36459917
wetland	102.3104131	32.3637666
wetland	102.3422466	32.36292603
wetland	102.3528575	32.36264405
wetland	102.4695673	32.35948357
wetland	102.4907852	32.35889737
wetland	102.501394	32.35860293
wetland	102.5332193	32.35771428
wetland	102.5650433	32.35681761
wetland	102.5756509	32.35651695
wetland	102.7983746	32.34999751
wetland	98.32488775	32.41446735
wetland	99.56919082	32.41499035
wetland	99.76061027	32.41398026
wetland	99.81378051	32.41364808
wetland	100.2710011	32.40986553
wetland	100.430474	32.40815591
wetland	100.4836285	32.40754122
wetland	102.045386	32.37946804
wetland	102.1090793	32.37791201
wetland	102.1196944	32.37764955
wetland	102.1303094	32.37738619
wetland	102.183382	32.37605605
wetland	102.1939961	32.37578735
wetland	102.20461	32.37551775
wetland	102.236451	32.37470362
wetland	102.2470644	32.37443046
wetland	102.2576777	32.37415641
wetland	102.2789037	32.37360563
wetland	102.3001292	32.37305129
wetland	102.3107417	32.37277279
wetland	102.3319663	32.3722131
wetland	102.3425784	32.37193192
wetland	102.3744137	32.37108303
wetland	102.4274696	32.36965041
wetland	102.4699116	32.36848827
wetland	102.5017415	32.36760733
wetland	102.5547882	32.36612127
wetland	102.5760058	32.36552062
wetland	102.6078309	32.36461297
wetland	102.618439	32.36430864
wetland	99.07998498	32.42527175
wetland	99.52670437	32.42419616
[truncated: 8,931 more rows]
